# Supplementary material for: Quantum Chemical Investigation of Polychlorinated Dibenzodioxins, Dibenzofurans and Biphenyls: Relative Stability and Planarity Analysis
Source: Molecules. 2020 Dec 3;25(23):5697. doi: 10.3390/molecules25235697 (PMC7730433; doi:10.3390/molecules25235697)
Supplement: Supplementary file 1 [file molecules-25-05697-s001.zip › PCB/B3LYP/ClClClClHHClClClH.out]

                  Welcome to Q-Chem
     A Quantum Leap Into The Future Of Chemistry


 Q-Chem 5.2 (devel), Q-Chem, Inc., Pleasanton, CA (2019)

 Yihan Shao,  Zhengting Gan,  E. Epifanovsky,  A. T. B. Gilbert,  M. Wormit,  
 J. Kussmann,  A. W. Lange,  A. Behn,  Jia Deng,  Xintian Feng,  D. Ghosh,  
 M. Goldey,  P. R. Horn,  L. D. Jacobson,  I. Kaliman,  T. Kus,  A. Landau,  
 Jie Liu,  E. I. Proynov,  R. M. Richard,  R. P. Steele,  E. J. Sundstrom,  
 H. L. Woodcock III,  P. M. Zimmerman,  D. Zuev,  B. Albrecht,  E. Alguire,  
 S. A. Baeppler,  D. Barton,  Z. Benda,  Y. A. Bernard,  E. J. Berquist,  
 K. B. Bravaya,  H. Burton,  D. Casanova,  Chun-Min Chang,  Yunqing Chen,  
 A. Chien,  K. D. Closser,  M. P. Coons,  S. Coriani,  S. Dasgupta,  
 A. L. Dempwolff,  M. Diedenhofen,  Hainam Do,  R. G. Edgar,  Po-Tung Fang,  
 S. Faraji,  S. Fatehi,  Qingguo Feng,  K. D. Fenk,  J. Fosso-Tande,  
 J. Gayvert,  Qinghui Ge,  A. Ghysels,  G. Gidofalvi,  J. Gomes,  
 J. Gonthier,  A. Gunina,  D. Hait,  M. W. D. Hanson-Heine,  
 P. H. P. Harbach,  A. W. Hauser,  M. F. Herbst,  J. E. Herr,  
 E. G. Hohenstein,  Z. C. Holden,  Kerwin Hui,  B. C. Huynh,  T.-C. Jagau,  
 Hyunjun Ji,  B. Kaduk,  K. Khistyaev,  Jaehoon Kim,  P. Klunzinger,  K. Koh,  
 D. Kosenkov,  L. Koulias,  T. Kowalczyk,  C. M. Krauter,  A. Kunitsa,  
 Ka Un Lao,  A. Laurent,  K. V. Lawler,  Joonho Lee,  D. Lefrancois,  
 S. Lehtola,  D. S. Levine,  Yi-Pei Li,  You-Sheng Lin,  Fenglai Liu,  
 E. Livshits,  A. Luenser,  P. Manohar,  E. Mansoor,  S. F. Manzer,  
 Shan-Ping Mao,  Yuezhi Mao,  N. Mardirossian,  A. V. Marenich,  
 T. Markovich,  L. A. Martinez-Martinez,  S. A. Maurer,  N. J. Mayhall,  
 S. C. McKenzie,  J.-M. Mewes,  P. Morgante,  A. F. Morrison,  
 J. W. Mullinax,  K. Nanda,  T. S. Nguyen-Beck,  R. Olivares-Amaya,  
 J. A. Parkhill,  Zheng Pei,  T. M. Perrine,  F. Plasser,  P. Pokhilko,  
 S. Prager,  A. Prociuk,  E. Ramos,  D. R. Rehn,  F. Rob,  M. Scheurer,  
 M. Schneider,  N. Sergueev,  S. M. Sharada,  S. Sharma,  D. W. Small,  
 T. Stauch,  T. Stein,  Yu-Chuan Su,  A. J. W. Thom,  A. Tkatchenko,  
 T. Tsuchimochi,  N. M. Tubman,  L. Vogt,  M. L. Vidal,  O. Vydrov,  
 M. A. Watson,  J. Wenzel,  M. de Wergifosse,  T. A. Wesolowski,  A. White,  
 J. Witte,  A. Yamada,  Jun Yang,  K. Yao,  S. Yeganeh,  S. R. Yost,  
 Zhi-Qiang You,  A. Zech,  Igor Ying Zhang,  Xing Zhang,  Yan Zhao,  
 Ying Zhu,  B. R. Brooks,  G. K. L. Chan,  C. J. Cramer,  M. S. Gordon,  
 W. J. Hehre,  A. Klamt,  M. W. Schmidt,  C. D. Sherrill,  D. G. Truhlar,  
 A. Aspuru-Guzik,  R. Baer,  A. T. Bell,  N. A. Besley,  Jeng-Da Chai,  
 A. E. DePrince, III,  R. A. DiStasio Jr.,  A. Dreuw,  B. D. Dunietz,  
 T. R. Furlani,  Chao-Ping Hsu,  Yousung Jung,  Jing Kong,  D. S. Lambrecht,  
 WanZhen Liang,  C. Ochsenfeld,  V. A. Rassolov,  L. V. Slipchenko,  
 J. E. Subotnik,  T. Van Voorhis,  J. M. Herbert,  A. I. Krylov,  
 P. M. W. Gill,  M. Head-Gordon

 Contributors to earlier versions of Q-Chem not listed above: 
 R. D. Adamson,  B. Austin,  J. Baker,  G. J. O. Beran,  K. Brandhorst,  
 S. T. Brown,  E. F. C. Byrd,  A. K. Chakraborty,  C.-L. Cheng,  
 Siu Hung Chien,  D. M. Chipman,  D. L. Crittenden,  H. Dachsel,  
 R. J. Doerksen,  A. D. Dutoi,  L. Fusti-Molnar,  W. A. Goddard III,  
 A. Golubeva-Zadorozhnaya,  S. R. Gwaltney,  G. Hawkins,  A. Heyden,  
 S. Hirata,  G. Kedziora,  F. J. Keil,  C. Kelley,  Jihan Kim,  R. A. King,  
 R. Z. Khaliullin,  P. P. Korambath,  W. Kurlancheek,  A. M. Lee,  M. S. Lee,  
 S. V. Levchenko,  Ching Yeh Lin,  D. Liotard,  R. C. Lochan,  I. Lotan,  
 P. E. Maslen,  N. Nair,  D. P. O'Neill,  D. Neuhauser,  E. Neuscamman,  
 C. M. Oana,  R. Olson,  B. Peters,  R. Peverati,  P. A. Pieniazek,  
 Y. M. Rhee,  J. Ritchie,  M. A. Rohrdanz,  E. Rosta,  N. J. Russ,  
 H. F. Schaefer III,  N. E. Schultz,  N. Shenvi,  A. C. Simmonett,  A. Sodt,  
 D. Stuck,  K. S. Thanthiriwatte,  V. Vanovschi,  Tao Wang,  A. Warshel,  
 C. F. Williams,  Q. Wu,  X. Xu,  W. Zhang

 Please cite Q-Chem as follows:
 Y. Shao et al., Mol. Phys. 113, 184-215 (2015)
 DOI: 10.1080/00268976.2014.952696

 Q-Chem 5.2.1 for Intel X86 EM64T Linux

 Parts of Q-Chem use Armadillo 8.300.2 (Tropical Shenanigans).
 http://arma.sourceforge.net/

 Q-Chem begins on Fri Jan 10 01:43:56 2020  

Host: 
0

     Scratch files written to /scratch/taweetham/qchem15456//
NAlpha2: 194
NElect   194
Mult     1

 Q-Chem warning in module libgen/rem_setup.C, line 2168:

 Setting Thresh to 1e-14


Checking the input file for inconsistencies... 	...done.

--------------------------------------------------------------
User input:
--------------------------------------------------------------
$MOLECULE
0 1
C 
C  1 1.394960
Cl  2 CCl 1 119.528007
C  2 1.386606 1 120.846377 3 178.766605 0
Cl  4 CCl 2 119.698148 1 -179.612229 0
C  4 1.387279 2 120.235871 1 -0.083363 0
Cl  6 CCl 4 120.254637 2 -179.958574 0
C  6 1.387279 4 119.490737 2 0.041992 0
Cl  8 CCl 6 120.064298 4 179.568218 0
C  8 1.386606 6 120.235863 4 0.041336 0
H  10 CH 8 119.614146 6 178.681836 0
C  1 1.488550 2 120.827489 3 1.275929 0
C  12 1.394960 1 120.827496 2 44.635695 0
H  13 CH 12 119.528011 1 1.275194 0
C  13 1.386606 12 120.846392 1 -179.957497 0
Cl  15 CCl 13 119.698155 12 -179.612829 0
C  15 1.387278 13 120.235860 12 -0.083872 0
Cl  17 CCl 15 120.254633 13 -179.958492 0
C  17 1.387279 15 119.490737 13 0.041666 0
Cl  19 CCl 17 120.064293 15 179.568399 0
C  19 1.386606 17 120.235874 15 0.041790 0
H  21 CH 19 119.614152 17 178.681599 0

CH=1.08273
CCl=1.75400
$END

$REM
   JOB_TYPE	OPTIMIZATION
   BASIS	6-311++G**
   METHOD	B3LYP
   SYM_IGNORE	TRUE
   SCF_GUESS_ALWAYS     TRUE
   SYM_IGNORE   TRUE
   S2THRESH     15
   THRESH       15
$END

--------------------------------------------------------------
 ----------------------------------------------------------------
             Standard Nuclear Orientation (Angstroms)
    I     Atom           X                Y                Z
 ----------------------------------------------------------------
    1      C       0.0000000000     0.0000000000     0.0000000000
    2      C       0.0000000000     0.0000000000     1.3949600000
    3      Cl      1.5261815140     0.0000000000     2.2594170471
    4      C      -1.1901880373     0.0256249026     2.1059255403
    5      Cl     -1.1548436435     0.0351778398     3.8595433764
    6      C      -2.4041742747     0.0535064326     1.4351028665
    7      Cl     -3.9099833729     0.0870232313     2.3339530118
    8      C      -2.4180259722     0.0546630380     0.0478935036
    9      Cl     -3.9445745286     0.0782926128    -0.8155919614
   10      C      -1.2274122092     0.0272853135    -0.6622934626
   11      H      -1.2503451014     0.0068111236    -1.7445869269
   12      C       1.2779219872    -0.0284629571    -0.7628147595
   13      C       2.3095886281    -0.8932703637    -0.3971844912
   14      H       2.1704206894    -1.5663256744     0.4394355459
   15      C       3.5004827568    -0.9194878930    -1.1069450245
   16      Cl      4.7739092873    -2.0261183446    -0.6270805489
   17      C       3.6821124948    -0.0819958503    -2.1978886372
   18      Cl      5.1879324501    -0.1155248115    -3.0967201401
   19      C       2.6636000698     0.7822218600    -2.5724593424
   20      Cl      2.8813918386     1.8556545918    -3.9424319391
   21      C       1.4736782845     0.8090230106    -1.8610916159
   22      H       0.6936781770     1.5025559907    -2.1490431582
 ----------------------------------------------------------------
 Nuclear Repulsion Energy =        2275.10809561 hartrees
 There are       97 alpha and       97 beta electrons
 Requested basis set is 6-311++G(d,p)
 There are 178 shells and 495 basis functions

 Total QAlloc Memory Limit   2000 MB
 Mega-Array Size       188 MB
 MEM_STATIC part       192 MB
 A cutoff of  1.0D-15 yielded  11380 shell pairs
 There are     97896 function pairs (    105128 Cartesian)
 Smallest overlap matrix eigenvalue = 2.01E-07
 Linear dependence detected in AO basis
 Number of orthogonalized atomic orbitals = 489
 Maximum deviation from orthogonality = 7.520E-10

 Scale SEOQF with 1.000000e-02/1.000000e-01/1.000000e-01

 Standard Electronic Orientation quadrupole field applied
 Nucleus-field energy     =    -0.0000000938 hartrees
 Guess from superposition of atomic densities
 Warning:  Energy on first SCF cycle will be non-variational
 SAD guess density has 194.000000 electrons

 -----------------------------------------------------------------------
  General SCF calculation program by
  Eric Jon Sundstrom, Paul Horn, Yuezhi Mao, Dmitri Zuev, Alec White,
  David Stuck, Shaama M.S., Shane Yost, Joonho Lee, David Small,
  Daniel Levine, Susi Lehtola, Hugh Burton, Evgeny Epifanovsky,
  Bang C. Huynh
 -----------------------------------------------------------------------
 Exchange:     0.2000 Hartree-Fock + 0.0800 Slater + 0.7200 B88
 Correlation:  0.1900 VWN1RPA + 0.8100 LYP
 Using SG-1 standard quadrature grid
 A restricted SCF calculation will be
 performed using DIIS
 SCF converges when DIIS error is below 1.0e-08
 ---------------------------------------
  Cycle       Energy         DIIS error
 ---------------------------------------
    1   -3685.2659218910      2.75e-02  
    2   -3680.6208322790      1.97e-03  
    3   -3680.4899118651      2.69e-03  
    4   -3680.7166563756      7.91e-04  
    5   -3680.7362886360      2.76e-04  
    6   -3680.7382663820      1.03e-04  
    7   -3680.7385543121      2.98e-05  
    8   -3680.7385768583      1.09e-05  
    9   -3680.7385801411      3.57e-06  
   10   -3680.7385805381      9.21e-07  
   11   -3680.7385805624      2.51e-07  
   12   -3680.7385805638      1.12e-07  
   13   -3680.7385805644      4.11e-08  
   14   -3680.7385805644      1.37e-08  
   15   -3680.7385805642      4.83e-09  Convergence criterion met
 ---------------------------------------
 SCF time:   CPU 856.01s  wall 856.00s 
 SCF   energy in the final basis set =    -3680.7385805642
 Total energy in the final basis set =    -3680.7385805642

 --------------------------------------------------------------

                    Orbital Energies (a.u.)
 --------------------------------------------------------------

 Alpha MOs
 -- Occupied --
********-101.5838-101.5838-101.5834-101.5784-101.5773-101.5768 -10.2874
-10.2859 -10.2828 -10.2825 -10.2768 -10.2755 -10.2747 -10.2450 -10.2350
-10.2305 -10.2220 -10.2194  -9.4986  -9.4982  -9.4982  -9.4982  -9.4928
 -9.4918  -9.4912  -7.2634  -7.2634  -7.2632  -7.2631  -7.2578  -7.2568
 -7.2562  -7.2535  -7.2531  -7.2531  -7.2531  -7.2525  -7.2523  -7.2522
 -7.2521  -7.2475  -7.2471  -7.2465  -7.2461  -7.2459  -7.2452  -0.9712
 -0.9545  -0.9228  -0.9040  -0.9007  -0.8787  -0.8693  -0.8635  -0.8508
 -0.7968  -0.7700  -0.7643  -0.7506  -0.6720  -0.6542  -0.6406  -0.6190
 -0.5612  -0.5571  -0.5325  -0.5286  -0.5024  -0.4872  -0.4767  -0.4737
 -0.4731  -0.4667  -0.4564  -0.4425  -0.4300  -0.4195  -0.4131  -0.4076
 -0.3891  -0.3886  -0.3691  -0.3638  -0.3580  -0.3576  -0.3549  -0.3511
 -0.3439  -0.3419  -0.3365  -0.3199  -0.3181  -0.2949  -0.2805  -0.2774
 -0.2655
 -- Virtual --
 -0.0837  -0.0663  -0.0622  -0.0554  -0.0443  -0.0347  -0.0157  -0.0111
  0.0060   0.0081   0.0098   0.0160   0.0173   0.0203   0.0228   0.0339
  0.0372   0.0437   0.0469   0.0530   0.0577   0.0667   0.0685   0.0698
  0.0751   0.0762   0.0795   0.0813   0.0833   0.0858   0.0895   0.0933
  0.0968   0.0969   0.1051   0.1060   0.1104   0.1145   0.1179   0.1228
  0.1239   0.1253   0.1261   0.1343   0.1361   0.1378   0.1389   0.1430
  0.1442   0.1503   0.1523   0.1575   0.1587   0.1646   0.1656   0.1742
  0.1777   0.1808   0.1818   0.1864   0.1918   0.1923   0.1986   0.2009
  0.2061   0.2071   0.2143   0.2177   0.2239   0.2269   0.2324   0.2392
  0.2398   0.2456   0.2513   0.2550   0.2565   0.2613   0.2631   0.2693
  0.2705   0.2728   0.2729   0.2766   0.2768   0.2838   0.2867   0.2907
  0.2938   0.2980   0.3056   0.3078   0.3162   0.3208   0.3261   0.3292
  0.3425   0.3444   0.3993   0.4107   0.4216   0.4262   0.4273   0.4327
  0.4342   0.4371   0.4439   0.4445   0.4500   0.4515   0.4573   0.4653
  0.4675   0.4729   0.4811   0.4820   0.4903   0.4932   0.4956   0.4981
  0.5025   0.5160   0.5281   0.5385   0.5418   0.5629   0.5637   0.5733
  0.5746   0.5806   0.5877   0.5888   0.6041   0.6073   0.6140   0.6153
  0.6245   0.6288   0.6381   0.6402   0.6454   0.6523   0.6637   0.6671
  0.6767   0.6891   0.6936   0.7058   0.7072   0.7264   0.7329   0.7715
  0.7768   0.7793   0.8078   0.8173   0.8213   0.8245   0.8315   0.8337
  0.8346   0.8391   0.8399   0.8418   0.8426   0.8450   0.8466   0.8477
  0.8507   0.8554   0.8585   0.8608   0.8669   0.8754   0.8850   0.8903
  0.8946   0.8982   0.9033   0.9077   0.9140   0.9150   0.9251   0.9294
  0.9342   0.9375   0.9432   0.9479   0.9499   0.9572   0.9657   0.9668
  0.9780   0.9833   0.9918   1.0007   1.0082   1.0167   1.0218   1.0558
  1.0614   1.0733   1.0901   1.1154   1.1200   1.1350   1.1822   1.1837
  1.2041   1.2215   1.2227   1.2307   1.2339   1.2425   1.2549   1.2664
  1.2710   1.2723   1.2779   1.2821   1.2934   1.3066   1.3316   1.3480
  1.3513   1.3637   1.4086   1.4112   1.4453   1.4834   1.4995   1.5021
  1.5306   1.5693   1.5909   1.5993   1.6164   1.6185   1.6379   1.6436
  1.6597   1.7107   1.7235   1.7661   1.7719   1.7915   1.7974   1.8227
  1.8370   1.8401   1.8616   1.8659   1.8802   1.8911   1.8931   1.9023
  1.9417   1.9523   1.9611   1.9897   2.0216   2.0399   2.0778   2.0883
  2.1205   2.1518   2.1654   2.2146   2.2232   2.2290   2.2439   2.2533
  2.2562   2.2643   2.2732   2.2845   2.2869   2.2938   2.2996   2.3030
  2.3091   2.3200   2.3552   2.3844   2.3982   2.4146   2.4234   2.4366
  2.4407   2.4529   2.4828   2.4930   2.5082   2.5358   2.5426   2.5471
  2.5682   2.5971   2.6119   2.6255   2.6360   2.6644   2.6870   2.7263
  2.7370   2.7444   2.7473   2.7570   2.7730   2.7786   2.8233   2.8332
  2.8396   2.8904   2.9123   2.9567   2.9677   3.0433   3.0610   3.0809
  3.1079   3.1238   3.1288   3.1477   3.1557   3.1924   3.2169   3.2206
  3.2539   3.3522   3.3756   3.4126   3.4985   3.6267   3.6549   3.7007
  3.7115   3.7633   3.9001   3.9940   4.0384   4.0913   4.3810   4.7996
  4.8249   9.7199   9.7355   9.7761   9.7866   9.8001   9.8082   9.8182
 23.2938  23.4648  23.8126  23.8565  23.8636  23.8852  23.9633  23.9890
 24.0013  24.0419  24.0807  24.1273  25.7658  25.7715  25.8022  25.8172
 25.8692  25.8914  25.9373  26.0758  26.0923  26.1039  26.1228  26.1631
 26.1818  26.3253  26.4490  26.4763  26.6149  26.6434  26.7396  26.8594
 26.9431 215.7091 215.7229 215.7713 215.7826 215.7988 215.8078 215.8228
 --------------------------------------------------------------

          Ground-State Mulliken Net Atomic Charges

     Atom                 Charge (a.u.)
  ----------------------------------------
      1 C                    -0.605307
      2 C                    -0.723571
      3 Cl                    0.692991
      4 C                    -0.224020
      5 Cl                    0.603546
      6 C                    -0.262423
      7 Cl                    0.630210
      8 C                    -0.336346
      9 Cl                    0.629429
     10 C                    -0.733928
     11 H                     0.216693
     12 C                     0.600208
     13 C                    -1.088488
     14 H                     0.221845
     15 C                    -0.340761
     16 Cl                    0.636508
     17 C                    -0.075017
     18 Cl                    0.611211
     19 C                    -0.541603
     20 Cl                    0.609046
     21 C                    -0.747361
     22 H                     0.227138
  ----------------------------------------
  Sum of atomic charges =     0.000000

 -----------------------------------------------------------------
                    Cartesian Multipole Moments
 -----------------------------------------------------------------
    Charge (ESU x 10^10)
                 0.0000
    Dipole Moment (Debye)
         X      -1.0026      Y      -0.0395      Z      -0.2651
       Tot       1.0378
    Quadrupole Moments (Debye-Ang)
        XX    -167.0392     XY      -0.4294     YY    -157.4688
        XZ       5.8772     YZ      -1.0427     ZZ    -160.2127
    Octopole Moments (Debye-Ang^2)
       XXX    -357.9081    XXY       1.4322    XYY    -112.0555
       YYY       6.1761    XXZ      45.2982    XYZ      -1.1382
       YYZ      28.9802    XZZ    -124.2953    YZZ       3.2351
       ZZZ      94.5888
    Hexadecapole Moments (Debye-Ang^3)
      XXXX   -9108.6852   XXXY     248.7000   XXYY   -1674.2389
      XYYY     256.0425   YYYY    -870.1070   XXXZ    1928.3623
      XXYZ      76.0508   XYYZ     641.6903   YYYZ     231.6298
      XXZZ   -2340.9699   XYZZ      88.8173   YYZZ    -974.1660
      XZZZ    1910.6462   YZZZ     230.5227   ZZZZ   -4932.0097
 -----------------------------------------------------------------
 Calculating analytic gradient of the SCF energy
 Gradient of SCF Energy
            1           2           3           4           5           6
    1  -0.0070361  -0.0110503   0.0057698  -0.0027000   0.0013832   0.0180341
    2   0.0009047   0.0005523  -0.0054207  -0.0001795  -0.0000086  -0.0004935
    3   0.0058325  -0.0032042  -0.0091172  -0.0191713   0.0059716  -0.0082824
            7           8           9          10          11          12
    1  -0.0059548   0.0058090  -0.0056063  -0.0003897   0.0008671  -0.0002093
    2   0.0002728  -0.0003383   0.0000909  -0.0001289   0.0001814  -0.0006796
    3   0.0030060   0.0083387   0.0012085   0.0032955  -0.0004218   0.0035665
           13          14          15          16          17          18
    1   0.0004290  -0.0034735   0.0000380   0.0048850  -0.0186268   0.0045669
    2   0.0095086   0.0007187   0.0066867  -0.0009764  -0.0006122  -0.0002275
    3  -0.0005970   0.0051600  -0.0062489  -0.0017190   0.0117540  -0.0027789
           19          20          21          22
    1   0.0030036   0.0040116   0.0074813  -0.0012318
    2  -0.0059219   0.0006995  -0.0039507  -0.0006777
    3   0.0051474  -0.0033714   0.0003636   0.0012679
 Max gradient component =       1.917E-02
 RMS gradient           =       5.910E-03
 Gradient time:  CPU 290.55 s  wall 290.57 s
 Geometry Optimization Parameters
   NAtoms,    NIC,     NZ,  NCons,   NDum,   NFix, NCnnct, MaxDiis
       22     155      22       0       0       0       0       0


** GEOMETRY OPTIMIZATION IN DELOCALIZED INTERNAL COORDINATES **
   Searching for a Minimum

   Optimization Cycle:   1

                       Coordinates (Angstroms)
     ATOM                X               Y               Z
      1  C         0.0000000000    0.0000000000    0.0000000000
      2  C         0.0000000000    0.0000000000    1.3949600000
      3  Cl        1.5261815140    0.0000000000    2.2594170471
      4  C        -1.1901880373    0.0256249026    2.1059255403
      5  Cl       -1.1548436435    0.0351778398    3.8595433764
      6  C        -2.4041742747    0.0535064326    1.4351028665
      7  Cl       -3.9099833729    0.0870232313    2.3339530118
      8  C        -2.4180259722    0.0546630380    0.0478935036
      9  Cl       -3.9445745286    0.0782926128   -0.8155919614
     10  C        -1.2274122092    0.0272853135   -0.6622934626
     11  H        -1.2503451014    0.0068111236   -1.7445869269
     12  C         1.2779219872   -0.0284629571   -0.7628147595
     13  C         2.3095886281   -0.8932703637   -0.3971844912
     14  H         2.1704206894   -1.5663256744    0.4394355459
     15  C         3.5004827568   -0.9194878930   -1.1069450245
     16  Cl        4.7739092873   -2.0261183446   -0.6270805489
     17  C         3.6821124948   -0.0819958503   -2.1978886372
     18  Cl        5.1879324501   -0.1155248115   -3.0967201401
     19  C         2.6636000698    0.7822218600   -2.5724593424
     20  Cl        2.8813918386    1.8556545918   -3.9424319391
     21  C         1.4736782845    0.8090230106   -1.8610916159
     22  H         0.6936781770    1.5025559907   -2.1490431582
   Point Group: c1    Number of degrees of freedom:    60


   Energy is  -3680.738580564


 Attempting to generate delocalized internal coordinates
 Initial Hessian constructed with Jon Baker's OPTIMIZE code

 60 Hessian modes will be used to form the next step
  Hessian Eigenvalues:
     0.010693    0.019215    0.019215    0.023207    0.023207    0.023578
     0.023580    0.023677    0.023679    0.023938    0.023938    0.024090
     0.024090    0.024114    0.024114    0.024136    0.024136    0.024143
     0.024143    0.159963    0.159966    0.159969    0.234791    0.234813
     0.234835    0.249942    0.249991    0.249991    0.249992    0.249993
     0.250000    0.250000    0.250000    0.250000    0.250000    0.250000
     0.250000    0.301033    0.301033    0.301033    0.301033    0.301033
     0.301033    0.301033    0.336089    0.356665    0.356665    0.356665
     0.430747    0.430936    0.432123    0.433553    0.467799    0.467824
     0.472167    0.472175    0.478203    0.478204    0.479142    0.479142

 Minimum search - taking simple RFO step
 Searching for Lamda that Minimizes Along All modes
 Value Taken    Lamda =  -0.02354989
 Calculated Step too Large.  Step scaled by  0.583783
 Step Taken.  Stepsize is  0.300000

                             Maximum     Tolerance    Cnvgd?
         Gradient           0.048343      0.000300      NO
         Displacement       0.202568      0.001200      NO
         Energy change     *********      0.000001      NO


 New Cartesian Coordinates Obtained by Inverse Iteration

 Displacement from previous Coordinates is:  1.440372
 ----------------------------------------------------------------
             Standard Nuclear Orientation (Angstroms)
    I     Atom           X                Y                Z
 ----------------------------------------------------------------
    1      C       0.0621847692    -0.0102770629     0.0899378843
    2      C      -0.0093131758     0.0670164798     1.4959581898
    3      Cl      1.4275663931     0.2276830786     2.4880861596
    4      C      -1.2467210025     0.1003344828     2.1414964071
    5      Cl     -1.3125208555     0.2186806470     3.8845352630
    6      C      -2.4326174104     0.0610376000     1.4088110908
    7      Cl     -3.9771735380     0.1035597787     2.2254292956
    8      C      -2.3682694627     0.0000482120     0.0199887405
    9      Cl     -3.8276407215    -0.0506461461    -0.9443205121
   10      C      -1.1399935203    -0.0307648873    -0.6208600497
   11      H      -1.1138625889    -0.1015904594    -1.7006300211
   12      C       1.3304093861    -0.0464011885    -0.6980030466
   13      C       2.3488232872    -0.9705305450    -0.4441667104
   14      H       2.2365135329    -1.7035348139     0.3403040023
   15      C       3.4993758077    -0.9905169290    -1.2190829565
   16      Cl      4.7350828872    -2.1771431661    -0.8597051123
   17      C       3.6631562447    -0.0910191337    -2.2734640631
   18      Cl      5.1147527543    -0.1163846105    -3.2486085658
   19      C       2.6437578135     0.8216129267    -2.5418461009
   20      Cl      2.7942123439     1.9716928453    -3.8530734636
   21      C       1.4922304203     0.8374779738    -1.7672874988
   22      H       0.7213976731     1.5663189705    -1.9834000482
 ----------------------------------------------------------------
 Nuclear Repulsion Energy =        2262.02723056 hartrees
 There are       97 alpha and       97 beta electrons
 Applying Cartesian multipole field
    Component          Value
    ---------          -----
     (2,0,0)        1.00000E-12
     (0,2,0)        2.00000E-11
     (0,0,2)       -3.00000E-11
 Nucleus-field energy     =    -0.0000000954 hartrees
 Requested basis set is 6-311++G(d,p)
 There are 178 shells and 495 basis functions
 A cutoff of  1.0D-15 yielded  11350 shell pairs
 There are     97537 function pairs (    104730 Cartesian)
 Smallest overlap matrix eigenvalue = 2.36E-07
 Linear dependence detected in AO basis
 Number of orthogonalized atomic orbitals = 489
 Maximum deviation from orthogonality = 3.112E-10
 Guess from superposition of atomic densities
 Warning:  Energy on first SCF cycle will be non-variational
 SAD guess density has 194.000000 electrons

 -----------------------------------------------------------------------
  General SCF calculation program by
  Eric Jon Sundstrom, Paul Horn, Yuezhi Mao, Dmitri Zuev, Alec White,
  David Stuck, Shaama M.S., Shane Yost, Joonho Lee, David Small,
  Daniel Levine, Susi Lehtola, Hugh Burton, Evgeny Epifanovsky,
  Bang C. Huynh
 -----------------------------------------------------------------------
 Exchange:     0.2000 Hartree-Fock + 0.0800 Slater + 0.7200 B88
 Correlation:  0.1900 VWN1RPA + 0.8100 LYP
 Using SG-1 standard quadrature grid
 A restricted SCF calculation will be
 performed using DIIS
 SCF converges when DIIS error is below 1.0e-08
 ---------------------------------------
  Cycle       Energy         DIIS error
 ---------------------------------------
    1   -3685.1933706645      2.74e-02  
    2   -3680.6265906902      1.96e-03  
    3   -3680.4900203774      2.71e-03  
    4   -3680.7211837984      7.98e-04  
    5   -3680.7411726006      2.77e-04  
    6   -3680.7431746433      1.02e-04  
    7   -3680.7434540135      3.12e-05  
    8   -3680.7434795832      1.11e-05  
    9   -3680.7434829977      3.61e-06  
   10   -3680.7434834051      8.88e-07  
   11   -3680.7434834279      2.56e-07  
   12   -3680.7434834296      1.16e-07  
   13   -3680.7434834298      4.11e-08  
   14   -3680.7434834299      1.42e-08  
   15   -3680.7434834298      4.56e-09  Convergence criterion met
 ---------------------------------------
 SCF time:   CPU 829.69s  wall 829.00s 
 SCF   energy in the final basis set =    -3680.7434834298
 Total energy in the final basis set =    -3680.7434834298

 --------------------------------------------------------------

                    Orbital Energies (a.u.)
 --------------------------------------------------------------

 Alpha MOs
 -- Occupied --
********-101.5834-101.5833-101.5831-101.5794-101.5788-101.5783 -10.2871
-10.2859 -10.2849 -10.2811 -10.2790 -10.2771 -10.2766 -10.2465 -10.2371
-10.2284 -10.2219 -10.2212  -9.4984  -9.4980  -9.4979  -9.4977  -9.4939
 -9.4932  -9.4928  -7.2635  -7.2630  -7.2628  -7.2626  -7.2589  -7.2582
 -7.2577  -7.2533  -7.2529  -7.2527  -7.2525  -7.2523  -7.2519  -7.2519
 -7.2517  -7.2486  -7.2481  -7.2480  -7.2475  -7.2472  -7.2469  -0.9684
 -0.9542  -0.9209  -0.9031  -0.9023  -0.8807  -0.8697  -0.8646  -0.8488
 -0.7954  -0.7696  -0.7613  -0.7487  -0.6701  -0.6529  -0.6393  -0.6184
 -0.5603  -0.5541  -0.5316  -0.5293  -0.5032  -0.4868  -0.4755  -0.4737
 -0.4713  -0.4657  -0.4556  -0.4435  -0.4296  -0.4177  -0.4135  -0.4073
 -0.3896  -0.3871  -0.3690  -0.3638  -0.3580  -0.3575  -0.3552  -0.3512
 -0.3446  -0.3399  -0.3384  -0.3212  -0.3191  -0.2926  -0.2789  -0.2782
 -0.2667
 -- Virtual --
 -0.0823  -0.0662  -0.0609  -0.0547  -0.0434  -0.0395  -0.0149  -0.0098
  0.0062   0.0085   0.0100   0.0148   0.0175   0.0211   0.0216   0.0327
  0.0384   0.0435   0.0470   0.0524   0.0585   0.0665   0.0676   0.0700
  0.0728   0.0767   0.0793   0.0806   0.0840   0.0854   0.0893   0.0923
  0.0960   0.0986   0.1037   0.1057   0.1102   0.1123   0.1167   0.1215
  0.1238   0.1248   0.1253   0.1305   0.1347   0.1382   0.1385   0.1422
  0.1449   0.1504   0.1528   0.1551   0.1590   0.1645   0.1659   0.1674
  0.1766   0.1808   0.1823   0.1849   0.1897   0.1908   0.1969   0.2006
  0.2053   0.2066   0.2138   0.2183   0.2230   0.2283   0.2332   0.2372
  0.2381   0.2450   0.2513   0.2531   0.2534   0.2604   0.2618   0.2682
  0.2699   0.2705   0.2721   0.2763   0.2773   0.2787   0.2826   0.2881
  0.2928   0.2990   0.3022   0.3050   0.3163   0.3182   0.3268   0.3297
  0.3373   0.3415   0.3971   0.4101   0.4221   0.4253   0.4279   0.4332
  0.4336   0.4374   0.4430   0.4451   0.4495   0.4518   0.4580   0.4651
  0.4664   0.4721   0.4783   0.4832   0.4865   0.4933   0.4961   0.4965
  0.5015   0.5039   0.5287   0.5429   0.5468   0.5626   0.5673   0.5704
  0.5746   0.5822   0.5855   0.5924   0.6017   0.6051   0.6122   0.6140
  0.6255   0.6280   0.6355   0.6428   0.6526   0.6572   0.6618   0.6781
  0.6826   0.6863   0.6929   0.7030   0.7106   0.7272   0.7294   0.7686
  0.7755   0.7839   0.8056   0.8129   0.8214   0.8251   0.8260   0.8327
  0.8350   0.8376   0.8401   0.8413   0.8415   0.8443   0.8462   0.8468
  0.8517   0.8529   0.8596   0.8608   0.8650   0.8740   0.8785   0.8859
  0.8935   0.8955   0.9002   0.9067   0.9163   0.9174   0.9186   0.9317
  0.9326   0.9339   0.9363   0.9434   0.9497   0.9521   0.9591   0.9665
  0.9709   0.9772   0.9850   0.9889   1.0067   1.0172   1.0311   1.0482
  1.0532   1.0792   1.0874   1.1119   1.1156   1.1330   1.1770   1.1825
  1.2004   1.2166   1.2216   1.2313   1.2350   1.2463   1.2530   1.2641
  1.2680   1.2700   1.2751   1.2839   1.2916   1.3052   1.3341   1.3374
  1.3559   1.3645   1.3866   1.4151   1.4443   1.4849   1.4972   1.5031
  1.5269   1.5709   1.5931   1.6003   1.6130   1.6233   1.6392   1.6405
  1.6588   1.7074   1.7253   1.7571   1.7699   1.7811   1.7952   1.8173
  1.8322   1.8436   1.8637   1.8651   1.8763   1.8832   1.8935   1.9002
  1.9383   1.9479   1.9567   1.9874   2.0178   2.0329   2.0707   2.0884
  2.1112   2.1411   2.1587   2.2142   2.2231   2.2268   2.2419   2.2512
  2.2540   2.2623   2.2659   2.2810   2.2841   2.2905   2.2923   2.3038
  2.3059   2.3223   2.3466   2.3898   2.3919   2.4098   2.4195   2.4345
  2.4359   2.4529   2.4805   2.4865   2.5000   2.5267   2.5373   2.5446
  2.5723   2.5912   2.6073   2.6317   2.6363   2.6583   2.6808   2.7243
  2.7294   2.7361   2.7430   2.7532   2.7683   2.7740   2.8031   2.8261
  2.8369   2.8903   2.9045   2.9437   2.9726   3.0340   3.0520   3.0768
  3.1057   3.1123   3.1249   3.1422   3.1498   3.1836   3.2079   3.2153
  3.2447   3.3404   3.3641   3.4088   3.4981   3.6252   3.6448   3.6917
  3.7059   3.7678   3.8947   3.9907   4.0329   4.0848   4.3596   4.7915
  4.8162   9.7205   9.7383   9.7751   9.7860   9.7997   9.8057   9.8131
 23.2996  23.4634  23.7974  23.8398  23.8520  23.8746  23.9359  23.9624
 23.9807  24.0363  24.0733  24.1186  25.7661  25.7687  25.8019  25.8142
 25.8618  25.8900  25.9187  26.0679  26.0829  26.1011  26.1129  26.1665
 26.1815  26.2766  26.4436  26.4616  26.6022  26.6338  26.7266  26.8368
 26.9181 215.7095 215.7267 215.7697 215.7819 215.7982 215.8048 215.8149
 --------------------------------------------------------------

          Ground-State Mulliken Net Atomic Charges

     Atom                 Charge (a.u.)
  ----------------------------------------
      1 C                    -0.582534
      2 C                    -0.703572
      3 Cl                    0.646434
      4 C                    -0.231356
      5 Cl                    0.617617
      6 C                    -0.328137
      7 Cl                    0.624702
      8 C                    -0.278505
      9 Cl                    0.626261
     10 C                    -0.753090
     11 H                     0.221938
     12 C                     0.550944
     13 C                    -1.130533
     14 H                     0.226263
     15 C                    -0.335886
     16 Cl                    0.623713
     17 C                    -0.122729
     18 Cl                    0.610262
     19 C                    -0.406361
     20 Cl                    0.607970
     21 C                    -0.721034
     22 H                     0.237632
  ----------------------------------------
  Sum of atomic charges =     0.000000

 -----------------------------------------------------------------
                    Cartesian Multipole Moments
 -----------------------------------------------------------------
    Charge (ESU x 10^10)
                -0.0000
    Dipole Moment (Debye)
         X      -0.8094      Y      -0.1196      Z      -0.2456
       Tot       0.8543
    Quadrupole Moments (Debye-Ang)
        XX    -166.5290     XY      -0.5308     YY    -157.2017
        XZ       5.2900     YZ      -0.9761     ZZ    -160.1832
    Octopole Moments (Debye-Ang^2)
       XXX    -343.8446    XXY      -1.4058    XYY    -107.2491
       YYY      -2.4463    XXZ      46.4239    XYZ      -1.1987
       YYZ      31.3577    XZZ    -119.1822    YZZ       1.1501
       ZZZ     102.6323
    Hexadecapole Moments (Debye-Ang^3)
      XXXX   -8959.6068   XXXY     254.3104   XXYY   -1663.7962
      XYYY     255.6524   YYYY    -969.2812   XXXZ    1962.5992
      XXYZ      54.4279   XYYZ     656.4548   YYYZ     150.7388
      XXZZ   -2331.2325   XYZZ      92.4810   YYZZ   -1012.7559
      XZZZ    1954.0112   YZZZ     161.1892   ZZZZ   -5057.2023
 -----------------------------------------------------------------
 Calculating analytic gradient of the SCF energy
 Gradient of SCF Energy
            1           2           3           4           5           6
    1  -0.0028615  -0.0059367  -0.0015584  -0.0008883   0.0015033   0.0108207
    2   0.0004565  -0.0018370   0.0017096  -0.0006126   0.0005244  -0.0003952
    3  -0.0018537   0.0021069   0.0068415  -0.0098685   0.0037202  -0.0041681
            7           8           9          10          11          12
    1  -0.0040327   0.0039095  -0.0028958  -0.0002565   0.0003851  -0.0020811
    2   0.0003851   0.0000839  -0.0001129   0.0017284   0.0002058   0.0000470
    3   0.0025530   0.0040993  -0.0002028   0.0015121  -0.0003572  -0.0006903
           13          14          15          16          17          18
    1   0.0038890  -0.0007615  -0.0006714   0.0025116  -0.0105087   0.0038622
    2   0.0016009   0.0000167   0.0029763  -0.0010421   0.0001342  -0.0002007
    3  -0.0030429  -0.0019493  -0.0021012  -0.0004631   0.0074640  -0.0028536
           19          20          21          22
    1   0.0012830   0.0013219   0.0038997  -0.0009336
    2  -0.0025365   0.0010933  -0.0038069  -0.0004182
    3   0.0021496  -0.0019690  -0.0014796   0.0005528
 Max gradient component =       1.082E-02
 RMS gradient           =       3.315E-03
 Gradient time:  CPU 285.77 s  wall 285.78 s
 Geometry Optimization Parameters
   NAtoms,    NIC,     NZ,  NCons,   NDum,   NFix, NCnnct, MaxDiis
       22     155      22       0       0       0       0       0

 Cartesian Hessian Update
 Hessian updated using BFGS update


** GEOMETRY OPTIMIZATION IN DELOCALIZED INTERNAL COORDINATES **
   Searching for a Minimum

   Optimization Cycle:   2

                       Coordinates (Angstroms)
     ATOM                X               Y               Z
      1  C         0.0621847692   -0.0102770629    0.0899378843
      2  C        -0.0093131758    0.0670164798    1.4959581898
      3  Cl        1.4275663931    0.2276830786    2.4880861596
      4  C        -1.2467210025    0.1003344828    2.1414964071
      5  Cl       -1.3125208555    0.2186806470    3.8845352630
      6  C        -2.4326174104    0.0610376000    1.4088110908
      7  Cl       -3.9771735380    0.1035597787    2.2254292956
      8  C        -2.3682694627    0.0000482120    0.0199887405
      9  Cl       -3.8276407215   -0.0506461461   -0.9443205121
     10  C        -1.1399935203   -0.0307648873   -0.6208600497
     11  H        -1.1138625889   -0.1015904594   -1.7006300211
     12  C         1.3304093861   -0.0464011885   -0.6980030466
     13  C         2.3488232872   -0.9705305450   -0.4441667104
     14  H         2.2365135329   -1.7035348139    0.3403040023
     15  C         3.4993758077   -0.9905169290   -1.2190829565
     16  Cl        4.7350828872   -2.1771431661   -0.8597051123
     17  C         3.6631562447   -0.0910191337   -2.2734640631
     18  Cl        5.1147527543   -0.1163846105   -3.2486085658
     19  C         2.6437578135    0.8216129267   -2.5418461009
     20  Cl        2.7942123439    1.9716928453   -3.8530734636
     21  C         1.4922304203    0.8374779738   -1.7672874988
     22  H         0.7213976731    1.5663189705   -1.9834000482
   Point Group: c1    Number of degrees of freedom:    60


   Energy is  -3680.743483430

 Hessian updated using BFGS update

 50 Hessian modes will be used to form the next step
  Hessian Eigenvalues:
     0.013149    0.019212    0.020172    0.023189    0.023305    0.023577
     0.023640    0.023676    0.023935    0.023938    0.024084    0.024090
     0.024114    0.024114    0.024133    0.024135    0.024141    0.024143
     0.027882    0.159377    0.159966    0.160133    0.230015    0.234792
     0.235360    0.238839    0.249972    0.249991    0.249992    0.249992
     0.249999    0.250000    0.293041    0.300874    0.332227    0.355357
     0.356648    0.386903    0.420929    0.431084    0.432114    0.454893
     0.457997    0.467801    0.472042    0.477300    0.478175    0.478204
     0.479132    0.572204

 Minimum search - taking simple RFO step
 Searching for Lamda that Minimizes Along All modes
 Value Taken    Lamda =  -0.00249278
 Step Taken.  Stepsize is  0.179846

                             Maximum     Tolerance    Cnvgd?
         Gradient           0.012855      0.000300      NO
         Displacement       0.116970      0.001200      NO
         Energy change     -0.004903      0.000001      NO


 New Cartesian Coordinates Obtained by Inverse Iteration

 Displacement from previous Coordinates is:  0.574647
 ----------------------------------------------------------------
             Standard Nuclear Orientation (Angstroms)
    I     Atom           X                Y                Z
 ----------------------------------------------------------------
    1      C       0.0579782466     0.0071291212     0.0783720569
    2      C       0.0019514187     0.1183262215     1.4785623698
    3      Cl      1.4759471041     0.3040137482     2.4016661103
    4      C      -1.2357916847     0.1372280927     2.1445413141
    5      Cl     -1.3040516216     0.2753103152     3.8791701590
    6      C      -2.4340878892     0.0518909383     1.4178232226
    7      Cl     -3.9677929816     0.0621575261     2.2374849484
    8      C      -2.3745134267    -0.0434870175     0.0244215599
    9      Cl     -3.8225550782    -0.1587281208    -0.9428742569
   10      C      -1.1483751704    -0.0651015770    -0.6232193410
   11      H      -1.1297260097    -0.1710727987    -1.6997395064
   12      C       1.3242841378    -0.0302029502    -0.7038452039
   13      C       2.3141951316    -0.9855254032    -0.4592685969
   14      H       2.1883853014    -1.7238873901     0.3197782184
   15      C       3.4662257007    -1.0204724912    -1.2336296882
   16      Cl      4.6532300291    -2.2509710434    -0.8790048478
   17      C       3.6669579184    -0.1000116136    -2.2732072823
   18      Cl      5.1190445668    -0.1371773403    -3.2319551464
   19      C       2.6679792174     0.8519917775    -2.5167750488
   20      Cl      2.8405220840     2.0377753107    -3.7871957639
   21      C       1.5123828966     0.8834797699    -1.7448456021
   22      H       0.7691611466     1.6439889773    -1.9461607911
 ----------------------------------------------------------------
 Nuclear Repulsion Energy =        2263.52826096 hartrees
 There are       97 alpha and       97 beta electrons
 Applying Cartesian multipole field
    Component          Value
    ---------          -----
     (2,0,0)        1.00000E-12
     (0,2,0)        2.00000E-11
     (0,0,2)       -3.00000E-11
 Nucleus-field energy     =    -0.0000000925 hartrees
 Requested basis set is 6-311++G(d,p)
 There are 178 shells and 495 basis functions
 A cutoff of  1.0D-15 yielded  11352 shell pairs
 There are     97586 function pairs (    104781 Cartesian)
 Smallest overlap matrix eigenvalue = 2.50E-07
 Linear dependence detected in AO basis
 Number of orthogonalized atomic orbitals = 489
 Maximum deviation from orthogonality = 5.408E-10
 Guess from superposition of atomic densities
 Warning:  Energy on first SCF cycle will be non-variational
 SAD guess density has 194.000000 electrons

 -----------------------------------------------------------------------
  General SCF calculation program by
  Eric Jon Sundstrom, Paul Horn, Yuezhi Mao, Dmitri Zuev, Alec White,
  David Stuck, Shaama M.S., Shane Yost, Joonho Lee, David Small,
  Daniel Levine, Susi Lehtola, Hugh Burton, Evgeny Epifanovsky,
  Bang C. Huynh
 -----------------------------------------------------------------------
 Exchange:     0.2000 Hartree-Fock + 0.0800 Slater + 0.7200 B88
 Correlation:  0.1900 VWN1RPA + 0.8100 LYP
 Using SG-1 standard quadrature grid
 A restricted SCF calculation will be
 performed using DIIS
 SCF converges when DIIS error is below 1.0e-08
 ---------------------------------------
  Cycle       Energy         DIIS error
 ---------------------------------------
    1   -3685.1862529437      2.73e-02  
    2   -3680.6256691283      1.97e-03  
    3   -3680.4733073893      2.80e-03  
    4   -3680.7217119012      8.15e-04  
    5   -3680.7424435272      2.80e-04  
    6   -3680.7444822313      1.03e-04  
    7   -3680.7447669624      3.29e-05  
    8   -3680.7447958342      1.12e-05  
    9   -3680.7447992938      3.68e-06  
   10   -3680.7447997170      8.74e-07  
   11   -3680.7447997389      2.59e-07  
   12   -3680.7447997406      1.18e-07  
   13   -3680.7447997406      4.16e-08  
   14   -3680.7447997408      1.42e-08  
   15   -3680.7447997409      4.50e-09  Convergence criterion met
 ---------------------------------------
 SCF time:   CPU 825.75s  wall 826.00s 
 SCF   energy in the final basis set =    -3680.7447997409
 Total energy in the final basis set =    -3680.7447997409

 --------------------------------------------------------------

                    Orbital Energies (a.u.)
 --------------------------------------------------------------

 Alpha MOs
 -- Occupied --
********-101.5839-101.5833-101.5832-101.5796-101.5791-101.5780 -10.2882
-10.2864 -10.2843 -10.2806 -10.2796 -10.2769 -10.2765 -10.2439 -10.2355
-10.2272 -10.2213 -10.2205  -9.4990  -9.4985  -9.4980  -9.4977  -9.4941
 -9.4936  -9.4926  -7.2640  -7.2634  -7.2629  -7.2627  -7.2591  -7.2586
 -7.2575  -7.2539  -7.2534  -7.2529  -7.2528  -7.2526  -7.2525  -7.2519
 -7.2518  -7.2490  -7.2483  -7.2481  -7.2479  -7.2474  -7.2467  -0.9670
 -0.9533  -0.9210  -0.9046  -0.9029  -0.8817  -0.8721  -0.8650  -0.8474
 -0.7933  -0.7681  -0.7595  -0.7469  -0.6691  -0.6506  -0.6384  -0.6169
 -0.5581  -0.5536  -0.5318  -0.5297  -0.5036  -0.4875  -0.4748  -0.4737
 -0.4705  -0.4646  -0.4547  -0.4447  -0.4296  -0.4169  -0.4146  -0.4069
 -0.3898  -0.3872  -0.3695  -0.3620  -0.3592  -0.3566  -0.3542  -0.3505
 -0.3440  -0.3407  -0.3379  -0.3226  -0.3215  -0.2900  -0.2777  -0.2767
 -0.2662
 -- Virtual --
 -0.0803  -0.0668  -0.0589  -0.0525  -0.0420  -0.0400  -0.0145  -0.0081
  0.0068   0.0087   0.0112   0.0143   0.0183   0.0208   0.0216   0.0325
  0.0393   0.0442   0.0476   0.0524   0.0592   0.0663   0.0670   0.0700
  0.0729   0.0770   0.0786   0.0800   0.0840   0.0857   0.0894   0.0923
  0.0956   0.0993   0.1036   0.1058   0.1106   0.1125   0.1171   0.1217
  0.1235   0.1246   0.1256   0.1304   0.1334   0.1375   0.1385   0.1424
  0.1451   0.1509   0.1539   0.1545   0.1599   0.1640   0.1662   0.1664
  0.1754   0.1810   0.1815   0.1836   0.1886   0.1895   0.1963   0.2007
  0.2044   0.2066   0.2157   0.2196   0.2232   0.2288   0.2334   0.2365
  0.2401   0.2429   0.2519   0.2521   0.2535   0.2593   0.2617   0.2667
  0.2680   0.2704   0.2731   0.2765   0.2769   0.2790   0.2830   0.2875
  0.2909   0.2971   0.3007   0.3048   0.3149   0.3176   0.3264   0.3297
  0.3346   0.3412   0.3962   0.4106   0.4230   0.4258   0.4279   0.4333
  0.4343   0.4364   0.4433   0.4451   0.4492   0.4522   0.4588   0.4647
  0.4653   0.4715   0.4785   0.4831   0.4862   0.4917   0.4954   0.4972
  0.4996   0.5018   0.5287   0.5464   0.5517   0.5617   0.5664   0.5701
  0.5761   0.5820   0.5885   0.5964   0.6024   0.6056   0.6113   0.6131
  0.6250   0.6265   0.6351   0.6456   0.6527   0.6598   0.6631   0.6761
  0.6810   0.6840   0.6936   0.7010   0.7113   0.7264   0.7290   0.7647
  0.7714   0.7826   0.8048   0.8119   0.8206   0.8240   0.8265   0.8314
  0.8355   0.8369   0.8396   0.8415   0.8425   0.8438   0.8466   0.8497
  0.8508   0.8539   0.8588   0.8607   0.8653   0.8770   0.8790   0.8873
  0.8925   0.8931   0.8984   0.9054   0.9164   0.9177   0.9195   0.9309
  0.9327   0.9329   0.9389   0.9449   0.9508   0.9536   0.9617   0.9693
  0.9719   0.9790   0.9842   0.9947   1.0056   1.0211   1.0297   1.0469
  1.0559   1.0814   1.0865   1.1136   1.1190   1.1297   1.1771   1.1822
  1.1994   1.2162   1.2220   1.2314   1.2365   1.2511   1.2580   1.2652
  1.2674   1.2704   1.2754   1.2839   1.2903   1.3063   1.3306   1.3390
  1.3588   1.3645   1.3949   1.4193   1.4411   1.4846   1.4996   1.5041
  1.5318   1.5742   1.5900   1.6025   1.6116   1.6261   1.6421   1.6459
  1.6605   1.7074   1.7264   1.7539   1.7681   1.7796   1.7967   1.8136
  1.8289   1.8447   1.8636   1.8666   1.8741   1.8774   1.8921   1.8993
  1.9418   1.9485   1.9573   1.9775   2.0176   2.0327   2.0715   2.0910
  2.1071   2.1357   2.1600   2.2126   2.2229   2.2261   2.2415   2.2514
  2.2541   2.2587   2.2685   2.2785   2.2819   2.2871   2.2911   2.3048
  2.3094   2.3231   2.3486   2.3845   2.3971   2.4101   2.4154   2.4350
  2.4370   2.4548   2.4825   2.4888   2.5026   2.5205   2.5371   2.5450
  2.5751   2.5927   2.6074   2.6370   2.6397   2.6582   2.6810   2.7177
  2.7242   2.7385   2.7405   2.7518   2.7688   2.7772   2.8020   2.8231
  2.8283   2.8861   2.9044   2.9524   2.9750   3.0371   3.0504   3.0755
  3.1009   3.1072   3.1275   3.1384   3.1512   3.1833   3.2076   3.2134
  3.2434   3.3385   3.3640   3.4073   3.4989   3.6278   3.6470   3.6882
  3.7031   3.7705   3.8976   3.9876   4.0297   4.0849   4.3479   4.7892
  4.8125   9.7266   9.7428   9.7796   9.7872   9.8020   9.8059   9.8128
 23.3050  23.4707  23.7890  23.8294  23.8389  23.8698  23.9257  23.9351
 23.9738  24.0321  24.0687  24.1204  25.7658  25.7681  25.8009  25.8136
 25.8634  25.8903  25.9207  26.0692  26.0811  26.0975  26.1103  26.1680
 26.1813  26.2825  26.4434  26.4625  26.6009  26.6299  26.7282  26.8363
 26.9284 215.7160 215.7317 215.7744 215.7829 215.8003 215.8049 215.8144
 --------------------------------------------------------------

          Ground-State Mulliken Net Atomic Charges

     Atom                 Charge (a.u.)
  ----------------------------------------
      1 C                    -0.585568
      2 C                    -0.721224
      3 Cl                    0.640415
      4 C                    -0.148649
      5 Cl                    0.608024
      6 C                    -0.315250
      7 Cl                    0.623114
      8 C                    -0.341566
      9 Cl                    0.628250
     10 C                    -0.743872
     11 H                     0.225747
     12 C                     0.483743
     13 C                    -1.106827
     14 H                     0.229755
     15 C                    -0.322240
     16 Cl                    0.624994
     17 C                    -0.135923
     18 Cl                    0.603138
     19 C                    -0.375372
     20 Cl                    0.609330
     21 C                    -0.718094
     22 H                     0.238074
  ----------------------------------------
  Sum of atomic charges =     0.000000

 -----------------------------------------------------------------
                    Cartesian Multipole Moments
 -----------------------------------------------------------------
    Charge (ESU x 10^10)
                 0.0000
    Dipole Moment (Debye)
         X      -0.8185      Y      -0.1084      Z      -0.2318
       Tot       0.8575
    Quadrupole Moments (Debye-Ang)
        XX    -166.1338     XY      -0.4932     YY    -157.1198
        XZ       4.9731     YZ      -1.0133     ZZ    -160.0311
    Octopole Moments (Debye-Ang^2)
       XXX    -343.8797    XXY      -1.0182    XYY    -107.7319
       YYY      -1.2958    XXZ      46.3750    XYZ      -1.3430
       YYZ      31.4760    XZZ    -120.0924    YZZ       1.0123
       ZZZ     102.8153
    Hexadecapole Moments (Debye-Ang^3)
      XXXX   -8911.9190   XXXY     230.8404   XXYY   -1667.6404
      XYYY     226.2854   YYYY   -1027.3382   XXXZ    1955.1742
      XXYZ      49.1023   XYYZ     656.1657   YYYZ     129.3315
      XXZZ   -2306.4472   XYZZ      83.3152   YYZZ   -1008.8735
      XZZZ    1946.9470   YZZZ     144.4953   ZZZZ   -4979.5610
 -----------------------------------------------------------------
 Calculating analytic gradient of the SCF energy
 Gradient of SCF Energy
            1           2           3           4           5           6
    1   0.0016462   0.0007152   0.0011736  -0.0011686  -0.0015485   0.0015702
    2   0.0007755  -0.0009891   0.0005407   0.0000223  -0.0000072   0.0000889
    3  -0.0009202  -0.0001201   0.0005002  -0.0010756   0.0018412  -0.0004131
            7           8           9          10          11          12
    1  -0.0013908   0.0004723  -0.0001702  -0.0007910  -0.0000906  -0.0017547
    2  -0.0000317   0.0002926  -0.0002749   0.0008663  -0.0001694  -0.0013143
    3   0.0011480   0.0000196  -0.0005769   0.0001652   0.0000809   0.0007549
           13          14          15          16          17          18
    1   0.0020757  -0.0000735   0.0000698  -0.0002087  -0.0023053   0.0019653
    2   0.0001385  -0.0003790  -0.0002762  -0.0002218  -0.0001395   0.0000131
    3   0.0002293  -0.0007166   0.0002288   0.0005256   0.0014863  -0.0012813
           19          20          21          22
    1  -0.0003966  -0.0005032   0.0007488  -0.0000355
    2   0.0005619   0.0004359  -0.0000599   0.0001272
    3  -0.0003142  -0.0000199  -0.0016574   0.0001153
 Max gradient component =       2.305E-03
 RMS gradient           =       8.903E-04
 Gradient time:  CPU 284.65 s  wall 284.66 s
 Geometry Optimization Parameters
   NAtoms,    NIC,     NZ,  NCons,   NDum,   NFix, NCnnct, MaxDiis
       22     155      22       0       0       0       0       0

 Cartesian Hessian Update
 Hessian updated using BFGS update


** GEOMETRY OPTIMIZATION IN DELOCALIZED INTERNAL COORDINATES **
   Searching for a Minimum

   Optimization Cycle:   3

                       Coordinates (Angstroms)
     ATOM                X               Y               Z
      1  C         0.0579782466    0.0071291212    0.0783720569
      2  C         0.0019514187    0.1183262215    1.4785623698
      3  Cl        1.4759471041    0.3040137482    2.4016661103
      4  C        -1.2357916847    0.1372280927    2.1445413141
      5  Cl       -1.3040516216    0.2753103152    3.8791701590
      6  C        -2.4340878892    0.0518909383    1.4178232226
      7  Cl       -3.9677929816    0.0621575261    2.2374849484
      8  C        -2.3745134267   -0.0434870175    0.0244215599
      9  Cl       -3.8225550782   -0.1587281208   -0.9428742569
     10  C        -1.1483751704   -0.0651015770   -0.6232193410
     11  H        -1.1297260097   -0.1710727987   -1.6997395064
     12  C         1.3242841378   -0.0302029502   -0.7038452039
     13  C         2.3141951316   -0.9855254032   -0.4592685969
     14  H         2.1883853014   -1.7238873901    0.3197782184
     15  C         3.4662257007   -1.0204724912   -1.2336296882
     16  Cl        4.6532300291   -2.2509710434   -0.8790048478
     17  C         3.6669579184   -0.1000116136   -2.2732072823
     18  Cl        5.1190445668   -0.1371773403   -3.2319551464
     19  C         2.6679792174    0.8519917775   -2.5167750488
     20  Cl        2.8405220840    2.0377753107   -3.7871957639
     21  C         1.5123828966    0.8834797699   -1.7448456021
     22  H         0.7691611466    1.6439889773   -1.9461607911
   Point Group: c1    Number of degrees of freedom:    60


   Energy is  -3680.744799741

 Hessian updated using BFGS update

 53 Hessian modes will be used to form the next step
  Hessian Eigenvalues:
     0.012009    0.019218    0.020042    0.023112    0.023316    0.023536
     0.023661    0.023691    0.023920    0.023940    0.024079    0.024090
     0.024110    0.024114    0.024127    0.024136    0.024143    0.024347
     0.027880    0.159330    0.159982    0.160237    0.224806    0.234814
     0.235316    0.241382    0.249972    0.249991    0.249992    0.249995
     0.250000    0.250000    0.274904    0.279432    0.300903    0.302700
     0.331551    0.355379    0.356653    0.356683    0.385704    0.427971
     0.432080    0.436353    0.445844    0.467791    0.469049    0.473423
     0.477564    0.478185    0.478664    0.495372    0.544043

 Minimum search - taking simple RFO step
 Searching for Lamda that Minimizes Along All modes
 Value Taken    Lamda =  -0.00035655
 Step Taken.  Stepsize is  0.107752

                             Maximum     Tolerance    Cnvgd?
         Gradient           0.004581      0.000300      NO
         Displacement       0.071223      0.001200      NO
         Energy change     -0.001316      0.000001      NO


 New Cartesian Coordinates Obtained by Inverse Iteration

 Displacement from previous Coordinates is:  0.364863
 ----------------------------------------------------------------
             Standard Nuclear Orientation (Angstroms)
    I     Atom           X                Y                Z
 ----------------------------------------------------------------
    1      C       0.0471882514     0.0084234426     0.0637616233
    2      C       0.0009342880     0.1423757352     1.4592718766
    3      Cl      1.4813673664     0.3471861217     2.3624309943
    4      C      -1.2266399349     0.1550212265     2.1376567389
    5      Cl     -1.2624104349     0.3235971714     3.8664388450
    6      C      -2.4315211999     0.0419993528     1.4232342569
    7      Cl     -3.9568409153     0.0507943151     2.2500363918
    8      C      -2.3824442951    -0.0777489560     0.0306003974
    9      Cl     -3.8386892571    -0.2165816461    -0.9188411247
   10      C      -1.1613714369    -0.0955583180    -0.6288395521
   11      H      -1.1490613749    -0.2158930452    -1.7040090698
   12      C       1.3164633497    -0.0221989222    -0.7130432936
   13      C       2.2886819365    -0.9951371563    -0.4751650162
   14      H       2.1494460850    -1.7362713219     0.2996777031
   15      C       3.4474426774    -1.0337406648    -1.2406778192
   16      Cl      4.6160412776    -2.2851267900    -0.9012021913
   17      C       3.6719079785    -0.0986498130    -2.2617187928
   18      Cl      5.1270724714    -0.1410213749    -3.2062548642
   19      C       2.6888862439     0.8718300333    -2.4953030292
   20      Cl      2.8949628438     2.0729974810    -3.7449797910
   21      C       1.5253570260     0.9084215658    -1.7333226627
   22      H       0.7945780913     1.6819356159    -1.9296527369
 ----------------------------------------------------------------
 Nuclear Repulsion Energy =        2266.12750609 hartrees
 There are       97 alpha and       97 beta electrons
 Applying Cartesian multipole field
    Component          Value
    ---------          -----
     (2,0,0)        1.00000E-12
     (0,2,0)        2.00000E-11
     (0,0,2)       -3.00000E-11
 Nucleus-field energy     =    -0.0000000905 hartrees
 Requested basis set is 6-311++G(d,p)
 There are 178 shells and 495 basis functions
 A cutoff of  1.0D-15 yielded  11356 shell pairs
 There are     97619 function pairs (    104817 Cartesian)
 Smallest overlap matrix eigenvalue = 2.52E-07
 Linear dependence detected in AO basis
 Number of orthogonalized atomic orbitals = 489
 Maximum deviation from orthogonality = 6.574E-10
 Guess from superposition of atomic densities
 Warning:  Energy on first SCF cycle will be non-variational
 SAD guess density has 194.000000 electrons

 -----------------------------------------------------------------------
  General SCF calculation program by
  Eric Jon Sundstrom, Paul Horn, Yuezhi Mao, Dmitri Zuev, Alec White,
  David Stuck, Shaama M.S., Shane Yost, Joonho Lee, David Small,
  Daniel Levine, Susi Lehtola, Hugh Burton, Evgeny Epifanovsky,
  Bang C. Huynh
 -----------------------------------------------------------------------
 Exchange:     0.2000 Hartree-Fock + 0.0800 Slater + 0.7200 B88
 Correlation:  0.1900 VWN1RPA + 0.8100 LYP
 Using SG-1 standard quadrature grid
 A restricted SCF calculation will be
 performed using DIIS
 SCF converges when DIIS error is below 1.0e-08
 ---------------------------------------
  Cycle       Energy         DIIS error
 ---------------------------------------
    1   -3685.2123394851      2.74e-02  
    2   -3680.6252567478      1.98e-03  
    3   -3680.4712900579      2.81e-03  
    4   -3680.7216716597      8.19e-04  
    5   -3680.7426147377      2.80e-04  
    6   -3680.7446605560      1.03e-04  
    7   -3680.7449466902      3.27e-05  
    8   -3680.7449752955      1.11e-05  
    9   -3680.7449787258      3.65e-06  
   10   -3680.7449791413      8.74e-07  
   11   -3680.7449791629      2.53e-07  
   12   -3680.7449791644      1.16e-07  
   13   -3680.7449791650      4.09e-08  
   14   -3680.7449791652      1.41e-08  
   15   -3680.7449791649      4.40e-09  Convergence criterion met
 ---------------------------------------
 SCF time:   CPU 855.52s  wall 856.00s 
 SCF   energy in the final basis set =    -3680.7449791649
 Total energy in the final basis set =    -3680.7449791649

 --------------------------------------------------------------

                    Orbital Energies (a.u.)
 --------------------------------------------------------------

 Alpha MOs
 -- Occupied --
********-101.5839-101.5830-101.5827-101.5796-101.5787-101.5777 -10.2875
-10.2862 -10.2829 -10.2803 -10.2789 -10.2765 -10.2761 -10.2428 -10.2346
-10.2271 -10.2211 -10.2201  -9.4992  -9.4986  -9.4976  -9.4975  -9.4942
 -9.4933  -9.4923  -7.2642  -7.2634  -7.2625  -7.2625  -7.2592  -7.2582
 -7.2573  -7.2541  -7.2534  -7.2530  -7.2526  -7.2524  -7.2524  -7.2516
 -7.2515  -7.2490  -7.2482  -7.2480  -7.2475  -7.2471  -7.2465  -0.9676
 -0.9536  -0.9220  -0.9049  -0.9027  -0.8822  -0.8729  -0.8649  -0.8474
 -0.7929  -0.7676  -0.7595  -0.7465  -0.6689  -0.6497  -0.6387  -0.6166
 -0.5578  -0.5536  -0.5321  -0.5306  -0.5034  -0.4876  -0.4749  -0.4738
 -0.4702  -0.4648  -0.4548  -0.4453  -0.4296  -0.4165  -0.4150  -0.4072
 -0.3896  -0.3868  -0.3696  -0.3617  -0.3595  -0.3569  -0.3542  -0.3501
 -0.3438  -0.3402  -0.3379  -0.3223  -0.3216  -0.2889  -0.2774  -0.2762
 -0.2664
 -- Virtual --
 -0.0786  -0.0666  -0.0579  -0.0517  -0.0428  -0.0392  -0.0144  -0.0074
  0.0069   0.0089   0.0116   0.0140   0.0188   0.0214   0.0222   0.0325
  0.0399   0.0446   0.0479   0.0526   0.0596   0.0657   0.0672   0.0702
  0.0732   0.0772   0.0787   0.0800   0.0841   0.0857   0.0892   0.0925
  0.0958   0.0995   0.1035   0.1059   0.1111   0.1125   0.1174   0.1219
  0.1235   0.1243   0.1257   0.1305   0.1326   0.1367   0.1387   0.1429
  0.1452   0.1510   0.1542   0.1547   0.1606   0.1642   0.1660   0.1670
  0.1757   0.1810   0.1818   0.1830   0.1882   0.1895   0.1968   0.2012
  0.2045   0.2065   0.2168   0.2203   0.2234   0.2292   0.2339   0.2363
  0.2413   0.2427   0.2517   0.2524   0.2539   0.2592   0.2617   0.2664
  0.2674   0.2706   0.2740   0.2766   0.2772   0.2796   0.2835   0.2871
  0.2897   0.2964   0.3003   0.3047   0.3143   0.3173   0.3266   0.3297
  0.3341   0.3416   0.3969   0.4107   0.4233   0.4261   0.4282   0.4337
  0.4350   0.4360   0.4435   0.4453   0.4488   0.4534   0.4593   0.4643
  0.4656   0.4719   0.4784   0.4843   0.4858   0.4918   0.4952   0.4975
  0.4991   0.5012   0.5293   0.5475   0.5539   0.5584   0.5663   0.5714
  0.5773   0.5827   0.5899   0.5994   0.6026   0.6070   0.6112   0.6137
  0.6255   0.6272   0.6357   0.6474   0.6532   0.6619   0.6637   0.6748
  0.6800   0.6836   0.6938   0.7000   0.7114   0.7257   0.7302   0.7640
  0.7699   0.7827   0.8051   0.8125   0.8209   0.8250   0.8279   0.8317
  0.8353   0.8370   0.8399   0.8418   0.8433   0.8440   0.8475   0.8501
  0.8520   0.8546   0.8583   0.8608   0.8652   0.8774   0.8806   0.8870
  0.8920   0.8951   0.8978   0.9059   0.9158   0.9190   0.9218   0.9310
  0.9335   0.9340   0.9391   0.9452   0.9507   0.9544   0.9623   0.9684
  0.9731   0.9795   0.9851   0.9981   1.0048   1.0219   1.0318   1.0466
  1.0570   1.0842   1.0853   1.1169   1.1219   1.1296   1.1797   1.1834
  1.1987   1.2168   1.2231   1.2317   1.2394   1.2534   1.2601   1.2666
  1.2684   1.2720   1.2766   1.2843   1.2910   1.3072   1.3291   1.3421
  1.3589   1.3647   1.3972   1.4210   1.4381   1.4847   1.4987   1.5078
  1.5340   1.5771   1.5880   1.6034   1.6126   1.6284   1.6444   1.6482
  1.6622   1.7083   1.7257   1.7538   1.7690   1.7814   1.7999   1.8151
  1.8301   1.8471   1.8645   1.8677   1.8737   1.8755   1.8931   1.9010
  1.9441   1.9495   1.9579   1.9788   2.0189   2.0339   2.0731   2.0937
  2.1060   2.1331   2.1623   2.2116   2.2230   2.2265   2.2416   2.2510
  2.2540   2.2590   2.2713   2.2777   2.2821   2.2878   2.2912   2.3054
  2.3123   2.3239   2.3497   2.3862   2.4002   2.4117   2.4170   2.4367
  2.4393   2.4568   2.4858   2.4903   2.5044   2.5211   2.5385   2.5463
  2.5783   2.5953   2.6076   2.6405   2.6425   2.6595   2.6844   2.7152
  2.7236   2.7388   2.7445   2.7525   2.7686   2.7806   2.7961   2.8201
  2.8286   2.8830   2.9051   2.9588   2.9771   3.0404   3.0516   3.0768
  3.1012   3.1090   3.1304   3.1406   3.1535   3.1856   3.2098   3.2137
  3.2456   3.3402   3.3666   3.4089   3.5004   3.6319   3.6496   3.6900
  3.7023   3.7737   3.9002   3.9891   4.0310   4.0842   4.3413   4.7923
  4.8140   9.7289   9.7434   9.7800   9.7879   9.8028   9.8077   9.8169
 23.3066  23.4723  23.7893  23.8314  23.8423  23.8704  23.9268  23.9386
 23.9769  24.0313  24.0684  24.1255  25.7661  25.7686  25.8015  25.8132
 25.8646  25.8900  25.9214  26.0702  26.0842  26.0964  26.1137  26.1675
 26.1807  26.2856  26.4445  26.4658  26.6041  26.6329  26.7319  26.8362
 26.9361 215.7188 215.7321 215.7747 215.7837 215.8013 215.8068 215.8192
 --------------------------------------------------------------

          Ground-State Mulliken Net Atomic Charges

     Atom                 Charge (a.u.)
  ----------------------------------------
      1 C                    -0.575644
      2 C                    -0.755093
      3 Cl                    0.645547
      4 C                    -0.148938
      5 Cl                    0.604274
      6 C                    -0.282516
      7 Cl                    0.619956
      8 C                    -0.356018
      9 Cl                    0.627622
     10 C                    -0.736075
     11 H                     0.226874
     12 C                     0.459443
     13 C                    -1.104072
     14 H                     0.230669
     15 C                    -0.299854
     16 Cl                    0.622272
     17 C                    -0.189997
     18 Cl                    0.603283
     19 C                    -0.342773
     20 Cl                    0.607926
     21 C                    -0.694893
     22 H                     0.238008
  ----------------------------------------
  Sum of atomic charges =     0.000000

 -----------------------------------------------------------------
                    Cartesian Multipole Moments
 -----------------------------------------------------------------
    Charge (ESU x 10^10)
                 0.0000
    Dipole Moment (Debye)
         X      -0.8362      Y      -0.1060      Z      -0.2339
       Tot       0.8748
    Quadrupole Moments (Debye-Ang)
        XX    -166.0540     XY      -0.4716     YY    -157.0834
        XZ       4.9290     YZ      -0.9765     ZZ    -159.9086
    Octopole Moments (Debye-Ang^2)
       XXX    -345.5073    XXY      -1.0618    XYY    -108.5060
       YYY      -1.8263    XXZ      45.6007    XYZ      -1.2952
       YYZ      31.2773    XZZ    -120.2697    YZZ       0.6938
       ZZZ     102.0940
    Hexadecapole Moments (Debye-Ang^3)
      XXXX   -8903.9985   XXXY     212.4871   XXYY   -1673.0453
      XYYY     206.4670   YYYY   -1060.5906   XXXZ    1952.6154
      XXYZ      45.3997   XYYZ     655.8747   YYYZ     114.9467
      XXZZ   -2295.6390   XYZZ      77.1405   YYZZ   -1003.9745
      XZZZ    1947.9571   YZZZ     133.3806   ZZZZ   -4917.8678
 -----------------------------------------------------------------
 Calculating analytic gradient of the SCF energy
 Gradient of SCF Energy
            1           2           3           4           5           6
    1   0.0015138  -0.0001139  -0.0002657   0.0004434   0.0006094  -0.0003229
    2   0.0004755  -0.0002949  -0.0000475  -0.0000474   0.0000006  -0.0000014
    3   0.0003340  -0.0003637  -0.0003013  -0.0000910   0.0001204   0.0001841
            7           8           9          10          11          12
    1  -0.0003345  -0.0004086   0.0001458  -0.0006566  -0.0000661  -0.0007414
    2  -0.0000761  -0.0000012  -0.0000186   0.0001921  -0.0001353  -0.0008453
    3  -0.0004578  -0.0002913  -0.0000067  -0.0000240   0.0000890   0.0012161
           13          14          15          16          17          18
    1   0.0000517   0.0000042   0.0003285  -0.0001708  -0.0002570   0.0001175
    2   0.0004682  -0.0001538   0.0000273   0.0001504  -0.0001082   0.0000317
    3   0.0003575  -0.0000037  -0.0002860  -0.0000008   0.0002271  -0.0000322
           19          20          21          22
    1   0.0001071  -0.0000313  -0.0000724   0.0001198
    2   0.0001936  -0.0001512   0.0002576   0.0000837
    3  -0.0003711   0.0001767  -0.0005442   0.0000688
 Max gradient component =       1.514E-03
 RMS gradient           =       3.692E-04
 Gradient time:  CPU 280.44 s  wall 280.45 s
 Geometry Optimization Parameters
   NAtoms,    NIC,     NZ,  NCons,   NDum,   NFix, NCnnct, MaxDiis
       22     155      22       0       0       0       0       0

 Cartesian Hessian Update
 Hessian updated using BFGS update


** GEOMETRY OPTIMIZATION IN DELOCALIZED INTERNAL COORDINATES **
   Searching for a Minimum

   Optimization Cycle:   4

                       Coordinates (Angstroms)
     ATOM                X               Y               Z
      1  C         0.0471882514    0.0084234426    0.0637616233
      2  C         0.0009342880    0.1423757352    1.4592718766
      3  Cl        1.4813673664    0.3471861217    2.3624309943
      4  C        -1.2266399349    0.1550212265    2.1376567389
      5  Cl       -1.2624104349    0.3235971714    3.8664388450
      6  C        -2.4315211999    0.0419993528    1.4232342569
      7  Cl       -3.9568409153    0.0507943151    2.2500363918
      8  C        -2.3824442951   -0.0777489560    0.0306003974
      9  Cl       -3.8386892571   -0.2165816461   -0.9188411247
     10  C        -1.1613714369   -0.0955583180   -0.6288395521
     11  H        -1.1490613749   -0.2158930452   -1.7040090698
     12  C         1.3164633497   -0.0221989222   -0.7130432936
     13  C         2.2886819365   -0.9951371563   -0.4751650162
     14  H         2.1494460850   -1.7362713219    0.2996777031
     15  C         3.4474426774   -1.0337406648   -1.2406778192
     16  Cl        4.6160412776   -2.2851267900   -0.9012021913
     17  C         3.6719079785   -0.0986498130   -2.2617187928
     18  Cl        5.1270724714   -0.1410213749   -3.2062548642
     19  C         2.6888862439    0.8718300333   -2.4953030292
     20  Cl        2.8949628438    2.0729974810   -3.7449797910
     21  C         1.5253570260    0.9084215658   -1.7333226627
     22  H         0.7945780913    1.6819356159   -1.9296527369
   Point Group: c1    Number of degrees of freedom:    60


   Energy is  -3680.744979165

 Hessian updated using BFGS update

 55 Hessian modes will be used to form the next step
  Hessian Eigenvalues:
     0.010061    0.019248    0.019836    0.023068    0.023329    0.023401
     0.023638    0.023675    0.023920    0.023956    0.024087    0.024103
     0.024112    0.024115    0.024135    0.024142    0.024144    0.024260
     0.027901    0.159564    0.159961    0.160183    0.223302    0.234688
     0.234861    0.243346    0.247800    0.249975    0.249991    0.249992
     0.249996    0.250000    0.250000    0.273045    0.297368    0.300702
     0.301010    0.313868    0.336033    0.355403    0.356655    0.356672
     0.385408    0.427158    0.432060    0.436991    0.451491    0.465808
     0.467844    0.473114    0.477398    0.478139    0.478617    0.525788
     0.563664

 Minimum search - taking simple RFO step
 Searching for Lamda that Minimizes Along All modes
 Value Taken    Lamda =  -0.00004150
 Step Taken.  Stepsize is  0.040523

                             Maximum     Tolerance    Cnvgd?
         Gradient           0.001713      0.000300      NO
         Displacement       0.026894      0.001200      NO
         Energy change     -0.000179      0.000001      NO


 New Cartesian Coordinates Obtained by Inverse Iteration

 Displacement from previous Coordinates is:  0.128167
 ----------------------------------------------------------------
             Standard Nuclear Orientation (Angstroms)
    I     Atom           X                Y                Z
 ----------------------------------------------------------------
    1      C       0.0445013817     0.0063587662     0.0606198427
    2      C       0.0010230358     0.1508201335     1.4556772563
    3      Cl      1.4836091981     0.3636321728     2.3540359034
    4      C      -1.2254080862     0.1639459894     2.1358759273
    5      Cl     -1.2647258561     0.3459497316     3.8625923163
    6      C      -2.4297178443     0.0404493488     1.4242864372
    7      Cl     -3.9505412653     0.0511748153     2.2581624424
    8      C      -2.3831755531    -0.0896849422     0.0326333172
    9      Cl     -3.8421651835    -0.2380446467    -0.9113449358
   10      C      -1.1634710225    -0.1072995024    -0.6297905173
   11      H      -1.1519487676    -0.2317910494    -1.7046242780
   12      C       1.3147197595    -0.0220758350    -0.7170092975
   13      C       2.2811580509    -1.0017757264    -0.4841887790
   14      H       2.1372413883    -1.7450606889     0.2877225570
   15      C       3.4422746869    -1.0396006625    -1.2459804739
   16      Cl      4.6058684990    -2.2979584029    -0.9133143297
   17      C       3.6739388349    -0.0972390623    -2.2587569744
   18      Cl      5.1304085373    -0.1389899811    -3.1998725306
   19      C       2.6956348241     0.8791474442    -2.4871648572
   20      Cl      2.9110304047     2.0881047360    -3.7282331416
   21      C       1.5296956924     0.9150289146    -1.7287109241
   22      H       0.8014003227     1.6915625002    -1.9225160771
 ----------------------------------------------------------------
 Nuclear Repulsion Energy =        2266.32600374 hartrees
 There are       97 alpha and       97 beta electrons
 Applying Cartesian multipole field
    Component          Value
    ---------          -----
     (2,0,0)        1.00000E-12
     (0,2,0)        2.00000E-11
     (0,0,2)       -3.00000E-11
 Nucleus-field energy     =    -0.0000000899 hartrees
 Requested basis set is 6-311++G(d,p)
 There are 178 shells and 495 basis functions
 A cutoff of  1.0D-15 yielded  11357 shell pairs
 There are     97624 function pairs (    104823 Cartesian)
 Smallest overlap matrix eigenvalue = 2.53E-07
 Linear dependence detected in AO basis
 Number of orthogonalized atomic orbitals = 489
 Maximum deviation from orthogonality = 2.858E-10
 Guess from superposition of atomic densities
 Warning:  Energy on first SCF cycle will be non-variational
 SAD guess density has 194.000000 electrons

 -----------------------------------------------------------------------
  General SCF calculation program by
  Eric Jon Sundstrom, Paul Horn, Yuezhi Mao, Dmitri Zuev, Alec White,
  David Stuck, Shaama M.S., Shane Yost, Joonho Lee, David Small,
  Daniel Levine, Susi Lehtola, Hugh Burton, Evgeny Epifanovsky,
  Bang C. Huynh
 -----------------------------------------------------------------------
 Exchange:     0.2000 Hartree-Fock + 0.0800 Slater + 0.7200 B88
 Correlation:  0.1900 VWN1RPA + 0.8100 LYP
 Using SG-1 standard quadrature grid
 A restricted SCF calculation will be
 performed using DIIS
 SCF converges when DIIS error is below 1.0e-08
 ---------------------------------------
  Cycle       Energy         DIIS error
 ---------------------------------------
    1   -3685.2146584634      2.74e-02  
    2   -3680.6252092510      1.98e-03  
    3   -3680.4715931093      2.81e-03  
    4   -3680.7216767684      8.19e-04  
    5   -3680.7426394844      2.80e-04  
    6   -3680.7446833015      1.03e-04  
    7   -3680.7449695226      3.27e-05  
    8   -3680.7449981583      1.11e-05  
    9   -3680.7450015757      3.65e-06  
   10   -3680.7450019910      8.73e-07  
   11   -3680.7450020126      2.52e-07  
   12   -3680.7450020144      1.16e-07  
   13   -3680.7450020146      4.08e-08  
   14   -3680.7450020146      1.41e-08  
   15   -3680.7450020146      4.40e-09  Convergence criterion met
 ---------------------------------------
 SCF time:   CPU 838.60s  wall 839.00s 
 SCF   energy in the final basis set =    -3680.7450020146
 Total energy in the final basis set =    -3680.7450020146

 --------------------------------------------------------------

                    Orbital Energies (a.u.)
 --------------------------------------------------------------

 Alpha MOs
 -- Occupied --
********-101.5839-101.5830-101.5828-101.5796-101.5786-101.5777 -10.2873
-10.2859 -10.2830 -10.2804 -10.2789 -10.2765 -10.2760 -10.2427 -10.2345
-10.2271 -10.2211 -10.2200  -9.4991  -9.4986  -9.4975  -9.4975  -9.4942
 -9.4932  -9.4923  -7.2641  -7.2634  -7.2625  -7.2625  -7.2592  -7.2581
 -7.2572  -7.2540  -7.2534  -7.2530  -7.2526  -7.2524  -7.2524  -7.2516
 -7.2515  -7.2490  -7.2482  -7.2479  -7.2474  -7.2471  -7.2465  -0.9677
 -0.9537  -0.9218  -0.9051  -0.9026  -0.8823  -0.8728  -0.8648  -0.8474
 -0.7928  -0.7676  -0.7597  -0.7464  -0.6688  -0.6496  -0.6389  -0.6166
 -0.5576  -0.5535  -0.5323  -0.5309  -0.5032  -0.4876  -0.4750  -0.4737
 -0.4701  -0.4648  -0.4548  -0.4454  -0.4296  -0.4163  -0.4151  -0.4071
 -0.3895  -0.3868  -0.3697  -0.3618  -0.3595  -0.3567  -0.3542  -0.3499
 -0.3437  -0.3403  -0.3380  -0.3222  -0.3214  -0.2886  -0.2775  -0.2762
 -0.2667
 -- Virtual --
 -0.0780  -0.0668  -0.0576  -0.0516  -0.0433  -0.0392  -0.0144  -0.0074
  0.0069   0.0089   0.0115   0.0139   0.0188   0.0215   0.0223   0.0324
  0.0401   0.0447   0.0479   0.0525   0.0596   0.0655   0.0673   0.0703
  0.0732   0.0772   0.0788   0.0800   0.0841   0.0856   0.0891   0.0925
  0.0960   0.0994   0.1034   0.1060   0.1113   0.1125   0.1174   0.1217
  0.1234   0.1242   0.1256   0.1304   0.1324   0.1365   0.1386   0.1429
  0.1452   0.1510   0.1541   0.1550   0.1608   0.1643   0.1657   0.1673
  0.1758   0.1810   0.1819   0.1828   0.1882   0.1894   0.1968   0.2012
  0.2045   0.2064   0.2170   0.2205   0.2235   0.2291   0.2340   0.2361
  0.2417   0.2426   0.2514   0.2525   0.2540   0.2594   0.2617   0.2663
  0.2671   0.2707   0.2741   0.2766   0.2773   0.2797   0.2836   0.2866
  0.2894   0.2962   0.3001   0.3047   0.3139   0.3172   0.3267   0.3296
  0.3340   0.3414   0.3970   0.4104   0.4234   0.4262   0.4283   0.4337
  0.4353   0.4362   0.4435   0.4455   0.4486   0.4537   0.4595   0.4642
  0.4659   0.4721   0.4784   0.4843   0.4856   0.4917   0.4950   0.4973
  0.4992   0.5012   0.5294   0.5477   0.5546   0.5574   0.5664   0.5714
  0.5775   0.5829   0.5908   0.6004   0.6024   0.6075   0.6111   0.6139
  0.6255   0.6276   0.6357   0.6478   0.6531   0.6622   0.6642   0.6746
  0.6797   0.6835   0.6938   0.6996   0.7115   0.7255   0.7310   0.7639
  0.7695   0.7829   0.8052   0.8126   0.8209   0.8253   0.8283   0.8319
  0.8354   0.8370   0.8398   0.8419   0.8437   0.8440   0.8476   0.8501
  0.8523   0.8548   0.8578   0.8608   0.8649   0.8772   0.8812   0.8872
  0.8920   0.8954   0.8986   0.9062   0.9155   0.9191   0.9217   0.9304
  0.9337   0.9342   0.9389   0.9451   0.9507   0.9543   0.9620   0.9680
  0.9734   0.9797   0.9856   0.9990   1.0042   1.0224   1.0322   1.0465
  1.0570   1.0834   1.0862   1.1178   1.1227   1.1298   1.1802   1.1836
  1.1983   1.2165   1.2233   1.2317   1.2401   1.2539   1.2610   1.2666
  1.2688   1.2722   1.2770   1.2844   1.2911   1.3075   1.3286   1.3430
  1.3591   1.3650   1.3965   1.4211   1.4369   1.4845   1.4984   1.5089
  1.5345   1.5779   1.5874   1.6033   1.6122   1.6291   1.6451   1.6485
  1.6628   1.7084   1.7253   1.7536   1.7689   1.7821   1.8006   1.8151
  1.8304   1.8481   1.8643   1.8672   1.8728   1.8756   1.8937   1.9015
  1.9446   1.9495   1.9582   1.9800   2.0192   2.0339   2.0738   2.0942
  2.1054   2.1320   2.1631   2.2113   2.2232   2.2265   2.2412   2.2505
  2.2538   2.2587   2.2714   2.2774   2.2817   2.2877   2.2913   2.3055
  2.3135   2.3237   2.3505   2.3866   2.4012   2.4123   2.4172   2.4373
  2.4396   2.4575   2.4860   2.4904   2.5045   2.5215   2.5387   2.5463
  2.5793   2.5959   2.6073   2.6416   2.6433   2.6595   2.6853   2.7140
  2.7235   2.7375   2.7459   2.7529   2.7683   2.7819   2.7935   2.8196
  2.8288   2.8816   2.9053   2.9597   2.9774   3.0408   3.0520   3.0772
  3.1015   3.1089   3.1307   3.1410   3.1538   3.1862   3.2100   3.2137
  3.2456   3.3408   3.3671   3.4097   3.5010   3.6328   3.6502   3.6902
  3.7021   3.7746   3.9002   3.9893   4.0315   4.0839   4.3382   4.7933
  4.8145   9.7289   9.7434   9.7804   9.7879   9.8035   9.8080   9.8168
 23.3069  23.4721  23.7906  23.8319  23.8421  23.8701  23.9271  23.9395
 23.9770  24.0319  24.0691  24.1276  25.7663  25.7687  25.8012  25.8129
 25.8645  25.8898  25.9212  26.0716  26.0838  26.0970  26.1133  26.1675
 26.1801  26.2866  26.4444  26.4666  26.6041  26.6331  26.7329  26.8355
 26.9366 215.7186 215.7321 215.7751 215.7837 215.8020 215.8071 215.8191
 --------------------------------------------------------------

          Ground-State Mulliken Net Atomic Charges

     Atom                 Charge (a.u.)
  ----------------------------------------
      1 C                    -0.577372
      2 C                    -0.755996
      3 Cl                    0.646018
      4 C                    -0.152288
      5 Cl                    0.604384
      6 C                    -0.284836
      7 Cl                    0.619919
      8 C                    -0.353629
      9 Cl                    0.626570
     10 C                    -0.730232
     11 H                     0.227257
     12 C                     0.451020
     13 C                    -1.103143
     14 H                     0.231236
     15 C                    -0.295774
     16 Cl                    0.621161
     17 C                    -0.206737
     18 Cl                    0.603560
     19 C                    -0.327249
     20 Cl                    0.607612
     21 C                    -0.689520
     22 H                     0.238036
  ----------------------------------------
  Sum of atomic charges =     0.000000

 -----------------------------------------------------------------
                    Cartesian Multipole Moments
 -----------------------------------------------------------------
    Charge (ESU x 10^10)
                -0.0000
    Dipole Moment (Debye)
         X      -0.8411      Y      -0.1092      Z      -0.2363
       Tot       0.8804
    Quadrupole Moments (Debye-Ang)
        XX    -166.0784     XY      -0.4774     YY    -157.0775
        XZ       4.8917     YZ      -0.9604     ZZ    -159.8791
    Octopole Moments (Debye-Ang^2)
       XXX    -345.6518    XXY      -1.2280    XYY    -108.6736
       YYY      -2.4986    XXZ      45.4631    XYZ      -1.2952
       YYZ      31.1708    XZZ    -120.5563    YZZ       0.4574
       ZZZ     101.7883
    Hexadecapole Moments (Debye-Ang^3)
      XXXX   -8905.5395   XXXY     206.8028   XXYY   -1675.6189
      XYYY     200.3638   YYYY   -1074.4033   XXXZ    1955.7717
      XXYZ      43.6829   XYYZ     657.0263   YYYZ     108.2827
      XXZZ   -2292.5347   XYZZ      75.1819   YYZZ   -1003.5466
      XZZZ    1950.6583   YZZZ     127.9989   ZZZZ   -4901.6585
 -----------------------------------------------------------------
 Calculating analytic gradient of the SCF energy
 Gradient of SCF Energy
            1           2           3           4           5           6
    1   0.0005105  -0.0002094  -0.0000047  -0.0001334  -0.0001508   0.0000290
    2   0.0000666  -0.0000567  -0.0000982  -0.0000565  -0.0000420  -0.0000006
    3   0.0000926  -0.0001659  -0.0002428  -0.0001238  -0.0001975   0.0004087
            7           8           9          10          11          12
    1   0.0003279  -0.0000417   0.0000848  -0.0002191   0.0000154  -0.0002037
    2   0.0000134  -0.0000586   0.0000247   0.0000503  -0.0000461  -0.0001981
    3  -0.0000241  -0.0001711   0.0000320  -0.0000186  -0.0000021   0.0004533
           13          14          15          16          17          18
    1  -0.0002651   0.0000248   0.0001647   0.0000256   0.0000988  -0.0001813
    2   0.0003172   0.0000160   0.0001374   0.0000624  -0.0000863   0.0000229
    3   0.0000521   0.0001012  -0.0002100  -0.0000715   0.0000609   0.0001325
           19          20          21          22
    1   0.0000067   0.0000861   0.0000052   0.0000298
    2   0.0000519  -0.0001171  -0.0000204   0.0000178
    3  -0.0000579   0.0000578  -0.0001363   0.0000303
 Max gradient component =       5.105E-04
 RMS gradient           =       1.549E-04
 Gradient time:  CPU 283.85 s  wall 283.87 s
 Geometry Optimization Parameters
   NAtoms,    NIC,     NZ,  NCons,   NDum,   NFix, NCnnct, MaxDiis
       22     155      22       0       0       0       0       0

 Cartesian Hessian Update
 Hessian updated using BFGS update


** GEOMETRY OPTIMIZATION IN DELOCALIZED INTERNAL COORDINATES **
   Searching for a Minimum

   Optimization Cycle:   5

                       Coordinates (Angstroms)
     ATOM                X               Y               Z
      1  C         0.0445013817    0.0063587662    0.0606198427
      2  C         0.0010230358    0.1508201335    1.4556772563
      3  Cl        1.4836091981    0.3636321728    2.3540359034
      4  C        -1.2254080862    0.1639459894    2.1358759273
      5  Cl       -1.2647258561    0.3459497316    3.8625923163
      6  C        -2.4297178443    0.0404493488    1.4242864372
      7  Cl       -3.9505412653    0.0511748153    2.2581624424
      8  C        -2.3831755531   -0.0896849422    0.0326333172
      9  Cl       -3.8421651835   -0.2380446467   -0.9113449358
     10  C        -1.1634710225   -0.1072995024   -0.6297905173
     11  H        -1.1519487676   -0.2317910494   -1.7046242780
     12  C         1.3147197595   -0.0220758350   -0.7170092975
     13  C         2.2811580509   -1.0017757264   -0.4841887790
     14  H         2.1372413883   -1.7450606889    0.2877225570
     15  C         3.4422746869   -1.0396006625   -1.2459804739
     16  Cl        4.6058684990   -2.2979584029   -0.9133143297
     17  C         3.6739388349   -0.0972390623   -2.2587569744
     18  Cl        5.1304085373   -0.1389899811   -3.1998725306
     19  C         2.6956348241    0.8791474442   -2.4871648572
     20  Cl        2.9110304047    2.0881047360   -3.7282331416
     21  C         1.5296956924    0.9150289146   -1.7287109241
     22  H         0.8014003227    1.6915625002   -1.9225160771
   Point Group: c1    Number of degrees of freedom:    60


   Energy is  -3680.745002015

 Hessian updated using BFGS update

 55 Hessian modes will be used to form the next step
  Hessian Eigenvalues:
     0.007516    0.019197    0.019892    0.023111    0.023153    0.023447
     0.023618    0.023690    0.023907    0.023928    0.024080    0.024089
     0.024114    0.024115    0.024135    0.024135    0.024143    0.024482
     0.027833    0.159482    0.160012    0.160109    0.223148    0.233625
     0.234878    0.243290    0.245539    0.249977    0.249992    0.249995
     0.250000    0.262096    0.283621    0.297937    0.300027    0.301005
     0.301751    0.322382    0.337070    0.356434    0.356664    0.356932
     0.404227    0.423321    0.431831    0.437073    0.449114    0.464707
     0.470767    0.474712    0.477242    0.478114    0.504122    0.518635
     0.564402

 Minimum search - taking simple RFO step
 Searching for Lamda that Minimizes Along All modes
 Value Taken    Lamda =  -0.00001039
 Step Taken.  Stepsize is  0.025982

                             Maximum     Tolerance    Cnvgd?
         Gradient           0.000830      0.000300      NO
         Displacement       0.020230      0.001200      NO
         Energy change     -0.000023      0.000001      NO


 New Cartesian Coordinates Obtained by Inverse Iteration

 Displacement from previous Coordinates is:  0.091450
 ----------------------------------------------------------------
             Standard Nuclear Orientation (Angstroms)
    I     Atom           X                Y                Z
 ----------------------------------------------------------------
    1      C       0.0435109827     0.0057833758     0.0596641743
    2      C       0.0012366691     0.1574833720     1.4543345119
    3      Cl      1.4843640759     0.3773382018     2.3505960033
    4      C      -1.2248870215     0.1713000867     2.1353044050
    5      Cl     -1.2633033292     0.3622975394     3.8612692537
    6      C      -2.4293279954     0.0403334703     1.4245520117
    7      Cl     -3.9504552416     0.0499265054     2.2587397241
    8      C      -2.3831819059    -0.0970686849     0.0337961556
    9      Cl     -3.8429492114    -0.2553186149    -0.9077654633
   10      C      -1.1639346645    -0.1144130637    -0.6295982421
   11      H      -1.1526135224    -0.2428946423    -1.7039900596
   12      C       1.3142062505    -0.0224112508    -0.7187371927
   13      C       2.2769036002    -1.0070036442    -0.4901026562
   14      H       2.1294228186    -1.7533404211     0.2781700723
   15      C       3.4387503807    -1.0443639372    -1.2504232732
   16      Cl      4.5980934970    -2.3081145297    -0.9225420465
   17      C       3.6746700102    -0.0968564778    -2.2578979435
   18      Cl      5.1320977513    -0.1380492908    -3.1978724966
   19      C       2.6996602581     0.8840771429    -2.4816969447
   20      Cl      2.9194016600     2.0996368480    -3.7159725961
   21      C       1.5329835403     0.9195681065    -1.7244156721
   22      H       0.8067024353     1.6987439614    -1.9153128413
 ----------------------------------------------------------------
 Nuclear Repulsion Energy =        2266.07271771 hartrees
 There are       97 alpha and       97 beta electrons
 Applying Cartesian multipole field
    Component          Value
    ---------          -----
     (2,0,0)        1.00000E-12
     (0,2,0)        2.00000E-11
     (0,0,2)       -3.00000E-11
 Nucleus-field energy     =    -0.0000000895 hartrees
 Requested basis set is 6-311++G(d,p)
 There are 178 shells and 495 basis functions
 A cutoff of  1.0D-15 yielded  11357 shell pairs
 There are     97624 function pairs (    104823 Cartesian)
 Smallest overlap matrix eigenvalue = 2.54E-07
 Linear dependence detected in AO basis
 Number of orthogonalized atomic orbitals = 489
 Maximum deviation from orthogonality = 4.405E-10
 Guess from superposition of atomic densities
 Warning:  Energy on first SCF cycle will be non-variational
 SAD guess density has 194.000000 electrons

 -----------------------------------------------------------------------
  General SCF calculation program by
  Eric Jon Sundstrom, Paul Horn, Yuezhi Mao, Dmitri Zuev, Alec White,
  David Stuck, Shaama M.S., Shane Yost, Joonho Lee, David Small,
  Daniel Levine, Susi Lehtola, Hugh Burton, Evgeny Epifanovsky,
  Bang C. Huynh
 -----------------------------------------------------------------------
 Exchange:     0.2000 Hartree-Fock + 0.0800 Slater + 0.7200 B88
 Correlation:  0.1900 VWN1RPA + 0.8100 LYP
 Using SG-1 standard quadrature grid
 A restricted SCF calculation will be
 performed using DIIS
 SCF converges when DIIS error is below 1.0e-08
 ---------------------------------------
  Cycle       Energy         DIIS error
 ---------------------------------------
    1   -3685.2111393969      2.74e-02  
    2   -3680.6251905039      1.98e-03  
    3   -3680.4714257067      2.81e-03  
    4   -3680.7216527111      8.20e-04  
    5   -3680.7426487536      2.80e-04  
    6   -3680.7446898854      1.03e-04  
    7   -3680.7449763899      3.28e-05  
    8   -3680.7450052109      1.11e-05  
    9   -3680.7450086228      3.65e-06  
   10   -3680.7450090387      8.72e-07  
   11   -3680.7450090604      2.52e-07  
   12   -3680.7450090616      1.16e-07  
   13   -3680.7450090625      4.07e-08  
   14   -3680.7450090625      1.42e-08  
   15   -3680.7450090624      4.39e-09  Convergence criterion met
 ---------------------------------------
 SCF time:   CPU 835.51s  wall 835.00s 
 SCF   energy in the final basis set =    -3680.7450090624
 Total energy in the final basis set =    -3680.7450090624

 --------------------------------------------------------------

                    Orbital Energies (a.u.)
 --------------------------------------------------------------

 Alpha MOs
 -- Occupied --
********-101.5839-101.5829-101.5828-101.5796-101.5786-101.5778 -10.2874
-10.2860 -10.2830 -10.2804 -10.2789 -10.2765 -10.2761 -10.2428 -10.2345
-10.2271 -10.2210 -10.2200  -9.4990  -9.4986  -9.4976  -9.4975  -9.4942
 -9.4932  -9.4923  -7.2641  -7.2634  -7.2625  -7.2625  -7.2592  -7.2581
 -7.2573  -7.2540  -7.2535  -7.2529  -7.2526  -7.2524  -7.2523  -7.2516
 -7.2515  -7.2490  -7.2482  -7.2479  -7.2474  -7.2471  -7.2465  -0.9676
 -0.9536  -0.9217  -0.9050  -0.9025  -0.8823  -0.8728  -0.8648  -0.8474
 -0.7928  -0.7676  -0.7597  -0.7464  -0.6687  -0.6494  -0.6390  -0.6165
 -0.5576  -0.5535  -0.5324  -0.5310  -0.5031  -0.4875  -0.4749  -0.4736
 -0.4701  -0.4648  -0.4548  -0.4454  -0.4296  -0.4161  -0.4151  -0.4070
 -0.3895  -0.3866  -0.3696  -0.3618  -0.3595  -0.3567  -0.3542  -0.3498
 -0.3437  -0.3403  -0.3381  -0.3223  -0.3215  -0.2885  -0.2775  -0.2762
 -0.2669
 -- Virtual --
 -0.0777  -0.0669  -0.0575  -0.0517  -0.0437  -0.0393  -0.0144  -0.0074
  0.0068   0.0089   0.0115   0.0137   0.0188   0.0214   0.0222   0.0323
  0.0401   0.0447   0.0479   0.0525   0.0596   0.0653   0.0673   0.0703
  0.0732   0.0772   0.0787   0.0800   0.0841   0.0855   0.0890   0.0925
  0.0959   0.0994   0.1034   0.1060   0.1113   0.1125   0.1174   0.1215
  0.1233   0.1241   0.1255   0.1303   0.1322   0.1363   0.1386   0.1430
  0.1453   0.1509   0.1540   0.1551   0.1609   0.1643   0.1654   0.1675
  0.1758   0.1809   0.1819   0.1826   0.1881   0.1893   0.1967   0.2012
  0.2044   0.2063   0.2170   0.2206   0.2236   0.2291   0.2341   0.2359
  0.2418   0.2426   0.2512   0.2527   0.2541   0.2593   0.2616   0.2662
  0.2669   0.2705   0.2741   0.2765   0.2774   0.2799   0.2836   0.2860
  0.2892   0.2961   0.3000   0.3046   0.3135   0.3171   0.3268   0.3296
  0.3339   0.3412   0.3970   0.4103   0.4234   0.4262   0.4284   0.4336
  0.4353   0.4363   0.4434   0.4455   0.4485   0.4537   0.4596   0.4640
  0.4660   0.4723   0.4784   0.4844   0.4853   0.4916   0.4947   0.4971
  0.4992   0.5011   0.5295   0.5479   0.5551   0.5568   0.5663   0.5712
  0.5777   0.5829   0.5911   0.6009   0.6023   0.6078   0.6110   0.6141
  0.6254   0.6277   0.6357   0.6481   0.6530   0.6623   0.6645   0.6744
  0.6797   0.6834   0.6937   0.6991   0.7113   0.7255   0.7315   0.7637
  0.7694   0.7830   0.8053   0.8125   0.8208   0.8253   0.8285   0.8321
  0.8353   0.8371   0.8399   0.8421   0.8439   0.8440   0.8475   0.8502
  0.8526   0.8551   0.8577   0.8607   0.8648   0.8768   0.8815   0.8871
  0.8918   0.8954   0.8986   0.9062   0.9153   0.9190   0.9218   0.9299
  0.9338   0.9343   0.9386   0.9451   0.9506   0.9539   0.9617   0.9679
  0.9736   0.9798   0.9863   0.9994   1.0037   1.0227   1.0324   1.0463
  1.0569   1.0830   1.0868   1.1180   1.1232   1.1297   1.1802   1.1837
  1.1980   1.2162   1.2234   1.2317   1.2404   1.2539   1.2612   1.2664
  1.2688   1.2721   1.2769   1.2843   1.2909   1.3075   1.3283   1.3432
  1.3594   1.3651   1.3962   1.4212   1.4360   1.4842   1.4980   1.5096
  1.5347   1.5785   1.5870   1.6032   1.6119   1.6293   1.6451   1.6485
  1.6630   1.7083   1.7252   1.7531   1.7687   1.7821   1.8009   1.8149
  1.8302   1.8485   1.8640   1.8668   1.8722   1.8751   1.8941   1.9016
  1.9449   1.9492   1.9583   1.9809   2.0193   2.0337   2.0740   2.0944
  2.1048   2.1312   2.1632   2.2106   2.2231   2.2264   2.2409   2.2500
  2.2537   2.2587   2.2713   2.2771   2.2815   2.2876   2.2913   2.3056
  2.3141   2.3235   2.3503   2.3867   2.4014   2.4124   2.4171   2.4372
  2.4396   2.4577   2.4858   2.4903   2.5044   2.5214   2.5387   2.5460
  2.5797   2.5961   2.6070   2.6423   2.6437   2.6593   2.6857   2.7131
  2.7232   2.7365   2.7465   2.7531   2.7680   2.7829   2.7914   2.8192
  2.8289   2.8806   2.9052   2.9600   2.9775   3.0407   3.0522   3.0773
  3.1012   3.1084   3.1306   3.1408   3.1537   3.1859   3.2099   3.2134
  3.2453   3.3408   3.3672   3.4101   3.5010   3.6330   3.6503   3.6899
  3.7021   3.7751   3.9002   3.9891   4.0314   4.0838   4.3360   4.7935
  4.8145   9.7291   9.7434   9.7802   9.7877   9.8034   9.8079   9.8166
 23.3071  23.4720  23.7901  23.8315  23.8420  23.8696  23.9265  23.9388
 23.9769  24.0322  24.0696  24.1286  25.7662  25.7686  25.8011  25.8126
 25.8644  25.8897  25.9210  26.0714  26.0839  26.0963  26.1128  26.1674
 26.1800  26.2865  26.4442  26.4668  26.6036  26.6326  26.7325  26.8345
 26.9365 215.7188 215.7323 215.7749 215.7835 215.8019 215.8069 215.8189
 --------------------------------------------------------------

          Ground-State Mulliken Net Atomic Charges

     Atom                 Charge (a.u.)
  ----------------------------------------
      1 C                    -0.579218
      2 C                    -0.760712
      3 Cl                    0.647411
      4 C                    -0.148704
      5 Cl                    0.604144
      6 C                    -0.282400
      7 Cl                    0.619903
      8 C                    -0.356502
      9 Cl                    0.626590
     10 C                    -0.726701
     11 H                     0.227570
     12 C                     0.442565
     13 C                    -1.098974
     14 H                     0.231847
     15 C                    -0.293422
     16 Cl                    0.620619
     17 C                    -0.215187
     18 Cl                    0.603504
     19 C                    -0.317761
     20 Cl                    0.607570
     21 C                    -0.690223
     22 H                     0.238082
  ----------------------------------------
  Sum of atomic charges =     0.000000

 -----------------------------------------------------------------
                    Cartesian Multipole Moments
 -----------------------------------------------------------------
    Charge (ESU x 10^10)
                 0.0000
    Dipole Moment (Debye)
         X      -0.8417      Y      -0.1130      Z      -0.2387
       Tot       0.8822
    Quadrupole Moments (Debye-Ang)
        XX    -166.1046     XY      -0.4791     YY    -157.0671
        XZ       4.8967     YZ      -0.9521     ZZ    -159.8882
    Octopole Moments (Debye-Ang^2)
       XXX    -345.8011    XXY      -1.3812    XYY    -108.7129
       YYY      -2.9708    XXZ      45.4026    XYZ      -1.2929
       YYZ      31.1280    XZZ    -120.5872    YZZ       0.3030
       ZZZ     101.6919
    Hexadecapole Moments (Debye-Ang^3)
      XXXX   -8905.2359   XXXY     203.0156   XXYY   -1677.3949
      XYYY     196.0058   YYYY   -1085.1579   XXXZ    1957.5526
      XXYZ      42.2423   XYYZ     657.6015   YYYZ     102.9738
      XXZZ   -2291.1016   XYZZ      73.9353   YYZZ   -1003.6887
      XZZZ    1952.6596   YZZZ     123.6320   ZZZZ   -4892.1147
 -----------------------------------------------------------------
 Calculating analytic gradient of the SCF energy
 Gradient of SCF Energy
            1           2           3           4           5           6
    1  -0.0000703  -0.0000897   0.0001007  -0.0000810  -0.0000713  -0.0000276
    2  -0.0000806   0.0000052  -0.0000668  -0.0000014  -0.0000262  -0.0000006
    3  -0.0000247  -0.0000294  -0.0000335  -0.0000077  -0.0000566   0.0000918
            7           8           9          10          11          12
    1   0.0001165   0.0001280  -0.0000174  -0.0000357   0.0000249   0.0000213
    2  -0.0000202  -0.0000229  -0.0000037   0.0000097  -0.0000090   0.0001055
    3  -0.0000458  -0.0000764   0.0000705   0.0000367  -0.0000157  -0.0000578
           13          14          15          16          17          18
    1  -0.0000939   0.0000247  -0.0000181   0.0000513   0.0001776  -0.0000931
    2   0.0000749   0.0000538   0.0000628  -0.0000178  -0.0000638   0.0000227
    3  -0.0000295   0.0000872   0.0000084  -0.0000112  -0.0000378   0.0000700
           19          20          21          22
    1  -0.0001534   0.0000356   0.0000892  -0.0000182
    2   0.0000439   0.0000092  -0.0000740  -0.0000007
    3   0.0000921  -0.0000124  -0.0000129  -0.0000055
 Max gradient component =       1.776E-04
 RMS gradient           =       6.259E-05
 Gradient time:  CPU 286.47 s  wall 286.48 s
 Geometry Optimization Parameters
   NAtoms,    NIC,     NZ,  NCons,   NDum,   NFix, NCnnct, MaxDiis
       22     155      22       0       0       0       0       0

 Cartesian Hessian Update
 Hessian updated using BFGS update


** GEOMETRY OPTIMIZATION IN DELOCALIZED INTERNAL COORDINATES **
   Searching for a Minimum

   Optimization Cycle:   6

                       Coordinates (Angstroms)
     ATOM                X               Y               Z
      1  C         0.0435109827    0.0057833758    0.0596641743
      2  C         0.0012366691    0.1574833720    1.4543345119
      3  Cl        1.4843640759    0.3773382018    2.3505960033
      4  C        -1.2248870215    0.1713000867    2.1353044050
      5  Cl       -1.2633033292    0.3622975394    3.8612692537
      6  C        -2.4293279954    0.0403334703    1.4245520117
      7  Cl       -3.9504552416    0.0499265054    2.2587397241
      8  C        -2.3831819059   -0.0970686849    0.0337961556
      9  Cl       -3.8429492114   -0.2553186149   -0.9077654633
     10  C        -1.1639346645   -0.1144130637   -0.6295982421
     11  H        -1.1526135224   -0.2428946423   -1.7039900596
     12  C         1.3142062505   -0.0224112508   -0.7187371927
     13  C         2.2769036002   -1.0070036442   -0.4901026562
     14  H         2.1294228186   -1.7533404211    0.2781700723
     15  C         3.4387503807   -1.0443639372   -1.2504232732
     16  Cl        4.5980934970   -2.3081145297   -0.9225420465
     17  C         3.6746700102   -0.0968564778   -2.2578979435
     18  Cl        5.1320977513   -0.1380492908   -3.1978724966
     19  C         2.6996602581    0.8840771429   -2.4816969447
     20  Cl        2.9194016600    2.0996368480   -3.7159725961
     21  C         1.5329835403    0.9195681065   -1.7244156721
     22  H         0.8067024353    1.6987439614   -1.9153128413
   Point Group: c1    Number of degrees of freedom:    60


   Energy is  -3680.745009062

 Hessian updated using BFGS update

 57 Hessian modes will be used to form the next step
  Hessian Eigenvalues:
     0.004932    0.019256    0.019903    0.022990    0.023226    0.023525
     0.023618    0.023679    0.023868    0.023956    0.024049    0.024090
     0.024113    0.024114    0.024121    0.024142    0.024180    0.024519
     0.027227    0.159514    0.160028    0.160289    0.224786    0.234592
     0.235931    0.241890    0.246673    0.249977    0.249993    0.249996
     0.249999    0.257579    0.260801    0.273401    0.299756    0.300788
     0.301017    0.301430    0.304673    0.333976    0.335792    0.356511
     0.356708    0.356891    0.386581    0.429282    0.431932    0.444765
     0.450877    0.464786    0.471282    0.473572    0.474928    0.478011
     0.501833    0.516331    0.541219

 Minimum search - taking simple RFO step
 Searching for Lamda that Minimizes Along All modes
 Value Taken    Lamda =  -0.00000509
 Step Taken.  Stepsize is  0.025991

                             Maximum     Tolerance    Cnvgd?
         Gradient           0.000415      0.000300      NO
         Displacement       0.021549      0.001200      NO
         Energy change     -0.000007      0.000001      NO


 New Cartesian Coordinates Obtained by Inverse Iteration

 Displacement from previous Coordinates is:  0.096423
 ----------------------------------------------------------------
             Standard Nuclear Orientation (Angstroms)
    I     Atom           X                Y                Z
 ----------------------------------------------------------------
    1      C       0.0429966079     0.0053797400     0.0592574961
    2      C       0.0011674646     0.1642729317     1.4530809984
    3      Cl      1.4842611211     0.3938906316     2.3467329552
    4      C      -1.2247033198     0.1782393690     2.1344751597
    5      Cl     -1.2625878032     0.3793017324     3.8594441203
    6      C      -2.4291732617     0.0396612949     1.4247224162
    7      Cl     -3.9503417021     0.0491673632     2.2596546110
    8      C      -2.3832083789    -0.1049008543     0.0347628101
    9      Cl     -3.8426103536    -0.2726525225    -0.9060404222
   10      C      -1.1640244429    -0.1218047673    -0.6290666816
   11      H      -1.1527203248    -0.2548774322    -1.7028954410
   12      C       1.3141079160    -0.0228161325    -0.7191037198
   13      C       2.2731068445    -1.0123118251    -0.4954404051
   14      H       2.1218500432    -1.7629771927     0.2678907596
   15      C       3.4351831317    -1.0491693182    -1.2552968165
   16      Cl      4.5902300399    -2.3184392458    -0.9337548439
   17      C       3.6748471677    -0.0965543492    -2.2572671536
   18      Cl      5.1327443977    -0.1375305525    -3.1969744959
   19      C       2.7034874755     0.8889630045    -2.4759344059
   20      Cl      2.9274588661     2.1107625145    -3.7034242693
   21      C       1.5365174064     0.9242949228    -1.7188879302
   22      H       0.8127621423     1.7067547406    -1.9058358581
 ----------------------------------------------------------------
 Nuclear Repulsion Energy =        2265.90403591 hartrees
 There are       97 alpha and       97 beta electrons
 Applying Cartesian multipole field
    Component          Value
    ---------          -----
     (2,0,0)        1.00000E-12
     (0,2,0)        2.00000E-11
     (0,0,2)       -3.00000E-11
 Nucleus-field energy     =    -0.0000000891 hartrees
 Requested basis set is 6-311++G(d,p)
 There are 178 shells and 495 basis functions
 A cutoff of  1.0D-15 yielded  11357 shell pairs
 There are     97624 function pairs (    104823 Cartesian)
 Smallest overlap matrix eigenvalue = 2.55E-07
 Linear dependence detected in AO basis
 Number of orthogonalized atomic orbitals = 489
 Maximum deviation from orthogonality = 2.936E-10
 Guess from superposition of atomic densities
 Warning:  Energy on first SCF cycle will be non-variational
 SAD guess density has 194.000000 electrons

 -----------------------------------------------------------------------
  General SCF calculation program by
  Eric Jon Sundstrom, Paul Horn, Yuezhi Mao, Dmitri Zuev, Alec White,
  David Stuck, Shaama M.S., Shane Yost, Joonho Lee, David Small,
  Daniel Levine, Susi Lehtola, Hugh Burton, Evgeny Epifanovsky,
  Bang C. Huynh
 -----------------------------------------------------------------------
 Exchange:     0.2000 Hartree-Fock + 0.0800 Slater + 0.7200 B88
 Correlation:  0.1900 VWN1RPA + 0.8100 LYP
 Using SG-1 standard quadrature grid
 A restricted SCF calculation will be
 performed using DIIS
 SCF converges when DIIS error is below 1.0e-08
 ---------------------------------------
  Cycle       Energy         DIIS error
 ---------------------------------------
    1   -3685.2091421491      2.74e-02  
    2   -3680.6251876673      1.98e-03  
    3   -3680.4712863956      2.81e-03  
    4   -3680.7216238375      8.20e-04  
    5   -3680.7426525569      2.80e-04  
    6   -3680.7446927577      1.03e-04  
    7   -3680.7449794545      3.29e-05  
    8   -3680.7450083888      1.11e-05  
    9   -3680.7450117972      3.65e-06  
   10   -3680.7450122137      8.71e-07  
   11   -3680.7450122355      2.51e-07  
   12   -3680.7450122368      1.15e-07  
   13   -3680.7450122374      4.06e-08  
   14   -3680.7450122372      1.42e-08  
   15   -3680.7450122374      4.39e-09  Convergence criterion met
 ---------------------------------------
 SCF time:   CPU 831.44s  wall 832.00s 
 SCF   energy in the final basis set =    -3680.7450122374
 Total energy in the final basis set =    -3680.7450122374

 --------------------------------------------------------------

                    Orbital Energies (a.u.)
 --------------------------------------------------------------

 Alpha MOs
 -- Occupied --
********-101.5839-101.5829-101.5828-101.5796-101.5786-101.5778 -10.2874
-10.2860 -10.2830 -10.2804 -10.2790 -10.2766 -10.2761 -10.2427 -10.2345
-10.2271 -10.2210 -10.2201  -9.4990  -9.4986  -9.4975  -9.4975  -9.4942
 -9.4931  -9.4924  -7.2640  -7.2634  -7.2625  -7.2625  -7.2592  -7.2581
 -7.2573  -7.2539  -7.2535  -7.2529  -7.2526  -7.2524  -7.2523  -7.2516
 -7.2515  -7.2490  -7.2482  -7.2479  -7.2474  -7.2471  -7.2465  -0.9675
 -0.9536  -0.9217  -0.9050  -0.9025  -0.8822  -0.8727  -0.8648  -0.8474
 -0.7928  -0.7676  -0.7597  -0.7464  -0.6687  -0.6493  -0.6391  -0.6165
 -0.5575  -0.5534  -0.5325  -0.5311  -0.5030  -0.4875  -0.4749  -0.4736
 -0.4701  -0.4648  -0.4548  -0.4454  -0.4296  -0.4160  -0.4152  -0.4070
 -0.3895  -0.3864  -0.3696  -0.3617  -0.3594  -0.3567  -0.3542  -0.3497
 -0.3437  -0.3403  -0.3382  -0.3223  -0.3215  -0.2883  -0.2776  -0.2762
 -0.2671
 -- Virtual --
 -0.0774  -0.0670  -0.0574  -0.0518  -0.0441  -0.0394  -0.0145  -0.0074
  0.0068   0.0089   0.0115   0.0136   0.0188   0.0214   0.0222   0.0322
  0.0402   0.0448   0.0479   0.0524   0.0596   0.0651   0.0673   0.0704
  0.0731   0.0772   0.0787   0.0800   0.0841   0.0855   0.0889   0.0925
  0.0959   0.0993   0.1033   0.1060   0.1113   0.1124   0.1175   0.1214
  0.1232   0.1241   0.1255   0.1301   0.1320   0.1362   0.1385   0.1430
  0.1454   0.1509   0.1538   0.1553   0.1610   0.1643   0.1652   0.1677
  0.1758   0.1808   0.1820   0.1825   0.1879   0.1892   0.1967   0.2012
  0.2043   0.2063   0.2172   0.2207   0.2238   0.2291   0.2341   0.2357
  0.2419   0.2426   0.2509   0.2528   0.2542   0.2593   0.2615   0.2661
  0.2668   0.2704   0.2741   0.2765   0.2775   0.2800   0.2838   0.2854
  0.2890   0.2961   0.2999   0.3045   0.3132   0.3170   0.3270   0.3296
  0.3339   0.3411   0.3970   0.4103   0.4234   0.4262   0.4284   0.4336
  0.4353   0.4365   0.4434   0.4456   0.4484   0.4538   0.4596   0.4639
  0.4660   0.4725   0.4784   0.4844   0.4851   0.4915   0.4943   0.4971
  0.4991   0.5011   0.5295   0.5480   0.5555   0.5562   0.5662   0.5710
  0.5779   0.5830   0.5915   0.6010   0.6024   0.6083   0.6109   0.6142
  0.6252   0.6279   0.6357   0.6484   0.6529   0.6624   0.6649   0.6743
  0.6797   0.6833   0.6937   0.6987   0.7111   0.7255   0.7321   0.7634
  0.7692   0.7830   0.8054   0.8124   0.8207   0.8254   0.8286   0.8322
  0.8352   0.8372   0.8400   0.8422   0.8439   0.8443   0.8477   0.8504
  0.8529   0.8555   0.8576   0.8607   0.8648   0.8763   0.8817   0.8869
  0.8918   0.8956   0.8987   0.9063   0.9150   0.9190   0.9219   0.9295
  0.9338   0.9344   0.9384   0.9450   0.9506   0.9535   0.9616   0.9678
  0.9738   0.9800   0.9873   0.9999   1.0033   1.0231   1.0327   1.0460
  1.0569   1.0830   1.0872   1.1183   1.1236   1.1296   1.1801   1.1837
  1.1977   1.2160   1.2235   1.2317   1.2409   1.2540   1.2615   1.2661
  1.2687   1.2722   1.2770   1.2845   1.2908   1.3074   1.3278   1.3433
  1.3597   1.3653   1.3959   1.4212   1.4351   1.4837   1.4974   1.5105
  1.5350   1.5793   1.5867   1.6032   1.6117   1.6296   1.6451   1.6485
  1.6630   1.7084   1.7249   1.7525   1.7686   1.7820   1.8013   1.8146
  1.8301   1.8489   1.8637   1.8664   1.8718   1.8747   1.8947   1.9019
  1.9451   1.9489   1.9585   1.9821   2.0196   2.0337   2.0740   2.0948
  2.1043   2.1307   2.1634   2.2103   2.2231   2.2264   2.2406   2.2496
  2.2536   2.2587   2.2712   2.2768   2.2813   2.2876   2.2912   2.3057
  2.3148   2.3233   2.3503   2.3870   2.4018   2.4126   2.4170   2.4372
  2.4396   2.4579   2.4858   2.4901   2.5044   2.5211   2.5387   2.5459
  2.5801   2.5964   2.6067   2.6431   2.6441   2.6594   2.6861   2.7123
  2.7230   2.7356   2.7471   2.7534   2.7676   2.7839   2.7891   2.8191
  2.8291   2.8796   2.9050   2.9604   2.9780   3.0407   3.0524   3.0775
  3.1009   3.1083   3.1307   3.1409   3.1538   3.1856   3.2099   3.2132
  3.2451   3.3407   3.3672   3.4105   3.5010   3.6332   3.6505   3.6898
  3.7020   3.7757   3.9004   3.9891   4.0313   4.0837   4.3339   4.7937
  4.8145   9.7293   9.7435   9.7801   9.7877   9.8032   9.8078   9.8166
 23.3072  23.4720  23.7898  23.8315  23.8421  23.8696  23.9264  23.9385
 23.9771  24.0321  24.0696  24.1292  25.7661  25.7685  25.8009  25.8124
 25.8643  25.8896  25.9208  26.0716  26.0836  26.0958  26.1124  26.1673
 26.1798  26.2871  26.4440  26.4671  26.6030  26.6324  26.7324  26.8333
 26.9366 215.7190 215.7324 215.7748 215.7834 215.8017 215.8068 215.8189
 --------------------------------------------------------------

          Ground-State Mulliken Net Atomic Charges

     Atom                 Charge (a.u.)
  ----------------------------------------
      1 C                    -0.580134
      2 C                    -0.765040
      3 Cl                    0.648152
      4 C                    -0.144006
      5 Cl                    0.604032
      6 C                    -0.279749
      7 Cl                    0.619735
      8 C                    -0.360438
      9 Cl                    0.626600
     10 C                    -0.723935
     11 H                     0.227937
     12 C                     0.436539
     13 C                    -1.092885
     14 H                     0.232574
     15 C                    -0.291079
     16 Cl                    0.619850
     17 C                    -0.225638
     18 Cl                    0.603525
     19 C                    -0.307861
     20 Cl                    0.607384
     21 C                    -0.693619
     22 H                     0.238055
  ----------------------------------------
  Sum of atomic charges =     0.000000

 -----------------------------------------------------------------
                    Cartesian Multipole Moments
 -----------------------------------------------------------------
    Charge (ESU x 10^10)
                 0.0000
    Dipole Moment (Debye)
         X      -0.8416      Y      -0.1177      Z      -0.2403
       Tot       0.8831
    Quadrupole Moments (Debye-Ang)
        XX    -166.1311     XY      -0.4797     YY    -157.0467
        XZ       4.8997     YZ      -0.9426     ZZ    -159.9006
    Octopole Moments (Debye-Ang^2)
       XXX    -345.8747    XXY      -1.5451    XYY    -108.7089
       YYY      -3.5302    XXZ      45.3909    XYZ      -1.2977
       YYZ      31.1287    XZZ    -120.6161    YZZ       0.1341
       ZZZ     101.7173
    Hexadecapole Moments (Debye-Ang^3)
      XXXX   -8903.6258   XXXY     199.2377   XXYY   -1678.8683
      XYYY     191.7147   YYYY   -1096.2209   XXXZ    1959.6780
      XXYZ      40.6123   XYYZ     658.2303   YYYZ      96.9379
      XXZZ   -2289.3542   XYZZ      72.7564   YYZZ   -1003.9137
      XZZZ    1954.8432   YZZZ     118.5531   ZZZZ   -4882.8756
 -----------------------------------------------------------------
 Calculating analytic gradient of the SCF energy
 Gradient of SCF Energy
            1           2           3           4           5           6
    1  -0.0002233  -0.0000140   0.0000666   0.0000267  -0.0000175  -0.0000191
    2  -0.0000754  -0.0000087  -0.0000230  -0.0000042   0.0000042  -0.0000175
    3  -0.0000061  -0.0000128   0.0000258   0.0000117   0.0000216  -0.0000924
            7           8           9          10          11          12
    1  -0.0000437   0.0001025  -0.0000514   0.0000527   0.0000127   0.0000689
    2  -0.0000167  -0.0000065  -0.0000247  -0.0000007   0.0000048   0.0001795
    3   0.0000322   0.0000109  -0.0000163   0.0000325  -0.0000047  -0.0001641
           13          14          15          16          17          18
    1   0.0000740   0.0000019  -0.0000976   0.0000411   0.0000734  -0.0000087
    2  -0.0000617   0.0000347   0.0000347  -0.0000192   0.0000133   0.0000193
    3  -0.0000033   0.0000326   0.0000743   0.0000016  -0.0000465   0.0000140
           19          20          21          22
    1  -0.0000822   0.0000151   0.0000450  -0.0000233
    2  -0.0000450   0.0000620  -0.0000424  -0.0000069
    3   0.0001050  -0.0000404   0.0000428  -0.0000186
 Max gradient component =       2.233E-04
 RMS gradient           =       5.881E-05
 Gradient time:  CPU 287.47 s  wall 287.48 s
 Geometry Optimization Parameters
   NAtoms,    NIC,     NZ,  NCons,   NDum,   NFix, NCnnct, MaxDiis
       22     155      22       0       0       0       0       0

 Cartesian Hessian Update
 Hessian updated using BFGS update


** GEOMETRY OPTIMIZATION IN DELOCALIZED INTERNAL COORDINATES **
   Searching for a Minimum

   Optimization Cycle:   7

                       Coordinates (Angstroms)
     ATOM                X               Y               Z
      1  C         0.0429966079    0.0053797400    0.0592574961
      2  C         0.0011674646    0.1642729317    1.4530809984
      3  Cl        1.4842611211    0.3938906316    2.3467329552
      4  C        -1.2247033198    0.1782393690    2.1344751597
      5  Cl       -1.2625878032    0.3793017324    3.8594441203
      6  C        -2.4291732617    0.0396612949    1.4247224162
      7  Cl       -3.9503417021    0.0491673632    2.2596546110
      8  C        -2.3832083789   -0.1049008543    0.0347628101
      9  Cl       -3.8426103536   -0.2726525225   -0.9060404222
     10  C        -1.1640244429   -0.1218047673   -0.6290666816
     11  H        -1.1527203248   -0.2548774322   -1.7028954410
     12  C         1.3141079160   -0.0228161325   -0.7191037198
     13  C         2.2731068445   -1.0123118251   -0.4954404051
     14  H         2.1218500432   -1.7629771927    0.2678907596
     15  C         3.4351831317   -1.0491693182   -1.2552968165
     16  Cl        4.5902300399   -2.3184392458   -0.9337548439
     17  C         3.6748471677   -0.0965543492   -2.2572671536
     18  Cl        5.1327443977   -0.1375305525   -3.1969744959
     19  C         2.7034874755    0.8889630045   -2.4759344059
     20  Cl        2.9274588661    2.1107625145   -3.7034242693
     21  C         1.5365174064    0.9242949228   -1.7188879302
     22  H         0.8127621423    1.7067547406   -1.9058358581
   Point Group: c1    Number of degrees of freedom:    60


   Energy is  -3680.745012237

 Hessian updated using BFGS update

 60 Hessian modes will be used to form the next step
  Hessian Eigenvalues:
     0.003865    0.019264    0.019880    0.022669    0.023207    0.023423
     0.023645    0.023671    0.023851    0.023974    0.024027    0.024091
     0.024108    0.024114    0.024118    0.024143    0.024385    0.024504
     0.026307    0.159520    0.159964    0.160222    0.223526    0.234546
     0.235422    0.240374    0.247409    0.249897    0.249982    0.249993
     0.249996    0.249999    0.250000    0.250338    0.261592    0.278113
     0.299986    0.300762    0.300980    0.301030    0.302088    0.302622
     0.329191    0.338328    0.356517    0.356671    0.356865    0.381628
     0.428317    0.432381    0.444384    0.450858    0.467758    0.469286
     0.471677    0.474803    0.478765    0.507278    0.516748    0.545078

 Minimum search - taking simple RFO step
 Searching for Lamda that Minimizes Along All modes
 Value Taken    Lamda =  -0.00000109
 Step Taken.  Stepsize is  0.012334

                             Maximum     Tolerance    Cnvgd?
         Gradient           0.000168      0.000300     YES
         Displacement       0.009800      0.001200      NO
         Energy change     -0.000003      0.000001      NO


 New Cartesian Coordinates Obtained by Inverse Iteration

 Displacement from previous Coordinates is:  0.044398
 ----------------------------------------------------------------
             Standard Nuclear Orientation (Angstroms)
    I     Atom           X                Y                Z
 ----------------------------------------------------------------
    1      C       0.0429589843     0.0057640113     0.0591486687
    2      C       0.0010591110     0.1680100835     1.4525167098
    3      Cl      1.4839572347     0.4025765299     2.3448853707
    4      C      -1.2247125805     0.1814147485     2.1340847545
    5      Cl     -1.2625318912     0.3859765418     3.8586199669
    6      C      -2.4290390015     0.0391953617     1.4248331467
    7      Cl     -3.9501604384     0.0478842804     2.2598105148
    8      C      -2.3831256128    -0.1083127306     0.0352188595
    9      Cl     -3.8422350829    -0.2804456642    -0.9051384018
   10      C      -1.1639498510    -0.1248678665    -0.6287822288
   11      H      -1.1526407941    -0.2603847516    -1.7023101692
   12      C       1.3140829619    -0.0228985507    -0.7190548131
   13      C       2.2712504089    -1.0146383913    -0.4978394194
   14      H       2.1183393585    -1.7673706019     0.2631543924
   15      C       3.4334404325    -1.0514497826    -1.2576276191
   16      Cl      4.5864420804    -2.3231561230    -0.9388209464
   17      C       3.6747883724    -0.0966539785    -2.2571108172
   18      Cl      5.1328262769    -0.1377630280    -3.1967384685
   19      C       2.7052390293     0.8910624241    -2.4734571791
   20      Cl      2.9311314727     2.1153328906    -3.6979819202
   21      C       1.5382471542     0.9265221060    -1.7162905549
   22      H       0.8159834125     1.7108565442    -1.9010209626
 ----------------------------------------------------------------
 Nuclear Repulsion Energy =        2265.88838978 hartrees
 There are       97 alpha and       97 beta electrons
 Applying Cartesian multipole field
    Component          Value
    ---------          -----
     (2,0,0)        1.00000E-12
     (0,2,0)        2.00000E-11
     (0,0,2)       -3.00000E-11
 Nucleus-field energy     =    -0.0000000889 hartrees
 Requested basis set is 6-311++G(d,p)
 There are 178 shells and 495 basis functions
 A cutoff of  1.0D-15 yielded  11356 shell pairs
 There are     97620 function pairs (    104819 Cartesian)
 Smallest overlap matrix eigenvalue = 2.55E-07
 Linear dependence detected in AO basis
 Number of orthogonalized atomic orbitals = 489
 Maximum deviation from orthogonality = 5.090E-10
 Guess from superposition of atomic densities
 Warning:  Energy on first SCF cycle will be non-variational
 SAD guess density has 194.000000 electrons

 -----------------------------------------------------------------------
  General SCF calculation program by
  Eric Jon Sundstrom, Paul Horn, Yuezhi Mao, Dmitri Zuev, Alec White,
  David Stuck, Shaama M.S., Shane Yost, Joonho Lee, David Small,
  Daniel Levine, Susi Lehtola, Hugh Burton, Evgeny Epifanovsky,
  Bang C. Huynh
 -----------------------------------------------------------------------
 Exchange:     0.2000 Hartree-Fock + 0.0800 Slater + 0.7200 B88
 Correlation:  0.1900 VWN1RPA + 0.8100 LYP
 Using SG-1 standard quadrature grid
 A restricted SCF calculation will be
 performed using DIIS
 SCF converges when DIIS error is below 1.0e-08
 ---------------------------------------
  Cycle       Energy         DIIS error
 ---------------------------------------
    1   -3685.2093216555      2.74e-02  
    2   -3680.6251746478      1.98e-03  
    3   -3680.4711676509      2.81e-03  
    4   -3680.7216110064      8.21e-04  
    5   -3680.7426523779      2.80e-04  
    6   -3680.7446932656      1.03e-04  
    7   -3680.7449800487      3.29e-05  
    8   -3680.7450090132      1.11e-05  
    9   -3680.7450124208      3.65e-06  
   10   -3680.7450128368      8.71e-07  
   11   -3680.7450128584      2.51e-07  
   12   -3680.7450128599      1.15e-07  
   13   -3680.7450128603      4.06e-08  
   14   -3680.7450128603      1.42e-08  
   15   -3680.7450128606      4.38e-09  Convergence criterion met
 ---------------------------------------
 SCF time:   CPU 854.91s  wall 855.00s 
 SCF   energy in the final basis set =    -3680.7450128606
 Total energy in the final basis set =    -3680.7450128606

 --------------------------------------------------------------

                    Orbital Energies (a.u.)
 --------------------------------------------------------------

 Alpha MOs
 -- Occupied --
********-101.5839-101.5829-101.5828-101.5796-101.5786-101.5778 -10.2874
-10.2860 -10.2830 -10.2804 -10.2790 -10.2766 -10.2762 -10.2427 -10.2345
-10.2271 -10.2210 -10.2201  -9.4990  -9.4986  -9.4975  -9.4975  -9.4942
 -9.4932  -9.4924  -7.2640  -7.2634  -7.2625  -7.2625  -7.2592  -7.2581
 -7.2573  -7.2539  -7.2534  -7.2529  -7.2526  -7.2524  -7.2523  -7.2515
 -7.2515  -7.2490  -7.2482  -7.2479  -7.2474  -7.2472  -7.2465  -0.9675
 -0.9536  -0.9217  -0.9050  -0.9026  -0.8822  -0.8727  -0.8648  -0.8474
 -0.7927  -0.7676  -0.7597  -0.7464  -0.6687  -0.6493  -0.6391  -0.6165
 -0.5574  -0.5533  -0.5326  -0.5312  -0.5030  -0.4876  -0.4749  -0.4736
 -0.4701  -0.4648  -0.4548  -0.4454  -0.4296  -0.4159  -0.4152  -0.4070
 -0.3895  -0.3864  -0.3695  -0.3617  -0.3594  -0.3567  -0.3542  -0.3497
 -0.3437  -0.3403  -0.3382  -0.3223  -0.3215  -0.2882  -0.2776  -0.2762
 -0.2672
 -- Virtual --
 -0.0772  -0.0671  -0.0574  -0.0518  -0.0443  -0.0394  -0.0145  -0.0074
  0.0068   0.0089   0.0115   0.0135   0.0188   0.0214   0.0222   0.0322
  0.0402   0.0448   0.0479   0.0524   0.0596   0.0650   0.0673   0.0704
  0.0731   0.0772   0.0787   0.0801   0.0841   0.0855   0.0889   0.0925
  0.0959   0.0993   0.1033   0.1060   0.1114   0.1124   0.1175   0.1213
  0.1232   0.1241   0.1254   0.1300   0.1319   0.1361   0.1385   0.1430
  0.1454   0.1509   0.1538   0.1554   0.1610   0.1643   0.1651   0.1678
  0.1758   0.1807   0.1820   0.1824   0.1879   0.1892   0.1966   0.2012
  0.2043   0.2063   0.2172   0.2207   0.2239   0.2291   0.2341   0.2356
  0.2419   0.2427   0.2508   0.2529   0.2542   0.2592   0.2615   0.2660
  0.2667   0.2703   0.2741   0.2765   0.2776   0.2800   0.2838   0.2851
  0.2889   0.2961   0.2999   0.3044   0.3130   0.3169   0.3271   0.3295
  0.3339   0.3411   0.3970   0.4103   0.4233   0.4262   0.4285   0.4336
  0.4353   0.4366   0.4434   0.4456   0.4484   0.4539   0.4596   0.4638
  0.4661   0.4726   0.4784   0.4843   0.4851   0.4914   0.4941   0.4971
  0.4991   0.5011   0.5295   0.5481   0.5555   0.5561   0.5661   0.5709
  0.5779   0.5831   0.5917   0.6009   0.6026   0.6085   0.6109   0.6143
  0.6252   0.6280   0.6357   0.6485   0.6529   0.6625   0.6651   0.6742
  0.6797   0.6832   0.6938   0.6985   0.7110   0.7255   0.7324   0.7633
  0.7691   0.7830   0.8054   0.8124   0.8207   0.8254   0.8287   0.8322
  0.8352   0.8372   0.8401   0.8422   0.8439   0.8444   0.8478   0.8505
  0.8531   0.8556   0.8576   0.8607   0.8648   0.8761   0.8819   0.8868
  0.8918   0.8957   0.8987   0.9063   0.9149   0.9189   0.9219   0.9293
  0.9339   0.9345   0.9383   0.9449   0.9506   0.9533   0.9616   0.9677
  0.9739   0.9801   0.9878   1.0001   1.0032   1.0233   1.0328   1.0458
  1.0570   1.0831   1.0874   1.1184   1.1238   1.1296   1.1801   1.1838
  1.1975   1.2159   1.2236   1.2318   1.2411   1.2540   1.2617   1.2661
  1.2688   1.2722   1.2770   1.2846   1.2908   1.3074   1.3276   1.3434
  1.3598   1.3654   1.3958   1.4213   1.4347   1.4835   1.4972   1.5109
  1.5351   1.5797   1.5867   1.6031   1.6117   1.6297   1.6452   1.6485
  1.6630   1.7085   1.7249   1.7522   1.7687   1.7821   1.8015   1.8145
  1.8301   1.8491   1.8635   1.8662   1.8716   1.8745   1.8950   1.9021
  1.9452   1.9487   1.9586   1.9827   2.0198   2.0336   2.0741   2.0950
  2.1041   2.1304   2.1635   2.2102   2.2231   2.2264   2.2405   2.2495
  2.2536   2.2587   2.2711   2.2766   2.2812   2.2876   2.2912   2.3058
  2.3152   2.3232   2.3503   2.3872   2.4020   2.4127   2.4170   2.4372
  2.4396   2.4581   2.4859   2.4901   2.5044   2.5210   2.5388   2.5459
  2.5803   2.5966   2.6066   2.6435   2.6444   2.6595   2.6863   2.7119
  2.7229   2.7352   2.7474   2.7537   2.7674   2.7842   2.7883   2.8190
  2.8292   2.8792   2.9049   2.9607   2.9782   3.0408   3.0526   3.0775
  3.1008   3.1083   3.1308   3.1409   3.1540   3.1856   3.2099   3.2132
  3.2451   3.3408   3.3671   3.4105   3.5011   3.6334   3.6506   3.6897
  3.7020   3.7761   3.9006   3.9892   4.0313   4.0836   4.3331   4.7939
  4.8146   9.7294   9.7436   9.7802   9.7877   9.8032   9.8078   9.8166
 23.3073  23.4721  23.7898  23.8315  23.8422  23.8696  23.9265  23.9386
 23.9772  24.0319  24.0695  24.1295  25.7661  25.7685  25.8008  25.8123
 25.8643  25.8895  25.9208  26.0717  26.0836  26.0956  26.1122  26.1673
 26.1798  26.2874  26.4440  26.4673  26.6028  26.6325  26.7326  26.8328
 26.9368 215.7191 215.7325 215.7748 215.7834 215.8017 215.8068 215.8189
 --------------------------------------------------------------

          Ground-State Mulliken Net Atomic Charges

     Atom                 Charge (a.u.)
  ----------------------------------------
      1 C                    -0.580204
      2 C                    -0.766642
      3 Cl                    0.648262
      4 C                    -0.141730
      5 Cl                    0.603917
      6 C                    -0.279419
      7 Cl                    0.619621
      8 C                    -0.362194
      9 Cl                    0.626502
     10 C                    -0.722940
     11 H                     0.228093
     12 C                     0.435190
     13 C                    -1.090013
     14 H                     0.232909
     15 C                    -0.290231
     16 Cl                    0.619514
     17 C                    -0.230631
     18 Cl                    0.603463
     19 C                    -0.303001
     20 Cl                    0.607276
     21 C                    -0.695772
     22 H                     0.238031
  ----------------------------------------
  Sum of atomic charges =     0.000000

 -----------------------------------------------------------------
                    Cartesian Multipole Moments
 -----------------------------------------------------------------
    Charge (ESU x 10^10)
                 0.0000
    Dipole Moment (Debye)
         X      -0.8416      Y      -0.1195      Z      -0.2408
       Tot       0.8835
    Quadrupole Moments (Debye-Ang)
        XX    -166.1373     XY      -0.4785     YY    -157.0334
        XZ       4.8983     YZ      -0.9401     ZZ    -159.9058
    Octopole Moments (Debye-Ang^2)
       XXX    -345.9032    XXY      -1.6074    XYY    -108.6949
       YYY      -3.7378    XXZ      45.3958    XYZ      -1.3025
       YYZ      31.1313    XZZ    -120.6215    YZZ       0.0675
       ZZZ     101.7430
    Hexadecapole Moments (Debye-Ang^3)
      XXXX   -8902.1842   XXXY     197.4429   XXYY   -1679.3878
      XYYY     189.6731   YYYY   -1101.1658   XXXZ    1960.7191
      XXYZ      39.8520   XYYZ     658.5295   YYYZ      94.1968
      XXZZ   -2288.4793   XYZZ      72.2255   YYZZ   -1004.0188
      XZZZ    1955.8680   YZZZ     116.1684   ZZZZ   -4878.7561
 -----------------------------------------------------------------
 Calculating analytic gradient of the SCF energy
 Gradient of SCF Energy
            1           2           3           4           5           6
    1  -0.0000854   0.0000025   0.0000088   0.0000292  -0.0000079  -0.0000043
    2  -0.0000202   0.0000024  -0.0000106  -0.0000012  -0.0000034  -0.0000203
    3  -0.0000084   0.0000065   0.0000107   0.0000048   0.0000127  -0.0000951
            7           8           9          10          11          12
    1  -0.0000378   0.0000155  -0.0000211   0.0000434   0.0000015   0.0000201
    2  -0.0000212   0.0000019  -0.0000251  -0.0000050  -0.0000034   0.0000789
    3   0.0000030   0.0000601  -0.0000151   0.0000030  -0.0000024  -0.0000723
           13          14          15          16          17          18
    1   0.0000726  -0.0000032  -0.0000597   0.0000220   0.0000056   0.0000096
    2  -0.0000449   0.0000142   0.0000113   0.0000033   0.0000490   0.0000164
    3   0.0000067   0.0000049   0.0000477   0.0000062  -0.0000326   0.0000061
           19          20          21          22
    1   0.0000154   0.0000001  -0.0000191  -0.0000079
    2  -0.0000489   0.0000388  -0.0000097  -0.0000026
    3   0.0000408  -0.0000162   0.0000367  -0.0000080
 Max gradient component =       9.512E-05
 RMS gradient           =       3.151E-05
 Gradient time:  CPU 283.54 s  wall 283.55 s
 Geometry Optimization Parameters
   NAtoms,    NIC,     NZ,  NCons,   NDum,   NFix, NCnnct, MaxDiis
       22     155      22       0       0       0       0       0

 Cartesian Hessian Update
 Hessian updated using BFGS update


** GEOMETRY OPTIMIZATION IN DELOCALIZED INTERNAL COORDINATES **
   Searching for a Minimum

   Optimization Cycle:   8

                       Coordinates (Angstroms)
     ATOM                X               Y               Z
      1  C         0.0429589843    0.0057640113    0.0591486687
      2  C         0.0010591110    0.1680100835    1.4525167098
      3  Cl        1.4839572347    0.4025765299    2.3448853707
      4  C        -1.2247125805    0.1814147485    2.1340847545
      5  Cl       -1.2625318912    0.3859765418    3.8586199669
      6  C        -2.4290390015    0.0391953617    1.4248331467
      7  Cl       -3.9501604384    0.0478842804    2.2598105148
      8  C        -2.3831256128   -0.1083127306    0.0352188595
      9  Cl       -3.8422350829   -0.2804456642   -0.9051384018
     10  C        -1.1639498510   -0.1248678665   -0.6287822288
     11  H        -1.1526407941   -0.2603847516   -1.7023101692
     12  C         1.3140829619   -0.0228985507   -0.7190548131
     13  C         2.2712504089   -1.0146383913   -0.4978394194
     14  H         2.1183393585   -1.7673706019    0.2631543924
     15  C         3.4334404325   -1.0514497826   -1.2576276191
     16  Cl        4.5864420804   -2.3231561230   -0.9388209464
     17  C         3.6747883724   -0.0966539785   -2.2571108172
     18  Cl        5.1328262769   -0.1377630280   -3.1967384685
     19  C         2.7052390293    0.8910624241   -2.4734571791
     20  Cl        2.9311314727    2.1153328906   -3.6979819202
     21  C         1.5382471542    0.9265221060   -1.7162905549
     22  H         0.8159834125    1.7108565442   -1.9010209626
   Point Group: c1    Number of degrees of freedom:    60


   Energy is  -3680.745012861

 Hessian updated using BFGS update

 59 Hessian modes will be used to form the next step
  Hessian Eigenvalues:
     0.003584    0.019260    0.019773    0.022092    0.023143    0.023270
     0.023647    0.023668    0.023823    0.023906    0.024014    0.024078
     0.024091    0.024114    0.024127    0.024141    0.024179    0.024620
     0.025922    0.159327    0.159525    0.160177    0.219457    0.234743
     0.235147    0.239267    0.244101    0.248506    0.249982    0.249995
     0.249997    0.250269    0.251150    0.261780    0.278099    0.294228
     0.300573    0.300916    0.301073    0.301371    0.302348    0.323309
     0.337314    0.356486    0.356679    0.356864    0.380470    0.428102
     0.431657    0.439632    0.452051    0.463710    0.470490    0.474528
     0.475464    0.478870    0.505865    0.511691    0.546700

 Minimum search - taking simple RFO step
 Searching for Lamda that Minimizes Along All modes
 Value Taken    Lamda =   0.00000000
 Step Taken.  Stepsize is  0.003327

                             Maximum     Tolerance    Cnvgd?
         Gradient           0.000059      0.000300     YES
         Displacement       0.002371      0.001200      NO
         Energy change     -0.000001      0.000001     YES

 Final energy is   -3680.7450128605669     


 ******************************
 **  OPTIMIZATION CONVERGED  **
 ******************************

                       Coordinates (Angstroms)
     ATOM                X               Y               Z
      1  C         0.0429589843    0.0057640113    0.0591486687
      2  C         0.0010591110    0.1680100835    1.4525167098
      3  Cl        1.4839572347    0.4025765299    2.3448853707
      4  C        -1.2247125805    0.1814147485    2.1340847545
      5  Cl       -1.2625318912    0.3859765418    3.8586199669
      6  C        -2.4290390015    0.0391953617    1.4248331467
      7  Cl       -3.9501604384    0.0478842804    2.2598105148
      8  C        -2.3831256128   -0.1083127306    0.0352188595
      9  Cl       -3.8422350829   -0.2804456642   -0.9051384018
     10  C        -1.1639498510   -0.1248678665   -0.6287822288
     11  H        -1.1526407941   -0.2603847516   -1.7023101692
     12  C         1.3140829619   -0.0228985507   -0.7190548131
     13  C         2.2712504089   -1.0146383913   -0.4978394194
     14  H         2.1183393585   -1.7673706019    0.2631543924
     15  C         3.4334404325   -1.0514497826   -1.2576276191
     16  Cl        4.5864420804   -2.3231561230   -0.9388209464
     17  C         3.6747883724   -0.0966539785   -2.2571108172
     18  Cl        5.1328262769   -0.1377630280   -3.1967384685
     19  C         2.7052390293    0.8910624241   -2.4734571791
     20  Cl        2.9311314727    2.1153328906   -3.6979819202
     21  C         1.5382471542    0.9265221060   -1.7162905549
     22  H         0.8159834125    1.7108565442   -1.9010209626

Z-matrix Print:
$molecule
0 1
Cl
C  1 1.746519
C  2 1.402580 1 119.502233
C  2 1.403408 1 119.832321 3 178.218866 0
C  4 1.395329 2 118.326561 1 -177.427944 0
H  5 1.082107 4 119.458987 2 -179.417658 0
C  5 1.388366 4 121.509917 2 -0.547722 0
C  7 1.398175 5 120.359677 4 -0.106176 0
C  4 1.490697 2 123.092091 1 2.089660 0
C  9 1.395037 4 119.809015 2 -120.087580 0
H  10 1.082114 9 120.535379 4 2.692298 0
C  10 1.391556 9 120.422445 4 -178.363892 0
C  9 1.395942 4 121.038464 2 62.068313 0
H  13 1.081249 9 120.607477 4 -1.627191 0
C  13 1.388999 9 120.388373 4 178.111142 0
C  12 1.400862 10 120.954262 9 0.260331 0
Cl 16 1.735069 12 120.975551 10 -179.763147 0
Cl 8 1.735244 7 120.501112 5 -179.517770 0
Cl 3 1.737037 2 120.171805 1 -1.682889 0
Cl 7 1.744392 5 118.393823 4 -179.913723 0
Cl 15 1.745935 13 118.162771 9 -179.613212 0
Cl 12 1.746232 10 118.175462 9 -179.535744 0
$end


 --------------------------------------------------------------

                    Orbital Energies (a.u.)
 --------------------------------------------------------------

 Alpha MOs
 -- Occupied --
********-101.5839-101.5829-101.5828-101.5796-101.5786-101.5778 -10.2874
-10.2860 -10.2830 -10.2804 -10.2790 -10.2766 -10.2762 -10.2427 -10.2345
-10.2271 -10.2210 -10.2201  -9.4990  -9.4986  -9.4975  -9.4975  -9.4942
 -9.4932  -9.4924  -7.2640  -7.2634  -7.2625  -7.2625  -7.2592  -7.2581
 -7.2573  -7.2539  -7.2534  -7.2529  -7.2526  -7.2524  -7.2523  -7.2515
 -7.2515  -7.2490  -7.2482  -7.2479  -7.2474  -7.2472  -7.2465  -0.9675
 -0.9536  -0.9217  -0.9050  -0.9026  -0.8822  -0.8727  -0.8648  -0.8474
 -0.7927  -0.7676  -0.7597  -0.7464  -0.6687  -0.6493  -0.6391  -0.6165
 -0.5574  -0.5533  -0.5326  -0.5312  -0.5030  -0.4876  -0.4749  -0.4736
 -0.4701  -0.4648  -0.4548  -0.4454  -0.4296  -0.4159  -0.4152  -0.4070
 -0.3895  -0.3864  -0.3695  -0.3617  -0.3594  -0.3567  -0.3542  -0.3497
 -0.3437  -0.3403  -0.3382  -0.3223  -0.3215  -0.2882  -0.2776  -0.2762
 -0.2672
 -- Virtual --
 -0.0772  -0.0671  -0.0574  -0.0518  -0.0443  -0.0394  -0.0145  -0.0074
  0.0068   0.0089   0.0115   0.0135   0.0188   0.0214   0.0222   0.0322
  0.0402   0.0448   0.0479   0.0524   0.0596   0.0650   0.0673   0.0704
  0.0731   0.0772   0.0787   0.0801   0.0841   0.0855   0.0889   0.0925
  0.0959   0.0993   0.1033   0.1060   0.1114   0.1124   0.1175   0.1213
  0.1232   0.1241   0.1254   0.1300   0.1319   0.1361   0.1385   0.1430
  0.1454   0.1509   0.1538   0.1554   0.1610   0.1643   0.1651   0.1678
  0.1758   0.1807   0.1820   0.1824   0.1879   0.1892   0.1966   0.2012
  0.2043   0.2063   0.2172   0.2207   0.2239   0.2291   0.2341   0.2356
  0.2419   0.2427   0.2508   0.2529   0.2542   0.2592   0.2615   0.2660
  0.2667   0.2703   0.2741   0.2765   0.2776   0.2800   0.2838   0.2851
  0.2889   0.2961   0.2999   0.3044   0.3130   0.3169   0.3271   0.3295
  0.3339   0.3411   0.3970   0.4103   0.4233   0.4262   0.4285   0.4336
  0.4353   0.4366   0.4434   0.4456   0.4484   0.4539   0.4596   0.4638
  0.4661   0.4726   0.4784   0.4843   0.4851   0.4914   0.4941   0.4971
  0.4991   0.5011   0.5295   0.5481   0.5555   0.5561   0.5661   0.5709
  0.5779   0.5831   0.5917   0.6009   0.6026   0.6085   0.6109   0.6143
  0.6252   0.6280   0.6357   0.6485   0.6529   0.6625   0.6651   0.6742
  0.6797   0.6832   0.6938   0.6985   0.7110   0.7255   0.7324   0.7633
  0.7691   0.7830   0.8054   0.8124   0.8207   0.8254   0.8287   0.8322
  0.8352   0.8372   0.8401   0.8422   0.8439   0.8444   0.8478   0.8505
  0.8531   0.8556   0.8576   0.8607   0.8648   0.8761   0.8819   0.8868
  0.8918   0.8957   0.8987   0.9063   0.9149   0.9189   0.9219   0.9293
  0.9339   0.9345   0.9383   0.9449   0.9506   0.9533   0.9616   0.9677
  0.9739   0.9801   0.9878   1.0001   1.0032   1.0233   1.0328   1.0458
  1.0570   1.0831   1.0874   1.1184   1.1238   1.1296   1.1801   1.1838
  1.1975   1.2159   1.2236   1.2318   1.2411   1.2540   1.2617   1.2661
  1.2688   1.2722   1.2770   1.2846   1.2908   1.3074   1.3276   1.3434
  1.3598   1.3654   1.3958   1.4213   1.4347   1.4835   1.4972   1.5109
  1.5351   1.5797   1.5867   1.6031   1.6117   1.6297   1.6452   1.6485
  1.6630   1.7085   1.7249   1.7522   1.7687   1.7821   1.8015   1.8145
  1.8301   1.8491   1.8635   1.8662   1.8716   1.8745   1.8950   1.9021
  1.9452   1.9487   1.9586   1.9827   2.0198   2.0336   2.0741   2.0950
  2.1041   2.1304   2.1635   2.2102   2.2231   2.2264   2.2405   2.2495
  2.2536   2.2587   2.2711   2.2766   2.2812   2.2876   2.2912   2.3058
  2.3152   2.3232   2.3503   2.3872   2.4020   2.4127   2.4170   2.4372
  2.4396   2.4581   2.4859   2.4901   2.5044   2.5210   2.5388   2.5459
  2.5803   2.5966   2.6066   2.6435   2.6444   2.6595   2.6863   2.7119
  2.7229   2.7352   2.7474   2.7537   2.7674   2.7842   2.7883   2.8190
  2.8292   2.8792   2.9049   2.9607   2.9782   3.0408   3.0526   3.0775
  3.1008   3.1083   3.1308   3.1409   3.1540   3.1856   3.2099   3.2132
  3.2451   3.3408   3.3671   3.4105   3.5011   3.6334   3.6506   3.6897
  3.7020   3.7761   3.9006   3.9892   4.0313   4.0836   4.3331   4.7939
  4.8146   9.7294   9.7436   9.7802   9.7877   9.8032   9.8078   9.8166
 23.3073  23.4721  23.7898  23.8315  23.8422  23.8696  23.9265  23.9386
 23.9772  24.0319  24.0695  24.1295  25.7661  25.7685  25.8008  25.8123
 25.8643  25.8895  25.9208  26.0717  26.0836  26.0956  26.1122  26.1673
 26.1798  26.2874  26.4440  26.4673  26.6028  26.6325  26.7326  26.8328
 26.9368 215.7191 215.7325 215.7748 215.7834 215.8017 215.8068 215.8189
 --------------------------------------------------------------

          Ground-State Mulliken Net Atomic Charges

     Atom                 Charge (a.u.)
  ----------------------------------------
      1 C                    -0.580204
      2 C                    -0.766642
      3 Cl                    0.648262
      4 C                    -0.141730
      5 Cl                    0.603917
      6 C                    -0.279419
      7 Cl                    0.619621
      8 C                    -0.362194
      9 Cl                    0.626502
     10 C                    -0.722940
     11 H                     0.228093
     12 C                     0.435190
     13 C                    -1.090013
     14 H                     0.232909
     15 C                    -0.290231
     16 Cl                    0.619514
     17 C                    -0.230631
     18 Cl                    0.603463
     19 C                    -0.303001
     20 Cl                    0.607276
     21 C                    -0.695772
     22 H                     0.238031
  ----------------------------------------
  Sum of atomic charges =     0.000000

 -----------------------------------------------------------------
                    Cartesian Multipole Moments
 -----------------------------------------------------------------
    Charge (ESU x 10^10)
                 0.0000
    Dipole Moment (Debye)
         X      -0.8416      Y      -0.1195      Z      -0.2408
       Tot       0.8835
    Quadrupole Moments (Debye-Ang)
        XX    -166.1373     XY      -0.4785     YY    -157.0334
        XZ       4.8983     YZ      -0.9401     ZZ    -159.9058
    Octopole Moments (Debye-Ang^2)
       XXX    -345.9032    XXY      -1.6074    XYY    -108.6949
       YYY      -3.7378    XXZ      45.3958    XYZ      -1.3025
       YYZ      31.1313    XZZ    -120.6215    YZZ       0.0675
       ZZZ     101.7430
    Hexadecapole Moments (Debye-Ang^3)
      XXXX   -8902.1842   XXXY     197.4429   XXYY   -1679.3878
      XYYY     189.6731   YYYY   -1101.1658   XXXZ    1960.7191
      XXYZ      39.8520   XYYZ     658.5295   YYYZ      94.1968
      XXZZ   -2288.4793   XYZZ      72.2255   YYZZ   -1004.0188
      XZZZ    1955.8680   YZZZ     116.1684   ZZZZ   -4878.7561
 -----------------------------------------------------------------
Archival summary:
1\1\november\OPT\ProcedureUnspecified\BasisUnspecified\l7123\taweetha\FriJan1004:14:172020FriJan1004:14:172020\0\\#,OPT,ProcedureUnspecified,BasisUnspecified,\\0,1\Cl\C,1,1.74652\C,2,1.40258,1,119.502\C,2,1.40341,1,119.832,3,178.219,0\C,4,1.39533,2,118.327,1,-177.428,0\H,5,1.08211,4,119.459,2,-179.418,0\C,5,1.38837,4,121.51,2,-0.547722,0\C,7,1.39818,5,120.36,4,-0.106176,0\C,4,1.4907,2,123.092,1,2.08966,0\C,9,1.39504,4,119.809,2,-120.088,0\H,10,1.08211,9,120.535,4,2.6923,0\C,10,1.39156,9,120.422,4,-178.364,0\C,9,1.39594,4,121.038,2,62.0683,0\H,13,1.08125,9,120.607,4,-1.62719,0\C,13,1.389,9,120.388,4,178.111,0\C,12,1.40086,10,120.954,9,0.260331,0\Cl,16,1.73507,12,120.976,10,-179.763,0\Cl,8,1.73524,7,120.501,5,-179.518,0\Cl,3,1.73704,2,120.172,1,-1.68289,0\Cl,7,1.74439,5,118.394,4,-179.914,0\Cl,15,1.74593,13,118.163,9,-179.613,0\Cl,12,1.74623,10,118.175,9,-179.536,0\\\@

 Total job time:  9020.64s(wall), 9020.12s(cpu) 
 Fri Jan 10 04:14:17 2020

        *************************************************************
        *                                                           *
        *  Thank you very much for using Q-Chem.  Have a nice day.  *
        *                                                           *
        *************************************************************


 
User input: 2 of 2 
 
                  Welcome to Q-Chem
     A Quantum Leap Into The Future Of Chemistry


 Q-Chem 5.2 (devel), Q-Chem, Inc., Pleasanton, CA (2019)

 Yihan Shao,  Zhengting Gan,  E. Epifanovsky,  A. T. B. Gilbert,  M. Wormit,  
 J. Kussmann,  A. W. Lange,  A. Behn,  Jia Deng,  Xintian Feng,  D. Ghosh,  
 M. Goldey,  P. R. Horn,  L. D. Jacobson,  I. Kaliman,  T. Kus,  A. Landau,  
 Jie Liu,  E. I. Proynov,  R. M. Richard,  R. P. Steele,  E. J. Sundstrom,  
 H. L. Woodcock III,  P. M. Zimmerman,  D. Zuev,  B. Albrecht,  E. Alguire,  
 S. A. Baeppler,  D. Barton,  Z. Benda,  Y. A. Bernard,  E. J. Berquist,  
 K. B. Bravaya,  H. Burton,  D. Casanova,  Chun-Min Chang,  Yunqing Chen,  
 A. Chien,  K. D. Closser,  M. P. Coons,  S. Coriani,  S. Dasgupta,  
 A. L. Dempwolff,  M. Diedenhofen,  Hainam Do,  R. G. Edgar,  Po-Tung Fang,  
 S. Faraji,  S. Fatehi,  Qingguo Feng,  K. D. Fenk,  J. Fosso-Tande,  
 J. Gayvert,  Qinghui Ge,  A. Ghysels,  G. Gidofalvi,  J. Gomes,  
 J. Gonthier,  A. Gunina,  D. Hait,  M. W. D. Hanson-Heine,  
 P. H. P. Harbach,  A. W. Hauser,  M. F. Herbst,  J. E. Herr,  
 E. G. Hohenstein,  Z. C. Holden,  Kerwin Hui,  B. C. Huynh,  T.-C. Jagau,  
 Hyunjun Ji,  B. Kaduk,  K. Khistyaev,  Jaehoon Kim,  P. Klunzinger,  K. Koh,  
 D. Kosenkov,  L. Koulias,  T. Kowalczyk,  C. M. Krauter,  A. Kunitsa,  
 Ka Un Lao,  A. Laurent,  K. V. Lawler,  Joonho Lee,  D. Lefrancois,  
 S. Lehtola,  D. S. Levine,  Yi-Pei Li,  You-Sheng Lin,  Fenglai Liu,  
 E. Livshits,  A. Luenser,  P. Manohar,  E. Mansoor,  S. F. Manzer,  
 Shan-Ping Mao,  Yuezhi Mao,  N. Mardirossian,  A. V. Marenich,  
 T. Markovich,  L. A. Martinez-Martinez,  S. A. Maurer,  N. J. Mayhall,  
 S. C. McKenzie,  J.-M. Mewes,  P. Morgante,  A. F. Morrison,  
 J. W. Mullinax,  K. Nanda,  T. S. Nguyen-Beck,  R. Olivares-Amaya,  
 J. A. Parkhill,  Zheng Pei,  T. M. Perrine,  F. Plasser,  P. Pokhilko,  
 S. Prager,  A. Prociuk,  E. Ramos,  D. R. Rehn,  F. Rob,  M. Scheurer,  
 M. Schneider,  N. Sergueev,  S. M. Sharada,  S. Sharma,  D. W. Small,  
 T. Stauch,  T. Stein,  Yu-Chuan Su,  A. J. W. Thom,  A. Tkatchenko,  
 T. Tsuchimochi,  N. M. Tubman,  L. Vogt,  M. L. Vidal,  O. Vydrov,  
 M. A. Watson,  J. Wenzel,  M. de Wergifosse,  T. A. Wesolowski,  A. White,  
 J. Witte,  A. Yamada,  Jun Yang,  K. Yao,  S. Yeganeh,  S. R. Yost,  
 Zhi-Qiang You,  A. Zech,  Igor Ying Zhang,  Xing Zhang,  Yan Zhao,  
 Ying Zhu,  B. R. Brooks,  G. K. L. Chan,  C. J. Cramer,  M. S. Gordon,  
 W. J. Hehre,  A. Klamt,  M. W. Schmidt,  C. D. Sherrill,  D. G. Truhlar,  
 A. Aspuru-Guzik,  R. Baer,  A. T. Bell,  N. A. Besley,  Jeng-Da Chai,  
 A. E. DePrince, III,  R. A. DiStasio Jr.,  A. Dreuw,  B. D. Dunietz,  
 T. R. Furlani,  Chao-Ping Hsu,  Yousung Jung,  Jing Kong,  D. S. Lambrecht,  
 WanZhen Liang,  C. Ochsenfeld,  V. A. Rassolov,  L. V. Slipchenko,  
 J. E. Subotnik,  T. Van Voorhis,  J. M. Herbert,  A. I. Krylov,  
 P. M. W. Gill,  M. Head-Gordon

 Contributors to earlier versions of Q-Chem not listed above: 
 R. D. Adamson,  B. Austin,  J. Baker,  G. J. O. Beran,  K. Brandhorst,  
 S. T. Brown,  E. F. C. Byrd,  A. K. Chakraborty,  C.-L. Cheng,  
 Siu Hung Chien,  D. M. Chipman,  D. L. Crittenden,  H. Dachsel,  
 R. J. Doerksen,  A. D. Dutoi,  L. Fusti-Molnar,  W. A. Goddard III,  
 A. Golubeva-Zadorozhnaya,  S. R. Gwaltney,  G. Hawkins,  A. Heyden,  
 S. Hirata,  G. Kedziora,  F. J. Keil,  C. Kelley,  Jihan Kim,  R. A. King,  
 R. Z. Khaliullin,  P. P. Korambath,  W. Kurlancheek,  A. M. Lee,  M. S. Lee,  
 S. V. Levchenko,  Ching Yeh Lin,  D. Liotard,  R. C. Lochan,  I. Lotan,  
 P. E. Maslen,  N. Nair,  D. P. O'Neill,  D. Neuhauser,  E. Neuscamman,  
 C. M. Oana,  R. Olson,  B. Peters,  R. Peverati,  P. A. Pieniazek,  
 Y. M. Rhee,  J. Ritchie,  M. A. Rohrdanz,  E. Rosta,  N. J. Russ,  
 H. F. Schaefer III,  N. E. Schultz,  N. Shenvi,  A. C. Simmonett,  A. Sodt,  
 D. Stuck,  K. S. Thanthiriwatte,  V. Vanovschi,  Tao Wang,  A. Warshel,  
 C. F. Williams,  Q. Wu,  X. Xu,  W. Zhang

 Please cite Q-Chem as follows:
 Y. Shao et al., Mol. Phys. 113, 184-215 (2015)
 DOI: 10.1080/00268976.2014.952696

 Q-Chem 5.2.1 for Intel X86 EM64T Linux

 Parts of Q-Chem use Armadillo 8.300.2 (Tropical Shenanigans).
 http://arma.sourceforge.net/

 Q-Chem begins on Fri Jan 10 04:14:17 2020  

Host: 
0

     Scratch files written to /scratch/taweetham/qchem15456//
NAlpha2: 194
NElect   194
Mult     1
The previous job contains 0 fragments, simply inherited here

 Q-Chem warning in module libgen/rem_setup.C, line 2168:

 Setting Thresh to 1e-14


Checking the input file for inconsistencies... 	...done.

--------------------------------------------------------------
User input:
--------------------------------------------------------------

$MOLECULE
READ
$END

$REM
   JOB_TYPE 	FREQUENCY
   BASIS 	6-311++G**
   METHOD	B3LYP
   SCF_GUESS_ALWAYS     TRUE
   S2THRESH     15
   THRESH       15
   MEM_TOTAL    10000
$END

--------------------------------------------------------------
 ----------------------------------------------------------------
             Standard Nuclear Orientation (Angstroms)
    I     Atom           X                Y                Z
 ----------------------------------------------------------------
    1      C       0.6779777606    -0.1368045995    -0.0576076172
    2      C       1.4611415395     0.9423535231     0.3801435986
    3      Cl      0.6897127825     2.3711239881     1.0234496856
    4      C       2.8613961756     0.8714416794     0.3415510023
    5      Cl      3.8189185468     2.2132911792     0.8891716327
    6      C       3.4972889685    -0.2886995461    -0.1310788934
    7      Cl      5.2289768521    -0.3835131250    -0.1888767105
    8      C       2.7130780142    -1.3665346483    -0.5531916928
    9      Cl      3.4402200378    -2.8386184507    -1.1423739462
   10      C       1.3277054129    -1.2837758051    -0.5150500458
   11      H       0.7417958304    -2.1232201174    -0.8657609915
   12      C      -0.8125603509    -0.1180150728    -0.0465867301
   13      C      -1.5263588425     0.8084845540    -0.8086522380
   14      H      -1.0081806766     1.5486749711    -1.4025450621
   15      C      -2.9151818966     0.7888194614    -0.8187836966
   16      Cl     -3.7488605448     1.9676833383    -1.8003881904
   17      C      -3.6307788725    -0.1539031238    -0.0650956880
   18      Cl     -5.3657771220    -0.1687554167    -0.0701048510
   19      C      -2.9040084112    -1.0816979424     0.6921472319
   20      Cl     -3.7204760152    -2.2864142611     1.6572201080
   21      C      -1.5125579126    -1.0662867506     0.6996789945
   22      H      -0.9826117966    -1.7892985145     1.3057993212
 ----------------------------------------------------------------
 Molecular Point Group                 C1    NOp =  1
 Largest Abelian Subgroup              C1    NOp =  1
 Nuclear Repulsion Energy =        2265.88838978 hartrees
 There are       97 alpha and       97 beta electrons
 Requested basis set is 6-311++G(d,p)
 There are 178 shells and 495 basis functions

 Total QAlloc Memory Limit  10000 MB
 Mega-Array Size       188 MB
 MEM_STATIC part       192 MB
 A cutoff of  1.0D-15 yielded  11356 shell pairs
 There are     97620 function pairs (    104819 Cartesian)
 Smallest overlap matrix eigenvalue = 2.55E-07
 Linear dependence detected in AO basis
 Number of orthogonalized atomic orbitals = 489
 Maximum deviation from orthogonality = 3.665E-10
 Guess from superposition of atomic densities
 Warning:  Energy on first SCF cycle will be non-variational
 SAD guess density has 194.000000 electrons

 -----------------------------------------------------------------------
  General SCF calculation program by
  Eric Jon Sundstrom, Paul Horn, Yuezhi Mao, Dmitri Zuev, Alec White,
  David Stuck, Shaama M.S., Shane Yost, Joonho Lee, David Small,
  Daniel Levine, Susi Lehtola, Hugh Burton, Evgeny Epifanovsky,
  Bang C. Huynh
 -----------------------------------------------------------------------
 Exchange:     0.2000 Hartree-Fock + 0.0800 Slater + 0.7200 B88
 Correlation:  0.1900 VWN1RPA + 0.8100 LYP
 Using SG-1 standard quadrature grid
 A restricted SCF calculation will be
 performed using DIIS
 SCF converges when DIIS error is below 1.0e-08
 ---------------------------------------
  Cycle       Energy         DIIS error
 ---------------------------------------
    1   -3685.2096540943      2.74e-02  
    2   -3680.6250945542      1.98e-03  
    3   -3680.4710910473      2.81e-03  
    4   -3680.7215340026      8.21e-04  
    5   -3680.7425675709      2.80e-04  
    6   -3680.7446080570      1.03e-04  
    7   -3680.7448948387      3.29e-05  
    8   -3680.7449237912      1.11e-05  
    9   -3680.7449271989      3.65e-06  
   10   -3680.7449276145      8.71e-07  
   11   -3680.7449276363      2.51e-07  
   12   -3680.7449276378      1.15e-07  
   13   -3680.7449276380      4.06e-08  
   14   -3680.7449276380      1.42e-08  
   15   -3680.7449276383      4.38e-09  Convergence criterion met
 ---------------------------------------
 SCF time:   CPU 864.36s  wall 865.00s 
 SCF   energy in the final basis set =    -3680.7449276383
 Total energy in the final basis set =    -3680.7449276383

 --------------------------------------------------------------

                    Orbital Energies (a.u.)
 --------------------------------------------------------------

 Alpha MOs
 -- Occupied --
********-101.5840-101.5829-101.5827-101.5796-101.5786-101.5778 -10.2874
-10.2860 -10.2830 -10.2804 -10.2790 -10.2766 -10.2762 -10.2427 -10.2345
-10.2271 -10.2210 -10.2201  -9.4990  -9.4986  -9.4975  -9.4975  -9.4942
 -9.4931  -9.4923  -7.2639  -7.2637  -7.2624  -7.2624  -7.2590  -7.2581
 -7.2573  -7.2539  -7.2535  -7.2531  -7.2525  -7.2523  -7.2522  -7.2516
 -7.2515  -7.2491  -7.2483  -7.2479  -7.2473  -7.2471  -7.2465  -0.9675
 -0.9536  -0.9217  -0.9050  -0.9026  -0.8822  -0.8727  -0.8648  -0.8474
 -0.7928  -0.7676  -0.7597  -0.7464  -0.6687  -0.6493  -0.6391  -0.6165
 -0.5575  -0.5533  -0.5326  -0.5312  -0.5030  -0.4876  -0.4749  -0.4736
 -0.4700  -0.4648  -0.4548  -0.4454  -0.4296  -0.4159  -0.4152  -0.4070
 -0.3895  -0.3864  -0.3695  -0.3617  -0.3595  -0.3567  -0.3542  -0.3496
 -0.3437  -0.3403  -0.3382  -0.3223  -0.3215  -0.2882  -0.2776  -0.2761
 -0.2672
 -- Virtual --
 -0.0772  -0.0671  -0.0574  -0.0517  -0.0443  -0.0394  -0.0143  -0.0073
  0.0069   0.0089   0.0115   0.0136   0.0188   0.0214   0.0221   0.0322
  0.0402   0.0450   0.0480   0.0524   0.0597   0.0650   0.0673   0.0702
  0.0731   0.0772   0.0787   0.0801   0.0841   0.0855   0.0889   0.0924
  0.0959   0.0993   0.1033   0.1061   0.1114   0.1124   0.1175   0.1213
  0.1232   0.1240   0.1254   0.1299   0.1318   0.1362   0.1384   0.1432
  0.1457   0.1509   0.1539   0.1554   0.1611   0.1643   0.1653   0.1680
  0.1757   0.1808   0.1818   0.1826   0.1878   0.1893   0.1967   0.2012
  0.2042   0.2063   0.2173   0.2207   0.2240   0.2288   0.2341   0.2355
  0.2419   0.2429   0.2510   0.2527   0.2541   0.2594   0.2616   0.2663
  0.2668   0.2706   0.2742   0.2764   0.2776   0.2799   0.2839   0.2854
  0.2889   0.2962   0.3000   0.3044   0.3130   0.3170   0.3272   0.3297
  0.3342   0.3411   0.3971   0.4104   0.4233   0.4263   0.4284   0.4336
  0.4353   0.4366   0.4435   0.4457   0.4485   0.4538   0.4597   0.4638
  0.4660   0.4725   0.4783   0.4843   0.4854   0.4914   0.4941   0.4972
  0.4991   0.5011   0.5295   0.5482   0.5557   0.5563   0.5661   0.5709
  0.5780   0.5832   0.5918   0.6008   0.6026   0.6086   0.6110   0.6143
  0.6252   0.6280   0.6357   0.6485   0.6529   0.6626   0.6650   0.6744
  0.6796   0.6831   0.6939   0.6985   0.7110   0.7255   0.7324   0.7633
  0.7691   0.7830   0.8054   0.8124   0.8207   0.8253   0.8286   0.8322
  0.8352   0.8372   0.8401   0.8421   0.8439   0.8445   0.8478   0.8505
  0.8531   0.8556   0.8577   0.8607   0.8647   0.8762   0.8818   0.8868
  0.8918   0.8957   0.8988   0.9063   0.9149   0.9189   0.9219   0.9293
  0.9339   0.9344   0.9383   0.9449   0.9506   0.9533   0.9615   0.9677
  0.9739   0.9801   0.9878   1.0001   1.0032   1.0232   1.0329   1.0458
  1.0570   1.0831   1.0874   1.1184   1.1238   1.1295   1.1801   1.1839
  1.1974   1.2160   1.2236   1.2319   1.2411   1.2540   1.2617   1.2660
  1.2688   1.2723   1.2770   1.2846   1.2908   1.3076   1.3276   1.3435
  1.3597   1.3653   1.3958   1.4213   1.4347   1.4835   1.4972   1.5109
  1.5351   1.5797   1.5867   1.6032   1.6117   1.6297   1.6452   1.6484
  1.6630   1.7085   1.7249   1.7523   1.7687   1.7821   1.8016   1.8145
  1.8301   1.8490   1.8635   1.8662   1.8717   1.8745   1.8950   1.9021
  1.9452   1.9487   1.9586   1.9827   2.0198   2.0336   2.0741   2.0950
  2.1041   2.1304   2.1635   2.2101   2.2231   2.2265   2.2405   2.2495
  2.2537   2.2588   2.2711   2.2766   2.2813   2.2875   2.2912   2.3058
  2.3152   2.3233   2.3504   2.3872   2.4019   2.4130   2.4174   2.4372
  2.4396   2.4580   2.4859   2.4901   2.5044   2.5210   2.5388   2.5459
  2.5802   2.5966   2.6066   2.6435   2.6444   2.6595   2.6863   2.7119
  2.7229   2.7352   2.7474   2.7537   2.7675   2.7842   2.7883   2.8190
  2.8292   2.8792   2.9049   2.9607   2.9782   3.0408   3.0526   3.0775
  3.1008   3.1083   3.1308   3.1409   3.1540   3.1855   3.2099   3.2132
  3.2451   3.3407   3.3672   3.4105   3.5011   3.6334   3.6506   3.6897
  3.7020   3.7761   3.9006   3.9891   4.0313   4.0836   4.3331   4.7939
  4.8146   9.7293   9.7436   9.7801   9.7878   9.8032   9.8078   9.8165
 23.3073  23.4721  23.7898  23.8315  23.8422  23.8696  23.9264  23.9386
 23.9772  24.0319  24.0695  24.1295  25.7662  25.7687  25.8007  25.8127
 25.8643  25.8898  25.9206  26.0719  26.0837  26.0957  26.1125  26.1674
 26.1801  26.2873  26.4440  26.4674  26.6025  26.6324  26.7324  26.8329
 26.9367 215.7191 215.7325 215.7748 215.7835 215.8017 215.8068 215.8189
 --------------------------------------------------------------

          Ground-State Mulliken Net Atomic Charges

     Atom                 Charge (a.u.)
  ----------------------------------------
      1 C                    -0.584386
      2 C                    -0.765678
      3 Cl                    0.647251
      4 C                    -0.140124
      5 Cl                    0.604815
      6 C                    -0.280651
      7 Cl                    0.620313
      8 C                    -0.364310
      9 Cl                    0.626513
     10 C                    -0.723919
     11 H                     0.228259
     12 C                     0.444576
     13 C                    -1.091556
     14 H                     0.233028
     15 C                    -0.295645
     16 Cl                    0.618193
     17 C                    -0.224033
     18 Cl                    0.605548
     19 C                    -0.304550
     20 Cl                    0.605888
     21 C                    -0.697248
     22 H                     0.237714
  ----------------------------------------
  Sum of atomic charges =     0.000000

 -----------------------------------------------------------------
                    Cartesian Multipole Moments
 -----------------------------------------------------------------
    Charge (ESU x 10^10)
                -0.0000
    Dipole Moment (Debye)
         X       0.5805      Y      -0.5979      Z      -0.2995
       Tot       0.8855
    Quadrupole Moments (Debye-Ang)
        XX    -167.9851     XY       0.0895     YY    -156.4700
        XZ       0.0893     YZ      -0.8733     ZZ    -157.5345
    Octopole Moments (Debye-Ang^2)
       XXX      18.8752    XXY       8.7292    XYY       1.4681
       YYY       6.6452    XXZ       3.5966    XYZ       0.5408
       YYZ       0.8429    XZZ       1.5024    YZZ       2.5801
       ZZZ       3.2030
    Hexadecapole Moments (Debye-Ang^3)
      XXXX  -10765.6676   XXXY      16.0282   XXYY   -2236.2904
      XYYY      -0.6812   YYYY   -2564.2848   XXXZ       5.4261
      XXYZ       3.6285   XYYZ      -1.1042   YYYZ      14.0549
      XXZZ   -1988.2362   XYZZ       0.5497   YYZZ    -579.3914
      XZZZ       1.9173   YZZZ      -8.1520   ZZZZ   -1004.3013
 -----------------------------------------------------------------
 Calculating MO derivatives via CPSCF
    1     0    69    0.0185287  
    2     0    69    0.0058836  
    3     0    69    0.0006547  
    4     0    69    0.0000581  
    5    65     4    0.0000043  
    6    69     0    0.0000003  Converged
 Time for AOints: 1399.7 s (CPU) 1399.7 s (wall)
 ------------------------------------------------------------------------------
                     AOints        : Timing summary (seconds)
 ------------------------------------------------------------------------------
     job step          cpu (% of tot)      sys (% of tot)     wall (% of tot)
 ------------------------------------------------------------------------------
  AOints            0.1400E+04 (10.2)   0.6000E-05 ( 1.7)   0.1400E+04 (10.2)
 ------------------------------------------------------------------------------
   Grand Totals     0.1376E+05          0.3480E-03          0.1376E+05
 ------------------------------------------------------------------------------
 Polarizability Matrix (a.u.)
            1           2           3
    1-330.0041730   5.7122884   2.4458018
    2   5.7122884-229.3904305   3.4752813
    3   2.4458018   3.4752813-154.6497595
 Calculating analytic Hessian of the SCF energy

 Direct stationary perturbation theory relativistic correction:

 rels  =       5.538170113511
 relv  =     -21.346072889301
 rel2e =       5.868292659654
 E_rel =      -9.939610116135

 Hessian of the SCF Energy
            1           2           3           4           5           6
    1   0.6335097  -0.0057292  -0.0044954  -0.1728484  -0.1054099  -0.0465566
    2  -0.0057292   0.5788011   0.1511128  -0.0525922  -0.2004895  -0.0576789
    3  -0.0044954   0.1511128   0.2199922  -0.0227524  -0.0554453  -0.0820951
    4  -0.1728484  -0.0525922  -0.0227524   0.5823084   0.0401581   0.0130416
    5  -0.1054099  -0.2004895  -0.0554453   0.0401581   0.4582253   0.1445260
    6  -0.0465566  -0.0576789  -0.0820951   0.0130416   0.1445260   0.1716404
    7   0.0058364  -0.0025668  -0.0011019  -0.0613087   0.0412301   0.0186312
    8   0.0169480  -0.0330575  -0.0164807   0.0445350  -0.1158845  -0.0411095
    9   0.0071752  -0.0153871  -0.0033205   0.0205508  -0.0419159  -0.0404177
   10  -0.0308931  -0.0674701  -0.0269082  -0.2900569   0.0388633   0.0169458
   11  -0.0193520   0.0316019   0.0105993  -0.0183491  -0.0898893  -0.0142771
   12  -0.0075998   0.0117329   0.0086871  -0.0064437  -0.0147271  -0.0606250
   13  -0.0031805   0.0044309   0.0020338  -0.0230443  -0.0304680  -0.0125474
   14   0.0002283   0.0030209  -0.0001610  -0.0113289  -0.0125932  -0.0067542
   15   0.0002982  -0.0000485   0.0037389  -0.0047925  -0.0066858   0.0004711
   16   0.0017894  -0.0053848  -0.0021444  -0.0190197   0.0241132   0.0104777
   17  -0.0042284  -0.0578089  -0.0228107   0.0764290   0.0229946   0.0075857
   18  -0.0018018  -0.0235712  -0.0089179   0.0311423   0.0077474   0.0064725
   19  -0.0016108   0.0007257   0.0003148   0.0036543   0.0014489   0.0006429
   20   0.0003063   0.0002623   0.0004690  -0.0013146  -0.0022817  -0.0024987
   21   0.0000342   0.0004080  -0.0008175  -0.0003518  -0.0023852   0.0028075
   22  -0.0220111   0.0765804   0.0300827  -0.0581235  -0.0272138  -0.0108408
   23   0.0271101   0.0220312   0.0065545  -0.0259435  -0.0123715  -0.0046630
   24   0.0113263   0.0073430   0.0073447  -0.0103969  -0.0045201  -0.0025719
   25  -0.0030451  -0.0036646  -0.0013622   0.0012562   0.0007324   0.0001552
   26   0.0003503   0.0038207  -0.0003826  -0.0002895  -0.0004224   0.0005320
   27   0.0000371  -0.0003837   0.0043587  -0.0001035   0.0002092  -0.0006574
   28  -0.1587791   0.0422022   0.0190207   0.0617622   0.0188972   0.0072004
   29   0.1018689  -0.2490611  -0.0747496  -0.0284002  -0.0492528  -0.0235499
   30   0.0449199  -0.0745992  -0.0897231  -0.0121087  -0.0238379  -0.0020393
   31   0.0099277   0.0121647   0.0049955  -0.0007066   0.0020024   0.0009153
   32  -0.0132774  -0.0154374  -0.0079117   0.0025775  -0.0010299  -0.0026684
   33  -0.0058186  -0.0074767   0.0006854   0.0011220  -0.0025507   0.0045354
   34  -0.2147504   0.0033277   0.0021354  -0.0215485  -0.0119106  -0.0007918
   35   0.0003222  -0.0892482   0.0040913  -0.0249239   0.0043099   0.0004553
   36   0.0007657   0.0038067  -0.0671388  -0.0088592   0.0004487   0.0026150
   37  -0.0244267   0.0219134  -0.0174013   0.0016612   0.0033753  -0.0003671
   38   0.0095596   0.0040928  -0.0002952  -0.0026195  -0.0019788   0.0005900
   39  -0.0011893  -0.0004907   0.0041862   0.0011074  -0.0014607  -0.0003810
   40   0.0010616   0.0002103  -0.0000322  -0.0000199  -0.0000103  -0.0002298
   41  -0.0014798  -0.0009585  -0.0020844  -0.0001879   0.0004969   0.0000434
   42   0.0002764  -0.0024685  -0.0019915  -0.0013020   0.0012110   0.0002661
   43   0.0026095   0.0017851  -0.0010296  -0.0013440  -0.0003576   0.0009269
   44   0.0028373   0.0008480   0.0046993   0.0000433  -0.0004270   0.0001099
   45  -0.0016051   0.0048390   0.0022082   0.0012942  -0.0003013  -0.0001738
   46   0.0002694   0.0008509  -0.0008164  -0.0001372   0.0004301   0.0002268
   47  -0.0005981  -0.0002357   0.0003763   0.0002438  -0.0004232  -0.0002681
   48   0.0003377   0.0002767  -0.0002343  -0.0000928   0.0003651   0.0001522
   49  -0.0017495   0.0001621   0.0001312   0.0005524   0.0002350  -0.0001594
   50  -0.0003248  -0.0013485   0.0000459   0.0004850   0.0001750  -0.0004227
   51   0.0001542   0.0001793  -0.0008582  -0.0006621   0.0002182   0.0004344
   52   0.0013419  -0.0000347   0.0001208  -0.0005428   0.0004298   0.0001692
   53   0.0000478  -0.0000001  -0.0002209  -0.0000487  -0.0000622  -0.0000483
   54   0.0000123  -0.0001754  -0.0002069  -0.0000837  -0.0000084   0.0000290
   55   0.0017322  -0.0019877   0.0007562   0.0002242  -0.0004398  -0.0001560
   56  -0.0023189   0.0002829   0.0041607   0.0002294   0.0003486   0.0001819
   57   0.0016872   0.0047990   0.0025895   0.0013033   0.0001220  -0.0001129
   58   0.0002526  -0.0011245   0.0006356  -0.0004045   0.0003494   0.0001707
   59   0.0005222  -0.0004509   0.0002836  -0.0001737   0.0001970   0.0001439
   60  -0.0004210   0.0004145  -0.0000907   0.0001859  -0.0001267  -0.0000897
   61  -0.0259746  -0.0233761   0.0172083  -0.0024391   0.0037942   0.0022522
   62  -0.0089579   0.0043183   0.0003268   0.0023464   0.0006784  -0.0001372
   63   0.0030617  -0.0004784   0.0035148  -0.0014369  -0.0010538  -0.0005651
   64   0.0009398  -0.0004257   0.0006119   0.0001223  -0.0002507  -0.0001078
   65   0.0015750  -0.0009844  -0.0021772  -0.0008724  -0.0003198  -0.0000932
   66  -0.0005980  -0.0021534  -0.0019089  -0.0003614   0.0001699   0.0003045
            7           8           9          10          11          12
    1   0.0058364   0.0169480   0.0071752  -0.0308931  -0.0193520  -0.0075998
    2  -0.0025668  -0.0330575  -0.0153871  -0.0674701   0.0316019   0.0117329
    3  -0.0011019  -0.0164807  -0.0033205  -0.0269082   0.0105993   0.0086871
    4  -0.0613087   0.0445350   0.0205508  -0.2900569  -0.0183491  -0.0064437
    5   0.0412301  -0.1158845  -0.0419159   0.0388633  -0.0898893  -0.0147271
    6   0.0186312  -0.0411095  -0.0404177   0.0169458  -0.0142771  -0.0606250
    7   0.0886068  -0.0643666  -0.0277628  -0.0179932   0.0302929   0.0134622
    8  -0.0643666   0.1648276   0.0687249   0.0098642  -0.0165362  -0.0085261
    9  -0.0277628   0.0687249   0.0425064   0.0043995  -0.0086594  -0.0008035
   10  -0.0179932   0.0098642   0.0043995   0.5748964  -0.0360925  -0.0177923
   11   0.0302929  -0.0165362  -0.0086594  -0.0360925   0.4747258   0.1503336
   12   0.0134622  -0.0085261  -0.0008035  -0.0177923   0.1503336   0.1702567
   13  -0.0086442  -0.0029802  -0.0011055  -0.0779653  -0.0544520  -0.0220435
   14   0.0042807   0.0026215   0.0014856  -0.0546138  -0.1132285  -0.0370435
   15   0.0020189   0.0015594  -0.0001633  -0.0218069  -0.0373663  -0.0379402
   16  -0.0023692  -0.0006701  -0.0003061  -0.1356558   0.1008569   0.0411682
   17  -0.0037707   0.0021315  -0.0007373   0.0429162  -0.2201058  -0.0686513
   18  -0.0013600  -0.0007329   0.0034090   0.0175039  -0.0680731  -0.0808772
   19  -0.0011661   0.0007735   0.0003133  -0.0356542   0.0040131   0.0019945
   20   0.0012053  -0.0002028  -0.0001420   0.0230696  -0.0012292  -0.0019544
   21   0.0004584  -0.0001801   0.0000893   0.0094583  -0.0018435   0.0021842
   22   0.0004898   0.0007889   0.0002674   0.0629408  -0.0332253  -0.0133394
   23   0.0001985   0.0004276   0.0005423   0.0197137  -0.0479948  -0.0205176
   24   0.0000759   0.0004444  -0.0004775   0.0077250  -0.0205078  -0.0044088
   25  -0.0002795   0.0007832   0.0003663  -0.0023467  -0.0006151  -0.0002108
   26   0.0008246  -0.0013925  -0.0005823  -0.0040315   0.0015787  -0.0008571
   27   0.0003583  -0.0004398  -0.0004618  -0.0014381  -0.0009249   0.0033096
   28  -0.0010559  -0.0061735  -0.0024093  -0.0476489   0.0277391   0.0113721
   29  -0.0013856   0.0004910  -0.0013906   0.0273679  -0.0161583  -0.0066285
   30  -0.0007381  -0.0017715   0.0030347   0.0116735  -0.0068871  -0.0027407
   31   0.0001408   0.0011397   0.0004995  -0.0006397   0.0007835   0.0002695
   32  -0.0001670  -0.0010279  -0.0005081   0.0007991  -0.0002236   0.0003469
   33  -0.0000530  -0.0003926   0.0000708   0.0000901   0.0004685  -0.0008122
   34  -0.0019901   0.0023161   0.0006381   0.0018158  -0.0018871  -0.0008542
   35  -0.0030411  -0.0017818   0.0001806  -0.0013103  -0.0022128  -0.0033634
   36  -0.0009627   0.0007543  -0.0017141   0.0000665  -0.0029241   0.0039747
   37  -0.0018793  -0.0023454  -0.0021613  -0.0003474   0.0004123   0.0008289
   38  -0.0022433  -0.0013307  -0.0013089   0.0010549  -0.0003343  -0.0000670
   39  -0.0028030  -0.0007154  -0.0013782   0.0003494  -0.0000180  -0.0000195
   40  -0.0003958  -0.0003153  -0.0007892  -0.0002685  -0.0000081   0.0000607
   41  -0.0004813   0.0000059  -0.0006015   0.0001983  -0.0000416   0.0001255
   42   0.0002636  -0.0004865  -0.0002445  -0.0000799  -0.0002248  -0.0000063
   43   0.0014199   0.0008758   0.0005173   0.0002514  -0.0004869  -0.0000069
   44  -0.0001513   0.0001737  -0.0000215   0.0003488   0.0002051  -0.0001170
   45  -0.0003955  -0.0003672  -0.0001576  -0.0004211   0.0000074  -0.0003280
   46   0.0000107  -0.0002335  -0.0001512   0.0001199   0.0001327   0.0000745
   47   0.0000634   0.0002670   0.0001723  -0.0001723  -0.0001272  -0.0000449
   48  -0.0000488  -0.0002144  -0.0001668   0.0000953   0.0001482   0.0000580
   49   0.0000444  -0.0000323   0.0000286  -0.0002285  -0.0001960  -0.0001282
   50  -0.0006575  -0.0005314  -0.0003241  -0.0002889   0.0000902   0.0001284
   51   0.0007928   0.0004251   0.0002293   0.0001711  -0.0002137   0.0001189
   52   0.0000106  -0.0001845  -0.0000855   0.0002570   0.0002497   0.0001999
   53   0.0000061   0.0000565   0.0000432   0.0000508  -0.0000188  -0.0000077
   54   0.0000104  -0.0000022   0.0000294   0.0000304  -0.0000130  -0.0000144
   55  -0.0008441  -0.0005678  -0.0003745  -0.0003761  -0.0000096   0.0000105
   56   0.0005571   0.0000780   0.0001355  -0.0001106  -0.0000025  -0.0004022
   57  -0.0001337  -0.0003185  -0.0001924  -0.0001260   0.0007368   0.0002699
   58   0.0000167  -0.0000825  -0.0000421   0.0001243   0.0001166  -0.0000468
   59  -0.0000735  -0.0000529  -0.0000749   0.0001071   0.0001588   0.0000398
   60   0.0000681  -0.0000004   0.0000494  -0.0001012  -0.0001275  -0.0000062
   61   0.0013978  -0.0001845   0.0003372  -0.0003280   0.0001851  -0.0009705
   62   0.0002768   0.0006387   0.0004042  -0.0005428   0.0001042   0.0002578
   63  -0.0008298  -0.0000517   0.0001908   0.0001548  -0.0002116  -0.0002663
   64  -0.0000479   0.0001117   0.0000944  -0.0000031  -0.0001067  -0.0000068
   65  -0.0000312   0.0000794  -0.0000353   0.0002792  -0.0003621  -0.0000559
   66   0.0000493  -0.0001183  -0.0001114   0.0000101  -0.0000219  -0.0000141
           13          14          15          16          17          18
    1  -0.0031805   0.0002283   0.0002982   0.0017894  -0.0042284  -0.0018018
    2   0.0044309   0.0030209  -0.0000485  -0.0053848  -0.0578089  -0.0235712
    3   0.0020338  -0.0001610   0.0037389  -0.0021444  -0.0228107  -0.0089179
    4  -0.0230443  -0.0113289  -0.0047925  -0.0190197   0.0764290   0.0311423
    5  -0.0304680  -0.0125932  -0.0066858   0.0241132   0.0229946   0.0077474
    6  -0.0125474  -0.0067542   0.0004711   0.0104777   0.0075857   0.0064725
    7  -0.0086442   0.0042807   0.0020189  -0.0023692  -0.0037707  -0.0013600
    8  -0.0029802   0.0026215   0.0015594  -0.0006701   0.0021315  -0.0007329
    9  -0.0011055   0.0014856  -0.0001633  -0.0003061  -0.0007373   0.0034090
   10  -0.0779653  -0.0546138  -0.0218069  -0.1356558   0.0429162   0.0175039
   11  -0.0544520  -0.1132285  -0.0373663   0.1008569  -0.2201058  -0.0680731
   12  -0.0220435  -0.0370435  -0.0379402   0.0411682  -0.0686513  -0.0808772
   13   0.1126310   0.0784113   0.0315466  -0.0001495  -0.0021880  -0.0009489
   14   0.0784113   0.1604087   0.0611815  -0.0211552  -0.0329431  -0.0149013
   15   0.0315466   0.0611815   0.0358887  -0.0086705  -0.0143984  -0.0024320
   16  -0.0001495  -0.0211552  -0.0086705   0.5195633   0.0150442   0.0020941
   17  -0.0021880  -0.0329431  -0.0143984   0.0150442   0.5328664   0.1707851
   18  -0.0009489  -0.0149013  -0.0024320   0.0020941   0.1707851   0.1747217
   19   0.0009573   0.0006154   0.0001622  -0.1673674   0.0062270   0.0039540
   20   0.0079503  -0.0052782  -0.0018823   0.0063894  -0.0370603  -0.0062914
   21   0.0032875  -0.0017561  -0.0016086   0.0039940  -0.0062948  -0.0244894
   22  -0.0003028   0.0051372   0.0017837  -0.1606680  -0.0596790  -0.0221742
   23   0.0018865   0.0014739  -0.0010843  -0.1181896  -0.2122227  -0.0613051
   24   0.0007194  -0.0011264   0.0031896  -0.0460509  -0.0618034  -0.0788992
   25   0.0003589  -0.0004635  -0.0001768   0.0021736  -0.0053127  -0.0020237
   26   0.0001050  -0.0015383  -0.0006898   0.0163882  -0.0322673  -0.0142398
   27   0.0000422  -0.0006353  -0.0001073   0.0065933  -0.0138398  -0.0025892
   28  -0.0004250  -0.0012949  -0.0002837  -0.0335376  -0.0666828  -0.0268858
   29  -0.0012234  -0.0016901  -0.0003621  -0.0181342   0.0331958   0.0116952
   30  -0.0003944  -0.0000447  -0.0010609  -0.0076500   0.0116481   0.0101189
   31   0.0000900  -0.0000006   0.0000062  -0.0039223   0.0015440   0.0007108
   32  -0.0000218   0.0000694   0.0000384   0.0006893   0.0014827  -0.0015421
   33  -0.0000407  -0.0000099  -0.0000615   0.0003347  -0.0018311   0.0043818
   34   0.0003344   0.0007205   0.0002283  -0.0017474  -0.0001552  -0.0000825
   35  -0.0013913  -0.0003937  -0.0002297  -0.0000715  -0.0011873   0.0001809
   36  -0.0004568  -0.0002249   0.0001120   0.0001095   0.0001963  -0.0007728
   37  -0.0002790  -0.0002481  -0.0000150   0.0005906  -0.0001445  -0.0002024
   38  -0.0001711  -0.0000096  -0.0001044  -0.0003817   0.0005438  -0.0000292
   39   0.0000675   0.0001446   0.0000134  -0.0000157   0.0003116  -0.0000686
   40   0.0000403   0.0000450   0.0000075  -0.0000959  -0.0001400  -0.0000526
   41  -0.0000499  -0.0000662  -0.0000169   0.0000722   0.0000911   0.0000557
   42   0.0000089  -0.0000173  -0.0000226  -0.0000656  -0.0000688  -0.0000122
   43   0.0002291   0.0001008  -0.0000073  -0.0002712   0.0003856   0.0000718
   44  -0.0001857  -0.0002009  -0.0000809   0.0002493   0.0000678   0.0001619
   45   0.0002060   0.0002015   0.0001109  -0.0001855  -0.0002194   0.0000703
   46  -0.0001529  -0.0001514  -0.0000560   0.0001859  -0.0000078  -0.0000100
   47   0.0001760   0.0001785   0.0000655  -0.0001966  -0.0000249   0.0000256
   48  -0.0001476  -0.0001446  -0.0000518   0.0001668  -0.0000114  -0.0000412
   49   0.0002056   0.0001918   0.0000833  -0.0001857   0.0000291   0.0000009
   50  -0.0000532   0.0000168   0.0000198  -0.0000097  -0.0002710  -0.0001915
   51   0.0000248  -0.0000397  -0.0000460  -0.0000029   0.0002528  -0.0000782
   52  -0.0003040  -0.0002768  -0.0001190   0.0003407  -0.0000105  -0.0000074
   53  -0.0000027   0.0000035  -0.0000001   0.0000077   0.0000435   0.0000394
   54  -0.0000056  -0.0000042  -0.0000064   0.0000024   0.0000293   0.0000127
   55   0.0000526   0.0001539   0.0000615  -0.0002755  -0.0004610  -0.0001066
   56   0.0002889   0.0001860   0.0001020  -0.0002507   0.0000473   0.0001669
   57  -0.0000550  -0.0001266  -0.0000229   0.0001691  -0.0004147  -0.0000219
   58  -0.0001419  -0.0001273  -0.0000527   0.0001821   0.0000431   0.0000319
   59  -0.0001476  -0.0001212  -0.0000569   0.0001965   0.0000133  -0.0000059
   60   0.0001273   0.0001086   0.0000366  -0.0001760  -0.0000357  -0.0000086
   61  -0.0003558  -0.0002991  -0.0002209   0.0005088   0.0000786   0.0000723
   62   0.0001115   0.0000706   0.0000310   0.0004703   0.0001041  -0.0001050
   63  -0.0002188  -0.0000186   0.0000197   0.0001294   0.0003302   0.0000887
   64   0.0000465   0.0000745   0.0000048  -0.0000676   0.0000861   0.0000755
   65  -0.0000254   0.0000130   0.0000088  -0.0000387   0.0003073   0.0001315
   66  -0.0000998  -0.0001134  -0.0000572   0.0000273  -0.0000230  -0.0000678
           19          20          21          22          23          24
    1  -0.0016108   0.0003063   0.0000342  -0.0220111   0.0271101   0.0113263
    2   0.0007257   0.0002623   0.0004080   0.0765804   0.0220312   0.0073430
    3   0.0003148   0.0004690  -0.0008175   0.0300827   0.0065545   0.0073447
    4   0.0036543  -0.0013146  -0.0003518  -0.0581235  -0.0259435  -0.0103969
    5   0.0014489  -0.0022817  -0.0023852  -0.0272138  -0.0123715  -0.0045201
    6   0.0006429  -0.0024987   0.0028075  -0.0108408  -0.0046630  -0.0025719
    7  -0.0011661   0.0012053   0.0004584   0.0004898   0.0001985   0.0000759
    8   0.0007735  -0.0002028  -0.0001801   0.0007889   0.0004276   0.0004444
    9   0.0003133  -0.0001420   0.0000893   0.0002674   0.0005423  -0.0004775
   10  -0.0356542   0.0230696   0.0094583   0.0629408   0.0197137   0.0077250
   11   0.0040131  -0.0012292  -0.0018435  -0.0332253  -0.0479948  -0.0205078
   12   0.0019945  -0.0019544   0.0021842  -0.0133394  -0.0205176  -0.0044088
   13   0.0009573   0.0079503   0.0032875  -0.0003028   0.0018865   0.0007194
   14   0.0006154  -0.0052782  -0.0017561   0.0051372   0.0014739  -0.0011264
   15   0.0001622  -0.0018823  -0.0016086   0.0017837  -0.0010843   0.0031896
   16  -0.1673674   0.0063894   0.0039940  -0.1606680  -0.1181896  -0.0460509
   17   0.0062270  -0.0370603  -0.0062948  -0.0596790  -0.2122227  -0.0618034
   18   0.0039540  -0.0062914  -0.0244894  -0.0221742  -0.0613051  -0.0788992
   19   0.2398102  -0.0097418  -0.0062213  -0.0404797   0.0013793   0.0010354
   20  -0.0097418   0.0488530   0.0157638  -0.0191585   0.0024312  -0.0001236
   21  -0.0062213   0.0157638   0.0169419  -0.0071593  -0.0003926   0.0031781
   22  -0.0404797  -0.0191585  -0.0071593   0.6193919   0.0388990   0.0123692
   23   0.0013793   0.0024312  -0.0003926   0.0388990   0.4713355   0.1425221
   24   0.0010354  -0.0001236   0.0031781   0.0123692   0.1425221   0.1675736
   25   0.0003470  -0.0076346  -0.0030655  -0.0613525   0.0461949   0.0185365
   26  -0.0011215  -0.0033120  -0.0009452   0.0422938  -0.1241715  -0.0403248
   27  -0.0005272  -0.0008968  -0.0012692   0.0170951  -0.0404987  -0.0384001
   28   0.0030927  -0.0002832  -0.0001980  -0.3278955   0.0318009   0.0143012
   29  -0.0048630  -0.0026205  -0.0024698  -0.0289231  -0.1026425  -0.0185670
   30  -0.0019334  -0.0025872   0.0029028  -0.0103279  -0.0187327  -0.0646699
   31  -0.0012327  -0.0007583  -0.0003044  -0.0139179  -0.0244500  -0.0101120
   32   0.0004936   0.0003568   0.0000298   0.0035539   0.0036272   0.0004274
   33   0.0002702   0.0000671   0.0002227   0.0020350   0.0005993   0.0031812
   34   0.0009019  -0.0000925   0.0000642   0.0023666   0.0019973   0.0002285
   35   0.0000130   0.0001206  -0.0000095   0.0019187  -0.0021241  -0.0035542
   36  -0.0000059   0.0000921  -0.0001648   0.0001190  -0.0032086   0.0048658
   37  -0.0005894   0.0000505  -0.0000211  -0.0000795  -0.0003302   0.0013766
   38  -0.0001524  -0.0000573   0.0001176   0.0001588  -0.0000463  -0.0001752
   39   0.0000888   0.0000043   0.0000556   0.0000430   0.0000868  -0.0001965
   40   0.0000673  -0.0000025  -0.0000070   0.0001134   0.0001515   0.0000210
   41  -0.0000814   0.0000016  -0.0000117  -0.0000911  -0.0002287  -0.0000132
   42   0.0000466  -0.0000228  -0.0000130   0.0000779   0.0000164  -0.0000160
   43   0.0002283  -0.0000504  -0.0000001  -0.0004913   0.0000684  -0.0000937
   44  -0.0002707   0.0000085   0.0000028   0.0000176  -0.0001151  -0.0005025
   45   0.0003900   0.0000119  -0.0000429   0.0000784   0.0005777   0.0005283
   46  -0.0002497   0.0000074   0.0000051   0.0000918  -0.0002209   0.0000122
   47   0.0002665  -0.0000026  -0.0000123  -0.0001015   0.0002492   0.0000509
   48  -0.0002338   0.0000041   0.0000050   0.0000818  -0.0002280  -0.0000281
   49   0.0003345  -0.0000192  -0.0000068  -0.0002519   0.0002830   0.0001315
   50   0.0000045   0.0000213  -0.0000110   0.0004376   0.0001351   0.0002514
   51   0.0000076  -0.0000431   0.0000317  -0.0002896  -0.0001010  -0.0001556
   52  -0.0005093   0.0000167   0.0000220   0.0002244  -0.0003928  -0.0003502
   53  -0.0000057  -0.0000010   0.0000029  -0.0000612  -0.0000238  -0.0000229
   54  -0.0000036  -0.0000020  -0.0000025  -0.0000210  -0.0000338   0.0000161
   55   0.0002408   0.0000387  -0.0000289   0.0005487   0.0006383   0.0004427
   56   0.0002793  -0.0000084  -0.0000121  -0.0004390   0.0004039  -0.0001187
   57  -0.0004121   0.0000445   0.0000066   0.0006646  -0.0001153  -0.0003836
   58  -0.0002499   0.0000107   0.0000052   0.0000515  -0.0002839  -0.0001348
   59  -0.0002803   0.0000177   0.0000136   0.0001306  -0.0003213  -0.0001348
   60   0.0002302  -0.0000120  -0.0000118  -0.0000477   0.0002759   0.0001048
   61  -0.0005900   0.0000099   0.0000421  -0.0003895  -0.0005977  -0.0011128
   62   0.0001898  -0.0000041  -0.0000168  -0.0005236   0.0001353   0.0004295
   63  -0.0000623   0.0000187   0.0000052  -0.0006609   0.0000704   0.0001436
   64   0.0000647   0.0000009  -0.0000069  -0.0002577   0.0000864  -0.0000513
   65   0.0000872  -0.0000149   0.0000022  -0.0004982   0.0000159   0.0000258
   66  -0.0000509  -0.0000193  -0.0000109   0.0001640  -0.0003638   0.0000821
           25          26          27          28          29          30
    1  -0.0030451   0.0003503   0.0000371  -0.1587791   0.1018689   0.0449199
    2  -0.0036646   0.0038207  -0.0003837   0.0422022  -0.2490611  -0.0745992
    3  -0.0013622  -0.0003826   0.0043587   0.0190207  -0.0747496  -0.0897231
    4   0.0012562  -0.0002895  -0.0001035   0.0617622  -0.0284002  -0.0121087
    5   0.0007324  -0.0004224   0.0002092   0.0188972  -0.0492528  -0.0238379
    6   0.0001552   0.0005320  -0.0006574   0.0072004  -0.0235499  -0.0020393
    7  -0.0002795   0.0008246   0.0003583  -0.0010559  -0.0013856  -0.0007381
    8   0.0007832  -0.0013925  -0.0004398  -0.0061735   0.0004910  -0.0017715
    9   0.0003663  -0.0005823  -0.0004618  -0.0024093  -0.0013906   0.0030347
   10  -0.0023467  -0.0040315  -0.0014381  -0.0476489   0.0273679   0.0116735
   11  -0.0006151   0.0015787  -0.0009249   0.0277391  -0.0161583  -0.0068871
   12  -0.0002108  -0.0008571   0.0033096   0.0113721  -0.0066285  -0.0027407
   13   0.0003589   0.0001050   0.0000422  -0.0004250  -0.0012234  -0.0003944
   14  -0.0004635  -0.0015383  -0.0006353  -0.0012949  -0.0016901  -0.0000447
   15  -0.0001768  -0.0006898  -0.0001073  -0.0002837  -0.0003621  -0.0010609
   16   0.0021736   0.0163882   0.0065933  -0.0335376  -0.0181342  -0.0076500
   17  -0.0053127  -0.0322673  -0.0138398  -0.0666828   0.0331958   0.0116481
   18  -0.0020237  -0.0142398  -0.0025892  -0.0268858   0.0116952   0.0101189
   19   0.0003470  -0.0011215  -0.0005272   0.0030927  -0.0048630  -0.0019334
   20  -0.0076346  -0.0033120  -0.0008968  -0.0002832  -0.0026205  -0.0025872
   21  -0.0030655  -0.0009452  -0.0012692  -0.0001980  -0.0024698   0.0029028
   22  -0.0613525   0.0422938   0.0170951  -0.3278955  -0.0289231  -0.0103279
   23   0.0461949  -0.1241715  -0.0404987   0.0318009  -0.1026425  -0.0187327
   24   0.0185365  -0.0403248  -0.0384001   0.0143012  -0.0185670  -0.0646699
   25   0.0799080  -0.0678574  -0.0275369  -0.0174379   0.0357245   0.0144495
   26  -0.0678574   0.1751628   0.0652431   0.0139594  -0.0173002  -0.0087707
   27  -0.0275369   0.0652431   0.0372675   0.0055392  -0.0088296   0.0006316
   28  -0.0174379   0.0139594   0.0055392   0.6902160   0.0314881   0.0130176
   29   0.0357245  -0.0173002  -0.0088296   0.0314881   0.6283059   0.2062043
   30   0.0144495  -0.0087707   0.0006316   0.0130176   0.2062043   0.2074664
   31   0.0006581  -0.0006117  -0.0001907  -0.1400785  -0.1207307  -0.0507445
   32   0.0010877   0.0003885   0.0012858  -0.1219187  -0.2247532  -0.0794507
   33   0.0005557   0.0012226  -0.0020437  -0.0518211  -0.0800092  -0.0680873
   34   0.0003049  -0.0006228  -0.0001452  -0.0253258   0.0124874   0.0005590
   35   0.0010639  -0.0005264  -0.0002436   0.0288426   0.0023303  -0.0009461
   36   0.0003638  -0.0001690   0.0000264   0.0107275  -0.0009567   0.0040180
   37  -0.0003759   0.0003584   0.0001654  -0.0017109  -0.0029517  -0.0009764
   38  -0.0001060   0.0000892   0.0000373  -0.0019384   0.0014836   0.0003025
   39   0.0000769  -0.0000979  -0.0000166   0.0018740  -0.0008405  -0.0001544
   40   0.0000293  -0.0000782  -0.0000183  -0.0000496   0.0001052   0.0001004
   41   0.0000244  -0.0000015  -0.0000117   0.0006584  -0.0002390  -0.0001413
   42   0.0000700  -0.0001231  -0.0000600   0.0002421   0.0000459   0.0001322
   43   0.0001207  -0.0001828  -0.0000853  -0.0003908   0.0007736   0.0000404
   44  -0.0001718   0.0002423   0.0001009  -0.0008574   0.0002488  -0.0000783
   45   0.0000138  -0.0000981  -0.0000512  -0.0009462  -0.0001507  -0.0002004
   46  -0.0001110   0.0001525   0.0000670  -0.0004060  -0.0001292  -0.0000291
   47   0.0001074  -0.0001472  -0.0000622   0.0002577   0.0000788   0.0000323
   48  -0.0000945   0.0001281   0.0000551  -0.0002965  -0.0000425   0.0000026
   49   0.0001625  -0.0002364  -0.0001088   0.0005011  -0.0004599   0.0001761
   50  -0.0000357   0.0000256   0.0000424   0.0000457  -0.0001763  -0.0003524
   51   0.0000430  -0.0000674  -0.0000169   0.0000249   0.0001418   0.0003801
   52  -0.0002316   0.0003430   0.0001515  -0.0007177  -0.0000987  -0.0000229
   53  -0.0000001   0.0000068  -0.0000013   0.0000404   0.0000031  -0.0000302
   54   0.0000014  -0.0000014  -0.0000109   0.0000518   0.0000078  -0.0000090
   55   0.0000558  -0.0001367  -0.0000057  -0.0001781   0.0000722  -0.0009081
   56   0.0001902  -0.0003019  -0.0001363   0.0002552  -0.0000082   0.0000698
   57  -0.0002024   0.0002931   0.0001382  -0.0013386  -0.0002158   0.0000999
   58  -0.0001113   0.0001821   0.0000649  -0.0001298  -0.0000164  -0.0000693
   59  -0.0001393   0.0002393   0.0000906  -0.0002575  -0.0000340  -0.0000876
   60   0.0000985  -0.0001814  -0.0000636   0.0001445   0.0000217   0.0000022
   61  -0.0001084   0.0002585   0.0000489   0.0001774  -0.0025928   0.0008816
   62   0.0000251  -0.0000553  -0.0000538   0.0028099  -0.0027429   0.0002416
   63  -0.0000655   0.0001051  -0.0000309   0.0001637   0.0002880  -0.0003183
   64   0.0000254  -0.0000472  -0.0000032   0.0000171   0.0000222   0.0000838
   65   0.0000674  -0.0001173  -0.0000518   0.0004104   0.0005423  -0.0001809
   66   0.0000077   0.0000063  -0.0000084   0.0004989   0.0003594   0.0002126
           31          32          33          34          35          36
    1   0.0099277  -0.0132774  -0.0058186  -0.2147504   0.0003222   0.0007657
    2   0.0121647  -0.0154374  -0.0074767   0.0033277  -0.0892482   0.0038067
    3   0.0049955  -0.0079117   0.0006854   0.0021354   0.0040913  -0.0671388
    4  -0.0007066   0.0025775   0.0011220  -0.0215485  -0.0249239  -0.0088592
    5   0.0020024  -0.0010299  -0.0025507  -0.0119106   0.0043099   0.0004487
    6   0.0009153  -0.0026684   0.0045354  -0.0007918   0.0004553   0.0026150
    7   0.0001408  -0.0001670  -0.0000530  -0.0019901  -0.0030411  -0.0009627
    8   0.0011397  -0.0010279  -0.0003926   0.0023161  -0.0017818   0.0007543
    9   0.0004995  -0.0005081   0.0000708   0.0006381   0.0001806  -0.0017141
   10  -0.0006397   0.0007991   0.0000901   0.0018158  -0.0013103   0.0000665
   11   0.0007835  -0.0002236   0.0004685  -0.0018871  -0.0022128  -0.0029241
   12   0.0002695   0.0003469  -0.0008122  -0.0008542  -0.0033634   0.0039747
   13   0.0000900  -0.0000218  -0.0000407   0.0003344  -0.0013913  -0.0004568
   14  -0.0000006   0.0000694  -0.0000099   0.0007205  -0.0003937  -0.0002249
   15   0.0000062   0.0000384  -0.0000615   0.0002283  -0.0002297   0.0001120
   16  -0.0039223   0.0006893   0.0003347  -0.0017474  -0.0000715   0.0001095
   17   0.0015440   0.0014827  -0.0018311  -0.0001552  -0.0011873   0.0001963
   18   0.0007108  -0.0015421   0.0043818  -0.0000825   0.0001809  -0.0007728
   19  -0.0012327   0.0004936   0.0002702   0.0009019   0.0000130  -0.0000059
   20  -0.0007583   0.0003568   0.0000671  -0.0000925   0.0001206   0.0000921
   21  -0.0003044   0.0000298   0.0002227   0.0000642  -0.0000095  -0.0001648
   22  -0.0139179   0.0035539   0.0020350   0.0023666   0.0019187   0.0001190
   23  -0.0244500   0.0036272   0.0005993   0.0019973  -0.0021241  -0.0032086
   24  -0.0101120   0.0004274   0.0031812   0.0002285  -0.0035542   0.0048658
   25   0.0006581   0.0010877   0.0005557   0.0003049   0.0010639   0.0003638
   26  -0.0006117   0.0003885   0.0012226  -0.0006228  -0.0005264  -0.0001690
   27  -0.0001907   0.0012858  -0.0020437  -0.0001452  -0.0002436   0.0000264
   28  -0.1400785  -0.1219187  -0.0518211  -0.0253258   0.0288426   0.0107275
   29  -0.1207307  -0.2247532  -0.0800092   0.0124874   0.0023303  -0.0009567
   30  -0.0507445  -0.0794507  -0.0680873   0.0005590  -0.0009461   0.0040180
   31   0.1492462   0.1276064   0.0530171   0.0006238   0.0011651   0.0005025
   32   0.1276064   0.2362273   0.0882344  -0.0019532   0.0000967   0.0015433
   33   0.0530171   0.0882344   0.0613004   0.0000892   0.0015397  -0.0031697
   34   0.0006238  -0.0019532   0.0000892   0.6345721  -0.0010130   0.0009850
   35   0.0011651   0.0000967   0.0015397  -0.0010130   0.4813496  -0.2323299
   36   0.0005025   0.0015433  -0.0031697   0.0009850  -0.2323299   0.3438982
   37   0.0001330   0.0008100  -0.0005715  -0.1666621   0.0395475  -0.0332319
   38   0.0000680  -0.0002733   0.0001205   0.0853453  -0.1865263   0.1022882
   39   0.0000725   0.0002588   0.0001096  -0.0754360   0.1029068  -0.1455603
   40   0.0000110  -0.0000119  -0.0000333   0.0111790   0.0117462  -0.0094026
   41   0.0000169  -0.0000061   0.0000319  -0.0099497  -0.0093483   0.0097668
   42   0.0000602  -0.0000592   0.0000038   0.0092197   0.0106354  -0.0049938
   43  -0.0000279  -0.0002852   0.0000128  -0.0307353   0.0620400  -0.0517249
   44   0.0000812  -0.0003265   0.0000732   0.0195589   0.0214426  -0.0124811
   45  -0.0000783   0.0002070  -0.0000473  -0.0167370  -0.0127071   0.0160938
   46   0.0000466  -0.0000063  -0.0000974  -0.0028913  -0.0038225   0.0030156
   47  -0.0000900   0.0000523   0.0000969  -0.0000054   0.0043545   0.0002221
   48   0.0000377  -0.0000438  -0.0000977  -0.0000021   0.0001550   0.0045811
   49  -0.0000897   0.0000632   0.0000209   0.0024254   0.0005937  -0.0002245
   50  -0.0000453   0.0002695  -0.0000387   0.0005964  -0.0423513   0.0328584
   51   0.0000567  -0.0002482  -0.0000642  -0.0005086   0.0325337  -0.0288758
   52   0.0000683  -0.0001363  -0.0000201  -0.0017763   0.0000983  -0.0001192
   53  -0.0000041  -0.0000103   0.0000188  -0.0000291  -0.0000099  -0.0006948
   54   0.0000022  -0.0000095  -0.0000150  -0.0000238  -0.0005905  -0.0003880
   55  -0.0002462   0.0005996   0.0000730  -0.0284433  -0.0634966   0.0512511
   56  -0.0001010   0.0001161   0.0003611  -0.0209720   0.0198310  -0.0116102
   57  -0.0000361  -0.0000283   0.0000667   0.0164059  -0.0128987   0.0162508
   58   0.0000382  -0.0000821   0.0000169  -0.0030478   0.0036497  -0.0029419
   59   0.0000530  -0.0001086  -0.0000003  -0.0002550   0.0041864   0.0002967
   60  -0.0000227   0.0000901  -0.0000251   0.0000481   0.0003778   0.0042344
   61   0.0000110  -0.0003376   0.0005675  -0.1660484  -0.0410155   0.0309854
   62   0.0000888   0.0004680  -0.0004926  -0.0881062  -0.1928461   0.1015728
   63   0.0001013   0.0001299   0.0002857   0.0729088   0.1038062  -0.1430858
   64  -0.0001332  -0.0000824   0.0002506   0.0104461  -0.0109106   0.0090361
   65   0.0000781   0.0000424  -0.0000321   0.0105979  -0.0094675   0.0107549
   66   0.0002416  -0.0001216  -0.0004198  -0.0089272   0.0100101  -0.0048026
           37          38          39          40          41          42
    1  -0.0244267   0.0095596  -0.0011893   0.0010616  -0.0014798   0.0002764
    2   0.0219134   0.0040928  -0.0004907   0.0002103  -0.0009585  -0.0024685
    3  -0.0174013  -0.0002952   0.0041862  -0.0000322  -0.0020844  -0.0019915
    4   0.0016612  -0.0026195   0.0011074  -0.0000199  -0.0001879  -0.0013020
    5   0.0033753  -0.0019788  -0.0014607  -0.0000103   0.0004969   0.0012110
    6  -0.0003671   0.0005900  -0.0003810  -0.0002298   0.0000434   0.0002661
    7  -0.0018793  -0.0022433  -0.0028030  -0.0003958  -0.0004813   0.0002636
    8  -0.0023454  -0.0013307  -0.0007154  -0.0003153   0.0000059  -0.0004865
    9  -0.0021613  -0.0013089  -0.0013782  -0.0007892  -0.0006015  -0.0002445
   10  -0.0003474   0.0010549   0.0003494  -0.0002685   0.0001983  -0.0000799
   11   0.0004123  -0.0003343  -0.0000180  -0.0000081  -0.0000416  -0.0002248
   12   0.0008289  -0.0000670  -0.0000195   0.0000607   0.0001255  -0.0000063
   13  -0.0002790  -0.0001711   0.0000675   0.0000403  -0.0000499   0.0000089
   14  -0.0002481  -0.0000096   0.0001446   0.0000450  -0.0000662  -0.0000173
   15  -0.0000150  -0.0001044   0.0000134   0.0000075  -0.0000169  -0.0000226
   16   0.0005906  -0.0003817  -0.0000157  -0.0000959   0.0000722  -0.0000656
   17  -0.0001445   0.0005438   0.0003116  -0.0001400   0.0000911  -0.0000688
   18  -0.0002024  -0.0000292  -0.0000686  -0.0000526   0.0000557  -0.0000122
   19  -0.0005894  -0.0001524   0.0000888   0.0000673  -0.0000814   0.0000466
   20   0.0000505  -0.0000573   0.0000043  -0.0000025   0.0000016  -0.0000228
   21  -0.0000211   0.0001176   0.0000556  -0.0000070  -0.0000117  -0.0000130
   22  -0.0000795   0.0001588   0.0000430   0.0001134  -0.0000911   0.0000779
   23  -0.0003302  -0.0000463   0.0000868   0.0001515  -0.0002287   0.0000164
   24   0.0013766  -0.0001752  -0.0001965   0.0000210  -0.0000132  -0.0000160
   25  -0.0003759  -0.0001060   0.0000769   0.0000293   0.0000244   0.0000700
   26   0.0003584   0.0000892  -0.0000979  -0.0000782  -0.0000015  -0.0001231
   27   0.0001654   0.0000373  -0.0000166  -0.0000183  -0.0000117  -0.0000600
   28  -0.0017109  -0.0019384   0.0018740  -0.0000496   0.0006584   0.0002421
   29  -0.0029517   0.0014836  -0.0008405   0.0001052  -0.0002390   0.0000459
   30  -0.0009764   0.0003025  -0.0001544   0.0001004  -0.0001413   0.0001322
   31   0.0001330   0.0000680   0.0000725   0.0000110   0.0000169   0.0000602
   32   0.0008100  -0.0002733   0.0002588  -0.0000119  -0.0000061  -0.0000592
   33  -0.0005715   0.0001205   0.0001096  -0.0000333   0.0000319   0.0000038
   34  -0.1666621   0.0853453  -0.0754360   0.0111790  -0.0099497   0.0092197
   35   0.0395475  -0.1865263   0.1029068   0.0117462  -0.0093483   0.0106354
   36  -0.0332319   0.1022882  -0.1455603  -0.0094026   0.0097668  -0.0049938
   37   0.6772806   0.0356107  -0.0165217  -0.1227509  -0.0963750   0.0768670
   38   0.0356107   0.4875709  -0.2925167  -0.0944709  -0.1827121   0.1184657
   39  -0.0165217  -0.2925167   0.3651137   0.0760114   0.1194482  -0.1296729
   40  -0.1227509  -0.0944709   0.0760114   0.1296100   0.1009316  -0.0796908
   41  -0.0963750  -0.1827121   0.1194482   0.1009316   0.1879415  -0.1314333
   42   0.0768670   0.1184657  -0.1296729  -0.0796908  -0.1314333   0.1294145
   43  -0.3251624  -0.0412973   0.0256320  -0.0126562   0.0023016  -0.0020320
   44   0.0114692  -0.0902443   0.0259045  -0.0216512   0.0023514   0.0000066
   45  -0.0147987   0.0256554  -0.0800050   0.0172888   0.0004176   0.0027302
   46  -0.0214479   0.0297636  -0.0248482   0.0007525   0.0011334  -0.0008748
   47   0.0116657  -0.0085622   0.0106527  -0.0004747  -0.0003387  -0.0017384
   48  -0.0101556   0.0112891  -0.0046963   0.0004813  -0.0017117  -0.0011496
   49  -0.0253894  -0.0183045   0.0146920  -0.0039347   0.0003690  -0.0004333
   50  -0.0589396   0.0221432  -0.0128823   0.0010257   0.0026308   0.0023077
   51   0.0474000  -0.0133861   0.0169072  -0.0010698   0.0023316   0.0036401
   52   0.0031656  -0.0034267   0.0027149  -0.0012085   0.0002898  -0.0002943
   53   0.0002122  -0.0008492   0.0038505  -0.0007186   0.0002733  -0.0001032
   54  -0.0000342   0.0037580   0.0008536   0.0005729  -0.0001024   0.0002552
   55  -0.0525687   0.0238558  -0.0195489  -0.0008734   0.0005340  -0.0005947
   56   0.0222977  -0.0102974   0.0069900   0.0005461  -0.0001842  -0.0005813
   57  -0.0189337   0.0069595  -0.0078137  -0.0004362  -0.0005818  -0.0004862
   58   0.0007094  -0.0014796   0.0012594   0.0001698  -0.0000720   0.0000799
   59  -0.0007069  -0.0016538   0.0005454   0.0000278  -0.0000865  -0.0001552
   60   0.0006428   0.0004949  -0.0014231  -0.0000057  -0.0001716  -0.0001800
   61   0.0613423  -0.0161602   0.0143839  -0.0013548   0.0027923  -0.0023046
   62   0.0172023  -0.0315077   0.0336790   0.0024841   0.0007611   0.0042403
   63  -0.0140666   0.0336134  -0.0184106  -0.0023119   0.0041449   0.0024905
   64  -0.0012129  -0.0026674   0.0019893   0.0005742  -0.0005538   0.0004597
   65  -0.0028810   0.0004605   0.0042393   0.0006082  -0.0003420   0.0005533
   66   0.0021760   0.0041876   0.0025565  -0.0004648   0.0005163  -0.0000841
           43          44          45          46          47          48
    1   0.0026095   0.0028373  -0.0016051   0.0002694  -0.0005981   0.0003377
    2   0.0017851   0.0008480   0.0048390   0.0008509  -0.0002357   0.0002767
    3  -0.0010296   0.0046993   0.0022082  -0.0008164   0.0003763  -0.0002343
    4  -0.0013440   0.0000433   0.0012942  -0.0001372   0.0002438  -0.0000928
    5  -0.0003576  -0.0004270  -0.0003013   0.0004301  -0.0004232   0.0003651
    6   0.0009269   0.0001099  -0.0001738   0.0002268  -0.0002681   0.0001522
    7   0.0014199  -0.0001513  -0.0003955   0.0000107   0.0000634  -0.0000488
    8   0.0008758   0.0001737  -0.0003672  -0.0002335   0.0002670  -0.0002144
    9   0.0005173  -0.0000215  -0.0001576  -0.0001512   0.0001723  -0.0001668
   10   0.0002514   0.0003488  -0.0004211   0.0001199  -0.0001723   0.0000953
   11  -0.0004869   0.0002051   0.0000074   0.0001327  -0.0001272   0.0001482
   12  -0.0000069  -0.0001170  -0.0003280   0.0000745  -0.0000449   0.0000580
   13   0.0002291  -0.0001857   0.0002060  -0.0001529   0.0001760  -0.0001476
   14   0.0001008  -0.0002009   0.0002015  -0.0001514   0.0001785  -0.0001446
   15  -0.0000073  -0.0000809   0.0001109  -0.0000560   0.0000655  -0.0000518
   16  -0.0002712   0.0002493  -0.0001855   0.0001859  -0.0001966   0.0001668
   17   0.0003856   0.0000678  -0.0002194  -0.0000078  -0.0000249  -0.0000114
   18   0.0000718   0.0001619   0.0000703  -0.0000100   0.0000256  -0.0000412
   19   0.0002283  -0.0002707   0.0003900  -0.0002497   0.0002665  -0.0002338
   20  -0.0000504   0.0000085   0.0000119   0.0000074  -0.0000026   0.0000041
   21  -0.0000001   0.0000028  -0.0000429   0.0000051  -0.0000123   0.0000050
   22  -0.0004913   0.0000176   0.0000784   0.0000918  -0.0001015   0.0000818
   23   0.0000684  -0.0001151   0.0005777  -0.0002209   0.0002492  -0.0002280
   24  -0.0000937  -0.0005025   0.0005283   0.0000122   0.0000509  -0.0000281
   25   0.0001207  -0.0001718   0.0000138  -0.0001110   0.0001074  -0.0000945
   26  -0.0001828   0.0002423  -0.0000981   0.0001525  -0.0001472   0.0001281
   27  -0.0000853   0.0001009  -0.0000512   0.0000670  -0.0000622   0.0000551
   28  -0.0003908  -0.0008574  -0.0009462  -0.0004060   0.0002577  -0.0002965
   29   0.0007736   0.0002488  -0.0001507  -0.0001292   0.0000788  -0.0000425
   30   0.0000404  -0.0000783  -0.0002004  -0.0000291   0.0000323   0.0000026
   31  -0.0000279   0.0000812  -0.0000783   0.0000466  -0.0000900   0.0000377
   32  -0.0002852  -0.0003265   0.0002070  -0.0000063   0.0000523  -0.0000438
   33   0.0000128   0.0000732  -0.0000473  -0.0000974   0.0000969  -0.0000977
   34  -0.0307353   0.0195589  -0.0167370  -0.0028913  -0.0000054  -0.0000021
   35   0.0620400   0.0214426  -0.0127071  -0.0038225   0.0043545   0.0001550
   36  -0.0517249  -0.0124811   0.0160938   0.0030156   0.0002221   0.0045811
   37  -0.3251624   0.0114692  -0.0147987  -0.0214479   0.0116657  -0.0101556
   38  -0.0412973  -0.0902443   0.0256554   0.0297636  -0.0085622   0.0112891
   39   0.0256320   0.0259045  -0.0800050  -0.0248482   0.0106527  -0.0046963
   40  -0.0126562  -0.0216512   0.0172888   0.0007525  -0.0004747   0.0004813
   41   0.0023016   0.0023514   0.0004176   0.0011334  -0.0003387  -0.0017117
   42  -0.0020320   0.0000066   0.0027302  -0.0008748  -0.0017384  -0.0011496
   43   0.6094660   0.0400425  -0.0222324  -0.0676619   0.0377265  -0.0317809
   44   0.0400425   0.3621874  -0.2007663   0.0407033  -0.0881091   0.0541447
   45  -0.0222324  -0.2007663   0.2787056  -0.0342717   0.0541625  -0.0676345
   46  -0.0676619   0.0407033  -0.0342717   0.0902714  -0.0610201   0.0517757
   47   0.0377265  -0.0881091   0.0541625  -0.0610201   0.1174706  -0.0879492
   48  -0.0317809   0.0541447  -0.0676345   0.0517757  -0.0879492   0.0841706
   49  -0.1480881  -0.0922879   0.0728452   0.0010396   0.0158995  -0.0130894
   50  -0.0424434  -0.1677851   0.0895344  -0.0022583  -0.0211290   0.0195143
   51   0.0327879   0.0888626  -0.1287542   0.0016591   0.0200597  -0.0131302
   52  -0.0380769  -0.0007017   0.0002179   0.0009265  -0.0007519   0.0006190
   53  -0.0181569   0.0015176   0.0010754  -0.0059596  -0.0027855   0.0014933
   54   0.0140406   0.0013033   0.0021389   0.0048333   0.0014408  -0.0021600
   55   0.0651804   0.0240961  -0.0185203  -0.0018110  -0.0040813   0.0030717
   56  -0.0223728  -0.0331909   0.0302970  -0.0008300   0.0022168   0.0013273
   57   0.0189742   0.0310781  -0.0198868   0.0005493   0.0014363   0.0025609
   58  -0.0019170   0.0006895  -0.0006851   0.0003947   0.0002568  -0.0001923
   59   0.0039718   0.0022829   0.0014083  -0.0002395  -0.0010889   0.0009831
   60  -0.0031939   0.0012931   0.0027421   0.0001898   0.0009524  -0.0006664
   61  -0.0518211  -0.0232793   0.0180747   0.0006047   0.0008350  -0.0005444
   62  -0.0237052  -0.0109386   0.0067449   0.0016166  -0.0018137   0.0006770
   63   0.0186932   0.0068977  -0.0075981  -0.0011712   0.0004637  -0.0013416
   64  -0.0008555  -0.0005783   0.0004657   0.0001549  -0.0000065   0.0000118
   65  -0.0007358  -0.0002409  -0.0005273   0.0000885  -0.0000800  -0.0001606
   66   0.0004892  -0.0005916  -0.0004484  -0.0000822  -0.0001350  -0.0001870
           49          50          51          52          53          54
    1  -0.0017495  -0.0003248   0.0001542   0.0013419   0.0000478   0.0000123
    2   0.0001621  -0.0013485   0.0001793  -0.0000347  -0.0000001  -0.0001754
    3   0.0001312   0.0000459  -0.0008582   0.0001208  -0.0002209  -0.0002069
    4   0.0005524   0.0004850  -0.0006621  -0.0005428  -0.0000487  -0.0000837
    5   0.0002350   0.0001750   0.0002182   0.0004298  -0.0000622  -0.0000084
    6  -0.0001594  -0.0004227   0.0004344   0.0001692  -0.0000483   0.0000290
    7   0.0000444  -0.0006575   0.0007928   0.0000106   0.0000061   0.0000104
    8  -0.0000323  -0.0005314   0.0004251  -0.0001845   0.0000565  -0.0000022
    9   0.0000286  -0.0003241   0.0002293  -0.0000855   0.0000432   0.0000294
   10  -0.0002285  -0.0002889   0.0001711   0.0002570   0.0000508   0.0000304
   11  -0.0001960   0.0000902  -0.0002137   0.0002497  -0.0000188  -0.0000130
   12  -0.0001282   0.0001284   0.0001189   0.0001999  -0.0000077  -0.0000144
   13   0.0002056  -0.0000532   0.0000248  -0.0003040  -0.0000027  -0.0000056
   14   0.0001918   0.0000168  -0.0000397  -0.0002768   0.0000035  -0.0000042
   15   0.0000833   0.0000198  -0.0000460  -0.0001190  -0.0000001  -0.0000064
   16  -0.0001857  -0.0000097  -0.0000029   0.0003407   0.0000077   0.0000024
   17   0.0000291  -0.0002710   0.0002528  -0.0000105   0.0000435   0.0000293
   18   0.0000009  -0.0001915  -0.0000782  -0.0000074   0.0000394   0.0000127
   19   0.0003345   0.0000045   0.0000076  -0.0005093  -0.0000057  -0.0000036
   20  -0.0000192   0.0000213  -0.0000431   0.0000167  -0.0000010  -0.0000020
   21  -0.0000068  -0.0000110   0.0000317   0.0000220   0.0000029  -0.0000025
   22  -0.0002519   0.0004376  -0.0002896   0.0002244  -0.0000612  -0.0000210
   23   0.0002830   0.0001351  -0.0001010  -0.0003928  -0.0000238  -0.0000338
   24   0.0001315   0.0002514  -0.0001556  -0.0003502  -0.0000229   0.0000161
   25   0.0001625  -0.0000357   0.0000430  -0.0002316  -0.0000001   0.0000014
   26  -0.0002364   0.0000256  -0.0000674   0.0003430   0.0000068  -0.0000014
   27  -0.0001088   0.0000424  -0.0000169   0.0001515  -0.0000013  -0.0000109
   28   0.0005011   0.0000457   0.0000249  -0.0007177   0.0000404   0.0000518
   29  -0.0004599  -0.0001763   0.0001418  -0.0000987   0.0000031   0.0000078
   30   0.0001761  -0.0003524   0.0003801  -0.0000229  -0.0000302  -0.0000090
   31  -0.0000897  -0.0000453   0.0000567   0.0000683  -0.0000041   0.0000022
   32   0.0000632   0.0002695  -0.0002482  -0.0001363  -0.0000103  -0.0000095
   33   0.0000209  -0.0000387  -0.0000642  -0.0000201   0.0000188  -0.0000150
   34   0.0024254   0.0005964  -0.0005086  -0.0017763  -0.0000291  -0.0000238
   35   0.0005937  -0.0423513   0.0325337   0.0000983  -0.0000099  -0.0005905
   36  -0.0002245   0.0328584  -0.0288758  -0.0001192  -0.0006948  -0.0003880
   37  -0.0253894  -0.0589396   0.0474000   0.0031656   0.0002122  -0.0000342
   38  -0.0183045   0.0221432  -0.0133861  -0.0034267  -0.0008492   0.0037580
   39   0.0146920  -0.0128823   0.0169072   0.0027149   0.0038505   0.0008536
   40  -0.0039347   0.0010257  -0.0010698  -0.0012085  -0.0007186   0.0005729
   41   0.0003690   0.0026308   0.0023316   0.0002898   0.0002733  -0.0001024
   42  -0.0004333   0.0023077   0.0036401  -0.0002943  -0.0001032   0.0002552
   43  -0.1480881  -0.0424434   0.0327879  -0.0380769  -0.0181569   0.0140406
   44  -0.0922879  -0.1677851   0.0888626  -0.0007017   0.0015176   0.0013033
   45   0.0728452   0.0895344  -0.1287542   0.0002179   0.0010754   0.0021389
   46   0.0010396  -0.0022583   0.0016591   0.0009265  -0.0059596   0.0048333
   47   0.0158995  -0.0211290   0.0200597  -0.0007519  -0.0027855   0.0014408
   48  -0.0130894   0.0195143  -0.0131302   0.0006190   0.0014933  -0.0021600
   49   0.5230313   0.0004710   0.0043508  -0.1679431  -0.0011122  -0.0004468
   50   0.0004710   0.4034619  -0.2384957  -0.0011819  -0.0318509   0.0084344
   51   0.0043508  -0.2384957   0.3024120  -0.0005336   0.0083182  -0.0283298
   52  -0.1679431  -0.0011819  -0.0005336   0.2406993   0.0017531   0.0008599
   53  -0.0011122  -0.0318509   0.0083182   0.0017531   0.0349405  -0.0201561
   54  -0.0004468   0.0084344  -0.0283298   0.0008599  -0.0201561   0.0267106
   55  -0.1514140   0.0437246  -0.0359886  -0.0385163   0.0174399  -0.0144587
   56   0.0935138  -0.1673187   0.0906341   0.0001083   0.0018669   0.0010630
   57  -0.0759358   0.0897525  -0.1305542  -0.0005049   0.0012432   0.0020850
   58   0.0012625   0.0025869  -0.0019353   0.0008506   0.0060387  -0.0047797
   59  -0.0157587  -0.0216104   0.0198952   0.0008015  -0.0026889   0.0013015
   60   0.0127376   0.0199749  -0.0128868  -0.0006291   0.0014341  -0.0022154
   61  -0.0263779   0.0580595  -0.0473806   0.0031719  -0.0001843   0.0000253
   62   0.0170981   0.0226878  -0.0133996   0.0034061  -0.0007238   0.0038242
   63  -0.0150016  -0.0124818   0.0161523  -0.0026791   0.0038475   0.0009524
   64  -0.0039082  -0.0012057   0.0009068  -0.0012304   0.0006866  -0.0005860
   65  -0.0005018   0.0027227   0.0021346  -0.0002997   0.0003126  -0.0000632
   66   0.0003384   0.0023357   0.0034460   0.0002905  -0.0000809   0.0002755
           55          56          57          58          59          60
    1   0.0017322  -0.0023189   0.0016872   0.0002526   0.0005222  -0.0004210
    2  -0.0019877   0.0002829   0.0047990  -0.0011245  -0.0004509   0.0004145
    3   0.0007562   0.0041607   0.0025895   0.0006356   0.0002836  -0.0000907
    4   0.0002242   0.0002294   0.0013033  -0.0004045  -0.0001737   0.0001859
    5  -0.0004398   0.0003486   0.0001220   0.0003494   0.0001970  -0.0001267
    6  -0.0001560   0.0001819  -0.0001129   0.0001707   0.0001439  -0.0000897
    7  -0.0008441   0.0005571  -0.0001337   0.0000167  -0.0000735   0.0000681
    8  -0.0005678   0.0000780  -0.0003185  -0.0000825  -0.0000529  -0.0000004
    9  -0.0003745   0.0001355  -0.0001924  -0.0000421  -0.0000749   0.0000494
   10  -0.0003761  -0.0001106  -0.0001260   0.0001243   0.0001071  -0.0001012
   11  -0.0000096  -0.0000025   0.0007368   0.0001166   0.0001588  -0.0001275
   12   0.0000105  -0.0004022   0.0002699  -0.0000468   0.0000398  -0.0000062
   13   0.0000526   0.0002889  -0.0000550  -0.0001419  -0.0001476   0.0001273
   14   0.0001539   0.0001860  -0.0001266  -0.0001273  -0.0001212   0.0001086
   15   0.0000615   0.0001020  -0.0000229  -0.0000527  -0.0000569   0.0000366
   16  -0.0002755  -0.0002507   0.0001691   0.0001821   0.0001965  -0.0001760
   17  -0.0004610   0.0000473  -0.0004147   0.0000431   0.0000133  -0.0000357
   18  -0.0001066   0.0001669  -0.0000219   0.0000319  -0.0000059  -0.0000086
   19   0.0002408   0.0002793  -0.0004121  -0.0002499  -0.0002803   0.0002302
   20   0.0000387  -0.0000084   0.0000445   0.0000107   0.0000177  -0.0000120
   21  -0.0000289  -0.0000121   0.0000066   0.0000052   0.0000136  -0.0000118
   22   0.0005487  -0.0004390   0.0006646   0.0000515   0.0001306  -0.0000477
   23   0.0006383   0.0004039  -0.0001153  -0.0002839  -0.0003213   0.0002759
   24   0.0004427  -0.0001187  -0.0003836  -0.0001348  -0.0001348   0.0001048
   25   0.0000558   0.0001902  -0.0002024  -0.0001113  -0.0001393   0.0000985
   26  -0.0001367  -0.0003019   0.0002931   0.0001821   0.0002393  -0.0001814
   27  -0.0000057  -0.0001363   0.0001382   0.0000649   0.0000906  -0.0000636
   28  -0.0001781   0.0002552  -0.0013386  -0.0001298  -0.0002575   0.0001445
   29   0.0000722  -0.0000082  -0.0002158  -0.0000164  -0.0000340   0.0000217
   30  -0.0009081   0.0000698   0.0000999  -0.0000693  -0.0000876   0.0000022
   31  -0.0002462  -0.0001010  -0.0000361   0.0000382   0.0000530  -0.0000227
   32   0.0005996   0.0001161  -0.0000283  -0.0000821  -0.0001086   0.0000901
   33   0.0000730   0.0003611   0.0000667   0.0000169  -0.0000003  -0.0000251
   34  -0.0284433  -0.0209720   0.0164059  -0.0030478  -0.0002550   0.0000481
   35  -0.0634966   0.0198310  -0.0128987   0.0036497   0.0041864   0.0003778
   36   0.0512511  -0.0116102   0.0162508  -0.0029419   0.0002967   0.0042344
   37  -0.0525687   0.0222977  -0.0189337   0.0007094  -0.0007069   0.0006428
   38   0.0238558  -0.0102974   0.0069595  -0.0014796  -0.0016538   0.0004949
   39  -0.0195489   0.0069900  -0.0078137   0.0012594   0.0005454  -0.0014231
   40  -0.0008734   0.0005461  -0.0004362   0.0001698   0.0000278  -0.0000057
   41   0.0005340  -0.0001842  -0.0005818  -0.0000720  -0.0000865  -0.0001716
   42  -0.0005947  -0.0005813  -0.0004862   0.0000799  -0.0001552  -0.0001800
   43   0.0651804  -0.0223728   0.0189742  -0.0019170   0.0039718  -0.0031939
   44   0.0240961  -0.0331909   0.0310781   0.0006895   0.0022829   0.0012931
   45  -0.0185203   0.0302970  -0.0198868  -0.0006851   0.0014083   0.0027421
   46  -0.0018110  -0.0008300   0.0005493   0.0003947  -0.0002395   0.0001898
   47  -0.0040813   0.0022168   0.0014363   0.0002568  -0.0010889   0.0009524
   48   0.0030717   0.0013273   0.0025609  -0.0001923   0.0009831  -0.0006664
   49  -0.1514140   0.0935138  -0.0759358   0.0012625  -0.0157587   0.0127376
   50   0.0437246  -0.1673187   0.0897525   0.0025869  -0.0216104   0.0199749
   51  -0.0359886   0.0906341  -0.1305542  -0.0019353   0.0198952  -0.0128868
   52  -0.0385163   0.0001083  -0.0005049   0.0008506   0.0008015  -0.0006291
   53   0.0174399   0.0018669   0.0012432   0.0060387  -0.0026889   0.0014341
   54  -0.0144587   0.0010630   0.0020850  -0.0047797   0.0013015  -0.0022154
   55   0.6070926  -0.0328811   0.0320726  -0.0665646  -0.0379532   0.0304786
   56  -0.0328811   0.3629755  -0.2019189  -0.0411113  -0.0900955   0.0543178
   57   0.0320726  -0.2019189   0.2791362   0.0328463   0.0541893  -0.0663535
   58  -0.0665646  -0.0411113   0.0328463   0.0882725   0.0615865  -0.0492847
   59  -0.0379532  -0.0900955   0.0541893   0.0615865   0.1209117  -0.0880958
   60   0.0304786   0.0543178  -0.0663535  -0.0492847  -0.0880958   0.0822309
   61  -0.3203316  -0.0179669   0.0109832  -0.0204935  -0.0119200   0.0092936
   62   0.0333235  -0.0894587   0.0259692  -0.0301236  -0.0093341   0.0107530
   63  -0.0295938   0.0247487  -0.0798561   0.0241460   0.0111578  -0.0043137
   64  -0.0126882   0.0210907  -0.0175443   0.0007351   0.0005078  -0.0003627
   65  -0.0024586   0.0025110  -0.0000025  -0.0010063  -0.0003603  -0.0017575
   66   0.0020682   0.0002241   0.0024785   0.0009081  -0.0017375  -0.0010658
           61          62          63          64          65          66
    1  -0.0259746  -0.0089579   0.0030617   0.0009398   0.0015750  -0.0005980
    2  -0.0233761   0.0043183  -0.0004784  -0.0004257  -0.0009844  -0.0021534
    3   0.0172083   0.0003268   0.0035148   0.0006119  -0.0021772  -0.0019089
    4  -0.0024391   0.0023464  -0.0014369   0.0001223  -0.0008724  -0.0003614
    5   0.0037942   0.0006784  -0.0010538  -0.0002507  -0.0003198   0.0001699
    6   0.0022522  -0.0001372  -0.0005651  -0.0001078  -0.0000932   0.0003045
    7   0.0013978   0.0002768  -0.0008298  -0.0000479  -0.0000312   0.0000493
    8  -0.0001845   0.0006387  -0.0000517   0.0001117   0.0000794  -0.0001183
    9   0.0003372   0.0004042   0.0001908   0.0000944  -0.0000353  -0.0001114
   10  -0.0003280  -0.0005428   0.0001548  -0.0000031   0.0002792   0.0000101
   11   0.0001851   0.0001042  -0.0002116  -0.0001067  -0.0003621  -0.0000219
   12  -0.0009705   0.0002578  -0.0002663  -0.0000068  -0.0000559  -0.0000141
   13  -0.0003558   0.0001115  -0.0002188   0.0000465  -0.0000254  -0.0000998
   14  -0.0002991   0.0000706  -0.0000186   0.0000745   0.0000130  -0.0001134
   15  -0.0002209   0.0000310   0.0000197   0.0000048   0.0000088  -0.0000572
   16   0.0005088   0.0004703   0.0001294  -0.0000676  -0.0000387   0.0000273
   17   0.0000786   0.0001041   0.0003302   0.0000861   0.0003073  -0.0000230
   18   0.0000723  -0.0001050   0.0000887   0.0000755   0.0001315  -0.0000678
   19  -0.0005900   0.0001898  -0.0000623   0.0000647   0.0000872  -0.0000509
   20   0.0000099  -0.0000041   0.0000187   0.0000009  -0.0000149  -0.0000193
   21   0.0000421  -0.0000168   0.0000052  -0.0000069   0.0000022  -0.0000109
   22  -0.0003895  -0.0005236  -0.0006609  -0.0002577  -0.0004982   0.0001640
   23  -0.0005977   0.0001353   0.0000704   0.0000864   0.0000159  -0.0003638
   24  -0.0011128   0.0004295   0.0001436  -0.0000513   0.0000258   0.0000821
   25  -0.0001084   0.0000251  -0.0000655   0.0000254   0.0000674   0.0000077
   26   0.0002585  -0.0000553   0.0001051  -0.0000472  -0.0001173   0.0000063
   27   0.0000489  -0.0000538  -0.0000309  -0.0000032  -0.0000518  -0.0000084
   28   0.0001774   0.0028099   0.0001637   0.0000171   0.0004104   0.0004989
   29  -0.0025928  -0.0027429   0.0002880   0.0000222   0.0005423   0.0003594
   30   0.0008816   0.0002416  -0.0003183   0.0000838  -0.0001809   0.0002126
   31   0.0000110   0.0000888   0.0001013  -0.0001332   0.0000781   0.0002416
   32  -0.0003376   0.0004680   0.0001299  -0.0000824   0.0000424  -0.0001216
   33   0.0005675  -0.0004926   0.0002857   0.0002506  -0.0000321  -0.0004198
   34  -0.1660484  -0.0881062   0.0729088   0.0104461   0.0105979  -0.0089272
   35  -0.0410155  -0.1928461   0.1038062  -0.0109106  -0.0094675   0.0100101
   36   0.0309854   0.1015728  -0.1430858   0.0090361   0.0107549  -0.0048026
   37   0.0613423   0.0172023  -0.0140666  -0.0012129  -0.0028810   0.0021760
   38  -0.0161602  -0.0315077   0.0336134  -0.0026674   0.0004605   0.0041876
   39   0.0143839   0.0336790  -0.0184106   0.0019893   0.0042393   0.0025565
   40  -0.0013548   0.0024841  -0.0023119   0.0005742   0.0006082  -0.0004648
   41   0.0027923   0.0007611   0.0041449  -0.0005538  -0.0003420   0.0005163
   42  -0.0023046   0.0042403   0.0024905   0.0004597   0.0005533  -0.0000841
   43  -0.0518211  -0.0237052   0.0186932  -0.0008555  -0.0007358   0.0004892
   44  -0.0232793  -0.0109386   0.0068977  -0.0005783  -0.0002409  -0.0005916
   45   0.0180747   0.0067449  -0.0075981   0.0004657  -0.0005273  -0.0004484
   46   0.0006047   0.0016166  -0.0011712   0.0001549   0.0000885  -0.0000822
   47   0.0008350  -0.0018137   0.0004637  -0.0000065  -0.0000800  -0.0001350
   48  -0.0005444   0.0006770  -0.0013416   0.0000118  -0.0001606  -0.0001870
   49  -0.0263779   0.0170981  -0.0150016  -0.0039082  -0.0005018   0.0003384
   50   0.0580595   0.0226878  -0.0124818  -0.0012057   0.0027227   0.0023357
   51  -0.0473806  -0.0133996   0.0161523   0.0009068   0.0021346   0.0034460
   52   0.0031719   0.0034061  -0.0026791  -0.0012304  -0.0002997   0.0002905
   53  -0.0001843  -0.0007238   0.0038475   0.0006866   0.0003126  -0.0000809
   54   0.0000253   0.0038242   0.0009524  -0.0005860  -0.0000632   0.0002755
   55  -0.3203316   0.0333235  -0.0295938  -0.0126882  -0.0024586   0.0020682
   56  -0.0179669  -0.0894587   0.0247487   0.0210907   0.0025110   0.0002241
   57   0.0109832   0.0259692  -0.0798561  -0.0175443  -0.0000025   0.0024785
   58  -0.0204935  -0.0301236   0.0241460   0.0007351  -0.0010063   0.0009081
   59  -0.0119200  -0.0093341   0.0111578   0.0005078  -0.0003603  -0.0017375
   60   0.0092936   0.0107530  -0.0043137  -0.0003627  -0.0017575  -0.0010658
   61   0.6739539  -0.0227658   0.0277534  -0.1245561   0.0946658  -0.0803773
   62  -0.0227658   0.4842119  -0.2928657   0.0932766  -0.1747547   0.1179226
   63   0.0277534  -0.2928657   0.3648539  -0.0790138   0.1175397  -0.1329111
   64  -0.1245561   0.0932766  -0.0790138   0.1318346  -0.0991084   0.0836924
   65   0.0946658  -0.1747547   0.1175397  -0.0991084   0.1800368  -0.1302524
   66  -0.0803773   0.1179226  -0.1329111   0.0836924  -0.1302524   0.1327417
 **********************************************************************
 **                                                                  **
 **                       VIBRATIONAL ANALYSIS                       **
 **                       --------------------                       **
 **                                                                  **
 **        VIBRATIONAL FREQUENCIES (CM**-1) AND NORMAL MODES         **
 **     FORCE CONSTANTS (mDYN/ANGSTROM) AND REDUCED MASSES (AMU)     **
 **                  INFRARED INTENSITIES (KM/MOL)                   **
 **                                                                  **
 **********************************************************************


 Mode:                 1                      2                      3
 Frequency:        20.22                  35.36                  40.85
 Force Cnst:      0.0056                 0.0138                 0.0196
 Red. Mass:      23.1628                18.7893                19.9366
 IR Active:          YES                    YES                    YES
 IR Intens:        0.011                  0.127                  0.126
 Raman Active:       YES                    YES                    YES
               X      Y      Z        X      Y      Z        X      Y      Z
 C         -0.007  0.037  0.023    0.005  0.019 -0.263    0.012 -0.211 -0.023
 C          0.015  0.068 -0.085   -0.024  0.009 -0.184   -0.072 -0.148 -0.019
 Cl         0.058  0.139 -0.188   -0.070  0.033 -0.293   -0.183 -0.224  0.019
 C          0.015  0.045 -0.093   -0.021 -0.025 -0.004   -0.069 -0.023 -0.040
 Cl         0.039  0.092 -0.251   -0.060 -0.065  0.161   -0.184  0.081 -0.096
 C         -0.003 -0.015  0.031    0.011 -0.034  0.064    0.024  0.024 -0.027
 Cl        -0.005 -0.048  0.036    0.017 -0.105  0.361    0.032  0.200 -0.091
 C         -0.021 -0.048  0.151    0.040  0.006 -0.091    0.112 -0.064  0.032
 Cl        -0.047 -0.127  0.318    0.084  0.019 -0.071    0.247 -0.030  0.110
 C         -0.018 -0.018  0.138    0.036  0.027 -0.241    0.102 -0.176  0.019
 H         -0.029 -0.042  0.215    0.060  0.041 -0.313    0.171 -0.230  0.035
 C         -0.005  0.035  0.023    0.004 -0.010 -0.250    0.012 -0.230 -0.079
 C         -0.022  0.125  0.146   -0.060 -0.009 -0.188    0.074 -0.175 -0.071
 H         -0.038  0.213  0.243   -0.112 -0.006 -0.230    0.128 -0.218 -0.078
 C         -0.021  0.104  0.144   -0.062  0.008 -0.044    0.075 -0.027 -0.015
 Cl        -0.042  0.235  0.318   -0.153  0.032  0.061    0.166  0.082  0.039
 C         -0.007 -0.020  0.002    0.002  0.023  0.036    0.009  0.056  0.025
 Cl        -0.007 -0.057 -0.012    0.001  0.085  0.269    0.006  0.324  0.190
 C          0.007 -0.114 -0.127    0.067 -0.001 -0.057   -0.055 -0.052 -0.045
 Cl         0.025 -0.276 -0.312    0.156  0.002  0.022   -0.149  0.005 -0.052
 C          0.006 -0.081 -0.110    0.067 -0.016 -0.198   -0.051 -0.191 -0.089
 H          0.015 -0.151 -0.202    0.119 -0.019 -0.249   -0.102 -0.244 -0.108
 TransDip  -0.000  0.002  0.003    0.000  0.001 -0.011    0.003 -0.011 -0.002

 Mode:                 4                      5                      6
 Frequency:        76.87                  79.43                  85.59
 Force Cnst:      0.1058                 0.1185                 0.0790
 Red. Mass:      30.3815                31.8729                18.3094
 IR Active:          YES                    YES                    YES
 IR Intens:        0.014                  0.009                  0.207
 Raman Active:       YES                    YES                    YES
               X      Y      Z        X      Y      Z        X      Y      Z
 C          0.004 -0.111  0.016    0.005 -0.087 -0.099    0.003  0.075 -0.243
 C         -0.027 -0.077 -0.015   -0.029 -0.059 -0.106   -0.002 -0.005 -0.049
 Cl        -0.067 -0.124  0.043   -0.081  0.006 -0.317   -0.025 -0.210  0.376
 C         -0.027 -0.006 -0.076   -0.028 -0.061  0.021   -0.002  0.013 -0.080
 Cl        -0.080  0.165 -0.406   -0.080 -0.170  0.374   -0.009  0.025 -0.100
 C          0.009 -0.034  0.047    0.012 -0.006 -0.057   -0.001  0.010 -0.072
 Cl         0.016 -0.127  0.429    0.014  0.164 -0.299   -0.000 -0.013 -0.015
 C          0.041 -0.014 -0.069    0.050 -0.058  0.002    0.001  0.007 -0.071
 Cl         0.101  0.101 -0.286    0.122 -0.077  0.133    0.008 -0.127  0.271
 C          0.035 -0.058 -0.074    0.043 -0.107  0.001   -0.000  0.078 -0.253
 H          0.059 -0.050 -0.134    0.073 -0.152  0.056    0.000  0.102 -0.312
 C          0.004 -0.109  0.050    0.005 -0.078 -0.099    0.003  0.091 -0.244
 C          0.041 -0.058  0.079    0.004 -0.028 -0.040   -0.057  0.098 -0.184
 H          0.074 -0.051  0.117    0.003 -0.006 -0.012   -0.107  0.133 -0.185
 C          0.044  0.003  0.071    0.003  0.027  0.021   -0.064  0.061 -0.100
 Cl         0.110  0.186  0.238    0.002  0.264  0.308   -0.185  0.078  0.016
 C          0.005 -0.036 -0.016    0.002 -0.037 -0.060    0.006  0.024 -0.076
 Cl         0.006 -0.174 -0.300    0.005 -0.242 -0.318    0.007 -0.089 -0.023
 C         -0.037  0.003  0.072   -0.001  0.025  0.018    0.074  0.066 -0.093
 Cl        -0.108  0.165  0.217   -0.007  0.224  0.262    0.194  0.118  0.064
 C         -0.033 -0.051  0.089    0.000 -0.014 -0.023    0.068  0.087 -0.196
 H         -0.065 -0.039  0.131   -0.003  0.021  0.021    0.123  0.111 -0.217
 TransDip   0.002 -0.003  0.001    0.002 -0.002 -0.000   -0.003  0.005 -0.013

 Mode:                 7                      8                      9
 Frequency:       150.49                 181.12                 191.03
 Force Cnst:      0.3476                 0.2314                 0.2560
 Red. Mass:      26.0474                11.9731                11.9044
 IR Active:          YES                    YES                    YES
 IR Intens:        0.021                  0.008                  0.030
 Raman Active:       YES                    YES                    YES
               X      Y      Z        X      Y      Z        X      Y      Z
 C         -0.023  0.018  0.020    0.005 -0.018  0.148   -0.008  0.075 -0.070
 C         -0.104  0.037  0.016    0.006 -0.024  0.181   -0.007  0.102 -0.089
 Cl        -0.292 -0.033 -0.036    0.033  0.066  0.027    0.109  0.110  0.058
 C         -0.123  0.031  0.021    0.013 -0.057  0.222   -0.003  0.104 -0.145
 Cl        -0.221  0.085  0.031    0.045  0.045 -0.061    0.029  0.011  0.059
 C         -0.147  0.000  0.013    0.013 -0.072  0.248    0.001  0.114 -0.172
 Cl        -0.166 -0.035 -0.018    0.009  0.026 -0.055    0.004  0.040  0.065
 C         -0.141 -0.012  0.013    0.003 -0.078  0.284   -0.008  0.130 -0.192
 Cl        -0.358 -0.090 -0.040   -0.094  0.037 -0.111   -0.158 -0.039  0.075
 C         -0.113  0.004  0.027    0.014 -0.070  0.306    0.005  0.147 -0.194
 H         -0.156  0.031  0.042    0.015 -0.058  0.277    0.003  0.148 -0.193
 C          0.071  0.023  0.021    0.003 -0.060 -0.151   -0.003 -0.132 -0.025
 C          0.144 -0.003 -0.022    0.004 -0.075 -0.184    0.003 -0.072  0.078
 H          0.180 -0.044 -0.038   -0.003  0.003 -0.094    0.008  0.033  0.217
 C          0.171  0.016 -0.012   -0.006 -0.119 -0.215    0.017 -0.133 -0.026
 Cl         0.370  0.108 -0.056   -0.097  0.052  0.055    0.182 -0.004  0.021
 C          0.181  0.012  0.010    0.002 -0.142 -0.232    0.003 -0.178 -0.105
 Cl         0.202  0.002 -0.002   -0.000  0.044  0.041    0.002 -0.024  0.071
 C          0.172  0.011  0.033    0.010 -0.154 -0.259   -0.012 -0.244 -0.158
 Cl         0.380 -0.101  0.053    0.081  0.084  0.082   -0.163  0.047  0.108
 C          0.146  0.040  0.052   -0.000 -0.151 -0.278   -0.000 -0.307 -0.209
 H          0.182  0.078  0.062    0.001 -0.126 -0.251   -0.003 -0.368 -0.278
 TransDip   0.003  0.003  0.001   -0.003  0.001 -0.000   -0.005 -0.003 -0.002

 Mode:                10                     11                     12
 Frequency:       205.63                 212.06                 215.91
 Force Cnst:      0.1585                 0.5674                 0.6803
 Red. Mass:       6.3608                21.4158                24.7697
 IR Active:          YES                    YES                    YES
 IR Intens:        0.011                  0.198                  0.036
 Raman Active:       YES                    YES                    YES
               X      Y      Z        X      Y      Z        X      Y      Z
 C         -0.033 -0.028  0.000   -0.066  0.057  0.022   -0.028  0.013  0.005
 C         -0.028 -0.033 -0.002   -0.073  0.082  0.036   -0.027  0.046 -0.039
 Cl         0.044  0.008 -0.009   -0.106  0.087  0.048    0.054  0.063  0.037
 C         -0.035 -0.042  0.010   -0.056  0.065  0.014   -0.025  0.053 -0.103
 Cl        -0.051 -0.033 -0.019    0.220 -0.108 -0.044    0.072 -0.061  0.007
 C         -0.036 -0.037  0.025   -0.133  0.051 -0.004   -0.036  0.066 -0.127
 Cl        -0.043 -0.004 -0.009   -0.177 -0.243 -0.091   -0.041  0.016  0.043
 C         -0.023 -0.044  0.028   -0.102  0.066 -0.003   -0.026  0.066 -0.121
 Cl         0.103  0.027 -0.005    0.283  0.249  0.105    0.016  0.028  0.053
 C         -0.029 -0.049  0.021   -0.094  0.039 -0.009   -0.023  0.048 -0.077
 H         -0.028 -0.045  0.010   -0.111  0.050 -0.007   -0.027  0.037 -0.046
 C         -0.027  0.023  0.013   -0.075 -0.015 -0.019   -0.035 -0.077  0.035
 C         -0.038  0.244  0.288   -0.090 -0.184 -0.179   -0.019 -0.194 -0.103
 H         -0.049  0.383  0.455   -0.095 -0.237 -0.252   -0.025 -0.241 -0.166
 C         -0.035  0.147  0.165   -0.094 -0.127 -0.160   -0.001 -0.201 -0.042
 Cl         0.034 -0.020 -0.110    0.246  0.210 -0.072   -0.089 -0.119  0.169
 C         -0.049  0.049  0.044   -0.132 -0.084 -0.102   -0.066 -0.132 -0.020
 Cl        -0.057  0.022 -0.037   -0.160 -0.116  0.130   -0.085  0.489 -0.372
 C         -0.031 -0.049 -0.081   -0.082 -0.017 -0.031   -0.088 -0.112  0.066
 Cl         0.110 -0.010  0.090    0.075 -0.079  0.053    0.226 -0.266  0.206
 C         -0.032 -0.154 -0.229   -0.085  0.068  0.067   -0.066 -0.000  0.107
 H         -0.033 -0.314 -0.420   -0.098  0.168  0.197   -0.069  0.078  0.205
 TransDip  -0.001  0.003 -0.000    0.009 -0.011 -0.002    0.003  0.003 -0.005

 Mode:                13                     14                     15
 Frequency:       219.49                 230.89                 242.33
 Force Cnst:      0.5612                 0.9249                 0.7307
 Red. Mass:      19.7709                29.4467                21.1169
 IR Active:          YES                    YES                    YES
 IR Intens:        0.026                  0.027                  0.003
 Raman Active:       YES                    YES                    YES
               X      Y      Z        X      Y      Z        X      Y      Z
 C         -0.052 -0.062 -0.027    0.011  0.016  0.005    0.069  0.020  0.005
 C         -0.019 -0.092 -0.013   -0.034  0.055  0.027    0.149 -0.010 -0.009
 Cl         0.303  0.034  0.029   -0.409 -0.097 -0.055   -0.191 -0.183 -0.083
 C         -0.046 -0.134 -0.012   -0.028  0.018  0.021    0.207  0.081  0.027
 Cl        -0.076 -0.124 -0.060    0.556 -0.328 -0.145    0.112  0.208  0.084
 C          0.001 -0.091  0.012   -0.063  0.007  0.019    0.284  0.072  0.020
 Cl         0.029  0.388  0.147   -0.048  0.388  0.155    0.363 -0.117 -0.051
 C          0.013 -0.109  0.004   -0.012 -0.009  0.004    0.176  0.115  0.039
 Cl        -0.056 -0.141 -0.070   -0.105 -0.037 -0.015   -0.184 -0.047 -0.015
 C         -0.009 -0.072  0.006   -0.012  0.017  0.004    0.160  0.087  0.029
 H         -0.003 -0.078  0.003   -0.025  0.029 -0.002    0.242  0.032  0.022
 C         -0.072 -0.004 -0.038    0.015  0.014  0.016   -0.023  0.006  0.011
 C         -0.101 -0.125 -0.153    0.015  0.110  0.127   -0.128  0.001  0.079
 H         -0.112 -0.219 -0.283    0.014  0.161  0.192   -0.191  0.048  0.084
 C         -0.118 -0.020 -0.073    0.022  0.075  0.090   -0.151  0.009  0.061
 Cl         0.146  0.183 -0.103   -0.020 -0.045 -0.012    0.075  0.086 -0.088
 C         -0.166  0.046  0.012    0.036  0.034  0.043   -0.241  0.017  0.031
 Cl        -0.204 -0.099  0.068    0.046 -0.004 -0.012   -0.317 -0.001 -0.012
 C         -0.105  0.116  0.075    0.026 -0.015 -0.018   -0.149  0.020 -0.010
 Cl         0.133 -0.108  0.017   -0.022  0.036 -0.005    0.065 -0.094  0.082
 C         -0.107  0.167  0.129    0.027 -0.069 -0.080   -0.118  0.012 -0.050
 H         -0.131  0.240  0.235    0.033 -0.139 -0.169   -0.175 -0.044 -0.066
 TransDip   0.001  0.004  0.003    0.005 -0.001 -0.001    0.002 -0.000  0.001

 Mode:                16                     17                     18
 Frequency:       269.01                 320.29                 333.60
 Force Cnst:      0.2828                 0.5345                 1.8024
 Red. Mass:       6.6335                 8.8429                27.4881
 IR Active:          YES                    YES                    YES
 IR Intens:        0.606                  0.982                  0.040
 Raman Active:       YES                    YES                    YES
               X      Y      Z        X      Y      Z        X      Y      Z
 C         -0.004 -0.021  0.049   -0.008  0.028 -0.195    0.091  0.085  0.074
 C          0.001  0.099 -0.261   -0.042  0.085 -0.183   -0.097  0.242  0.123
 Cl        -0.002 -0.048  0.053    0.036  0.039  0.063   -0.278  0.476  0.210
 C         -0.002  0.131 -0.337   -0.025  0.053 -0.011   -0.065  0.029 -0.028
 Cl        -0.004 -0.037  0.065    0.050  0.019  0.012   -0.048  0.006  0.007
 C          0.000  0.093 -0.241   -0.009 -0.006  0.158    0.019 -0.037 -0.098
 Cl         0.004 -0.018  0.061   -0.027 -0.017 -0.031    0.070 -0.059 -0.012
 C         -0.001 -0.027  0.069    0.015 -0.031  0.212    0.177 -0.193 -0.119
 Cl         0.002  0.018 -0.038   -0.058  0.065 -0.016    0.225 -0.473 -0.184
 C         -0.001 -0.148  0.368    0.033 -0.030  0.066    0.164  0.031  0.047
 H          0.004 -0.278  0.671    0.073 -0.063  0.081    0.024  0.100  0.104
 C          0.002  0.014  0.025   -0.001 -0.142 -0.256    0.059 -0.041 -0.036
 C          0.008  0.016  0.003   -0.020 -0.133 -0.187    0.013 -0.059 -0.019
 H          0.018  0.024  0.020   -0.047 -0.252 -0.361   -0.020 -0.071 -0.064
 C          0.003  0.005 -0.039   -0.014  0.081  0.167   -0.003 -0.003  0.055
 Cl        -0.032  0.020 -0.011    0.057 -0.044  0.006    0.018 -0.050  0.035
 C          0.001 -0.010 -0.055   -0.000  0.230  0.356   -0.066  0.067  0.072
 Cl         0.001 -0.009  0.021    0.006 -0.031 -0.072   -0.124 -0.013 -0.012
 C         -0.001  0.000 -0.047    0.012  0.086  0.181   -0.004  0.064  0.000
 Cl         0.031  0.025 -0.011   -0.055 -0.050  0.007    0.035  0.055 -0.051
 C         -0.009  0.011 -0.004    0.025 -0.122 -0.167    0.008 -0.012 -0.050
 H         -0.024  0.025  0.024    0.069 -0.216 -0.317   -0.042 -0.052 -0.054
 TransDip   0.005 -0.008  0.023   -0.004 -0.019 -0.025   -0.004 -0.005 -0.001

 Mode:                19                     20                     21
 Frequency:       349.06                 358.39                 361.72
 Force Cnst:      2.0301                 1.9641                 0.7966
 Red. Mass:      28.2784                25.9534                10.3335
 IR Active:          YES                    YES                    YES
 IR Intens:        0.053                  0.150                  0.504
 Raman Active:       YES                    YES                    YES
               X      Y      Z        X      Y      Z        X      Y      Z
 C         -0.107  0.027  0.056    0.056  0.031 -0.143    0.012 -0.172  0.271
 C         -0.108  0.016  0.060    0.102  0.068 -0.163    0.002 -0.161  0.330
 Cl        -0.106  0.162  0.066    0.055 -0.105 -0.021    0.044  0.000 -0.051
 C         -0.076 -0.110 -0.043    0.106  0.157  0.033    0.008  0.040  0.049
 Cl        -0.143 -0.240 -0.098    0.225  0.366  0.153    0.076  0.090  0.033
 C          0.153 -0.001 -0.051   -0.129 -0.052  0.138   -0.037  0.159 -0.300
 Cl         0.334 -0.045 -0.014   -0.291  0.044 -0.002   -0.086 -0.020  0.045
 C          0.060  0.078 -0.006   -0.014 -0.191  0.074    0.005  0.115 -0.274
 Cl        -0.021  0.082  0.038    0.128 -0.284 -0.136   -0.022 -0.023  0.036
 C          0.035  0.095  0.049   -0.020 -0.087 -0.062    0.019 -0.069  0.052
 H          0.094  0.059  0.034   -0.097 -0.041 -0.052    0.037 -0.096  0.088
 C         -0.134 -0.029 -0.010   -0.019  0.079  0.014   -0.002 -0.176 -0.014
 C         -0.042  0.053 -0.071   -0.050  0.113  0.026    0.065 -0.151 -0.102
 H          0.101 -0.013 -0.032   -0.029  0.145  0.081    0.163 -0.267 -0.164
 C         -0.038  0.162 -0.109   -0.052  0.047 -0.083    0.034  0.115  0.014
 Cl        -0.187  0.301 -0.252   -0.101  0.199 -0.161   -0.104  0.064 -0.064
 C          0.163  0.040  0.033    0.069 -0.108 -0.080    0.007  0.228  0.155
 Cl         0.339 -0.004 -0.002    0.144  0.025  0.008    0.021 -0.050 -0.012
 C         -0.042 -0.123  0.129   -0.019 -0.140  0.057   -0.045  0.083  0.023
 Cl        -0.159 -0.296  0.234   -0.171 -0.235  0.193    0.068  0.012 -0.015
 C         -0.053 -0.091  0.048    0.004  0.038  0.081   -0.064 -0.169 -0.102
 H          0.068 -0.052 -0.008    0.098  0.113  0.095   -0.141 -0.284 -0.175
 TransDip  -0.003 -0.006 -0.002    0.004  0.011  0.003    0.008 -0.021 -0.001

 Mode:                22                     23                     24
 Frequency:       448.10                 506.34                 510.69
 Force Cnst:      0.9845                 1.7826                 1.2727
 Red. Mass:       8.3216                11.8014                 8.2823
 IR Active:          YES                    YES                    YES
 IR Intens:        3.604                 30.062                 12.641
 Raman Active:       YES                    YES                    YES
               X      Y      Z        X      Y      Z        X      Y      Z
 C          0.006  0.066  0.041    0.243  0.146  0.005    0.112 -0.100  0.063
 C          0.050 -0.055  0.187    0.157  0.089  0.080    0.008  0.022 -0.052
 Cl        -0.006 -0.030 -0.028   -0.003 -0.055 -0.026   -0.005  0.020  0.009
 C          0.036 -0.055  0.073    0.079 -0.025  0.078   -0.014  0.085 -0.126
 Cl        -0.023 -0.004 -0.013   -0.113 -0.123 -0.058   -0.027 -0.053 -0.008
 C         -0.004  0.041 -0.204    0.052  0.064 -0.047    0.030  0.023  0.128
 Cl         0.005  0.004  0.026   -0.176 -0.008  0.005   -0.083 -0.011 -0.015
 C         -0.040  0.016 -0.098    0.162  0.065 -0.021    0.135  0.013  0.088
 Cl         0.026 -0.016  0.001   -0.027  0.013  0.007   -0.045  0.026  0.007
 C         -0.047 -0.016  0.153    0.226  0.123  0.122    0.166  0.024 -0.122
 H         -0.092 -0.031  0.264    0.177  0.116  0.235    0.216  0.071 -0.314
 C          0.002  0.267 -0.216    0.238  0.048  0.007    0.117 -0.054  0.009
 C          0.012  0.235 -0.213    0.022 -0.058  0.018    0.335  0.100 -0.029
 H         -0.165  0.312 -0.271   -0.066 -0.037 -0.038    0.459  0.073  0.039
 C          0.024 -0.004  0.011   -0.024 -0.051  0.051    0.286  0.134 -0.089
 Cl         0.114 -0.100  0.084   -0.069  0.108 -0.090   -0.039 -0.041  0.030
 C         -0.000  0.006  0.030    0.052 -0.101  0.123    0.028  0.154 -0.175
 Cl         0.000 -0.012  0.006   -0.183  0.032 -0.032   -0.094 -0.049  0.044
 C         -0.022 -0.013  0.001    0.277 -0.107  0.059   -0.154  0.106 -0.076
 Cl        -0.116 -0.106  0.086   -0.075 -0.014  0.014   -0.030 -0.100  0.079
 C         -0.012  0.235 -0.216    0.354 -0.061  0.027   -0.142  0.085 -0.028
 H          0.158  0.314 -0.270    0.433 -0.038 -0.004   -0.261  0.050  0.035
 TransDip   0.001  0.055 -0.027    0.172  0.019  0.028    0.109  0.021 -0.027

 Mode:                25                     26                     27
 Frequency:       525.63                 527.93                 555.46
 Force Cnst:      0.9846                 0.8789                 1.1822
 Red. Mass:       6.0487                 5.3521                 6.5032
 IR Active:          YES                    YES                    YES
 IR Intens:        2.111                  0.109                  1.297
 Raman Active:       YES                    YES                    YES
               X      Y      Z        X      Y      Z        X      Y      Z
 C          0.006  0.145  0.213    0.001 -0.045 -0.054   -0.011 -0.080  0.060
 C          0.119  0.080  0.035   -0.032 -0.034  0.010   -0.046 -0.144  0.289
 Cl        -0.008 -0.062 -0.029    0.001  0.018  0.005    0.012  0.008 -0.021
 C          0.095  0.030 -0.206   -0.026  0.000  0.038   -0.046  0.161 -0.308
 Cl        -0.037 -0.013  0.013    0.010  0.002 -0.003    0.006 -0.021  0.019
 C         -0.012 -0.129  0.047    0.005  0.045 -0.025    0.017  0.104 -0.074
 Cl         0.020  0.026  0.001   -0.011 -0.008  0.001   -0.024 -0.015  0.002
 C         -0.126 -0.087  0.092    0.042  0.018 -0.003    0.085 -0.086  0.342
 Cl         0.052 -0.019 -0.014   -0.015  0.005  0.002   -0.012 -0.003 -0.024
 C         -0.138  0.178 -0.058    0.047 -0.049  0.015    0.085  0.042 -0.125
 H         -0.281  0.370 -0.277    0.094 -0.091  0.036    0.155  0.189 -0.593
 C          0.002  0.134  0.191    0.002 -0.036 -0.061   -0.030 -0.018 -0.125
 C          0.022 -0.063 -0.068   -0.014  0.115  0.133   -0.113  0.033  0.007
 H          0.040 -0.106 -0.108   -0.037  0.410  0.484   -0.199  0.114  0.035
 C          0.022 -0.120 -0.163   -0.005 -0.242 -0.285   -0.103 -0.001  0.089
 Cl        -0.004  0.011  0.016    0.001  0.018  0.018    0.020  0.002 -0.009
 C         -0.001  0.135  0.140   -0.000 -0.046 -0.037   -0.019 -0.108 -0.002
 Cl        -0.003 -0.014 -0.011   -0.000  0.005  0.002    0.034  0.017 -0.006
 C         -0.014  0.038  0.033    0.008  0.261  0.333    0.039 -0.028  0.032
 Cl         0.001 -0.003  0.004   -0.002 -0.018 -0.026    0.000  0.020 -0.019
 C         -0.011 -0.115 -0.135    0.013 -0.057 -0.078    0.033  0.064  0.022
 H         -0.023 -0.325 -0.377    0.031 -0.265 -0.342    0.102  0.170  0.088
 TransDip  -0.030  0.032 -0.016   -0.005 -0.009  0.004   -0.028  0.019 -0.014

 Mode:                28                     29                     30
 Frequency:       564.96                 640.90                 644.94
 Force Cnst:      1.9432                 2.3165                 2.7994
 Red. Mass:      10.3329                 9.5720                11.4229
 IR Active:          YES                    YES                    YES
 IR Intens:       12.268                  0.214                 22.992
 Raman Active:       YES                    YES                    YES
               X      Y      Z        X      Y      Z        X      Y      Z
 C         -0.044  0.138  0.062   -0.041 -0.242  0.294    0.239 -0.083  0.051
 C         -0.033  0.123 -0.055   -0.122 -0.039 -0.083    0.333 -0.044 -0.038
 Cl         0.051 -0.115 -0.043    0.015  0.006  0.011   -0.087  0.111  0.052
 C         -0.053  0.062  0.111   -0.112  0.159 -0.230    0.319 -0.150 -0.149
 Cl        -0.040 -0.088 -0.042    0.022 -0.006  0.012   -0.040  0.016  0.011
 C          0.093  0.170  0.126   -0.015 -0.073  0.465    0.129 -0.295  0.008
 Cl        -0.119 -0.032 -0.016    0.020 -0.006 -0.028   -0.120  0.038  0.010
 C          0.238  0.212 -0.025    0.051  0.187 -0.349    0.067 -0.130 -0.159
 Cl         0.029 -0.106 -0.036   -0.010 -0.021  0.015   -0.063  0.125  0.055
 C          0.255  0.281  0.130    0.039 -0.126  0.021    0.108 -0.142 -0.037
 H          0.344  0.182  0.227    0.139 -0.139 -0.120    0.059 -0.110 -0.035
 C         -0.129  0.014  0.047   -0.012  0.118 -0.037    0.092 -0.020 -0.053
 C         -0.169 -0.046  0.017   -0.047  0.104 -0.082   -0.160 -0.084  0.060
 H         -0.204 -0.044 -0.007   -0.171  0.154 -0.129   -0.346  0.042  0.057
 C         -0.130 -0.031 -0.006   -0.052 -0.074  0.008   -0.165 -0.061  0.089
 Cl         0.042 -0.038  0.035    0.009  0.018 -0.012    0.009  0.003 -0.005
 C         -0.112  0.051  0.004    0.030 -0.068  0.125   -0.176 -0.041 -0.013
 Cl         0.171 -0.006  0.003   -0.024  0.011 -0.012    0.137  0.004  0.000
 C         -0.190  0.043 -0.052    0.109 -0.092  0.029   -0.139  0.073 -0.025
 Cl         0.044  0.024 -0.017   -0.013  0.017 -0.011    0.007  0.002 -0.004
 C         -0.229  0.025 -0.039    0.099  0.074 -0.058   -0.139  0.105 -0.084
 H         -0.315 -0.032 -0.037    0.269  0.149 -0.118   -0.279  0.075  0.002
 TransDip  -0.077  0.074  0.035    0.002 -0.012  0.008    0.092 -0.115 -0.045

 Mode:                31                     32                     33
 Frequency:       656.83                 713.47                 725.01
 Force Cnst:      2.0341                 1.1201                 1.6410
 Red. Mass:       8.0024                 3.7346                 5.2989
 IR Active:          YES                    YES                    YES
 IR Intens:        5.698                  6.867                  0.532
 Raman Active:       YES                    YES                    YES
               X      Y      Z        X      Y      Z        X      Y      Z
 C          0.024 -0.150 -0.165   -0.009  0.072 -0.053   -0.000 -0.134  0.347
 C         -0.053 -0.120 -0.047    0.014 -0.000  0.083   -0.005  0.122 -0.285
 Cl        -0.011  0.057  0.023    0.001 -0.009 -0.007    0.000 -0.006  0.010
 C         -0.050 -0.004  0.097    0.017  0.000 -0.071   -0.000 -0.094  0.200
 Cl         0.012 -0.001 -0.005   -0.000  0.005  0.004    0.002  0.007 -0.005
 C          0.026  0.127 -0.091   -0.000 -0.059  0.036   -0.001  0.053 -0.169
 Cl        -0.019 -0.012  0.002   -0.000  0.004  0.000   -0.000 -0.001  0.004
 C          0.120 -0.021  0.121   -0.024  0.000 -0.049    0.002 -0.057  0.113
 Cl        -0.035  0.020  0.002    0.005  0.002  0.001   -0.001  0.003  0.002
 C          0.103 -0.193 -0.115   -0.014  0.051  0.056    0.003  0.043 -0.094
 H          0.268 -0.324 -0.086   -0.064  0.049  0.149   -0.007  0.245 -0.563
 C          0.014  0.267  0.292   -0.011 -0.162 -0.173    0.000 -0.059 -0.125
 C         -0.034  0.031  0.018    0.009  0.057  0.096    0.002  0.059 -0.019
 H         -0.080 -0.157 -0.258    0.037  0.348  0.487   -0.072  0.275  0.185
 C         -0.027 -0.188 -0.196    0.017 -0.103 -0.158   -0.006 -0.066  0.008
 Cl         0.004  0.011  0.011   -0.001 -0.002  0.005   -0.003  0.014 -0.013
 C         -0.027  0.186  0.262    0.008  0.173  0.174    0.001 -0.021  0.099
 Cl         0.017 -0.008 -0.013   -0.005 -0.006 -0.005   -0.000  0.002 -0.004
 C         -0.004 -0.169 -0.214   -0.004 -0.111 -0.149    0.008 -0.068  0.007
 Cl        -0.003  0.010  0.012    0.002  0.000  0.003    0.004  0.015 -0.013
 C         -0.004  0.064 -0.003   -0.005  0.039  0.107   -0.004  0.055 -0.013
 H          0.006 -0.152 -0.271   -0.031  0.344  0.495    0.059  0.278  0.197
 TransDip   0.033 -0.057 -0.039   -0.011  0.052  0.065    0.011 -0.011  0.017

 Mode:                34                     35                     36
 Frequency:       768.15                 806.65                 828.89
 Force Cnst:      3.3980                 3.8729                 3.9783
 Red. Mass:       9.7744                10.1022                 9.8277
 IR Active:          YES                    YES                    YES
 IR Intens:       29.238                 86.804                 41.981
 Raman Active:       YES                    YES                    YES
               X      Y      Z        X      Y      Z        X      Y      Z
 C          0.275  0.005 -0.002   -0.005 -0.065  0.124   -0.035 -0.056 -0.026
 C         -0.001  0.176  0.077   -0.011  0.001 -0.065    0.324 -0.147 -0.068
 Cl         0.037 -0.044 -0.020   -0.001  0.004  0.005   -0.036  0.054  0.024
 C         -0.089  0.283  0.116   -0.007 -0.014  0.020    0.358  0.241  0.098
 Cl        -0.036 -0.064 -0.026    0.003  0.002  0.001   -0.068 -0.096 -0.039
 C         -0.271  0.185  0.076    0.007  0.010 -0.011    0.135  0.238  0.094
 Cl         0.108 -0.013 -0.006   -0.002 -0.001 -0.000   -0.037  0.005  0.002
 C         -0.146  0.008  0.003    0.015 -0.000 -0.006   -0.150  0.321  0.128
 Cl         0.006 -0.029 -0.011   -0.003  0.002  0.003    0.034 -0.087 -0.035
 C         -0.133 -0.179 -0.066    0.011 -0.037  0.004   -0.232 -0.164 -0.064
 H         -0.328 -0.050 -0.046    0.040  0.079 -0.324   -0.040 -0.283 -0.109
 C          0.323 -0.038 -0.041   -0.008 -0.007  0.008   -0.127 -0.027 -0.029
 C         -0.002 -0.170  0.149   -0.276 -0.096  0.062   -0.017  0.039 -0.086
 H         -0.228 -0.014  0.148   -0.180 -0.085  0.159    0.073  0.222  0.221
 C         -0.041 -0.125  0.089   -0.247  0.283 -0.235   -0.005  0.066 -0.033
 Cl        -0.026  0.025 -0.021    0.059 -0.093  0.077    0.012 -0.012  0.008
 C         -0.203  0.017  0.003    0.004  0.276 -0.216    0.078  0.005  0.004
 Cl         0.073 -0.000  0.000   -0.002 -0.001  0.000   -0.020 -0.000 -0.000
 C         -0.042  0.128 -0.110    0.243  0.282 -0.227   -0.014 -0.055  0.058
 Cl        -0.026 -0.030  0.023   -0.056 -0.093  0.075    0.014  0.013 -0.012
 C         -0.002  0.156 -0.127    0.276 -0.099  0.076   -0.028 -0.103  0.044
 H         -0.245  0.139  0.064    0.188 -0.094  0.159    0.033  0.103  0.240
 TransDip  -0.061  0.148  0.065    0.005  0.222 -0.199    0.105  0.162  0.075

 Mode:                37                     38                     39
 Frequency:       889.06                 898.58                 906.17
 Force Cnst:      0.6940                 0.6514                 0.7393
 Red. Mass:       1.4902                 1.3692                 1.5281
 IR Active:          YES                    YES                    YES
 IR Intens:       16.874                  0.378                  1.138
 Raman Active:       YES                    YES                    YES
               X      Y      Z        X      Y      Z        X      Y      Z
 C         -0.001 -0.008  0.016    0.009  0.004 -0.006    0.013 -0.027  0.073
 C         -0.019 -0.013  0.002   -0.003  0.004  0.001    0.016  0.018  0.003
 Cl         0.001  0.000 -0.000    0.001 -0.001 -0.000    0.000 -0.002 -0.000
 C         -0.023 -0.010 -0.007   -0.007  0.003  0.002    0.016  0.018  0.004
 Cl         0.004  0.004  0.002    0.000  0.000  0.000   -0.004 -0.004 -0.001
 C         -0.003 -0.003  0.003   -0.012 -0.000  0.000   -0.015 -0.001  0.006
 Cl         0.001 -0.001 -0.001    0.003 -0.000 -0.000    0.003  0.000 -0.000
 C          0.016 -0.024  0.022    0.005 -0.011 -0.006   -0.009 -0.020  0.035
 Cl        -0.003  0.005 -0.001   -0.001  0.002  0.001    0.000  0.001 -0.003
 C          0.016  0.025 -0.093    0.007 -0.005  0.005   -0.004  0.054 -0.133
 H          0.021 -0.237  0.525    0.002  0.009 -0.022   -0.015 -0.315  0.770
 C          0.002  0.053  0.067   -0.004  0.009  0.013   -0.011 -0.046 -0.059
 C         -0.001 -0.053 -0.071    0.002 -0.083 -0.109   -0.016  0.048  0.032
 H         -0.021  0.308  0.362   -0.014  0.499  0.604   -0.011 -0.160 -0.224
 C         -0.004  0.017  0.022   -0.002  0.029  0.030   -0.017  0.006 -0.025
 Cl         0.000 -0.001 -0.001    0.001 -0.003 -0.002    0.004 -0.003  0.004
 C         -0.002  0.001  0.004    0.004  0.001  0.001    0.011  0.000 -0.004
 Cl         0.000 -0.000 -0.001   -0.001 -0.000 -0.000   -0.002  0.001 -0.000
 C          0.007  0.028  0.024   -0.003 -0.024 -0.020    0.009 -0.016 -0.015
 Cl        -0.001 -0.003 -0.001    0.001  0.003  0.001   -0.000  0.001  0.001
 C          0.008 -0.066 -0.096   -0.005  0.060  0.082    0.005  0.046  0.064
 H         -0.006  0.407  0.482    0.009 -0.380 -0.456    0.022 -0.273 -0.332
 TransDip  -0.008  0.020  0.130    0.006 -0.007  0.017   -0.007 -0.029  0.016

 Mode:                40                     41                     42
 Frequency:       920.41                1048.53                1075.26
 Force Cnst:      5.0769                 4.2490                 5.7848
 Red. Mass:      10.1714                 6.5596                 8.4920
 IR Active:          YES                    YES                    YES
 IR Intens:        4.060                 19.377                 17.627
 Raman Active:       YES                    YES                    YES
               X      Y      Z        X      Y      Z        X      Y      Z
 C         -0.231 -0.032  0.016    0.022  0.001  0.001    0.204  0.038  0.012
 C         -0.097 -0.246 -0.101   -0.021  0.022  0.008   -0.149  0.353  0.149
 Cl        -0.017  0.034  0.015    0.001 -0.002 -0.001    0.017 -0.036 -0.016
 C         -0.021 -0.214 -0.089   -0.020 -0.032 -0.013   -0.160 -0.235 -0.096
 Cl         0.030  0.031  0.013    0.003  0.004  0.001    0.015  0.022  0.009
 C          0.296  0.002  0.001    0.045 -0.001 -0.001    0.377 -0.022 -0.011
 Cl        -0.052  0.005  0.002   -0.005  0.000  0.000   -0.043  0.001  0.001
 C         -0.117  0.283  0.125   -0.012  0.033  0.012   -0.059  0.225  0.091
 Cl         0.035 -0.052 -0.022    0.002 -0.004 -0.001    0.007 -0.018 -0.007
 C         -0.143  0.163  0.019   -0.020 -0.015 -0.005   -0.154 -0.237 -0.097
 H          0.050 -0.050  0.229   -0.016 -0.014 -0.012   -0.092 -0.290 -0.093
 C          0.177 -0.019 -0.028    0.051  0.001 -0.002    0.111 -0.002 -0.005
 C          0.110 -0.193  0.146   -0.124 -0.259  0.206   -0.018  0.096 -0.080
 H          0.024 -0.117  0.185    0.126 -0.364  0.318   -0.227  0.204 -0.151
 C          0.104 -0.176  0.149   -0.041  0.157 -0.129   -0.069  0.056 -0.046
 Cl        -0.035  0.033 -0.028    0.004 -0.012  0.009    0.010 -0.009  0.008
 C         -0.184  0.001 -0.002    0.387  0.006  0.000   -0.004  0.002 -0.001
 Cl         0.028  0.000  0.000   -0.050 -0.000 -0.000    0.005 -0.000  0.000
 C          0.115  0.175 -0.160   -0.034 -0.159  0.131   -0.076 -0.059  0.047
 Cl        -0.035 -0.035  0.029    0.004  0.012 -0.009    0.011  0.010 -0.008
 C          0.114  0.219 -0.113   -0.132  0.253 -0.209   -0.019 -0.100  0.083
 H          0.035  0.010 -0.311    0.123  0.389 -0.292   -0.218 -0.210  0.148
 TransDip   0.064 -0.004 -0.004    0.140  0.014  0.006   -0.036  0.116  0.057

 Mode:                43                     44                     45
 Frequency:      1139.87                1170.81                1200.64
 Force Cnst:      3.3460                 1.8556                 1.6293
 Red. Mass:       4.3708                 2.2975                 1.9184
 IR Active:          YES                    YES                    YES
 IR Intens:       23.568                 65.445                 42.214
 Raman Active:       YES                    YES                    YES
               X      Y      Z        X      Y      Z        X      Y      Z
 C         -0.151  0.039  0.015   -0.031  0.004  0.001   -0.007  0.005  0.002
 C         -0.028  0.248  0.103   -0.006  0.018  0.008    0.053  0.066  0.027
 Cl         0.011 -0.026 -0.012    0.001 -0.002 -0.001   -0.001 -0.002 -0.001
 C          0.102  0.098  0.039    0.018  0.022  0.009    0.012 -0.079 -0.032
 Cl        -0.014 -0.015 -0.006   -0.002 -0.003 -0.001    0.001  0.008  0.003
 C          0.126 -0.030 -0.013    0.017 -0.002 -0.001   -0.163 -0.068 -0.025
 Cl        -0.019  0.001  0.001   -0.002  0.000  0.000    0.018  0.002  0.000
 C          0.112 -0.108 -0.043    0.018 -0.023 -0.009   -0.096  0.124  0.049
 Cl        -0.012  0.017  0.007   -0.002  0.003  0.001    0.007 -0.013 -0.005
 C         -0.043 -0.148 -0.058   -0.006 -0.010 -0.004    0.071  0.004  0.002
 H          0.186 -0.307 -0.125    0.008 -0.019 -0.014    0.830 -0.438 -0.190
 C         -0.230 -0.002 -0.007   -0.013  0.002 -0.003   -0.025  0.001  0.002
 C          0.028 -0.066  0.051   -0.069  0.004 -0.005   -0.004 -0.004  0.003
 H          0.416 -0.227  0.215   -0.585  0.210 -0.188   -0.008 -0.001  0.006
 C          0.091 -0.082  0.070    0.078 -0.107  0.089    0.013 -0.014  0.012
 Cl        -0.010  0.009 -0.008   -0.007  0.013 -0.010   -0.001  0.001 -0.001
 C         -0.051  0.003 -0.003    0.218  0.004 -0.001    0.009  0.004 -0.003
 Cl         0.001 -0.000  0.000   -0.026 -0.000 -0.000   -0.001 -0.000  0.000
 C          0.091  0.081 -0.064    0.086  0.106 -0.084    0.009  0.011 -0.009
 Cl        -0.009 -0.009  0.008   -0.007 -0.013  0.010   -0.001 -0.001  0.001
 C          0.020  0.060 -0.048   -0.076 -0.007  0.006   -0.005  0.002 -0.003
 H          0.426  0.249 -0.202   -0.610 -0.240  0.182    0.032  0.027 -0.008
 TransDip   0.138  0.063  0.037    0.259  0.003  0.002   -0.176  0.099  0.049

 Mode:                46                     47                     48
 Frequency:      1225.52                1265.28                1283.86
 Force Cnst:      1.4361                 9.0372                 7.8663
 Red. Mass:       1.6229                 9.5809                 8.0999
 IR Active:          YES                    YES                    YES
 IR Intens:       19.105                  1.113                 14.782
 Raman Active:       YES                    YES                    YES
               X      Y      Z        X      Y      Z        X      Y      Z
 C          0.002  0.001 -0.004    0.043 -0.341 -0.140    0.145  0.018  0.029
 C          0.000  0.005  0.002    0.354  0.116  0.046    0.142 -0.043 -0.026
 Cl        -0.000 -0.001 -0.000   -0.001  0.005  0.002   -0.007  0.007  0.003
 C          0.001 -0.004 -0.001   -0.345  0.140  0.061   -0.156 -0.136 -0.056
 Cl         0.000  0.000  0.000    0.003  0.005  0.001    0.010  0.013  0.005
 C         -0.003 -0.001 -0.000   -0.034 -0.318 -0.126   -0.077  0.074  0.031
 Cl         0.000  0.000  0.000    0.003 -0.001 -0.000    0.009 -0.003 -0.002
 C         -0.004  0.003  0.001    0.257  0.206  0.080    0.073  0.069  0.026
 Cl         0.000 -0.000 -0.000    0.005 -0.007 -0.003   -0.001 -0.004 -0.002
 C          0.003 -0.001  0.001   -0.229  0.162  0.066   -0.012 -0.042 -0.021
 H          0.016 -0.003 -0.013   -0.335  0.228  0.099   -0.373  0.162  0.090
 C         -0.003  0.004 -0.003   -0.080 -0.064  0.075   -0.165  0.240 -0.193
 C          0.044  0.037 -0.028   -0.054  0.026 -0.031    0.171 -0.094  0.086
 H          0.640 -0.202  0.183    0.033  0.008  0.025    0.318 -0.177  0.129
 C         -0.112  0.034 -0.031    0.049  0.009 -0.008   -0.165 -0.208  0.166
 Cl         0.006 -0.004  0.003    0.000  0.001 -0.001   -0.007  0.008 -0.006
 C         -0.004 -0.103  0.083    0.017 -0.067  0.056    0.027  0.270 -0.218
 Cl         0.000  0.003 -0.003   -0.003  0.001 -0.001   -0.004 -0.001  0.001
 C          0.114  0.035 -0.027   -0.004  0.071 -0.059    0.234 -0.086  0.073
 Cl        -0.006 -0.004  0.003   -0.004 -0.004  0.003    0.002 -0.001  0.001
 C         -0.043  0.037 -0.030    0.025  0.031 -0.033   -0.228 -0.114  0.087
 H         -0.622 -0.214  0.164    0.164  0.117 -0.066    0.165  0.065 -0.051
 TransDip  -0.013  0.110 -0.085    0.001  0.032 -0.012   -0.034 -0.118  0.000

 Mode:                49                     50                     51
 Frequency:      1289.80                1356.39                1404.43
 Force Cnst:      4.9538                 6.2971                 3.7183
 Red. Mass:       5.0540                 5.8093                 3.1996
 IR Active:          YES                    YES                    YES
 IR Intens:        3.821                 93.242                 64.113
 Raman Active:       YES                    YES                    YES
               X      Y      Z        X      Y      Z        X      Y      Z
 C         -0.206 -0.088 -0.024   -0.201  0.223  0.098   -0.082  0.020 -0.024
 C         -0.059  0.053  0.023    0.253 -0.048 -0.020    0.041  0.043  0.021
 Cl         0.005 -0.007 -0.003   -0.009  0.004  0.002   -0.002 -0.001 -0.001
 C          0.058  0.217  0.087   -0.177 -0.123 -0.050    0.041 -0.089 -0.035
 Cl        -0.009 -0.014 -0.006    0.009  0.010  0.004    0.000  0.003  0.001
 C          0.090 -0.171 -0.069   -0.069  0.159  0.065   -0.067  0.072  0.029
 Cl        -0.010  0.003  0.001    0.004 -0.007 -0.003    0.003 -0.001 -0.001
 C          0.030 -0.057 -0.024    0.270 -0.084 -0.036    0.068  0.007  0.004
 Cl         0.000  0.007  0.003   -0.010  0.008  0.003   -0.002 -0.001 -0.000
 C         -0.075  0.084  0.028   -0.176 -0.106 -0.044   -0.015 -0.029 -0.008
 H          0.515 -0.280 -0.101    0.283 -0.423 -0.157   -0.157  0.055  0.004
 C          0.228  0.107 -0.069    0.101  0.025 -0.072    0.018 -0.161  0.121
 C          0.144 -0.046  0.035   -0.037 -0.034  0.031    0.175  0.016 -0.009
 H         -0.297  0.162 -0.110   -0.072 -0.042 -0.000   -0.589  0.349 -0.299
 C         -0.154  0.023 -0.023    0.085  0.060 -0.045   -0.128  0.076 -0.065
 Cl         0.003 -0.006  0.005   -0.001 -0.002  0.001    0.005 -0.005  0.004
 C         -0.057  0.118 -0.095   -0.048 -0.018  0.013   -0.038 -0.058  0.047
 Cl         0.007 -0.000  0.000    0.004 -0.001  0.001    0.002  0.003 -0.003
 C          0.053 -0.152  0.123   -0.089 -0.053  0.044    0.170  0.020 -0.015
 Cl         0.005  0.008 -0.006    0.003  0.005 -0.004   -0.005 -0.003  0.002
 C         -0.049 -0.040  0.030    0.109  0.011  0.001   -0.150  0.041 -0.033
 H         -0.325 -0.166  0.141   -0.424 -0.262  0.160    0.317  0.265 -0.211
 TransDip   0.013  0.048  0.038   -0.096 -0.283 -0.078   -0.172  0.128 -0.141

 Mode:                52                     53                     54
 Frequency:      1425.22                1461.00                1546.10
 Force Cnst:      3.9540                 6.1453                13.3777
 Red. Mass:       3.3039                 4.8864                 9.4985
 IR Active:          YES                    YES                    YES
 IR Intens:      167.100                 12.934                 47.498
 Raman Active:       YES                    YES                    YES
               X      Y      Z        X      Y      Z        X      Y      Z
 C         -0.116 -0.124 -0.036    0.160  0.034  0.012    0.062  0.375  0.151
 C         -0.051  0.124  0.051    0.029 -0.059 -0.026   -0.202 -0.217 -0.089
 Cl         0.001 -0.005 -0.002    0.000  0.003  0.001    0.003  0.001  0.000
 C          0.180 -0.107 -0.045   -0.118  0.070  0.029    0.036  0.179  0.073
 Cl        -0.004  0.002  0.001    0.002 -0.002 -0.001    0.001  0.000  0.000
 C         -0.157 -0.006 -0.001    0.103 -0.017 -0.008   -0.112 -0.374 -0.149
 Cl         0.007  0.001  0.000   -0.003  0.000  0.000    0.003  0.004  0.002
 C          0.085  0.127  0.050   -0.120 -0.047 -0.018    0.224  0.279  0.109
 Cl        -0.000 -0.006 -0.002    0.002  0.002  0.001   -0.003 -0.003 -0.001
 C          0.071 -0.044 -0.020    0.031  0.018  0.009    0.029 -0.225 -0.091
 H         -0.608  0.359  0.155    0.205 -0.073 -0.042   -0.373 -0.010  0.014
 C         -0.019  0.068 -0.034   -0.222 -0.003 -0.003   -0.014  0.083 -0.099
 C         -0.037 -0.045  0.032   -0.008 -0.078  0.065    0.073 -0.071  0.065
 H         -0.109 -0.012  0.029   -0.546  0.122 -0.125   -0.202  0.021 -0.054
 C          0.107  0.036 -0.028    0.224  0.134 -0.104    0.025  0.083 -0.065
 Cl        -0.003 -0.001  0.001   -0.003 -0.004  0.004   -0.001 -0.001  0.001
 C         -0.085  0.034 -0.028   -0.222 -0.007  0.003   -0.002 -0.126  0.101
 Cl         0.004 -0.001  0.001    0.009  0.000 -0.000   -0.000  0.002 -0.001
 C          0.014 -0.085  0.068    0.223 -0.121  0.101   -0.010  0.080 -0.063
 Cl         0.001  0.004 -0.003   -0.003  0.004 -0.003    0.000 -0.001  0.001
 C          0.084  0.029 -0.024   -0.018  0.073 -0.059   -0.084 -0.074  0.063
 H         -0.435 -0.202  0.163   -0.495 -0.123  0.095    0.199  0.032 -0.057
 TransDip  -0.386  0.087  0.121   -0.106 -0.037 -0.024    0.010  0.220 -0.018

 Mode:                55                     56                     57
 Frequency:      1571.29                1596.78                1618.84
 Force Cnst:     12.9569                10.4310                 9.4176
 Red. Mass:       8.9071                 6.9436                 6.0994
 IR Active:          YES                    YES                    YES
 IR Intens:       51.445                  5.332                 10.630
 Raman Active:       YES                    YES                    YES
               X      Y      Z        X      Y      Z        X      Y      Z
 C         -0.034 -0.182 -0.039   -0.277  0.076  0.029    0.112 -0.013 -0.005
 C          0.061  0.090  0.034    0.260  0.048  0.019   -0.040 -0.009 -0.006
 Cl        -0.001 -0.001 -0.000   -0.002 -0.003 -0.001    0.001  0.000  0.000
 C         -0.005 -0.057 -0.025   -0.230  0.093  0.039    0.025 -0.010 -0.004
 Cl        -0.001 -0.000 -0.000    0.002 -0.001 -0.001   -0.000  0.000  0.000
 C          0.037  0.116  0.047    0.109 -0.072 -0.030   -0.008  0.009  0.004
 Cl        -0.001 -0.001 -0.000    0.002  0.001  0.000   -0.001 -0.000 -0.000
 C         -0.096 -0.084 -0.035   -0.276  0.031  0.014    0.030 -0.006 -0.002
 Cl         0.002  0.001  0.000    0.002 -0.000 -0.000   -0.000  0.000  0.000
 C          0.025  0.078  0.026    0.398 -0.194 -0.080   -0.057  0.030  0.015
 H          0.069  0.051  0.048   -0.532  0.368  0.151    0.095 -0.057 -0.033
 C          0.011  0.362 -0.265    0.016 -0.016  0.009   -0.290  0.002 -0.003
 C          0.127 -0.199  0.160    0.078 -0.011  0.008    0.327 -0.093  0.085
 H         -0.353 -0.003  0.014   -0.072  0.054 -0.047   -0.433  0.222 -0.195
 C          0.081  0.177 -0.145   -0.078 -0.015  0.011   -0.234 -0.020  0.011
 Cl        -0.003 -0.001  0.001    0.001  0.000 -0.000    0.001  0.001 -0.001
 C          0.008 -0.281  0.228    0.037  0.008 -0.006    0.101 -0.005  0.005
 Cl        -0.000  0.003 -0.003   -0.000 -0.000  0.000    0.002  0.000 -0.000
 C         -0.089  0.183 -0.151   -0.066  0.005 -0.004   -0.232  0.022 -0.020
 Cl         0.003 -0.001  0.001    0.000 -0.000  0.000    0.001 -0.001  0.001
 C         -0.132 -0.209  0.163    0.075  0.027 -0.017    0.317  0.096 -0.076
 H          0.383  0.012  0.006   -0.073 -0.050  0.024   -0.407 -0.225  0.180
 TransDip  -0.014  0.153 -0.170   -0.068  0.028  0.010   -0.104 -0.004 -0.010

 Mode:                58                     59                     60
 Frequency:      3205.72                3208.40                3214.96
 Force Cnst:      6.6115                 6.6208                 6.6511
 Red. Mass:       1.0919                 1.0916                 1.0922
 IR Active:          YES                    YES                    YES
 IR Intens:        0.234                  0.424                  0.379
 Raman Active:       YES                    YES                    YES
               X      Y      Z        X      Y      Z        X      Y      Z
 C          0.000 -0.001 -0.000   -0.002  0.002  0.001    0.000 -0.000  0.000
 C         -0.000 -0.000 -0.000    0.000  0.001  0.000    0.000 -0.000 -0.000
 Cl        -0.000  0.000  0.000    0.000 -0.000 -0.000   -0.000  0.000 -0.000
 C          0.000 -0.000 -0.000    0.000  0.000  0.000   -0.000  0.000  0.000
 Cl        -0.000 -0.000  0.000    0.000  0.000  0.000    0.000  0.000 -0.000
 C         -0.000 -0.000 -0.000    0.000  0.000  0.000    0.000  0.000  0.000
 Cl         0.000 -0.000  0.000   -0.000  0.000 -0.000   -0.000  0.000 -0.000
 C         -0.001  0.000  0.000    0.003 -0.001 -0.000   -0.000 -0.000 -0.000
 Cl         0.000 -0.000 -0.000   -0.000  0.000  0.000    0.000 -0.000  0.000
 C          0.008  0.011  0.004   -0.047 -0.067 -0.028    0.000  0.000  0.000
 H         -0.087 -0.124 -0.051    0.534  0.762  0.318   -0.003 -0.004 -0.002
 C          0.002  0.002 -0.002    0.000  0.000 -0.000   -0.002  0.002 -0.002
 C         -0.001 -0.001  0.001   -0.000 -0.001  0.000   -0.042 -0.060  0.048
 H          0.012  0.017 -0.013    0.004  0.006 -0.005    0.479  0.682 -0.545
 C          0.000  0.000 -0.000   -0.000 -0.000  0.000    0.003 -0.001  0.001
 Cl        -0.000  0.000 -0.000   -0.000  0.000 -0.000   -0.000  0.000 -0.000
 C         -0.000  0.000 -0.000   -0.000  0.000 -0.000    0.000  0.000 -0.000
 Cl         0.000  0.000 -0.000    0.000 -0.000 -0.000   -0.000  0.000 -0.000
 C         -0.003 -0.001  0.001   -0.000 -0.000  0.000    0.000  0.000 -0.000
 Cl         0.000  0.000 -0.000    0.000  0.000 -0.000    0.000  0.000 -0.000
 C          0.043 -0.057  0.048    0.007 -0.009  0.008   -0.001  0.002 -0.002
 H         -0.483  0.657 -0.550   -0.079  0.107 -0.090    0.012 -0.017  0.014
 TransDip   0.007  0.010 -0.010    0.002  0.020  0.005   -0.002  0.016 -0.012

 STANDARD THERMODYNAMIC QUANTITIES AT   298.15 K  AND     1.00 ATM

   This Molecule has  0 Imaginary Frequencies
   Zero point vibrational energy:       70.801 kcal/mol

   Atom    1 Element C  Has Mass   12.00000
   Atom    2 Element C  Has Mass   12.00000
   Atom    3 Element Cl Has Mass   34.96885
   Atom    4 Element C  Has Mass   12.00000
   Atom    5 Element Cl Has Mass   34.96885
   Atom    6 Element C  Has Mass   12.00000
   Atom    7 Element Cl Has Mass   34.96885
   Atom    8 Element C  Has Mass   12.00000
   Atom    9 Element Cl Has Mass   34.96885
   Atom   10 Element C  Has Mass   12.00000
   Atom   11 Element H  Has Mass    1.00783
   Atom   12 Element C  Has Mass   12.00000
   Atom   13 Element C  Has Mass   12.00000
   Atom   14 Element H  Has Mass    1.00783
   Atom   15 Element C  Has Mass   12.00000
   Atom   16 Element Cl Has Mass   34.96885
   Atom   17 Element C  Has Mass   12.00000
   Atom   18 Element Cl Has Mass   34.96885
   Atom   19 Element C  Has Mass   12.00000
   Atom   20 Element Cl Has Mass   34.96885
   Atom   21 Element C  Has Mass   12.00000
   Atom   22 Element H  Has Mass    1.00783
   Molecular Mass:   391.805440 amu
   Principal axes and moments of inertia in amu*Bohr^2:
                             1           2           3
    Eigenvalues --     5191.58798 18050.94942 20650.06875
          X               1.00000    -0.00047    -0.00015
          Y               0.00047     0.99999    -0.00414
          Z               0.00015     0.00414     0.99999
   Rotational Symmetry Number is   1
   The Molecule is an Asymmetric Top
   Translational Enthalpy:        0.889 kcal/mol
   Rotational Enthalpy:           0.889 kcal/mol
   Vibrational Enthalpy:         80.194 kcal/mol
   gas constant (RT):             0.592 kcal/mol
   Translational Entropy:        43.788  cal/mol.K
   Rotational Entropy:           35.913  cal/mol.K
   Vibrational Entropy:          63.150  cal/mol.K

   Total Enthalpy:               82.564 kcal/mol
   Total Entropy:               142.851  cal/mol.K

 ======================================================================

 STANDARD THERMODYNAMIC QUANTITIES FOR ANHARMONIC VIBRATION -- TOSH

   Zero point vibrational energy: ************ kcal/mol

   Vibrational Enthalpy:       Infinity kcal/mol
   Vibrational Entropy:             NaN  cal/mol.K

   Total Enthalpy:             Infinity kcal/mol
   Total Entropy:                   NaN  cal/mol.K

 ======================================================================

 STANDARD THERMODYNAMIC QUANTITIES FOR ANHARMONIC VIBRATION -- VPT2

   Zero point vibrational energy: ************ kcal/mol

   Vibrational Enthalpy:       Infinity kcal/mol
   Vibrational Entropy:             NaN  cal/mol.K

   Total Enthalpy:             Infinity kcal/mol
   Total Entropy:                   NaN  cal/mol.K

 ======================================================================

Archival summary:
1\1\november\FREQ\ProcedureUnspecified\BasisUnspecified\l7123\taweetha\FriJan1008:51:292020FriJan1008:51:292020\0\\#,FREQ,ProcedureUnspecified,BasisUnspecified,\\0,1\Cl\C,1,1.74652\C,2,1.40258,1,119.502\C,2,1.40341,1,119.832,3,178.219,0\C,4,1.39533,2,118.327,1,-177.428,0\H,5,1.08211,4,119.459,2,-179.418,0\C,5,1.38837,4,121.51,2,-0.547722,0\C,7,1.39818,5,120.36,4,-0.106176,0\C,4,1.4907,2,123.092,1,2.08966,0\C,9,1.39504,4,119.809,2,-120.088,0\H,10,1.08211,9,120.535,4,2.6923,0\C,10,1.39156,9,120.422,4,-178.364,0\C,9,1.39594,4,121.038,2,62.0683,0\H,13,1.08125,9,120.607,4,-1.62719,0\C,13,1.389,9,120.388,4,178.111,0\C,12,1.40086,10,120.954,9,0.260331,0\Cl,16,1.73507,12,120.976,10,-179.763,0\Cl,8,1.73524,7,120.501,5,-179.518,0\Cl,3,1.73704,2,120.172,1,-1.68289,0\Cl,7,1.74439,5,118.394,4,-179.914,0\Cl,15,1.74593,13,118.163,9,-179.613,0\Cl,12,1.74623,10,118.175,9,-179.536,0\\\@

 Total job time:  16632.20s(wall), 16631.52s(cpu) 
 Fri Jan 10 08:51:29 2020

        *************************************************************
        *                                                           *
        *  Thank you very much for using Q-Chem.  Have a nice day.  *
        *                                                           *
        *************************************************************
