# Supplementary material for: Quantum Chemical Investigation of Polychlorinated Dibenzodioxins, Dibenzofurans and Biphenyls: Relative Stability and Planarity Analysis
Source: Molecules. 2020 Dec 3;25(23):5697. doi: 10.3390/molecules25235697 (PMC7730433; doi:10.3390/molecules25235697)
Supplement: Supplementary file 1 [file molecules-25-05697-s001.zip › PCB/B3LYP/ClClClClHHClClHH.out]

                  Welcome to Q-Chem
     A Quantum Leap Into The Future Of Chemistry


 Q-Chem 5.2 (devel), Q-Chem, Inc., Pleasanton, CA (2019)

 Yihan Shao,  Zhengting Gan,  E. Epifanovsky,  A. T. B. Gilbert,  M. Wormit,  
 J. Kussmann,  A. W. Lange,  A. Behn,  Jia Deng,  Xintian Feng,  D. Ghosh,  
 M. Goldey,  P. R. Horn,  L. D. Jacobson,  I. Kaliman,  T. Kus,  A. Landau,  
 Jie Liu,  E. I. Proynov,  R. M. Richard,  R. P. Steele,  E. J. Sundstrom,  
 H. L. Woodcock III,  P. M. Zimmerman,  D. Zuev,  B. Albrecht,  E. Alguire,  
 S. A. Baeppler,  D. Barton,  Z. Benda,  Y. A. Bernard,  E. J. Berquist,  
 K. B. Bravaya,  H. Burton,  D. Casanova,  Chun-Min Chang,  Yunqing Chen,  
 A. Chien,  K. D. Closser,  M. P. Coons,  S. Coriani,  S. Dasgupta,  
 A. L. Dempwolff,  M. Diedenhofen,  Hainam Do,  R. G. Edgar,  Po-Tung Fang,  
 S. Faraji,  S. Fatehi,  Qingguo Feng,  K. D. Fenk,  J. Fosso-Tande,  
 J. Gayvert,  Qinghui Ge,  A. Ghysels,  G. Gidofalvi,  J. Gomes,  
 J. Gonthier,  A. Gunina,  D. Hait,  M. W. D. Hanson-Heine,  
 P. H. P. Harbach,  A. W. Hauser,  M. F. Herbst,  J. E. Herr,  
 E. G. Hohenstein,  Z. C. Holden,  Kerwin Hui,  B. C. Huynh,  T.-C. Jagau,  
 Hyunjun Ji,  B. Kaduk,  K. Khistyaev,  Jaehoon Kim,  P. Klunzinger,  K. Koh,  
 D. Kosenkov,  L. Koulias,  T. Kowalczyk,  C. M. Krauter,  A. Kunitsa,  
 Ka Un Lao,  A. Laurent,  K. V. Lawler,  Joonho Lee,  D. Lefrancois,  
 S. Lehtola,  D. S. Levine,  Yi-Pei Li,  You-Sheng Lin,  Fenglai Liu,  
 E. Livshits,  A. Luenser,  P. Manohar,  E. Mansoor,  S. F. Manzer,  
 Shan-Ping Mao,  Yuezhi Mao,  N. Mardirossian,  A. V. Marenich,  
 T. Markovich,  L. A. Martinez-Martinez,  S. A. Maurer,  N. J. Mayhall,  
 S. C. McKenzie,  J.-M. Mewes,  P. Morgante,  A. F. Morrison,  
 J. W. Mullinax,  K. Nanda,  T. S. Nguyen-Beck,  R. Olivares-Amaya,  
 J. A. Parkhill,  Zheng Pei,  T. M. Perrine,  F. Plasser,  P. Pokhilko,  
 S. Prager,  A. Prociuk,  E. Ramos,  D. R. Rehn,  F. Rob,  M. Scheurer,  
 M. Schneider,  N. Sergueev,  S. M. Sharada,  S. Sharma,  D. W. Small,  
 T. Stauch,  T. Stein,  Yu-Chuan Su,  A. J. W. Thom,  A. Tkatchenko,  
 T. Tsuchimochi,  N. M. Tubman,  L. Vogt,  M. L. Vidal,  O. Vydrov,  
 M. A. Watson,  J. Wenzel,  M. de Wergifosse,  T. A. Wesolowski,  A. White,  
 J. Witte,  A. Yamada,  Jun Yang,  K. Yao,  S. Yeganeh,  S. R. Yost,  
 Zhi-Qiang You,  A. Zech,  Igor Ying Zhang,  Xing Zhang,  Yan Zhao,  
 Ying Zhu,  B. R. Brooks,  G. K. L. Chan,  C. J. Cramer,  M. S. Gordon,  
 W. J. Hehre,  A. Klamt,  M. W. Schmidt,  C. D. Sherrill,  D. G. Truhlar,  
 A. Aspuru-Guzik,  R. Baer,  A. T. Bell,  N. A. Besley,  Jeng-Da Chai,  
 A. E. DePrince, III,  R. A. DiStasio Jr.,  A. Dreuw,  B. D. Dunietz,  
 T. R. Furlani,  Chao-Ping Hsu,  Yousung Jung,  Jing Kong,  D. S. Lambrecht,  
 WanZhen Liang,  C. Ochsenfeld,  V. A. Rassolov,  L. V. Slipchenko,  
 J. E. Subotnik,  T. Van Voorhis,  J. M. Herbert,  A. I. Krylov,  
 P. M. W. Gill,  M. Head-Gordon

 Contributors to earlier versions of Q-Chem not listed above: 
 R. D. Adamson,  B. Austin,  J. Baker,  G. J. O. Beran,  K. Brandhorst,  
 S. T. Brown,  E. F. C. Byrd,  A. K. Chakraborty,  C.-L. Cheng,  
 Siu Hung Chien,  D. M. Chipman,  D. L. Crittenden,  H. Dachsel,  
 R. J. Doerksen,  A. D. Dutoi,  L. Fusti-Molnar,  W. A. Goddard III,  
 A. Golubeva-Zadorozhnaya,  S. R. Gwaltney,  G. Hawkins,  A. Heyden,  
 S. Hirata,  G. Kedziora,  F. J. Keil,  C. Kelley,  Jihan Kim,  R. A. King,  
 R. Z. Khaliullin,  P. P. Korambath,  W. Kurlancheek,  A. M. Lee,  M. S. Lee,  
 S. V. Levchenko,  Ching Yeh Lin,  D. Liotard,  R. C. Lochan,  I. Lotan,  
 P. E. Maslen,  N. Nair,  D. P. O'Neill,  D. Neuhauser,  E. Neuscamman,  
 C. M. Oana,  R. Olson,  B. Peters,  R. Peverati,  P. A. Pieniazek,  
 Y. M. Rhee,  J. Ritchie,  M. A. Rohrdanz,  E. Rosta,  N. J. Russ,  
 H. F. Schaefer III,  N. E. Schultz,  N. Shenvi,  A. C. Simmonett,  A. Sodt,  
 D. Stuck,  K. S. Thanthiriwatte,  V. Vanovschi,  Tao Wang,  A. Warshel,  
 C. F. Williams,  Q. Wu,  X. Xu,  W. Zhang

 Please cite Q-Chem as follows:
 Y. Shao et al., Mol. Phys. 113, 184-215 (2015)
 DOI: 10.1080/00268976.2014.952696

 Q-Chem 5.2.1 for Intel X86 EM64T Linux

 Parts of Q-Chem use Armadillo 8.300.2 (Tropical Shenanigans).
 http://arma.sourceforge.net/

 Q-Chem begins on Fri Jan 10 01:51:27 2020  

Host: 
0

     Scratch files written to /scratch/taweetham/qchem15636//
NAlpha2: 178
NElect   178
Mult     1

 Q-Chem warning in module libgen/rem_setup.C, line 2168:

 Setting Thresh to 1e-14


Checking the input file for inconsistencies... 	...done.

--------------------------------------------------------------
User input:
--------------------------------------------------------------
$MOLECULE
0 1
C 
C  1 1.394960
Cl  2 CCl 1 119.528007
C  2 1.386606 1 120.846377 3 178.766605 0
Cl  4 CCl 2 119.698148 1 -179.612229 0
C  4 1.387279 2 120.235871 1 -0.083363 0
Cl  6 CCl 4 120.254637 2 -179.958574 0
C  6 1.387279 4 119.490737 2 0.041992 0
Cl  8 CCl 6 120.064298 4 179.568218 0
C  8 1.386606 6 120.235863 4 0.041336 0
H  10 CH 8 119.614146 6 178.681836 0
C  1 1.488550 2 120.827489 3 1.275929 0
C  12 1.394960 1 120.827496 2 44.635695 0
H  13 CH 12 119.528011 1 1.275194 0
C  13 1.386606 12 120.846392 1 -179.957497 0
Cl  15 CCl 13 119.698155 12 -179.612829 0
C  15 1.387278 13 120.235860 12 -0.083872 0
Cl  17 CCl 15 120.254633 13 -179.958492 0
C  17 1.387279 15 119.490737 13 0.041666 0
H  19 CH 17 120.064293 15 179.568399 0
C  19 1.386606 17 120.235874 15 0.041790 0
H  21 CH 19 119.614152 17 178.681599 0

CH=1.08273
CCl=1.75400
$END

$REM
   JOB_TYPE	OPTIMIZATION
   BASIS	6-311++G**
   METHOD	B3LYP
   SYM_IGNORE	TRUE
   SCF_GUESS_ALWAYS     TRUE
   SYM_IGNORE   TRUE
   S2THRESH     15
   THRESH       15
$END

--------------------------------------------------------------
 ----------------------------------------------------------------
             Standard Nuclear Orientation (Angstroms)
    I     Atom           X                Y                Z
 ----------------------------------------------------------------
    1      C       0.0000000000     0.0000000000     0.0000000000
    2      C       0.0000000000     0.0000000000     1.3949600000
    3      Cl      1.5261815140     0.0000000000     2.2594170471
    4      C      -1.1901880373     0.0256249026     2.1059255403
    5      Cl     -1.1548436435     0.0351778398     3.8595433764
    6      C      -2.4041742747     0.0535064326     1.4351028665
    7      Cl     -3.9099833729     0.0870232313     2.3339530118
    8      C      -2.4180259722     0.0546630380     0.0478935036
    9      Cl     -3.9445745286     0.0782926128    -0.8155919614
   10      C      -1.2274122092     0.0272853135    -0.6622934626
   11      H      -1.2503451014     0.0068111236    -1.7445869269
   12      C       1.2779219872    -0.0284629571    -0.7628147595
   13      C       2.3095886281    -0.8932703637    -0.3971844912
   14      H       2.1704206894    -1.5663256744     0.4394355459
   15      C       3.5004827568    -0.9194878930    -1.1069450245
   16      Cl      4.7739092873    -2.0261183446    -0.6270805489
   17      C       3.6821124948    -0.0819958503    -2.1978886372
   18      Cl      5.1879324501    -0.1155248115    -3.0967201401
   19      C       2.6636000698     0.7822218600    -2.5724593424
   20      H       2.7980411655     1.4448431951    -3.4181323354
   21      C       1.4736782845     0.8090230106    -1.8610916159
   22      H       0.6936781770     1.5025559907    -2.1490431582
 ----------------------------------------------------------------
 Nuclear Repulsion Energy =        1978.03948969 hartrees
 There are       89 alpha and       89 beta electrons
 Requested basis set is 6-311++G(d,p)
 There are 170 shells and 472 basis functions

 Total QAlloc Memory Limit   2000 MB
 Mega-Array Size       188 MB
 MEM_STATIC part       192 MB
 A cutoff of  1.0D-15 yielded  10699 shell pairs
 There are     90583 function pairs (     97281 Cartesian)
 Smallest overlap matrix eigenvalue = 2.01E-07
 Linear dependence detected in AO basis
 Number of orthogonalized atomic orbitals = 467
 Maximum deviation from orthogonality = 1.711E-09

 Scale SEOQF with 1.000000e-02/1.000000e-01/1.000000e-01

 Standard Electronic Orientation quadrupole field applied
 Nucleus-field energy     =    -0.0000000713 hartrees
 Guess from superposition of atomic densities
 Warning:  Energy on first SCF cycle will be non-variational
 SAD guess density has 178.000000 electrons

 -----------------------------------------------------------------------
  General SCF calculation program by
  Eric Jon Sundstrom, Paul Horn, Yuezhi Mao, Dmitri Zuev, Alec White,
  David Stuck, Shaama M.S., Shane Yost, Joonho Lee, David Small,
  Daniel Levine, Susi Lehtola, Hugh Burton, Evgeny Epifanovsky,
  Bang C. Huynh
 -----------------------------------------------------------------------
 Exchange:     0.2000 Hartree-Fock + 0.0800 Slater + 0.7200 B88
 Correlation:  0.1900 VWN1RPA + 0.8100 LYP
 Using SG-1 standard quadrature grid
 A restricted SCF calculation will be
 performed using DIIS
 SCF converges when DIIS error is below 1.0e-08
 ---------------------------------------
  Cycle       Energy         DIIS error
 ---------------------------------------
    1   -3225.4275323828      2.84e-02  
    2   -3220.9916089453      2.16e-03  
    3   -3220.8662802515      2.87e-03  
    4   -3221.1025815556      8.03e-04  
    5   -3221.1207365274      3.02e-04  
    6   -3221.1230199839      9.99e-05  
    7   -3221.1232620497      3.24e-05  
    8   -3221.1232868749      1.27e-05  
    9   -3221.1232912104      3.37e-06  
   10   -3221.1232915175      1.05e-06  
   11   -3221.1232915478      2.29e-07  
   12   -3221.1232915491      1.16e-07  
   13   -3221.1232915494      3.90e-08  
   14   -3221.1232915496      1.55e-08  
   15   -3221.1232915496      5.88e-09  Convergence criterion met
 ---------------------------------------
 SCF time:   CPU 756.87s  wall 757.00s 
 SCF   energy in the final basis set =    -3221.1232915496
 Total energy in the final basis set =    -3221.1232915496

 --------------------------------------------------------------

                    Orbital Energies (a.u.)
 --------------------------------------------------------------

 Alpha MOs
 -- Occupied --
********-101.5812-101.5809-101.5798-101.5719-101.5707 -10.2840 -10.2825
-10.2793 -10.2788 -10.2666 -10.2656 -10.2402 -10.2267 -10.2256 -10.2140
-10.2140 -10.2119  -9.4958  -9.4955  -9.4954  -9.4950  -9.4864  -9.4852
 -7.2608  -7.2607  -7.2603  -7.2598  -7.2512  -7.2507  -7.2504  -7.2503
 -7.2501  -7.2499  -7.2499  -7.2494  -7.2494  -7.2489  -7.2413  -7.2406
 -7.2400  -7.2394  -0.9675  -0.9382  -0.9191  -0.9002  -0.8732  -0.8718
 -0.8655  -0.8510  -0.7962  -0.7744  -0.7600  -0.7444  -0.6650  -0.6568
 -0.6372  -0.6123  -0.5574  -0.5528  -0.5280  -0.5135  -0.4992  -0.4849
 -0.4733  -0.4693  -0.4674  -0.4605  -0.4415  -0.4369  -0.4252  -0.4082
 -0.4034  -0.4008  -0.3850  -0.3645  -0.3618  -0.3599  -0.3548  -0.3538
 -0.3456  -0.3398  -0.3361  -0.3207  -0.3179  -0.2932  -0.2790  -0.2760
 -0.2606
 -- Virtual --
 -0.0783  -0.0627  -0.0585  -0.0482  -0.0297  -0.0254  -0.0137  -0.0091
  0.0022   0.0090   0.0166   0.0186   0.0218   0.0237   0.0337   0.0365
  0.0419   0.0446   0.0531   0.0573   0.0622   0.0676   0.0720   0.0732
  0.0796   0.0809   0.0840   0.0845   0.0903   0.0927   0.0979   0.0990
  0.1006   0.1068   0.1102   0.1143   0.1163   0.1191   0.1215   0.1263
  0.1272   0.1295   0.1312   0.1381   0.1397   0.1425   0.1431   0.1484
  0.1522   0.1555   0.1576   0.1633   0.1713   0.1735   0.1796   0.1824
  0.1861   0.1875   0.1904   0.1961   0.1990   0.2070   0.2113   0.2142
  0.2156   0.2202   0.2213   0.2260   0.2277   0.2367   0.2456   0.2463
  0.2521   0.2544   0.2565   0.2585   0.2632   0.2672   0.2711   0.2742
  0.2778   0.2805   0.2846   0.2851   0.2855   0.2944   0.3024   0.3039
  0.3082   0.3134   0.3241   0.3296   0.3324   0.3396   0.3460   0.3574
  0.4022   0.4163   0.4274   0.4295   0.4371   0.4380   0.4426   0.4473
  0.4485   0.4519   0.4562   0.4661   0.4727   0.4744   0.4806   0.4849
  0.4916   0.4941   0.4954   0.5089   0.5142   0.5282   0.5347   0.5442
  0.5517   0.5629   0.5667   0.5757   0.5818   0.5853   0.5917   0.6000
  0.6068   0.6116   0.6176   0.6195   0.6308   0.6330   0.6457   0.6472
  0.6627   0.6668   0.6689   0.6785   0.6824   0.6956   0.7106   0.7134
  0.7174   0.7417   0.7464   0.7850   0.7918   0.7959   0.8110   0.8224
  0.8253   0.8315   0.8371   0.8382   0.8386   0.8411   0.8441   0.8470
  0.8495   0.8531   0.8540   0.8566   0.8609   0.8639   0.8657   0.8857
  0.8877   0.8936   0.8981   0.9034   0.9062   0.9101   0.9174   0.9255
  0.9289   0.9309   0.9392   0.9400   0.9443   0.9537   0.9584   0.9688
  0.9738   0.9835   0.9933   0.9986   1.0076   1.0166   1.0195   1.0487
  1.0622   1.0716   1.0829   1.1044   1.1193   1.1425   1.1578   1.1871
  1.1983   1.2150   1.2284   1.2449   1.2490   1.2543   1.2705   1.2745
  1.2784   1.2808   1.2836   1.2974   1.3081   1.3367   1.3440   1.3658
  1.4001   1.4064   1.4497   1.4791   1.4992   1.5065   1.5195   1.5557
  1.5569   1.5805   1.6088   1.6186   1.6277   1.6395   1.6631   1.6856
  1.6977   1.7165   1.7356   1.7702   1.7849   1.8032   1.8114   1.8370
  1.8421   1.8525   1.8779   1.8848   1.8941   1.9022   1.9133   1.9317
  1.9549   1.9596   1.9787   2.0025   2.0243   2.0584   2.0902   2.0914
  2.1222   2.1494   2.1643   2.2131   2.2248   2.2397   2.2456   2.2491
  2.2650   2.2791   2.2836   2.2916   2.3003   2.3035   2.3174   2.3181
  2.3606   2.3883   2.4010   2.4108   2.4264   2.4395   2.4414   2.4621
  2.4909   2.4989   2.5182   2.5252   2.5477   2.5622   2.5974   2.6161
  2.6264   2.6308   2.6531   2.6681   2.6905   2.7199   2.7396   2.7478
  2.7510   2.7608   2.7824   2.7908   2.8236   2.8328   2.8426   2.8554
  2.8885   2.9173   2.9621   2.9761   3.0496   3.0663   3.0822   3.1153
  3.1275   3.1363   3.1640   3.1789   3.2104   3.2318   3.2565   3.3530
  3.3709   3.4183   3.4934   3.5316   3.6340   3.6594   3.7118   3.7700
  3.8667   3.9054   4.0266   4.0823   4.1256   4.3905   4.8040   4.8315
  9.7229   9.7537   9.7789   9.8021   9.8031   9.8208  23.3115  23.5177
 23.8158  23.8671  23.8925  23.9146  23.9704  23.9926  24.0208  24.0652
 24.0934  24.1526  25.7694  25.7866  25.8077  25.8631  25.8765  25.9396
 26.0793  26.1020  26.1298  26.1602  26.1753  26.3264  26.4562  26.5221
 26.6170  26.7383  26.7852  26.9456 215.7114 215.7435 215.7743 215.7995
215.8019 215.8253
 --------------------------------------------------------------

          Ground-State Mulliken Net Atomic Charges

     Atom                 Charge (a.u.)
  ----------------------------------------
      1 C                    -0.573054
      2 C                    -0.796256
      3 Cl                    0.683966
      4 C                    -0.319095
      5 Cl                    0.602617
      6 C                    -0.231961
      7 Cl                    0.632503
      8 C                    -0.275617
      9 Cl                    0.611150
     10 C                    -0.774708
     11 H                     0.211481
     12 C                     0.967296
     13 C                    -1.494838
     14 H                     0.220890
     15 C                     0.008925
     16 Cl                    0.621517
     17 C                     0.449653
     18 Cl                    0.488796
     19 C                    -0.961817
     20 H                     0.203139
     21 C                    -0.455448
     22 H                     0.180861
  ----------------------------------------
  Sum of atomic charges =     0.000000

 -----------------------------------------------------------------
                    Cartesian Multipole Moments
 -----------------------------------------------------------------
    Charge (ESU x 10^10)
                 0.0000
    Dipole Moment (Debye)
         X      -0.8578      Y       0.8665      Z      -1.4135
       Tot       1.8667
    Quadrupole Moments (Debye-Ang)
        XX    -157.6360     XY       2.3663     YY    -144.4890
        XZ       3.7497     YZ      -4.4345     ZZ    -143.7034
    Octopole Moments (Debye-Ang^2)
       XXX    -268.5650    XXY      32.3161    XYY     -75.4255
       YYY      76.5084    XXZ      -3.5316    XYZ      -9.7939
       YYZ     -22.8365    XZZ     -79.2399    YZZ      36.6632
       ZZZ     -67.4677
    Hexadecapole Moments (Debye-Ang^3)
      XXXX   -8621.0533   XXXY     472.7792   XXYY   -1528.2705
      XYYY     459.1947   YYYY    -604.6351   XXXZ    1546.7539
      XXYZ     -35.3942   XYYZ     496.6855   YYYZ     -38.9127
      XXZZ   -2045.0532   XYZZ     178.7874   YYZZ    -733.0802
      XZZZ    1470.7735   YZZZ     -62.4157   ZZZZ   -3743.6449
 -----------------------------------------------------------------
 Calculating analytic gradient of the SCF energy
 Gradient of SCF Energy
            1           2           3           4           5           6
    1  -0.0078938  -0.0104472   0.0057141  -0.0027311   0.0014422   0.0178788
    2   0.0015558   0.0005443  -0.0053976  -0.0002183  -0.0000125  -0.0004617
    3   0.0053437  -0.0032107  -0.0091716  -0.0189648   0.0057311  -0.0081497
            7           8           9          10          11          12
    1  -0.0056670   0.0054278  -0.0053076  -0.0001365   0.0007821   0.0031760
    2   0.0002635  -0.0004030   0.0000877  -0.0001329   0.0002189  -0.0007850
    3   0.0028367   0.0080924   0.0013422   0.0031108  -0.0004915   0.0017282
           13          14          15          16          17          18
    1   0.0013079  -0.0034935  -0.0032664   0.0039243  -0.0074425   0.0041600
    2   0.0080067   0.0008392   0.0072038   0.0002631  -0.0021863  -0.0033159
    3   0.0005226   0.0050520  -0.0047064  -0.0026006   0.0067130   0.0010073
           19          20          21          22
    1   0.0010361  -0.0014949   0.0032426  -0.0002113
    2  -0.0043699   0.0006590  -0.0015204  -0.0008385
    3   0.0044223   0.0000496   0.0003750   0.0009681
 Max gradient component =       1.896E-02
 RMS gradient           =       5.135E-03
 Gradient time:  CPU 247.84 s  wall 247.85 s
 Geometry Optimization Parameters
   NAtoms,    NIC,     NZ,  NCons,   NDum,   NFix, NCnnct, MaxDiis
       22     155      22       0       0       0       0       0


** GEOMETRY OPTIMIZATION IN DELOCALIZED INTERNAL COORDINATES **
   Searching for a Minimum

   Optimization Cycle:   1

                       Coordinates (Angstroms)
     ATOM                X               Y               Z
      1  C         0.0000000000    0.0000000000    0.0000000000
      2  C         0.0000000000    0.0000000000    1.3949600000
      3  Cl        1.5261815140    0.0000000000    2.2594170471
      4  C        -1.1901880373    0.0256249026    2.1059255403
      5  Cl       -1.1548436435    0.0351778398    3.8595433764
      6  C        -2.4041742747    0.0535064326    1.4351028665
      7  Cl       -3.9099833729    0.0870232313    2.3339530118
      8  C        -2.4180259722    0.0546630380    0.0478935036
      9  Cl       -3.9445745286    0.0782926128   -0.8155919614
     10  C        -1.2274122092    0.0272853135   -0.6622934626
     11  H        -1.2503451014    0.0068111236   -1.7445869269
     12  C         1.2779219872   -0.0284629571   -0.7628147595
     13  C         2.3095886281   -0.8932703637   -0.3971844912
     14  H         2.1704206894   -1.5663256744    0.4394355459
     15  C         3.5004827568   -0.9194878930   -1.1069450245
     16  Cl        4.7739092873   -2.0261183446   -0.6270805489
     17  C         3.6821124948   -0.0819958503   -2.1978886372
     18  Cl        5.1879324501   -0.1155248115   -3.0967201401
     19  C         2.6636000698    0.7822218600   -2.5724593424
     20  H         2.7980411655    1.4448431951   -3.4181323354
     21  C         1.4736782845    0.8090230106   -1.8610916159
     22  H         0.6936781770    1.5025559907   -2.1490431582
   Point Group: c1    Number of degrees of freedom:    60


   Energy is  -3221.123291550


 Attempting to generate delocalized internal coordinates
 Initial Hessian constructed with Jon Baker's OPTIMIZE code

 60 Hessian modes will be used to form the next step
  Hessian Eigenvalues:
     0.010693    0.019215    0.019215    0.023207    0.023207    0.023578
     0.023580    0.023676    0.023679    0.023938    0.023938    0.024090
     0.024090    0.024114    0.024114    0.024135    0.024136    0.024143
     0.024143    0.159962    0.159966    0.159969    0.159995    0.223726
     0.234813    0.234830    0.246104    0.249942    0.249991    0.249992
     0.249993    0.250000    0.250000    0.250000    0.250000    0.250000
     0.250000    0.301033    0.301033    0.301033    0.301033    0.301033
     0.301033    0.336089    0.356665    0.356665    0.356665    0.356665
     0.429778    0.430936    0.431281    0.433553    0.467773    0.467824
     0.472159    0.472175    0.478203    0.478204    0.479142    0.479142

 Minimum search - taking simple RFO step
 Searching for Lamda that Minimizes Along All modes
 Value Taken    Lamda =  -0.02312449
 Calculated Step too Large.  Step scaled by  0.583134
 Step Taken.  Stepsize is  0.300000

                             Maximum     Tolerance    Cnvgd?
         Gradient           0.048436      0.000300      NO
         Displacement       0.220129      0.001200      NO
         Energy change     *********      0.000001      NO


 New Cartesian Coordinates Obtained by Inverse Iteration

 Displacement from previous Coordinates is:  1.422869
 ----------------------------------------------------------------
             Standard Nuclear Orientation (Angstroms)
    I     Atom           X                Y                Z
 ----------------------------------------------------------------
    1      C       0.0601940590    -0.0102294853     0.0922111507
    2      C      -0.0117181516     0.0639525353     1.4985543945
    3      Cl      1.4251005917     0.2229981726     2.4911584212
    4      C      -1.2489956361     0.0956284978     2.1445681975
    5      Cl     -1.3146317211     0.2100028794     3.8881058997
    6      C      -2.4350919622     0.0578795095     1.4122665952
    7      Cl     -3.9797793924     0.0984548890     2.2294131528
    8      C      -2.3707637144     0.0001417097     0.0233991164
    9      Cl     -3.8305898912    -0.0483547457    -0.9408952714
   10      C      -1.1425800865    -0.0292832525    -0.6177593993
   11      H      -1.1166619551    -0.0976858585    -1.6976326941
   12      C       1.3279723416    -0.0436520267    -0.6972811698
   13      C       2.3467384301    -0.9689890623    -0.4458298785
   14      H       2.2333145442    -1.7035854870     0.3371633744
   15      C       3.4993012950    -0.9899069796    -1.2194561065
   16      Cl      4.7354441163    -2.1789079646    -0.8614524758
   17      C       3.6573114580    -0.0855377074    -2.2695730243
   18      Cl      5.1013866456    -0.0879571373    -3.2599020976
   19      C       2.6459734456     0.8267908261    -2.5401600306
   20      H       2.7608870267     1.5308275851    -3.3544785760
   21      C       1.4934274935     0.8419519576    -1.7667606877
   22      H       0.7217614279     1.5713038012    -1.9812604034
 ----------------------------------------------------------------
 Nuclear Repulsion Energy =        1963.77270820 hartrees
 There are       89 alpha and       89 beta electrons
 Applying Cartesian multipole field
    Component          Value
    ---------          -----
     (2,0,0)        1.00000E-12
     (0,2,0)        2.00000E-11
     (0,0,2)       -3.00000E-11
 Nucleus-field energy     =    -0.0000000748 hartrees
 Requested basis set is 6-311++G(d,p)
 There are 170 shells and 472 basis functions
 A cutoff of  1.0D-15 yielded  10661 shell pairs
 There are     90196 function pairs (     96856 Cartesian)
 Smallest overlap matrix eigenvalue = 2.36E-07
 Linear dependence detected in AO basis
 Number of orthogonalized atomic orbitals = 467
 Maximum deviation from orthogonality = 6.898E-10
 Guess from superposition of atomic densities
 Warning:  Energy on first SCF cycle will be non-variational
 SAD guess density has 178.000000 electrons

 -----------------------------------------------------------------------
  General SCF calculation program by
  Eric Jon Sundstrom, Paul Horn, Yuezhi Mao, Dmitri Zuev, Alec White,
  David Stuck, Shaama M.S., Shane Yost, Joonho Lee, David Small,
  Daniel Levine, Susi Lehtola, Hugh Burton, Evgeny Epifanovsky,
  Bang C. Huynh
 -----------------------------------------------------------------------
 Exchange:     0.2000 Hartree-Fock + 0.0800 Slater + 0.7200 B88
 Correlation:  0.1900 VWN1RPA + 0.8100 LYP
 Using SG-1 standard quadrature grid
 A restricted SCF calculation will be
 performed using DIIS
 SCF converges when DIIS error is below 1.0e-08
 ---------------------------------------
  Cycle       Energy         DIIS error
 ---------------------------------------
    1   -3225.3493361703      2.82e-02  
    2   -3220.9980221273      2.14e-03  
    3   -3220.8700275192      2.87e-03  
    4   -3221.1068210705      8.10e-04  
    5   -3221.1254013548      3.01e-04  
    6   -3221.1276664146      9.92e-05  
    7   -3221.1279009951      3.39e-05  
    8   -3221.1279293074      1.27e-05  
    9   -3221.1279336693      3.35e-06  
   10   -3221.1279339736      1.04e-06  
   11   -3221.1279340032      2.30e-07  
   12   -3221.1279340045      1.23e-07  
   13   -3221.1279340050      4.01e-08  
   14   -3221.1279340050      1.63e-08  
   15   -3221.1279340049      5.50e-09  Convergence criterion met
 ---------------------------------------
 SCF time:   CPU 737.31s  wall 737.00s 
 SCF   energy in the final basis set =    -3221.1279340049
 Total energy in the final basis set =    -3221.1279340049

 --------------------------------------------------------------

                    Orbital Energies (a.u.)
 --------------------------------------------------------------

 Alpha MOs
 -- Occupied --
********-101.5812-101.5805-101.5800-101.5732-101.5721 -10.2840 -10.2828
-10.2813 -10.2782 -10.2684 -10.2679 -10.2422 -10.2284 -10.2249 -10.2163
-10.2152 -10.2125  -9.4959  -9.4957  -9.4951  -9.4947  -9.4877  -9.4866
 -7.2610  -7.2606  -7.2600  -7.2597  -7.2525  -7.2515  -7.2508  -7.2505
 -7.2499  -7.2498  -7.2497  -7.2496  -7.2491  -7.2486  -7.2426  -7.2419
 -7.2414  -7.2408  -0.9650  -0.9377  -0.9178  -0.8993  -0.8758  -0.8729
 -0.8656  -0.8487  -0.7950  -0.7745  -0.7571  -0.7429  -0.6635  -0.6554
 -0.6359  -0.6126  -0.5577  -0.5491  -0.5269  -0.5144  -0.4998  -0.4843
 -0.4722  -0.4685  -0.4662  -0.4604  -0.4406  -0.4372  -0.4251  -0.4069
 -0.4041  -0.4002  -0.3831  -0.3648  -0.3618  -0.3606  -0.3549  -0.3540
 -0.3452  -0.3386  -0.3371  -0.3237  -0.3169  -0.2920  -0.2798  -0.2750
 -0.2618
 -- Virtual --
 -0.0771  -0.0627  -0.0562  -0.0491  -0.0345  -0.0252  -0.0130  -0.0079
  0.0020   0.0090   0.0162   0.0183   0.0219   0.0230   0.0338   0.0358
  0.0417   0.0443   0.0526   0.0581   0.0618   0.0672   0.0706   0.0721
  0.0806   0.0812   0.0819   0.0851   0.0897   0.0923   0.0972   0.0993
  0.1002   0.1078   0.1086   0.1149   0.1158   0.1160   0.1201   0.1247
  0.1254   0.1288   0.1305   0.1338   0.1382   0.1423   0.1427   0.1486
  0.1516   0.1545   0.1574   0.1620   0.1683   0.1731   0.1753   0.1814
  0.1869   0.1887   0.1903   0.1955   0.1998   0.2070   0.2104   0.2122
  0.2152   0.2196   0.2200   0.2224   0.2297   0.2337   0.2446   0.2462
  0.2505   0.2516   0.2555   0.2577   0.2635   0.2664   0.2690   0.2736
  0.2766   0.2797   0.2801   0.2836   0.2856   0.2948   0.2975   0.3032
  0.3059   0.3132   0.3181   0.3294   0.3327   0.3382   0.3435   0.3546
  0.4009   0.4139   0.4276   0.4308   0.4321   0.4382   0.4431   0.4454
  0.4487   0.4522   0.4561   0.4676   0.4730   0.4737   0.4790   0.4837
  0.4902   0.4929   0.4933   0.5015   0.5126   0.5291   0.5343   0.5464
  0.5545   0.5629   0.5730   0.5740   0.5787   0.5888   0.5919   0.5984
  0.6041   0.6074   0.6158   0.6196   0.6303   0.6342   0.6463   0.6558
  0.6635   0.6669   0.6719   0.6862   0.6897   0.6921   0.7072   0.7126
  0.7160   0.7431   0.7473   0.7861   0.7902   0.7966   0.8099   0.8184
  0.8204   0.8294   0.8348   0.8387   0.8410   0.8419   0.8444   0.8456
  0.8474   0.8501   0.8564   0.8567   0.8582   0.8611   0.8640   0.8776
  0.8845   0.8916   0.8970   0.9022   0.9060   0.9077   0.9170   0.9225
  0.9264   0.9315   0.9352   0.9372   0.9404   0.9473   0.9568   0.9653
  0.9681   0.9716   0.9792   0.9920   1.0078   1.0170   1.0299   1.0372
  1.0562   1.0641   1.0886   1.0983   1.1193   1.1442   1.1521   1.1802
  1.1913   1.2155   1.2321   1.2467   1.2493   1.2529   1.2612   1.2718
  1.2761   1.2813   1.2853   1.2979   1.3059   1.3326   1.3409   1.3659
  1.3823   1.4067   1.4479   1.4778   1.4991   1.5073   1.5152   1.5514
  1.5566   1.5850   1.6033   1.6161   1.6308   1.6397   1.6627   1.6857
  1.6942   1.7152   1.7375   1.7641   1.7747   1.7950   1.8214   1.8325
  1.8396   1.8438   1.8759   1.8806   1.8911   1.9022   1.9121   1.9314
  1.9513   1.9540   1.9713   1.9956   2.0229   2.0510   2.0859   2.0905
  2.1164   2.1435   2.1535   2.2122   2.2244   2.2370   2.2420   2.2455
  2.2625   2.2716   2.2805   2.2883   2.2925   2.3003   2.3136   2.3200
  2.3509   2.3881   2.3960   2.4099   2.4232   2.4353   2.4410   2.4596
  2.4903   2.4916   2.5069   2.5209   2.5454   2.5579   2.5919   2.6117
  2.6207   2.6374   2.6546   2.6616   2.6859   2.7171   2.7364   2.7406
  2.7491   2.7576   2.7721   2.7823   2.8060   2.8284   2.8387   2.8488
  2.8876   2.9094   2.9507   2.9770   3.0407   3.0579   3.0778   3.1116
  3.1166   3.1314   3.1539   3.1711   3.2053   3.2184   3.2461   3.3402
  3.3618   3.4146   3.4933   3.5246   3.6307   3.6483   3.7041   3.7734
  3.8594   3.8998   4.0297   4.0718   4.1211   4.3695   4.7947   4.8229
  9.7223   9.7570   9.7775   9.7982   9.8017   9.8148  23.3161  23.5150
 23.8002  23.8537  23.8851  23.8963  23.9457  23.9659  24.0071  24.0575
 24.0855  24.1424  25.7695  25.7822  25.8058  25.8624  25.8671  25.9213
 26.0761  26.0887  26.1093  26.1616  26.1849  26.2770  26.4479  26.5048
 26.6044  26.7274  26.7655  26.9186 215.7105 215.7476 215.7722 215.7948
215.8005 215.8164
 --------------------------------------------------------------

          Ground-State Mulliken Net Atomic Charges

     Atom                 Charge (a.u.)
  ----------------------------------------
      1 C                    -0.506797
      2 C                    -0.792394
      3 Cl                    0.640047
      4 C                    -0.296781
      5 Cl                    0.619383
      6 C                    -0.294105
      7 Cl                    0.625557
      8 C                    -0.251572
      9 Cl                    0.605292
     10 C                    -0.792806
     11 H                     0.219064
     12 C                     0.908381
     13 C                    -1.487801
     14 H                     0.223912
     15 C                     0.114472
     16 Cl                    0.603612
     17 C                     0.305003
     18 Cl                    0.492256
     19 C                    -0.872974
     20 H                     0.207419
     21 C                    -0.459690
     22 H                     0.190520
  ----------------------------------------
  Sum of atomic charges =     0.000000

 -----------------------------------------------------------------
                    Cartesian Multipole Moments
 -----------------------------------------------------------------
    Charge (ESU x 10^10)
                 0.0000
    Dipole Moment (Debye)
         X      -0.7169      Y       0.8294      Z      -1.2993
       Tot       1.7000
    Quadrupole Moments (Debye-Ang)
        XX    -157.3006     XY       2.3628     YY    -144.0880
        XZ       3.5773     YZ      -4.4958     ZZ    -144.2168
    Octopole Moments (Debye-Ang^2)
       XXX    -257.5519    XXY      31.1369    XYY     -70.9678
       YYY      71.7216    XXZ       0.3176    XYZ     -10.3157
       YYZ     -19.6347    XZZ     -76.6205    YZZ      35.7692
       ZZZ     -54.0022
    Hexadecapole Moments (Debye-Ang^3)
      XXXX   -8505.3628   XXXY     479.5847   XXYY   -1516.3679
      XYYY     458.3591   YYYY    -672.5303   XXXZ    1613.3868
      XXYZ     -61.4356   XYYZ     519.3929   YYYZ    -122.9565
      XXZZ   -2056.2880   XYZZ     183.6939   YYZZ    -777.3067
      XZZZ    1545.1234   YZZZ    -135.9392   ZZZZ   -3938.4926
 -----------------------------------------------------------------
 Calculating analytic gradient of the SCF energy
 Gradient of SCF Energy
            1           2           3           4           5           6
    1  -0.0035113  -0.0055917  -0.0016492  -0.0009326   0.0015352   0.0107333
    2   0.0007935  -0.0018358   0.0017173  -0.0006068   0.0005063  -0.0003691
    3  -0.0020420   0.0022013   0.0067905  -0.0097380   0.0035928  -0.0041124
            7           8           9          10          11          12
    1  -0.0038915   0.0036545  -0.0027292  -0.0000537   0.0003288  -0.0003465
    2   0.0003764   0.0000186  -0.0001043   0.0017123   0.0002332  -0.0001143
    3   0.0024813   0.0039756  -0.0001032   0.0014202  -0.0003806  -0.0015973
           13          14          15          16          17          18
    1   0.0043860  -0.0007710  -0.0031745   0.0021780  -0.0044114   0.0023125
    2   0.0005165   0.0001310   0.0033790  -0.0007543   0.0003436  -0.0011283
    3  -0.0022752  -0.0020756  -0.0008780  -0.0005092   0.0030387  -0.0007744
           19          20          21          22
    1   0.0017926  -0.0008717   0.0013138  -0.0003003
    2  -0.0021671   0.0004900  -0.0027242  -0.0004137
    3   0.0014793   0.0000842  -0.0008146   0.0002366
 Max gradient component =       1.073E-02
 RMS gradient           =       2.842E-03
 Gradient time:  CPU 246.59 s  wall 246.60 s
 Geometry Optimization Parameters
   NAtoms,    NIC,     NZ,  NCons,   NDum,   NFix, NCnnct, MaxDiis
       22     155      22       0       0       0       0       0

 Cartesian Hessian Update
 Hessian updated using BFGS update


** GEOMETRY OPTIMIZATION IN DELOCALIZED INTERNAL COORDINATES **
   Searching for a Minimum

   Optimization Cycle:   2

                       Coordinates (Angstroms)
     ATOM                X               Y               Z
      1  C         0.0601940590   -0.0102294853    0.0922111507
      2  C        -0.0117181516    0.0639525353    1.4985543945
      3  Cl        1.4251005917    0.2229981726    2.4911584212
      4  C        -1.2489956361    0.0956284978    2.1445681975
      5  Cl       -1.3146317211    0.2100028794    3.8881058997
      6  C        -2.4350919622    0.0578795095    1.4122665952
      7  Cl       -3.9797793924    0.0984548890    2.2294131528
      8  C        -2.3707637144    0.0001417097    0.0233991164
      9  Cl       -3.8305898912   -0.0483547457   -0.9408952714
     10  C        -1.1425800865   -0.0292832525   -0.6177593993
     11  H        -1.1166619551   -0.0976858585   -1.6976326941
     12  C         1.3279723416   -0.0436520267   -0.6972811698
     13  C         2.3467384301   -0.9689890623   -0.4458298785
     14  H         2.2333145442   -1.7035854870    0.3371633744
     15  C         3.4993012950   -0.9899069796   -1.2194561065
     16  Cl        4.7354441163   -2.1789079646   -0.8614524758
     17  C         3.6573114580   -0.0855377074   -2.2695730243
     18  Cl        5.1013866456   -0.0879571373   -3.2599020976
     19  C         2.6459734456    0.8267908261   -2.5401600306
     20  H         2.7608870267    1.5308275851   -3.3544785760
     21  C         1.4934274935    0.8419519576   -1.7667606877
     22  H         0.7217614279    1.5713038012   -1.9812604034
   Point Group: c1    Number of degrees of freedom:    60


   Energy is  -3221.127934005

 Hessian updated using BFGS update

 50 Hessian modes will be used to form the next step
  Hessian Eigenvalues:
     0.013151    0.019214    0.020168    0.023193    0.023306    0.023576
     0.023641    0.023676    0.023934    0.023938    0.024084    0.024090
     0.024114    0.024114    0.024133    0.024135    0.024142    0.024143
     0.027900    0.159385    0.159966    0.159976    0.160139    0.223684
     0.233254    0.235331    0.237818    0.246141    0.249973    0.249991
     0.249992    0.249998    0.295492    0.300895    0.331697    0.355259
     0.356642    0.385844    0.424175    0.429885    0.431314    0.455750
     0.457613    0.467826    0.472098    0.477067    0.477868    0.478210
     0.479142    0.570673

 Minimum search - taking simple RFO step
 Searching for Lamda that Minimizes Along All modes
 Value Taken    Lamda =  -0.00218990
 Step Taken.  Stepsize is  0.175773

                             Maximum     Tolerance    Cnvgd?
         Gradient           0.013945      0.000300      NO
         Displacement       0.114005      0.001200      NO
         Energy change     -0.004642      0.000001      NO


 New Cartesian Coordinates Obtained by Inverse Iteration

 Displacement from previous Coordinates is:  0.553393
 ----------------------------------------------------------------
             Standard Nuclear Orientation (Angstroms)
    I     Atom           X                Y                Z
 ----------------------------------------------------------------
    1      C       0.0552165083     0.0044765165     0.0814967639
    2      C      -0.0020231638     0.1109983873     1.4820525518
    3      Cl      1.4721693232     0.2917948551     2.4064078458
    4      C      -1.2394932314     0.1299470644     2.1481243598
    5      Cl     -1.3076354667     0.2626620339     3.8838418614
    6      C      -2.4377724785     0.0496397510     1.4215630436
    7      Cl     -3.9723017559     0.0609593047     2.2414794415
    8      C      -2.3780034332    -0.0410015209     0.0282146729
    9      Cl     -3.8273228942    -0.1492378882    -0.9394272468
   10      C      -1.1519066990    -0.0633785073    -0.6194069092
   11      H      -1.1330889664    -0.1653164446    -1.6962356283
   12      C       1.3209587758    -0.0275005336    -0.7024072055
   13      C       2.3117734602    -0.9846629515    -0.4617340149
   14      H       2.1830667199    -1.7258100316     0.3147518210
   15      C       3.4684760959    -1.0215582623    -1.2323196373
   16      Cl      4.6579784605    -2.2549969370    -0.8829455174
   17      C       3.6574436064    -0.0918719094    -2.2622050042
   18      Cl      5.1011597192    -0.0891016495    -3.2457715012
   19      C       2.6731176871     0.8600558926    -2.5118317231
   20      H       2.8211193136     1.5812430934    -3.3052138093
   21      C       1.5158308372     0.8892837752    -1.7432492822
   22      H       0.7692379463     1.6492186177    -1.9407863949
 ----------------------------------------------------------------
 Nuclear Repulsion Energy =        1964.74418322 hartrees
 There are       89 alpha and       89 beta electrons
 Applying Cartesian multipole field
    Component          Value
    ---------          -----
     (2,0,0)        1.00000E-12
     (0,2,0)        2.00000E-11
     (0,0,2)       -3.00000E-11
 Nucleus-field energy     =    -0.0000000732 hartrees
 Requested basis set is 6-311++G(d,p)
 There are 170 shells and 472 basis functions
 A cutoff of  1.0D-15 yielded  10665 shell pairs
 There are     90258 function pairs (     96920 Cartesian)
 Smallest overlap matrix eigenvalue = 2.52E-07
 Linear dependence detected in AO basis
 Number of orthogonalized atomic orbitals = 467
 Maximum deviation from orthogonality = 3.147E-10
 Guess from superposition of atomic densities
 Warning:  Energy on first SCF cycle will be non-variational
 SAD guess density has 178.000000 electrons

 -----------------------------------------------------------------------
  General SCF calculation program by
  Eric Jon Sundstrom, Paul Horn, Yuezhi Mao, Dmitri Zuev, Alec White,
  David Stuck, Shaama M.S., Shane Yost, Joonho Lee, David Small,
  Daniel Levine, Susi Lehtola, Hugh Burton, Evgeny Epifanovsky,
  Bang C. Huynh
 -----------------------------------------------------------------------
 Exchange:     0.2000 Hartree-Fock + 0.0800 Slater + 0.7200 B88
 Correlation:  0.1900 VWN1RPA + 0.8100 LYP
 Using SG-1 standard quadrature grid
 A restricted SCF calculation will be
 performed using DIIS
 SCF converges when DIIS error is below 1.0e-08
 ---------------------------------------
  Cycle       Energy         DIIS error
 ---------------------------------------
    1   -3225.3359677824      2.82e-02  
    2   -3220.9976390342      2.15e-03  
    3   -3220.8580150221      2.94e-03  
    4   -3221.1070437155      8.30e-04  
    5   -3221.1265253658      3.02e-04  
    6   -3221.1288088697      1.00e-04  
    7   -3221.1290461844      3.57e-05  
    8   -3221.1290784176      1.27e-05  
    9   -3221.1290827238      3.37e-06  
   10   -3221.1290830318      1.03e-06  
   11   -3221.1290830610      2.29e-07  
   12   -3221.1290830621      1.25e-07  
   13   -3221.1290830627      4.08e-08  
   14   -3221.1290830628      1.62e-08  
   15   -3221.1290830629      5.47e-09  Convergence criterion met
 ---------------------------------------
 SCF time:   CPU 732.18s  wall 732.00s 
 SCF   energy in the final basis set =    -3221.1290830629
 Total energy in the final basis set =    -3221.1290830629

 --------------------------------------------------------------

                    Orbital Energies (a.u.)
 --------------------------------------------------------------

 Alpha MOs
 -- Occupied --
********-101.5814-101.5810-101.5800-101.5733-101.5724 -10.2853 -10.2834
-10.2809 -10.2778 -10.2685 -10.2680 -10.2398 -10.2273 -10.2238 -10.2160
-10.2149 -10.2125  -9.4966  -9.4960  -9.4955  -9.4947  -9.4878  -9.4869
 -7.2617  -7.2608  -7.2605  -7.2597  -7.2527  -7.2518  -7.2515  -7.2508
 -7.2505  -7.2504  -7.2500  -7.2496  -7.2496  -7.2487  -7.2427  -7.2421
 -7.2417  -7.2411  -0.9638  -0.9369  -0.9179  -0.9010  -0.8771  -0.8729
 -0.8673  -0.8474  -0.7936  -0.7731  -0.7556  -0.7412  -0.6624  -0.6538
 -0.6354  -0.6114  -0.5558  -0.5487  -0.5268  -0.5147  -0.5000  -0.4850
 -0.4717  -0.4682  -0.4653  -0.4599  -0.4402  -0.4377  -0.4251  -0.4064
 -0.4036  -0.4007  -0.3834  -0.3655  -0.3611  -0.3592  -0.3563  -0.3524
 -0.3440  -0.3381  -0.3379  -0.3248  -0.3195  -0.2898  -0.2787  -0.2736
 -0.2616
 -- Virtual --
 -0.0753  -0.0632  -0.0538  -0.0481  -0.0364  -0.0238  -0.0125  -0.0063
  0.0020   0.0097   0.0157   0.0185   0.0220   0.0227   0.0341   0.0360
  0.0422   0.0449   0.0525   0.0582   0.0618   0.0670   0.0713   0.0718
  0.0806   0.0810   0.0813   0.0852   0.0897   0.0927   0.0965   0.0996
  0.1008   0.1074   0.1084   0.1146   0.1159   0.1166   0.1199   0.1243
  0.1257   0.1281   0.1298   0.1333   0.1382   0.1421   0.1434   0.1486
  0.1509   0.1538   0.1578   0.1624   0.1677   0.1736   0.1748   0.1811
  0.1870   0.1882   0.1901   0.1939   0.1989   0.2062   0.2095   0.2125
  0.2150   0.2197   0.2225   0.2236   0.2302   0.2330   0.2431   0.2452
  0.2497   0.2512   0.2561   0.2584   0.2639   0.2667   0.2682   0.2737
  0.2759   0.2791   0.2810   0.2846   0.2860   0.2939   0.2943   0.3024
  0.3069   0.3115   0.3153   0.3292   0.3323   0.3378   0.3426   0.3539
  0.3996   0.4141   0.4277   0.4310   0.4326   0.4377   0.4431   0.4455
  0.4484   0.4522   0.4564   0.4675   0.4720   0.4730   0.4784   0.4838
  0.4896   0.4924   0.4942   0.4987   0.5127   0.5288   0.5347   0.5484
  0.5579   0.5632   0.5690   0.5752   0.5790   0.5918   0.5942   0.5983
  0.6041   0.6079   0.6150   0.6190   0.6289   0.6334   0.6481   0.6564
  0.6642   0.6686   0.6714   0.6859   0.6870   0.6903   0.7074   0.7126
  0.7159   0.7417   0.7499   0.7818   0.7863   0.7936   0.8084   0.8179
  0.8207   0.8307   0.8339   0.8391   0.8408   0.8422   0.8450   0.8461
  0.8485   0.8509   0.8545   0.8561   0.8584   0.8627   0.8647   0.8788
  0.8849   0.8915   0.8956   0.9009   0.9042   0.9061   0.9201   0.9233
  0.9267   0.9313   0.9346   0.9375   0.9423   0.9485   0.9567   0.9667
  0.9711   0.9734   0.9814   0.9970   1.0076   1.0195   1.0283   1.0407
  1.0538   1.0661   1.0880   1.0957   1.1221   1.1434   1.1526   1.1800
  1.1908   1.2156   1.2295   1.2486   1.2524   1.2542   1.2649   1.2727
  1.2762   1.2807   1.2861   1.2981   1.3065   1.3286   1.3447   1.3662
  1.3898   1.4092   1.4446   1.4791   1.5034   1.5059   1.5182   1.5536
  1.5570   1.5852   1.6049   1.6147   1.6354   1.6423   1.6642   1.6858
  1.6918   1.7155   1.7343   1.7647   1.7787   1.7912   1.8173   1.8312
  1.8387   1.8424   1.8721   1.8777   1.8892   1.9017   1.9124   1.9372
  1.9495   1.9549   1.9668   1.9928   2.0229   2.0481   2.0883   2.0914
  2.1137   2.1391   2.1541   2.2107   2.2246   2.2367   2.2412   2.2445
  2.2609   2.2712   2.2797   2.2846   2.2898   2.3017   2.3161   2.3206
  2.3522   2.3856   2.3969   2.4128   2.4195   2.4332   2.4437   2.4609
  2.4911   2.4929   2.5067   2.5214   2.5464   2.5560   2.5913   2.6114
  2.6192   2.6419   2.6567   2.6627   2.6848   2.7173   2.7342   2.7426
  2.7455   2.7548   2.7756   2.7819   2.8015   2.8245   2.8315   2.8462
  2.8839   2.9093   2.9575   2.9803   3.0432   3.0565   3.0773   3.1063
  3.1140   3.1333   3.1494   3.1727   3.2030   3.2174   3.2443   3.3376
  3.3621   3.4129   3.4923   3.5218   3.6321   3.6494   3.7025   3.7751
  3.8578   3.9025   4.0258   4.0701   4.1218   4.3576   4.7921   4.8202
  9.7279   9.7608   9.7816   9.7967   9.8043   9.8139  23.3209  23.5203
 23.7920  23.8415  23.8828  23.8881  23.9376  23.9438  24.0002  24.0538
 24.0835  24.1386  25.7694  25.7816  25.8042  25.8631  25.8685  25.9232
 26.0775  26.0806  26.1020  26.1629  26.1932  26.2826  26.4483  26.5012
 26.6029  26.7284  26.7680  26.9279 215.7166 215.7519 215.7765 215.7929
215.8032 215.8152
 --------------------------------------------------------------

          Ground-State Mulliken Net Atomic Charges

     Atom                 Charge (a.u.)
  ----------------------------------------
      1 C                    -0.514253
      2 C                    -0.798516
      3 Cl                    0.630598
      4 C                    -0.207707
      5 Cl                    0.610075
      6 C                    -0.293595
      7 Cl                    0.624114
      8 C                    -0.318000
      9 Cl                    0.605952
     10 C                    -0.772602
     11 H                     0.222621
     12 C                     0.869181
     13 C                    -1.512363
     14 H                     0.227809
     15 C                     0.110030
     16 Cl                    0.601973
     17 C                     0.303168
     18 Cl                    0.492333
     19 C                    -0.841745
     20 H                     0.208753
     21 C                    -0.437668
     22 H                     0.189842
  ----------------------------------------
  Sum of atomic charges =     0.000000

 -----------------------------------------------------------------
                    Cartesian Multipole Moments
 -----------------------------------------------------------------
    Charge (ESU x 10^10)
                 0.0000
    Dipole Moment (Debye)
         X      -0.7214      Y       0.8610      Z      -1.2342
       Tot       1.6688
    Quadrupole Moments (Debye-Ang)
        XX    -156.8649     XY       2.5326     YY    -143.8937
        XZ       3.3193     YZ      -4.5963     ZZ    -144.3395
    Octopole Moments (Debye-Ang^2)
       XXX    -256.0544    XXY      32.7619    XYY     -70.3080
       YYY      74.7813    XXZ       1.2376    XYZ     -11.0271
       YYZ     -19.0224    XZZ     -77.2658    YZZ      36.4221
       ZZZ     -50.5110
    Hexadecapole Moments (Debye-Ang^3)
      XXXX   -8445.9551   XXXY     466.8800   XXYY   -1512.3962
      XYYY     438.0470   YYYY    -711.5177   XXXZ    1609.2562
      XXYZ     -70.0172   XYYZ     518.4015   YYYZ    -144.9605
      XXZZ   -2035.8870   XYZZ     179.3913   YYZZ    -776.0898
      XZZZ    1539.9610   YZZZ    -154.7573   ZZZZ   -3900.7683
 -----------------------------------------------------------------
 Calculating analytic gradient of the SCF energy
 Gradient of SCF Energy
            1           2           3           4           5           6
    1   0.0012145   0.0005743   0.0011631  -0.0012025  -0.0015262   0.0018289
    2   0.0007547  -0.0010066   0.0005691   0.0000038   0.0000038   0.0000783
    3  -0.0008047  -0.0001358   0.0004585  -0.0013129   0.0018900  -0.0005291
            7           8           9          10          11          12
    1  -0.0014795   0.0004862  -0.0002364  -0.0006515  -0.0000736  -0.0015477
    2  -0.0000231   0.0002948  -0.0002495   0.0008272  -0.0001357  -0.0011002
    3   0.0011785   0.0001642  -0.0005461   0.0002203   0.0000909   0.0006805
           13          14          15          16          17          18
    1   0.0023227  -0.0000888  -0.0013148   0.0002099  -0.0009156   0.0004590
    2  -0.0002577  -0.0003287   0.0001573  -0.0006845   0.0006149   0.0005128
    3   0.0003308  -0.0007744   0.0007727   0.0006540  -0.0002668  -0.0006603
           19          20          21          22
    1   0.0008911  -0.0003333   0.0000447   0.0001756
    2  -0.0000063   0.0001782  -0.0003583   0.0001555
    3  -0.0005818   0.0000661  -0.0008607  -0.0000339
 Max gradient component =       2.323E-03
 RMS gradient           =       7.999E-04
 Gradient time:  CPU 249.70 s  wall 249.72 s
 Geometry Optimization Parameters
   NAtoms,    NIC,     NZ,  NCons,   NDum,   NFix, NCnnct, MaxDiis
       22     155      22       0       0       0       0       0

 Cartesian Hessian Update
 Hessian updated using BFGS update


** GEOMETRY OPTIMIZATION IN DELOCALIZED INTERNAL COORDINATES **
   Searching for a Minimum

   Optimization Cycle:   3

                       Coordinates (Angstroms)
     ATOM                X               Y               Z
      1  C         0.0552165083    0.0044765165    0.0814967639
      2  C        -0.0020231638    0.1109983873    1.4820525518
      3  Cl        1.4721693232    0.2917948551    2.4064078458
      4  C        -1.2394932314    0.1299470644    2.1481243598
      5  Cl       -1.3076354667    0.2626620339    3.8838418614
      6  C        -2.4377724785    0.0496397510    1.4215630436
      7  Cl       -3.9723017559    0.0609593047    2.2414794415
      8  C        -2.3780034332   -0.0410015209    0.0282146729
      9  Cl       -3.8273228942   -0.1492378882   -0.9394272468
     10  C        -1.1519066990   -0.0633785073   -0.6194069092
     11  H        -1.1330889664   -0.1653164446   -1.6962356283
     12  C         1.3209587758   -0.0275005336   -0.7024072055
     13  C         2.3117734602   -0.9846629515   -0.4617340149
     14  H         2.1830667199   -1.7258100316    0.3147518210
     15  C         3.4684760959   -1.0215582623   -1.2323196373
     16  Cl        4.6579784605   -2.2549969370   -0.8829455174
     17  C         3.6574436064   -0.0918719094   -2.2622050042
     18  Cl        5.1011597192   -0.0891016495   -3.2457715012
     19  C         2.6731176871    0.8600558926   -2.5118317231
     20  H         2.8211193136    1.5812430934   -3.3052138093
     21  C         1.5158308372    0.8892837752   -1.7432492822
     22  H         0.7692379463    1.6492186177   -1.9407863949
   Point Group: c1    Number of degrees of freedom:    60


   Energy is  -3221.129083063

 Hessian updated using BFGS update

 52 Hessian modes will be used to form the next step
  Hessian Eigenvalues:
     0.011919    0.019216    0.020011    0.023108    0.023318    0.023523
     0.023662    0.023682    0.023912    0.023941    0.024083    0.024091
     0.024110    0.024114    0.024124    0.024135    0.024142    0.024358
     0.027868    0.158565    0.159966    0.160032    0.160409    0.222194
     0.232753    0.235300    0.240354    0.246448    0.249973    0.249996
     0.249999    0.278375    0.282199    0.300913    0.301630    0.331276
     0.355366    0.356655    0.356693    0.385120    0.429333    0.430786
     0.435990    0.444498    0.466852    0.468022    0.473154    0.477360
     0.478106    0.478862    0.495843    0.543111

 Minimum search - taking simple RFO step
 Searching for Lamda that Minimizes Along All modes
 Value Taken    Lamda =  -0.00031888
 Step Taken.  Stepsize is  0.101957

                             Maximum     Tolerance    Cnvgd?
         Gradient           0.004374      0.000300      NO
         Displacement       0.067560      0.001200      NO
         Energy change     -0.001149      0.000001      NO


 New Cartesian Coordinates Obtained by Inverse Iteration

 Displacement from previous Coordinates is:  0.327310
 ----------------------------------------------------------------
             Standard Nuclear Orientation (Angstroms)
    I     Atom           X                Y                Z
 ----------------------------------------------------------------
    1      C       0.0461229935     0.0063287719     0.0678264668
    2      C      -0.0024471775     0.1324633235     1.4642700080
    3      Cl      1.4775166282     0.3265513960     2.3713089473
    4      C      -1.2307415073     0.1453197088     2.1415452688
    5      Cl     -1.2683575181     0.3035465289     3.8718622064
    6      C      -2.4353108522     0.0407775565     1.4255923759
    7      Cl     -3.9621307519     0.0503360559     2.2511035398
    8      C      -2.3846551097    -0.0713747829     0.0325642242
    9      Cl     -3.8407782329    -0.2002078271    -0.9198806207
   10      C      -1.1629729233    -0.0902226839    -0.6254319221
   11      H      -1.1497223373    -0.2048526192    -1.7011562612
   12      C       1.3141893163    -0.0186951917    -0.7107803281
   13      C       2.2879653993    -0.9926132762    -0.4764168054
   14      H       2.1463072754    -1.7358952553     0.2966757983
   15      C       3.4514486358    -1.0344009611    -1.2383308038
   16      Cl      4.6226566769    -2.2871077806    -0.9045268990
   17      C       3.6615076009    -0.0906473312    -2.2492017503
   18      Cl      5.1123103701    -0.0977248227    -3.2191190032
   19      C       2.6927115351     0.8808918206    -2.4897740562
   20      H       2.8611826704     1.6114300375    -3.2703350101
   21      C       1.5286726554     0.9151033352    -1.7311805779
   22      H       0.7925250177     1.6868366534    -1.9222163103
 ----------------------------------------------------------------
 Nuclear Repulsion Energy =        1967.15521552 hartrees
 There are       89 alpha and       89 beta electrons
 Applying Cartesian multipole field
    Component          Value
    ---------          -----
     (2,0,0)        1.00000E-12
     (0,2,0)        2.00000E-11
     (0,0,2)       -3.00000E-11
 Nucleus-field energy     =    -0.0000000720 hartrees
 Requested basis set is 6-311++G(d,p)
 There are 170 shells and 472 basis functions
 A cutoff of  1.0D-15 yielded  10668 shell pairs
 There are     90272 function pairs (     96933 Cartesian)
 Smallest overlap matrix eigenvalue = 2.54E-07
 Linear dependence detected in AO basis
 Number of orthogonalized atomic orbitals = 467
 Maximum deviation from orthogonality = 3.772E-10
 Guess from superposition of atomic densities
 Warning:  Energy on first SCF cycle will be non-variational
 SAD guess density has 178.000000 electrons

 -----------------------------------------------------------------------
  General SCF calculation program by
  Eric Jon Sundstrom, Paul Horn, Yuezhi Mao, Dmitri Zuev, Alec White,
  David Stuck, Shaama M.S., Shane Yost, Joonho Lee, David Small,
  Daniel Levine, Susi Lehtola, Hugh Burton, Evgeny Epifanovsky,
  Bang C. Huynh
 -----------------------------------------------------------------------
 Exchange:     0.2000 Hartree-Fock + 0.0800 Slater + 0.7200 B88
 Correlation:  0.1900 VWN1RPA + 0.8100 LYP
 Using SG-1 standard quadrature grid
 A restricted SCF calculation will be
 performed using DIIS
 SCF converges when DIIS error is below 1.0e-08
 ---------------------------------------
  Cycle       Energy         DIIS error
 ---------------------------------------
    1   -3225.3584342637      2.82e-02  
    2   -3220.9973256776      2.15e-03  
    3   -3220.8567152726      2.94e-03  
    4   -3221.1070436374      8.34e-04  
    5   -3221.1266710571      3.03e-04  
    6   -3221.1289669303      1.00e-04  
    7   -3221.1292056614      3.56e-05  
    8   -3221.1292377072      1.27e-05  
    9   -3221.1292419813      3.34e-06  
   10   -3221.1292422835      1.04e-06  
   11   -3221.1292423133      2.26e-07  
   12   -3221.1292423141      1.23e-07  
   13   -3221.1292423147      4.07e-08  
   14   -3221.1292423144      1.61e-08  
   15   -3221.1292423146      5.40e-09  Convergence criterion met
 ---------------------------------------
 SCF time:   CPU 760.54s  wall 761.00s 
 SCF   energy in the final basis set =    -3221.1292423146
 Total energy in the final basis set =    -3221.1292423146

 --------------------------------------------------------------

                    Orbital Energies (a.u.)
 --------------------------------------------------------------

 Alpha MOs
 -- Occupied --
********-101.5814-101.5808-101.5796-101.5731-101.5722 -10.2846 -10.2833
-10.2796 -10.2775 -10.2680 -10.2675 -10.2388 -10.2264 -10.2237 -10.2156
-10.2147 -10.2123  -9.4968  -9.4961  -9.4954  -9.4944  -9.4876  -9.4868
 -7.2618  -7.2609  -7.2603  -7.2593  -7.2524  -7.2517  -7.2517  -7.2510
 -7.2507  -7.2503  -7.2501  -7.2495  -7.2493  -7.2483  -7.2425  -7.2419
 -7.2416  -7.2410  -0.9643  -0.9371  -0.9188  -0.9012  -0.8771  -0.8734
 -0.8676  -0.8474  -0.7933  -0.7726  -0.7555  -0.7409  -0.6623  -0.6534
 -0.6355  -0.6110  -0.5556  -0.5488  -0.5270  -0.5152  -0.4998  -0.4851
 -0.4718  -0.4681  -0.4653  -0.4600  -0.4403  -0.4380  -0.4251  -0.4065
 -0.4034  -0.4010  -0.3831  -0.3652  -0.3609  -0.3590  -0.3567  -0.3525
 -0.3441  -0.3379  -0.3375  -0.3244  -0.3197  -0.2888  -0.2782  -0.2733
 -0.2619
 -- Virtual --
 -0.0738  -0.0630  -0.0527  -0.0475  -0.0372  -0.0234  -0.0122  -0.0056
  0.0020   0.0099   0.0154   0.0189   0.0225   0.0233   0.0343   0.0362
  0.0426   0.0455   0.0525   0.0582   0.0619   0.0669   0.0718   0.0719
  0.0805   0.0809   0.0816   0.0852   0.0898   0.0931   0.0965   0.0995
  0.1012   0.1073   0.1085   0.1143   0.1160   0.1171   0.1201   0.1244
  0.1261   0.1276   0.1296   0.1332   0.1381   0.1419   0.1443   0.1490
  0.1504   0.1539   0.1581   0.1626   0.1679   0.1736   0.1751   0.1813
  0.1872   0.1883   0.1900   0.1932   0.1991   0.2062   0.2092   0.2129
  0.2154   0.2203   0.2234   0.2246   0.2305   0.2330   0.2425   0.2454
  0.2488   0.2515   0.2563   0.2591   0.2641   0.2676   0.2677   0.2741
  0.2758   0.2794   0.2816   0.2849   0.2866   0.2929   0.2937   0.3017
  0.3068   0.3108   0.3144   0.3292   0.3325   0.3380   0.3431   0.3540
  0.4001   0.4143   0.4277   0.4311   0.4334   0.4370   0.4433   0.4457
  0.4485   0.4520   0.4569   0.4671   0.4722   0.4738   0.4781   0.4854
  0.4899   0.4922   0.4945   0.4977   0.5127   0.5294   0.5353   0.5493
  0.5593   0.5615   0.5682   0.5756   0.5789   0.5933   0.5955   0.5997
  0.6043   0.6093   0.6154   0.6199   0.6292   0.6340   0.6486   0.6580
  0.6648   0.6694   0.6721   0.6856   0.6858   0.6895   0.7076   0.7110
  0.7175   0.7409   0.7516   0.7793   0.7857   0.7928   0.8084   0.8179
  0.8222   0.8311   0.8348   0.8392   0.8408   0.8426   0.8451   0.8461
  0.8487   0.8523   0.8558   0.8563   0.8593   0.8633   0.8653   0.8785
  0.8865   0.8927   0.8953   0.9002   0.9040   0.9062   0.9210   0.9252
  0.9275   0.9314   0.9349   0.9389   0.9426   0.9494   0.9563   0.9669
  0.9724   0.9738   0.9833   0.9997   1.0068   1.0199   1.0282   1.0427
  1.0525   1.0692   1.0914   1.0935   1.1241   1.1434   1.1550   1.1823
  1.1917   1.2154   1.2313   1.2492   1.2539   1.2567   1.2672   1.2743
  1.2763   1.2813   1.2869   1.2984   1.3068   1.3267   1.3494   1.3667
  1.3923   1.4098   1.4416   1.4801   1.5052   1.5065   1.5204   1.5539
  1.5584   1.5851   1.6066   1.6159   1.6383   1.6445   1.6659   1.6867
  1.6912   1.7148   1.7322   1.7662   1.7822   1.7929   1.8172   1.8326
  1.8388   1.8437   1.8719   1.8770   1.8895   1.9030   1.9138   1.9399
  1.9502   1.9560   1.9688   1.9934   2.0242   2.0479   2.0895   2.0932
  2.1140   2.1384   2.1546   2.2103   2.2247   2.2375   2.2412   2.2446
  2.2611   2.2734   2.2796   2.2839   2.2910   2.3021   2.3182   2.3215
  2.3534   2.3875   2.3997   2.4134   2.4205   2.4341   2.4468   2.4624
  2.4936   2.4943   2.5085   2.5223   2.5478   2.5576   2.5934   2.6114
  2.6196   2.6451   2.6587   2.6645   2.6878   2.7177   2.7349   2.7420
  2.7480   2.7551   2.7763   2.7825   2.7947   2.8234   2.8314   2.8476
  2.8816   2.9099   2.9624   2.9833   3.0463   3.0578   3.0790   3.1069
  3.1158   3.1365   3.1507   3.1745   3.2041   3.2199   3.2464   3.3391
  3.3647   3.4140   3.4933   3.5219   3.6353   3.6521   3.7046   3.7778
  3.8592   3.9050   4.0264   4.0702   4.1216   4.3513   4.7948   4.8217
  9.7302   9.7612   9.7820   9.7984   9.8050   9.8177  23.3224  23.5218
 23.7919  23.8449  23.8842  23.8907  23.9364  23.9486  24.0017  24.0536
 24.0847  24.1412  25.7695  25.7824  25.8045  25.8637  25.8691  25.9239
 26.0766  26.0851  26.1062  26.1638  26.1892  26.2857  26.4498  26.5047
 26.6059  26.7317  26.7690  26.9353 215.7192 215.7522 215.7768 215.7948
215.8037 215.8197
 --------------------------------------------------------------

          Ground-State Mulliken Net Atomic Charges

     Atom                 Charge (a.u.)
  ----------------------------------------
      1 C                    -0.501771
      2 C                    -0.819186
      3 Cl                    0.635431
      4 C                    -0.202070
      5 Cl                    0.606409
      6 C                    -0.262977
      7 Cl                    0.620804
      8 C                    -0.339863
      9 Cl                    0.605141
     10 C                    -0.767112
     11 H                     0.223515
     12 C                     0.839607
     13 C                    -1.517744
     14 H                     0.228907
     15 C                     0.085962
     16 Cl                    0.601383
     17 C                     0.311210
     18 Cl                    0.492223
     19 C                    -0.821069
     20 H                     0.208821
     21 C                    -0.416937
     22 H                     0.189317
  ----------------------------------------
  Sum of atomic charges =     0.000000

 -----------------------------------------------------------------
                    Cartesian Multipole Moments
 -----------------------------------------------------------------
    Charge (ESU x 10^10)
                -0.0000
    Dipole Moment (Debye)
         X      -0.7266      Y       0.8772      Z      -1.2077
       Tot       1.6601
    Quadrupole Moments (Debye-Ang)
        XX    -156.7006     XY       2.6090     YY    -143.7741
        XZ       3.2930     YZ      -4.5914     ZZ    -144.3765
    Octopole Moments (Debye-Ang^2)
       XXX    -255.8432    XXY      33.3690    XYY     -70.2161
       YYY      75.9430    XXZ       1.0211    XYZ     -11.1475
       YYZ     -18.9394    XZZ     -77.2185    YZZ      36.6068
       ZZZ     -48.9399
    Hexadecapole Moments (Debye-Ang^3)
      XXXX   -8418.0878   XXXY     458.2010   XXYY   -1511.3895
      XYYY     428.4039   YYYY    -731.9515   XXXZ    1603.0487
      XXYZ     -74.2873   XYYZ     516.2544   YYYZ    -159.6290
      XXZZ   -2026.4422   XYZZ     176.5559   YYZZ    -772.5475
      XZZZ    1538.6615   YZZZ    -166.3865   ZZZZ   -3865.0177
 -----------------------------------------------------------------
 Calculating analytic gradient of the SCF energy
 Gradient of SCF Energy
            1           2           3           4           5           6
    1   0.0014284  -0.0001083  -0.0002251   0.0004130   0.0005830  -0.0002631
    2   0.0004292  -0.0002508  -0.0000367  -0.0000420  -0.0000100   0.0000136
    3   0.0002952  -0.0003208  -0.0003127  -0.0001148   0.0001636   0.0001583
            7           8           9          10          11          12
    1  -0.0003824  -0.0003877   0.0001368  -0.0005923  -0.0000561  -0.0008755
    2  -0.0000759   0.0000178  -0.0000124   0.0001514  -0.0001150  -0.0004786
    3  -0.0004123  -0.0002782  -0.0000412  -0.0000462   0.0000841   0.0010069
           13          14          15          16          17          18
    1   0.0004184   0.0000204  -0.0002892   0.0000744   0.0001881  -0.0000088
    2   0.0002688  -0.0001652   0.0002179  -0.0000372  -0.0001461   0.0000184
    3   0.0002055  -0.0000029  -0.0000356  -0.0000077  -0.0000413   0.0001090
           19          20          21          22
    1   0.0001229  -0.0000830  -0.0002270   0.0001133
    2   0.0000908  -0.0000344   0.0000727   0.0001237
    3  -0.0002607   0.0000502  -0.0002101   0.0000119
 Max gradient component =       1.428E-03
 RMS gradient           =       3.262E-04
 Gradient time:  CPU 243.90 s  wall 243.91 s
 Geometry Optimization Parameters
   NAtoms,    NIC,     NZ,  NCons,   NDum,   NFix, NCnnct, MaxDiis
       22     155      22       0       0       0       0       0

 Cartesian Hessian Update
 Hessian updated using BFGS update


** GEOMETRY OPTIMIZATION IN DELOCALIZED INTERNAL COORDINATES **
   Searching for a Minimum

   Optimization Cycle:   4

                       Coordinates (Angstroms)
     ATOM                X               Y               Z
      1  C         0.0461229935    0.0063287719    0.0678264668
      2  C        -0.0024471775    0.1324633235    1.4642700080
      3  Cl        1.4775166282    0.3265513960    2.3713089473
      4  C        -1.2307415073    0.1453197088    2.1415452688
      5  Cl       -1.2683575181    0.3035465289    3.8718622064
      6  C        -2.4353108522    0.0407775565    1.4255923759
      7  Cl       -3.9621307519    0.0503360559    2.2511035398
      8  C        -2.3846551097   -0.0713747829    0.0325642242
      9  Cl       -3.8407782329   -0.2002078271   -0.9198806207
     10  C        -1.1629729233   -0.0902226839   -0.6254319221
     11  H        -1.1497223373   -0.2048526192   -1.7011562612
     12  C         1.3141893163   -0.0186951917   -0.7107803281
     13  C         2.2879653993   -0.9926132762   -0.4764168054
     14  H         2.1463072754   -1.7358952553    0.2966757983
     15  C         3.4514486358   -1.0344009611   -1.2383308038
     16  Cl        4.6226566769   -2.2871077806   -0.9045268990
     17  C         3.6615076009   -0.0906473312   -2.2492017503
     18  Cl        5.1123103701   -0.0977248227   -3.2191190032
     19  C         2.6927115351    0.8808918206   -2.4897740562
     20  H         2.8611826704    1.6114300375   -3.2703350101
     21  C         1.5286726554    0.9151033352   -1.7311805779
     22  H         0.7925250177    1.6868366534   -1.9222163103
   Point Group: c1    Number of degrees of freedom:    60


   Energy is  -3221.129242315

 Hessian updated using BFGS update

 56 Hessian modes will be used to form the next step
  Hessian Eigenvalues:
     0.009976    0.019234    0.019839    0.023066    0.023321    0.023385
     0.023639    0.023671    0.023907    0.023961    0.024082    0.024105
     0.024112    0.024120    0.024129    0.024142    0.024167    0.024246
     0.027910    0.158311    0.159961    0.159967    0.160168    0.220421
     0.231851    0.234777    0.241282    0.247032    0.248145    0.249978
     0.249992    0.249996    0.249999    0.277054    0.297676    0.300933
     0.301012    0.314337    0.340112    0.355440    0.356650    0.356659
     0.356713    0.384968    0.428406    0.430635    0.435981    0.452649
     0.465286    0.467860    0.472674    0.476872    0.478073    0.478839
     0.528176    0.557515

 Minimum search - taking simple RFO step
 Searching for Lamda that Minimizes Along All modes
 Value Taken    Lamda =  -0.00003729
 Step Taken.  Stepsize is  0.038137

                             Maximum     Tolerance    Cnvgd?
         Gradient           0.001615      0.000300      NO
         Displacement       0.027403      0.001200      NO
         Energy change     -0.000159      0.000001      NO


 New Cartesian Coordinates Obtained by Inverse Iteration

 Displacement from previous Coordinates is:  0.118200
 ----------------------------------------------------------------
             Standard Nuclear Orientation (Angstroms)
    I     Atom           X                Y                Z
 ----------------------------------------------------------------
    1      C       0.0438843495     0.0050493802     0.0648119789
    2      C      -0.0022952017     0.1399976739     1.4610146359
    3      Cl      1.4792965959     0.3405307412     2.3644810832
    4      C      -1.2296107767     0.1529944737     2.1397957665
    5      Cl     -1.2707932127     0.3234192145     3.8681456899
    6      C      -2.4335879328     0.0387902297     1.4262909455
    7      Cl     -3.9560845381     0.0498934698     2.2582747695
    8      C      -2.3851653346    -0.0825974388     0.0341105180
    9      Cl     -3.8438306426    -0.2205577850    -0.9132534441
   10      C      -1.1646915664    -0.1004596794    -0.6265803566
   11      H      -1.1521262749    -0.2187703185    -1.7020450726
   12      C       1.3129328792    -0.0178319458    -0.7144629547
   13      C       2.2807135040    -0.9981691011    -0.4847287216
   14      H       2.1341292420    -1.7432928426     0.2856595921
   15      C       3.4466084153    -1.0399932975    -1.2433303415
   16      Cl      4.6116408742    -2.2996582528    -0.9159043353
   17      C       3.6632853325    -0.0893469687    -2.2460665699
   18      Cl      5.1155743075    -0.0974229838    -3.2136284402
   19      C       2.6998311886     0.8888507750    -2.4813680718
   20      H       2.8746560663     1.6241825602    -3.2561541394
   21      C       1.5336499423     0.9226885466    -1.7264259069
   22      H       0.7999831478     1.6975462057    -1.9142381374
 ----------------------------------------------------------------
 Nuclear Repulsion Energy =        1967.39385318 hartrees
 There are       89 alpha and       89 beta electrons
 Applying Cartesian multipole field
    Component          Value
    ---------          -----
     (2,0,0)        1.00000E-12
     (0,2,0)        2.00000E-11
     (0,0,2)       -3.00000E-11
 Nucleus-field energy     =    -0.0000000717 hartrees
 Requested basis set is 6-311++G(d,p)
 There are 170 shells and 472 basis functions
 A cutoff of  1.0D-15 yielded  10670 shell pairs
 There are     90280 function pairs (     96942 Cartesian)
 Smallest overlap matrix eigenvalue = 2.55E-07
 Linear dependence detected in AO basis
 Number of orthogonalized atomic orbitals = 467
 Maximum deviation from orthogonality = 2.872E-10
 Guess from superposition of atomic densities
 Warning:  Energy on first SCF cycle will be non-variational
 SAD guess density has 178.000000 electrons

 -----------------------------------------------------------------------
  General SCF calculation program by
  Eric Jon Sundstrom, Paul Horn, Yuezhi Mao, Dmitri Zuev, Alec White,
  David Stuck, Shaama M.S., Shane Yost, Joonho Lee, David Small,
  Daniel Levine, Susi Lehtola, Hugh Burton, Evgeny Epifanovsky,
  Bang C. Huynh
 -----------------------------------------------------------------------
 Exchange:     0.2000 Hartree-Fock + 0.0800 Slater + 0.7200 B88
 Correlation:  0.1900 VWN1RPA + 0.8100 LYP
 Using SG-1 standard quadrature grid
 A restricted SCF calculation will be
 performed using DIIS
 SCF converges when DIIS error is below 1.0e-08
 ---------------------------------------
  Cycle       Energy         DIIS error
 ---------------------------------------
    1   -3225.3614637265      2.83e-02  
    2   -3220.9972710289      2.15e-03  
    3   -3220.8570407264      2.94e-03  
    4   -3221.1070954573      8.33e-04  
    5   -3221.1266904452      3.03e-04  
    6   -3221.1289878929      1.00e-04  
    7   -3221.1292265315      3.56e-05  
    8   -3221.1292585049      1.26e-05  
    9   -3221.1292627681      3.34e-06  
   10   -3221.1292630688      1.04e-06  
   11   -3221.1292630985      2.27e-07  
   12   -3221.1292630997      1.24e-07  
   13   -3221.1292631001      4.09e-08  
   14   -3221.1292631002      1.61e-08  
   15   -3221.1292631000      5.36e-09  Convergence criterion met
 ---------------------------------------
 SCF time:   CPU 741.82s  wall 742.00s 
 SCF   energy in the final basis set =    -3221.1292631000
 Total energy in the final basis set =    -3221.1292631000

 --------------------------------------------------------------

                    Orbital Energies (a.u.)
 --------------------------------------------------------------

 Alpha MOs
 -- Occupied --
********-101.5814-101.5808-101.5796-101.5730-101.5723 -10.2844 -10.2830
-10.2796 -10.2775 -10.2679 -10.2674 -10.2387 -10.2263 -10.2237 -10.2155
-10.2147 -10.2122  -9.4967  -9.4961  -9.4953  -9.4944  -9.4876  -9.4868
 -7.2617  -7.2609  -7.2603  -7.2593  -7.2524  -7.2517  -7.2516  -7.2510
 -7.2506  -7.2502  -7.2501  -7.2494  -7.2493  -7.2483  -7.2424  -7.2418
 -7.2416  -7.2410  -0.9644  -0.9371  -0.9186  -0.9014  -0.8770  -0.8734
 -0.8676  -0.8475  -0.7932  -0.7726  -0.7556  -0.7408  -0.6621  -0.6532
 -0.6358  -0.6109  -0.5555  -0.5488  -0.5271  -0.5154  -0.4996  -0.4851
 -0.4718  -0.4680  -0.4653  -0.4601  -0.4403  -0.4380  -0.4251  -0.4064
 -0.4032  -0.4010  -0.3831  -0.3652  -0.3609  -0.3591  -0.3566  -0.3523
 -0.3441  -0.3380  -0.3377  -0.3244  -0.3195  -0.2885  -0.2782  -0.2733
 -0.2622
 -- Virtual --
 -0.0732  -0.0630  -0.0525  -0.0474  -0.0377  -0.0233  -0.0122  -0.0055
  0.0019   0.0099   0.0153   0.0189   0.0227   0.0234   0.0343   0.0362
  0.0427   0.0457   0.0525   0.0582   0.0619   0.0669   0.0719   0.0720
  0.0805   0.0809   0.0816   0.0851   0.0898   0.0932   0.0966   0.0995
  0.1013   0.1072   0.1085   0.1142   0.1160   0.1173   0.1200   0.1243
  0.1260   0.1274   0.1295   0.1331   0.1381   0.1417   0.1445   0.1490
  0.1503   0.1539   0.1581   0.1626   0.1677   0.1736   0.1753   0.1815
  0.1871   0.1883   0.1903   0.1931   0.1990   0.2061   0.2092   0.2130
  0.2155   0.2204   0.2236   0.2249   0.2307   0.2330   0.2423   0.2456
  0.2483   0.2516   0.2563   0.2594   0.2643   0.2676   0.2678   0.2741
  0.2759   0.2792   0.2817   0.2849   0.2868   0.2923   0.2936   0.3015
  0.3066   0.3106   0.3140   0.3293   0.3328   0.3380   0.3432   0.3539
  0.4003   0.4140   0.4278   0.4312   0.4335   0.4370   0.4435   0.4459
  0.4485   0.4519   0.4572   0.4671   0.4723   0.4741   0.4781   0.4854
  0.4898   0.4922   0.4949   0.4970   0.5128   0.5297   0.5354   0.5495
  0.5597   0.5608   0.5682   0.5755   0.5788   0.5941   0.5957   0.6000
  0.6044   0.6101   0.6153   0.6203   0.6291   0.6343   0.6487   0.6586
  0.6649   0.6695   0.6724   0.6852   0.6855   0.6896   0.7077   0.7104
  0.7182   0.7408   0.7522   0.7787   0.7855   0.7928   0.8085   0.8178
  0.8225   0.8311   0.8351   0.8393   0.8405   0.8426   0.8451   0.8461
  0.8489   0.8526   0.8557   0.8562   0.8595   0.8637   0.8655   0.8783
  0.8869   0.8931   0.8955   0.9008   0.9039   0.9061   0.9211   0.9253
  0.9276   0.9309   0.9344   0.9391   0.9426   0.9497   0.9562   0.9668
  0.9725   0.9739   0.9838   1.0003   1.0061   1.0198   1.0284   1.0427
  1.0521   1.0704   1.0921   1.0928   1.1246   1.1438   1.1559   1.1828
  1.1918   1.2151   1.2315   1.2494   1.2541   1.2572   1.2679   1.2747
  1.2763   1.2813   1.2872   1.2989   1.3069   1.3260   1.3509   1.3671
  1.3917   1.4097   1.4404   1.4802   1.5052   1.5074   1.5207   1.5538
  1.5588   1.5851   1.6066   1.6157   1.6391   1.6453   1.6665   1.6870
  1.6908   1.7144   1.7319   1.7665   1.7828   1.7932   1.8173   1.8328
  1.8388   1.8439   1.8715   1.8770   1.8892   1.9035   1.9143   1.9404
  1.9504   1.9563   1.9700   1.9935   2.0248   2.0474   2.0899   2.0935
  2.1141   2.1380   2.1548   2.2099   2.2249   2.2377   2.2413   2.2443
  2.2612   2.2729   2.2794   2.2837   2.2907   2.3022   2.3186   2.3223
  2.3539   2.3878   2.4007   2.4139   2.4206   2.4343   2.4477   2.4630
  2.4938   2.4945   2.5086   2.5223   2.5478   2.5583   2.5938   2.6115
  2.6199   2.6462   2.6593   2.6648   2.6886   2.7176   2.7349   2.7402
  2.7494   2.7554   2.7761   2.7822   2.7926   2.8231   2.8316   2.8481
  2.8806   2.9101   2.9631   2.9838   3.0466   3.0582   3.0795   3.1074
  3.1156   3.1370   3.1508   3.1750   3.2045   3.2201   3.2463   3.3397
  3.3652   3.4147   3.4938   3.5222   3.6360   3.6527   3.7050   3.7786
  3.8594   3.9049   4.0270   4.0702   4.1215   4.3484   4.7958   4.8222
  9.7301   9.7613   9.7823   9.7985   9.8057   9.8176  23.3226  23.5216
 23.7932  23.8448  23.8838  23.8912  23.9382  23.9479  24.0023  24.0538
 24.0858  24.1427  25.7698  25.7824  25.8042  25.8637  25.8690  25.9238
 26.0786  26.0847  26.1059  26.1644  26.1884  26.2867  26.4499  26.5052
 26.6060  26.7328  26.7691  26.9358 215.7190 215.7523 215.7771 215.7949
215.8046 215.8195
 --------------------------------------------------------------

          Ground-State Mulliken Net Atomic Charges

     Atom                 Charge (a.u.)
  ----------------------------------------
      1 C                    -0.500909
      2 C                    -0.816180
      3 Cl                    0.636047
      4 C                    -0.202829
      5 Cl                    0.606586
      6 C                    -0.268386
      7 Cl                    0.620684
      8 C                    -0.338488
      9 Cl                    0.604083
     10 C                    -0.761360
     11 H                     0.223843
     12 C                     0.829925
     13 C                    -1.512277
     14 H                     0.229441
     15 C                     0.077852
     16 Cl                    0.600692
     17 C                     0.308629
     18 Cl                    0.492385
     19 C                    -0.810857
     20 H                     0.209024
     21 C                    -0.416960
     22 H                     0.189055
  ----------------------------------------
  Sum of atomic charges =     0.000000

 -----------------------------------------------------------------
                    Cartesian Multipole Moments
 -----------------------------------------------------------------
    Charge (ESU x 10^10)
                -0.0000
    Dipole Moment (Debye)
         X      -0.7260      Y       0.8813      Z      -1.2002
       Tot       1.6566
    Quadrupole Moments (Debye-Ang)
        XX    -156.6893     XY       2.6299     YY    -143.7285
        XZ       3.2638     YZ      -4.5910     ZZ    -144.4075
    Octopole Moments (Debye-Ang^2)
       XXX    -255.3639    XXY      33.5135    XYY     -70.0558
       YYY      76.0443    XXZ       1.0953    XYZ     -11.2211
       YYZ     -18.9341    XZZ     -77.4081    YZZ      36.6038
       ZZZ     -48.3704
    Hexadecapole Moments (Debye-Ang^3)
      XXXX   -8412.1926   XXXY     455.5975   XXYY   -1511.4275
      XYYY     425.3826   YYYY    -740.4962   XXXZ    1605.6566
      XXYZ     -76.3260   XYYZ     516.9475   YYYZ    -166.5092
      XXZZ   -2023.9710   XYZZ     175.6553   YYZZ    -772.7008
      XZZZ    1541.2684   YZZZ    -172.0188   ZZZZ   -3859.3129
 -----------------------------------------------------------------
 Calculating analytic gradient of the SCF energy
 Gradient of SCF Energy
            1           2           3           4           5           6
    1   0.0005351  -0.0001942  -0.0000233  -0.0001171  -0.0001253   0.0000135
    2   0.0000669  -0.0000431  -0.0000923  -0.0000495  -0.0000431   0.0000034
    3   0.0000729  -0.0001213  -0.0002282  -0.0001059  -0.0002061   0.0003883
            7           8           9          10          11          12
    1   0.0003144  -0.0000568   0.0000892  -0.0002164   0.0000140  -0.0002660
    2   0.0000090  -0.0000533   0.0000262   0.0000377  -0.0000450  -0.0000703
    3  -0.0000360  -0.0001663   0.0000232  -0.0000447  -0.0000018   0.0003469
           13          14          15          16          17          18
    1  -0.0000702   0.0000189  -0.0000377   0.0000636   0.0002102  -0.0000642
    2   0.0002305   0.0000097   0.0001827   0.0000440  -0.0001423  -0.0000634
    3  -0.0000121   0.0001090  -0.0001047  -0.0000831   0.0000290   0.0001476
           19          20          21          22
    1  -0.0001019  -0.0000086  -0.0000006   0.0000236
    2   0.0000173  -0.0000174  -0.0000285   0.0000208
    3   0.0000732   0.0000043  -0.0001022   0.0000182
 Max gradient component =       5.351E-04
 RMS gradient           =       1.401E-04
 Gradient time:  CPU 246.09 s  wall 246.10 s
 Geometry Optimization Parameters
   NAtoms,    NIC,     NZ,  NCons,   NDum,   NFix, NCnnct, MaxDiis
       22     155      22       0       0       0       0       0

 Cartesian Hessian Update
 Hessian updated using BFGS update


** GEOMETRY OPTIMIZATION IN DELOCALIZED INTERNAL COORDINATES **
   Searching for a Minimum

   Optimization Cycle:   5

                       Coordinates (Angstroms)
     ATOM                X               Y               Z
      1  C         0.0438843495    0.0050493802    0.0648119789
      2  C        -0.0022952017    0.1399976739    1.4610146359
      3  Cl        1.4792965959    0.3405307412    2.3644810832
      4  C        -1.2296107767    0.1529944737    2.1397957665
      5  Cl       -1.2707932127    0.3234192145    3.8681456899
      6  C        -2.4335879328    0.0387902297    1.4262909455
      7  Cl       -3.9560845381    0.0498934698    2.2582747695
      8  C        -2.3851653346   -0.0825974388    0.0341105180
      9  Cl       -3.8438306426   -0.2205577850   -0.9132534441
     10  C        -1.1646915664   -0.1004596794   -0.6265803566
     11  H        -1.1521262749   -0.2187703185   -1.7020450726
     12  C         1.3129328792   -0.0178319458   -0.7144629547
     13  C         2.2807135040   -0.9981691011   -0.4847287216
     14  H         2.1341292420   -1.7432928426    0.2856595921
     15  C         3.4466084153   -1.0399932975   -1.2433303415
     16  Cl        4.6116408742   -2.2996582528   -0.9159043353
     17  C         3.6632853325   -0.0893469687   -2.2460665699
     18  Cl        5.1155743075   -0.0974229838   -3.2136284402
     19  C         2.6998311886    0.8888507750   -2.4813680718
     20  H         2.8746560663    1.6241825602   -3.2561541394
     21  C         1.5336499423    0.9226885466   -1.7264259069
     22  H         0.7999831478    1.6975462057   -1.9142381374
   Point Group: c1    Number of degrees of freedom:    60


   Energy is  -3221.129263100

 Hessian updated using BFGS update

 58 Hessian modes will be used to form the next step
  Hessian Eigenvalues:
     0.007307    0.019201    0.019894    0.023141    0.023175    0.023455
     0.023617    0.023687    0.023864    0.023924    0.024056    0.024088
     0.024113    0.024114    0.024130    0.024134    0.024143    0.024500
     0.027928    0.158457    0.159813    0.160006    0.160132    0.220483
     0.229638    0.234442    0.240863    0.245344    0.247402    0.249979
     0.249995    0.249997    0.249999    0.264025    0.287568    0.298364
     0.300238    0.301003    0.301575    0.321330    0.336923    0.356402
     0.356656    0.356679    0.356912    0.403152    0.426147    0.430408
     0.438103    0.448696    0.467438    0.469786    0.473408    0.476236
     0.478785    0.505626    0.518263    0.563525

 Minimum search - taking simple RFO step
 Searching for Lamda that Minimizes Along All modes
 Value Taken    Lamda =  -0.00000996
 Step Taken.  Stepsize is  0.026842

                             Maximum     Tolerance    Cnvgd?
         Gradient           0.000757      0.000300      NO
         Displacement       0.022550      0.001200      NO
         Energy change     -0.000021      0.000001      NO


 New Cartesian Coordinates Obtained by Inverse Iteration

 Displacement from previous Coordinates is:  0.093529
 ----------------------------------------------------------------
             Standard Nuclear Orientation (Angstroms)
    I     Atom           X                Y                Z
 ----------------------------------------------------------------
    1      C       0.0429033986     0.0047958949     0.0638323300
    2      C      -0.0021555364     0.1465411864     1.4596966112
    3      Cl      1.4799762028     0.3539087127     2.3612275466
    4      C      -1.2291890949     0.1600269057     2.1392198794
    5      Cl     -1.2697637581     0.3395424594     3.8668351847
    6      C      -2.4332477190     0.0382071354     1.4264830295
    7      Cl     -3.9559681212     0.0480385820     2.2587965086
    8      C      -2.3851775194    -0.0902422069     0.0351455212
    9      Cl     -3.8446604618    -0.2384089499    -0.9097822376
   10      C      -1.1651419998    -0.1072754088    -0.6264971835
   11      H      -1.1527387204    -0.2294581103    -1.7015630336
   12      C       1.3126102376    -0.0177345929    -0.7160249127
   13      C       2.2761179181    -1.0032443051    -0.4907291248
   14      H       2.1255550019    -1.7515789782     0.2757376151
   15      C       3.4429598746    -1.0450027826    -1.2479756235
   16      Cl      4.6028055937    -2.3105908878    -0.9256405543
   17      C       3.6639409945    -0.0888172206    -2.2448506024
   18      Cl      5.1167608623    -0.0960982355    -3.2120284881
   19      C       2.7046864197     0.8946317179    -2.4751178444
   20      H       2.8835927562     1.6341059425    -3.2450932553
   21      C       1.5377025312     0.9282604997    -1.7215201211
   22      H       0.8064315044     1.7062352982    -1.9057527576
 ----------------------------------------------------------------
 Nuclear Repulsion Energy =        1967.18126266 hartrees
 There are       89 alpha and       89 beta electrons
 Applying Cartesian multipole field
    Component          Value
    ---------          -----
     (2,0,0)        1.00000E-12
     (0,2,0)        2.00000E-11
     (0,0,2)       -3.00000E-11
 Nucleus-field energy     =    -0.0000000715 hartrees
 Requested basis set is 6-311++G(d,p)
 There are 170 shells and 472 basis functions
 A cutoff of  1.0D-15 yielded  10670 shell pairs
 There are     90280 function pairs (     96942 Cartesian)
 Smallest overlap matrix eigenvalue = 2.57E-07
 Linear dependence detected in AO basis
 Number of orthogonalized atomic orbitals = 467
 Maximum deviation from orthogonality = 4.539E-10
 Guess from superposition of atomic densities
 Warning:  Energy on first SCF cycle will be non-variational
 SAD guess density has 178.000000 electrons

 -----------------------------------------------------------------------
  General SCF calculation program by
  Eric Jon Sundstrom, Paul Horn, Yuezhi Mao, Dmitri Zuev, Alec White,
  David Stuck, Shaama M.S., Shane Yost, Joonho Lee, David Small,
  Daniel Levine, Susi Lehtola, Hugh Burton, Evgeny Epifanovsky,
  Bang C. Huynh
 -----------------------------------------------------------------------
 Exchange:     0.2000 Hartree-Fock + 0.0800 Slater + 0.7200 B88
 Correlation:  0.1900 VWN1RPA + 0.8100 LYP
 Using SG-1 standard quadrature grid
 A restricted SCF calculation will be
 performed using DIIS
 SCF converges when DIIS error is below 1.0e-08
 ---------------------------------------
  Cycle       Energy         DIIS error
 ---------------------------------------
    1   -3225.3587408621      2.82e-02  
    2   -3220.9972459558      2.15e-03  
    3   -3220.8569073399      2.94e-03  
    4   -3221.1070875624      8.33e-04  
    5   -3221.1266982922      3.03e-04  
    6   -3221.1289944262      1.00e-04  
    7   -3221.1292332239      3.57e-05  
    8   -3221.1292653706      1.26e-05  
    9   -3221.1292696240      3.33e-06  
   10   -3221.1292699239      1.04e-06  
   11   -3221.1292699534      2.28e-07  
   12   -3221.1292699550      1.25e-07  
   13   -3221.1292699554      4.10e-08  
   14   -3221.1292699553      1.62e-08  
   15   -3221.1292699553      5.33e-09  Convergence criterion met
 ---------------------------------------
 SCF time:   CPU 735.12s  wall 735.00s 
 SCF   energy in the final basis set =    -3221.1292699553
 Total energy in the final basis set =    -3221.1292699553

 --------------------------------------------------------------

                    Orbital Energies (a.u.)
 --------------------------------------------------------------

 Alpha MOs
 -- Occupied --
********-101.5814-101.5808-101.5796-101.5730-101.5723 -10.2845 -10.2831
-10.2797 -10.2775 -10.2680 -10.2675 -10.2387 -10.2262 -10.2237 -10.2155
-10.2147 -10.2122  -9.4967  -9.4961  -9.4953  -9.4944  -9.4876  -9.4869
 -7.2617  -7.2610  -7.2603  -7.2593  -7.2524  -7.2517  -7.2516  -7.2510
 -7.2506  -7.2502  -7.2501  -7.2494  -7.2493  -7.2483  -7.2424  -7.2418
 -7.2417  -7.2411  -0.9644  -0.9371  -0.9186  -0.9013  -0.8771  -0.8733
 -0.8675  -0.8475  -0.7932  -0.7725  -0.7557  -0.7408  -0.6620  -0.6531
 -0.6359  -0.6108  -0.5554  -0.5488  -0.5271  -0.5156  -0.4995  -0.4851
 -0.4718  -0.4679  -0.4653  -0.4601  -0.4403  -0.4380  -0.4251  -0.4063
 -0.4031  -0.4010  -0.3829  -0.3652  -0.3608  -0.3590  -0.3566  -0.3523
 -0.3441  -0.3380  -0.3376  -0.3244  -0.3195  -0.2884  -0.2782  -0.2733
 -0.2624
 -- Virtual --
 -0.0729  -0.0631  -0.0525  -0.0474  -0.0381  -0.0234  -0.0122  -0.0055
  0.0019   0.0099   0.0151   0.0189   0.0226   0.0233   0.0342   0.0361
  0.0427   0.0458   0.0525   0.0582   0.0619   0.0668   0.0719   0.0720
  0.0804   0.0808   0.0816   0.0850   0.0897   0.0932   0.0964   0.0994
  0.1014   0.1071   0.1086   0.1140   0.1160   0.1173   0.1200   0.1242
  0.1260   0.1273   0.1294   0.1329   0.1380   0.1416   0.1447   0.1490
  0.1502   0.1539   0.1582   0.1626   0.1676   0.1736   0.1753   0.1815
  0.1871   0.1883   0.1903   0.1929   0.1990   0.2061   0.2092   0.2129
  0.2154   0.2204   0.2236   0.2251   0.2307   0.2331   0.2420   0.2456
  0.2480   0.2516   0.2563   0.2596   0.2643   0.2674   0.2680   0.2742
  0.2759   0.2792   0.2818   0.2847   0.2870   0.2918   0.2936   0.3013
  0.3064   0.3105   0.3136   0.3293   0.3330   0.3379   0.3433   0.3537
  0.4003   0.4139   0.4278   0.4313   0.4335   0.4370   0.4435   0.4459
  0.4485   0.4519   0.4572   0.4670   0.4724   0.4742   0.4781   0.4856
  0.4897   0.4921   0.4950   0.4964   0.5129   0.5298   0.5354   0.5496
  0.5599   0.5602   0.5682   0.5752   0.5788   0.5944   0.5960   0.6000
  0.6044   0.6106   0.6153   0.6207   0.6290   0.6343   0.6487   0.6589
  0.6649   0.6695   0.6727   0.6847   0.6855   0.6895   0.7077   0.7100
  0.7183   0.7408   0.7527   0.7782   0.7854   0.7927   0.8086   0.8176
  0.8228   0.8311   0.8353   0.8394   0.8404   0.8426   0.8452   0.8461
  0.8489   0.8527   0.8555   0.8564   0.8600   0.8640   0.8656   0.8779
  0.8871   0.8933   0.8954   0.9007   0.9039   0.9060   0.9212   0.9255
  0.9275   0.9305   0.9338   0.9391   0.9426   0.9499   0.9561   0.9666
  0.9724   0.9743   0.9844   1.0008   1.0057   1.0196   1.0286   1.0424
  1.0517   1.0712   1.0918   1.0932   1.1247   1.1437   1.1564   1.1828
  1.1917   1.2151   1.2316   1.2493   1.2541   1.2573   1.2682   1.2746
  1.2761   1.2813   1.2871   1.2988   1.3070   1.3254   1.3515   1.3673
  1.3915   1.4096   1.4395   1.4802   1.5049   1.5081   1.5208   1.5538
  1.5591   1.5851   1.6064   1.6155   1.6395   1.6453   1.6666   1.6871
  1.6905   1.7141   1.7316   1.7662   1.7832   1.7931   1.8172   1.8325
  1.8384   1.8440   1.8711   1.8766   1.8888   1.9040   1.9145   1.9405
  1.9503   1.9564   1.9710   1.9935   2.0254   2.0468   2.0901   2.0936
  2.1138   2.1376   2.1547   2.2094   2.2249   2.2377   2.2411   2.2441
  2.2611   2.2726   2.2790   2.2836   2.2906   2.3024   2.3186   2.3228
  2.3537   2.3879   2.4009   2.4143   2.4205   2.4340   2.4481   2.4632
  2.4936   2.4943   2.5085   2.5221   2.5476   2.5585   2.5938   2.6114
  2.6199   2.6469   2.6597   2.6649   2.6891   2.7175   2.7348   2.7389
  2.7502   2.7556   2.7758   2.7813   2.7911   2.8229   2.8317   2.8482
  2.8798   2.9100   2.9633   2.9841   3.0465   3.0584   3.0797   3.1071
  3.1152   3.1370   3.1506   3.1749   3.2043   3.2200   3.2460   3.3397
  3.3654   3.4150   3.4939   3.5223   3.6362   3.6529   3.7050   3.7791
  3.8593   3.9049   4.0269   4.0700   4.1215   4.3461   4.7961   4.8222
  9.7302   9.7614   9.7822   9.7984   9.8056   9.8174  23.3226  23.5216
 23.7928  23.8447  23.8834  23.8907  23.9382  23.9471  24.0025  24.0538
 24.0865  24.1434  25.7698  25.7823  25.8040  25.8636  25.8689  25.9236
 26.0783  26.0846  26.1053  26.1645  26.1883  26.2867  26.4497  26.5049
 26.6055  26.7325  26.7687  26.9356 215.7191 215.7525 215.7770 215.7948
215.8045 215.8193
 --------------------------------------------------------------

          Ground-State Mulliken Net Atomic Charges

     Atom                 Charge (a.u.)
  ----------------------------------------
      1 C                    -0.502000
      2 C                    -0.817851
      3 Cl                    0.637508
      4 C                    -0.197499
      5 Cl                    0.606310
      6 C                    -0.267051
      7 Cl                    0.620619
      8 C                    -0.342728
      9 Cl                    0.604130
     10 C                    -0.757113
     11 H                     0.224168
     12 C                     0.820831
     13 C                    -1.505640
     14 H                     0.230039
     15 C                     0.075343
     16 Cl                    0.599998
     17 C                     0.303743
     18 Cl                    0.492626
     19 C                    -0.802784
     20 H                     0.209266
     21 C                    -0.420848
     22 H                     0.188933
  ----------------------------------------
  Sum of atomic charges =     0.000000

 -----------------------------------------------------------------
                    Cartesian Multipole Moments
 -----------------------------------------------------------------
    Charge (ESU x 10^10)
                 0.0000
    Dipole Moment (Debye)
         X      -0.7228      Y       0.8833      Z      -1.1959
       Tot       1.6532
    Quadrupole Moments (Debye-Ang)
        XX    -156.6893     XY       2.6522     YY    -143.6894
        XZ       3.2706     YZ      -4.5940     ZZ    -144.4623
    Octopole Moments (Debye-Ang^2)
       XXX    -255.0899    XXY      33.6107    XYY     -69.8806
       YYY      76.0870    XXZ       1.1766    XYZ     -11.2855
       YYZ     -18.8813    XZZ     -77.3943    YZZ      36.6005
       ZZZ     -47.8131
    Hexadecapole Moments (Debye-Ang^3)
      XXXX   -8407.4181   XXXY     453.6267   XXYY   -1511.6036
      XYYY     422.6219   YYYY    -747.9293   XXXZ    1607.6994
      XXYZ     -78.2188   XYYZ     517.4406   YYYZ    -172.3775
      XXZZ   -2022.9767   XYZZ     175.0224   YYZZ    -773.3225
      XZZZ    1543.8060   YZZZ    -176.9273   ZZZZ   -3857.0395
 -----------------------------------------------------------------
 Calculating analytic gradient of the SCF energy
 Gradient of SCF Energy
            1           2           3           4           5           6
    1  -0.0000507  -0.0000821   0.0000822  -0.0000786  -0.0000778  -0.0000485
    2  -0.0000763  -0.0000018  -0.0000640   0.0000012  -0.0000243  -0.0000048
    3  -0.0000205  -0.0000225  -0.0000333   0.0000067  -0.0000818   0.0000877
            7           8           9          10          11          12
    1   0.0001379   0.0001195  -0.0000136  -0.0000416   0.0000246   0.0000282
    2  -0.0000164  -0.0000244  -0.0000057   0.0000172  -0.0000137   0.0000781
    3  -0.0000569  -0.0000709   0.0000754   0.0000324  -0.0000152  -0.0000514
           13          14          15          16          17          18
    1  -0.0000950   0.0000118   0.0000344   0.0000115   0.0001049  -0.0000440
    2   0.0000717   0.0000609   0.0000311   0.0000150  -0.0000275   0.0000076
    3  -0.0000102   0.0000902   0.0000061  -0.0000099  -0.0000234   0.0000522
           19          20          21          22
    1  -0.0001444   0.0000164   0.0001201  -0.0000153
    2   0.0000072   0.0000148  -0.0000296  -0.0000163
    3   0.0001344  -0.0000103  -0.0000805   0.0000017
 Max gradient component =       1.444E-04
 RMS gradient           =       5.870E-05
 Gradient time:  CPU 247.42 s  wall 247.43 s
 Geometry Optimization Parameters
   NAtoms,    NIC,     NZ,  NCons,   NDum,   NFix, NCnnct, MaxDiis
       22     155      22       0       0       0       0       0

 Cartesian Hessian Update
 Hessian updated using BFGS update


** GEOMETRY OPTIMIZATION IN DELOCALIZED INTERNAL COORDINATES **
   Searching for a Minimum

   Optimization Cycle:   6

                       Coordinates (Angstroms)
     ATOM                X               Y               Z
      1  C         0.0429033986    0.0047958949    0.0638323300
      2  C        -0.0021555364    0.1465411864    1.4596966112
      3  Cl        1.4799762028    0.3539087127    2.3612275466
      4  C        -1.2291890949    0.1600269057    2.1392198794
      5  Cl       -1.2697637581    0.3395424594    3.8668351847
      6  C        -2.4332477190    0.0382071354    1.4264830295
      7  Cl       -3.9559681212    0.0480385820    2.2587965086
      8  C        -2.3851775194   -0.0902422069    0.0351455212
      9  Cl       -3.8446604618   -0.2384089499   -0.9097822376
     10  C        -1.1651419998   -0.1072754088   -0.6264971835
     11  H        -1.1527387204   -0.2294581103   -1.7015630336
     12  C         1.3126102376   -0.0177345929   -0.7160249127
     13  C         2.2761179181   -1.0032443051   -0.4907291248
     14  H         2.1255550019   -1.7515789782    0.2757376151
     15  C         3.4429598746   -1.0450027826   -1.2479756235
     16  Cl        4.6028055937   -2.3105908878   -0.9256405543
     17  C         3.6639409945   -0.0888172206   -2.2448506024
     18  Cl        5.1167608623   -0.0960982355   -3.2120284881
     19  C         2.7046864197    0.8946317179   -2.4751178444
     20  H         2.8835927562    1.6341059425   -3.2450932553
     21  C         1.5377025312    0.9282604997   -1.7215201211
     22  H         0.8064315044    1.7062352982   -1.9057527576
   Point Group: c1    Number of degrees of freedom:    60


   Energy is  -3221.129269955

 Hessian updated using BFGS update

 59 Hessian modes will be used to form the next step
  Hessian Eigenvalues:
     0.004436    0.019242    0.019899    0.022984    0.023217    0.023501
     0.023626    0.023668    0.023840    0.023983    0.024034    0.024085
     0.024112    0.024114    0.024127    0.024135    0.024217    0.024506
     0.027171    0.158475    0.159919    0.160042    0.160691    0.221698
     0.231755    0.235609    0.241968    0.244832    0.248457    0.249980
     0.249995    0.249999    0.260217    0.264105    0.277920    0.299519
     0.300925    0.301009    0.301119    0.304006    0.332865    0.338361
     0.356432    0.356660    0.356738    0.356999    0.386877    0.429493
     0.431719    0.443687    0.453831    0.467294    0.472091    0.472608
     0.474144    0.479102    0.494694    0.517586    0.542721

 Minimum search - taking simple RFO step
 Searching for Lamda that Minimizes Along All modes
 Value Taken    Lamda =  -0.00000590
 Step Taken.  Stepsize is  0.030584

                             Maximum     Tolerance    Cnvgd?
         Gradient           0.000405      0.000300      NO
         Displacement       0.026902      0.001200      NO
         Energy change     -0.000007      0.000001      NO


 New Cartesian Coordinates Obtained by Inverse Iteration

 Displacement from previous Coordinates is:  0.110737
 ----------------------------------------------------------------
             Standard Nuclear Orientation (Angstroms)
    I     Atom           X                Y                Z
 ----------------------------------------------------------------
    1      C       0.0422127037     0.0045727213     0.0632366277
    2      C      -0.0022791189     0.1542259421     1.4582153728
    3      Cl      1.4800165982     0.3720868877     2.3568657155
    4      C      -1.2289985364     0.1677088755     2.1382855475
    5      Cl     -1.2689924909     0.3583751770     3.8648901622
    6      C      -2.4330837941     0.0371882213     1.4266224868
    7      Cl     -3.9558130028     0.0464975058     2.2598286108
    8      C      -2.3852443819    -0.0991904760     0.0360958800
    9      Cl     -3.8444195905    -0.2582484355    -0.9079004876
   10      C      -1.1653250960    -0.1154079510    -0.6260990503
   11      H      -1.1529351325    -0.2425956517    -1.7005908731
   12      C       1.3125167195    -0.0178465563    -0.7164375601
   13      C       2.2713652891    -1.0092719641    -0.4971267157
   14      H       2.1163032345    -1.7626589874     0.2635032792
   15      C       3.4386960207    -1.0506565146    -1.2537034292
   16      Cl      4.5931782567    -2.3228924374    -0.9389383347
   17      C       3.6642783461    -0.0882783566    -2.2436545683
   18      Cl      5.1177199720    -0.0952431363    -3.2103659619
   19      C       2.7097122587     0.9010415099    -2.4677256882
   20      H       2.8926107576     1.6452111474    -3.2322108618
   21      C       1.5422639982     0.9345327738    -1.7145902269
   22      H       0.8142173535     1.7166923610    -1.8938014373
 ----------------------------------------------------------------
 Nuclear Repulsion Energy =        1966.98742979 hartrees
 There are       89 alpha and       89 beta electrons
 Applying Cartesian multipole field
    Component          Value
    ---------          -----
     (2,0,0)        1.00000E-12
     (0,2,0)        2.00000E-11
     (0,0,2)       -3.00000E-11
 Nucleus-field energy     =    -0.0000000713 hartrees
 Requested basis set is 6-311++G(d,p)
 There are 170 shells and 472 basis functions
 A cutoff of  1.0D-15 yielded  10671 shell pairs
 There are     90295 function pairs (     96960 Cartesian)
 Smallest overlap matrix eigenvalue = 2.58E-07
 Linear dependence detected in AO basis
 Number of orthogonalized atomic orbitals = 467
 Maximum deviation from orthogonality = 3.547E-10
 Guess from superposition of atomic densities
 Warning:  Energy on first SCF cycle will be non-variational
 SAD guess density has 178.000000 electrons

 -----------------------------------------------------------------------
  General SCF calculation program by
  Eric Jon Sundstrom, Paul Horn, Yuezhi Mao, Dmitri Zuev, Alec White,
  David Stuck, Shaama M.S., Shane Yost, Joonho Lee, David Small,
  Daniel Levine, Susi Lehtola, Hugh Burton, Evgeny Epifanovsky,
  Bang C. Huynh
 -----------------------------------------------------------------------
 Exchange:     0.2000 Hartree-Fock + 0.0800 Slater + 0.7200 B88
 Correlation:  0.1900 VWN1RPA + 0.8100 LYP
 Using SG-1 standard quadrature grid
 A restricted SCF calculation will be
 performed using DIIS
 SCF converges when DIIS error is below 1.0e-08
 ---------------------------------------
  Cycle       Energy         DIIS error
 ---------------------------------------
    1   -3225.3566473864      2.82e-02  
    2   -3220.9972451991      2.15e-03  
    3   -3220.8567919880      2.94e-03  
    4   -3221.1070621296      8.34e-04  
    5   -3221.1267022213      3.03e-04  
    6   -3221.1289975970      1.00e-04  
    7   -3221.1292367277      3.57e-05  
    8   -3221.1292690267      1.26e-05  
    9   -3221.1292732706      3.33e-06  
   10   -3221.1292735700      1.04e-06  
   11   -3221.1292735998      2.28e-07  
   12   -3221.1292736006      1.25e-07  
   13   -3221.1292736010      4.10e-08  
   14   -3221.1292736012      1.62e-08  
   15   -3221.1292736013      5.30e-09  Convergence criterion met
 ---------------------------------------
 SCF time:   CPU 737.52s  wall 738.00s 
 SCF   energy in the final basis set =    -3221.1292736013
 Total energy in the final basis set =    -3221.1292736013

 --------------------------------------------------------------

                    Orbital Energies (a.u.)
 --------------------------------------------------------------

 Alpha MOs
 -- Occupied --
********-101.5814-101.5808-101.5796-101.5729-101.5723 -10.2845 -10.2831
-10.2796 -10.2776 -10.2680 -10.2675 -10.2387 -10.2262 -10.2237 -10.2155
-10.2147 -10.2121  -9.4967  -9.4961  -9.4953  -9.4943  -9.4875  -9.4869
 -7.2617  -7.2610  -7.2603  -7.2593  -7.2523  -7.2518  -7.2516  -7.2510
 -7.2506  -7.2502  -7.2501  -7.2494  -7.2492  -7.2483  -7.2423  -7.2418
 -7.2417  -7.2411  -0.9643  -0.9371  -0.9185  -0.9013  -0.8770  -0.8733
 -0.8675  -0.8475  -0.7931  -0.7725  -0.7557  -0.7408  -0.6620  -0.6530
 -0.6360  -0.6108  -0.5553  -0.5487  -0.5271  -0.5158  -0.4994  -0.4851
 -0.4718  -0.4678  -0.4652  -0.4601  -0.4403  -0.4380  -0.4251  -0.4062
 -0.4031  -0.4011  -0.3828  -0.3652  -0.3608  -0.3590  -0.3566  -0.3522
 -0.3441  -0.3380  -0.3376  -0.3244  -0.3196  -0.2882  -0.2782  -0.2732
 -0.2626
 -- Virtual --
 -0.0725  -0.0633  -0.0525  -0.0474  -0.0385  -0.0234  -0.0122  -0.0055
  0.0019   0.0099   0.0150   0.0189   0.0226   0.0233   0.0341   0.0361
  0.0427   0.0460   0.0524   0.0581   0.0619   0.0667   0.0718   0.0721
  0.0804   0.0807   0.0816   0.0850   0.0897   0.0932   0.0963   0.0993
  0.1016   0.1069   0.1086   0.1139   0.1159   0.1174   0.1199   0.1241
  0.1259   0.1271   0.1293   0.1328   0.1379   0.1415   0.1449   0.1489
  0.1501   0.1539   0.1583   0.1625   0.1675   0.1736   0.1754   0.1815
  0.1870   0.1883   0.1903   0.1928   0.1990   0.2060   0.2092   0.2129
  0.2154   0.2205   0.2236   0.2254   0.2307   0.2332   0.2416   0.2457
  0.2476   0.2516   0.2563   0.2598   0.2644   0.2671   0.2681   0.2742
  0.2759   0.2791   0.2819   0.2844   0.2872   0.2913   0.2935   0.3011
  0.3060   0.3103   0.3132   0.3293   0.3332   0.3378   0.3435   0.3537
  0.4004   0.4138   0.4278   0.4314   0.4336   0.4369   0.4435   0.4459
  0.4485   0.4519   0.4573   0.4667   0.4725   0.4744   0.4781   0.4858
  0.4896   0.4919   0.4951   0.4957   0.5130   0.5299   0.5354   0.5498
  0.5595   0.5601   0.5682   0.5748   0.5788   0.5946   0.5964   0.6000
  0.6044   0.6113   0.6152   0.6210   0.6289   0.6345   0.6487   0.6593
  0.6650   0.6695   0.6730   0.6841   0.6857   0.6894   0.7076   0.7096
  0.7184   0.7408   0.7535   0.7774   0.7853   0.7926   0.8086   0.8174
  0.8231   0.8311   0.8354   0.8395   0.8403   0.8426   0.8452   0.8462
  0.8490   0.8528   0.8554   0.8566   0.8607   0.8644   0.8658   0.8775
  0.8872   0.8936   0.8954   0.9005   0.9040   0.9058   0.9211   0.9257
  0.9274   0.9299   0.9333   0.9391   0.9426   0.9503   0.9561   0.9664
  0.9722   0.9749   0.9853   1.0014   1.0054   1.0195   1.0289   1.0421
  1.0513   1.0720   1.0918   1.0936   1.1249   1.1436   1.1572   1.1827
  1.1917   1.2151   1.2316   1.2493   1.2542   1.2573   1.2685   1.2745
  1.2759   1.2813   1.2871   1.2987   1.3071   1.3246   1.3522   1.3675
  1.3914   1.4096   1.4384   1.4800   1.5045   1.5089   1.5211   1.5538
  1.5596   1.5851   1.6064   1.6154   1.6399   1.6454   1.6665   1.6873
  1.6903   1.7137   1.7313   1.7657   1.7837   1.7931   1.8172   1.8321
  1.8382   1.8443   1.8706   1.8759   1.8886   1.9047   1.9148   1.9406
  1.9503   1.9565   1.9722   1.9937   2.0262   2.0461   2.0902   2.0939
  2.1135   2.1372   2.1545   2.2091   2.2248   2.2376   2.2409   2.2438
  2.2610   2.2722   2.2787   2.2835   2.2905   2.3026   2.3185   2.3234
  2.3535   2.3881   2.4014   2.4146   2.4203   2.4336   2.4486   2.4636
  2.4935   2.4942   2.5085   2.5220   2.5474   2.5586   2.5938   2.6112
  2.6200   2.6477   2.6603   2.6652   2.6897   2.7174   2.7346   2.7376
  2.7509   2.7563   2.7755   2.7795   2.7899   2.8228   2.8321   2.8482
  2.8788   2.9098   2.9637   2.9846   3.0465   3.0588   3.0800   3.1070
  3.1150   3.1371   3.1503   3.1748   3.2040   3.2201   3.2458   3.3396
  3.3656   3.4151   3.4941   3.5222   3.6364   3.6530   3.7049   3.7798
  3.8592   3.9051   4.0269   4.0698   4.1215   4.3437   4.7964   4.8223
  9.7303   9.7615   9.7821   9.7983   9.8055   9.8173  23.3227  23.5216
 23.7925  23.8447  23.8833  23.8906  23.9380  23.9469  24.0028  24.0535
 24.0869  24.1438  25.7696  25.7823  25.8037  25.8636  25.8688  25.9234
 26.0784  26.0845  26.1048  26.1645  26.1877  26.2874  26.4496  26.5049
 26.6048  26.7325  26.7680  26.9356 215.7193 215.7525 215.7768 215.7947
215.8043 215.8192
 --------------------------------------------------------------

          Ground-State Mulliken Net Atomic Charges

     Atom                 Charge (a.u.)
  ----------------------------------------
      1 C                    -0.502595
      2 C                    -0.818686
      3 Cl                    0.638599
      4 C                    -0.190399
      5 Cl                    0.606125
      6 C                    -0.264571
      7 Cl                    0.620342
      8 C                    -0.349362
      9 Cl                    0.604201
     10 C                    -0.753118
     11 H                     0.224607
     12 C                     0.810586
     13 C                    -1.496701
     14 H                     0.230818
     15 C                     0.071386
     16 Cl                    0.599136
     17 C                     0.298456
     18 Cl                    0.492903
     19 C                    -0.792850
     20 H                     0.209495
     21 C                    -0.427218
     22 H                     0.188845
  ----------------------------------------
  Sum of atomic charges =     0.000000

 -----------------------------------------------------------------
                    Cartesian Multipole Moments
 -----------------------------------------------------------------
    Charge (ESU x 10^10)
                 0.0000
    Dipole Moment (Debye)
         X      -0.7191      Y       0.8845      Z      -1.1902
       Tot       1.6480
    Quadrupole Moments (Debye-Ang)
        XX    -156.6908     XY       2.6777     YY    -143.6392
        XZ       3.2785     YZ      -4.5932     ZZ    -144.5304
    Octopole Moments (Debye-Ang^2)
       XXX    -254.7314    XXY      33.6911    XYY     -69.6768
       YYY      76.0185    XXZ       1.3090    XYZ     -11.3464
       YYZ     -18.7708    XZZ     -77.4105    YZZ      36.5528
       ZZZ     -47.0352
    Hexadecapole Moments (Debye-Ang^3)
      XXXX   -8401.1983   XXXY     451.4327   XXYY   -1511.7238
      XYYY     419.6674   YYYY    -756.7318   XXXZ    1610.2073
      XXYZ     -80.4672   XYYZ     518.0715   YYYZ    -179.7289
      XXZZ   -2021.6692   XYZZ     174.3277   YYZZ    -774.0947
      XZZZ    1546.9641   YZZZ    -183.1194   ZZZZ   -3854.6168
 -----------------------------------------------------------------
 Calculating analytic gradient of the SCF energy
 Gradient of SCF Energy
            1           2           3           4           5           6
    1  -0.0002614  -0.0000100   0.0000700   0.0000287  -0.0000306  -0.0000366
    2  -0.0000798  -0.0000113  -0.0000197  -0.0000011   0.0000099  -0.0000212
    3  -0.0000074  -0.0000233   0.0000317   0.0000228   0.0000165  -0.0001022
            7           8           9          10          11          12
    1  -0.0000363   0.0001199  -0.0000553   0.0000622   0.0000148   0.0001218
    2  -0.0000144  -0.0000083  -0.0000323   0.0000062   0.0000028   0.0001257
    3   0.0000329   0.0000087  -0.0000144   0.0000432  -0.0000076  -0.0001503
           13          14          15          16          17          18
    1  -0.0000168   0.0000009   0.0000621  -0.0000050  -0.0000167   0.0000134
    2  -0.0000215   0.0000442  -0.0000245   0.0000301   0.0000154   0.0000159
    3   0.0000307   0.0000334   0.0000179   0.0000012   0.0000220   0.0000011
           19          20          21          22
    1  -0.0000764   0.0000209   0.0000593  -0.0000287
    2  -0.0000119   0.0000176  -0.0000034  -0.0000183
    3   0.0000588   0.0000021  -0.0000086  -0.0000092
 Max gradient component =       2.614E-04
 RMS gradient           =       5.564E-05
 Gradient time:  CPU 246.17 s  wall 246.19 s
 Geometry Optimization Parameters
   NAtoms,    NIC,     NZ,  NCons,   NDum,   NFix, NCnnct, MaxDiis
       22     155      22       0       0       0       0       0

 Cartesian Hessian Update
 Hessian updated using BFGS update


** GEOMETRY OPTIMIZATION IN DELOCALIZED INTERNAL COORDINATES **
   Searching for a Minimum

   Optimization Cycle:   7

                       Coordinates (Angstroms)
     ATOM                X               Y               Z
      1  C         0.0422127037    0.0045727213    0.0632366277
      2  C        -0.0022791189    0.1542259421    1.4582153728
      3  Cl        1.4800165982    0.3720868877    2.3568657155
      4  C        -1.2289985364    0.1677088755    2.1382855475
      5  Cl       -1.2689924909    0.3583751770    3.8648901622
      6  C        -2.4330837941    0.0371882213    1.4266224868
      7  Cl       -3.9558130028    0.0464975058    2.2598286108
      8  C        -2.3852443819   -0.0991904760    0.0360958800
      9  Cl       -3.8444195905   -0.2582484355   -0.9079004876
     10  C        -1.1653250960   -0.1154079510   -0.6260990503
     11  H        -1.1529351325   -0.2425956517   -1.7005908731
     12  C         1.3125167195   -0.0178465563   -0.7164375601
     13  C         2.2713652891   -1.0092719641   -0.4971267157
     14  H         2.1163032345   -1.7626589874    0.2635032792
     15  C         3.4386960207   -1.0506565146   -1.2537034292
     16  Cl        4.5931782567   -2.3228924374   -0.9389383347
     17  C         3.6642783461   -0.0882783566   -2.2436545683
     18  Cl        5.1177199720   -0.0952431363   -3.2103659619
     19  C         2.7097122587    0.9010415099   -2.4677256882
     20  H         2.8926107576    1.6452111474   -3.2322108618
     21  C         1.5422639982    0.9345327738   -1.7145902269
     22  H         0.8142173535    1.7166923610   -1.8938014373
   Point Group: c1    Number of degrees of freedom:    60


   Energy is  -3221.129273601

 Hessian updated using BFGS update

 60 Hessian modes will be used to form the next step
  Hessian Eigenvalues:
     0.003333    0.019253    0.019883    0.022716    0.023194    0.023432
     0.023651    0.023681    0.023841    0.023987    0.024037    0.024085
     0.024111    0.024114    0.024127    0.024156    0.024407    0.024535
     0.026217    0.158299    0.159928    0.160028    0.160265    0.220378
     0.232222    0.235331    0.241256    0.245810    0.248553    0.249980
     0.249995    0.249999    0.250161    0.251070    0.267476    0.282056
     0.300097    0.300854    0.301012    0.302029    0.303331    0.329841
     0.340831    0.356423    0.356658    0.356735    0.356850    0.380760
     0.429176    0.431166    0.446047    0.453883    0.467795    0.470724
     0.472634    0.474134    0.477977    0.498555    0.517752    0.543624

 Minimum search - taking simple RFO step
 Searching for Lamda that Minimizes Along All modes
 Value Taken    Lamda =  -0.00000138
 Step Taken.  Stepsize is  0.015751

                             Maximum     Tolerance    Cnvgd?
         Gradient           0.000171      0.000300     YES
         Displacement       0.013389      0.001200      NO
         Energy change     -0.000004      0.000001      NO


 New Cartesian Coordinates Obtained by Inverse Iteration

 Displacement from previous Coordinates is:  0.055769
 ----------------------------------------------------------------
             Standard Nuclear Orientation (Angstroms)
    I     Atom           X                Y                Z
 ----------------------------------------------------------------
    1      C       0.0420680870     0.0049762339     0.0630128122
    2      C      -0.0024363401     0.1587245031     1.4574577266
    3      Cl      1.4797521658     0.3824096775     2.3545122970
    4      C      -1.2289980111     0.1715708808     2.1377778289
    5      Cl     -1.2687841664     0.3666378252     3.8638799872
    6      C      -2.4329383540     0.0365861549     1.4267318901
    7      Cl     -3.9556090396     0.0449211764     2.2600467380
    8      C      -2.3852186869    -0.1034801232     0.0366046405
    9      Cl     -3.8441127161    -0.2678186929    -0.9068230231
   10      C      -1.1653333969    -0.1192905431    -0.6258466662
   11      H      -1.1529594408    -0.2494401357    -1.6999896860
   12      C       1.3124501034    -0.0178571651    -0.7164025632
   13      C       2.2689081713    -1.0122257239    -0.5002733924
   14      H       2.1117107604    -1.7682577126     0.2573422361
   15      C       3.4363906517    -1.0534904600    -1.2566413053
   16      Cl      4.5881836612    -2.3290723822    -0.9455512559
   17      C       3.6644023785    -0.0882161532    -2.2432398591
   18      Cl      5.1181208524    -0.0952022854    -3.2096342267
   19      C       2.7122380808     0.9040727407    -2.4641368301
   20      H       2.8968951472     1.6504447317    -3.2260275983
   21      C       1.5446637683     0.9376121755    -1.7110028980
   22      H       0.8186066886     1.7222379338    -1.8873983648
 ----------------------------------------------------------------
 Nuclear Repulsion Energy =        1966.94553523 hartrees
 There are       89 alpha and       89 beta electrons
 Applying Cartesian multipole field
    Component          Value
    ---------          -----
     (2,0,0)        1.00000E-12
     (0,2,0)        2.00000E-11
     (0,0,2)       -3.00000E-11
 Nucleus-field energy     =    -0.0000000711 hartrees
 Requested basis set is 6-311++G(d,p)
 There are 170 shells and 472 basis functions
 A cutoff of  1.0D-15 yielded  10671 shell pairs
 There are     90295 function pairs (     96960 Cartesian)
 Smallest overlap matrix eigenvalue = 2.58E-07
 Linear dependence detected in AO basis
 Number of orthogonalized atomic orbitals = 467
 Maximum deviation from orthogonality = 4.205E-10
 Guess from superposition of atomic densities
 Warning:  Energy on first SCF cycle will be non-variational
 SAD guess density has 178.000000 electrons

 -----------------------------------------------------------------------
  General SCF calculation program by
  Eric Jon Sundstrom, Paul Horn, Yuezhi Mao, Dmitri Zuev, Alec White,
  David Stuck, Shaama M.S., Shane Yost, Joonho Lee, David Small,
  Daniel Levine, Susi Lehtola, Hugh Burton, Evgeny Epifanovsky,
  Bang C. Huynh
 -----------------------------------------------------------------------
 Exchange:     0.2000 Hartree-Fock + 0.0800 Slater + 0.7200 B88
 Correlation:  0.1900 VWN1RPA + 0.8100 LYP
 Using SG-1 standard quadrature grid
 A restricted SCF calculation will be
 performed using DIIS
 SCF converges when DIIS error is below 1.0e-08
 ---------------------------------------
  Cycle       Energy         DIIS error
 ---------------------------------------
    1   -3225.3566041252      2.82e-02  
    2   -3220.9972398761      2.15e-03  
    3   -3220.8567197844      2.94e-03  
    4   -3221.1070459045      8.34e-04  
    5   -3221.1267023342      3.03e-04  
    6   -3221.1289981016      1.01e-04  
    7   -3221.1292374286      3.58e-05  
    8   -3221.1292698003      1.26e-05  
    9   -3221.1292740385      3.33e-06  
   10   -3221.1292743378      1.04e-06  
   11   -3221.1292743673      2.28e-07  
   12   -3221.1292743686      1.25e-07  
   13   -3221.1292743691      4.11e-08  
   14   -3221.1292743691      1.62e-08  
   15   -3221.1292743692      5.29e-09  Convergence criterion met
 ---------------------------------------
 SCF time:   CPU 750.65s  wall 751.00s 
 SCF   energy in the final basis set =    -3221.1292743692
 Total energy in the final basis set =    -3221.1292743692

 --------------------------------------------------------------

                    Orbital Energies (a.u.)
 --------------------------------------------------------------

 Alpha MOs
 -- Occupied --
********-101.5814-101.5808-101.5796-101.5729-101.5723 -10.2845 -10.2831
-10.2796 -10.2776 -10.2680 -10.2675 -10.2386 -10.2262 -10.2237 -10.2155
-10.2147 -10.2121  -9.4967  -9.4961  -9.4953  -9.4943  -9.4875  -9.4869
 -7.2617  -7.2610  -7.2603  -7.2593  -7.2523  -7.2518  -7.2516  -7.2510
 -7.2506  -7.2502  -7.2501  -7.2494  -7.2492  -7.2483  -7.2423  -7.2417
 -7.2417  -7.2411  -0.9643  -0.9370  -0.9185  -0.9013  -0.8770  -0.8733
 -0.8675  -0.8474  -0.7931  -0.7725  -0.7557  -0.7408  -0.6620  -0.6529
 -0.6360  -0.6108  -0.5553  -0.5487  -0.5271  -0.5159  -0.4994  -0.4852
 -0.4718  -0.4678  -0.4652  -0.4601  -0.4403  -0.4380  -0.4251  -0.4062
 -0.4030  -0.4011  -0.3827  -0.3651  -0.3607  -0.3590  -0.3566  -0.3522
 -0.3441  -0.3380  -0.3376  -0.3244  -0.3196  -0.2881  -0.2782  -0.2732
 -0.2627
 -- Virtual --
 -0.0723  -0.0633  -0.0524  -0.0474  -0.0387  -0.0234  -0.0122  -0.0055
  0.0018   0.0099   0.0149   0.0189   0.0226   0.0233   0.0341   0.0361
  0.0427   0.0460   0.0524   0.0581   0.0619   0.0666   0.0718   0.0721
  0.0803   0.0807   0.0816   0.0850   0.0896   0.0933   0.0963   0.0993
  0.1017   0.1068   0.1087   0.1138   0.1159   0.1175   0.1199   0.1241
  0.1259   0.1270   0.1293   0.1327   0.1379   0.1414   0.1449   0.1488
  0.1500   0.1539   0.1583   0.1624   0.1674   0.1736   0.1755   0.1815
  0.1869   0.1883   0.1903   0.1928   0.1990   0.2059   0.2091   0.2129
  0.2154   0.2206   0.2237   0.2256   0.2307   0.2333   0.2414   0.2457
  0.2474   0.2516   0.2564   0.2599   0.2644   0.2669   0.2682   0.2742
  0.2759   0.2791   0.2819   0.2843   0.2874   0.2910   0.2934   0.3011
  0.3058   0.3102   0.3130   0.3293   0.3333   0.3377   0.3436   0.3538
  0.4004   0.4138   0.4278   0.4314   0.4336   0.4369   0.4436   0.4460
  0.4485   0.4519   0.4573   0.4666   0.4725   0.4745   0.4781   0.4859
  0.4895   0.4918   0.4951   0.4955   0.5130   0.5300   0.5354   0.5498
  0.5591   0.5603   0.5682   0.5746   0.5788   0.5948   0.5966   0.6000
  0.6044   0.6117   0.6152   0.6212   0.6288   0.6346   0.6488   0.6595
  0.6651   0.6696   0.6732   0.6838   0.6858   0.6894   0.7077   0.7095
  0.7184   0.7408   0.7539   0.7769   0.7852   0.7925   0.8086   0.8172
  0.8232   0.8311   0.8354   0.8395   0.8402   0.8427   0.8452   0.8462
  0.8490   0.8529   0.8553   0.8567   0.8610   0.8646   0.8659   0.8772
  0.8872   0.8938   0.8954   0.9004   0.9040   0.9057   0.9211   0.9259
  0.9273   0.9296   0.9332   0.9391   0.9426   0.9505   0.9560   0.9663
  0.9722   0.9753   0.9857   1.0017   1.0053   1.0195   1.0290   1.0420
  1.0510   1.0725   1.0919   1.0938   1.1250   1.1436   1.1576   1.1826
  1.1918   1.2151   1.2317   1.2493   1.2543   1.2573   1.2687   1.2745
  1.2759   1.2814   1.2872   1.2986   1.3072   1.3242   1.3526   1.3676
  1.3914   1.4096   1.4378   1.4799   1.5042   1.5093   1.5213   1.5539
  1.5598   1.5852   1.6064   1.6154   1.6401   1.6455   1.6664   1.6874
  1.6901   1.7136   1.7312   1.7655   1.7840   1.7931   1.8172   1.8319
  1.8381   1.8445   1.8703   1.8754   1.8884   1.9051   1.9150   1.9406
  1.9502   1.9565   1.9730   1.9939   2.0266   2.0459   2.0903   2.0942
  2.1134   2.1370   2.1545   2.2090   2.2248   2.2376   2.2408   2.2437
  2.2610   2.2720   2.2785   2.2834   2.2904   2.3027   2.3185   2.3238
  2.3536   2.3882   2.4017   2.4148   2.4203   2.4335   2.4489   2.4638
  2.4934   2.4942   2.5085   2.5220   2.5473   2.5585   2.5939   2.6112
  2.6201   2.6482   2.6606   2.6654   2.6901   2.7173   2.7345   2.7371
  2.7511   2.7568   2.7752   2.7785   2.7896   2.8228   2.8323   2.8481
  2.8782   2.9098   2.9640   2.9850   3.0467   3.0590   3.0801   3.1069
  3.1151   3.1373   3.1503   3.1748   3.2039   3.2202   3.2457   3.3395
  3.3657   3.4152   3.4943   3.5222   3.6366   3.6531   3.7050   3.7802
  3.8592   3.9054   4.0269   4.0697   4.1215   4.3427   4.7966   4.8223
  9.7304   9.7615   9.7821   9.7983   9.8055   9.8173  23.3228  23.5217
 23.7925  23.8448  23.8834  23.8906  23.9381  23.9469  24.0029  24.0534
 24.0869  24.1439  25.7696  25.7823  25.8036  25.8637  25.8687  25.9234
 26.0784  26.0846  26.1046  26.1646  26.1873  26.2879  26.4496  26.5050
 26.6046  26.7326  26.7676  26.9358 215.7194 215.7526 215.7768 215.7947
215.8043 215.8192
 --------------------------------------------------------------

          Ground-State Mulliken Net Atomic Charges

     Atom                 Charge (a.u.)
  ----------------------------------------
      1 C                    -0.502633
      2 C                    -0.818255
      3 Cl                    0.638957
      4 C                    -0.186655
      5 Cl                    0.605939
      6 C                    -0.264287
      7 Cl                    0.620176
      8 C                    -0.352722
      9 Cl                    0.604094
     10 C                    -0.751414
     11 H                     0.224816
     12 C                     0.806311
     13 C                    -1.491776
     14 H                     0.231190
     15 C                     0.069381
     16 Cl                    0.598724
     17 C                     0.295572
     18 Cl                    0.493007
     19 C                    -0.787670
     20 H                     0.209601
     21 C                    -0.431156
     22 H                     0.188801
  ----------------------------------------
  Sum of atomic charges =     0.000000

 -----------------------------------------------------------------
                    Cartesian Multipole Moments
 -----------------------------------------------------------------
    Charge (ESU x 10^10)
                 0.0000
    Dipole Moment (Debye)
         X      -0.7179      Y       0.8851      Z      -1.1872
       Tot       1.6457
    Quadrupole Moments (Debye-Ang)
        XX    -156.6856     XY       2.6933     YY    -143.6138
        XZ       3.2786     YZ      -4.5930     ZZ    -144.5627
    Octopole Moments (Debye-Ang^2)
       XXX    -254.5560    XXY      33.7441    XYY     -69.5788
       YYY      76.0011    XXZ       1.3703    XYZ     -11.3761
       YYZ     -18.7078    XZZ     -77.4057    YZZ      36.5229
       ZZZ     -46.6415
    Hexadecapole Moments (Debye-Ang^3)
      XXXX   -8397.4429   XXXY     450.3004   XXYY   -1511.7378
      XYYY     418.1025   YYYY    -761.2140   XXXZ    1611.4110
      XXYZ     -81.5865   XYYZ     518.4098   YYYZ    -183.3387
      XXZZ   -2020.8729   XYZZ     173.9653   YYZZ    -774.4816
      XZZZ    1548.5264   YZZZ    -186.2107   ZZZZ   -3853.2367
 -----------------------------------------------------------------
 Calculating analytic gradient of the SCF energy
 Gradient of SCF Energy
            1           2           3           4           5           6
    1  -0.0001095  -0.0000008   0.0000116   0.0000333  -0.0000129  -0.0000092
    2  -0.0000202   0.0000033  -0.0000069   0.0000011   0.0000037  -0.0000215
    3  -0.0000061  -0.0000000   0.0000132   0.0000050   0.0000123  -0.0001071
            7           8           9          10          11          12
    1  -0.0000401   0.0000239  -0.0000259   0.0000511   0.0000024   0.0000571
    2  -0.0000210  -0.0000000  -0.0000323  -0.0000069  -0.0000060   0.0000446
    3   0.0000024   0.0000656  -0.0000170   0.0000062  -0.0000034  -0.0000641
           13          14          15          16          17          18
    1   0.0000121  -0.0000002   0.0000355  -0.0000027  -0.0000443   0.0000263
    2  -0.0000114   0.0000169  -0.0000224   0.0000309   0.0000322   0.0000203
    3   0.0000237   0.0000096   0.0000193   0.0000103   0.0000206  -0.0000062
           19          20          21          22
    1   0.0000051   0.0000092  -0.0000108  -0.0000112
    2  -0.0000037   0.0000095  -0.0000018  -0.0000083
    3  -0.0000045   0.0000057   0.0000204  -0.0000059
 Max gradient component =       1.095E-04
 RMS gradient           =       2.948E-05
 Gradient time:  CPU 258.81 s  wall 258.82 s
 Geometry Optimization Parameters
   NAtoms,    NIC,     NZ,  NCons,   NDum,   NFix, NCnnct, MaxDiis
       22     155      22       0       0       0       0       0

 Cartesian Hessian Update
 Hessian updated using BFGS update


** GEOMETRY OPTIMIZATION IN DELOCALIZED INTERNAL COORDINATES **
   Searching for a Minimum

   Optimization Cycle:   8

                       Coordinates (Angstroms)
     ATOM                X               Y               Z
      1  C         0.0420680870    0.0049762339    0.0630128122
      2  C        -0.0024363401    0.1587245031    1.4574577266
      3  Cl        1.4797521658    0.3824096775    2.3545122970
      4  C        -1.2289980111    0.1715708808    2.1377778289
      5  Cl       -1.2687841664    0.3666378252    3.8638799872
      6  C        -2.4329383540    0.0365861549    1.4267318901
      7  Cl       -3.9556090396    0.0449211764    2.2600467380
      8  C        -2.3852186869   -0.1034801232    0.0366046405
      9  Cl       -3.8441127161   -0.2678186929   -0.9068230231
     10  C        -1.1653333969   -0.1192905431   -0.6258466662
     11  H        -1.1529594408   -0.2494401357   -1.6999896860
     12  C         1.3124501034   -0.0178571651   -0.7164025632
     13  C         2.2689081713   -1.0122257239   -0.5002733924
     14  H         2.1117107604   -1.7682577126    0.2573422361
     15  C         3.4363906517   -1.0534904600   -1.2566413053
     16  Cl        4.5881836612   -2.3290723822   -0.9455512559
     17  C         3.6644023785   -0.0882161532   -2.2432398591
     18  Cl        5.1181208524   -0.0952022854   -3.2096342267
     19  C         2.7122380808    0.9040727407   -2.4641368301
     20  H         2.8968951472    1.6504447317   -3.2260275983
     21  C         1.5446637683    0.9376121755   -1.7110028980
     22  H         0.8186066886    1.7222379338   -1.8873983648
   Point Group: c1    Number of degrees of freedom:    60


   Energy is  -3221.129274369

 Hessian updated using BFGS update

 60 Hessian modes will be used to form the next step
  Hessian Eigenvalues:
     0.002949    0.019257    0.019804    0.022298    0.023144    0.023288
     0.023635    0.023676    0.023784    0.023888    0.024033    0.024059
     0.024090    0.024113    0.024123    0.024135    0.024210    0.024574
     0.025772    0.157769    0.159643    0.159945    0.160166    0.219270
     0.230165    0.235222    0.239910    0.244894    0.247616    0.249171
     0.249990    0.249998    0.250204    0.250442    0.267429    0.281799
     0.298807    0.300652    0.300992    0.301354    0.302962    0.323539
     0.338294    0.356378    0.356671    0.356723    0.356845    0.379493
     0.428840    0.430846    0.441261    0.453257    0.467994    0.470391
     0.473782    0.475527    0.478220    0.497664    0.515934    0.546765

 Minimum search - taking simple RFO step
 Searching for Lamda that Minimizes Along All modes
 Value Taken    Lamda =   0.00000000
 Step Taken.  Stepsize is  0.004875

                             Maximum     Tolerance    Cnvgd?
         Gradient           0.000055      0.000300     YES
         Displacement       0.003921      0.001200      NO
         Energy change     -0.000001      0.000001     YES

 Final energy is   -3221.1292743692111     


 ******************************
 **  OPTIMIZATION CONVERGED  **
 ******************************

                       Coordinates (Angstroms)
     ATOM                X               Y               Z
      1  C         0.0420680870    0.0049762339    0.0630128122
      2  C        -0.0024363401    0.1587245031    1.4574577266
      3  Cl        1.4797521658    0.3824096775    2.3545122970
      4  C        -1.2289980111    0.1715708808    2.1377778289
      5  Cl       -1.2687841664    0.3666378252    3.8638799872
      6  C        -2.4329383540    0.0365861549    1.4267318901
      7  Cl       -3.9556090396    0.0449211764    2.2600467380
      8  C        -2.3852186869   -0.1034801232    0.0366046405
      9  Cl       -3.8441127161   -0.2678186929   -0.9068230231
     10  C        -1.1653333969   -0.1192905431   -0.6258466662
     11  H        -1.1529594408   -0.2494401357   -1.6999896860
     12  C         1.3124501034   -0.0178571651   -0.7164025632
     13  C         2.2689081713   -1.0122257239   -0.5002733924
     14  H         2.1117107604   -1.7682577126    0.2573422361
     15  C         3.4363906517   -1.0534904600   -1.2566413053
     16  Cl        4.5881836612   -2.3290723822   -0.9455512559
     17  C         3.6644023785   -0.0882161532   -2.2432398591
     18  Cl        5.1181208524   -0.0952022854   -3.2096342267
     19  C         2.7122380808    0.9040727407   -2.4641368301
     20  H         2.8968951472    1.6504447317   -3.2260275983
     21  C         1.5446637683    0.9376121755   -1.7110028980
     22  H         0.8186066886    1.7222379338   -1.8873983648

Z-matrix Print:
$molecule
0 1
Cl
C  1 1.746890
C  2 1.402660 1 119.453163
C  2 1.403601 1 119.820786 3 178.264791 0
C  4 1.395632 2 118.208736 1 -177.543812 0
H  5 1.082070 4 119.392069 2 -179.344795 0
C  5 1.388241 4 121.578560 2 -0.486864 0
C  7 1.397981 5 120.374061 4 -0.118757 0
C  4 1.490597 2 123.242103 1 1.810132 0
C  9 1.396529 4 120.909567 2 62.113110 0
H  10 1.081793 9 120.429519 4 -1.606356 0
C  10 1.391693 9 120.766765 4 178.109773 0
C  9 1.398597 4 120.191151 2 -119.982363 0
H  13 1.083472 9 119.950146 4 2.613860 0
C  13 1.389808 9 120.554904 4 -178.447052 0
H  15 1.082426 13 120.537625 9 -179.289129 0
C  15 1.392857 13 120.367638 9 0.389938 0
Cl 8 1.735802 7 120.517566 5 -179.540797 0
Cl 3 1.737545 2 120.190638 1 -1.600882 0
Cl 7 1.745117 5 118.395771 4 -179.902524 0
Cl 17 1.745642 15 118.969227 13 -179.964370 0
Cl 12 1.746572 10 118.559291 9 -179.569495 0
$end


 --------------------------------------------------------------

                    Orbital Energies (a.u.)
 --------------------------------------------------------------

 Alpha MOs
 -- Occupied --
********-101.5814-101.5808-101.5796-101.5729-101.5723 -10.2845 -10.2831
-10.2796 -10.2776 -10.2680 -10.2675 -10.2386 -10.2262 -10.2237 -10.2155
-10.2147 -10.2121  -9.4967  -9.4961  -9.4953  -9.4943  -9.4875  -9.4869
 -7.2617  -7.2610  -7.2603  -7.2593  -7.2523  -7.2518  -7.2516  -7.2510
 -7.2506  -7.2502  -7.2501  -7.2494  -7.2492  -7.2483  -7.2423  -7.2417
 -7.2417  -7.2411  -0.9643  -0.9370  -0.9185  -0.9013  -0.8770  -0.8733
 -0.8675  -0.8474  -0.7931  -0.7725  -0.7557  -0.7408  -0.6620  -0.6529
 -0.6360  -0.6108  -0.5553  -0.5487  -0.5271  -0.5159  -0.4994  -0.4852
 -0.4718  -0.4678  -0.4652  -0.4601  -0.4403  -0.4380  -0.4251  -0.4062
 -0.4030  -0.4011  -0.3827  -0.3651  -0.3607  -0.3590  -0.3566  -0.3522
 -0.3441  -0.3380  -0.3376  -0.3244  -0.3196  -0.2881  -0.2782  -0.2732
 -0.2627
 -- Virtual --
 -0.0723  -0.0633  -0.0524  -0.0474  -0.0387  -0.0234  -0.0122  -0.0055
  0.0018   0.0099   0.0149   0.0189   0.0226   0.0233   0.0341   0.0361
  0.0427   0.0460   0.0524   0.0581   0.0619   0.0666   0.0718   0.0721
  0.0803   0.0807   0.0816   0.0850   0.0896   0.0933   0.0963   0.0993
  0.1017   0.1068   0.1087   0.1138   0.1159   0.1175   0.1199   0.1241
  0.1259   0.1270   0.1293   0.1327   0.1379   0.1414   0.1449   0.1488
  0.1500   0.1539   0.1583   0.1624   0.1674   0.1736   0.1755   0.1815
  0.1869   0.1883   0.1903   0.1928   0.1990   0.2059   0.2091   0.2129
  0.2154   0.2206   0.2237   0.2256   0.2307   0.2333   0.2414   0.2457
  0.2474   0.2516   0.2564   0.2599   0.2644   0.2669   0.2682   0.2742
  0.2759   0.2791   0.2819   0.2843   0.2874   0.2910   0.2934   0.3011
  0.3058   0.3102   0.3130   0.3293   0.3333   0.3377   0.3436   0.3538
  0.4004   0.4138   0.4278   0.4314   0.4336   0.4369   0.4436   0.4460
  0.4485   0.4519   0.4573   0.4666   0.4725   0.4745   0.4781   0.4859
  0.4895   0.4918   0.4951   0.4955   0.5130   0.5300   0.5354   0.5498
  0.5591   0.5603   0.5682   0.5746   0.5788   0.5948   0.5966   0.6000
  0.6044   0.6117   0.6152   0.6212   0.6288   0.6346   0.6488   0.6595
  0.6651   0.6696   0.6732   0.6838   0.6858   0.6894   0.7077   0.7095
  0.7184   0.7408   0.7539   0.7769   0.7852   0.7925   0.8086   0.8172
  0.8232   0.8311   0.8354   0.8395   0.8402   0.8427   0.8452   0.8462
  0.8490   0.8529   0.8553   0.8567   0.8610   0.8646   0.8659   0.8772
  0.8872   0.8938   0.8954   0.9004   0.9040   0.9057   0.9211   0.9259
  0.9273   0.9296   0.9332   0.9391   0.9426   0.9505   0.9560   0.9663
  0.9722   0.9753   0.9857   1.0017   1.0053   1.0195   1.0290   1.0420
  1.0510   1.0725   1.0919   1.0938   1.1250   1.1436   1.1576   1.1826
  1.1918   1.2151   1.2317   1.2493   1.2543   1.2573   1.2687   1.2745
  1.2759   1.2814   1.2872   1.2986   1.3072   1.3242   1.3526   1.3676
  1.3914   1.4096   1.4378   1.4799   1.5042   1.5093   1.5213   1.5539
  1.5598   1.5852   1.6064   1.6154   1.6401   1.6455   1.6664   1.6874
  1.6901   1.7136   1.7312   1.7655   1.7840   1.7931   1.8172   1.8319
  1.8381   1.8445   1.8703   1.8754   1.8884   1.9051   1.9150   1.9406
  1.9502   1.9565   1.9730   1.9939   2.0266   2.0459   2.0903   2.0942
  2.1134   2.1370   2.1545   2.2090   2.2248   2.2376   2.2408   2.2437
  2.2610   2.2720   2.2785   2.2834   2.2904   2.3027   2.3185   2.3238
  2.3536   2.3882   2.4017   2.4148   2.4203   2.4335   2.4489   2.4638
  2.4934   2.4942   2.5085   2.5220   2.5473   2.5585   2.5939   2.6112
  2.6201   2.6482   2.6606   2.6654   2.6901   2.7173   2.7345   2.7371
  2.7511   2.7568   2.7752   2.7785   2.7896   2.8228   2.8323   2.8481
  2.8782   2.9098   2.9640   2.9850   3.0467   3.0590   3.0801   3.1069
  3.1151   3.1373   3.1503   3.1748   3.2039   3.2202   3.2457   3.3395
  3.3657   3.4152   3.4943   3.5222   3.6366   3.6531   3.7050   3.7802
  3.8592   3.9054   4.0269   4.0697   4.1215   4.3427   4.7966   4.8223
  9.7304   9.7615   9.7821   9.7983   9.8055   9.8173  23.3228  23.5217
 23.7925  23.8448  23.8834  23.8906  23.9381  23.9469  24.0029  24.0534
 24.0869  24.1439  25.7696  25.7823  25.8036  25.8637  25.8687  25.9234
 26.0784  26.0846  26.1046  26.1646  26.1873  26.2879  26.4496  26.5050
 26.6046  26.7326  26.7676  26.9358 215.7194 215.7526 215.7768 215.7947
215.8043 215.8192
 --------------------------------------------------------------

          Ground-State Mulliken Net Atomic Charges

     Atom                 Charge (a.u.)
  ----------------------------------------
      1 C                    -0.502633
      2 C                    -0.818255
      3 Cl                    0.638957
      4 C                    -0.186655
      5 Cl                    0.605939
      6 C                    -0.264287
      7 Cl                    0.620176
      8 C                    -0.352722
      9 Cl                    0.604094
     10 C                    -0.751414
     11 H                     0.224816
     12 C                     0.806311
     13 C                    -1.491776
     14 H                     0.231190
     15 C                     0.069381
     16 Cl                    0.598724
     17 C                     0.295572
     18 Cl                    0.493007
     19 C                    -0.787670
     20 H                     0.209601
     21 C                    -0.431156
     22 H                     0.188801
  ----------------------------------------
  Sum of atomic charges =     0.000000

 -----------------------------------------------------------------
                    Cartesian Multipole Moments
 -----------------------------------------------------------------
    Charge (ESU x 10^10)
                 0.0000
    Dipole Moment (Debye)
         X      -0.7179      Y       0.8851      Z      -1.1872
       Tot       1.6457
    Quadrupole Moments (Debye-Ang)
        XX    -156.6856     XY       2.6933     YY    -143.6138
        XZ       3.2786     YZ      -4.5930     ZZ    -144.5627
    Octopole Moments (Debye-Ang^2)
       XXX    -254.5560    XXY      33.7441    XYY     -69.5788
       YYY      76.0011    XXZ       1.3703    XYZ     -11.3761
       YYZ     -18.7078    XZZ     -77.4057    YZZ      36.5229
       ZZZ     -46.6415
    Hexadecapole Moments (Debye-Ang^3)
      XXXX   -8397.4429   XXXY     450.3004   XXYY   -1511.7378
      XYYY     418.1025   YYYY    -761.2140   XXXZ    1611.4110
      XXYZ     -81.5865   XYYZ     518.4098   YYYZ    -183.3387
      XXZZ   -2020.8729   XYZZ     173.9653   YYZZ    -774.4816
      XZZZ    1548.5264   YZZZ    -186.2107   ZZZZ   -3853.2367
 -----------------------------------------------------------------
Archival summary:
1\1\november\OPT\ProcedureUnspecified\BasisUnspecified\l6124\taweetha\FriJan1004:03:552020FriJan1004:03:552020\0\\#,OPT,ProcedureUnspecified,BasisUnspecified,\\0,1\Cl\C,1,1.74689\C,2,1.40266,1,119.453\C,2,1.4036,1,119.821,3,178.265,0\C,4,1.39563,2,118.209,1,-177.544,0\H,5,1.08207,4,119.392,2,-179.345,0\C,5,1.38824,4,121.579,2,-0.486864,0\C,7,1.39798,5,120.374,4,-0.118757,0\C,4,1.4906,2,123.242,1,1.81013,0\C,9,1.39653,4,120.91,2,62.1131,0\H,10,1.08179,9,120.43,4,-1.60636,0\C,10,1.39169,9,120.767,4,178.11,0\C,9,1.3986,4,120.191,2,-119.982,0\H,13,1.08347,9,119.95,4,2.61386,0\C,13,1.38981,9,120.555,4,-178.447,0\H,15,1.08243,13,120.538,9,-179.289,0\C,15,1.39286,13,120.368,9,0.389938,0\Cl,8,1.7358,7,120.518,5,-179.541,0\Cl,3,1.73755,2,120.191,1,-1.60088,0\Cl,7,1.74512,5,118.396,4,-179.903,0\Cl,17,1.74564,15,118.969,13,-179.964,0\Cl,12,1.74657,10,118.559,9,-179.569,0\\\@

 Total job time:  7947.82s(wall), 7947.16s(cpu) 
 Fri Jan 10 04:03:55 2020

        *************************************************************
        *                                                           *
        *  Thank you very much for using Q-Chem.  Have a nice day.  *
        *                                                           *
        *************************************************************


 
User input: 2 of 2 
 
                  Welcome to Q-Chem
     A Quantum Leap Into The Future Of Chemistry


 Q-Chem 5.2 (devel), Q-Chem, Inc., Pleasanton, CA (2019)

 Yihan Shao,  Zhengting Gan,  E. Epifanovsky,  A. T. B. Gilbert,  M. Wormit,  
 J. Kussmann,  A. W. Lange,  A. Behn,  Jia Deng,  Xintian Feng,  D. Ghosh,  
 M. Goldey,  P. R. Horn,  L. D. Jacobson,  I. Kaliman,  T. Kus,  A. Landau,  
 Jie Liu,  E. I. Proynov,  R. M. Richard,  R. P. Steele,  E. J. Sundstrom,  
 H. L. Woodcock III,  P. M. Zimmerman,  D. Zuev,  B. Albrecht,  E. Alguire,  
 S. A. Baeppler,  D. Barton,  Z. Benda,  Y. A. Bernard,  E. J. Berquist,  
 K. B. Bravaya,  H. Burton,  D. Casanova,  Chun-Min Chang,  Yunqing Chen,  
 A. Chien,  K. D. Closser,  M. P. Coons,  S. Coriani,  S. Dasgupta,  
 A. L. Dempwolff,  M. Diedenhofen,  Hainam Do,  R. G. Edgar,  Po-Tung Fang,  
 S. Faraji,  S. Fatehi,  Qingguo Feng,  K. D. Fenk,  J. Fosso-Tande,  
 J. Gayvert,  Qinghui Ge,  A. Ghysels,  G. Gidofalvi,  J. Gomes,  
 J. Gonthier,  A. Gunina,  D. Hait,  M. W. D. Hanson-Heine,  
 P. H. P. Harbach,  A. W. Hauser,  M. F. Herbst,  J. E. Herr,  
 E. G. Hohenstein,  Z. C. Holden,  Kerwin Hui,  B. C. Huynh,  T.-C. Jagau,  
 Hyunjun Ji,  B. Kaduk,  K. Khistyaev,  Jaehoon Kim,  P. Klunzinger,  K. Koh,  
 D. Kosenkov,  L. Koulias,  T. Kowalczyk,  C. M. Krauter,  A. Kunitsa,  
 Ka Un Lao,  A. Laurent,  K. V. Lawler,  Joonho Lee,  D. Lefrancois,  
 S. Lehtola,  D. S. Levine,  Yi-Pei Li,  You-Sheng Lin,  Fenglai Liu,  
 E. Livshits,  A. Luenser,  P. Manohar,  E. Mansoor,  S. F. Manzer,  
 Shan-Ping Mao,  Yuezhi Mao,  N. Mardirossian,  A. V. Marenich,  
 T. Markovich,  L. A. Martinez-Martinez,  S. A. Maurer,  N. J. Mayhall,  
 S. C. McKenzie,  J.-M. Mewes,  P. Morgante,  A. F. Morrison,  
 J. W. Mullinax,  K. Nanda,  T. S. Nguyen-Beck,  R. Olivares-Amaya,  
 J. A. Parkhill,  Zheng Pei,  T. M. Perrine,  F. Plasser,  P. Pokhilko,  
 S. Prager,  A. Prociuk,  E. Ramos,  D. R. Rehn,  F. Rob,  M. Scheurer,  
 M. Schneider,  N. Sergueev,  S. M. Sharada,  S. Sharma,  D. W. Small,  
 T. Stauch,  T. Stein,  Yu-Chuan Su,  A. J. W. Thom,  A. Tkatchenko,  
 T. Tsuchimochi,  N. M. Tubman,  L. Vogt,  M. L. Vidal,  O. Vydrov,  
 M. A. Watson,  J. Wenzel,  M. de Wergifosse,  T. A. Wesolowski,  A. White,  
 J. Witte,  A. Yamada,  Jun Yang,  K. Yao,  S. Yeganeh,  S. R. Yost,  
 Zhi-Qiang You,  A. Zech,  Igor Ying Zhang,  Xing Zhang,  Yan Zhao,  
 Ying Zhu,  B. R. Brooks,  G. K. L. Chan,  C. J. Cramer,  M. S. Gordon,  
 W. J. Hehre,  A. Klamt,  M. W. Schmidt,  C. D. Sherrill,  D. G. Truhlar,  
 A. Aspuru-Guzik,  R. Baer,  A. T. Bell,  N. A. Besley,  Jeng-Da Chai,  
 A. E. DePrince, III,  R. A. DiStasio Jr.,  A. Dreuw,  B. D. Dunietz,  
 T. R. Furlani,  Chao-Ping Hsu,  Yousung Jung,  Jing Kong,  D. S. Lambrecht,  
 WanZhen Liang,  C. Ochsenfeld,  V. A. Rassolov,  L. V. Slipchenko,  
 J. E. Subotnik,  T. Van Voorhis,  J. M. Herbert,  A. I. Krylov,  
 P. M. W. Gill,  M. Head-Gordon

 Contributors to earlier versions of Q-Chem not listed above: 
 R. D. Adamson,  B. Austin,  J. Baker,  G. J. O. Beran,  K. Brandhorst,  
 S. T. Brown,  E. F. C. Byrd,  A. K. Chakraborty,  C.-L. Cheng,  
 Siu Hung Chien,  D. M. Chipman,  D. L. Crittenden,  H. Dachsel,  
 R. J. Doerksen,  A. D. Dutoi,  L. Fusti-Molnar,  W. A. Goddard III,  
 A. Golubeva-Zadorozhnaya,  S. R. Gwaltney,  G. Hawkins,  A. Heyden,  
 S. Hirata,  G. Kedziora,  F. J. Keil,  C. Kelley,  Jihan Kim,  R. A. King,  
 R. Z. Khaliullin,  P. P. Korambath,  W. Kurlancheek,  A. M. Lee,  M. S. Lee,  
 S. V. Levchenko,  Ching Yeh Lin,  D. Liotard,  R. C. Lochan,  I. Lotan,  
 P. E. Maslen,  N. Nair,  D. P. O'Neill,  D. Neuhauser,  E. Neuscamman,  
 C. M. Oana,  R. Olson,  B. Peters,  R. Peverati,  P. A. Pieniazek,  
 Y. M. Rhee,  J. Ritchie,  M. A. Rohrdanz,  E. Rosta,  N. J. Russ,  
 H. F. Schaefer III,  N. E. Schultz,  N. Shenvi,  A. C. Simmonett,  A. Sodt,  
 D. Stuck,  K. S. Thanthiriwatte,  V. Vanovschi,  Tao Wang,  A. Warshel,  
 C. F. Williams,  Q. Wu,  X. Xu,  W. Zhang

 Please cite Q-Chem as follows:
 Y. Shao et al., Mol. Phys. 113, 184-215 (2015)
 DOI: 10.1080/00268976.2014.952696

 Q-Chem 5.2.1 for Intel X86 EM64T Linux

 Parts of Q-Chem use Armadillo 8.300.2 (Tropical Shenanigans).
 http://arma.sourceforge.net/

 Q-Chem begins on Fri Jan 10 04:03:55 2020  

Host: 
0

     Scratch files written to /scratch/taweetham/qchem15636//
NAlpha2: 178
NElect   178
Mult     1
The previous job contains 0 fragments, simply inherited here

 Q-Chem warning in module libgen/rem_setup.C, line 2168:

 Setting Thresh to 1e-14


Checking the input file for inconsistencies... 	...done.

--------------------------------------------------------------
User input:
--------------------------------------------------------------

$MOLECULE
READ
$END

$REM
   JOB_TYPE 	FREQUENCY
   BASIS 	6-311++G**
   METHOD	B3LYP
   SCF_GUESS_ALWAYS     TRUE
   S2THRESH     15
   THRESH       15
   MEM_TOTAL    10000
$END

--------------------------------------------------------------
 ----------------------------------------------------------------
             Standard Nuclear Orientation (Angstroms)
    I     Atom           X                Y                Z
 ----------------------------------------------------------------
    1      C       0.3743759270    -0.2850915881     0.1404141543
    2      C       1.0821677357     0.9202791085     0.2677249281
    3      Cl      0.2227977869     2.3988367364     0.6240609470
    4      C       2.4794762447     0.9463732858     0.1481338400
    5      Cl      3.3426249247     2.4454375326     0.3119735545
    6      C       3.1902131942    -0.2406261183    -0.0951046350
    7      Cl      4.9188540310    -0.2179076430    -0.2509694910
    8      C       2.4829230058    -1.4411345593    -0.2085487679
    9      Cl      3.3057227145    -2.9517112821    -0.5028161877
   10      C       1.0995770817    -1.4544770694    -0.0928428657
   11      H       0.5724870458    -2.3928419843    -0.2047474619
   12      C      -1.1088408684    -0.3778419718     0.2559367196
   13      C      -1.9416910835     0.2938789681    -0.6415287022
   14      H      -1.5200786162     0.9144502538    -1.4208944965
   15      C      -3.3254979716     0.1739212158    -0.5549309299
   16      Cl     -4.3120198286     1.0303039257    -1.7141965058
   17      C      -3.8968290419    -0.6226619821     0.4431454992
   18      Cl     -5.6272252742    -0.7952174247     0.5955193143
   19      C      -3.0701829017    -1.2965136176     1.3390415327
   20      H      -3.5188286110    -1.9076830604     2.1115930608
   21      C      -1.6885460508    -1.1791973119     1.2447977783
   22      H      -1.0592754691    -1.7009867294     1.9558998546
 ----------------------------------------------------------------
 Molecular Point Group                 C1    NOp =  1
 Largest Abelian Subgroup              C1    NOp =  1
 Nuclear Repulsion Energy =        1966.94553523 hartrees
 There are       89 alpha and       89 beta electrons
 Requested basis set is 6-311++G(d,p)
 There are 170 shells and 472 basis functions

 Total QAlloc Memory Limit  10000 MB
 Mega-Array Size       188 MB
 MEM_STATIC part       192 MB
 A cutoff of  1.0D-15 yielded  10671 shell pairs
 There are     90295 function pairs (     96960 Cartesian)
 Smallest overlap matrix eigenvalue = 2.58E-07
 Linear dependence detected in AO basis
 Number of orthogonalized atomic orbitals = 467
 Maximum deviation from orthogonality = 3.148E-10
 Guess from superposition of atomic densities
 Warning:  Energy on first SCF cycle will be non-variational
 SAD guess density has 178.000000 electrons

 -----------------------------------------------------------------------
  General SCF calculation program by
  Eric Jon Sundstrom, Paul Horn, Yuezhi Mao, Dmitri Zuev, Alec White,
  David Stuck, Shaama M.S., Shane Yost, Joonho Lee, David Small,
  Daniel Levine, Susi Lehtola, Hugh Burton, Evgeny Epifanovsky,
  Bang C. Huynh
 -----------------------------------------------------------------------
 Exchange:     0.2000 Hartree-Fock + 0.0800 Slater + 0.7200 B88
 Correlation:  0.1900 VWN1RPA + 0.8100 LYP
 Using SG-1 standard quadrature grid
 A restricted SCF calculation will be
 performed using DIIS
 SCF converges when DIIS error is below 1.0e-08
 ---------------------------------------
  Cycle       Energy         DIIS error
 ---------------------------------------
    1   -3225.3567829366      2.82e-02  
    2   -3220.9971227493      2.15e-03  
    3   -3220.8566182224      2.94e-03  
    4   -3221.1069310767      8.34e-04  
    5   -3221.1265826577      3.03e-04  
    6   -3221.1288779077      1.01e-04  
    7   -3221.1291172830      3.58e-05  
    8   -3221.1291496331      1.26e-05  
    9   -3221.1291538711      3.33e-06  
   10   -3221.1291541701      1.04e-06  
   11   -3221.1291541998      2.28e-07  
   12   -3221.1291542011      1.25e-07  
   13   -3221.1291542014      4.11e-08  
   14   -3221.1291542015      1.62e-08  
   15   -3221.1291542015      5.29e-09  Convergence criterion met
 ---------------------------------------
 SCF time:   CPU 733.78s  wall 734.00s 
 SCF   energy in the final basis set =    -3221.1291542015
 Total energy in the final basis set =    -3221.1291542015

 --------------------------------------------------------------

                    Orbital Energies (a.u.)
 --------------------------------------------------------------

 Alpha MOs
 -- Occupied --
********-101.5815-101.5807-101.5796-101.5729-101.5723 -10.2845 -10.2831
-10.2796 -10.2775 -10.2680 -10.2675 -10.2386 -10.2262 -10.2237 -10.2156
-10.2147 -10.2121  -9.4967  -9.4962  -9.4953  -9.4943  -9.4875  -9.4869
 -7.2615  -7.2612  -7.2602  -7.2593  -7.2522  -7.2518  -7.2515  -7.2511
 -7.2507  -7.2501  -7.2500  -7.2494  -7.2492  -7.2483  -7.2424  -7.2418
 -7.2417  -7.2411  -0.9643  -0.9371  -0.9185  -0.9013  -0.8770  -0.8733
 -0.8675  -0.8474  -0.7931  -0.7725  -0.7557  -0.7408  -0.6620  -0.6529
 -0.6360  -0.6108  -0.5553  -0.5487  -0.5271  -0.5159  -0.4994  -0.4852
 -0.4718  -0.4678  -0.4652  -0.4601  -0.4403  -0.4380  -0.4251  -0.4062
 -0.4030  -0.4011  -0.3827  -0.3651  -0.3607  -0.3590  -0.3566  -0.3522
 -0.3441  -0.3380  -0.3376  -0.3244  -0.3196  -0.2881  -0.2782  -0.2732
 -0.2627
 -- Virtual --
 -0.0723  -0.0633  -0.0524  -0.0474  -0.0387  -0.0234  -0.0121  -0.0055
  0.0020   0.0098   0.0150   0.0189   0.0226   0.0233   0.0341   0.0363
  0.0427   0.0462   0.0524   0.0582   0.0621   0.0666   0.0717   0.0719
  0.0803   0.0807   0.0815   0.0851   0.0897   0.0931   0.0963   0.0992
  0.1017   0.1069   0.1087   0.1139   0.1160   0.1175   0.1200   0.1241
  0.1260   0.1271   0.1293   0.1328   0.1379   0.1413   0.1451   0.1488
  0.1500   0.1539   0.1586   0.1623   0.1677   0.1738   0.1754   0.1814
  0.1870   0.1885   0.1902   0.1929   0.1992   0.2060   0.2088   0.2129
  0.2153   0.2209   0.2238   0.2258   0.2307   0.2335   0.2415   0.2457
  0.2478   0.2516   0.2564   0.2600   0.2646   0.2669   0.2685   0.2742
  0.2759   0.2792   0.2819   0.2840   0.2872   0.2911   0.2935   0.3012
  0.3060   0.3101   0.3128   0.3297   0.3334   0.3378   0.3436   0.3537
  0.4004   0.4140   0.4277   0.4313   0.4335   0.4370   0.4436   0.4459
  0.4485   0.4519   0.4573   0.4667   0.4723   0.4745   0.4781   0.4861
  0.4894   0.4918   0.4950   0.4956   0.5129   0.5300   0.5354   0.5499
  0.5592   0.5603   0.5684   0.5746   0.5789   0.5950   0.5966   0.6000
  0.6044   0.6117   0.6153   0.6212   0.6288   0.6346   0.6488   0.6596
  0.6651   0.6697   0.6733   0.6838   0.6858   0.6894   0.7077   0.7095
  0.7184   0.7408   0.7539   0.7768   0.7852   0.7926   0.8086   0.8173
  0.8231   0.8311   0.8353   0.8395   0.8402   0.8426   0.8452   0.8462
  0.8490   0.8529   0.8552   0.8567   0.8610   0.8646   0.8658   0.8772
  0.8872   0.8938   0.8954   0.9004   0.9040   0.9057   0.9211   0.9259
  0.9273   0.9295   0.9332   0.9391   0.9426   0.9505   0.9560   0.9664
  0.9721   0.9752   0.9857   1.0017   1.0053   1.0195   1.0290   1.0420
  1.0510   1.0725   1.0920   1.0939   1.1251   1.1435   1.1576   1.1826
  1.1918   1.2151   1.2317   1.2494   1.2542   1.2573   1.2687   1.2746
  1.2759   1.2814   1.2873   1.2987   1.3072   1.3242   1.3525   1.3676
  1.3914   1.4097   1.4378   1.4799   1.5042   1.5092   1.5213   1.5539
  1.5598   1.5851   1.6064   1.6154   1.6401   1.6456   1.6664   1.6874
  1.6902   1.7136   1.7312   1.7655   1.7840   1.7931   1.8173   1.8319
  1.8381   1.8445   1.8703   1.8754   1.8884   1.9052   1.9150   1.9406
  1.9502   1.9565   1.9730   1.9939   2.0266   2.0459   2.0903   2.0942
  2.1134   2.1370   2.1544   2.2090   2.2249   2.2376   2.2409   2.2438
  2.2610   2.2721   2.2786   2.2835   2.2904   2.3028   2.3186   2.3239
  2.3536   2.3883   2.4016   2.4149   2.4206   2.4334   2.4489   2.4638
  2.4934   2.4942   2.5085   2.5220   2.5473   2.5585   2.5939   2.6111
  2.6201   2.6482   2.6606   2.6654   2.6901   2.7173   2.7345   2.7371
  2.7511   2.7568   2.7752   2.7785   2.7896   2.8229   2.8323   2.8481
  2.8783   2.9098   2.9640   2.9850   3.0467   3.0590   3.0802   3.1070
  3.1151   3.1373   3.1502   3.1748   3.2039   3.2202   3.2457   3.3395
  3.3657   3.4151   3.4943   3.5222   3.6366   3.6531   3.7050   3.7802
  3.8592   3.9054   4.0269   4.0697   4.1215   4.3427   4.7966   4.8223
  9.7305   9.7616   9.7821   9.7984   9.8055   9.8172  23.3229  23.5217
 23.7925  23.8449  23.8834  23.8906  23.9381  23.9469  24.0029  24.0534
 24.0869  24.1439  25.7698  25.7824  25.8037  25.8638  25.8689  25.9233
 26.0786  26.0849  26.1046  26.1649  26.1877  26.2878  26.4498  26.5052
 26.6045  26.7327  26.7678  26.9359 215.7194 215.7526 215.7768 215.7947
215.8043 215.8192
 --------------------------------------------------------------

          Ground-State Mulliken Net Atomic Charges

     Atom                 Charge (a.u.)
  ----------------------------------------
      1 C                    -0.496165
      2 C                    -0.822279
      3 Cl                    0.639138
      4 C                    -0.189219
      5 Cl                    0.606766
      6 C                    -0.260269
      7 Cl                    0.620221
      8 C                    -0.353777
      9 Cl                    0.604148
     10 C                    -0.755273
     11 H                     0.225237
     12 C                     0.810648
     13 C                    -1.493725
     14 H                     0.231311
     15 C                     0.067456
     16 Cl                    0.597697
     17 C                     0.293679
     18 Cl                    0.493825
     19 C                    -0.790398
     20 H                     0.209540
     21 C                    -0.427040
     22 H                     0.188478
  ----------------------------------------
  Sum of atomic charges =     0.000000

 -----------------------------------------------------------------
                    Cartesian Multipole Moments
 -----------------------------------------------------------------
    Charge (ESU x 10^10)
                 0.0000
    Dipole Moment (Debye)
         X       0.1568      Y      -1.4160      Z       0.8263
       Tot       1.6470
    Quadrupole Moments (Debye-Ang)
        XX    -157.3384     XY       2.4467     YY    -143.3074
        XZ      -2.7871     YZ      -3.6142     ZZ    -142.8621
    Octopole Moments (Debye-Ang^2)
       XXX      47.6815    XXY       5.7547    XYY      -0.4105
       YYY      10.3981    XXZ       7.7246    XYZ       8.0266
       YYZ       3.1484    XZZ      -2.9746    YZZ      -0.7202
       ZZZ      -0.7112
    Hexadecapole Moments (Debye-Ang^3)
      XXXX   -9924.4883   XXXY      16.0755   XXYY   -1990.2881
      XYYY      -9.4458   YYYY   -2152.3308   XXXZ     -23.1798
      XXYZ     -22.2920   XYYZ      -8.8773   YYYZ      11.5127
      XXZZ   -1744.9252   XYZZ       5.7715   YYZZ    -467.5442
      XZZZ       6.5285   YZZZ     -17.6116   ZZZZ    -654.6396
 -----------------------------------------------------------------
 Calculating MO derivatives via CPSCF
    1     0    69    0.0193697  
    2     0    69    0.0058293  
    3     0    69    0.0006187  
    4     0    69    0.0000492  
    5    66     3    0.0000033  
    6    69     0    0.0000002  Converged
 Time for AOints: 1179.4 s (CPU) 1179.4 s (wall)
 ------------------------------------------------------------------------------
                     AOints        : Timing summary (seconds)
 ------------------------------------------------------------------------------
     job step          cpu (% of tot)      sys (% of tot)     wall (% of tot)
 ------------------------------------------------------------------------------
  AOints            0.1179E+04 ( 9.6)   0.9000E-05 ( 2.6)   0.1179E+04 ( 9.6)
 ------------------------------------------------------------------------------
   Grand Totals     0.1226E+05          0.3520E-03          0.1226E+05
 ------------------------------------------------------------------------------
 Polarizability Matrix (a.u.)
            1           2           3
    1-319.9974234   5.6595436   4.1194561
    2   5.6595436-209.9205399   9.3216503
    3   4.1194561   9.3216503-142.1229213
 Calculating analytic Hessian of the SCF energy

 Direct stationary perturbation theory relativistic correction:

 rels  =       4.761759833271
 relv  =     -18.283674956441
 rel2e =       4.977744353548
 E_rel =      -8.544170769622

 Hessian of the SCF Energy
            1           2           3           4           5           6
    1   0.6311708  -0.0025946  -0.0400635  -0.1625000  -0.1097148  -0.0118240
    2  -0.0025946   0.6255360   0.0541671  -0.0537945  -0.2311474  -0.0229720
    3  -0.0400635   0.0541671   0.1761738  -0.0011623  -0.0161594  -0.0622117
    4  -0.1625000  -0.0537945  -0.0011623   0.5736194   0.0527237  -0.0327605
    5  -0.1097148  -0.2311474  -0.0161594   0.0527237   0.5131778   0.0624539
    6  -0.0118240  -0.0229720  -0.0622117  -0.0327605   0.0624539   0.1249289
    7   0.0045291   0.0001653  -0.0000820  -0.0665524   0.0461916   0.0123835
    8   0.0207205  -0.0373504  -0.0095559   0.0497545  -0.1220880  -0.0234921
    9   0.0034022  -0.0067419   0.0020334   0.0135535  -0.0237101  -0.0273063
   10  -0.0244259  -0.0757121  -0.0088333  -0.2890403   0.0266402   0.0243127
   11  -0.0247307   0.0282880   0.0053483  -0.0342572  -0.0943275  -0.0031377
   12  -0.0013412   0.0105502   0.0060945   0.0148455  -0.0084458  -0.0581493
   13  -0.0034346   0.0043474   0.0014719  -0.0200642  -0.0330068  -0.0034064
   14  -0.0001986   0.0034205   0.0001181  -0.0126217  -0.0183031  -0.0025781
   15   0.0007222  -0.0001707   0.0035896  -0.0002017  -0.0008650   0.0032382
   16   0.0022103  -0.0013886  -0.0004551  -0.0254474   0.0220177   0.0064812
   17  -0.0001594  -0.0661310  -0.0094904   0.0776290   0.0333603  -0.0021525
   18  -0.0003087  -0.0100993  -0.0015142   0.0146317   0.0026361   0.0032125
   19  -0.0015098   0.0006393   0.0001541   0.0035393   0.0019652   0.0004103
   20   0.0001675   0.0004723   0.0001815  -0.0009272  -0.0030391  -0.0009917
   21  -0.0000005   0.0000646  -0.0009341   0.0000423  -0.0010991   0.0035107
   22  -0.0286634   0.0774375   0.0140201  -0.0540307  -0.0317309  -0.0005112
   23   0.0250290   0.0325071   0.0016875  -0.0305329  -0.0185496  -0.0001804
   24   0.0069576  -0.0018435   0.0040798  -0.0003553   0.0000951  -0.0011198
   25  -0.0027429  -0.0044166   0.0000307   0.0012117   0.0008568  -0.0001863
   26  -0.0001246   0.0034561  -0.0002323  -0.0002238  -0.0002251   0.0004326
   27   0.0004653   0.0001222   0.0044679  -0.0001918   0.0000356  -0.0007397
   28  -0.1679943   0.0508500   0.0182430   0.0614542   0.0278176  -0.0003975
   29   0.1147858  -0.2612376  -0.0381470  -0.0222453  -0.0574508  -0.0087757
   30   0.0299107  -0.0327149  -0.0685150  -0.0084210  -0.0132285   0.0067690
   31   0.0099516   0.0150956   0.0018030  -0.0009552   0.0021438   0.0009649
   32  -0.0124842  -0.0181414  -0.0024932   0.0027097  -0.0015865  -0.0013070
   33  -0.0028745  -0.0044426   0.0035342   0.0010341  -0.0011424   0.0052890
   34  -0.2132768  -0.0050393   0.0109842  -0.0182621  -0.0138522   0.0034282
   35  -0.0086952  -0.0872148   0.0096337  -0.0276131   0.0010783   0.0021457
   36   0.0106105   0.0090838  -0.0715758  -0.0014515   0.0005686   0.0027080
   37  -0.0284341   0.0150702  -0.0196565   0.0016441   0.0034074  -0.0013606
   38   0.0066755   0.0053772  -0.0024209  -0.0021076  -0.0018996   0.0010173
   39  -0.0010825  -0.0017745   0.0056519   0.0015862  -0.0011499  -0.0003076
   40   0.0012800   0.0003529  -0.0000174  -0.0001130  -0.0000604  -0.0001891
   41  -0.0012407  -0.0022080  -0.0020205  -0.0004312   0.0006262  -0.0000017
   42   0.0007051  -0.0024487  -0.0009684  -0.0011605   0.0009131   0.0001250
   43   0.0023205   0.0017151  -0.0018982  -0.0012275  -0.0001633   0.0010531
   44   0.0027900   0.0035992   0.0044768   0.0002906  -0.0004375   0.0002855
   45  -0.0028086   0.0045330   0.0006044   0.0014137  -0.0001491  -0.0003789
   46   0.0001961   0.0006910  -0.0010496  -0.0001955   0.0005048   0.0001664
   47  -0.0004911  -0.0000653   0.0002876   0.0002395  -0.0003216  -0.0001646
   48   0.0004074   0.0002308  -0.0003406  -0.0001724   0.0004414   0.0001132
   49  -0.0017904   0.0003315   0.0000274   0.0005418   0.0001822  -0.0002075
   50  -0.0005011  -0.0012959   0.0001075   0.0003612   0.0001653  -0.0003592
   51   0.0004803   0.0004564  -0.0011962  -0.0008120   0.0002528   0.0006246
   52   0.0014600   0.0000160   0.0001057  -0.0006055   0.0004062   0.0001187
   53   0.0001951  -0.0001782  -0.0003462  -0.0001350  -0.0000562  -0.0000045
   54  -0.0001445  -0.0003539  -0.0001048  -0.0000246  -0.0000350   0.0000055
   55   0.0028695  -0.0017003   0.0010594  -0.0000632  -0.0002352  -0.0000657
   56  -0.0010861   0.0016086   0.0049036   0.0002471   0.0005472  -0.0000696
   57   0.0011854   0.0056763  -0.0002490   0.0015275  -0.0001755  -0.0003688
   58   0.0000064  -0.0009453   0.0008521  -0.0003590   0.0002402   0.0000813
   59   0.0000644   0.0000733   0.0001166   0.0000035   0.0001204   0.0000667
   60  -0.0000837   0.0000590   0.0001455   0.0000232   0.0000340  -0.0000070
   61  -0.0220711  -0.0208083   0.0237462  -0.0027851   0.0038877   0.0015791
   62  -0.0099534   0.0023837   0.0019543   0.0017895   0.0007420  -0.0002956
   63   0.0067300   0.0006050   0.0019684  -0.0018520  -0.0016027  -0.0001968
   64   0.0008504  -0.0003150   0.0007230   0.0001875  -0.0002214  -0.0000717
   65   0.0015468  -0.0017508  -0.0021190  -0.0008574  -0.0003861   0.0000817
   66  -0.0010439  -0.0019861  -0.0007339  -0.0000917   0.0003315   0.0002622
            7           8           9          10          11          12
    1   0.0045291   0.0207205   0.0034022  -0.0244259  -0.0247307  -0.0013412
    2   0.0001653  -0.0373504  -0.0067419  -0.0757121   0.0282880   0.0105502
    3  -0.0000820  -0.0095559   0.0020334  -0.0088333   0.0053483   0.0060945
    4  -0.0665524   0.0497545   0.0135535  -0.2890403  -0.0342572   0.0148455
    5   0.0461916  -0.1220880  -0.0237101   0.0266402  -0.0943275  -0.0084458
    6   0.0123835  -0.0234921  -0.0273063   0.0243127  -0.0031377  -0.0581493
    7   0.0969087  -0.0719661  -0.0194177  -0.0205163   0.0320098   0.0079940
    8  -0.0719661   0.1775081   0.0387711   0.0102210  -0.0165573  -0.0043209
    9  -0.0194177   0.0387711   0.0202645   0.0039048  -0.0062881   0.0015871
   10  -0.0205163   0.0102210   0.0039048   0.5750201  -0.0319765  -0.0456769
   11   0.0320098  -0.0165573  -0.0062881  -0.0319765   0.5177514   0.0662014
   12   0.0079940  -0.0043209   0.0015871  -0.0456769   0.0662014   0.1242716
   13  -0.0085926  -0.0038750   0.0001283  -0.0693789  -0.0538899  -0.0047829
   14   0.0038735   0.0031233   0.0003075  -0.0538510  -0.1313195  -0.0122517
   15   0.0014857   0.0011166  -0.0007443  -0.0045723  -0.0125847  -0.0243314
   16  -0.0020075  -0.0010311   0.0002820  -0.1453228   0.1130461   0.0251586
   17  -0.0042298   0.0014239  -0.0000890   0.0510995  -0.2313478  -0.0319326
   18  -0.0000323  -0.0003276   0.0035825   0.0153831  -0.0364657  -0.0611314
   19  -0.0012785   0.0007505   0.0002327  -0.0368372   0.0015360   0.0038878
   20   0.0011923  -0.0001107  -0.0001389   0.0218126   0.0001381  -0.0024447
   21   0.0002795  -0.0001479   0.0001364   0.0067683  -0.0006831   0.0024327
   22   0.0003423   0.0009067   0.0000239   0.0628368  -0.0274843  -0.0090022
   23   0.0001954   0.0007057   0.0002842   0.0289994  -0.0554437  -0.0111953
   24  -0.0000454   0.0001326  -0.0005866  -0.0005377  -0.0065702   0.0034955
   25  -0.0003821   0.0009194   0.0002031  -0.0019760  -0.0008837   0.0003670
   26   0.0009419  -0.0014416  -0.0003697  -0.0044648   0.0008298  -0.0000635
   27   0.0001746  -0.0002286  -0.0003155  -0.0000310  -0.0004159   0.0035418
   28  -0.0004266  -0.0067585  -0.0006097  -0.0508149   0.0271302   0.0084400
   29  -0.0016425  -0.0006395  -0.0005790   0.0264697  -0.0142884  -0.0044166
   30  -0.0000342  -0.0005988   0.0036597   0.0087821  -0.0045818  -0.0017144
   31   0.0000745   0.0013052   0.0002454  -0.0007604   0.0007996   0.0000721
   32  -0.0000914  -0.0010953  -0.0001892   0.0007820   0.0000552   0.0001124
   33  -0.0000042  -0.0001942   0.0001799  -0.0001275   0.0002185  -0.0009209
   34  -0.0019054   0.0024918  -0.0000279   0.0021064  -0.0015525   0.0000487
   35  -0.0034581  -0.0015235   0.0004321  -0.0009073  -0.0034871  -0.0016828
   36  -0.0003168   0.0006055  -0.0017838   0.0007298  -0.0011510   0.0049918
   37  -0.0015845  -0.0027063  -0.0014333  -0.0004438   0.0005258   0.0007435
   38  -0.0027382  -0.0021915  -0.0010986   0.0011133  -0.0002046  -0.0000381
   39  -0.0021728  -0.0005959  -0.0006953   0.0001141   0.0000472  -0.0001099
   40  -0.0006224  -0.0004538  -0.0007170  -0.0002888  -0.0000128   0.0000782
   41  -0.0004449  -0.0003594  -0.0006850   0.0001757  -0.0000611   0.0001366
   42   0.0003346  -0.0003457   0.0000252  -0.0000801  -0.0002141   0.0000125
   43   0.0013089   0.0009723   0.0001829   0.0002576  -0.0004106   0.0000758
   44  -0.0001870   0.0001065  -0.0001348   0.0002850   0.0001506  -0.0000843
   45  -0.0004435  -0.0004743  -0.0000715  -0.0005358  -0.0001564  -0.0001310
   46   0.0000125  -0.0002900  -0.0001138   0.0001416   0.0001831   0.0000396
   47   0.0000329   0.0002238   0.0000858  -0.0001487  -0.0000987  -0.0000232
   48  -0.0000391  -0.0002875  -0.0001129   0.0001166   0.0001985  -0.0000158
   49   0.0001288   0.0000646   0.0000358  -0.0002230  -0.0003033  -0.0000552
   50  -0.0003625  -0.0004967  -0.0000600  -0.0003161   0.0000303   0.0000039
   51   0.0008805   0.0006306   0.0001055   0.0003124  -0.0000548   0.0000538
   52   0.0000147  -0.0002095  -0.0000456   0.0002574   0.0003258   0.0001158
   53  -0.0000013   0.0000711   0.0000235   0.0000915  -0.0000027   0.0000206
   54  -0.0000040   0.0000125   0.0000248  -0.0000110  -0.0000596  -0.0000204
   55  -0.0008210  -0.0007300  -0.0002021  -0.0001877   0.0001539   0.0000509
   56   0.0003217  -0.0000423   0.0000075  -0.0000710   0.0002351  -0.0002781
   57  -0.0000715  -0.0002316  -0.0000341  -0.0002682   0.0004955   0.0002757
   58   0.0000449  -0.0000865   0.0000060   0.0000301  -0.0000057  -0.0000773
   59   0.0000348  -0.0000774  -0.0000066  -0.0000008   0.0000213  -0.0000007
   60   0.0000070  -0.0000595  -0.0000044   0.0000000   0.0000115  -0.0000055
   61   0.0013621  -0.0001207   0.0003000  -0.0004308  -0.0001203  -0.0010029
   62   0.0001749   0.0007436   0.0002414  -0.0005481  -0.0000221   0.0001462
   63  -0.0009464  -0.0002376   0.0001287   0.0003364  -0.0002313  -0.0002150
   64  -0.0000367   0.0001207   0.0000666   0.0000016  -0.0000829   0.0000205
   65  -0.0000124   0.0000679  -0.0000619   0.0003041  -0.0003381   0.0000083
   66   0.0000702  -0.0001710  -0.0000730  -0.0000873   0.0000746  -0.0000114
           13          14          15          16          17          18
    1  -0.0034346  -0.0001986   0.0007222   0.0022103  -0.0001594  -0.0003087
    2   0.0043474   0.0034205  -0.0001707  -0.0013886  -0.0661310  -0.0100993
    3   0.0014719   0.0001181   0.0035896  -0.0004551  -0.0094904  -0.0015142
    4  -0.0200642  -0.0126217  -0.0002017  -0.0254474   0.0776290   0.0146317
    5  -0.0330068  -0.0183031  -0.0008650   0.0220177   0.0333603   0.0026361
    6  -0.0034064  -0.0025781   0.0032382   0.0064812  -0.0021525   0.0032125
    7  -0.0085926   0.0038735   0.0014857  -0.0020075  -0.0042298  -0.0000323
    8  -0.0038750   0.0031233   0.0011166  -0.0010311   0.0014239  -0.0003276
    9   0.0001283   0.0003075  -0.0007443   0.0002820  -0.0000890   0.0035825
   10  -0.0693789  -0.0538510  -0.0045723  -0.1453228   0.0510995   0.0153831
   11  -0.0538899  -0.1313195  -0.0125847   0.1130461  -0.2313478  -0.0364657
   12  -0.0047829  -0.0122517  -0.0243314   0.0251586  -0.0319326  -0.0611314
   13   0.1004722   0.0780657   0.0048369   0.0012284   0.0001365   0.0001677
   14   0.0780657   0.1904104   0.0214684  -0.0200967  -0.0394326  -0.0051391
   15   0.0048369   0.0214684   0.0138703  -0.0030706  -0.0062760   0.0027827
   16   0.0012284  -0.0200967  -0.0030706   0.5153265   0.0143823  -0.0347365
   17   0.0001365  -0.0394326  -0.0062760   0.0143823   0.5921949   0.0706870
   18   0.0001677  -0.0051391   0.0027827  -0.0347365   0.0706870   0.1217059
   19   0.0005392   0.0010154   0.0000756  -0.1665791  -0.0026393   0.0128533
   20   0.0089437  -0.0052615  -0.0015532  -0.0025624  -0.0387863  -0.0020116
   21   0.0013145  -0.0007371  -0.0011238   0.0129593  -0.0021233  -0.0238316
   22  -0.0007574   0.0051533   0.0008974  -0.1484901  -0.0586727   0.0001291
   23   0.0017851   0.0015432  -0.0006640  -0.1211621  -0.2466477  -0.0173693
   24   0.0006129  -0.0009602   0.0034046  -0.0094967  -0.0228065  -0.0581818
   25   0.0003748  -0.0003398  -0.0000605   0.0011915  -0.0031002  -0.0002186
   26   0.0002435  -0.0017853  -0.0003265   0.0199742  -0.0357680  -0.0075773
   27   0.0000179  -0.0002222   0.0001304   0.0031411  -0.0052180   0.0019909
   28  -0.0002160  -0.0011359  -0.0000148  -0.0273269  -0.0752766  -0.0087150
   29  -0.0011737  -0.0019287  -0.0001110  -0.0235828   0.0301313   0.0061054
   30  -0.0001591   0.0001717  -0.0009317  -0.0012378   0.0102037   0.0075444
   31   0.0000883  -0.0000000  -0.0000079  -0.0039687   0.0012236   0.0010141
   32  -0.0000316   0.0000619   0.0000113   0.0003344   0.0010748  -0.0006969
   33  -0.0000407  -0.0000394  -0.0000622   0.0008574  -0.0010794   0.0048500
   34   0.0003990   0.0008117   0.0000444  -0.0017300  -0.0001781  -0.0000271
   35  -0.0014128  -0.0005076   0.0000116  -0.0000622  -0.0010243   0.0002689
   36  -0.0001427  -0.0001477   0.0001797   0.0001546   0.0003554  -0.0008797
   37  -0.0001909  -0.0002028   0.0000692   0.0005737  -0.0001681  -0.0002182
   38  -0.0001879  -0.0000513  -0.0000818  -0.0003721   0.0005006   0.0000049
   39   0.0001179   0.0001723  -0.0000024   0.0000283   0.0001763   0.0000254
   40   0.0000343   0.0000529  -0.0000044  -0.0000891  -0.0001727  -0.0000099
   41  -0.0000311  -0.0000758  -0.0000024   0.0000450   0.0000753   0.0000221
   42   0.0000140  -0.0000124  -0.0000197  -0.0000667  -0.0000885   0.0000007
   43   0.0001964   0.0000967  -0.0000443  -0.0002686   0.0003372   0.0000277
   44  -0.0001207  -0.0001842  -0.0000295   0.0001748   0.0001501  -0.0001668
   45   0.0002592   0.0003159   0.0000477  -0.0002503  -0.0002246  -0.0001443
   46  -0.0001658  -0.0002045  -0.0000130   0.0002068   0.0000120  -0.0000421
   47   0.0001204   0.0001519   0.0000106  -0.0001278  -0.0000436   0.0000700
   48  -0.0001701  -0.0002010  -0.0000085   0.0002010  -0.0000072  -0.0000006
   49   0.0002389   0.0002610   0.0000250  -0.0002513   0.0000447   0.0000247
   50   0.0000177   0.0000698   0.0000307  -0.0000725  -0.0002848   0.0000650
   51  -0.0000296  -0.0001305  -0.0000423   0.0000636   0.0002978   0.0000515
   52  -0.0003003  -0.0003356  -0.0000349   0.0003486   0.0000011  -0.0000419
   53  -0.0000387  -0.0000334  -0.0000053   0.0000435   0.0000655   0.0000054
   54   0.0000202   0.0000303   0.0000015  -0.0000366   0.0000117  -0.0000053
   55  -0.0001207  -0.0000238   0.0000118   0.0000094  -0.0004082   0.0000165
   56   0.0000888   0.0000362   0.0000141   0.0000208  -0.0000159   0.0000946
   57   0.0001095   0.0000350   0.0000053  -0.0000105  -0.0004047  -0.0000348
   58  -0.0000582  -0.0000528  -0.0000049   0.0000413   0.0000139   0.0000096
   59   0.0000004  -0.0000104  -0.0000100  -0.0000061  -0.0000339   0.0000081
   60   0.0000080   0.0000005  -0.0000037  -0.0000229  -0.0000272   0.0000073
   61  -0.0003301  -0.0003285  -0.0001240   0.0003979   0.0000457   0.0000571
   62   0.0000584   0.0000828   0.0000178   0.0004758   0.0002074  -0.0001764
   63  -0.0002705  -0.0000700   0.0000449   0.0000129   0.0003302   0.0000433
   64   0.0000381   0.0000616  -0.0000151  -0.0000529   0.0000813   0.0000350
   65  -0.0000394  -0.0000065  -0.0000011  -0.0000511   0.0003312   0.0000622
   66  -0.0000768  -0.0001305  -0.0000249   0.0000443  -0.0001402  -0.0000742
           19          20          21          22          23          24
    1  -0.0015098   0.0001675  -0.0000005  -0.0286634   0.0250290   0.0069576
    2   0.0006393   0.0004723   0.0000646   0.0774375   0.0325071  -0.0018435
    3   0.0001541   0.0001815  -0.0009341   0.0140201   0.0016875   0.0040798
    4   0.0035393  -0.0009272   0.0000423  -0.0540307  -0.0305329  -0.0003553
    5   0.0019652  -0.0030391  -0.0010991  -0.0317309  -0.0185496   0.0000951
    6   0.0004103  -0.0009917   0.0035107  -0.0005112  -0.0001804  -0.0011198
    7  -0.0012785   0.0011923   0.0002795   0.0003423   0.0001954  -0.0000454
    8   0.0007505  -0.0001107  -0.0001479   0.0009067   0.0007057   0.0001326
    9   0.0002327  -0.0001389   0.0001364   0.0000239   0.0002842  -0.0005866
   10  -0.0368372   0.0218126   0.0067683   0.0628368   0.0289994  -0.0005377
   11   0.0015360   0.0001381  -0.0006831  -0.0274843  -0.0554437  -0.0065702
   12   0.0038878  -0.0024447   0.0024327  -0.0090022  -0.0111953   0.0034955
   13   0.0005392   0.0089437   0.0013145  -0.0007574   0.0017851   0.0006129
   14   0.0010154  -0.0052615  -0.0007371   0.0051533   0.0015432  -0.0009602
   15   0.0000756  -0.0015532  -0.0011238   0.0008974  -0.0006640   0.0034046
   16  -0.1665791  -0.0025624   0.0129593  -0.1484901  -0.1211621  -0.0094967
   17  -0.0026393  -0.0387863  -0.0021233  -0.0586727  -0.2466477  -0.0228065
   18   0.0128533  -0.0020116  -0.0238316   0.0001291  -0.0173693  -0.0581818
   19   0.2380402   0.0032679  -0.0205221  -0.0385928  -0.0013853   0.0036315
   20   0.0032679   0.0536649   0.0060656  -0.0233389   0.0007250   0.0017870
   21  -0.0205221   0.0060656   0.0137313   0.0004357  -0.0003020   0.0032531
   22  -0.0385928  -0.0233389   0.0004357   0.6097228   0.0540890  -0.0354661
   23  -0.0013853   0.0007250  -0.0003020   0.0540890   0.5238768   0.0566565
   24   0.0036315   0.0017870   0.0032531  -0.0354661   0.0566565   0.1220618
   25   0.0009900  -0.0077016  -0.0013039  -0.0662310   0.0512159   0.0113189
   26  -0.0008662  -0.0044224  -0.0003612   0.0471329  -0.1278184  -0.0199818
   27  -0.0003047   0.0001233  -0.0009499   0.0108414  -0.0204723  -0.0250887
   28   0.0033191   0.0001121  -0.0000500  -0.3254511   0.0174592   0.0259780
   29  -0.0047129  -0.0038310  -0.0006351  -0.0474296  -0.1101330  -0.0042750
   30  -0.0006727  -0.0011424   0.0037150   0.0161661  -0.0095723  -0.0605710
   31  -0.0012035  -0.0009190  -0.0000177  -0.0125004  -0.0273176  -0.0031154
   32   0.0004266   0.0003467  -0.0000511   0.0028148   0.0021364  -0.0002839
   33   0.0002484   0.0001039   0.0002236   0.0022072   0.0023738   0.0032196
   34   0.0008213  -0.0000183   0.0000300   0.0020127   0.0021622   0.0001195
   35   0.0000550   0.0001288  -0.0000806   0.0020960  -0.0029974  -0.0017537
   36  -0.0000446   0.0000257  -0.0001624  -0.0000468  -0.0014168   0.0059981
   37  -0.0004778   0.0000105  -0.0000099  -0.0000312   0.0000807   0.0015111
   38  -0.0001844  -0.0000409   0.0001269   0.0001773  -0.0000715  -0.0002724
   39   0.0001536   0.0000277  -0.0000009  -0.0000318   0.0000358  -0.0003285
   40   0.0000758   0.0000008  -0.0000112   0.0001096   0.0001778  -0.0000288
   41  -0.0000627  -0.0000124  -0.0000078  -0.0000419  -0.0002106   0.0000366
   42   0.0000576  -0.0000205  -0.0000080   0.0000873   0.0000579  -0.0000376
   43   0.0001921  -0.0000296   0.0000020  -0.0004599  -0.0000077  -0.0001130
   44  -0.0002139   0.0000038   0.0000431   0.0000194  -0.0001338  -0.0001614
   45   0.0004698   0.0000444  -0.0000543   0.0000690   0.0007530   0.0007073
   46  -0.0002920  -0.0000115   0.0000234   0.0001349  -0.0002482   0.0000727
   47   0.0002000   0.0000113  -0.0000288  -0.0000997   0.0001981  -0.0000065
   48  -0.0002800  -0.0000152   0.0000219   0.0001219  -0.0002676  -0.0000383
   49   0.0004128   0.0000015  -0.0000344  -0.0003608   0.0003443   0.0000958
   50   0.0001117  -0.0000000  -0.0000359   0.0003105   0.0002831   0.0000298
   51  -0.0001358  -0.0000483   0.0000372  -0.0003214  -0.0003766  -0.0003373
   52  -0.0005332  -0.0000161   0.0000599   0.0002836  -0.0004579  -0.0002717
   53  -0.0000564  -0.0000025   0.0000080  -0.0000396  -0.0000878  -0.0000089
   54   0.0000602  -0.0000005  -0.0000061  -0.0000324   0.0000360   0.0000559
   55  -0.0000864   0.0000363  -0.0000265   0.0006528   0.0003445   0.0001573
   56  -0.0001184   0.0000308   0.0000164  -0.0001254   0.0000003  -0.0003188
   57  -0.0000580   0.0000213   0.0000029   0.0005156   0.0002296  -0.0001871
   58  -0.0000831   0.0000000   0.0000075   0.0000181  -0.0000810  -0.0000452
   59  -0.0000101  -0.0000041  -0.0000042   0.0000490   0.0000282   0.0000113
   60   0.0000092  -0.0000020  -0.0000067   0.0000425   0.0000349   0.0000213
   61  -0.0005218  -0.0000227   0.0000660  -0.0003354  -0.0007272  -0.0009493
   62   0.0002177   0.0000009  -0.0000269  -0.0007393   0.0001858   0.0004273
   63  -0.0001625   0.0000112   0.0000175  -0.0004910  -0.0000448   0.0000450
   64   0.0000655   0.0000020  -0.0000122  -0.0002127   0.0000377  -0.0000312
   65   0.0000645  -0.0000113  -0.0000005  -0.0004838  -0.0000970   0.0000671
   66  -0.0000637  -0.0000225  -0.0000047   0.0003452  -0.0002908   0.0001341
           25          26          27          28          29          30
    1  -0.0027429  -0.0001246   0.0004653  -0.1679943   0.1147858   0.0299107
    2  -0.0044166   0.0034561   0.0001222   0.0508500  -0.2612376  -0.0327149
    3   0.0000307  -0.0002323   0.0044679   0.0182430  -0.0381470  -0.0685150
    4   0.0012117  -0.0002238  -0.0001918   0.0614542  -0.0222453  -0.0084210
    5   0.0008568  -0.0002251   0.0000356   0.0278176  -0.0574508  -0.0132285
    6  -0.0001863   0.0004326  -0.0007397  -0.0003975  -0.0087757   0.0067690
    7  -0.0003821   0.0009419   0.0001746  -0.0004266  -0.0016425  -0.0000342
    8   0.0009194  -0.0014416  -0.0002286  -0.0067585  -0.0006395  -0.0005988
    9   0.0002031  -0.0003697  -0.0003155  -0.0006097  -0.0005790   0.0036597
   10  -0.0019760  -0.0044648  -0.0000310  -0.0508149   0.0264697   0.0087821
   11  -0.0008837   0.0008298  -0.0004159   0.0271302  -0.0142884  -0.0045818
   12   0.0003670  -0.0000635   0.0035418   0.0084400  -0.0044166  -0.0017144
   13   0.0003748   0.0002435   0.0000179  -0.0002160  -0.0011737  -0.0001591
   14  -0.0003398  -0.0017853  -0.0002222  -0.0011359  -0.0019287   0.0001717
   15  -0.0000605  -0.0003265   0.0001304  -0.0000148  -0.0001110  -0.0009317
   16   0.0011915   0.0199742   0.0031411  -0.0273269  -0.0235828  -0.0012378
   17  -0.0031002  -0.0357680  -0.0052180  -0.0752766   0.0301313   0.0102037
   18  -0.0002186  -0.0075773   0.0019909  -0.0087150   0.0061054   0.0075444
   19   0.0009900  -0.0008662  -0.0003047   0.0033191  -0.0047129  -0.0006727
   20  -0.0077016  -0.0044224   0.0001233   0.0001121  -0.0038310  -0.0011424
   21  -0.0013039  -0.0003612  -0.0009499  -0.0000500  -0.0006351   0.0037150
   22  -0.0662310   0.0471329   0.0108414  -0.3254511  -0.0474296   0.0161661
   23   0.0512159  -0.1278184  -0.0204723   0.0174592  -0.1101330  -0.0095723
   24   0.0113189  -0.0199818  -0.0250887   0.0259780  -0.0042750  -0.0605710
   25   0.0877064  -0.0766491  -0.0180440  -0.0204970   0.0376636   0.0078551
   26  -0.0766491   0.1831621   0.0324074   0.0144732  -0.0164869  -0.0044499
   27  -0.0180440   0.0324074   0.0165068   0.0041225  -0.0063886   0.0029615
   28  -0.0204970   0.0144732   0.0041225   0.6814357   0.0391245  -0.0397090
   29   0.0376636  -0.0164869  -0.0063886   0.0391245   0.7024477   0.0873789
   30   0.0078551  -0.0044499   0.0029615  -0.0397090   0.0873789   0.1406672
   31   0.0006787  -0.0005200  -0.0003611  -0.1228537  -0.1219604  -0.0132565
   32   0.0013479   0.0010439   0.0004650  -0.1233659  -0.2703936  -0.0286901
   33  -0.0000661   0.0005957  -0.0025157  -0.0138749  -0.0294530  -0.0381136
   34   0.0002904  -0.0005780  -0.0000105  -0.0280568   0.0101092   0.0000992
   35   0.0011874  -0.0005420  -0.0001790   0.0283915   0.0050075  -0.0027786
   36   0.0000925   0.0000232   0.0000686   0.0061338  -0.0009373   0.0043835
   37  -0.0003470   0.0002899   0.0000879  -0.0011275  -0.0033464  -0.0001748
   38  -0.0001167   0.0001000   0.0000436  -0.0016364   0.0009723   0.0000808
   39   0.0001461  -0.0001323  -0.0000100   0.0025363  -0.0007815  -0.0000769
   40   0.0000364  -0.0000831  -0.0000020  -0.0000855   0.0001297   0.0000795
   41   0.0000446  -0.0000382  -0.0000213   0.0007070  -0.0001711  -0.0000675
   42   0.0000676  -0.0001187  -0.0000309   0.0000909   0.0001319   0.0001431
   43   0.0001128  -0.0001590  -0.0000372  -0.0005070   0.0006601  -0.0000536
   44  -0.0001995   0.0002248   0.0000346  -0.0012241   0.0001569  -0.0002256
   45   0.0000843  -0.0002091  -0.0000643  -0.0006388  -0.0003309  -0.0001788
   46  -0.0001430   0.0001824   0.0000430  -0.0004319  -0.0001630   0.0000153
   47   0.0000868  -0.0001093  -0.0000253   0.0001592   0.0000518   0.0000222
   48  -0.0001240   0.0001627   0.0000438  -0.0003267  -0.0000706   0.0000448
   49   0.0002145  -0.0002968  -0.0000825   0.0005765  -0.0003432   0.0002857
   50   0.0000403  -0.0000596   0.0000240   0.0001987  -0.0001702  -0.0000962
   51  -0.0000258   0.0000541   0.0000101  -0.0001329   0.0002818   0.0005039
   52  -0.0002661   0.0003709   0.0000906  -0.0007511  -0.0001275   0.0000296
   53  -0.0000302   0.0000428   0.0000046  -0.0000106  -0.0000120  -0.0000420
   54   0.0000308  -0.0000460  -0.0000134   0.0001263   0.0000258  -0.0000253
   55  -0.0001005   0.0001147   0.0000665  -0.0004398  -0.0001237  -0.0008651
   56  -0.0000251   0.0000398   0.0000001  -0.0003754  -0.0001567   0.0000267
   57  -0.0000457   0.0000394   0.0000351  -0.0009659  -0.0001933   0.0003128
   58  -0.0000416   0.0000648   0.0000092  -0.0000608  -0.0000305  -0.0000491
   59  -0.0000023  -0.0000077  -0.0000000  -0.0000728  -0.0000087  -0.0000733
   60   0.0000056  -0.0000178  -0.0000029  -0.0000176   0.0000234  -0.0000847
   61  -0.0001134   0.0002218   0.0000018   0.0001678  -0.0021276   0.0013245
   62   0.0000351  -0.0000840  -0.0000574   0.0030619  -0.0024381   0.0006891
   63  -0.0001205   0.0001480  -0.0000205  -0.0006314   0.0008586  -0.0006652
   64   0.0000336  -0.0000449   0.0000032   0.0000879   0.0000669   0.0000835
   65   0.0000669  -0.0001103  -0.0000319   0.0003717   0.0005774  -0.0003106
   66  -0.0000063   0.0000234  -0.0000054   0.0004132   0.0002882   0.0001723
           31          32          33          34          35          36
    1   0.0099516  -0.0124842  -0.0028745  -0.2132768  -0.0086952   0.0106105
    2   0.0150956  -0.0181414  -0.0044426  -0.0050393  -0.0872148   0.0090838
    3   0.0018030  -0.0024932   0.0035342   0.0109842   0.0096337  -0.0715758
    4  -0.0009552   0.0027097   0.0010341  -0.0182621  -0.0276131  -0.0014515
    5   0.0021438  -0.0015865  -0.0011424  -0.0138522   0.0010783   0.0005686
    6   0.0009649  -0.0013070   0.0052890   0.0034282   0.0021457   0.0027080
    7   0.0000745  -0.0000914  -0.0000042  -0.0019054  -0.0034581  -0.0003168
    8   0.0013052  -0.0010953  -0.0001942   0.0024918  -0.0015235   0.0006055
    9   0.0002454  -0.0001892   0.0001799  -0.0000279   0.0004321  -0.0017838
   10  -0.0007604   0.0007820  -0.0001275   0.0021064  -0.0009073   0.0007298
   11   0.0007996   0.0000552   0.0002185  -0.0015525  -0.0034871  -0.0011510
   12   0.0000721   0.0001124  -0.0009209   0.0000487  -0.0016828   0.0049918
   13   0.0000883  -0.0000316  -0.0000407   0.0003990  -0.0014128  -0.0001427
   14  -0.0000000   0.0000619  -0.0000394   0.0008117  -0.0005076  -0.0001477
   15  -0.0000079   0.0000113  -0.0000622   0.0000444   0.0000116   0.0001797
   16  -0.0039687   0.0003344   0.0008574  -0.0017300  -0.0000622   0.0001546
   17   0.0012236   0.0010748  -0.0010794  -0.0001781  -0.0010243   0.0003554
   18   0.0010141  -0.0006969   0.0048500  -0.0000271   0.0002689  -0.0008797
   19  -0.0012035   0.0004266   0.0002484   0.0008213   0.0000550  -0.0000446
   20  -0.0009190   0.0003467   0.0001039  -0.0000183   0.0001288   0.0000257
   21  -0.0000177  -0.0000511   0.0002236   0.0000300  -0.0000806  -0.0001624
   22  -0.0125004   0.0028148   0.0022072   0.0020127   0.0020960  -0.0000468
   23  -0.0273176   0.0021364   0.0023738   0.0021622  -0.0029974  -0.0014168
   24  -0.0031154  -0.0002839   0.0032196   0.0001195  -0.0017537   0.0059981
   25   0.0006787   0.0013479  -0.0000661   0.0002904   0.0011874   0.0000925
   26  -0.0005200   0.0010439   0.0005957  -0.0005780  -0.0005420   0.0000232
   27  -0.0003611   0.0004650  -0.0025157  -0.0000105  -0.0001790   0.0000686
   28  -0.1228537  -0.1233659  -0.0138749  -0.0280568   0.0283915   0.0061338
   29  -0.1219604  -0.2703936  -0.0294530   0.0101092   0.0050075  -0.0009373
   30  -0.0132565  -0.0286901  -0.0381136   0.0000992  -0.0027786   0.0043835
   31   0.1308339   0.1288320   0.0125837   0.0008989   0.0010260  -0.0004088
   32   0.1288320   0.2856916   0.0321813  -0.0018833   0.0005448   0.0009535
   33   0.0125837   0.0321813   0.0284323  -0.0001131   0.0008510  -0.0036804
   34   0.0008989  -0.0018833  -0.0001131   0.6347457   0.0014145   0.0071370
   35   0.0010260   0.0005448   0.0008510   0.0014145   0.3699639  -0.2355720
   36  -0.0004088   0.0009535  -0.0036804   0.0071370  -0.2355720   0.4480574
   37   0.0000038   0.0007347  -0.0007618  -0.1839911   0.0345712  -0.0492079
   38   0.0001223  -0.0001344   0.0001413   0.0692131  -0.1311912   0.0917159
   39   0.0000337   0.0002770   0.0000572  -0.1005573   0.0916862  -0.1817575
   40   0.0000217  -0.0000266  -0.0000271   0.0107359   0.0111286  -0.0138477
   41   0.0000112   0.0000045  -0.0000017  -0.0058221  -0.0042717   0.0094551
   42   0.0000428  -0.0000333  -0.0000265   0.0091694   0.0106997  -0.0093529
   43  -0.0000021  -0.0002615   0.0000702  -0.0400375   0.0432897  -0.0584793
   44   0.0001004  -0.0002756   0.0001340   0.0097850   0.0206123  -0.0187612
   45  -0.0001325   0.0002803  -0.0001313  -0.0148545  -0.0180550   0.0284281
   46   0.0000546  -0.0000359  -0.0001056  -0.0021043  -0.0035428   0.0042466
   47  -0.0000780   0.0000545   0.0000543  -0.0005282   0.0042726   0.0008399
   48   0.0000579  -0.0000783  -0.0001012   0.0005577   0.0006972   0.0041074
   49  -0.0001019   0.0000452   0.0000245   0.0022364   0.0048961  -0.0058806
   50  -0.0000862   0.0002095  -0.0000714   0.0043688  -0.0295895   0.0324125
   51   0.0001148  -0.0003651   0.0000644  -0.0054271   0.0321365  -0.0466434
   52   0.0000853  -0.0001323   0.0000013  -0.0019747  -0.0006297   0.0007409
   53   0.0000072  -0.0000238   0.0000110  -0.0001212   0.0000656  -0.0010306
   54  -0.0000057   0.0000085  -0.0000236   0.0000362  -0.0009018   0.0005051
   55  -0.0002280   0.0004247  -0.0000775  -0.0178364  -0.0497393   0.0630087
   56  -0.0000772   0.0001130   0.0003206  -0.0213897   0.0111243  -0.0048584
   57  -0.0000966   0.0000324  -0.0001159   0.0264403  -0.0071540   0.0176547
   58   0.0000022   0.0000007   0.0000494  -0.0051839   0.0000855  -0.0003358
   59   0.0000375   0.0000131  -0.0000245  -0.0001551   0.0048922   0.0022601
   60   0.0000350   0.0000242  -0.0000138  -0.0004515   0.0022991   0.0036635
   61  -0.0000169  -0.0001372   0.0007886  -0.1496080  -0.0254273   0.0283817
   62   0.0000578   0.0003816  -0.0004578  -0.0600662  -0.1504091   0.1046013
   63   0.0002682   0.0000814   0.0003446   0.0777352   0.1075812  -0.1952869
   64  -0.0001026  -0.0000029   0.0002080   0.0097159  -0.0066516   0.0089243
   65   0.0001963  -0.0000809  -0.0000790   0.0108334  -0.0049327   0.0109760
   66   0.0001664  -0.0002390  -0.0004895  -0.0143599   0.0097154  -0.0096241
           37          38          39          40          41          42
    1  -0.0284341   0.0066755  -0.0010825   0.0012800  -0.0012407   0.0007051
    2   0.0150702   0.0053772  -0.0017745   0.0003529  -0.0022080  -0.0024487
    3  -0.0196565  -0.0024209   0.0056519  -0.0000174  -0.0020205  -0.0009684
    4   0.0016441  -0.0021076   0.0015862  -0.0001130  -0.0004312  -0.0011605
    5   0.0034074  -0.0018996  -0.0011499  -0.0000604   0.0006262   0.0009131
    6  -0.0013606   0.0010173  -0.0003076  -0.0001891  -0.0000017   0.0001250
    7  -0.0015845  -0.0027382  -0.0021728  -0.0006224  -0.0004449   0.0003346
    8  -0.0027063  -0.0021915  -0.0005959  -0.0004538  -0.0003594  -0.0003457
    9  -0.0014333  -0.0010986  -0.0006953  -0.0007170  -0.0006850   0.0000252
   10  -0.0004438   0.0011133   0.0001141  -0.0002888   0.0001757  -0.0000801
   11   0.0005258  -0.0002046   0.0000472  -0.0000128  -0.0000611  -0.0002141
   12   0.0007435  -0.0000381  -0.0001099   0.0000782   0.0001366   0.0000125
   13  -0.0001909  -0.0001879   0.0001179   0.0000343  -0.0000311   0.0000140
   14  -0.0002028  -0.0000513   0.0001723   0.0000529  -0.0000758  -0.0000124
   15   0.0000692  -0.0000818  -0.0000024  -0.0000044  -0.0000024  -0.0000197
   16   0.0005737  -0.0003721   0.0000283  -0.0000891   0.0000450  -0.0000667
   17  -0.0001681   0.0005006   0.0001763  -0.0001727   0.0000753  -0.0000885
   18  -0.0002182   0.0000049   0.0000254  -0.0000099   0.0000221   0.0000007
   19  -0.0004778  -0.0001844   0.0001536   0.0000758  -0.0000627   0.0000576
   20   0.0000105  -0.0000409   0.0000277   0.0000008  -0.0000124  -0.0000205
   21  -0.0000099   0.0001269  -0.0000009  -0.0000112  -0.0000078  -0.0000080
   22  -0.0000312   0.0001773  -0.0000318   0.0001096  -0.0000419   0.0000873
   23   0.0000807  -0.0000715   0.0000358   0.0001778  -0.0002106   0.0000579
   24   0.0015111  -0.0002724  -0.0003285  -0.0000288   0.0000366  -0.0000376
   25  -0.0003470  -0.0001167   0.0001461   0.0000364   0.0000446   0.0000676
   26   0.0002899   0.0001000  -0.0001323  -0.0000831  -0.0000382  -0.0001187
   27   0.0000879   0.0000436  -0.0000100  -0.0000020  -0.0000213  -0.0000309
   28  -0.0011275  -0.0016364   0.0025363  -0.0000855   0.0007070   0.0000909
   29  -0.0033464   0.0009723  -0.0007815   0.0001297  -0.0001711   0.0001319
   30  -0.0001748   0.0000808  -0.0000769   0.0000795  -0.0000675   0.0001431
   31   0.0000038   0.0001223   0.0000337   0.0000217   0.0000112   0.0000428
   32   0.0007347  -0.0001344   0.0002770  -0.0000266   0.0000045  -0.0000333
   33  -0.0007618   0.0001413   0.0000572  -0.0000271  -0.0000017  -0.0000265
   34  -0.1839911   0.0692131  -0.1005573   0.0107359  -0.0058221   0.0091694
   35   0.0345712  -0.1311912   0.0916862   0.0111286  -0.0042717   0.0106997
   36  -0.0492079   0.0917159  -0.1817575  -0.0138477   0.0094551  -0.0093529
   37   0.6649271   0.0332490  -0.0139576  -0.1001304  -0.0659202   0.0818117
   38   0.0332490   0.3570897  -0.2900820  -0.0643118  -0.1377638   0.1281422
   39  -0.0139576  -0.2900820   0.5015077   0.0805968   0.1290780  -0.1966693
   40  -0.1001304  -0.0643118   0.0805968   0.1059435   0.0693403  -0.0850309
   41  -0.0659202  -0.1377638   0.1290780   0.0693403   0.1379510  -0.1419485
   42   0.0818117   0.1281422  -0.1966693  -0.0850309  -0.1419485   0.2025272
   43  -0.3149569  -0.0492389   0.0472835  -0.0100901   0.0008783  -0.0016021
   44  -0.0066223  -0.0824591   0.0280967  -0.0180806   0.0014062   0.0014111
   45  -0.0047789   0.0271104  -0.0947499   0.0226844   0.0022930   0.0012587
   46  -0.0261724   0.0221842  -0.0302379   0.0008055   0.0007945  -0.0009282
   47   0.0076790  -0.0012361   0.0071850  -0.0003844  -0.0011640  -0.0018370
   48  -0.0116053   0.0081918  -0.0066373   0.0006147  -0.0018190  -0.0002625
   49  -0.0160123  -0.0178898   0.0221795  -0.0041875  -0.0002186  -0.0001348
   50  -0.0514239   0.0127096  -0.0079497   0.0002853   0.0038801   0.0022112
   51   0.0650491  -0.0073974   0.0188633  -0.0009431   0.0022270   0.0028217
   52   0.0026278  -0.0023851   0.0029312  -0.0011693   0.0001278  -0.0002668
   53   0.0011106   0.0005636   0.0041816  -0.0006924   0.0001582  -0.0000803
   54  -0.0012665   0.0040124  -0.0014127   0.0008538  -0.0000532   0.0002361
   55  -0.0547506   0.0140649  -0.0194895  -0.0007964   0.0002740  -0.0005581
   56   0.0133105  -0.0062014   0.0043265   0.0003570  -0.0004722  -0.0007773
   57  -0.0193657   0.0041256  -0.0095150  -0.0004472  -0.0008035  -0.0001720
   58  -0.0008497   0.0004691  -0.0005999   0.0000510  -0.0000395   0.0000660
   59   0.0004853  -0.0006016  -0.0007087  -0.0000098  -0.0002311  -0.0001590
   60  -0.0005339  -0.0007146  -0.0002109   0.0000464  -0.0001504  -0.0001605
   61   0.0600512  -0.0041208   0.0081725  -0.0020543   0.0021982  -0.0030783
   62   0.0221791  -0.0151982   0.0331479   0.0018551   0.0030642   0.0039351
   63  -0.0275808   0.0326594  -0.0335990  -0.0029363   0.0038101   0.0009456
   64  -0.0003232  -0.0019824   0.0022460   0.0005331  -0.0003436   0.0004595
   65  -0.0023153   0.0019353   0.0047383   0.0006080  -0.0001263   0.0005816
   66   0.0026416   0.0047345  -0.0000189  -0.0007418   0.0005240  -0.0003877
           43          44          45          46          47          48
    1   0.0023205   0.0027900  -0.0028086   0.0001961  -0.0004911   0.0004074
    2   0.0017151   0.0035992   0.0045330   0.0006910  -0.0000653   0.0002308
    3  -0.0018982   0.0044768   0.0006044  -0.0010496   0.0002876  -0.0003406
    4  -0.0012275   0.0002906   0.0014137  -0.0001955   0.0002395  -0.0001724
    5  -0.0001633  -0.0004375  -0.0001491   0.0005048  -0.0003216   0.0004414
    6   0.0010531   0.0002855  -0.0003789   0.0001664  -0.0001646   0.0001132
    7   0.0013089  -0.0001870  -0.0004435   0.0000125   0.0000329  -0.0000391
    8   0.0009723   0.0001065  -0.0004743  -0.0002900   0.0002238  -0.0002875
    9   0.0001829  -0.0001348  -0.0000715  -0.0001138   0.0000858  -0.0001129
   10   0.0002576   0.0002850  -0.0005358   0.0001416  -0.0001487   0.0001166
   11  -0.0004106   0.0001506  -0.0001564   0.0001831  -0.0000987   0.0001985
   12   0.0000758  -0.0000843  -0.0001310   0.0000396  -0.0000232  -0.0000158
   13   0.0001964  -0.0001207   0.0002592  -0.0001658   0.0001204  -0.0001701
   14   0.0000967  -0.0001842   0.0003159  -0.0002045   0.0001519  -0.0002010
   15  -0.0000443  -0.0000295   0.0000477  -0.0000130   0.0000106  -0.0000085
   16  -0.0002686   0.0001748  -0.0002503   0.0002068  -0.0001278   0.0002010
   17   0.0003372   0.0001501  -0.0002246   0.0000120  -0.0000436  -0.0000072
   18   0.0000277  -0.0001668  -0.0001443  -0.0000421   0.0000700  -0.0000006
   19   0.0001921  -0.0002139   0.0004698  -0.0002920   0.0002000  -0.0002800
   20  -0.0000296   0.0000038   0.0000444  -0.0000115   0.0000113  -0.0000152
   21   0.0000020   0.0000431  -0.0000543   0.0000234  -0.0000288   0.0000219
   22  -0.0004599   0.0000194   0.0000690   0.0001349  -0.0000997   0.0001219
   23  -0.0000077  -0.0001338   0.0007530  -0.0002482   0.0001981  -0.0002676
   24  -0.0001130  -0.0001614   0.0007073   0.0000727  -0.0000065  -0.0000383
   25   0.0001128  -0.0001995   0.0000843  -0.0001430   0.0000868  -0.0001240
   26  -0.0001590   0.0002248  -0.0002091   0.0001824  -0.0001093   0.0001627
   27  -0.0000372   0.0000346  -0.0000643   0.0000430  -0.0000253   0.0000438
   28  -0.0005070  -0.0012241  -0.0006388  -0.0004319   0.0001592  -0.0003267
   29   0.0006601   0.0001569  -0.0003309  -0.0001630   0.0000518  -0.0000706
   30  -0.0000536  -0.0002256  -0.0001788   0.0000153   0.0000222   0.0000448
   31  -0.0000021   0.0001004  -0.0001325   0.0000546  -0.0000780   0.0000579
   32  -0.0002615  -0.0002756   0.0002803  -0.0000359   0.0000545  -0.0000783
   33   0.0000702   0.0001340  -0.0001313  -0.0001056   0.0000543  -0.0001012
   34  -0.0400375   0.0097850  -0.0148545  -0.0021043  -0.0005282   0.0005577
   35   0.0432897   0.0206123  -0.0180550  -0.0035428   0.0042726   0.0006972
   36  -0.0584793  -0.0187612   0.0284281   0.0042466   0.0008399   0.0041074
   37  -0.3149569  -0.0066223  -0.0047789  -0.0261724   0.0076790  -0.0116053
   38  -0.0492389  -0.0824591   0.0271104   0.0221842  -0.0012361   0.0081918
   39   0.0472835   0.0280967  -0.0947499  -0.0302379   0.0071850  -0.0066373
   40  -0.0100901  -0.0180806   0.0226844   0.0008055  -0.0003844   0.0006147
   41   0.0008783   0.0014062   0.0022930   0.0007945  -0.0011640  -0.0018190
   42  -0.0016021   0.0014111   0.0012587  -0.0009282  -0.0018370  -0.0002625
   43   0.5912387   0.0438474  -0.0321815  -0.0782531   0.0320850  -0.0441396
   44   0.0438474   0.2797625  -0.2069758   0.0345470  -0.0575984   0.0470297
   45  -0.0321815  -0.2069758   0.3837334  -0.0474696   0.0469019  -0.0866291
   46  -0.0782531   0.0345470  -0.0474696   0.1055949  -0.0521881   0.0722872
   47   0.0320850  -0.0575984   0.0469019  -0.0521881   0.0683109  -0.0764665
   48  -0.0441396   0.0470297  -0.0866291   0.0722872  -0.0764665   0.1146475
   49  -0.1300802  -0.0680799   0.0840442  -0.0015757   0.0160698  -0.0209792
   50  -0.0281373  -0.1404084   0.0999162   0.0005187  -0.0105495   0.0174928
   51   0.0326669   0.0984788  -0.1863430  -0.0010165   0.0184332  -0.0205691
   52  -0.0331646  -0.0020203   0.0011659   0.0022131  -0.0002542   0.0005902
   53  -0.0176077   0.0006917   0.0024481  -0.0037259  -0.0021627   0.0014254
   54   0.0208663   0.0030696   0.0000151   0.0051224   0.0015388  -0.0027713
   55   0.0610746   0.0263176  -0.0314015  -0.0002130  -0.0042646   0.0051595
   56  -0.0070643  -0.0151923   0.0290922  -0.0007844   0.0017489   0.0026719
   57   0.0114114   0.0304556  -0.0306503   0.0007136   0.0026712   0.0003232
   58  -0.0016324   0.0012203  -0.0018459  -0.0000067   0.0008692  -0.0011212
   59   0.0018835   0.0029133   0.0033626  -0.0000016  -0.0002584   0.0005713
   60  -0.0025436   0.0032961   0.0010233   0.0000060   0.0005617  -0.0005360
   61  -0.0452857  -0.0220689   0.0264822   0.0000770   0.0009603  -0.0011105
   62  -0.0220185  -0.0126723   0.0098448   0.0014852  -0.0010847   0.0004135
   63   0.0266781   0.0100915  -0.0161057  -0.0016401   0.0001779  -0.0010484
   64  -0.0007417  -0.0005567   0.0006668   0.0001169   0.0000623  -0.0000457
   65  -0.0006702  -0.0004154  -0.0003210   0.0000930  -0.0003315  -0.0003143
   66   0.0007735  -0.0003635  -0.0001872  -0.0001196  -0.0002881  -0.0002304
           49          50          51          52          53          54
    1  -0.0017904  -0.0005011   0.0004803   0.0014600   0.0001951  -0.0001445
    2   0.0003315  -0.0012959   0.0004564   0.0000160  -0.0001782  -0.0003539
    3   0.0000274   0.0001075  -0.0011962   0.0001057  -0.0003462  -0.0001048
    4   0.0005418   0.0003612  -0.0008120  -0.0006055  -0.0001350  -0.0000246
    5   0.0001822   0.0001653   0.0002528   0.0004062  -0.0000562  -0.0000350
    6  -0.0002075  -0.0003592   0.0006246   0.0001187  -0.0000045   0.0000055
    7   0.0001288  -0.0003625   0.0008805   0.0000147  -0.0000013  -0.0000040
    8   0.0000646  -0.0004967   0.0006306  -0.0002095   0.0000711   0.0000125
    9   0.0000358  -0.0000600   0.0001055  -0.0000456   0.0000235   0.0000248
   10  -0.0002230  -0.0003161   0.0003124   0.0002574   0.0000915  -0.0000110
   11  -0.0003033   0.0000303  -0.0000548   0.0003258  -0.0000027  -0.0000596
   12  -0.0000552   0.0000039   0.0000538   0.0001158   0.0000206  -0.0000204
   13   0.0002389   0.0000177  -0.0000296  -0.0003003  -0.0000387   0.0000202
   14   0.0002610   0.0000698  -0.0001305  -0.0003356  -0.0000334   0.0000303
   15   0.0000250   0.0000307  -0.0000423  -0.0000349  -0.0000053   0.0000015
   16  -0.0002513  -0.0000725   0.0000636   0.0003486   0.0000435  -0.0000366
   17   0.0000447  -0.0002848   0.0002978   0.0000011   0.0000655   0.0000117
   18   0.0000247   0.0000650   0.0000515  -0.0000419   0.0000054  -0.0000053
   19   0.0004128   0.0001117  -0.0001358  -0.0005332  -0.0000564   0.0000602
   20   0.0000015  -0.0000000  -0.0000483  -0.0000161  -0.0000025  -0.0000005
   21  -0.0000344  -0.0000359   0.0000372   0.0000599   0.0000080  -0.0000061
   22  -0.0003608   0.0003105  -0.0003214   0.0002836  -0.0000396  -0.0000324
   23   0.0003443   0.0002831  -0.0003766  -0.0004579  -0.0000878   0.0000360
   24   0.0000958   0.0000298  -0.0003373  -0.0002717  -0.0000089   0.0000559
   25   0.0002145   0.0000403  -0.0000258  -0.0002661  -0.0000302   0.0000308
   26  -0.0002968  -0.0000596   0.0000541   0.0003709   0.0000428  -0.0000460
   27  -0.0000825   0.0000240   0.0000101   0.0000906   0.0000046  -0.0000134
   28   0.0005765   0.0001987  -0.0001329  -0.0007511  -0.0000106   0.0001263
   29  -0.0003432  -0.0001702   0.0002818  -0.0001275  -0.0000120   0.0000258
   30   0.0002857  -0.0000962   0.0005039   0.0000296  -0.0000420  -0.0000253
   31  -0.0001019  -0.0000862   0.0001148   0.0000853   0.0000072  -0.0000057
   32   0.0000452   0.0002095  -0.0003651  -0.0001323  -0.0000238   0.0000085
   33   0.0000245  -0.0000714   0.0000644   0.0000013   0.0000110  -0.0000236
   34   0.0022364   0.0043688  -0.0054271  -0.0019747  -0.0001212   0.0000362
   35   0.0048961  -0.0295895   0.0321365  -0.0006297   0.0000656  -0.0009018
   36  -0.0058806   0.0324125  -0.0466434   0.0007409  -0.0010306   0.0005051
   37  -0.0160123  -0.0514239   0.0650491   0.0026278   0.0011106  -0.0012665
   38  -0.0178898   0.0127096  -0.0073974  -0.0023851   0.0005636   0.0040124
   39   0.0221795  -0.0079497   0.0188633   0.0029312   0.0041816  -0.0014127
   40  -0.0041875   0.0002853  -0.0009431  -0.0011693  -0.0006924   0.0008538
   41  -0.0002186   0.0038801   0.0022270   0.0001278   0.0001582  -0.0000532
   42  -0.0001348   0.0022112   0.0028217  -0.0002668  -0.0000803   0.0002361
   43  -0.1300802  -0.0281373   0.0326669  -0.0331646  -0.0176077   0.0208663
   44  -0.0680799  -0.1404084   0.0984788  -0.0020203   0.0006917   0.0030696
   45   0.0840442   0.0999162  -0.1863430   0.0011659   0.0024481   0.0000151
   46  -0.0015757   0.0005187  -0.0010165   0.0022131  -0.0037259   0.0051224
   47   0.0160698  -0.0105495   0.0184332  -0.0002542  -0.0021627   0.0015388
   48  -0.0209792   0.0174928  -0.0205691   0.0005902   0.0014254  -0.0027713
   49   0.5139379  -0.0029012   0.0198357  -0.1566587  -0.0104301   0.0080042
   50  -0.0029012   0.3065742  -0.2440661  -0.0129400  -0.0296622   0.0095104
   51   0.0198357  -0.2440661   0.4304002   0.0111746   0.0095305  -0.0338980
   52  -0.1566587  -0.0129400   0.0111746   0.2285003   0.0181466  -0.0146727
   53  -0.0104301  -0.0296622   0.0095305   0.0181466   0.0247171  -0.0174060
   54   0.0080042   0.0095104  -0.0338980  -0.0146727  -0.0174060   0.0322722
   55  -0.1720874   0.0355830  -0.0494048  -0.0435394   0.0124423  -0.0176769
   56   0.0767886  -0.1330036   0.0955550  -0.0027635   0.0051152  -0.0012908
   57  -0.1022924   0.0941117  -0.1856901   0.0016143  -0.0005622   0.0051828
   58   0.0086248   0.0116827  -0.0147043   0.0008897   0.0006265  -0.0007125
   59  -0.0073362  -0.0053471   0.0105664  -0.0003425  -0.0013240  -0.0018231
   60   0.0097601   0.0111123  -0.0108816   0.0005553  -0.0018254  -0.0001414
   61  -0.0398783   0.0443864  -0.0587001   0.0036475  -0.0001462   0.0000209
   62   0.0097957   0.0219737  -0.0190789   0.0034053   0.0019452   0.0037437
   63  -0.0156185  -0.0171137   0.0285999  -0.0042265   0.0036710   0.0000103
   64  -0.0037032  -0.0011236   0.0010803  -0.0013649   0.0003719  -0.0005538
   65  -0.0010235   0.0049704   0.0026160  -0.0001858   0.0001097  -0.0000298
   66   0.0009426   0.0027238   0.0034650   0.0002664  -0.0000182   0.0001129
           55          56          57          58          59          60
    1   0.0028695  -0.0010861   0.0011854   0.0000064   0.0000644  -0.0000837
    2  -0.0017003   0.0016086   0.0056763  -0.0009453   0.0000733   0.0000590
    3   0.0010594   0.0049036  -0.0002490   0.0008521   0.0001166   0.0001455
    4  -0.0000632   0.0002471   0.0015275  -0.0003590   0.0000035   0.0000232
    5  -0.0002352   0.0005472  -0.0001755   0.0002402   0.0001204   0.0000340
    6  -0.0000657  -0.0000696  -0.0003688   0.0000813   0.0000667  -0.0000070
    7  -0.0008210   0.0003217  -0.0000715   0.0000449   0.0000348   0.0000070
    8  -0.0007300  -0.0000423  -0.0002316  -0.0000865  -0.0000774  -0.0000595
    9  -0.0002021   0.0000075  -0.0000341   0.0000060  -0.0000066  -0.0000044
   10  -0.0001877  -0.0000710  -0.0002682   0.0000301  -0.0000008   0.0000000
   11   0.0001539   0.0002351   0.0004955  -0.0000057   0.0000213   0.0000115
   12   0.0000509  -0.0002781   0.0002757  -0.0000773  -0.0000007  -0.0000055
   13  -0.0001207   0.0000888   0.0001095  -0.0000582   0.0000004   0.0000080
   14  -0.0000238   0.0000362   0.0000350  -0.0000528  -0.0000104   0.0000005
   15   0.0000118   0.0000141   0.0000053  -0.0000049  -0.0000100  -0.0000037
   16   0.0000094   0.0000208  -0.0000105   0.0000413  -0.0000061  -0.0000229
   17  -0.0004082  -0.0000159  -0.0004047   0.0000139  -0.0000339  -0.0000272
   18   0.0000165   0.0000946  -0.0000348   0.0000096   0.0000081   0.0000073
   19  -0.0000864  -0.0001184  -0.0000580  -0.0000831  -0.0000101   0.0000092
   20   0.0000363   0.0000308   0.0000213   0.0000000  -0.0000041  -0.0000020
   21  -0.0000265   0.0000164   0.0000029   0.0000075  -0.0000042  -0.0000067
   22   0.0006528  -0.0001254   0.0005156   0.0000181   0.0000490   0.0000425
   23   0.0003445   0.0000003   0.0002296  -0.0000810   0.0000282   0.0000349
   24   0.0001573  -0.0003188  -0.0001871  -0.0000452   0.0000113   0.0000213
   25  -0.0001005  -0.0000251  -0.0000457  -0.0000416  -0.0000023   0.0000056
   26   0.0001147   0.0000398   0.0000394   0.0000648  -0.0000077  -0.0000178
   27   0.0000665   0.0000001   0.0000351   0.0000092  -0.0000000  -0.0000029
   28  -0.0004398  -0.0003754  -0.0009659  -0.0000608  -0.0000728  -0.0000176
   29  -0.0001237  -0.0001567  -0.0001933  -0.0000305  -0.0000087   0.0000234
   30  -0.0008651   0.0000267   0.0003128  -0.0000491  -0.0000733  -0.0000847
   31  -0.0002280  -0.0000772  -0.0000966   0.0000022   0.0000375   0.0000350
   32   0.0004247   0.0001130   0.0000324   0.0000007   0.0000131   0.0000242
   33  -0.0000775   0.0003206  -0.0001159   0.0000494  -0.0000245  -0.0000138
   34  -0.0178364  -0.0213897   0.0264403  -0.0051839  -0.0001551  -0.0004515
   35  -0.0497393   0.0111243  -0.0071540   0.0000855   0.0048922   0.0022991
   36   0.0630087  -0.0048584   0.0176547  -0.0003358   0.0022601   0.0036635
   37  -0.0547506   0.0133105  -0.0193657  -0.0008497   0.0004853  -0.0005339
   38   0.0140649  -0.0062014   0.0041256   0.0004691  -0.0006016  -0.0007146
   39  -0.0194895   0.0043265  -0.0095150  -0.0005999  -0.0007087  -0.0002109
   40  -0.0007964   0.0003570  -0.0004472   0.0000510  -0.0000098   0.0000464
   41   0.0002740  -0.0004722  -0.0008035  -0.0000395  -0.0002311  -0.0001504
   42  -0.0005581  -0.0007773  -0.0001720   0.0000660  -0.0001590  -0.0001605
   43   0.0610746  -0.0070643   0.0114114  -0.0016324   0.0018835  -0.0025436
   44   0.0263176  -0.0151923   0.0304556   0.0012203   0.0029133   0.0032961
   45  -0.0314015   0.0290922  -0.0306503  -0.0018459   0.0033626   0.0010233
   46  -0.0002130  -0.0007844   0.0007136  -0.0000067  -0.0000016   0.0000060
   47  -0.0042646   0.0017489   0.0026712   0.0008692  -0.0002584   0.0005617
   48   0.0051595   0.0026719   0.0003232  -0.0011212   0.0005713  -0.0005360
   49  -0.1720874   0.0767886  -0.1022924   0.0086248  -0.0073362   0.0097601
   50   0.0355830  -0.1330036   0.0941117   0.0116827  -0.0053471   0.0111123
   51  -0.0494048   0.0955550  -0.1856901  -0.0147043   0.0105664  -0.0108816
   52  -0.0435394  -0.0027635   0.0016143   0.0008897  -0.0003425   0.0005553
   53   0.0124423   0.0051152  -0.0005622   0.0006265  -0.0013240  -0.0018254
   54  -0.0176769  -0.0012908   0.0051828  -0.0007125  -0.0018231  -0.0001414
   55   0.6811610   0.0349364  -0.0239027  -0.1040944  -0.0661289   0.0826579
   56   0.0349364   0.3516372  -0.2861905  -0.0677520  -0.1347590   0.1261139
   57  -0.0239027  -0.2861905   0.4964916   0.0848548   0.1258815  -0.1946825
   58  -0.1040944  -0.0677520   0.0848548   0.1094136   0.0712127  -0.0888931
   59  -0.0661289  -0.1347590   0.1258815   0.0712127   0.1342300  -0.1389527
   60   0.0826579   0.1261139  -0.1946825  -0.0888931  -0.1389527   0.2000897
   61  -0.3364450  -0.0401153   0.0403440  -0.0077079   0.0003082  -0.0008957
   62   0.0014981  -0.0870482   0.0338667  -0.0177887   0.0027378   0.0005803
   63  -0.0117779   0.0319096  -0.1036165   0.0226119   0.0012417   0.0029285
   64  -0.0139536   0.0156741  -0.0211938   0.0009555  -0.0000133   0.0002857
   65  -0.0028380   0.0046545  -0.0019257   0.0002964  -0.0023663  -0.0024014
   66   0.0032597  -0.0012692   0.0050336  -0.0001588  -0.0023234  -0.0011372
           61          62          63          64          65          66
    1  -0.0220711  -0.0099534   0.0067300   0.0008504   0.0015468  -0.0010439
    2  -0.0208083   0.0023837   0.0006050  -0.0003150  -0.0017508  -0.0019861
    3   0.0237462   0.0019543   0.0019684   0.0007230  -0.0021190  -0.0007339
    4  -0.0027851   0.0017895  -0.0018520   0.0001875  -0.0008574  -0.0000917
    5   0.0038877   0.0007420  -0.0016027  -0.0002214  -0.0003861   0.0003315
    6   0.0015791  -0.0002956  -0.0001968  -0.0000717   0.0000817   0.0002622
    7   0.0013621   0.0001749  -0.0009464  -0.0000367  -0.0000124   0.0000702
    8  -0.0001207   0.0007436  -0.0002376   0.0001207   0.0000679  -0.0001710
    9   0.0003000   0.0002414   0.0001287   0.0000666  -0.0000619  -0.0000730
   10  -0.0004308  -0.0005481   0.0003364   0.0000016   0.0003041  -0.0000873
   11  -0.0001203  -0.0000221  -0.0002313  -0.0000829  -0.0003381   0.0000746
   12  -0.0010029   0.0001462  -0.0002150   0.0000205   0.0000083  -0.0000114
   13  -0.0003301   0.0000584  -0.0002705   0.0000381  -0.0000394  -0.0000768
   14  -0.0003285   0.0000828  -0.0000700   0.0000616  -0.0000065  -0.0001305
   15  -0.0001240   0.0000178   0.0000449  -0.0000151  -0.0000011  -0.0000249
   16   0.0003979   0.0004758   0.0000129  -0.0000529  -0.0000511   0.0000443
   17   0.0000457   0.0002074   0.0003302   0.0000813   0.0003312  -0.0001402
   18   0.0000571  -0.0001764   0.0000433   0.0000350   0.0000622  -0.0000742
   19  -0.0005218   0.0002177  -0.0001625   0.0000655   0.0000645  -0.0000637
   20  -0.0000227   0.0000009   0.0000112   0.0000020  -0.0000113  -0.0000225
   21   0.0000660  -0.0000269   0.0000175  -0.0000122  -0.0000005  -0.0000047
   22  -0.0003354  -0.0007393  -0.0004910  -0.0002127  -0.0004838   0.0003452
   23  -0.0007272   0.0001858  -0.0000448   0.0000377  -0.0000970  -0.0002908
   24  -0.0009493   0.0004273   0.0000450  -0.0000312   0.0000671   0.0001341
   25  -0.0001134   0.0000351  -0.0001205   0.0000336   0.0000669  -0.0000063
   26   0.0002218  -0.0000840   0.0001480  -0.0000449  -0.0001103   0.0000234
   27   0.0000018  -0.0000574  -0.0000205   0.0000032  -0.0000319  -0.0000054
   28   0.0001678   0.0030619  -0.0006314   0.0000879   0.0003717   0.0004132
   29  -0.0021276  -0.0024381   0.0008586   0.0000669   0.0005774   0.0002882
   30   0.0013245   0.0006891  -0.0006652   0.0000835  -0.0003106   0.0001723
   31  -0.0000169   0.0000578   0.0002682  -0.0001026   0.0001963   0.0001664
   32  -0.0001372   0.0003816   0.0000814  -0.0000029  -0.0000809  -0.0002390
   33   0.0007886  -0.0004578   0.0003446   0.0002080  -0.0000790  -0.0004895
   34  -0.1496080  -0.0600662   0.0777352   0.0097159   0.0108334  -0.0143599
   35  -0.0254273  -0.1504091   0.1075812  -0.0066516  -0.0049327   0.0097154
   36   0.0283817   0.1046013  -0.1952869   0.0089243   0.0109760  -0.0096241
   37   0.0600512   0.0221791  -0.0275808  -0.0003232  -0.0023153   0.0026416
   38  -0.0041208  -0.0151982   0.0326594  -0.0019824   0.0019353   0.0047345
   39   0.0081725   0.0331479  -0.0335990   0.0022460   0.0047383  -0.0000189
   40  -0.0020543   0.0018551  -0.0029363   0.0005331   0.0006080  -0.0007418
   41   0.0021982   0.0030642   0.0038101  -0.0003436  -0.0001263   0.0005240
   42  -0.0030783   0.0039351   0.0009456   0.0004595   0.0005816  -0.0003877
   43  -0.0452857  -0.0220185   0.0266781  -0.0007417  -0.0006702   0.0007735
   44  -0.0220689  -0.0126723   0.0100915  -0.0005567  -0.0004154  -0.0003635
   45   0.0264822   0.0098448  -0.0161057   0.0006668  -0.0003210  -0.0001872
   46   0.0000770   0.0014852  -0.0016401   0.0001169   0.0000930  -0.0001196
   47   0.0009603  -0.0010847   0.0001779   0.0000623  -0.0003315  -0.0002881
   48  -0.0011105   0.0004135  -0.0010484  -0.0000457  -0.0003143  -0.0002304
   49  -0.0398783   0.0097957  -0.0156185  -0.0037032  -0.0010235   0.0009426
   50   0.0443864   0.0219737  -0.0171137  -0.0011236   0.0049704   0.0027238
   51  -0.0587001  -0.0190789   0.0285999   0.0010803   0.0026160   0.0034650
   52   0.0036475   0.0034053  -0.0042265  -0.0013649  -0.0001858   0.0002664
   53  -0.0001462   0.0019452   0.0036710   0.0003719   0.0001097  -0.0000182
   54   0.0000209   0.0037437   0.0000103  -0.0005538  -0.0000298   0.0001129
   55  -0.3364450   0.0014981  -0.0117779  -0.0139536  -0.0028380   0.0032597
   56  -0.0401153  -0.0870482   0.0319096   0.0156741   0.0046545  -0.0012692
   57   0.0403440   0.0338667  -0.1036165  -0.0211938  -0.0019257   0.0050336
   58  -0.0077079  -0.0177887   0.0226119   0.0009555   0.0002964  -0.0001588
   59   0.0003082   0.0027378   0.0012417  -0.0000133  -0.0023663  -0.0023234
   60  -0.0008957   0.0005803   0.0029285   0.0002857  -0.0024014  -0.0011372
   61   0.6937848  -0.0129232   0.0418524  -0.1519058   0.0771852  -0.1072590
   62  -0.0129232   0.3434141  -0.2731076   0.0779490  -0.1089067   0.0995904
   63   0.0418524  -0.2731076   0.4871015  -0.1079650   0.0992280  -0.1714271
   64  -0.1519058   0.0779490  -0.1079650   0.1598111  -0.0830891   0.1150861
   65   0.0771852  -0.1089067   0.0992280  -0.0830891   0.1072135  -0.1107632
   66  -0.1072590   0.0995904  -0.1714271   0.1150861  -0.1107632   0.1752493
 **********************************************************************
 **                                                                  **
 **                       VIBRATIONAL ANALYSIS                       **
 **                       --------------------                       **
 **                                                                  **
 **        VIBRATIONAL FREQUENCIES (CM**-1) AND NORMAL MODES         **
 **     FORCE CONSTANTS (mDYN/ANGSTROM) AND REDUCED MASSES (AMU)     **
 **                  INFRARED INTENSITIES (KM/MOL)                   **
 **                                                                  **
 **********************************************************************


 Mode:                 1                      2                      3
 Frequency:        22.34                  35.70                  42.34
 Force Cnst:      0.0037                 0.0132                 0.0205
 Red. Mass:      12.6610                17.6279                19.4379
 IR Active:          YES                    YES                    YES
 IR Intens:        0.070                  0.165                  0.135
 Raman Active:       YES                    YES                    YES
               X      Y      Z        X      Y      Z        X      Y      Z
 C         -0.004  0.005  0.007    0.006 -0.057 -0.257    0.013 -0.208  0.046
 C         -0.002  0.013 -0.055   -0.026 -0.045 -0.186   -0.072 -0.156  0.043
 Cl         0.017  0.037 -0.104   -0.084 -0.051 -0.297   -0.163 -0.234  0.149
 C         -0.002  0.007 -0.065   -0.012 -0.024 -0.013   -0.083 -0.041 -0.029
 Cl        -0.002  0.019 -0.166   -0.052 -0.017  0.141   -0.206  0.038 -0.115
 C          0.002 -0.005  0.009    0.034 -0.010  0.058    0.001  0.013 -0.041
 Cl         0.001 -0.012  0.005    0.059  0.009  0.335   -0.012  0.166 -0.168
 C          0.004 -0.013  0.088    0.061 -0.013 -0.080    0.096 -0.052  0.047
 Cl         0.007 -0.035  0.206    0.119  0.011 -0.043    0.227  0.003  0.122
 C          0.004 -0.006  0.076    0.049 -0.038 -0.227    0.096 -0.160  0.070
 H          0.008 -0.013  0.120    0.077 -0.046 -0.293    0.169 -0.205  0.098
 C         -0.002 -0.012 -0.006    0.009 -0.088 -0.241    0.012 -0.232 -0.011
 C         -0.013  0.129  0.108   -0.052 -0.056 -0.160    0.081 -0.159 -0.021
 H         -0.023  0.263  0.211   -0.107 -0.053 -0.187    0.147 -0.186 -0.007
 C         -0.011  0.093  0.083   -0.050 -0.001 -0.021    0.071 -0.009 -0.026
 Cl        -0.019  0.290  0.235   -0.137  0.067  0.103    0.174  0.125 -0.015
 C         -0.002 -0.099 -0.066    0.017  0.018  0.033   -0.015  0.060 -0.021
 Cl         0.001 -0.178 -0.119    0.024  0.147  0.257   -0.037  0.336  0.037
 C          0.005 -0.239 -0.178    0.079 -0.048 -0.075   -0.085 -0.061 -0.047
 H          0.012 -0.385 -0.290    0.132 -0.042 -0.040   -0.151 -0.021 -0.053
 C          0.003 -0.192 -0.146    0.073 -0.099 -0.210   -0.069 -0.206 -0.040
 H          0.007 -0.299 -0.229    0.123 -0.129 -0.277   -0.127 -0.273 -0.037
 TransDip  -0.001 -0.007 -0.005    0.003 -0.003 -0.012   -0.001 -0.012  0.001

 Mode:                 4                      5                      6
 Frequency:        78.43                  85.35                 119.44
 Force Cnst:      0.1136                 0.0671                 0.0618
 Red. Mass:      31.3565                15.6330                 7.3561
 IR Active:          YES                    YES                    YES
 IR Intens:        0.004                  0.268                  0.188
 Raman Active:       YES                    YES                    YES
               X      Y      Z        X      Y      Z        X      Y      Z
 C         -0.000  0.026 -0.084   -0.002  0.081 -0.238    0.006 -0.054 -0.107
 C          0.009  0.020 -0.059    0.031  0.041 -0.048   -0.009 -0.056 -0.068
 Cl         0.001  0.057 -0.235    0.073 -0.041  0.389   -0.057 -0.107  0.012
 C          0.021 -0.008  0.069    0.030  0.026 -0.082   -0.013 -0.030 -0.051
 Cl         0.075 -0.094  0.586    0.056  0.014 -0.100   -0.050 -0.020  0.020
 C          0.003  0.014 -0.091    0.013  0.014 -0.075    0.004 -0.019 -0.052
 Cl        -0.041  0.076 -0.565    0.021 -0.031  0.001    0.010  0.011  0.010
 C          0.009 -0.002  0.044   -0.006  0.026 -0.083    0.022 -0.030 -0.073
 Cl         0.025 -0.050  0.335   -0.007 -0.043  0.267    0.086 -0.022  0.045
 C          0.010  0.005  0.048   -0.020  0.075 -0.261    0.012 -0.049 -0.121
 H          0.015 -0.008  0.137   -0.038  0.092 -0.323    0.024 -0.056 -0.120
 C         -0.002  0.018 -0.108   -0.004  0.079 -0.235    0.005  0.015 -0.040
 C         -0.034  0.013 -0.085   -0.073  0.077 -0.178   -0.000 -0.064 -0.094
 H         -0.065  0.023 -0.093   -0.134  0.110 -0.186   -0.003 -0.175 -0.185
 C         -0.033 -0.002 -0.043   -0.071  0.018 -0.102   -0.004  0.034 -0.003
 Cl        -0.090 -0.006  0.000   -0.205 -0.066 -0.054   -0.026  0.118  0.077
 C          0.003 -0.010 -0.028    0.017  0.003 -0.062    0.008  0.111  0.066
 Cl         0.010 -0.001  0.055    0.033 -0.001  0.115    0.018 -0.145 -0.113
 C          0.035 -0.017 -0.063    0.088 -0.001 -0.134    0.011  0.301  0.206
 H          0.064 -0.026 -0.054    0.154 -0.022 -0.114    0.015  0.427  0.308
 C          0.029 -0.001 -0.104    0.075  0.031 -0.229    0.012  0.271  0.168
 H          0.054  0.003 -0.123    0.136  0.028 -0.286    0.017  0.407  0.263
 TransDip   0.001  0.001 -0.002    0.000  0.004 -0.016    0.004  0.012  0.007

 Mode:                 7                      8                      9
 Frequency:       162.53                 190.41                 205.10
 Force Cnst:      0.3262                 0.2032                 0.6669
 Red. Mass:      20.9591                 9.5145                26.9085
 IR Active:          YES                    YES                    YES
 IR Intens:        0.021                  0.069                  0.108
 Raman Active:       YES                    YES                    YES
               X      Y      Z        X      Y      Z        X      Y      Z
 C         -0.002 -0.066  0.096   -0.038 -0.015 -0.084   -0.066  0.008  0.011
 C          0.069 -0.076  0.083   -0.027 -0.008 -0.148   -0.047  0.009  0.055
 Cl         0.217  0.021 -0.009    0.067  0.011 -0.010    0.009  0.058  0.019
 C          0.083 -0.068  0.084   -0.038  0.001 -0.212   -0.037 -0.015  0.081
 Cl         0.164 -0.095 -0.062   -0.013 -0.050  0.061    0.127 -0.104 -0.049
 C          0.104 -0.034  0.094   -0.038  0.017 -0.242   -0.074 -0.017  0.093
 Cl         0.105  0.036 -0.029   -0.013  0.012  0.066   -0.099 -0.105 -0.028
 C          0.110 -0.033  0.122   -0.032  0.020 -0.269   -0.053 -0.009  0.090
 Cl         0.355  0.128 -0.072    0.102  0.020  0.086    0.230  0.179 -0.018
 C          0.084 -0.066  0.154   -0.039  0.006 -0.250   -0.060 -0.021  0.059
 H          0.129 -0.093  0.149   -0.030 -0.004 -0.220   -0.065 -0.016  0.036
 C         -0.098 -0.018  0.013   -0.030  0.018  0.146   -0.092  0.007 -0.061
 C         -0.144 -0.004  0.012   -0.039  0.201  0.304   -0.121 -0.069 -0.082
 H         -0.162  0.001  0.004   -0.036  0.274  0.366   -0.124 -0.090 -0.102
 C         -0.172  0.004  0.009   -0.029  0.142  0.217   -0.154 -0.006 -0.126
 Cl        -0.348 -0.078  0.074    0.124 -0.088 -0.068    0.254  0.289 -0.316
 C         -0.223  0.025 -0.006   -0.070  0.068  0.133   -0.172  0.007 -0.087
 Cl        -0.269  0.084 -0.138   -0.089 -0.004 -0.033   -0.133 -0.327  0.428
 C         -0.222  0.039  0.002   -0.069 -0.038  0.064   -0.104  0.069 -0.088
 H         -0.210  0.048  0.016   -0.075 -0.129 -0.011   -0.106  0.099 -0.065
 C         -0.201  0.019  0.004   -0.051 -0.113  0.038   -0.116  0.060 -0.037
 H         -0.253 -0.001  0.038   -0.069 -0.286 -0.073   -0.148  0.098  0.019
 TransDip  -0.002 -0.003  0.003   -0.004 -0.007  0.001    0.010 -0.004  0.001

 Mode:                10                     11                     12
 Frequency:       208.97                 215.87                 230.34
 Force Cnst:      0.2539                 0.6902                 0.9839
 Red. Mass:       9.8664                25.1389                31.4740
 IR Active:          YES                    YES                    YES
 IR Intens:        0.056                  0.142                  0.030
 Raman Active:       YES                    YES                    YES
               X      Y      Z        X      Y      Z        X      Y      Z
 C          0.018 -0.024  0.013    0.008 -0.098 -0.011   -0.001  0.005 -0.003
 C          0.010 -0.045  0.048    0.056 -0.146  0.025   -0.051  0.042  0.020
 Cl        -0.122 -0.107 -0.025    0.337 -0.014 -0.025   -0.375 -0.130 -0.007
 C          0.007 -0.036  0.115    0.030 -0.163  0.071   -0.050 -0.007  0.036
 Cl        -0.090  0.024 -0.019   -0.244 -0.018 -0.007    0.569 -0.355 -0.113
 C          0.000 -0.050  0.150    0.126 -0.105  0.096   -0.086 -0.016  0.039
 Cl        -0.019 -0.120 -0.054    0.133  0.474  0.030   -0.107  0.470  0.073
 C          0.006 -0.057  0.158    0.108 -0.129  0.100   -0.023 -0.037  0.021
 Cl         0.098  0.026 -0.054   -0.192 -0.307 -0.065   -0.086 -0.060 -0.007
 C          0.001 -0.064  0.120    0.078 -0.084  0.074   -0.028 -0.006  0.009
 H         -0.008 -0.056  0.094    0.102 -0.096  0.046   -0.049  0.007 -0.000
 C          0.025  0.139 -0.026   -0.022  0.010 -0.062    0.008  0.035  0.005
 C          0.019  0.384  0.141   -0.047  0.144  0.039    0.010  0.124  0.068
 H          0.015  0.472  0.209   -0.050  0.170  0.057    0.009  0.150  0.090
 C          0.021  0.310  0.107   -0.072  0.169  0.023    0.017  0.108  0.064
 Cl        -0.098 -0.072 -0.096   -0.015  0.054 -0.154   -0.013 -0.035 -0.015
 C          0.076  0.203  0.057   -0.072  0.146  0.022    0.036  0.071  0.044
 Cl         0.117 -0.050  0.008   -0.051 -0.147  0.129    0.049  0.001 -0.023
 C          0.076  0.088 -0.044   -0.047  0.120 -0.022    0.031  0.015  0.002
 H          0.080 -0.010 -0.120   -0.046  0.109 -0.031    0.030 -0.027 -0.032
 C          0.062  0.003 -0.133   -0.050  0.008 -0.084    0.028 -0.021 -0.036
 H          0.095 -0.165 -0.286   -0.065 -0.085 -0.138    0.043 -0.088 -0.099
 TransDip  -0.000  0.003 -0.007   -0.005  0.011  0.001    0.005 -0.001 -0.002

 Mode:                13                     14                     15
 Frequency:       240.50                 268.25                 313.63
 Force Cnst:      0.7222                 0.2832                 0.5062
 Red. Mass:      21.1931                 6.6788                 8.7352
 IR Active:          YES                    YES                    YES
 IR Intens:        0.039                  0.455                  0.331
 Raman Active:       YES                    YES                    YES
               X      Y      Z        X      Y      Z        X      Y      Z
 C          0.084  0.030  0.014    0.001 -0.006  0.047   -0.016 -0.008 -0.204
 C          0.154  0.014 -0.038   -0.021  0.038 -0.280   -0.057  0.048 -0.209
 Cl        -0.242 -0.236 -0.028    0.007 -0.034  0.062    0.033  0.061  0.056
 C          0.208  0.124 -0.046   -0.031  0.046 -0.355   -0.031  0.046 -0.030
 Cl         0.137  0.237  0.036    0.001 -0.025  0.071    0.044  0.022  0.006
 C          0.283  0.113 -0.058   -0.024  0.030 -0.249   -0.005  0.024  0.156
 Cl         0.382 -0.112 -0.041    0.003  0.000  0.063   -0.036 -0.024 -0.024
 C          0.173  0.148 -0.025    0.002 -0.016  0.075    0.029  0.008  0.233
 Cl        -0.200 -0.065  0.012    0.003  0.008 -0.041   -0.057  0.046 -0.033
 C          0.166  0.110  0.011    0.026 -0.060  0.385    0.039 -0.014  0.095
 H          0.256  0.057  0.034    0.051 -0.112  0.710    0.073 -0.035  0.129
 C         -0.002  0.008  0.049    0.004  0.030  0.019    0.008 -0.185 -0.236
 C         -0.087  0.010  0.101    0.017  0.019 -0.021   -0.044 -0.114 -0.088
 H         -0.132  0.040  0.100    0.038  0.017 -0.012   -0.120 -0.161 -0.166
 C         -0.113  0.020  0.064    0.010  0.009 -0.057   -0.029  0.048  0.162
 Cl         0.022  0.034 -0.068   -0.053  0.020 -0.019    0.113 -0.054  0.043
 C         -0.191  0.015  0.032    0.020 -0.009 -0.062   -0.041  0.195  0.267
 Cl        -0.246 -0.058  0.057    0.037 -0.007  0.029   -0.077 -0.029 -0.076
 C         -0.131  0.008 -0.017    0.001 -0.002 -0.047    0.033  0.107  0.148
 H         -0.097 -0.031 -0.026   -0.019  0.001 -0.057    0.111  0.143  0.223
 C         -0.102 -0.013 -0.004   -0.006  0.031  0.008    0.046 -0.187 -0.201
 H         -0.166 -0.080  0.007   -0.018  0.061  0.039    0.096 -0.318 -0.341
 TransDip   0.001 -0.004  0.004    0.005 -0.001  0.021   -0.002 -0.016 -0.009

 Mode:                16                     17                     18
 Frequency:       333.46                 346.12                 355.45
 Force Cnst:      1.8411                 0.6537                 1.6314
 Red. Mass:      28.1012                 9.2615                21.9159
 IR Active:          YES                    YES                    YES
 IR Intens:        0.011                  0.892                  0.031
 Raman Active:       YES                    YES                    YES
               X      Y      Z        X      Y      Z        X      Y      Z
 C         -0.082 -0.117 -0.048   -0.025 -0.079  0.193    0.105 -0.107  0.126
 C          0.109 -0.260 -0.072   -0.052 -0.042  0.217    0.111 -0.048  0.142
 Cl         0.320 -0.495 -0.118   -0.014  0.089 -0.013    0.116 -0.121 -0.054
 C          0.066 -0.011  0.030   -0.045 -0.011  0.009    0.084  0.201  0.026
 Cl         0.052  0.001 -0.009   -0.003 -0.072 -0.011    0.238  0.447  0.050
 C         -0.024  0.064  0.090    0.028  0.074 -0.198   -0.184  0.057 -0.133
 Cl        -0.088  0.052  0.004    0.100 -0.033  0.017   -0.382  0.004  0.059
 C         -0.189  0.209  0.083    0.014  0.103 -0.184   -0.027 -0.089 -0.156
 Cl        -0.271  0.502  0.095   -0.069  0.086  0.048    0.077 -0.230 -0.021
 C         -0.160 -0.057 -0.034    0.043  0.017  0.017    0.010 -0.149  0.004
 H         -0.009 -0.131 -0.090    0.110 -0.020  0.015   -0.042 -0.124  0.038
 C         -0.048  0.015  0.029   -0.032 -0.242  0.019    0.052 -0.120  0.018
 C         -0.009  0.015  0.008    0.072 -0.163 -0.055    0.074 -0.100 -0.028
 H          0.019  0.010  0.020    0.223 -0.270 -0.060    0.136 -0.168 -0.051
 C          0.007 -0.011 -0.016    0.035  0.134 -0.035    0.031  0.081 -0.017
 Cl         0.007  0.003  0.000   -0.124  0.040 -0.070   -0.082  0.016 -0.033
 C          0.042 -0.040 -0.025    0.045  0.278  0.082   -0.017  0.166  0.030
 Cl         0.080  0.016 -0.003    0.141 -0.059  0.003   -0.010 -0.045  0.016
 C          0.005 -0.037  0.006   -0.086  0.098  0.052   -0.059  0.065 -0.016
 H         -0.022 -0.039 -0.011   -0.234  0.152  0.008   -0.119  0.071 -0.046
 C         -0.007  0.009  0.042   -0.083 -0.266 -0.027   -0.045 -0.127 -0.035
 H          0.017  0.030  0.036   -0.144 -0.425 -0.090   -0.121 -0.238 -0.047
 TransDip   0.002  0.002 -0.001   -0.012 -0.028 -0.001    0.005 -0.003  0.001

 Mode:                19                     20                     21
 Frequency:       405.48                 450.29                 455.45
 Force Cnst:      1.0113                 0.3854                 0.8550
 Red. Mass:      10.4402                 3.2259                 6.9960
 IR Active:          YES                    YES                    YES
 IR Intens:        3.091                  3.298                  1.282
 Raman Active:       YES                    YES                    YES
               X      Y      Z        X      Y      Z        X      Y      Z
 C          0.079  0.028  0.168    0.001 -0.031 -0.001    0.012 -0.049 -0.015
 C          0.076 -0.032  0.308   -0.013 -0.018  0.031   -0.036  0.012 -0.152
 Cl        -0.005 -0.032 -0.035   -0.001  0.011 -0.002   -0.006  0.027  0.015
 C          0.026 -0.039  0.064   -0.012  0.006  0.012   -0.027  0.024 -0.077
 Cl        -0.058 -0.067 -0.015    0.009  0.006 -0.001    0.009 -0.002  0.008
 C         -0.032  0.021 -0.297   -0.003  0.019 -0.031    0.013 -0.002  0.155
 Cl        -0.028  0.002  0.042   -0.004 -0.005  0.003   -0.004 -0.004 -0.018
 C         -0.033  0.025 -0.192    0.013  0.010 -0.012    0.030  0.002  0.075
 Cl        -0.012  0.040  0.027   -0.011  0.005  0.003   -0.020  0.014 -0.001
 C          0.009 -0.003  0.170    0.022 -0.020  0.016    0.020 -0.012 -0.131
 H         -0.024  0.005  0.275    0.043 -0.032  0.019    0.036 -0.008 -0.244
 C          0.085  0.149 -0.194    0.002 -0.069 -0.063    0.029 -0.049  0.069
 C          0.076  0.077 -0.204   -0.002  0.157  0.109    0.216  0.040 -0.014
 H         -0.078  0.071 -0.292   -0.018  0.473  0.355    0.341  0.006  0.026
 C          0.081  0.019  0.032    0.011 -0.170 -0.134    0.194  0.101 -0.109
 Cl         0.128 -0.112  0.148    0.004  0.009  0.017    0.038 -0.110  0.143
 C         -0.050  0.093  0.023    0.003 -0.129 -0.107   -0.030  0.144 -0.233
 Cl        -0.172 -0.033  0.018   -0.001  0.006  0.008   -0.012 -0.052  0.071
 C          0.057  0.084 -0.119   -0.008  0.187  0.137   -0.209  0.123 -0.186
 H          0.220  0.004 -0.088   -0.013  0.513  0.392   -0.356  0.153 -0.252
 C          0.041  0.147 -0.264   -0.002 -0.102 -0.093   -0.200  0.028  0.013
 H          0.076  0.140 -0.302    0.001 -0.129 -0.115   -0.374 -0.035  0.121
 TransDip   0.043  0.026 -0.025   -0.013  0.043  0.037   -0.014  0.006 -0.033

 Mode:                22                     23                     24
 Frequency:       490.32                 527.34                 552.03
 Force Cnst:      1.6845                 0.9778                 1.0754
 Red. Mass:      11.8919                 5.9680                 5.9894
 IR Active:          YES                    YES                    YES
 IR Intens:       33.129                  2.092                  0.866
 Raman Active:       YES                    YES                    YES
               X      Y      Z        X      Y      Z        X      Y      Z
 C         -0.247 -0.018 -0.022   -0.006 -0.193 -0.166   -0.006  0.112 -0.102
 C         -0.081 -0.075  0.050   -0.115 -0.095 -0.017    0.025  0.097 -0.282
 Cl         0.007  0.003 -0.001    0.004  0.069  0.014    0.001 -0.030  0.015
 C         -0.021 -0.033  0.049   -0.082  0.012  0.202    0.075 -0.070  0.353
 Cl         0.082  0.128  0.008    0.035  0.014 -0.017   -0.020 -0.005 -0.027
 C         -0.038 -0.059 -0.079   -0.001  0.110 -0.059    0.008 -0.049  0.071
 Cl         0.165  0.026 -0.004   -0.015 -0.026  0.005   -0.000  0.009 -0.004
 C         -0.178 -0.062 -0.021    0.110  0.070 -0.119   -0.073  0.032 -0.333
 Cl         0.067 -0.046 -0.012   -0.052  0.018  0.012    0.021 -0.011  0.015
 C         -0.237 -0.071  0.071    0.151 -0.152  0.080   -0.035  0.049  0.161
 H         -0.235 -0.085  0.135    0.321 -0.276  0.323   -0.063  0.002  0.691
 C         -0.293  0.079 -0.125   -0.001 -0.163 -0.144    0.015  0.047  0.098
 C         -0.214  0.077 -0.131   -0.011  0.067  0.039    0.027 -0.045  0.024
 H         -0.299  0.088 -0.163   -0.020  0.078  0.044    0.072 -0.076  0.024
 C         -0.123 -0.027  0.035   -0.014  0.177  0.141    0.024 -0.058 -0.075
 Cl         0.138 -0.069  0.096    0.004 -0.018 -0.012   -0.006  0.001  0.012
 C         -0.053 -0.008  0.021    0.004 -0.145 -0.107   -0.005  0.079  0.005
 Cl         0.242  0.014 -0.009    0.003  0.014  0.009   -0.002 -0.009  0.002
 C         -0.206 -0.045  0.038    0.003 -0.070 -0.050   -0.022  0.042 -0.010
 H         -0.214 -0.047  0.028    0.008 -0.031 -0.017   -0.068  0.032 -0.045
 C         -0.274  0.071 -0.101   -0.006  0.156  0.110   -0.005 -0.084 -0.003
 H         -0.167  0.128 -0.159   -0.009  0.427  0.312   -0.056 -0.217 -0.054
 TransDip  -0.184 -0.006 -0.014    0.033 -0.026  0.020    0.007  0.006  0.028

 Mode:                25                     26                     27
 Frequency:       555.82                 632.02                 641.36
 Force Cnst:      1.8663                 1.8096                 1.6666
 Red. Mass:      10.2532                 7.6893                 6.8765
 IR Active:          YES                    YES                    YES
 IR Intens:        8.542                  0.714                  2.353
 Raman Active:       YES                    YES                    YES
               X      Y      Z        X      Y      Z        X      Y      Z
 C          0.008  0.154  0.021   -0.040 -0.208  0.247    0.059  0.071  0.261
 C          0.000  0.102  0.030   -0.180 -0.091 -0.101    0.102  0.078 -0.059
 Cl         0.054 -0.118 -0.027    0.023  0.013  0.008   -0.014 -0.011  0.005
 C         -0.036  0.099  0.017   -0.180  0.100 -0.118    0.096 -0.030 -0.189
 Cl        -0.052 -0.123 -0.015    0.032 -0.002  0.005   -0.017  0.003  0.011
 C          0.095  0.220  0.016   -0.002  0.115  0.323    0.048 -0.153  0.270
 Cl        -0.157 -0.049  0.008    0.025 -0.019 -0.022   -0.019  0.017 -0.011
 C          0.274  0.214  0.016    0.059  0.124 -0.246   -0.072 -0.026 -0.248
 Cl         0.023 -0.102 -0.018   -0.009 -0.031  0.011    0.006  0.019  0.016
 C          0.296  0.338  0.022    0.073 -0.136  0.000   -0.040  0.080  0.050
 H          0.394  0.290  0.004    0.240 -0.217 -0.123   -0.170  0.166 -0.044
 C         -0.087  0.031 -0.034   -0.045  0.185  0.045    0.015 -0.179 -0.179
 C         -0.146  0.000 -0.006    0.024  0.119 -0.111   -0.003 -0.022 -0.056
 H         -0.235  0.037 -0.025   -0.029  0.093 -0.163   -0.061  0.079 -0.008
 C         -0.114 -0.036  0.033    0.040 -0.157 -0.094   -0.018  0.200  0.201
 Cl         0.044 -0.018  0.025   -0.003  0.023 -0.012   -0.003 -0.004 -0.022
 C         -0.089 -0.004  0.018    0.046  0.059  0.161   -0.012 -0.194 -0.095
 Cl         0.140  0.009 -0.007   -0.030 -0.004 -0.006    0.017  0.009  0.002
 C         -0.159 -0.014  0.014    0.044 -0.079  0.070   -0.028  0.002  0.059
 H         -0.162 -0.018  0.008    0.152 -0.301 -0.044    0.010  0.326  0.338
 C         -0.177  0.034 -0.045    0.007  0.071 -0.075   -0.039 -0.003 -0.060
 H         -0.186  0.029 -0.041    0.156 -0.079 -0.320   -0.032  0.373  0.209
 TransDip  -0.035  0.086  0.012    0.008 -0.024 -0.010    0.025  0.023  0.036

 Mode:                28                     29                     30
 Frequency:       642.64                 687.78                 724.55
 Force Cnst:      2.3705                 2.1840                 1.5563
 Red. Mass:       9.7422                 7.8362                 5.0316
 IR Active:          YES                    YES                    YES
 IR Intens:       33.971                 23.407                  1.772
 Raman Active:       YES                    YES                    YES
               X      Y      Z        X      Y      Z        X      Y      Z
 C          0.223 -0.138 -0.019    0.004  0.017  0.012    0.047 -0.077  0.230
 C          0.253 -0.090 -0.049    0.070  0.014 -0.115   -0.044  0.019 -0.218
 Cl        -0.086  0.127  0.032   -0.019  0.014  0.007    0.005  0.003  0.008
 C          0.245 -0.124 -0.065    0.100 -0.073  0.127   -0.023  0.018  0.185
 Cl        -0.027  0.014  0.005   -0.008  0.005 -0.005   -0.000 -0.008 -0.007
 C          0.133 -0.181  0.003    0.049 -0.039 -0.162   -0.042  0.075 -0.138
 Cl        -0.112  0.019  0.011   -0.037  0.004  0.010    0.014 -0.005  0.002
 C          0.124 -0.127 -0.064    0.041 -0.037  0.110    0.017  0.001  0.113
 Cl        -0.079  0.118  0.026   -0.007  0.017 -0.001   -0.004 -0.006 -0.001
 C          0.159 -0.221 -0.040    0.025  0.048 -0.053   -0.003 -0.069 -0.091
 H          0.205 -0.249 -0.029    0.022  0.058 -0.114    0.008 -0.035 -0.437
 C          0.080  0.129  0.045   -0.065  0.022 -0.062    0.039  0.158  0.110
 C         -0.129 -0.029  0.075    0.236  0.188 -0.223   -0.035 -0.094 -0.036
 H         -0.316 -0.005 -0.007    0.279  0.206 -0.190   -0.102 -0.385 -0.304
 C         -0.128 -0.185 -0.005    0.239 -0.013  0.027   -0.050  0.116  0.138
 Cl         0.008  0.010  0.000   -0.041  0.040 -0.055    0.001 -0.001 -0.004
 C         -0.158  0.057  0.104    0.127 -0.089  0.128   -0.045 -0.170 -0.111
 Cl         0.114  0.009 -0.014   -0.045 -0.012  0.014    0.020  0.008 -0.001
 C         -0.118  0.003 -0.045   -0.180 -0.258  0.314    0.022  0.126  0.024
 H         -0.021 -0.193 -0.145   -0.151 -0.263  0.334    0.096  0.241  0.156
 C         -0.125  0.093 -0.087   -0.199  0.009 -0.011    0.014 -0.046 -0.130
 H         -0.211 -0.134 -0.176    0.010  0.120 -0.110   -0.004 -0.211 -0.238
 TransDip   0.102 -0.153 -0.034    0.140 -0.058  0.034   -0.022 -0.012 -0.034

 Mode:                31                     32                     33
 Frequency:       734.89                 770.33                 822.50
 Force Cnst:      1.2427                 3.2183                 2.4464
 Red. Mass:       3.9053                 9.2050                 6.1377
 IR Active:          YES                    YES                    YES
 IR Intens:        4.425                 24.569                 61.198
 Raman Active:       YES                    YES                    YES
               X      Y      Z        X      Y      Z        X      Y      Z
 C          0.029 -0.010  0.233    0.236  0.045 -0.136   -0.005 -0.055  0.003
 C         -0.032  0.061 -0.170    0.018  0.163  0.097    0.245 -0.097 -0.046
 Cl         0.008 -0.013  0.003    0.031 -0.038 -0.013   -0.029  0.041  0.011
 C         -0.006 -0.020  0.122   -0.074  0.277  0.013    0.247  0.222  0.017
 Cl         0.001  0.004 -0.003   -0.032 -0.067 -0.007   -0.046 -0.081 -0.009
 C         -0.034 -0.002 -0.094   -0.241  0.152  0.068    0.074  0.201  0.021
 Cl         0.012  0.001  0.001    0.092 -0.004 -0.009   -0.025  0.001  0.002
 C         -0.016 -0.029  0.059   -0.136  0.005  0.005   -0.120  0.236  0.047
 Cl         0.002  0.002  0.001    0.008 -0.028 -0.006    0.027 -0.064 -0.012
 C         -0.019  0.030 -0.045   -0.114 -0.166 -0.011   -0.155 -0.167 -0.012
 H         -0.098  0.116 -0.390   -0.293 -0.094  0.239   -0.007 -0.246 -0.064
 C          0.031 -0.178 -0.141    0.277 -0.015 -0.042   -0.087  0.006  0.005
 C         -0.034  0.033  0.071    0.148 -0.064  0.113   -0.059  0.021 -0.055
 H         -0.089  0.418  0.350   -0.055  0.018  0.069    0.002  0.124  0.059
 C         -0.033 -0.114 -0.066    0.105 -0.150  0.172   -0.049  0.056 -0.072
 Cl         0.002 -0.001  0.002   -0.053  0.040 -0.054    0.019 -0.014  0.018
 C         -0.035  0.143  0.109   -0.178 -0.054  0.102    0.066  0.066  0.001
 Cl         0.010 -0.001 -0.006    0.064  0.003 -0.003   -0.017 -0.004 -0.001
 C          0.035 -0.054 -0.117   -0.155 -0.038  0.007    0.019 -0.079 -0.026
 H          0.070 -0.072 -0.112    0.084 -0.054  0.136   -0.117  0.385  0.264
 C          0.023  0.091  0.032   -0.157  0.123 -0.157    0.032 -0.109  0.038
 H         -0.015  0.392  0.284   -0.333  0.126  0.004    0.068  0.358  0.350
 TransDip  -0.038  0.054  0.013   -0.046  0.085  0.126    0.089  0.234  0.007

 Mode:                34                     35                     36
 Frequency:       837.29                 894.01                 897.37
 Force Cnst:      0.6292                 1.0444                 1.2673
 Red. Mass:       1.5233                 2.2179                 2.6712
 IR Active:          YES                    YES                    YES
 IR Intens:       10.996                 22.079                  4.397
 Raman Active:       YES                    YES                    YES
               X      Y      Z        X      Y      Z        X      Y      Z
 C         -0.009  0.002 -0.017   -0.083 -0.022  0.054    0.108  0.007  0.055
 C         -0.044 -0.006  0.014   -0.012 -0.095 -0.012    0.008  0.098  0.013
 Cl         0.003 -0.003 -0.001   -0.008  0.014  0.003    0.010 -0.015 -0.004
 C         -0.046 -0.042 -0.005    0.014 -0.064 -0.013   -0.024  0.075  0.012
 Cl         0.009  0.014  0.002    0.008  0.009  0.001   -0.008 -0.010 -0.000
 C         -0.001 -0.026 -0.002    0.095  0.011 -0.003   -0.117 -0.009  0.013
 Cl         0.001 -0.001 -0.000   -0.019  0.001  0.002    0.023 -0.001 -0.003
 C          0.033 -0.034  0.000   -0.033  0.087  0.061    0.055 -0.124  0.017
 Cl        -0.006  0.010  0.001    0.012 -0.017 -0.007   -0.016  0.023  0.002
 C          0.032  0.015 -0.020   -0.057  0.066 -0.133    0.052 -0.042 -0.146
 H          0.038 -0.006  0.126    0.096 -0.131  0.827    0.032 -0.141  0.762
 C          0.009  0.069  0.056    0.019 -0.006  0.012   -0.037  0.030  0.010
 C          0.008  0.008  0.013    0.054 -0.077  0.001   -0.075 -0.017 -0.110
 H          0.004 -0.119 -0.091    0.038  0.257  0.264   -0.093  0.407  0.213
 C          0.009 -0.014  0.006    0.051 -0.031  0.077   -0.081  0.082 -0.066
 Cl        -0.003  0.002 -0.002   -0.014  0.009 -0.014    0.020 -0.014  0.016
 C         -0.011  0.042  0.042   -0.051 -0.025  0.021    0.067  0.018 -0.025
 Cl         0.002 -0.003 -0.003    0.008  0.002 -0.001   -0.010 -0.001  0.001
 C          0.001 -0.084 -0.072    0.027  0.051 -0.032   -0.012 -0.024  0.055
 H          0.008  0.581  0.459    0.169 -0.090 -0.065   -0.151 -0.047 -0.042
 C         -0.001 -0.067 -0.074   -0.006  0.049 -0.066    0.014 -0.056  0.054
 H         -0.033  0.486  0.359   -0.041  0.042 -0.045    0.059 -0.010  0.054
 TransDip  -0.025  0.028  0.099    0.039 -0.044  0.138   -0.031  0.058  0.015

 Mode:                37                     38                     39
 Frequency:       910.10                 970.27                1041.78
 Force Cnst:      0.7434                 0.7472                 3.6903
 Red. Mass:       1.5234                 1.3471                 5.7711
 IR Active:          YES                    YES                    YES
 IR Intens:        2.579                  0.546                 49.844
 Raman Active:       YES                    YES                    YES
               X      Y      Z        X      Y      Z        X      Y      Z
 C         -0.010  0.007 -0.053   -0.002  0.002 -0.008    0.020  0.002 -0.003
 C         -0.015 -0.017  0.003   -0.002 -0.002  0.002   -0.022  0.018  0.004
 Cl         0.000  0.001 -0.000    0.000 -0.000 -0.000    0.001 -0.001 -0.000
 C         -0.018 -0.016  0.000   -0.004 -0.002 -0.000   -0.017 -0.036 -0.004
 Cl         0.003  0.004  0.000    0.000  0.000  0.000    0.003  0.004  0.000
 C          0.005  0.000 -0.003    0.001  0.001 -0.000    0.044  0.002 -0.004
 Cl        -0.001 -0.001  0.000   -0.000 -0.000  0.000   -0.005 -0.000  0.000
 C          0.009  0.001 -0.022    0.005 -0.002 -0.002   -0.016  0.035  0.006
 Cl        -0.001  0.001  0.002   -0.001  0.001  0.000    0.003 -0.004 -0.001
 C          0.014 -0.016  0.074    0.004 -0.007  0.004   -0.019 -0.014  0.001
 H         -0.010  0.056 -0.420   -0.001  0.000 -0.036   -0.017 -0.013 -0.011
 C          0.005  0.068  0.053    0.001  0.019  0.014    0.054 -0.003  0.003
 C          0.017 -0.131 -0.089   -0.000  0.018  0.010   -0.082 -0.205  0.258
 H         -0.009  0.683  0.548   -0.002 -0.079 -0.069    0.223 -0.282  0.378
 C          0.011  0.031  0.040    0.001 -0.009 -0.005   -0.069  0.140 -0.185
 Cl        -0.002 -0.001 -0.004   -0.000  0.001  0.000    0.008 -0.012  0.015
 C         -0.009 -0.000  0.003   -0.002 -0.013 -0.008    0.312  0.047 -0.047
 Cl         0.002 -0.000 -0.000    0.000  0.001  0.001   -0.038 -0.004  0.004
 C         -0.005  0.004  0.001   -0.005  0.090  0.070   -0.017 -0.104  0.140
 H          0.006  0.015  0.016    0.005 -0.510 -0.400    0.153 -0.166  0.179
 C         -0.003 -0.013 -0.017    0.005 -0.103 -0.075   -0.140  0.179 -0.243
 H         -0.013  0.065  0.048   -0.025  0.577  0.451    0.059  0.310 -0.341
 TransDip   0.010  0.037  0.034   -0.011 -0.018 -0.010    0.168  0.104 -0.110

 Mode:                40                     41                     42
 Frequency:      1066.25                1126.32                1143.75
 Force Cnst:      4.9899                 3.5056                 1.9750
 Red. Mass:       7.4494                 4.6902                 2.5624
 IR Active:          YES                    YES                    YES
 IR Intens:       19.347                 14.056                 77.130
 Raman Active:       YES                    YES                    YES
               X      Y      Z        X      Y      Z        X      Y      Z
 C          0.199  0.043 -0.001   -0.114  0.036  0.003   -0.019  0.002  0.005
 C         -0.163  0.267  0.059   -0.052  0.326  0.060   -0.003  0.014  0.003
 Cl         0.014 -0.027 -0.006    0.015 -0.033 -0.008    0.001 -0.001 -0.000
 C         -0.154 -0.275 -0.030    0.081  0.082  0.005    0.011  0.015  0.001
 Cl         0.016  0.028  0.003   -0.013 -0.015 -0.001   -0.001 -0.002 -0.000
 C          0.339  0.011 -0.028    0.155 -0.028 -0.018    0.009 -0.001 -0.001
 Cl        -0.038 -0.001  0.003   -0.022 -0.000  0.002   -0.001 -0.000  0.000
 C         -0.098  0.247  0.047    0.108 -0.077 -0.021    0.013 -0.014 -0.003
 Cl         0.011 -0.022 -0.004   -0.012  0.015  0.003   -0.001  0.002  0.000
 C         -0.129 -0.206 -0.026   -0.040 -0.195 -0.023   -0.002 -0.010 -0.002
 H         -0.092 -0.233  0.008    0.214 -0.355 -0.082    0.022 -0.025 -0.003
 C          0.179  0.032 -0.042   -0.242 -0.047  0.040   -0.015  0.013 -0.016
 C         -0.031  0.052 -0.071    0.028 -0.010  0.014   -0.081 -0.025  0.025
 H         -0.347  0.151 -0.180    0.453 -0.111  0.176   -0.646  0.107 -0.163
 C         -0.079  0.031 -0.042    0.071 -0.038  0.053    0.119 -0.110  0.149
 Cl         0.010 -0.006  0.008   -0.007  0.005 -0.007   -0.014  0.013 -0.018
 C         -0.015  0.017 -0.022   -0.014 -0.026  0.033    0.256  0.011 -0.005
 Cl         0.006 -0.000  0.001   -0.002  0.001 -0.001   -0.030 -0.003  0.002
 C         -0.083 -0.050  0.058    0.107  0.066 -0.079    0.008  0.060 -0.077
 H         -0.378  0.030 -0.036    0.482 -0.026  0.049   -0.484  0.203 -0.268
 C          0.049 -0.067  0.093   -0.061  0.029 -0.038   -0.050  0.001 -0.003
 H         -0.036 -0.139  0.137   -0.025  0.056 -0.074   -0.213 -0.073  0.079
 TransDip  -0.038  0.135 -0.004    0.075  0.058  0.073    0.272 -0.035  0.062

 Mode:                43                     44                     45
 Frequency:      1167.53                1194.84                1264.54
 Force Cnst:      1.1096                 1.5842                 7.2263
 Red. Mass:       1.3816                 1.8835                 7.6701
 IR Active:          YES                    YES                    YES
 IR Intens:        0.688                 45.093                  0.596
 Raman Active:       YES                    YES                    YES
               X      Y      Z        X      Y      Z        X      Y      Z
 C         -0.028  0.005  0.012   -0.004  0.004  0.001   -0.107  0.307  0.059
 C         -0.007  0.017  0.003    0.050  0.069  0.007   -0.316 -0.120  0.009
 Cl         0.001 -0.002 -0.000   -0.001 -0.002 -0.000    0.002 -0.006 -0.001
 C          0.014  0.019  0.002    0.014 -0.080 -0.014    0.328 -0.070 -0.040
 Cl        -0.001 -0.002 -0.000    0.001  0.008  0.001   -0.004 -0.007 -0.001
 C          0.013 -0.000 -0.001   -0.158 -0.085  0.002    0.026  0.276  0.038
 Cl        -0.002 -0.000  0.000    0.018  0.003 -0.001   -0.005  0.001  0.001
 C          0.017 -0.020 -0.005   -0.105  0.121  0.026   -0.202 -0.226 -0.016
 Cl        -0.002  0.002  0.000    0.008 -0.013 -0.003   -0.006  0.008  0.002
 C         -0.005 -0.015 -0.004    0.067  0.016 -0.004    0.197 -0.129 -0.037
 H          0.036 -0.042  0.009    0.859 -0.406 -0.131    0.415 -0.255 -0.073
 C         -0.024  0.012 -0.017   -0.017 -0.002  0.004    0.097  0.045 -0.081
 C          0.004 -0.038  0.048   -0.001 -0.002  0.002    0.044 -0.022  0.038
 H          0.004 -0.041  0.054    0.013 -0.003  0.010   -0.249  0.028 -0.081
 C          0.055 -0.017  0.025    0.008 -0.004  0.006   -0.016  0.005 -0.006
 Cl        -0.005  0.002 -0.002   -0.001  0.000 -0.001   -0.001 -0.001  0.002
 C         -0.064  0.026 -0.036    0.002  0.000  0.000   -0.029  0.057 -0.075
 Cl         0.006 -0.001  0.002   -0.000 -0.000  0.000    0.002 -0.001  0.001
 C         -0.079 -0.019  0.021    0.002  0.004 -0.005    0.003 -0.047  0.062
 H         -0.506  0.090 -0.129   -0.002  0.006 -0.007    0.097 -0.080  0.102
 C          0.092  0.011 -0.011   -0.003  0.001 -0.003   -0.002 -0.020  0.036
 H          0.694  0.286 -0.337    0.032  0.029 -0.015   -0.165 -0.121  0.119
 TransDip   0.025  0.003  0.008   -0.192  0.088  0.041    0.024 -0.003 -0.005

 Mode:                46                     47                     48
 Frequency:      1271.45                1294.11                1295.99
 Force Cnst:      1.7261                 2.7874                 7.5657
 Red. Mass:       1.8122                 2.8250                 7.6454
 IR Active:          YES                    YES                    YES
 IR Intens:        4.137                 19.634                 11.556
 Raman Active:       YES                    YES                    YES
               X      Y      Z        X      Y      Z        X      Y      Z
 C          0.091  0.061  0.003    0.120  0.067 -0.013   -0.058 -0.034 -0.024
 C          0.011 -0.038 -0.009    0.040 -0.022 -0.007   -0.134  0.017  0.020
 Cl        -0.003  0.003  0.001   -0.004  0.004  0.001    0.006 -0.004 -0.002
 C         -0.014 -0.105 -0.015   -0.017 -0.155 -0.022    0.122  0.103  0.007
 Cl         0.004  0.007  0.001    0.005  0.009  0.001   -0.006 -0.010 -0.001
 C         -0.043  0.085  0.016   -0.072  0.114  0.023    0.063 -0.045 -0.013
 Cl         0.005 -0.001 -0.001    0.007 -0.002 -0.001   -0.006  0.003  0.001
 C         -0.028  0.019  0.005   -0.024  0.041  0.009   -0.091 -0.049  0.001
 Cl        -0.000 -0.003 -0.000   -0.000 -0.005 -0.001    0.002  0.002  0.000
 C          0.045 -0.039 -0.008    0.059 -0.057 -0.009    0.031  0.044  0.010
 H         -0.189  0.091  0.026   -0.347  0.168  0.039    0.180 -0.027 -0.045
 C         -0.084  0.017 -0.030   -0.143 -0.103  0.112    0.145 -0.185  0.240
 C          0.011  0.017 -0.016   -0.102  0.007 -0.011   -0.187  0.088 -0.128
 H          0.737 -0.170  0.231   -0.385  0.058 -0.114    0.203  0.019  0.011
 C         -0.069 -0.044  0.053    0.172  0.028 -0.027    0.082  0.139 -0.175
 Cl         0.001  0.002 -0.003   -0.003  0.001 -0.002    0.009 -0.004  0.006
 C          0.049 -0.053  0.069   -0.016 -0.004  0.004    0.039 -0.253  0.327
 Cl        -0.004  0.001 -0.002   -0.000 -0.001  0.002    0.003  0.002 -0.003
 C          0.033  0.037 -0.046   -0.046  0.033 -0.044   -0.204  0.078 -0.109
 H         -0.424  0.163 -0.221    0.561 -0.125  0.176   -0.436  0.145 -0.198
 C         -0.017  0.010 -0.013    0.002  0.009 -0.010    0.192  0.122 -0.146
 H         -0.053 -0.005 -0.002    0.317  0.154 -0.189   -0.238 -0.071  0.089
 TransDip  -0.005 -0.065  0.003   -0.102 -0.090  0.040    0.019  0.106 -0.018

 Mode:                49                     50                     51
 Frequency:      1355.47                1408.10                1427.11
 Force Cnst:      5.8424                 3.9731                 4.5448
 Red. Mass:       5.3971                 3.4010                 3.7875
 IR Active:          YES                    YES                    YES
 IR Intens:       75.846                 19.803                151.201
 Raman Active:       YES                    YES                    YES
               X      Y      Z        X      Y      Z        X      Y      Z
 C         -0.196  0.213  0.057    0.084 -0.048  0.018   -0.178 -0.144 -0.000
 C          0.244 -0.035 -0.026   -0.055 -0.015 -0.001   -0.049  0.156  0.030
 Cl        -0.009  0.004  0.002    0.002  0.000  0.000    0.001 -0.007 -0.001
 C         -0.167 -0.131 -0.006   -0.001  0.064  0.009    0.222 -0.138 -0.041
 Cl         0.007  0.010  0.001   -0.001 -0.002 -0.000   -0.005  0.003  0.001
 C         -0.069  0.156  0.030    0.035 -0.078 -0.014   -0.199  0.002  0.018
 Cl         0.004 -0.007 -0.001   -0.001  0.002  0.000    0.009  0.001 -0.001
 C          0.258 -0.070 -0.034   -0.067  0.028  0.009    0.123  0.157  0.013
 Cl        -0.010  0.007  0.002    0.002 -0.001 -0.000   -0.001 -0.007 -0.001
 C         -0.165 -0.115 -0.005    0.048  0.022 -0.004    0.063 -0.057 -0.015
 H          0.307 -0.409 -0.073   -0.039  0.077  0.032   -0.687  0.345  0.112
 C          0.090  0.010 -0.074   -0.091  0.131 -0.150    0.041  0.040 -0.024
 C         -0.059 -0.023  0.031   -0.190 -0.048  0.051    0.026 -0.022  0.023
 H          0.028 -0.070  0.049    0.416 -0.207  0.290   -0.110  0.029 -0.010
 C          0.091  0.054 -0.061    0.225 -0.006  0.019    0.005  0.020 -0.028
 Cl        -0.001 -0.001  0.001   -0.007  0.002 -0.004   -0.000 -0.001  0.001
 C         -0.034 -0.034  0.041   -0.047  0.050 -0.067   -0.039  0.002 -0.003
 Cl         0.003 -0.001  0.001    0.001 -0.003  0.004    0.002  0.000 -0.000
 C         -0.083 -0.024  0.030   -0.088 -0.042  0.050    0.021 -0.032  0.041
 H         -0.122 -0.023  0.023    0.120 -0.107  0.144   -0.214  0.027 -0.039
 C          0.121  0.027 -0.019    0.153 -0.006  0.011    0.049  0.022 -0.028
 H         -0.419 -0.259  0.262   -0.458 -0.294  0.363   -0.232 -0.108  0.129
 TransDip  -0.040 -0.274 -0.032    0.065 -0.005  0.127   -0.367  0.135  0.042

 Mode:                52                     53                     54
 Frequency:      1500.05                1546.97                1586.57
 Force Cnst:      3.8138                13.8013                10.9209
 Red. Mass:       2.8768                 9.7883                 7.3636
 IR Active:          YES                    YES                    YES
 IR Intens:       60.010                 27.701                 13.718
 Raman Active:       YES                    YES                    YES
               X      Y      Z        X      Y      Z        X      Y      Z
 C          0.064  0.008 -0.007    0.030  0.437  0.058    0.026  0.112 -0.012
 C          0.024 -0.009 -0.004   -0.188 -0.260 -0.026   -0.029 -0.057 -0.005
 Cl         0.000  0.001  0.000    0.003  0.001  0.000    0.000  0.001 -0.000
 C         -0.048  0.017  0.007    0.015  0.205  0.031    0.000  0.029  0.006
 Cl         0.001 -0.000 -0.000    0.001  0.001 -0.000    0.001  0.000  0.000
 C          0.038  0.003 -0.003   -0.088 -0.429 -0.056   -0.016 -0.062 -0.008
 Cl        -0.001  0.000  0.000    0.002  0.005  0.000    0.000  0.001  0.000
 C         -0.057 -0.021  0.002    0.213  0.329  0.030    0.053  0.049  0.004
 Cl         0.001  0.001  0.000   -0.003 -0.004 -0.000   -0.001 -0.000 -0.000
 C          0.031  0.004 -0.001    0.050 -0.256 -0.041   -0.024 -0.042  0.001
 H          0.030  0.010 -0.008   -0.378 -0.045  0.033   -0.015 -0.049 -0.032
 C         -0.156 -0.004 -0.000   -0.018  0.005 -0.054   -0.007 -0.250  0.294
 C          0.091 -0.054  0.075    0.059 -0.023  0.040   -0.100  0.120 -0.154
 H         -0.489  0.076 -0.126   -0.145 -0.001 -0.053    0.247  0.036 -0.049
 C          0.077  0.097 -0.122    0.001  0.046 -0.055   -0.065 -0.138  0.176
 Cl        -0.001 -0.003  0.004    0.000 -0.001  0.001    0.002  0.001 -0.001
 C         -0.147 -0.052  0.061    0.012 -0.070  0.089   -0.054  0.220 -0.285
 Cl         0.005  0.002 -0.002    0.000  0.001 -0.001    0.001 -0.003  0.003
 C          0.205 -0.049  0.071   -0.013  0.042 -0.051    0.122 -0.141  0.188
 H         -0.590  0.155 -0.219    0.064  0.026 -0.031   -0.367 -0.032  0.023
 C         -0.018  0.050 -0.066   -0.057 -0.034  0.048    0.133  0.174 -0.214
 H         -0.359 -0.091  0.105    0.137  0.030 -0.078   -0.450 -0.084  0.087
 TransDip  -0.245 -0.001 -0.041   -0.016  0.168 -0.009    0.067 -0.044  0.088

 Mode:                55                     56                     57
 Frequency:      1595.83                1625.82                3186.91
 Force Cnst:     10.8924                 9.3498                 6.5170
 Red. Mass:       7.2594                 6.0035                 1.0891
 IR Active:          YES                    YES                    YES
 IR Intens:        3.012                  4.408                  2.304
 Raman Active:       YES                    YES                    YES
               X      Y      Z        X      Y      Z        X      Y      Z
 C         -0.299  0.057  0.032    0.081 -0.009 -0.006   -0.000  0.000 -0.000
 C          0.268  0.075 -0.010   -0.019 -0.003 -0.001    0.000  0.000  0.000
 Cl        -0.002 -0.004 -0.000    0.000  0.000  0.000    0.000 -0.000 -0.000
 C         -0.244  0.084  0.034    0.010 -0.006 -0.002   -0.000  0.000  0.000
 Cl         0.002 -0.001 -0.000   -0.000 -0.000  0.000    0.000 -0.000 -0.000
 C          0.119 -0.065 -0.021   -0.002  0.007  0.001    0.000 -0.000 -0.000
 Cl         0.002  0.001  0.000   -0.000 -0.000  0.000   -0.000 -0.000 -0.000
 C         -0.287  0.007  0.026    0.009 -0.004 -0.001    0.000 -0.000  0.000
 Cl         0.002  0.000 -0.000   -0.000  0.000  0.000   -0.000  0.000  0.000
 C          0.419 -0.178 -0.064   -0.027  0.017  0.007   -0.001 -0.002 -0.000
 H         -0.540  0.350  0.097    0.048 -0.023 -0.012    0.013  0.023  0.002
 C          0.052 -0.011  0.012   -0.266 -0.001 -0.006   -0.002 -0.001  0.002
 C          0.039  0.004 -0.006    0.320 -0.049  0.081    0.000 -0.000  0.000
 H         -0.014  0.021 -0.026   -0.421  0.126 -0.185    0.000  0.002 -0.002
 C         -0.054 -0.020  0.024   -0.220 -0.035  0.034    0.000  0.000 -0.000
 Cl         0.000  0.000 -0.001    0.001  0.001 -0.001    0.000 -0.000  0.000
 C          0.030  0.015 -0.018    0.121 -0.000  0.006   -0.001  0.000 -0.000
 Cl        -0.000 -0.000  0.000    0.002 -0.000  0.000    0.000  0.000 -0.000
 C         -0.055 -0.001  0.000   -0.289  0.020 -0.037   -0.011 -0.019  0.024
 H          0.046 -0.029  0.039    0.229 -0.122  0.166    0.158  0.221 -0.279
 C          0.050  0.018 -0.016    0.313  0.080 -0.092   -0.045  0.039 -0.053
 H         -0.030 -0.032  0.020   -0.323 -0.213  0.264    0.532 -0.442  0.602
 TransDip  -0.045  0.032 -0.006    0.001  0.037 -0.056   -0.044  0.011 -0.018

 Mode:                58                     59                     60
 Frequency:      3206.33                3206.65                3209.42
 Force Cnst:      6.6158                 6.6251                 6.6286
 Red. Mass:       1.0922                 1.0936                 1.0922
 IR Active:          YES                    YES                    YES
 IR Intens:        0.541                  0.311                  0.253
 Raman Active:       YES                    YES                    YES
               X      Y      Z        X      Y      Z        X      Y      Z
 C         -0.002  0.002  0.000    0.001 -0.001 -0.000   -0.000  0.000 -0.000
 C          0.000  0.001  0.000   -0.000 -0.000 -0.000   -0.000  0.000  0.000
 Cl         0.000 -0.000  0.000    0.000  0.000  0.000    0.000 -0.000  0.000
 C          0.000  0.000  0.000   -0.000 -0.000  0.000    0.000 -0.000 -0.000
 Cl         0.000  0.000 -0.000   -0.000 -0.000 -0.000   -0.000 -0.000  0.000
 C          0.000  0.000  0.000   -0.000 -0.000 -0.000   -0.000  0.000 -0.000
 Cl        -0.000  0.000 -0.000    0.000 -0.000  0.000   -0.000 -0.000  0.000
 C          0.003 -0.001 -0.000   -0.002  0.000  0.000    0.000  0.000 -0.000
 Cl        -0.000  0.000  0.000    0.000 -0.000 -0.000   -0.000  0.000 -0.000
 C         -0.038 -0.067 -0.008    0.020  0.035  0.004   -0.001 -0.002 -0.000
 H          0.431  0.765  0.090   -0.225 -0.400 -0.047    0.012  0.021  0.002
 C         -0.000 -0.001  0.001   -0.000 -0.001  0.002    0.003 -0.001  0.001
 C          0.004  0.005 -0.007    0.009  0.013 -0.016    0.033  0.048 -0.060
 H         -0.042 -0.061  0.076   -0.099 -0.145  0.181   -0.376 -0.551  0.688
 C         -0.001 -0.000  0.000   -0.001 -0.000  0.000   -0.003  0.000 -0.001
 Cl         0.000 -0.000  0.000    0.000 -0.000  0.000    0.000 -0.000  0.000
 C          0.001 -0.001  0.001    0.002 -0.001  0.002   -0.001  0.000 -0.000
 Cl        -0.000 -0.000  0.000   -0.000  0.000  0.000    0.000 -0.000 -0.000
 C          0.016  0.021 -0.027    0.029  0.039 -0.049   -0.009 -0.013  0.016
 H         -0.175 -0.239  0.302   -0.320 -0.438  0.552    0.104  0.142 -0.179
 C         -0.009  0.006 -0.009   -0.020  0.014 -0.019    0.006 -0.005  0.006
 H          0.090 -0.074  0.100    0.200 -0.163  0.223   -0.061  0.050 -0.068
 TransDip   0.002  0.022 -0.008    0.005  0.004 -0.017    0.009 -0.009  0.010

 STANDARD THERMODYNAMIC QUANTITIES AT   298.15 K  AND     1.00 ATM

   This Molecule has  0 Imaginary Frequencies
   Zero point vibrational energy:       76.879 kcal/mol

   Atom    1 Element C  Has Mass   12.00000
   Atom    2 Element C  Has Mass   12.00000
   Atom    3 Element Cl Has Mass   34.96885
   Atom    4 Element C  Has Mass   12.00000
   Atom    5 Element Cl Has Mass   34.96885
   Atom    6 Element C  Has Mass   12.00000
   Atom    7 Element Cl Has Mass   34.96885
   Atom    8 Element C  Has Mass   12.00000
   Atom    9 Element Cl Has Mass   34.96885
   Atom   10 Element C  Has Mass   12.00000
   Atom   11 Element H  Has Mass    1.00783
   Atom   12 Element C  Has Mass   12.00000
   Atom   13 Element C  Has Mass   12.00000
   Atom   14 Element H  Has Mass    1.00783
   Atom   15 Element C  Has Mass   12.00000
   Atom   16 Element Cl Has Mass   34.96885
   Atom   17 Element C  Has Mass   12.00000
   Atom   18 Element Cl Has Mass   34.96885
   Atom   19 Element C  Has Mass   12.00000
   Atom   20 Element H  Has Mass    1.00783
   Atom   21 Element C  Has Mass   12.00000
   Atom   22 Element H  Has Mass    1.00783
   Molecular Mass:   357.844420 amu
   Principal axes and moments of inertia in amu*Bohr^2:
                             1           2           3
    Eigenvalues --     3978.31058 15798.90765 18295.65157
          X               0.99999     0.00234    -0.00245
          Y              -0.00237     0.99990    -0.01387
          Z               0.00242     0.01387     0.99990
   Rotational Symmetry Number is   1
   The Molecule is an Asymmetric Top
   Translational Enthalpy:        0.889 kcal/mol
   Rotational Enthalpy:           0.889 kcal/mol
   Vibrational Enthalpy:         85.476 kcal/mol
   gas constant (RT):             0.592 kcal/mol
   Translational Entropy:        43.518  cal/mol.K
   Rotational Entropy:           35.396  cal/mol.K
   Vibrational Entropy:          57.505  cal/mol.K

   Total Enthalpy:               87.846 kcal/mol
   Total Entropy:               136.419  cal/mol.K

 ======================================================================

 STANDARD THERMODYNAMIC QUANTITIES FOR ANHARMONIC VIBRATION -- TOSH

   Zero point vibrational energy: ************ kcal/mol

   Vibrational Enthalpy:       Infinity kcal/mol
   Vibrational Entropy:             NaN  cal/mol.K

   Total Enthalpy:             Infinity kcal/mol
   Total Entropy:                   NaN  cal/mol.K

 ======================================================================

 STANDARD THERMODYNAMIC QUANTITIES FOR ANHARMONIC VIBRATION -- VPT2

   Zero point vibrational energy: ************ kcal/mol

   Vibrational Enthalpy:       Infinity kcal/mol
   Vibrational Entropy:             NaN  cal/mol.K

   Total Enthalpy:             Infinity kcal/mol
   Total Entropy:                   NaN  cal/mol.K

 ======================================================================

Archival summary:
1\1\november\FREQ\ProcedureUnspecified\BasisUnspecified\l6124\taweetha\FriJan1008:10:332020FriJan1008:10:332020\0\\#,FREQ,ProcedureUnspecified,BasisUnspecified,\\0,1\Cl\C,1,1.74689\C,2,1.40266,1,119.453\C,2,1.4036,1,119.821,3,178.265,0\C,4,1.39563,2,118.209,1,-177.544,0\H,5,1.08207,4,119.392,2,-179.345,0\C,5,1.38824,4,121.579,2,-0.486864,0\C,7,1.39798,5,120.374,4,-0.118757,0\C,4,1.4906,2,123.242,1,1.81013,0\C,9,1.39653,4,120.91,2,62.1131,0\H,10,1.08179,9,120.43,4,-1.60636,0\C,10,1.39169,9,120.767,4,178.11,0\C,9,1.3986,4,120.191,2,-119.982,0\H,13,1.08347,9,119.95,4,2.61386,0\C,13,1.38981,9,120.555,4,-178.447,0\H,15,1.08243,13,120.538,9,-179.289,0\C,15,1.39286,13,120.368,9,0.389938,0\Cl,8,1.7358,7,120.518,5,-179.541,0\Cl,3,1.73755,2,120.191,1,-1.60088,0\Cl,7,1.74512,5,118.396,4,-179.903,0\Cl,17,1.74564,15,118.969,13,-179.964,0\Cl,12,1.74657,10,118.559,9,-179.569,0\\\@

 Total job time:  14798.14s(wall), 14797.15s(cpu) 
 Fri Jan 10 08:10:33 2020

        *************************************************************
        *                                                           *
        *  Thank you very much for using Q-Chem.  Have a nice day.  *
        *                                                           *
        *************************************************************
