# Supplementary material for: Quantum Chemical Investigation of Polychlorinated Dibenzodioxins, Dibenzofurans and Biphenyls: Relative Stability and Planarity Analysis
Source: Molecules. 2020 Dec 3;25(23):5697. doi: 10.3390/molecules25235697 (PMC7730433; doi:10.3390/molecules25235697)
Supplement: Supplementary file 1 [file molecules-25-05697-s001.zip › PCB/B3LYP/ClClClClHHClHClH.out]

                  Welcome to Q-Chem
     A Quantum Leap Into The Future Of Chemistry


 Q-Chem 5.2 (devel), Q-Chem, Inc., Pleasanton, CA (2019)

 Yihan Shao,  Zhengting Gan,  E. Epifanovsky,  A. T. B. Gilbert,  M. Wormit,  
 J. Kussmann,  A. W. Lange,  A. Behn,  Jia Deng,  Xintian Feng,  D. Ghosh,  
 M. Goldey,  P. R. Horn,  L. D. Jacobson,  I. Kaliman,  T. Kus,  A. Landau,  
 Jie Liu,  E. I. Proynov,  R. M. Richard,  R. P. Steele,  E. J. Sundstrom,  
 H. L. Woodcock III,  P. M. Zimmerman,  D. Zuev,  B. Albrecht,  E. Alguire,  
 S. A. Baeppler,  D. Barton,  Z. Benda,  Y. A. Bernard,  E. J. Berquist,  
 K. B. Bravaya,  H. Burton,  D. Casanova,  Chun-Min Chang,  Yunqing Chen,  
 A. Chien,  K. D. Closser,  M. P. Coons,  S. Coriani,  S. Dasgupta,  
 A. L. Dempwolff,  M. Diedenhofen,  Hainam Do,  R. G. Edgar,  Po-Tung Fang,  
 S. Faraji,  S. Fatehi,  Qingguo Feng,  K. D. Fenk,  J. Fosso-Tande,  
 J. Gayvert,  Qinghui Ge,  A. Ghysels,  G. Gidofalvi,  J. Gomes,  
 J. Gonthier,  A. Gunina,  D. Hait,  M. W. D. Hanson-Heine,  
 P. H. P. Harbach,  A. W. Hauser,  M. F. Herbst,  J. E. Herr,  
 E. G. Hohenstein,  Z. C. Holden,  Kerwin Hui,  B. C. Huynh,  T.-C. Jagau,  
 Hyunjun Ji,  B. Kaduk,  K. Khistyaev,  Jaehoon Kim,  P. Klunzinger,  K. Koh,  
 D. Kosenkov,  L. Koulias,  T. Kowalczyk,  C. M. Krauter,  A. Kunitsa,  
 Ka Un Lao,  A. Laurent,  K. V. Lawler,  Joonho Lee,  D. Lefrancois,  
 S. Lehtola,  D. S. Levine,  Yi-Pei Li,  You-Sheng Lin,  Fenglai Liu,  
 E. Livshits,  A. Luenser,  P. Manohar,  E. Mansoor,  S. F. Manzer,  
 Shan-Ping Mao,  Yuezhi Mao,  N. Mardirossian,  A. V. Marenich,  
 T. Markovich,  L. A. Martinez-Martinez,  S. A. Maurer,  N. J. Mayhall,  
 S. C. McKenzie,  J.-M. Mewes,  P. Morgante,  A. F. Morrison,  
 J. W. Mullinax,  K. Nanda,  T. S. Nguyen-Beck,  R. Olivares-Amaya,  
 J. A. Parkhill,  Zheng Pei,  T. M. Perrine,  F. Plasser,  P. Pokhilko,  
 S. Prager,  A. Prociuk,  E. Ramos,  D. R. Rehn,  F. Rob,  M. Scheurer,  
 M. Schneider,  N. Sergueev,  S. M. Sharada,  S. Sharma,  D. W. Small,  
 T. Stauch,  T. Stein,  Yu-Chuan Su,  A. J. W. Thom,  A. Tkatchenko,  
 T. Tsuchimochi,  N. M. Tubman,  L. Vogt,  M. L. Vidal,  O. Vydrov,  
 M. A. Watson,  J. Wenzel,  M. de Wergifosse,  T. A. Wesolowski,  A. White,  
 J. Witte,  A. Yamada,  Jun Yang,  K. Yao,  S. Yeganeh,  S. R. Yost,  
 Zhi-Qiang You,  A. Zech,  Igor Ying Zhang,  Xing Zhang,  Yan Zhao,  
 Ying Zhu,  B. R. Brooks,  G. K. L. Chan,  C. J. Cramer,  M. S. Gordon,  
 W. J. Hehre,  A. Klamt,  M. W. Schmidt,  C. D. Sherrill,  D. G. Truhlar,  
 A. Aspuru-Guzik,  R. Baer,  A. T. Bell,  N. A. Besley,  Jeng-Da Chai,  
 A. E. DePrince, III,  R. A. DiStasio Jr.,  A. Dreuw,  B. D. Dunietz,  
 T. R. Furlani,  Chao-Ping Hsu,  Yousung Jung,  Jing Kong,  D. S. Lambrecht,  
 WanZhen Liang,  C. Ochsenfeld,  V. A. Rassolov,  L. V. Slipchenko,  
 J. E. Subotnik,  T. Van Voorhis,  J. M. Herbert,  A. I. Krylov,  
 P. M. W. Gill,  M. Head-Gordon

 Contributors to earlier versions of Q-Chem not listed above: 
 R. D. Adamson,  B. Austin,  J. Baker,  G. J. O. Beran,  K. Brandhorst,  
 S. T. Brown,  E. F. C. Byrd,  A. K. Chakraborty,  C.-L. Cheng,  
 Siu Hung Chien,  D. M. Chipman,  D. L. Crittenden,  H. Dachsel,  
 R. J. Doerksen,  A. D. Dutoi,  L. Fusti-Molnar,  W. A. Goddard III,  
 A. Golubeva-Zadorozhnaya,  S. R. Gwaltney,  G. Hawkins,  A. Heyden,  
 S. Hirata,  G. Kedziora,  F. J. Keil,  C. Kelley,  Jihan Kim,  R. A. King,  
 R. Z. Khaliullin,  P. P. Korambath,  W. Kurlancheek,  A. M. Lee,  M. S. Lee,  
 S. V. Levchenko,  Ching Yeh Lin,  D. Liotard,  R. C. Lochan,  I. Lotan,  
 P. E. Maslen,  N. Nair,  D. P. O'Neill,  D. Neuhauser,  E. Neuscamman,  
 C. M. Oana,  R. Olson,  B. Peters,  R. Peverati,  P. A. Pieniazek,  
 Y. M. Rhee,  J. Ritchie,  M. A. Rohrdanz,  E. Rosta,  N. J. Russ,  
 H. F. Schaefer III,  N. E. Schultz,  N. Shenvi,  A. C. Simmonett,  A. Sodt,  
 D. Stuck,  K. S. Thanthiriwatte,  V. Vanovschi,  Tao Wang,  A. Warshel,  
 C. F. Williams,  Q. Wu,  X. Xu,  W. Zhang

 Please cite Q-Chem as follows:
 Y. Shao et al., Mol. Phys. 113, 184-215 (2015)
 DOI: 10.1080/00268976.2014.952696

 Q-Chem 5.2.1 for Intel X86 EM64T Linux

 Parts of Q-Chem use Armadillo 8.300.2 (Tropical Shenanigans).
 http://arma.sourceforge.net/

 Q-Chem begins on Fri Jan 10 02:56:46 2020  

Host: 
0

     Scratch files written to /scratch/taweetham/qchem15827//
NAlpha2: 178
NElect   178
Mult     1

 Q-Chem warning in module libgen/rem_setup.C, line 2168:

 Setting Thresh to 1e-14


Checking the input file for inconsistencies... 	...done.

--------------------------------------------------------------
User input:
--------------------------------------------------------------
$MOLECULE
0 1
C 
C  1 1.394960
Cl  2 CCl 1 119.528007
C  2 1.386606 1 120.846377 3 178.766605 0
Cl  4 CCl 2 119.698148 1 -179.612229 0
C  4 1.387279 2 120.235871 1 -0.083363 0
Cl  6 CCl 4 120.254637 2 -179.958574 0
C  6 1.387279 4 119.490737 2 0.041992 0
Cl  8 CCl 6 120.064298 4 179.568218 0
C  8 1.386606 6 120.235863 4 0.041336 0
H  10 CH 8 119.614146 6 178.681836 0
C  1 1.488550 2 120.827489 3 1.275929 0
C  12 1.394960 1 120.827496 2 44.635695 0
H  13 CH 12 119.528011 1 1.275194 0
C  13 1.386606 12 120.846392 1 -179.957497 0
Cl  15 CCl 13 119.698155 12 -179.612829 0
C  15 1.387278 13 120.235860 12 -0.083872 0
H  17 CH 15 120.254633 13 -179.958492 0
C  17 1.387279 15 119.490737 13 0.041666 0
Cl  19 CCl 17 120.064293 15 179.568399 0
C  19 1.386606 17 120.235874 15 0.041790 0
H  21 CH 19 119.614152 17 178.681599 0

CH=1.08273
CCl=1.75400
$END

$REM
   JOB_TYPE	OPTIMIZATION
   BASIS	6-311++G**
   METHOD	B3LYP
   SYM_IGNORE	TRUE
   SCF_GUESS_ALWAYS     TRUE
   SYM_IGNORE   TRUE
   S2THRESH     15
   THRESH       15
$END

--------------------------------------------------------------
 ----------------------------------------------------------------
             Standard Nuclear Orientation (Angstroms)
    I     Atom           X                Y                Z
 ----------------------------------------------------------------
    1      C       0.0000000000     0.0000000000     0.0000000000
    2      C       0.0000000000     0.0000000000     1.3949600000
    3      Cl      1.5261815140     0.0000000000     2.2594170471
    4      C      -1.1901880373     0.0256249026     2.1059255403
    5      Cl     -1.1548436435     0.0351778398     3.8595433764
    6      C      -2.4041742747     0.0535064326     1.4351028665
    7      Cl     -3.9099833729     0.0870232313     2.3339530118
    8      C      -2.4180259722     0.0546630380     0.0478935036
    9      Cl     -3.9445745286     0.0782926128    -0.8155919614
   10      C      -1.2274122092     0.0272853135    -0.6622934626
   11      H      -1.2503451014     0.0068111236    -1.7445869269
   12      C       1.2779219872    -0.0284629571    -0.7628147595
   13      C       2.3095886281    -0.8932703637    -0.3971844912
   14      H       2.1704206894    -1.5663256744     0.4394355459
   15      C       3.5004827568    -0.9194878930    -1.1069450245
   16      Cl      4.7739092873    -2.0261183446    -0.6270805489
   17      C       3.6821124948    -0.0819958503    -2.1978886372
   18      H       4.6116429624    -0.1026930066    -2.7527300472
   19      C       2.6636000698     0.7822218600    -2.5724593424
   20      Cl      2.8813918386     1.8556545918    -3.9424319391
   21      C       1.4736782845     0.8090230106    -1.8610916159
   22      H       0.6936781770     1.5025559907    -2.1490431582
 ----------------------------------------------------------------
 Nuclear Repulsion Energy =        1972.08085279 hartrees
 There are       89 alpha and       89 beta electrons
 Requested basis set is 6-311++G(d,p)
 There are 170 shells and 472 basis functions

 Total QAlloc Memory Limit   2000 MB
 Mega-Array Size       188 MB
 MEM_STATIC part       192 MB
 A cutoff of  1.0D-15 yielded  10727 shell pairs
 There are     90761 function pairs (     97454 Cartesian)
 Smallest overlap matrix eigenvalue = 2.06E-07
 Linear dependence detected in AO basis
 Number of orthogonalized atomic orbitals = 466
 Maximum deviation from orthogonality = 3.612E-10

 Scale SEOQF with 1.000000e-01/1.000000e-01/1.000000e-01

 Standard Electronic Orientation quadrupole field applied
 Nucleus-field energy     =    -0.0000000311 hartrees
 Guess from superposition of atomic densities
 Warning:  Energy on first SCF cycle will be non-variational
 SAD guess density has 178.000000 electrons

 -----------------------------------------------------------------------
  General SCF calculation program by
  Eric Jon Sundstrom, Paul Horn, Yuezhi Mao, Dmitri Zuev, Alec White,
  David Stuck, Shaama M.S., Shane Yost, Joonho Lee, David Small,
  Daniel Levine, Susi Lehtola, Hugh Burton, Evgeny Epifanovsky,
  Bang C. Huynh
 -----------------------------------------------------------------------
 Exchange:     0.2000 Hartree-Fock + 0.0800 Slater + 0.7200 B88
 Correlation:  0.1900 VWN1RPA + 0.8100 LYP
 Using SG-1 standard quadrature grid
 A restricted SCF calculation will be
 performed using DIIS
 SCF converges when DIIS error is below 1.0e-08
 ---------------------------------------
  Cycle       Energy         DIIS error
 ---------------------------------------
    1   -3225.4208993710      2.85e-02  
    2   -3220.9923268154      2.19e-03  
    3   -3220.8863366330      2.82e-03  
    4   -3221.1100817114      7.20e-04  
    5   -3221.1236764683      3.13e-04  
    6   -3221.1262296138      9.45e-05  
    7   -3221.1264424357      2.99e-05  
    8   -3221.1264627547      1.14e-05  
    9   -3221.1264661534      3.50e-06  
   10   -3221.1264664912      1.05e-06  
   11   -3221.1264665197      2.68e-07  
   12   -3221.1264665210      1.41e-07  
   13   -3221.1264665215      4.28e-08  
   14   -3221.1264665216      1.60e-08  
   15   -3221.1264665218      4.66e-09  Convergence criterion met
 ---------------------------------------
 SCF time:   CPU 738.06s  wall 739.00s 
 SCF   energy in the final basis set =    -3221.1264665218
 Total energy in the final basis set =    -3221.1264665218

 --------------------------------------------------------------

                    Orbital Energies (a.u.)
 --------------------------------------------------------------

 Alpha MOs
 -- Occupied --
********-101.5818-101.5816-101.5803-101.5745-101.5734 -10.2849 -10.2835
-10.2800 -10.2800 -10.2660 -10.2650 -10.2419 -10.2303 -10.2277 -10.2158
-10.2136 -10.2109  -9.4962  -9.4961  -9.4960  -9.4955  -9.4889  -9.4879
 -7.2613  -7.2611  -7.2610  -7.2604  -7.2537  -7.2527  -7.2511  -7.2510
 -7.2509  -7.2505  -7.2502  -7.2501  -7.2501  -7.2494  -7.2436  -7.2434
 -7.2426  -7.2423  -0.9684  -0.9340  -0.9191  -0.8996  -0.8940  -0.8690
 -0.8633  -0.8465  -0.7990  -0.7661  -0.7610  -0.7540  -0.6745  -0.6492
 -0.6287  -0.6179  -0.5563  -0.5542  -0.5355  -0.5147  -0.5009  -0.4834
 -0.4742  -0.4699  -0.4689  -0.4608  -0.4394  -0.4360  -0.4251  -0.4103
 -0.4029  -0.4018  -0.3849  -0.3833  -0.3615  -0.3581  -0.3547  -0.3517
 -0.3408  -0.3394  -0.3337  -0.3331  -0.3177  -0.2965  -0.2788  -0.2715
 -0.2657
 -- Virtual --
 -0.0804  -0.0634  -0.0593  -0.0480  -0.0314  -0.0193  -0.0125  -0.0091
  0.0036   0.0084   0.0122   0.0164   0.0177   0.0219   0.0282   0.0368
  0.0435   0.0466   0.0522   0.0533   0.0653   0.0697   0.0707   0.0764
  0.0807   0.0813   0.0822   0.0866   0.0890   0.0941   0.0949   0.1003
  0.1038   0.1067   0.1105   0.1135   0.1150   0.1179   0.1221   0.1256
  0.1268   0.1285   0.1318   0.1365   0.1369   0.1425   0.1432   0.1447
  0.1476   0.1530   0.1600   0.1625   0.1690   0.1698   0.1731   0.1761
  0.1823   0.1879   0.1953   0.1979   0.2012   0.2053   0.2084   0.2109
  0.2143   0.2210   0.2275   0.2300   0.2357   0.2376   0.2452   0.2513
  0.2549   0.2562   0.2566   0.2638   0.2673   0.2701   0.2723   0.2739
  0.2774   0.2786   0.2826   0.2860   0.2917   0.2945   0.2990   0.3078
  0.3129   0.3197   0.3257   0.3317   0.3353   0.3453   0.3530   0.4020
  0.4142   0.4225   0.4290   0.4299   0.4323   0.4443   0.4463   0.4493
  0.4505   0.4537   0.4563   0.4670   0.4756   0.4773   0.4852   0.4904
  0.4928   0.4978   0.5060   0.5142   0.5292   0.5364   0.5438   0.5448
  0.5634   0.5670   0.5750   0.5808   0.5824   0.5903   0.5949   0.5973
  0.6042   0.6129   0.6163   0.6275   0.6323   0.6432   0.6470   0.6535
  0.6611   0.6692   0.6784   0.6915   0.6996   0.7068   0.7098   0.7201
  0.7281   0.7328   0.7637   0.7731   0.7996   0.8135   0.8231   0.8262
  0.8314   0.8339   0.8377   0.8380   0.8386   0.8421   0.8454   0.8481
  0.8502   0.8534   0.8579   0.8582   0.8648   0.8668   0.8762   0.8888
  0.8904   0.8939   0.8978   0.9009   0.9067   0.9163   0.9208   0.9281
  0.9370   0.9395   0.9489   0.9507   0.9542   0.9565   0.9612   0.9730
  0.9809   0.9890   0.9959   1.0083   1.0147   1.0225   1.0572   1.0624
  1.0787   1.0891   1.1042   1.1261   1.1277   1.1663   1.1877   1.1981
  1.2086   1.2223   1.2270   1.2320   1.2377   1.2437   1.2632   1.2741
  1.2788   1.2844   1.2850   1.3140   1.3287   1.3430   1.3646   1.4094
  1.4131   1.4402   1.4764   1.4993   1.5027   1.5353   1.5643   1.5750
  1.5878   1.5955   1.6142   1.6209   1.6282   1.6390   1.6629   1.6884
  1.7093   1.7281   1.7588   1.7887   1.8035   1.8327   1.8353   1.8503
  1.8644   1.8716   1.8946   1.8980   1.9136   1.9229   1.9384   1.9519
  1.9573   2.0001   2.0054   2.0390   2.0488   2.0756   2.0889   2.1042
  2.1385   2.1526   2.1960   2.2210   2.2241   2.2465   2.2585   2.2639
  2.2793   2.2847   2.2939   2.2982   2.3026   2.3163   2.3186   2.3578
  2.3898   2.3994   2.4170   2.4280   2.4326   2.4355   2.4710   2.4926
  2.5053   2.5232   2.5413   2.5448   2.5540   2.5916   2.6089   2.6253
  2.6305   2.6504   2.6672   2.6886   2.7327   2.7436   2.7485   2.7532
  2.7564   2.7736   2.7820   2.7838   2.8235   2.8360   2.8418   2.8915
  2.9186   2.9603   2.9704   3.0594   3.0646   3.0805   3.1155   3.1286
  3.1448   3.1665   3.1808   3.2146   3.2228   3.2574   3.3461   3.3685
  3.3882   3.4907   3.5534   3.6409   3.6670   3.7254   3.7496   3.8210
  3.9074   4.0306   4.0982   4.1016   4.3982   4.8013   4.8279   9.7227
  9.7621   9.7788   9.7841   9.8024   9.8197  23.3143  23.5339  23.8141
 23.8620  23.8668  23.9159  23.9812  23.9916  24.0478  24.0502  24.0895
 24.1425  25.7650  25.8043  25.8197  25.8301  25.8720  25.9397  26.0786
 26.0972  26.1062  26.1683  26.1802  26.3340  26.4555  26.5979  26.6093
 26.6532  26.7489  26.9431 215.7113 215.7525 215.7742 215.7790 215.8013
215.8244
 --------------------------------------------------------------

          Ground-State Mulliken Net Atomic Charges

     Atom                 Charge (a.u.)
  ----------------------------------------
      1 C                    -0.449185
      2 C                    -0.643253
      3 Cl                    0.717476
      4 C                    -0.305189
      5 Cl                    0.601535
      6 C                    -0.224562
      7 Cl                    0.626588
      8 C                    -0.308477
      9 Cl                    0.629767
     10 C                    -0.725672
     11 H                     0.217811
     12 C                    -0.009431
     13 C                    -0.921478
     14 H                     0.196634
     15 C                     0.392786
     16 Cl                    0.485375
     17 C                    -0.903926
     18 H                     0.196477
     19 C                     0.467763
     20 Cl                    0.461203
     21 C                    -0.713163
     22 H                     0.210922
  ----------------------------------------
  Sum of atomic charges =     0.000000

 -----------------------------------------------------------------
                    Cartesian Multipole Moments
 -----------------------------------------------------------------
    Charge (ESU x 10^10)
                 0.0000
    Dipole Moment (Debye)
         X      -0.0175      Y      -0.0661      Z      -0.8680
       Tot       0.8707
    Quadrupole Moments (Debye-Ang)
        XX    -149.3146     XY      -0.1993     YY    -146.6760
        XZ       1.6752     YZ      -0.2846     ZZ    -147.0647
    Octopole Moments (Debye-Ang^2)
       XXX    -139.5580    XXY       2.3996    XYY     -53.7395
       YYY       2.2692    XXZ     -14.6700    XYZ       1.1839
       YYZ      -6.0150    XZZ     -50.7330    YZZ      -1.7132
       ZZZ     -19.8558
    Hexadecapole Moments (Debye-Ang^3)
      XXXX   -7043.3598   XXXY     246.1736   XXYY   -1361.9600
      XYYY     237.7600   YYYY    -862.7820   XXXZ    1255.9166
      XXYZ      87.4027   XYYZ     454.6319   YYYZ     248.2216
      XXZZ   -1849.0851   XYZZ      69.9169   YYZZ    -862.0815
      XZZZ    1312.7579   YZZZ     260.0415   ZZZZ   -4238.9181
 -----------------------------------------------------------------
 Calculating analytic gradient of the SCF energy
 Gradient of SCF Energy
            1           2           3           4           5           6
    1  -0.0069964  -0.0111273   0.0059086  -0.0026672   0.0014143   0.0179191
    2   0.0009512   0.0004658  -0.0055329  -0.0002027  -0.0000004  -0.0004519
    3   0.0057951  -0.0031660  -0.0092807  -0.0190198   0.0058375  -0.0081978
            7           8           9          10          11          12
    1  -0.0058109   0.0056253  -0.0054588  -0.0003466   0.0007878  -0.0020065
    2   0.0002594  -0.0003191   0.0000881  -0.0000867   0.0001238  -0.0004873
    3   0.0029164   0.0082030   0.0012742   0.0032425  -0.0004540   0.0045495
           13          14          15          16          17          18
    1  -0.0001240  -0.0025802   0.0070704   0.0004839  -0.0127053   0.0002526
    2   0.0130229   0.0005862  -0.0023816  -0.0010911  -0.0006817  -0.0001634
    3  -0.0039675   0.0048180   0.0000379   0.0010641   0.0080849  -0.0002456
           19          20          21          22
    1   0.0011896  -0.0004068   0.0099723  -0.0003939
    2   0.0029898   0.0009541  -0.0074077  -0.0006347
    3  -0.0041523  -0.0007570   0.0027412   0.0006763
 Max gradient component =       1.902E-02
 RMS gradient           =       5.594E-03
 Gradient time:  CPU 250.02 s  wall 250.04 s
 Geometry Optimization Parameters
   NAtoms,    NIC,     NZ,  NCons,   NDum,   NFix, NCnnct, MaxDiis
       22     155      22       0       0       0       0       0


** GEOMETRY OPTIMIZATION IN DELOCALIZED INTERNAL COORDINATES **
   Searching for a Minimum

   Optimization Cycle:   1

                       Coordinates (Angstroms)
     ATOM                X               Y               Z
      1  C         0.0000000000    0.0000000000    0.0000000000
      2  C         0.0000000000    0.0000000000    1.3949600000
      3  Cl        1.5261815140    0.0000000000    2.2594170471
      4  C        -1.1901880373    0.0256249026    2.1059255403
      5  Cl       -1.1548436435    0.0351778398    3.8595433764
      6  C        -2.4041742747    0.0535064326    1.4351028665
      7  Cl       -3.9099833729    0.0870232313    2.3339530118
      8  C        -2.4180259722    0.0546630380    0.0478935036
      9  Cl       -3.9445745286    0.0782926128   -0.8155919614
     10  C        -1.2274122092    0.0272853135   -0.6622934626
     11  H        -1.2503451014    0.0068111236   -1.7445869269
     12  C         1.2779219872   -0.0284629571   -0.7628147595
     13  C         2.3095886281   -0.8932703637   -0.3971844912
     14  H         2.1704206894   -1.5663256744    0.4394355459
     15  C         3.5004827568   -0.9194878930   -1.1069450245
     16  Cl        4.7739092873   -2.0261183446   -0.6270805489
     17  C         3.6821124948   -0.0819958503   -2.1978886372
     18  H         4.6116429624   -0.1026930066   -2.7527300472
     19  C         2.6636000698    0.7822218600   -2.5724593424
     20  Cl        2.8813918386    1.8556545918   -3.9424319391
     21  C         1.4736782845    0.8090230106   -1.8610916159
     22  H         0.6936781770    1.5025559907   -2.1490431582
   Point Group: c1    Number of degrees of freedom:    60


   Energy is  -3221.126466522


 Attempting to generate delocalized internal coordinates
 Initial Hessian constructed with Jon Baker's OPTIMIZE code

 60 Hessian modes will be used to form the next step
  Hessian Eigenvalues:
     0.010693    0.019215    0.019215    0.023207    0.023207    0.023578
     0.023580    0.023677    0.023679    0.023938    0.023938    0.024090
     0.024090    0.024114    0.024114    0.024136    0.024136    0.024143
     0.024143    0.159963    0.159966    0.159969    0.160000    0.234671
     0.234791    0.234813    0.235016    0.249942    0.249991    0.249991
     0.249992    0.249993    0.250000    0.250000    0.250000    0.250000
     0.250000    0.301033    0.301033    0.301033    0.301033    0.301033
     0.301033    0.336089    0.356665    0.356665    0.356665    0.356665
     0.429162    0.430936    0.432123    0.433553    0.467799    0.467824
     0.472132    0.472175    0.478203    0.478204    0.479142    0.479142

 Minimum search - taking simple RFO step
 Searching for Lamda that Minimizes Along All modes
 Value Taken    Lamda =  -0.02340689
 Calculated Step too Large.  Step scaled by  0.575032
 Step Taken.  Stepsize is  0.300000

                             Maximum     Tolerance    Cnvgd?
         Gradient           0.049447      0.000300      NO
         Displacement       0.199172      0.001200      NO
         Energy change     *********      0.000001      NO


 New Cartesian Coordinates Obtained by Inverse Iteration

 Displacement from previous Coordinates is:  1.429609
 ----------------------------------------------------------------
             Standard Nuclear Orientation (Angstroms)
    I     Atom           X                Y                Z
 ----------------------------------------------------------------
    1      C       0.0601963969    -0.0102162037     0.0908802313
    2      C      -0.0099332835     0.0673600257     1.4968872638
    3      Cl      1.4276711829     0.2285971918     2.4878165440
    4      C      -1.2466496449     0.1005322264     2.1436042095
    5      Cl     -1.3107693781     0.2188312817     3.8869167889
    6      C      -2.4332114143     0.0610906578     1.4122952079
    7      Cl     -3.9771325318     0.1037087079     2.2306455542
    8      C      -2.3703354731     0.0003018990     0.0235460834
    9      Cl     -3.8311214213    -0.0499731184    -0.9390243225
   10      C      -1.1427285059    -0.0304840693    -0.6185652578
   11      H      -1.1174411376    -0.1008843351    -1.6983605208
   12      C       1.3275784601    -0.0464899931    -0.6986943757
   13      C       2.3457509096    -0.9729377624    -0.4447525103
   14      H       2.2335100636    -1.7061118500     0.3399622760
   15      C       3.4928673986    -0.9859766333    -1.2262352341
   16      Cl      4.7491299396    -2.1620310212    -0.8932975465
   17      C       3.6557899033    -0.0907525838    -2.2757923623
   18      H       4.5533601110    -0.1065243027    -2.8806259651
   19      C       2.6401130042     0.8172866167    -2.5404953017
   20      Cl      2.8178560686     1.9559792802    -3.8613265200
   21      C       1.4861741393     0.8396432853    -1.7685452167
   22      H       0.7143867628     1.5685365583    -1.9827500488
 ----------------------------------------------------------------
 Nuclear Repulsion Energy =        1960.86878748 hartrees
 There are       89 alpha and       89 beta electrons
 Applying Cartesian multipole field
    Component          Value
    ---------          -----
     (2,0,0)        1.00000E-11
     (0,2,0)        2.00000E-11
     (0,0,2)       -3.00000E-11
 Nucleus-field energy     =    -0.0000000319 hartrees
 Requested basis set is 6-311++G(d,p)
 There are 170 shells and 472 basis functions
 A cutoff of  1.0D-15 yielded  10683 shell pairs
 There are     90385 function pairs (     97039 Cartesian)
 Smallest overlap matrix eigenvalue = 2.38E-07
 Linear dependence detected in AO basis
 Number of orthogonalized atomic orbitals = 466
 Maximum deviation from orthogonality = 3.197E-10
 Guess from superposition of atomic densities
 Warning:  Energy on first SCF cycle will be non-variational
 SAD guess density has 178.000000 electrons

 -----------------------------------------------------------------------
  General SCF calculation program by
  Eric Jon Sundstrom, Paul Horn, Yuezhi Mao, Dmitri Zuev, Alec White,
  David Stuck, Shaama M.S., Shane Yost, Joonho Lee, David Small,
  Daniel Levine, Susi Lehtola, Hugh Burton, Evgeny Epifanovsky,
  Bang C. Huynh
 -----------------------------------------------------------------------
 Exchange:     0.2000 Hartree-Fock + 0.0800 Slater + 0.7200 B88
 Correlation:  0.1900 VWN1RPA + 0.8100 LYP
 Using SG-1 standard quadrature grid
 A restricted SCF calculation will be
 performed using DIIS
 SCF converges when DIIS error is below 1.0e-08
 ---------------------------------------
  Cycle       Energy         DIIS error
 ---------------------------------------
    1   -3225.3514377066      2.83e-02  
    2   -3220.9998506684      2.17e-03  
    3   -3220.8962401745      2.78e-03  
    4   -3221.1144772863      7.26e-04  
    5   -3221.1284393494      3.09e-04  
    6   -3221.1309262444      9.38e-05  
    7   -3221.1311333582      3.08e-05  
    8   -3221.1311554955      1.17e-05  
    9   -3221.1311590507      3.52e-06  
   10   -3221.1311593929      1.03e-06  
   11   -3221.1311594204      2.65e-07  
   12   -3221.1311594216      1.43e-07  
   13   -3221.1311594221      4.10e-08  
   14   -3221.1311594222      1.62e-08  
   15   -3221.1311594223      4.43e-09  Convergence criterion met
 ---------------------------------------
 SCF time:   CPU 729.97s  wall 730.00s 
 SCF   energy in the final basis set =    -3221.1311594223
 Total energy in the final basis set =    -3221.1311594223

 --------------------------------------------------------------

                    Orbital Energies (a.u.)
 --------------------------------------------------------------

 Alpha MOs
 -- Occupied --
********-101.5815-101.5811-101.5808-101.5747-101.5736 -10.2848 -10.2837
-10.2825 -10.2789 -10.2673 -10.2668 -10.2437 -10.2334 -10.2259 -10.2170
-10.2144 -10.2137  -9.4965  -9.4960  -9.4957  -9.4954  -9.4893  -9.4882
 -7.2616  -7.2609  -7.2606  -7.2604  -7.2540  -7.2529  -7.2514  -7.2508
 -7.2506  -7.2504  -7.2503  -7.2500  -7.2497  -7.2494  -7.2440  -7.2437
 -7.2429  -7.2425  -0.9659  -0.9339  -0.9183  -0.8989  -0.8950  -0.8696
 -0.8639  -0.8446  -0.7984  -0.7653  -0.7600  -0.7519  -0.6734  -0.6476
 -0.6281  -0.6171  -0.5572  -0.5510  -0.5343  -0.5163  -0.5016  -0.4829
 -0.4731  -0.4698  -0.4667  -0.4606  -0.4394  -0.4363  -0.4253  -0.4076
 -0.4043  -0.4020  -0.3837  -0.3835  -0.3617  -0.3577  -0.3553  -0.3509
 -0.3411  -0.3378  -0.3357  -0.3334  -0.3172  -0.2950  -0.2774  -0.2726
 -0.2675
 -- Virtual --
 -0.0792  -0.0635  -0.0569  -0.0489  -0.0363  -0.0192  -0.0121  -0.0080
  0.0036   0.0082   0.0123   0.0161   0.0169   0.0225   0.0276   0.0363
  0.0434   0.0468   0.0514   0.0535   0.0653   0.0693   0.0699   0.0755
  0.0805   0.0821   0.0829   0.0867   0.0888   0.0936   0.0958   0.0989
  0.1024   0.1054   0.1104   0.1132   0.1135   0.1171   0.1199   0.1242
  0.1259   0.1280   0.1288   0.1342   0.1371   0.1411   0.1424   0.1436
  0.1481   0.1525   0.1593   0.1623   0.1685   0.1701   0.1714   0.1765
  0.1811   0.1886   0.1932   0.1945   0.1993   0.2033   0.2072   0.2110
  0.2150   0.2187   0.2255   0.2292   0.2336   0.2373   0.2462   0.2504
  0.2544   0.2565   0.2574   0.2607   0.2667   0.2689   0.2733   0.2737
  0.2763   0.2772   0.2790   0.2852   0.2893   0.2916   0.2971   0.3047
  0.3105   0.3164   0.3238   0.3321   0.3329   0.3420   0.3548   0.4011
  0.4128   0.4234   0.4261   0.4304   0.4364   0.4439   0.4464   0.4486
  0.4500   0.4527   0.4588   0.4662   0.4747   0.4809   0.4828   0.4862
  0.4910   0.4973   0.5040   0.5071   0.5276   0.5424   0.5443   0.5458
  0.5578   0.5686   0.5720   0.5802   0.5858   0.5884   0.5950   0.5962
  0.6048   0.6126   0.6162   0.6278   0.6323   0.6471   0.6507   0.6528
  0.6653   0.6784   0.6813   0.6888   0.6986   0.7024   0.7121   0.7182
  0.7297   0.7313   0.7636   0.7702   0.8018   0.8104   0.8191   0.8262
  0.8317   0.8326   0.8352   0.8387   0.8391   0.8425   0.8447   0.8476
  0.8494   0.8541   0.8569   0.8573   0.8623   0.8649   0.8700   0.8790
  0.8872   0.8936   0.8984   0.9029   0.9071   0.9134   0.9198   0.9241
  0.9336   0.9361   0.9382   0.9484   0.9525   0.9558   0.9617   0.9664
  0.9751   0.9783   0.9842   1.0025   1.0229   1.0317   1.0484   1.0557
  1.0822   1.0875   1.0916   1.1197   1.1283   1.1661   1.1798   1.1959
  1.2087   1.2215   1.2242   1.2318   1.2395   1.2474   1.2587   1.2703
  1.2756   1.2867   1.2875   1.3139   1.3171   1.3461   1.3656   1.3872
  1.4166   1.4380   1.4777   1.4958   1.5020   1.5327   1.5596   1.5730
  1.5880   1.5958   1.6118   1.6177   1.6328   1.6410   1.6607   1.6924
  1.7027   1.7279   1.7545   1.7751   1.8012   1.8283   1.8409   1.8493
  1.8647   1.8715   1.8833   1.8992   1.9113   1.9202   1.9380   1.9515
  1.9522   1.9973   1.9994   2.0332   2.0453   2.0714   2.0844   2.1030
  2.1299   2.1392   2.1934   2.2196   2.2241   2.2423   2.2571   2.2620
  2.2737   2.2825   2.2905   2.2918   2.3005   2.3138   2.3213   2.3505
  2.3903   2.3942   2.4144   2.4231   2.4302   2.4361   2.4681   2.4882
  2.4982   2.5168   2.5373   2.5401   2.5502   2.5883   2.6045   2.6232
  2.6360   2.6523   2.6627   2.6848   2.7306   2.7348   2.7393   2.7515
  2.7545   2.7669   2.7706   2.7810   2.8054   2.8305   2.8396   2.8918
  2.9114   2.9464   2.9737   3.0510   3.0540   3.0778   3.1141   3.1179
  3.1416   3.1585   3.1726   3.2057   3.2195   3.2486   3.3401   3.3552
  3.3767   3.4911   3.5523   3.6369   3.6559   3.7165   3.7513   3.8133
  3.9004   4.0315   4.0914   4.0970   4.3776   4.7947   4.8211   9.7221
  9.7621   9.7770   9.7841   9.8016   9.8144  23.3186  23.5328  23.7992
 23.8514  23.8583  23.9029  23.9597  23.9664  24.0391  24.0423  24.0830
 24.1320  25.7650  25.8035  25.8175  25.8291  25.8634  25.9207  26.0727
 26.0901  26.1058  26.1642  26.1793  26.2773  26.4476  26.5955  26.5967
 26.6257  26.7307  26.9168 215.7104 215.7526 215.7717 215.7790 215.8004
215.8160
 --------------------------------------------------------------

          Ground-State Mulliken Net Atomic Charges

     Atom                 Charge (a.u.)
  ----------------------------------------
      1 C                    -0.450560
      2 C                    -0.603658
      3 Cl                    0.663061
      4 C                    -0.328270
      5 Cl                    0.616330
      6 C                    -0.273546
      7 Cl                    0.623468
      8 C                    -0.266592
      9 Cl                    0.627032
     10 C                    -0.754170
     11 H                     0.224997
     12 C                     0.086561
     13 C                    -0.936926
     14 H                     0.202242
     15 C                     0.384268
     16 Cl                    0.474624
     17 C                    -0.877738
     18 H                     0.195723
     19 C                     0.434328
     20 Cl                    0.457148
     21 C                    -0.713225
     22 H                     0.214904
  ----------------------------------------
  Sum of atomic charges =     0.000000

 -----------------------------------------------------------------
                    Cartesian Multipole Moments
 -----------------------------------------------------------------
    Charge (ESU x 10^10)
                 0.0000
    Dipole Moment (Debye)
         X       0.0896      Y      -0.1355      Z      -0.8516
       Tot       0.8669
    Quadrupole Moments (Debye-Ang)
        XX    -149.3358     XY      -0.1992     YY    -146.5764
        XZ       1.1166     YZ      -0.2256     ZZ    -146.7770
    Octopole Moments (Debye-Ang^2)
       XXX    -132.0100    XXY       0.1499    XYY     -50.7344
       YYY      -6.3407    XXZ     -14.4433    XYZ       0.9051
       YYZ      -4.6091    XZZ     -45.8465    YZZ      -4.0167
       ZZZ     -17.3105
    Hexadecapole Moments (Debye-Ang^3)
      XXXX   -6977.7452   XXXY     252.5421   XXYY   -1364.5588
      XYYY     237.4605   YYYY    -955.2336   XXXZ    1287.1132
      XXYZ      62.8460   XYYZ     467.9849   YYYZ     164.8227
      XXZZ   -1840.1013   XYZZ      74.0014   YYZZ    -891.3916
      XZZZ    1344.0765   YZZZ     187.7133   ZZZZ   -4302.4974
 -----------------------------------------------------------------
 Calculating analytic gradient of the SCF energy
 Gradient of SCF Energy
            1           2           3           4           5           6
    1  -0.0028564  -0.0059618  -0.0015435  -0.0008869   0.0015319   0.0108686
    2   0.0004499  -0.0018676   0.0016797  -0.0006453   0.0005248  -0.0003710
    3  -0.0019133   0.0021525   0.0067909  -0.0099037   0.0036633  -0.0042021
            7           8           9          10          11          12
    1  -0.0039831   0.0038415  -0.0028712  -0.0001776   0.0003507  -0.0035497
    2   0.0003831   0.0000887  -0.0001092   0.0018019   0.0001692   0.0001244
    3   0.0025208   0.0040912  -0.0001487   0.0015188  -0.0003784   0.0003137
           13          14          15          16          17          18
    1   0.0029225  -0.0002623   0.0038747  -0.0000353  -0.0070975   0.0003974
    2   0.0041124  -0.0001860  -0.0020275  -0.0002329   0.0000382  -0.0000465
    3  -0.0047106  -0.0020990  -0.0001023   0.0002984   0.0051517  -0.0004394
           19          20          21          22
    1   0.0012404  -0.0003268   0.0051646  -0.0006403
    2   0.0022328   0.0003350  -0.0062305  -0.0002236
    3  -0.0029561  -0.0000122   0.0002395   0.0001251
 Max gradient component =       1.087E-02
 RMS gradient           =       3.184E-03
 Gradient time:  CPU 248.70 s  wall 248.72 s
 Geometry Optimization Parameters
   NAtoms,    NIC,     NZ,  NCons,   NDum,   NFix, NCnnct, MaxDiis
       22     155      22       0       0       0       0       0

 Cartesian Hessian Update
 Hessian updated using BFGS update


** GEOMETRY OPTIMIZATION IN DELOCALIZED INTERNAL COORDINATES **
   Searching for a Minimum

   Optimization Cycle:   2

                       Coordinates (Angstroms)
     ATOM                X               Y               Z
      1  C         0.0601963969   -0.0102162037    0.0908802313
      2  C        -0.0099332835    0.0673600257    1.4968872638
      3  Cl        1.4276711829    0.2285971918    2.4878165440
      4  C        -1.2466496449    0.1005322264    2.1436042095
      5  Cl       -1.3107693781    0.2188312817    3.8869167889
      6  C        -2.4332114143    0.0610906578    1.4122952079
      7  Cl       -3.9771325318    0.1037087079    2.2306455542
      8  C        -2.3703354731    0.0003018990    0.0235460834
      9  Cl       -3.8311214213   -0.0499731184   -0.9390243225
     10  C        -1.1427285059   -0.0304840693   -0.6185652578
     11  H        -1.1174411376   -0.1008843351   -1.6983605208
     12  C         1.3275784601   -0.0464899931   -0.6986943757
     13  C         2.3457509096   -0.9729377624   -0.4447525103
     14  H         2.2335100636   -1.7061118500    0.3399622760
     15  C         3.4928673986   -0.9859766333   -1.2262352341
     16  Cl        4.7491299396   -2.1620310212   -0.8932975465
     17  C         3.6557899033   -0.0907525838   -2.2757923623
     18  H         4.5533601110   -0.1065243027   -2.8806259651
     19  C         2.6401130042    0.8172866167   -2.5404953017
     20  Cl        2.8178560686    1.9559792802   -3.8613265200
     21  C         1.4861741393    0.8396432853   -1.7685452167
     22  H         0.7143867628    1.5685365583   -1.9827500488
   Point Group: c1    Number of degrees of freedom:    60


   Energy is  -3221.131159422

 Hessian updated using BFGS update

 53 Hessian modes will be used to form the next step
  Hessian Eigenvalues:
     0.013212    0.019212    0.020190    0.023186    0.023309    0.023577
     0.023641    0.023676    0.023936    0.023938    0.024086    0.024090
     0.024114    0.024114    0.024133    0.024136    0.024141    0.024143
     0.028104    0.159818    0.159966    0.160000    0.160189    0.220526
     0.234713    0.234792    0.235385    0.245703    0.249976    0.249991
     0.249991    0.249992    0.250000    0.250000    0.250000    0.296510
     0.300880    0.332297    0.355397    0.356629    0.386599    0.424841
     0.429635    0.432108    0.456532    0.460121    0.467801    0.472071
     0.476938    0.478182    0.478205    0.479129    0.574413

 Minimum search - taking simple RFO step
 Searching for Lamda that Minimizes Along All modes
 Value Taken    Lamda =  -0.00238890
 Step Taken.  Stepsize is  0.184353

                             Maximum     Tolerance    Cnvgd?
         Gradient           0.012047      0.000300      NO
         Displacement       0.119100      0.001200      NO
         Energy change     -0.004693      0.000001      NO


 New Cartesian Coordinates Obtained by Inverse Iteration

 Displacement from previous Coordinates is:  0.580465
 ----------------------------------------------------------------
             Standard Nuclear Orientation (Angstroms)
    I     Atom           X                Y                Z
 ----------------------------------------------------------------
    1      C       0.0559302213     0.0066051949     0.0814341631
    2      C      -0.0003074290     0.1199648722     1.4813817724
    3      Cl      1.4730159162     0.3094511561     2.4048618207
    4      C      -1.2380152642     0.1388184790     2.1472280580
    5      Cl     -1.3064592178     0.2788242976     3.8821367859
    6      C      -2.4361553046     0.0519218171     1.4209486760
    7      Cl     -3.9702635916     0.0630728382     2.2409475222
    8      C      -2.3766206396    -0.0443483860     0.0278470024
    9      Cl     -3.8253285340    -0.1594439394    -0.9391994517
   10      C      -1.1505339447    -0.0662654737    -0.6197689264
   11      H      -1.1314000660    -0.1717999418    -1.6962775464
   12      C       1.3219821477    -0.0306406758    -0.7020591551
   13      C       2.3093234754    -0.9924507522    -0.4567756698
   14      H       2.1809402503    -1.7313111830     0.3219176972
   15      C       3.4550471970    -1.0135728563    -1.2422901879
   16      Cl      4.6810153344    -2.2269533050    -0.9339164436
   17      C       3.6552892377    -0.1007418341    -2.2734818894
   18      H       4.5545238440    -0.1268255805    -2.8740305653
   19      C       2.6635132229     0.8444383844    -2.5088150313
   20      Cl      2.8857430950     2.0105922751    -3.7979299598
   21      C       1.5042978124     0.8895850131    -1.7421460094
   22      H       0.7595237873     1.6505654578    -1.9379236853
 ----------------------------------------------------------------
 Nuclear Repulsion Energy =        1962.03925833 hartrees
 There are       89 alpha and       89 beta electrons
 Applying Cartesian multipole field
    Component          Value
    ---------          -----
     (2,0,0)        1.00000E-11
     (0,2,0)        2.00000E-11
     (0,0,2)       -3.00000E-11
 Nucleus-field energy     =    -0.0000000296 hartrees
 Requested basis set is 6-311++G(d,p)
 There are 170 shells and 472 basis functions
 A cutoff of  1.0D-15 yielded  10691 shell pairs
 There are     90461 function pairs (     97120 Cartesian)
 Smallest overlap matrix eigenvalue = 2.51E-07
 Linear dependence detected in AO basis
 Number of orthogonalized atomic orbitals = 466
 Maximum deviation from orthogonality = 2.388E-10
 Guess from superposition of atomic densities
 Warning:  Energy on first SCF cycle will be non-variational
 SAD guess density has 178.000000 electrons

 -----------------------------------------------------------------------
  General SCF calculation program by
  Eric Jon Sundstrom, Paul Horn, Yuezhi Mao, Dmitri Zuev, Alec White,
  David Stuck, Shaama M.S., Shane Yost, Joonho Lee, David Small,
  Daniel Levine, Susi Lehtola, Hugh Burton, Evgeny Epifanovsky,
  Bang C. Huynh
 -----------------------------------------------------------------------
 Exchange:     0.2000 Hartree-Fock + 0.0800 Slater + 0.7200 B88
 Correlation:  0.1900 VWN1RPA + 0.8100 LYP
 Using SG-1 standard quadrature grid
 A restricted SCF calculation will be
 performed using DIIS
 SCF converges when DIIS error is below 1.0e-08
 ---------------------------------------
  Cycle       Energy         DIIS error
 ---------------------------------------
    1   -3225.3370636722      2.83e-02  
    2   -3221.0011154039      2.17e-03  
    3   -3220.8915533157      2.81e-03  
    4   -3221.1144576237      7.55e-04  
    5   -3221.1297862327      3.07e-04  
    6   -3221.1322237316      9.47e-05  
    7   -3221.1324325770      3.25e-05  
    8   -3221.1324577620      1.18e-05  
    9   -3221.1324613726      3.58e-06  
   10   -3221.1324617285      1.02e-06  
   11   -3221.1324617549      2.62e-07  
   12   -3221.1324617564      1.43e-07  
   13   -3221.1324617567      4.12e-08  
   14   -3221.1324617569      1.64e-08  
   15   -3221.1324617569      4.40e-09  Convergence criterion met
 ---------------------------------------
 SCF time:   CPU 734.12s  wall 735.00s 
 SCF   energy in the final basis set =    -3221.1324617569
 Total energy in the final basis set =    -3221.1324617569

 --------------------------------------------------------------

                    Orbital Energies (a.u.)
 --------------------------------------------------------------

 Alpha MOs
 -- Occupied --
********-101.5821-101.5815-101.5809-101.5738-101.5728 -10.2862 -10.2845
-10.2822 -10.2786 -10.2675 -10.2670 -10.2413 -10.2327 -10.2249 -10.2173
-10.2148 -10.2140  -9.4973  -9.4967  -9.4960  -9.4957  -9.4884  -9.4874
 -7.2624  -7.2616  -7.2609  -7.2606  -7.2531  -7.2522  -7.2521  -7.2516
 -7.2512  -7.2508  -7.2507  -7.2505  -7.2501  -7.2496  -7.2431  -7.2428
 -7.2422  -7.2417  -0.9648  -0.9335  -0.9184  -0.9008  -0.8946  -0.8713
 -0.8640  -0.8434  -0.7971  -0.7639  -0.7592  -0.7507  -0.6728  -0.6459
 -0.6276  -0.6154  -0.5558  -0.5507  -0.5346  -0.5169  -0.5020  -0.4833
 -0.4727  -0.4697  -0.4655  -0.4603  -0.4401  -0.4368  -0.4252  -0.4074
 -0.4046  -0.4026  -0.3841  -0.3833  -0.3602  -0.3579  -0.3558  -0.3494
 -0.3405  -0.3387  -0.3353  -0.3325  -0.3197  -0.2928  -0.2763  -0.2721
 -0.2673
 -- Virtual --
 -0.0774  -0.0642  -0.0545  -0.0480  -0.0385  -0.0183  -0.0117  -0.0064
  0.0037   0.0086   0.0131   0.0155   0.0170   0.0221   0.0278   0.0364
  0.0440   0.0473   0.0513   0.0537   0.0655   0.0681   0.0701   0.0763
  0.0800   0.0816   0.0831   0.0868   0.0888   0.0934   0.0963   0.0981
  0.1023   0.1052   0.1109   0.1132   0.1134   0.1177   0.1198   0.1235
  0.1254   0.1272   0.1284   0.1343   0.1367   0.1402   0.1417   0.1440
  0.1479   0.1529   0.1587   0.1624   0.1677   0.1702   0.1721   0.1761
  0.1806   0.1878   0.1920   0.1937   0.1997   0.2014   0.2074   0.2111
  0.2161   0.2178   0.2276   0.2289   0.2333   0.2375   0.2458   0.2503
  0.2541   0.2559   0.2581   0.2590   0.2645   0.2690   0.2727   0.2745
  0.2753   0.2767   0.2795   0.2859   0.2892   0.2906   0.2942   0.3039
  0.3108   0.3148   0.3236   0.3315   0.3323   0.3426   0.3540   0.4001
  0.4125   0.4257   0.4271   0.4304   0.4367   0.4438   0.4461   0.4480
  0.4514   0.4533   0.4588   0.4662   0.4736   0.4780   0.4831   0.4850
  0.4893   0.4979   0.5039   0.5051   0.5267   0.5422   0.5473   0.5484
  0.5589   0.5644   0.5724   0.5809   0.5879   0.5908   0.5963   0.5978
  0.6057   0.6123   0.6157   0.6259   0.6304   0.6465   0.6530   0.6550
  0.6663   0.6769   0.6803   0.6859   0.6965   0.6992   0.7145   0.7171
  0.7273   0.7296   0.7616   0.7687   0.7987   0.8081   0.8197   0.8268
  0.8312   0.8329   0.8344   0.8377   0.8414   0.8442   0.8447   0.8475
  0.8504   0.8542   0.8555   0.8564   0.8609   0.8648   0.8714   0.8831
  0.8880   0.8946   0.8977   0.9010   0.9063   0.9145   0.9216   0.9232
  0.9336   0.9341   0.9406   0.9474   0.9539   0.9568   0.9629   0.9698
  0.9744   0.9809   0.9867   1.0050   1.0263   1.0294   1.0469   1.0562
  1.0842   1.0851   1.0870   1.1203   1.1294   1.1651   1.1795   1.1946
  1.2105   1.2214   1.2228   1.2340   1.2433   1.2515   1.2632   1.2698
  1.2765   1.2842   1.2874   1.3090   1.3195   1.3485   1.3652   1.3951
  1.4208   1.4363   1.4780   1.4961   1.5038   1.5379   1.5571   1.5743
  1.5839   1.5925   1.6124   1.6149   1.6367   1.6438   1.6619   1.6909
  1.7030   1.7293   1.7544   1.7768   1.7953   1.8277   1.8451   1.8492
  1.8664   1.8690   1.8785   1.8987   1.9112   1.9178   1.9413   1.9490
  1.9531   1.9864   2.0064   2.0345   2.0434   2.0662   2.0859   2.1023
  2.1247   2.1340   2.1960   2.2184   2.2237   2.2419   2.2572   2.2637
  2.2745   2.2786   2.2840   2.2918   2.3012   2.3166   2.3210   2.3519
  2.3866   2.3950   2.4137   2.4209   2.4287   2.4400   2.4689   2.4884
  2.4978   2.5159   2.5356   2.5400   2.5519   2.5873   2.6056   2.6257
  2.6394   2.6560   2.6642   2.6850   2.7297   2.7330   2.7373   2.7482
  2.7524   2.7654   2.7700   2.7810   2.8023   2.8252   2.8340   2.8879
  2.9107   2.9536   2.9759   3.0517   3.0531   3.0764   3.1039   3.1187
  3.1442   3.1580   3.1730   3.2044   3.2178   3.2475   3.3379   3.3515
  3.3745   3.4912   3.5559   3.6383   3.6552   3.7109   3.7531   3.8054
  3.9010   4.0272   4.0922   4.1004   4.3651   4.7927   4.8183   9.7277
  9.7630   9.7813   9.7851   9.8040   9.8137  23.3246  23.5394  23.7906
 23.8405  23.8526  23.9017  23.9372  23.9617  24.0319  24.0378  24.0801
 24.1293  25.7647  25.8022  25.8175  25.8291  25.8645  25.9221  26.0768
 26.0870  26.1051  26.1617  26.1733  26.2839  26.4477  26.5918  26.5988
 26.6114  26.7320  26.9261 215.7166 215.7534 215.7761 215.7801 215.8028
215.8151
 --------------------------------------------------------------

          Ground-State Mulliken Net Atomic Charges

     Atom                 Charge (a.u.)
  ----------------------------------------
      1 C                    -0.427798
      2 C                    -0.633787
      3 Cl                    0.650390
      4 C                    -0.262008
      5 Cl                    0.607419
      6 C                    -0.258362
      7 Cl                    0.623235
      8 C                    -0.322926
      9 Cl                    0.627208
     10 C                    -0.753596
     11 H                     0.229535
     12 C                     0.064986
     13 C                    -0.947719
     14 H                     0.205630
     15 C                     0.370882
     16 Cl                    0.473476
     17 C                    -0.872395
     18 H                     0.195955
     19 C                     0.431486
     20 Cl                    0.454661
     21 C                    -0.670470
     22 H                     0.214198
  ----------------------------------------
  Sum of atomic charges =     0.000000

 -----------------------------------------------------------------
                    Cartesian Multipole Moments
 -----------------------------------------------------------------
    Charge (ESU x 10^10)
                 0.0000
    Dipole Moment (Debye)
         X       0.0216      Y      -0.1336      Z      -0.7920
       Tot       0.8035
    Quadrupole Moments (Debye-Ang)
        XX    -149.2288     XY      -0.2017     YY    -146.6153
        XZ       1.0115     YZ      -0.2035     ZZ    -146.7642
    Octopole Moments (Debye-Ang^2)
       XXX    -134.1469    XXY       0.1349    XYY     -51.9484
       YYY      -5.9903    XXZ     -13.0860    XYZ       1.0177
       YYZ      -3.8009    XZZ     -47.6624    YZZ      -4.6685
       ZZZ     -15.4718
    Hexadecapole Moments (Debye-Ang^3)
      XXXX   -6950.7818   XXXY     223.0872   XXYY   -1371.7722
      XYYY     204.2075   YYYY   -1009.3784   XXXZ    1294.2409
      XXYZ      57.8964   XYYZ     471.6840   YYYZ     142.4928
      XXZZ   -1822.7472   XYZZ      62.9497   YYZZ    -889.5958
      XZZZ    1348.3769   YZZZ     169.6379   ZZZZ   -4236.8557
 -----------------------------------------------------------------
 Calculating analytic gradient of the SCF energy
 Gradient of SCF Energy
            1           2           3           4           5           6
    1   0.0017293   0.0006088   0.0011617  -0.0011562  -0.0015410   0.0017593
    2   0.0007023  -0.0010040   0.0005639  -0.0000192   0.0000023   0.0000829
    3  -0.0010994  -0.0001073   0.0005533  -0.0012651   0.0018898  -0.0005129
            7           8           9          10          11          12
    1  -0.0014606   0.0005331  -0.0002342  -0.0007489  -0.0000770  -0.0024477
    2  -0.0000162   0.0003017  -0.0002611   0.0009273  -0.0001574  -0.0011932
    3   0.0011831   0.0001106  -0.0005698   0.0002133   0.0000820   0.0012426
           13          14          15          16          17          18
    1   0.0013283  -0.0000053   0.0012558  -0.0007543  -0.0008993   0.0003995
    2   0.0009726  -0.0005741  -0.0010801   0.0007260  -0.0000706   0.0000572
    3  -0.0000398  -0.0006050   0.0001059  -0.0001208   0.0006793  -0.0002360
           19          20          21          22
    1   0.0001352  -0.0001737   0.0007368  -0.0001495
    2   0.0012346  -0.0005742  -0.0009589   0.0003382
    3  -0.0013755   0.0006963  -0.0007909  -0.0000337
 Max gradient component =       2.448E-03
 RMS gradient           =       8.739E-04
 Gradient time:  CPU 244.82 s  wall 244.83 s
 Geometry Optimization Parameters
   NAtoms,    NIC,     NZ,  NCons,   NDum,   NFix, NCnnct, MaxDiis
       22     155      22       0       0       0       0       0

 Cartesian Hessian Update
 Hessian updated using BFGS update


** GEOMETRY OPTIMIZATION IN DELOCALIZED INTERNAL COORDINATES **
   Searching for a Minimum

   Optimization Cycle:   3

                       Coordinates (Angstroms)
     ATOM                X               Y               Z
      1  C         0.0559302213    0.0066051949    0.0814341631
      2  C        -0.0003074290    0.1199648722    1.4813817724
      3  Cl        1.4730159162    0.3094511561    2.4048618207
      4  C        -1.2380152642    0.1388184790    2.1472280580
      5  Cl       -1.3064592178    0.2788242976    3.8821367859
      6  C        -2.4361553046    0.0519218171    1.4209486760
      7  Cl       -3.9702635916    0.0630728382    2.2409475222
      8  C        -2.3766206396   -0.0443483860    0.0278470024
      9  Cl       -3.8253285340   -0.1594439394   -0.9391994517
     10  C        -1.1505339447   -0.0662654737   -0.6197689264
     11  H        -1.1314000660   -0.1717999418   -1.6962775464
     12  C         1.3219821477   -0.0306406758   -0.7020591551
     13  C         2.3093234754   -0.9924507522   -0.4567756698
     14  H         2.1809402503   -1.7313111830    0.3219176972
     15  C         3.4550471970   -1.0135728563   -1.2422901879
     16  Cl        4.6810153344   -2.2269533050   -0.9339164436
     17  C         3.6552892377   -0.1007418341   -2.2734818894
     18  H         4.5545238440   -0.1268255805   -2.8740305653
     19  C         2.6635132229    0.8444383844   -2.5088150313
     20  Cl        2.8857430950    2.0105922751   -3.7979299598
     21  C         1.5042978124    0.8895850131   -1.7421460094
     22  H         0.7595237873    1.6505654578   -1.9379236853
   Point Group: c1    Number of degrees of freedom:    60


   Energy is  -3221.132461757

 Hessian updated using BFGS update

 54 Hessian modes will be used to form the next step
  Hessian Eigenvalues:
     0.011983    0.019220    0.020048    0.023084    0.023317    0.023540
     0.023659    0.023689    0.023927    0.023941    0.024089    0.024090
     0.024110    0.024114    0.024124    0.024136    0.024143    0.024337
     0.028091    0.159907    0.159967    0.160001    0.160377    0.207172
     0.234719    0.234812    0.235667    0.247944    0.249976    0.249991
     0.249997    0.250000    0.250000    0.273870    0.287801    0.300912
     0.303330    0.331445    0.355294    0.356501    0.356712    0.387274
     0.429429    0.432099    0.437224    0.447183    0.467799    0.469556
     0.472600    0.477759    0.478186    0.479062    0.490687    0.549541

 Minimum search - taking simple RFO step
 Searching for Lamda that Minimizes Along All modes
 Value Taken    Lamda =  -0.00034476
 Step Taken.  Stepsize is  0.109849

                             Maximum     Tolerance    Cnvgd?
         Gradient           0.004530      0.000300      NO
         Displacement       0.071525      0.001200      NO
         Energy change     -0.001302      0.000001      NO


 New Cartesian Coordinates Obtained by Inverse Iteration

 Displacement from previous Coordinates is:  0.362312
 ----------------------------------------------------------------
             Standard Nuclear Orientation (Angstroms)
    I     Atom           X                Y                Z
 ----------------------------------------------------------------
    1      C       0.0458663297     0.0077260015     0.0663062777
    2      C      -0.0008000874     0.1438282199     1.4615532835
    3      Cl      1.4788940280     0.3503688330     2.3653658707
    4      C      -1.2284746638     0.1569038270     2.1397747978
    5      Cl     -1.2640282531     0.3269075331     3.8686317429
    6      C      -2.4333150039     0.0426077727     1.4255786827
    7      Cl     -3.9590474084     0.0526243238     2.2521283283
    8      C      -2.3839232941    -0.0784865726     0.0331503489
    9      Cl     -3.8402912146    -0.2167570864    -0.9167084001
   10      C      -1.1627592943    -0.0972024637    -0.6260197687
   11      H      -1.1498812658    -0.2172054016    -1.7011818507
   12      C       1.3151175102    -0.0233669877    -0.7122554121
   13      C       2.2835972501    -1.0035965468    -0.4719302751
   14      H       2.1407541988    -1.7434773782     0.3035279948
   15      C       3.4354123212    -1.0274643814    -1.2480799593
   16      Cl      4.6445780752    -2.2624047631    -0.9476334362
   17      C       3.6589844721    -0.1008158342    -2.2623989353
   18      H       4.5622004898    -0.1301652498    -2.8552859187
   19      C       2.6833227927     0.8640785690    -2.4868165550
   20      Cl      2.9367345333     2.0502070988    -3.7541485174
   21      C       1.5171955692     0.9155873361    -1.7305060073
   22      H       0.7849244651     1.6895890084    -1.9189633147
 ----------------------------------------------------------------
 Nuclear Repulsion Energy =        1963.92224064 hartrees
 There are       89 alpha and       89 beta electrons
 Applying Cartesian multipole field
    Component          Value
    ---------          -----
     (2,0,0)        1.00000E-11
     (0,2,0)        2.00000E-11
     (0,0,2)       -3.00000E-11
 Nucleus-field energy     =    -0.0000000279 hartrees
 Requested basis set is 6-311++G(d,p)
 There are 170 shells and 472 basis functions
 A cutoff of  1.0D-15 yielded  10701 shell pairs
 There are     90487 function pairs (     97142 Cartesian)
 Smallest overlap matrix eigenvalue = 2.53E-07
 Linear dependence detected in AO basis
 Number of orthogonalized atomic orbitals = 466
 Maximum deviation from orthogonality = 2.644E-10
 Guess from superposition of atomic densities
 Warning:  Energy on first SCF cycle will be non-variational
 SAD guess density has 178.000000 electrons

 -----------------------------------------------------------------------
  General SCF calculation program by
  Eric Jon Sundstrom, Paul Horn, Yuezhi Mao, Dmitri Zuev, Alec White,
  David Stuck, Shaama M.S., Shane Yost, Joonho Lee, David Small,
  Daniel Levine, Susi Lehtola, Hugh Burton, Evgeny Epifanovsky,
  Bang C. Huynh
 -----------------------------------------------------------------------
 Exchange:     0.2000 Hartree-Fock + 0.0800 Slater + 0.7200 B88
 Correlation:  0.1900 VWN1RPA + 0.8100 LYP
 Using SG-1 standard quadrature grid
 A restricted SCF calculation will be
 performed using DIIS
 SCF converges when DIIS error is below 1.0e-08
 ---------------------------------------
  Cycle       Energy         DIIS error
 ---------------------------------------
    1   -3225.3525562858      2.83e-02  
    2   -3221.0011206580      2.17e-03  
    3   -3220.8917036515      2.81e-03  
    4   -3221.1143278407      7.62e-04  
    5   -3221.1299755946      3.06e-04  
    6   -3221.1323945947      9.50e-05  
    7   -3221.1326052570      3.25e-05  
    8   -3221.1326306887      1.17e-05  
    9   -3221.1326342407      3.57e-06  
   10   -3221.1326345933      1.01e-06  
   11   -3221.1326346202      2.56e-07  
   12   -3221.1326346215      1.40e-07  
   13   -3221.1326346219      4.11e-08  
   14   -3221.1326346219      1.63e-08  
   15   -3221.1326346221      4.32e-09  Convergence criterion met
 ---------------------------------------
 SCF time:   CPU 745.84s  wall 746.00s 
 SCF   energy in the final basis set =    -3221.1326346221
 Total energy in the final basis set =    -3221.1326346221

 --------------------------------------------------------------

                    Orbital Energies (a.u.)
 --------------------------------------------------------------

 Alpha MOs
 -- Occupied --
********-101.5822-101.5813-101.5805-101.5734-101.5725 -10.2856 -10.2843
-10.2808 -10.2784 -10.2675 -10.2670 -10.2403 -10.2321 -10.2249 -10.2172
-10.2148 -10.2138  -9.4976  -9.4969  -9.4959  -9.4953  -9.4880  -9.4871
 -7.2626  -7.2617  -7.2609  -7.2603  -7.2527  -7.2525  -7.2518  -7.2517
 -7.2515  -7.2509  -7.2508  -7.2502  -7.2500  -7.2493  -7.2427  -7.2424
 -7.2419  -7.2415  -0.9654  -0.9333  -0.9193  -0.9010  -0.8940  -0.8722
 -0.8638  -0.8434  -0.7967  -0.7636  -0.7595  -0.7504  -0.6727  -0.6453
 -0.6278  -0.6152  -0.5556  -0.5509  -0.5350  -0.5176  -0.5019  -0.4834
 -0.4728  -0.4695  -0.4656  -0.4605  -0.4404  -0.4371  -0.4251  -0.4075
 -0.4047  -0.4027  -0.3839  -0.3828  -0.3599  -0.3582  -0.3562  -0.3489
 -0.3401  -0.3383  -0.3354  -0.3323  -0.3200  -0.2918  -0.2763  -0.2721
 -0.2676
 -- Virtual --
 -0.0759  -0.0640  -0.0535  -0.0474  -0.0397  -0.0185  -0.0117  -0.0057
  0.0038   0.0087   0.0130   0.0152   0.0174   0.0225   0.0280   0.0364
  0.0443   0.0474   0.0514   0.0539   0.0656   0.0675   0.0704   0.0767
  0.0802   0.0816   0.0829   0.0868   0.0889   0.0931   0.0966   0.0981
  0.1021   0.1051   0.1112   0.1132   0.1136   0.1180   0.1199   0.1230
  0.1255   0.1270   0.1284   0.1340   0.1367   0.1397   0.1414   0.1444
  0.1479   0.1533   0.1584   0.1623   0.1679   0.1702   0.1724   0.1760
  0.1806   0.1873   0.1922   0.1936   0.2006   0.2013   0.2074   0.2114
  0.2167   0.2173   0.2287   0.2290   0.2329   0.2378   0.2457   0.2506
  0.2543   0.2558   0.2583   0.2588   0.2639   0.2693   0.2723   0.2743
  0.2751   0.2770   0.2807   0.2864   0.2894   0.2904   0.2928   0.3033
  0.3110   0.3139   0.3234   0.3312   0.3326   0.3431   0.3542   0.4005
  0.4124   0.4263   0.4277   0.4304   0.4365   0.4439   0.4459   0.4477
  0.4521   0.4537   0.4591   0.4664   0.4736   0.4773   0.4833   0.4868
  0.4888   0.4979   0.5036   0.5042   0.5268   0.5420   0.5485   0.5503
  0.5581   0.5622   0.5728   0.5818   0.5889   0.5919   0.5972   0.6000
  0.6071   0.6121   0.6164   0.6252   0.6312   0.6469   0.6545   0.6574
  0.6664   0.6759   0.6801   0.6851   0.6951   0.6976   0.7156   0.7168
  0.7262   0.7295   0.7614   0.7687   0.7981   0.8079   0.8206   0.8267
  0.8316   0.8333   0.8352   0.8380   0.8426   0.8445   0.8453   0.8474
  0.8503   0.8547   0.8563   0.8570   0.8607   0.8645   0.8721   0.8834
  0.8892   0.8952   0.8988   0.9006   0.9056   0.9170   0.9221   0.9251
  0.9324   0.9350   0.9412   0.9474   0.9536   0.9577   0.9630   0.9712
  0.9725   0.9829   0.9886   1.0065   1.0252   1.0310   1.0452   1.0567
  1.0826   1.0849   1.0894   1.1236   1.1295   1.1656   1.1823   1.1949
  1.2113   1.2223   1.2225   1.2342   1.2447   1.2538   1.2649   1.2710
  1.2780   1.2842   1.2884   1.3072   1.3198   1.3520   1.3656   1.3976
  1.4219   1.4336   1.4785   1.4959   1.5071   1.5403   1.5561   1.5747
  1.5831   1.5918   1.6116   1.6171   1.6383   1.6462   1.6637   1.6898
  1.7041   1.7292   1.7559   1.7784   1.7966   1.8296   1.8470   1.8506
  1.8666   1.8702   1.8765   1.8991   1.9124   1.9175   1.9411   1.9508
  1.9558   1.9827   2.0126   2.0364   2.0427   2.0645   2.0874   2.1039
  2.1229   2.1315   2.1979   2.2179   2.2235   2.2424   2.2572   2.2656
  2.2747   2.2798   2.2824   2.2920   2.3016   2.3184   2.3224   2.3527
  2.3882   2.3968   2.4153   2.4211   2.4287   2.4449   2.4709   2.4896
  2.4983   2.5164   2.5351   2.5410   2.5529   2.5892   2.6068   2.6269
  2.6420   2.6587   2.6665   2.6883   2.7261   2.7328   2.7435   2.7471
  2.7531   2.7654   2.7708   2.7823   2.7952   2.8220   2.8342   2.8849
  2.9110   2.9590   2.9780   3.0539   3.0544   3.0774   3.1038   3.1196
  3.1477   3.1593   3.1742   3.2062   3.2176   3.2496   3.3391   3.3522
  3.3762   3.4931   3.5592   3.6403   3.6591   3.7101   3.7555   3.8044
  3.9029   4.0276   4.0926   4.1025   4.3579   4.7954   4.8188   9.7301
  9.7630   9.7816   9.7847   9.8046   9.8177  23.3265  23.5412  23.7906
 23.8437  23.8529  23.9030  23.9381  23.9660  24.0323  24.0386  24.0810
 24.1330  25.7646  25.8027  25.8170  25.8284  25.8656  25.9227  26.0751
 26.0933  26.1031  26.1598  26.1747  26.2876  26.4490  26.5922  26.5987
 26.6095  26.7356  26.9338 215.7193 215.7533 215.7763 215.7797 215.8034
215.8198
 --------------------------------------------------------------

          Ground-State Mulliken Net Atomic Charges

     Atom                 Charge (a.u.)
  ----------------------------------------
      1 C                    -0.411117
      2 C                    -0.675529
      3 Cl                    0.654892
      4 C                    -0.257985
      5 Cl                    0.603796
      6 C                    -0.228701
      7 Cl                    0.620300
      8 C                    -0.339785
      9 Cl                    0.625742
     10 C                    -0.746888
     11 H                     0.230765
     12 C                     0.041254
     13 C                    -0.944714
     14 H                     0.206625
     15 C                     0.373519
     16 Cl                    0.472020
     17 C                    -0.884372
     18 H                     0.194990
     19 C                     0.450014
     20 Cl                    0.452880
     21 C                    -0.650705
     22 H                     0.212997
  ----------------------------------------
  Sum of atomic charges =     0.000000

 -----------------------------------------------------------------
                    Cartesian Multipole Moments
 -----------------------------------------------------------------
    Charge (ESU x 10^10)
                -0.0000
    Dipole Moment (Debye)
         X      -0.0195      Y      -0.1329      Z      -0.7693
       Tot       0.7809
    Quadrupole Moments (Debye-Ang)
        XX    -149.2632     XY      -0.2041     YY    -146.6298
        XZ       1.1021     YZ      -0.1664     ZZ    -146.7239
    Octopole Moments (Debye-Ang^2)
       XXX    -136.2376    XXY      -0.0657    XYY     -52.9152
       YYY      -6.6311    XXZ     -12.8711    XYZ       1.1184
       YYZ      -3.6008    XZZ     -48.3365    YZZ      -5.0667
       ZZZ     -15.0217
    Hexadecapole Moments (Debye-Ang^3)
      XXXX   -6938.0918   XXXY     204.1148   XXYY   -1377.2693
      XYYY     184.4134   YYYY   -1044.9390   XXXZ    1296.0201
      XXYZ      54.8662   XYYZ     472.5048   YYYZ     129.6410
      XXZZ   -1814.5971   XYZZ      56.4235   YYZZ    -886.7680
      XZZZ    1352.2300   YZZZ     160.0127   ZZZZ   -4184.9498
 -----------------------------------------------------------------
 Calculating analytic gradient of the SCF energy
 Gradient of SCF Energy
            1           2           3           4           5           6
    1   0.0015641  -0.0001458  -0.0003297   0.0004969   0.0006869  -0.0003529
    2   0.0004790  -0.0002663  -0.0000729  -0.0000485  -0.0000072   0.0000031
    3   0.0002560  -0.0003035  -0.0002683  -0.0000769   0.0000934   0.0001790
            7           8           9          10          11          12
    1  -0.0003363  -0.0004179   0.0001505  -0.0006570  -0.0000533  -0.0006981
    2  -0.0000735  -0.0000080   0.0000057   0.0001691  -0.0001131  -0.0008515
    3  -0.0004884  -0.0002934  -0.0000118  -0.0000335   0.0000864   0.0010959
           13          14          15          16          17          18
    1   0.0000324   0.0000326   0.0000898  -0.0002377   0.0004586   0.0000264
    2   0.0004273  -0.0001911  -0.0001967   0.0002734  -0.0001333   0.0000296
    3   0.0004019   0.0000319   0.0000245  -0.0000285  -0.0002646   0.0000699
           19          20          21          22
    1  -0.0002730  -0.0000412  -0.0001246   0.0001294
    2   0.0004222  -0.0002743   0.0002966   0.0001303
    3  -0.0003007   0.0002888  -0.0004876   0.0000295
 Max gradient component =       1.564E-03
 RMS gradient           =       3.752E-04
 Gradient time:  CPU 259.76 s  wall 259.78 s
 Geometry Optimization Parameters
   NAtoms,    NIC,     NZ,  NCons,   NDum,   NFix, NCnnct, MaxDiis
       22     155      22       0       0       0       0       0

 Cartesian Hessian Update
 Hessian updated using BFGS update


** GEOMETRY OPTIMIZATION IN DELOCALIZED INTERNAL COORDINATES **
   Searching for a Minimum

   Optimization Cycle:   4

                       Coordinates (Angstroms)
     ATOM                X               Y               Z
      1  C         0.0458663297    0.0077260015    0.0663062777
      2  C        -0.0008000874    0.1438282199    1.4615532835
      3  Cl        1.4788940280    0.3503688330    2.3653658707
      4  C        -1.2284746638    0.1569038270    2.1397747978
      5  Cl       -1.2640282531    0.3269075331    3.8686317429
      6  C        -2.4333150039    0.0426077727    1.4255786827
      7  Cl       -3.9590474084    0.0526243238    2.2521283283
      8  C        -2.3839232941   -0.0784865726    0.0331503489
      9  Cl       -3.8402912146   -0.2167570864   -0.9167084001
     10  C        -1.1627592943   -0.0972024637   -0.6260197687
     11  H        -1.1498812658   -0.2172054016   -1.7011818507
     12  C         1.3151175102   -0.0233669877   -0.7122554121
     13  C         2.2835972501   -1.0035965468   -0.4719302751
     14  H         2.1407541988   -1.7434773782    0.3035279948
     15  C         3.4354123212   -1.0274643814   -1.2480799593
     16  Cl        4.6445780752   -2.2624047631   -0.9476334362
     17  C         3.6589844721   -0.1008158342   -2.2623989353
     18  H         4.5622004898   -0.1301652498   -2.8552859187
     19  C         2.6833227927    0.8640785690   -2.4868165550
     20  Cl        2.9367345333    2.0502070988   -3.7541485174
     21  C         1.5171955692    0.9155873361   -1.7305060073
     22  H         0.7849244651    1.6895890084   -1.9189633147
   Point Group: c1    Number of degrees of freedom:    60


   Energy is  -3221.132634622

 Hessian updated using BFGS update

 58 Hessian modes will be used to form the next step
  Hessian Eigenvalues:
     0.009656    0.019240    0.019824    0.023083    0.023343    0.023423
     0.023643    0.023675    0.023923    0.023960    0.024085    0.024099
     0.024111    0.024114    0.024129    0.024141    0.024164    0.024277
     0.028214    0.159957    0.159967    0.160001    0.160035    0.210110
     0.234704    0.234744    0.234932    0.247604    0.249302    0.249979
     0.249991    0.249992    0.249997    0.250000    0.250000    0.281701
     0.297547    0.300718    0.301012    0.316486    0.337215    0.355259
     0.356657    0.356661    0.356892    0.387456    0.428740    0.432083
     0.437993    0.453014    0.467211    0.467903    0.471917    0.477758
     0.478136    0.479068    0.524503    0.566931

 Minimum search - taking simple RFO step
 Searching for Lamda that Minimizes Along All modes
 Value Taken    Lamda =  -0.00004889
 Step Taken.  Stepsize is  0.046359

                             Maximum     Tolerance    Cnvgd?
         Gradient           0.001961      0.000300      NO
         Displacement       0.033122      0.001200      NO
         Energy change     -0.000173      0.000001      NO


 New Cartesian Coordinates Obtained by Inverse Iteration

 Displacement from previous Coordinates is:  0.154977
 ----------------------------------------------------------------
             Standard Nuclear Orientation (Angstroms)
    I     Atom           X                Y                Z
 ----------------------------------------------------------------
    1      C       0.0429928607     0.0063034767     0.0627929471
    2      C      -0.0007179690     0.1543040523     1.4572457001
    3      Cl      1.4816450717     0.3711151269     2.3548098693
    4      C      -1.2271027018     0.1674707827     2.1375837324
    5      Cl     -1.2663337916     0.3531174212     3.8640590442
    6      C      -2.4313328311     0.0403950994     1.4266301283
    7      Cl     -3.9522956965     0.0514889420     2.2605783653
    8      C      -2.3846494489    -0.0928003543     0.0353549662
    9      Cl     -3.8438574597    -0.2439953569    -0.9083193147
   10      C      -1.1649750360    -0.1105587497    -0.6270772193
   11      H      -1.1529762815    -0.2362964837    -1.7017301846
   12      C       1.3136089539    -0.0223391037    -0.7162149591
   13      C       2.2749092104    -1.0107934617    -0.4819287676
   14      H       2.1257558490    -1.7533659828     0.2896155482
   15      C       3.4291777954    -1.0345161425    -1.2540676133
   16      Cl      4.6310146284    -2.2798049638    -0.9614106421
   17      C       3.6606308686    -0.0996202863    -2.2587668548
   18      H       4.5648721833    -0.1290859726    -2.8499089026
   19      C       2.6916460202     0.8729461351    -2.4772180637
   20      Cl      2.9558885463     2.0693560249    -3.7340033159
   21      C       1.5230828085     0.9241539094    -1.7246404058
   22      H       0.7940779699     1.7020117453    -1.9092950813
 ----------------------------------------------------------------
 Nuclear Repulsion Energy =        1964.00581909 hartrees
 There are       89 alpha and       89 beta electrons
 Applying Cartesian multipole field
    Component          Value
    ---------          -----
     (2,0,0)        1.00000E-11
     (0,2,0)        2.00000E-11
     (0,0,2)       -3.00000E-11
 Nucleus-field energy     =    -0.0000000272 hartrees
 Requested basis set is 6-311++G(d,p)
 There are 170 shells and 472 basis functions
 A cutoff of  1.0D-15 yielded  10705 shell pairs
 There are     90525 function pairs (     97187 Cartesian)
 Smallest overlap matrix eigenvalue = 2.55E-07
 Linear dependence detected in AO basis
 Number of orthogonalized atomic orbitals = 467
 Maximum deviation from orthogonality = 3.295E-10
 Guess from superposition of atomic densities
 Warning:  Energy on first SCF cycle will be non-variational
 SAD guess density has 178.000000 electrons

 -----------------------------------------------------------------------
  General SCF calculation program by
  Eric Jon Sundstrom, Paul Horn, Yuezhi Mao, Dmitri Zuev, Alec White,
  David Stuck, Shaama M.S., Shane Yost, Joonho Lee, David Small,
  Daniel Levine, Susi Lehtola, Hugh Burton, Evgeny Epifanovsky,
  Bang C. Huynh
 -----------------------------------------------------------------------
 Exchange:     0.2000 Hartree-Fock + 0.0800 Slater + 0.7200 B88
 Correlation:  0.1900 VWN1RPA + 0.8100 LYP
 Using SG-1 standard quadrature grid
 A restricted SCF calculation will be
 performed using DIIS
 SCF converges when DIIS error is below 1.0e-08
 ---------------------------------------
  Cycle       Energy         DIIS error
 ---------------------------------------
    1   -3225.3537379953      2.82e-02  
    2   -3221.0011717851      2.16e-03  
    3   -3220.8923067614      2.80e-03  
    4   -3221.1144514256      7.59e-04  
    5   -3221.1300732985      3.05e-04  
    6   -3221.1324863545      9.49e-05  
    7   -3221.1326974788      3.25e-05  
    8   -3221.1327229237      1.16e-05  
    9   -3221.1327264598      3.56e-06  
   10   -3221.1327268130      1.01e-06  
   11   -3221.1327268392      2.55e-07  
   12   -3221.1327268406      1.39e-07  
   13   -3221.1327268412      4.09e-08  
   14   -3221.1327268413      1.63e-08  
   15   -3221.1327268413      4.31e-09  Convergence criterion met
 ---------------------------------------
 SCF time:   CPU 735.77s  wall 736.00s 
 SCF   energy in the final basis set =    -3221.1327268413
 Total energy in the final basis set =    -3221.1327268413

 --------------------------------------------------------------

                    Orbital Energies (a.u.)
 --------------------------------------------------------------

 Alpha MOs
 -- Occupied --
********-101.5822-101.5813-101.5805-101.5734-101.5725 -10.2854 -10.2841
-10.2808 -10.2784 -10.2676 -10.2671 -10.2402 -10.2320 -10.2250 -10.2172
-10.2148 -10.2137  -9.4975  -9.4969  -9.4959  -9.4953  -9.4879  -9.4871
 -7.2625  -7.2617  -7.2608  -7.2603  -7.2526  -7.2524  -7.2518  -7.2518
 -7.2514  -7.2509  -7.2507  -7.2502  -7.2499  -7.2493  -7.2427  -7.2424
 -7.2419  -7.2414  -0.9655  -0.9332  -0.9191  -0.9012  -0.8937  -0.8722
 -0.8637  -0.8434  -0.7967  -0.7636  -0.7598  -0.7503  -0.6725  -0.6452
 -0.6281  -0.6152  -0.5556  -0.5509  -0.5351  -0.5179  -0.5017  -0.4834
 -0.4728  -0.4694  -0.4656  -0.4605  -0.4404  -0.4371  -0.4251  -0.4073
 -0.4046  -0.4026  -0.3839  -0.3827  -0.3600  -0.3581  -0.3560  -0.3486
 -0.3401  -0.3384  -0.3355  -0.3323  -0.3198  -0.2915  -0.2765  -0.2721
 -0.2678
 -- Virtual --
 -0.0752  -0.0641  -0.0533  -0.0474  -0.0404  -0.0189  -0.0118  -0.0057
  0.0038   0.0086   0.0129   0.0148   0.0174   0.0227   0.0280   0.0364
  0.0444   0.0474   0.0514   0.0540   0.0655   0.0671   0.0701   0.0767
  0.0803   0.0815   0.0828   0.0863   0.0890   0.0929   0.0944   0.0980
  0.1015   0.1045   0.1112   0.1124   0.1138   0.1166   0.1196   0.1227
  0.1251   0.1263   0.1283   0.1329   0.1366   0.1383   0.1397   0.1442
  0.1480   0.1534   0.1571   0.1622   0.1680   0.1699   0.1720   0.1750
  0.1804   0.1873   0.1921   0.1933   0.1998   0.2011   0.2056   0.2112
  0.2160   0.2172   0.2254   0.2294   0.2322   0.2376   0.2437   0.2496
  0.2539   0.2553   0.2578   0.2585   0.2612   0.2684   0.2718   0.2729
  0.2749   0.2773   0.2804   0.2856   0.2887   0.2900   0.2917   0.2991
  0.3088   0.3118   0.3168   0.3232   0.3326   0.3329   0.3440   0.3546
  0.4008   0.4121   0.4272   0.4278   0.4307   0.4374   0.4451   0.4463
  0.4483   0.4532   0.4538   0.4610   0.4669   0.4738   0.4774   0.4846
  0.4873   0.4926   0.5012   0.5033   0.5039   0.5276   0.5427   0.5492
  0.5512   0.5595   0.5628   0.5736   0.5854   0.5913   0.5941   0.5984
  0.6015   0.6094   0.6144   0.6173   0.6259   0.6374   0.6473   0.6565
  0.6630   0.6675   0.6797   0.6839   0.6863   0.6961   0.7051   0.7166
  0.7260   0.7292   0.7533   0.7635   0.7703   0.8070   0.8116   0.8211
  0.8282   0.8334   0.8353   0.8358   0.8381   0.8443   0.8451   0.8458
  0.8476   0.8500   0.8553   0.8568   0.8571   0.8605   0.8650   0.8748
  0.8837   0.8900   0.8956   0.9000   0.9018   0.9072   0.9186   0.9222
  0.9251   0.9324   0.9383   0.9417   0.9483   0.9539   0.9591   0.9647
  0.9719   0.9792   0.9834   0.9895   1.0069   1.0250   1.0314   1.0447
  1.0569   1.0819   1.0852   1.0908   1.1251   1.1303   1.1660   1.1830
  1.1948   1.2129   1.2220   1.2224   1.2340   1.2454   1.2543   1.2664
  1.2723   1.2797   1.2846   1.2888   1.3092   1.3209   1.3533   1.3693
  1.3980   1.4219   1.4339   1.4792   1.4960   1.5088   1.5507   1.5565
  1.5745   1.5834   1.5919   1.6110   1.6175   1.6390   1.6473   1.6657
  1.6897   1.7064   1.7306   1.7566   1.7796   1.7966   1.8303   1.8470
  1.8515   1.8662   1.8707   1.8758   1.9002   1.9131   1.9175   1.9416
  1.9520   1.9571   1.9818   2.0149   2.0372   2.0427   2.0662   2.0885
  2.1043   2.1240   2.1303   2.1991   2.2182   2.2239   2.2421   2.2576
  2.2657   2.2758   2.2793   2.2816   2.2920   2.3018   2.3195   2.3234
  2.3535   2.3890   2.3978   2.4158   2.4211   2.4291   2.4475   2.4715
  2.4899   2.5006   2.5166   2.5366   2.5428   2.5531   2.5917   2.6077
  2.6289   2.6430   2.6595   2.6671   2.6905   2.7245   2.7375   2.7448
  2.7495   2.7541   2.7657   2.7765   2.7900   2.8128   2.8213   2.8365
  2.8834   2.9113   2.9609   2.9785   3.0544   3.0550   3.0781   3.1067
  3.1234   3.1482   3.1597   3.1770   3.2065   3.2175   3.2510   3.3410
  3.3546   3.3781   3.4940   3.5618   3.6429   3.6611   3.7102   3.7565
  3.8058   3.9039   4.0280   4.0925   4.1031   4.3564   4.7968   4.8194
  9.7301   9.7646   9.7831   9.7845   9.8056   9.8176  23.3267  23.5415
 23.7920  23.8435  23.8538  23.9027  23.9413  23.9658  24.0339  24.0391
 24.0826  24.1351  25.7651  25.8024  25.8172  25.8289  25.8667  25.9261
 26.0818  26.0947  26.1034  26.1593  26.1748  26.2913  26.4531  26.5979
 26.6019  26.6375  26.7366  26.9462 215.7193 215.7559 215.7782 215.7794
215.8045 215.8197
 --------------------------------------------------------------

          Ground-State Mulliken Net Atomic Charges

     Atom                 Charge (a.u.)
  ----------------------------------------
      1 C                    -0.235139
      2 C                    -0.755739
      3 Cl                    0.636712
      4 C                    -0.281371
      5 Cl                    0.604723
      6 C                    -0.274555
      7 Cl                    0.632458
      8 C                    -0.290354
      9 Cl                    0.629737
     10 C                    -0.772925
     11 H                     0.234170
     12 C                    -0.064615
     13 C                    -0.712543
     14 H                     0.223280
     15 C                     0.124127
     16 Cl                    0.508284
     17 C                    -0.878971
     18 H                     0.221899
     19 C                     0.276314
     20 Cl                    0.500946
     21 C                    -0.543005
     22 H                     0.216569
  ----------------------------------------
  Sum of atomic charges =     0.000000

 -----------------------------------------------------------------
                    Cartesian Multipole Moments
 -----------------------------------------------------------------
    Charge (ESU x 10^10)
                -0.0000
    Dipole Moment (Debye)
         X      -0.0282      Y      -0.1334      Z      -0.7679
       Tot       0.7799
    Quadrupole Moments (Debye-Ang)
        XX    -149.2996     XY      -0.2057     YY    -146.6331
        XZ       1.0878     YZ      -0.1524     ZZ    -146.7162
    Octopole Moments (Debye-Ang^2)
       XXX    -136.3380    XXY      -0.2057    XYY     -53.1297
       YYY      -7.2299    XXZ     -12.7931    XYZ       1.0980
       YYZ      -3.5941    XZZ     -48.7275    YZZ      -5.2738
       ZZZ     -15.0814
    Hexadecapole Moments (Debye-Ang^3)
      XXXX   -6936.4431   XXXY     197.2676   XXYY   -1380.1436
      XYYY     177.1803   YYYY   -1062.7743   XXXZ    1301.0931
      XXYZ      52.7288   XYYZ     474.2051   YYYZ     121.5680
      XXZZ   -1811.3432   XYZZ      54.1313   YYZZ    -886.9654
      XZZZ    1356.2298   YZZZ     153.3428   ZZZZ   -4168.4593
 -----------------------------------------------------------------
 Calculating analytic gradient of the SCF energy
 Gradient of SCF Energy
            1           2           3           4           5           6
    1   0.0005476  -0.0002512  -0.0000360  -0.0001008  -0.0001305  -0.0000087
    2   0.0000567  -0.0000817  -0.0001307  -0.0000355  -0.0000553   0.0000037
    3   0.0001052  -0.0001941  -0.0003097  -0.0000884  -0.0002455   0.0004227
            7           8           9          10          11          12
    1   0.0003821  -0.0000679   0.0000948  -0.0002463   0.0000236  -0.0001345
    2   0.0000152  -0.0000628   0.0000427   0.0000563  -0.0000465  -0.0002139
    3  -0.0000809  -0.0001649   0.0000431  -0.0000059  -0.0000020   0.0004343
           13          14          15          16          17          18
    1  -0.0001681   0.0000356  -0.0000769   0.0000772   0.0002246  -0.0000689
    2   0.0002502   0.0000414   0.0001320  -0.0000812  -0.0000807  -0.0000015
    3   0.0001046   0.0000912  -0.0000653   0.0000364  -0.0000205   0.0000753
           19          20          21          22
    1  -0.0002084   0.0000112   0.0000162   0.0000854
    2   0.0000558   0.0000289   0.0001151  -0.0000084
    3   0.0000695  -0.0000210  -0.0002277   0.0000436
 Max gradient component =       5.476E-04
 RMS gradient           =       1.597E-04
 Gradient time:  CPU 260.53 s  wall 260.54 s
 Geometry Optimization Parameters
   NAtoms,    NIC,     NZ,  NCons,   NDum,   NFix, NCnnct, MaxDiis
       22     155      22       0       0       0       0       0

 Cartesian Hessian Update
 Hessian updated using BFGS update


** GEOMETRY OPTIMIZATION IN DELOCALIZED INTERNAL COORDINATES **
   Searching for a Minimum

   Optimization Cycle:   5

                       Coordinates (Angstroms)
     ATOM                X               Y               Z
      1  C         0.0429928607    0.0063034767    0.0627929471
      2  C        -0.0007179690    0.1543040523    1.4572457001
      3  Cl        1.4816450717    0.3711151269    2.3548098693
      4  C        -1.2271027018    0.1674707827    2.1375837324
      5  Cl       -1.2663337916    0.3531174212    3.8640590442
      6  C        -2.4313328311    0.0403950994    1.4266301283
      7  Cl       -3.9522956965    0.0514889420    2.2605783653
      8  C        -2.3846494489   -0.0928003543    0.0353549662
      9  Cl       -3.8438574597   -0.2439953569   -0.9083193147
     10  C        -1.1649750360   -0.1105587497   -0.6270772193
     11  H        -1.1529762815   -0.2362964837   -1.7017301846
     12  C         1.3136089539   -0.0223391037   -0.7162149591
     13  C         2.2749092104   -1.0107934617   -0.4819287676
     14  H         2.1257558490   -1.7533659828    0.2896155482
     15  C         3.4291777954   -1.0345161425   -1.2540676133
     16  Cl        4.6310146284   -2.2798049638   -0.9614106421
     17  C         3.6606308686   -0.0996202863   -2.2587668548
     18  H         4.5648721833   -0.1290859726   -2.8499089026
     19  C         2.6916460202    0.8729461351   -2.4772180637
     20  Cl        2.9558885463    2.0693560249   -3.7340033159
     21  C         1.5230828085    0.9241539094   -1.7246404058
     22  H         0.7940779699    1.7020117453   -1.9092950813
   Point Group: c1    Number of degrees of freedom:    60


   Energy is  -3221.132726841

 Hessian updated using BFGS update

 58 Hessian modes will be used to form the next step
  Hessian Eigenvalues:
     0.006891    0.019240    0.019883    0.023083    0.023148    0.023502
     0.023630    0.023682    0.023897    0.023930    0.024081    0.024094
     0.024112    0.024117    0.024120    0.024138    0.024165    0.024466
     0.027924    0.159688    0.159983    0.160023    0.160135    0.211235
     0.232159    0.234741    0.234857    0.246698    0.248672    0.249980
     0.249991    0.249992    0.249998    0.257842    0.292007    0.297523
     0.300399    0.301018    0.302426    0.322116    0.335644    0.356556
     0.356619    0.356671    0.357592    0.408945    0.427912    0.432069
     0.438297    0.450947    0.465225    0.471412    0.473338    0.478093
     0.479033    0.496562    0.514708    0.583711

 Minimum search - taking simple RFO step
 Searching for Lamda that Minimizes Along All modes
 Value Taken    Lamda =  -0.00001442
 Step Taken.  Stepsize is  0.034038

                             Maximum     Tolerance    Cnvgd?
         Gradient           0.000866      0.000300      NO
         Displacement       0.027194      0.001200      NO
         Energy change     -0.000092      0.000001      NO


 New Cartesian Coordinates Obtained by Inverse Iteration

 Displacement from previous Coordinates is:  0.123460
 ----------------------------------------------------------------
             Standard Nuclear Orientation (Angstroms)
    I     Atom           X                Y                Z
 ----------------------------------------------------------------
    1      C       0.0417203737     0.0064768213     0.0617488585
    2      C      -0.0005825022     0.1637702479     1.4555952004
    3      Cl      1.4825803091     0.3901879519     2.3501734324
    4      C      -1.2266759224     0.1770204325     2.1368550809
    5      Cl     -1.2654593423     0.3743590377     3.8623040520
    6      C      -2.4309309728     0.0396913384     1.4271139615
    7      Cl     -3.9520622390     0.0485538143     2.2618793767
    8      C      -2.3846622268    -0.1027793778     0.0369459354
    9      Cl     -3.8446184993    -0.2678718260    -0.9037023090
   10      C      -1.1655382074    -0.1194866898    -0.6266741292
   11      H      -1.1537491288    -0.2507917304    -1.7006971880
   12      C       1.3129693569    -0.0220715779    -0.7180865385
   13      C       2.2690404381    -1.0171816475    -0.4896347367
   14      H       2.1148566793    -1.7637772646     0.2770688132
   15      C       3.4243846757    -1.0406960373    -1.2600286346
   16      Cl      4.6202397288    -2.2936295358    -0.9751271602
   17      C       3.6612682824    -0.0992943639    -2.2573625594
   18      H       4.5661432831    -0.1285061386    -2.8477734832
   19      C       2.6974986651     0.8793766331    -2.4699768294
   20      Cl      2.9692686411     2.0838592885    -3.7177626597
   21      C       1.5277833984     0.9303922352    -1.7189926046
   22      H       0.8015867592     1.7118842464    -1.8997769021
 ----------------------------------------------------------------
 Nuclear Repulsion Energy =        1963.71525167 hartrees
 There are       89 alpha and       89 beta electrons
 Applying Cartesian multipole field
    Component          Value
    ---------          -----
     (2,0,0)        1.00000E-11
     (0,2,0)        2.00000E-11
     (0,0,2)       -3.00000E-11
 Nucleus-field energy     =    -0.0000000267 hartrees
 Requested basis set is 6-311++G(d,p)
 There are 170 shells and 472 basis functions
 A cutoff of  1.0D-15 yielded  10703 shell pairs
 There are     90507 function pairs (     97169 Cartesian)
 Smallest overlap matrix eigenvalue = 2.56E-07
 Linear dependence detected in AO basis
 Number of orthogonalized atomic orbitals = 467
 Maximum deviation from orthogonality = 6.223E-10
 Guess from superposition of atomic densities
 Warning:  Energy on first SCF cycle will be non-variational
 SAD guess density has 178.000000 electrons

 -----------------------------------------------------------------------
  General SCF calculation program by
  Eric Jon Sundstrom, Paul Horn, Yuezhi Mao, Dmitri Zuev, Alec White,
  David Stuck, Shaama M.S., Shane Yost, Joonho Lee, David Small,
  Daniel Levine, Susi Lehtola, Hugh Burton, Evgeny Epifanovsky,
  Bang C. Huynh
 -----------------------------------------------------------------------
 Exchange:     0.2000 Hartree-Fock + 0.0800 Slater + 0.7200 B88
 Correlation:  0.1900 VWN1RPA + 0.8100 LYP
 Using SG-1 standard quadrature grid
 A restricted SCF calculation will be
 performed using DIIS
 SCF converges when DIIS error is below 1.0e-08
 ---------------------------------------
  Cycle       Energy         DIIS error
 ---------------------------------------
    1   -3225.3503653411      2.82e-02  
    2   -3221.0011864883      2.16e-03  
    3   -3220.8924026425      2.80e-03  
    4   -3221.1144452562      7.59e-04  
    5   -3221.1300869942      3.05e-04  
    6   -3221.1324956138      9.50e-05  
    7   -3221.1327067871      3.25e-05  
    8   -3221.1327323666      1.16e-05  
    9   -3221.1327359022      3.56e-06  
   10   -3221.1327362556      1.01e-06  
   11   -3221.1327362819      2.54e-07  
   12   -3221.1327362833      1.39e-07  
   13   -3221.1327362840      4.08e-08  
   14   -3221.1327362836      1.63e-08  
   15   -3221.1327362836      4.31e-09  Convergence criterion met
 ---------------------------------------
 SCF time:   CPU 765.50s  wall 765.00s 
 SCF   energy in the final basis set =    -3221.1327362836
 Total energy in the final basis set =    -3221.1327362836

 --------------------------------------------------------------

                    Orbital Energies (a.u.)
 --------------------------------------------------------------

 Alpha MOs
 -- Occupied --
********-101.5822-101.5813-101.5806-101.5734-101.5726 -10.2855 -10.2841
-10.2809 -10.2785 -10.2676 -10.2671 -10.2402 -10.2320 -10.2250 -10.2172
-10.2148 -10.2138  -9.4975  -9.4969  -9.4958  -9.4953  -9.4879  -9.4871
 -7.2625  -7.2618  -7.2608  -7.2603  -7.2526  -7.2524  -7.2518  -7.2518
 -7.2513  -7.2509  -7.2507  -7.2502  -7.2499  -7.2493  -7.2427  -7.2424
 -7.2419  -7.2415  -0.9654  -0.9332  -0.9190  -0.9011  -0.8937  -0.8721
 -0.8637  -0.8434  -0.7967  -0.7636  -0.7599  -0.7502  -0.6724  -0.6451
 -0.6282  -0.6151  -0.5555  -0.5508  -0.5351  -0.5181  -0.5015  -0.4833
 -0.4728  -0.4693  -0.4655  -0.4605  -0.4404  -0.4372  -0.4251  -0.4071
 -0.4046  -0.4026  -0.3838  -0.3827  -0.3600  -0.3581  -0.3561  -0.3484
 -0.3401  -0.3384  -0.3356  -0.3323  -0.3198  -0.2913  -0.2766  -0.2722
 -0.2680
 -- Virtual --
 -0.0747  -0.0643  -0.0533  -0.0474  -0.0409  -0.0190  -0.0119  -0.0057
  0.0038   0.0086   0.0128   0.0147   0.0174   0.0226   0.0279   0.0363
  0.0445   0.0474   0.0513   0.0539   0.0655   0.0669   0.0702   0.0767
  0.0802   0.0815   0.0827   0.0863   0.0890   0.0928   0.0943   0.0979
  0.1013   0.1044   0.1112   0.1123   0.1139   0.1165   0.1196   0.1225
  0.1250   0.1262   0.1281   0.1327   0.1366   0.1382   0.1394   0.1443
  0.1480   0.1535   0.1569   0.1620   0.1680   0.1699   0.1721   0.1750
  0.1803   0.1872   0.1920   0.1932   0.1999   0.2010   0.2055   0.2112
  0.2161   0.2172   0.2256   0.2295   0.2319   0.2375   0.2436   0.2495
  0.2540   0.2553   0.2578   0.2586   0.2610   0.2684   0.2715   0.2727
  0.2748   0.2776   0.2805   0.2857   0.2884   0.2899   0.2914   0.2991
  0.3088   0.3117   0.3162   0.3230   0.3325   0.3331   0.3438   0.3549
  0.4008   0.4119   0.4273   0.4278   0.4308   0.4372   0.4450   0.4461
  0.4484   0.4533   0.4538   0.4611   0.4669   0.4740   0.4775   0.4847
  0.4874   0.4927   0.5014   0.5027   0.5036   0.5277   0.5426   0.5494
  0.5518   0.5591   0.5622   0.5734   0.5853   0.5914   0.5942   0.5989
  0.6022   0.6100   0.6142   0.6175   0.6255   0.6379   0.6475   0.6566
  0.6632   0.6678   0.6793   0.6838   0.6859   0.6954   0.7052   0.7167
  0.7264   0.7293   0.7537   0.7637   0.7705   0.8071   0.8112   0.8212
  0.8281   0.8336   0.8356   0.8360   0.8382   0.8444   0.8449   0.8459
  0.8478   0.8499   0.8551   0.8571   0.8574   0.8601   0.8649   0.8748
  0.8836   0.8903   0.8956   0.9001   0.9020   0.9067   0.9187   0.9219
  0.9252   0.9315   0.9383   0.9417   0.9483   0.9538   0.9591   0.9646
  0.9715   0.9799   0.9839   0.9902   1.0071   1.0249   1.0315   1.0441
  1.0566   1.0815   1.0854   1.0916   1.1257   1.1304   1.1663   1.1831
  1.1946   1.2132   1.2217   1.2222   1.2339   1.2456   1.2543   1.2665
  1.2724   1.2798   1.2848   1.2888   1.3088   1.3205   1.3539   1.3696
  1.3975   1.4217   1.4327   1.4790   1.4956   1.5100   1.5508   1.5566
  1.5742   1.5839   1.5921   1.6104   1.6175   1.6392   1.6475   1.6659
  1.6895   1.7065   1.7303   1.7565   1.7794   1.7963   1.8302   1.8465
  1.8519   1.8656   1.8707   1.8749   1.9004   1.9135   1.9174   1.9412
  1.9525   1.9581   1.9811   2.0167   2.0373   2.0422   2.0660   2.0889
  2.1042   2.1234   2.1293   2.1992   2.2178   2.2239   2.2418   2.2574
  2.2656   2.2754   2.2788   2.2813   2.2919   2.3020   2.3194   2.3241
  2.3533   2.3889   2.3981   2.4160   2.4209   2.4286   2.4487   2.4715
  2.4896   2.5003   2.5162   2.5364   2.5430   2.5532   2.5915   2.6079
  2.6289   2.6436   2.6600   2.6674   2.6910   2.7229   2.7378   2.7448
  2.7496   2.7543   2.7655   2.7759   2.7896   2.8127   2.8206   2.8367
  2.8821   2.9110   2.9613   2.9787   3.0543   3.0553   3.0782   3.1063
  3.1229   3.1482   3.1596   3.1770   3.2064   3.2173   3.2506   3.3413
  3.3544   3.3779   3.4942   3.5620   3.6430   3.6612   3.7102   3.7569
  3.8061   3.9039   4.0278   4.0923   4.1029   4.3537   4.7971   4.8195
  9.7302   9.7646   9.7829   9.7844   9.8054   9.8174  23.3268  23.5412
 23.7916  23.8433  23.8539  23.9021  23.9407  23.9655  24.0343  24.0391
 24.0833  24.1360  25.7650  25.8021  25.8169  25.8285  25.8666  25.9260
 26.0821  26.0949  26.1024  26.1589  26.1743  26.2911  26.4531  26.5977
 26.6015  26.6386  26.7358  26.9457 215.7194 215.7560 215.7779 215.7792
215.8044 215.8194
 --------------------------------------------------------------

          Ground-State Mulliken Net Atomic Charges

     Atom                 Charge (a.u.)
  ----------------------------------------
      1 C                    -0.259117
      2 C                    -0.769903
      3 Cl                    0.637881
      4 C                    -0.270140
      5 Cl                    0.604474
      6 C                    -0.273306
      7 Cl                    0.632112
      8 C                    -0.298209
      9 Cl                    0.629281
     10 C                    -0.760302
     11 H                     0.234430
     12 C                    -0.065498
     13 C                    -0.698740
     14 H                     0.224366
     15 C                     0.113196
     16 Cl                    0.508605
     17 C                    -0.875469
     18 H                     0.222426
     19 C                     0.265080
     20 Cl                    0.501754
     21 C                    -0.519981
     22 H                     0.217058
  ----------------------------------------
  Sum of atomic charges =     0.000000

 -----------------------------------------------------------------
                    Cartesian Multipole Moments
 -----------------------------------------------------------------
    Charge (ESU x 10^10)
                 0.0000
    Dipole Moment (Debye)
         X      -0.0279      Y      -0.1379      Z      -0.7712
       Tot       0.7839
    Quadrupole Moments (Debye-Ang)
        XX    -149.3177     XY      -0.2105     YY    -146.6332
        XZ       1.0972     YZ      -0.1467     ZZ    -146.7201
    Octopole Moments (Debye-Ang^2)
       XXX    -136.3571    XXY      -0.3961    XYY     -53.2124
       YYY      -7.7404    XXZ     -12.7980    XYZ       1.0943
       YYZ      -3.5867    XZZ     -48.7679    YZZ      -5.4272
       ZZZ     -15.1830
    Hexadecapole Moments (Debye-Ang^3)
      XXXX   -6934.3846   XXXY     191.7375   XXYY   -1382.4478
      XYYY     171.0893   YYYY   -1077.2542   XXXZ    1304.5530
      XXYZ      50.7110   XYYZ     475.3963   YYYZ     114.2644
      XXZZ   -1809.5166   XYZZ      52.4249   YYZZ    -887.4930
      XZZZ    1359.5891   YZZZ     147.0371   ZZZZ   -4156.9557
 -----------------------------------------------------------------
 Calculating analytic gradient of the SCF energy
 Gradient of SCF Energy
            1           2           3           4           5           6
    1  -0.0001279  -0.0000944   0.0001480  -0.0000902  -0.0001117  -0.0000581
    2  -0.0000905   0.0000075  -0.0000983   0.0000022  -0.0000349   0.0000028
    3  -0.0000018  -0.0000533  -0.0000740   0.0000164  -0.0000760   0.0000910
            7           8           9          10          11          12
    1   0.0001400   0.0001414  -0.0000189  -0.0000369   0.0000265   0.0000674
    2  -0.0000184  -0.0000133   0.0000010   0.0000139  -0.0000135   0.0001330
    3  -0.0000497  -0.0000837   0.0000770   0.0000462  -0.0000176  -0.0000482
           13          14          15          16          17          18
    1  -0.0000601   0.0000103  -0.0000626   0.0001246  -0.0000405  -0.0000156
    2   0.0000584   0.0000811   0.0001924  -0.0001288  -0.0000421   0.0000063
    3  -0.0000427   0.0000924  -0.0000412   0.0000327   0.0000863   0.0000144
           19          20          21          22
    1  -0.0000857   0.0000361   0.0001102  -0.0000019
    2  -0.0000841   0.0001143  -0.0000662  -0.0000228
    3   0.0001792  -0.0000928  -0.0000677   0.0000133
 Max gradient component =       1.924E-04
 RMS gradient           =       7.793E-05
 Gradient time:  CPU 257.13 s  wall 257.14 s
 Geometry Optimization Parameters
   NAtoms,    NIC,     NZ,  NCons,   NDum,   NFix, NCnnct, MaxDiis
       22     155      22       0       0       0       0       0

 Cartesian Hessian Update
 Hessian updated using BFGS update


** GEOMETRY OPTIMIZATION IN DELOCALIZED INTERNAL COORDINATES **
   Searching for a Minimum

   Optimization Cycle:   6

                       Coordinates (Angstroms)
     ATOM                X               Y               Z
      1  C         0.0417203737    0.0064768213    0.0617488585
      2  C        -0.0005825022    0.1637702479    1.4555952004
      3  Cl        1.4825803091    0.3901879519    2.3501734324
      4  C        -1.2266759224    0.1770204325    2.1368550809
      5  Cl       -1.2654593423    0.3743590377    3.8623040520
      6  C        -2.4309309728    0.0396913384    1.4271139615
      7  Cl       -3.9520622390    0.0485538143    2.2618793767
      8  C        -2.3846622268   -0.1027793778    0.0369459354
      9  Cl       -3.8446184993   -0.2678718260   -0.9037023090
     10  C        -1.1655382074   -0.1194866898   -0.6266741292
     11  H        -1.1537491288   -0.2507917304   -1.7006971880
     12  C         1.3129693569   -0.0220715779   -0.7180865385
     13  C         2.2690404381   -1.0171816475   -0.4896347367
     14  H         2.1148566793   -1.7637772646    0.2770688132
     15  C         3.4243846757   -1.0406960373   -1.2600286346
     16  Cl        4.6202397288   -2.2936295358   -0.9751271602
     17  C         3.6612682824   -0.0992943639   -2.2573625594
     18  H         4.5661432831   -0.1285061386   -2.8477734832
     19  C         2.6974986651    0.8793766331   -2.4699768294
     20  Cl        2.9692686411    2.0838592885   -3.7177626597
     21  C         1.5277833984    0.9303922352   -1.7189926046
     22  H         0.8015867592    1.7118842464   -1.8997769021
   Point Group: c1    Number of degrees of freedom:    60


   Energy is  -3221.132736284

 Hessian updated using BFGS update

 59 Hessian modes will be used to form the next step
  Hessian Eigenvalues:
     0.004167    0.019238    0.019928    0.023020    0.023189    0.023559
     0.023605    0.023666    0.023887    0.023946    0.024078    0.024093
     0.024109    0.024113    0.024121    0.024148    0.024222    0.024647
     0.027169    0.159950    0.160007    0.160024    0.160601    0.210993
     0.233874    0.234830    0.236112    0.247540    0.248646    0.249980
     0.249992    0.249993    0.256789    0.258773    0.281035    0.300250
     0.300816    0.301020    0.301547    0.307205    0.328295    0.343192
     0.356607    0.356664    0.356849    0.357413    0.391026    0.429707
     0.431920    0.446015    0.455106    0.466054    0.472066    0.474929
     0.476820    0.478841    0.490682    0.510284    0.548938

 Minimum search - taking simple RFO step
 Searching for Lamda that Minimizes Along All modes
 Value Taken    Lamda =  -0.00000932
 Step Taken.  Stepsize is  0.039085

                             Maximum     Tolerance    Cnvgd?
         Gradient           0.000556      0.000300      NO
         Displacement       0.032627      0.001200      NO
         Energy change     -0.000009      0.000001      NO


 New Cartesian Coordinates Obtained by Inverse Iteration

 Displacement from previous Coordinates is:  0.146111
 ----------------------------------------------------------------
             Standard Nuclear Orientation (Angstroms)
    I     Atom           X                Y                Z
 ----------------------------------------------------------------
    1      C       0.0408436505     0.0060107229     0.0609312655
    2      C      -0.0007217808     0.1740788382     1.4534826790
    3      Cl      1.4823397211     0.4152227699     2.3441355629
    4      C      -1.2263527556     0.1873489843     2.1354854340
    5      Cl     -1.2643123778     0.3999290389     3.8593223082
    6      C      -2.4305567020     0.0383579481     1.4274870753
    7      Cl     -3.9515367821     0.0469325488     2.2635641255
    8      C      -2.3846550325    -0.1148032718     0.0385213539
    9      Cl     -3.8442661768    -0.2941804633    -0.9004575051
   10      C      -1.1657693970    -0.1305305212    -0.6259668274
   11      H      -1.1540623410    -0.2685656810    -1.6991512385
   12      C       1.3125756399    -0.0225215172    -0.7189248091
   13      C       2.2628872266    -1.0249848917    -0.4979075822
   14      H       2.1030850134    -1.7776851586     0.2617520312
   15      C       3.4188576774    -1.0479526430    -1.2673705662
   16      Cl      4.6078343155    -2.3092017790    -0.9923409849
   17      C       3.6616973053    -0.0988299206    -2.2561426217
   18      H       4.5670360533    -0.1275891266    -2.8459928085
   19      C       2.7035224458     0.8867376786    -2.4612154425
   20      Cl      2.9826894456     2.1002834338    -3.6983724394
   21      C       1.5331746260     0.9375492632    -1.7108283226
   22      H       0.8107517753     1.7238796050    -1.8859217110
 ----------------------------------------------------------------
 Nuclear Repulsion Energy =        1963.53256222 hartrees
 There are       89 alpha and       89 beta electrons
 Applying Cartesian multipole field
    Component          Value
    ---------          -----
     (2,0,0)        1.00000E-11
     (0,2,0)        2.00000E-11
     (0,0,2)       -3.00000E-11
 Nucleus-field energy     =    -0.0000000261 hartrees
 Requested basis set is 6-311++G(d,p)
 There are 170 shells and 472 basis functions
 A cutoff of  1.0D-15 yielded  10697 shell pairs
 There are     90504 function pairs (     97169 Cartesian)
 Smallest overlap matrix eigenvalue = 2.57E-07
 Linear dependence detected in AO basis
 Number of orthogonalized atomic orbitals = 467
 Maximum deviation from orthogonality = 1.948E-09
 Guess from superposition of atomic densities
 Warning:  Energy on first SCF cycle will be non-variational
 SAD guess density has 178.000000 electrons

 -----------------------------------------------------------------------
  General SCF calculation program by
  Eric Jon Sundstrom, Paul Horn, Yuezhi Mao, Dmitri Zuev, Alec White,
  David Stuck, Shaama M.S., Shane Yost, Joonho Lee, David Small,
  Daniel Levine, Susi Lehtola, Hugh Burton, Evgeny Epifanovsky,
  Bang C. Huynh
 -----------------------------------------------------------------------
 Exchange:     0.2000 Hartree-Fock + 0.0800 Slater + 0.7200 B88
 Correlation:  0.1900 VWN1RPA + 0.8100 LYP
 Using SG-1 standard quadrature grid
 A restricted SCF calculation will be
 performed using DIIS
 SCF converges when DIIS error is below 1.0e-08
 ---------------------------------------
  Cycle       Energy         DIIS error
 ---------------------------------------
    1   -3225.3485552506      2.82e-02  
    2   -3221.0011895215      2.16e-03  
    3   -3220.8923669995      2.80e-03  
    4   -3221.1144052365      7.60e-04  
    5   -3221.1300944096      3.05e-04  
    6   -3221.1325008189      9.50e-05  
    7   -3221.1327120393      3.26e-05  
    8   -3221.1327377567      1.16e-05  
    9   -3221.1327412914      3.56e-06  
   10   -3221.1327416443      1.01e-06  
   11   -3221.1327416706      2.53e-07  
   12   -3221.1327416718      1.38e-07  
   13   -3221.1327416723      4.07e-08  
   14   -3221.1327416725      1.63e-08  
   15   -3221.1327416724      4.30e-09  Convergence criterion met
 ---------------------------------------
 SCF time:   CPU 757.38s  wall 757.00s 
 SCF   energy in the final basis set =    -3221.1327416724
 Total energy in the final basis set =    -3221.1327416724

 --------------------------------------------------------------

                    Orbital Energies (a.u.)
 --------------------------------------------------------------

 Alpha MOs
 -- Occupied --
********-101.5822-101.5813-101.5805-101.5734-101.5726 -10.2855 -10.2842
-10.2809 -10.2785 -10.2676 -10.2671 -10.2401 -10.2320 -10.2250 -10.2172
-10.2147 -10.2138  -9.4974  -9.4969  -9.4958  -9.4953  -9.4879  -9.4871
 -7.2624  -7.2618  -7.2608  -7.2603  -7.2526  -7.2523  -7.2519  -7.2518
 -7.2513  -7.2509  -7.2507  -7.2502  -7.2499  -7.2493  -7.2427  -7.2423
 -7.2419  -7.2415  -0.9653  -0.9332  -0.9190  -0.9010  -0.8937  -0.8720
 -0.8636  -0.8434  -0.7966  -0.7635  -0.7599  -0.7502  -0.6724  -0.6449
 -0.6283  -0.6151  -0.5555  -0.5507  -0.5351  -0.5183  -0.5014  -0.4833
 -0.4728  -0.4693  -0.4654  -0.4606  -0.4403  -0.4372  -0.4251  -0.4070
 -0.4046  -0.4026  -0.3836  -0.3827  -0.3599  -0.3580  -0.3560  -0.3482
 -0.3401  -0.3384  -0.3357  -0.3323  -0.3198  -0.2910  -0.2767  -0.2722
 -0.2683
 -- Virtual --
 -0.0742  -0.0644  -0.0533  -0.0473  -0.0415  -0.0190  -0.0119  -0.0057
  0.0038   0.0085   0.0128   0.0145   0.0174   0.0226   0.0278   0.0362
  0.0447   0.0475   0.0512   0.0539   0.0655   0.0666   0.0703   0.0768
  0.0802   0.0815   0.0826   0.0863   0.0891   0.0927   0.0942   0.0976
  0.1013   0.1043   0.1113   0.1122   0.1139   0.1165   0.1196   0.1223
  0.1247   0.1260   0.1280   0.1325   0.1365   0.1381   0.1392   0.1445
  0.1481   0.1536   0.1567   0.1618   0.1680   0.1699   0.1723   0.1751
  0.1803   0.1871   0.1919   0.1930   0.2001   0.2009   0.2054   0.2113
  0.2161   0.2172   0.2259   0.2298   0.2316   0.2374   0.2435   0.2494
  0.2541   0.2554   0.2578   0.2588   0.2608   0.2684   0.2710   0.2726
  0.2746   0.2780   0.2807   0.2858   0.2880   0.2898   0.2914   0.2991
  0.3088   0.3116   0.3155   0.3228   0.3324   0.3333   0.3438   0.3553
  0.4007   0.4117   0.4273   0.4278   0.4308   0.4369   0.4449   0.4459
  0.4485   0.4533   0.4538   0.4612   0.4668   0.4741   0.4775   0.4846
  0.4875   0.4928   0.5017   0.5022   0.5033   0.5278   0.5425   0.5496
  0.5525   0.5585   0.5615   0.5732   0.5852   0.5916   0.5943   0.5995
  0.6028   0.6107   0.6139   0.6179   0.6251   0.6386   0.6476   0.6567
  0.6634   0.6685   0.6787   0.6837   0.6855   0.6946   0.7053   0.7168
  0.7268   0.7295   0.7542   0.7639   0.7706   0.8071   0.8108   0.8212
  0.8278   0.8338   0.8355   0.8364   0.8383   0.8445   0.8447   0.8460
  0.8483   0.8498   0.8550   0.8574   0.8579   0.8599   0.8649   0.8746
  0.8835   0.8907   0.8956   0.9004   0.9022   0.9060   0.9188   0.9216
  0.9253   0.9306   0.9384   0.9418   0.9483   0.9537   0.9591   0.9646
  0.9712   0.9806   0.9849   0.9912   1.0075   1.0251   1.0318   1.0434
  1.0561   1.0816   1.0858   1.0925   1.1263   1.1307   1.1665   1.1831
  1.1945   1.2135   1.2216   1.2222   1.2339   1.2460   1.2543   1.2665
  1.2727   1.2798   1.2852   1.2889   1.3083   1.3202   1.3545   1.3699
  1.3969   1.4214   1.4315   1.4787   1.4951   1.5115   1.5508   1.5569
  1.5738   1.5847   1.5922   1.6099   1.6176   1.6394   1.6478   1.6660
  1.6893   1.7066   1.7298   1.7563   1.7793   1.7961   1.8302   1.8460
  1.8525   1.8649   1.8707   1.8737   1.9006   1.9140   1.9173   1.9407
  1.9531   1.9595   1.9808   2.0186   2.0375   2.0419   2.0658   2.0895
  2.1040   2.1228   2.1285   2.1994   2.2177   2.2238   2.2415   2.2572
  2.2655   2.2749   2.2783   2.2811   2.2919   2.3024   2.3193   2.3250
  2.3533   2.3890   2.3988   2.4162   2.4207   2.4279   2.4502   2.4719
  2.4893   2.5000   2.5159   2.5362   2.5433   2.5533   2.5913   2.6082
  2.6290   2.6444   2.6608   2.6680   2.6915   2.7210   2.7382   2.7445
  2.7499   2.7549   2.7653   2.7749   2.7885   2.8138   2.8203   2.8371
  2.8806   2.9107   2.9621   2.9794   3.0543   3.0558   3.0784   3.1059
  3.1226   3.1484   3.1594   3.1772   3.2067   3.2172   3.2504   3.3416
  3.3539   3.3777   3.4946   3.5621   3.6433   3.6614   3.7101   3.7576
  3.8064   3.9042   4.0277   4.0922   4.1028   4.3509   4.7974   4.8195
  9.7305   9.7648   9.7827   9.7843   9.8052   9.8173  23.3270  23.5413
 23.7912  23.8434  23.8538  23.9019  23.9405  23.9655  24.0342  24.0389
 24.0837  24.1367  25.7648  25.8018  25.8167  25.8282  25.8667  25.9259
 26.0822  26.0953  26.1016  26.1586  26.1740  26.2917  26.4532  26.5978
 26.6011  26.6399  26.7355  26.9454 215.7197 215.7562 215.7776 215.7792
215.8041 215.8194
 --------------------------------------------------------------

          Ground-State Mulliken Net Atomic Charges

     Atom                 Charge (a.u.)
  ----------------------------------------
      1 C                    -0.285199
      2 C                    -0.783473
      3 Cl                    0.639500
      4 C                    -0.257696
      5 Cl                    0.604259
      6 C                    -0.271103
      7 Cl                    0.631425
      8 C                    -0.306868
      9 Cl                    0.628798
     10 C                    -0.748317
     11 H                     0.234734
     12 C                    -0.070631
     13 C                    -0.678931
     14 H                     0.225649
     15 C                     0.100957
     16 Cl                    0.508956
     17 C                    -0.869515
     18 H                     0.223067
     19 C                     0.248744
     20 Cl                    0.502701
     21 C                    -0.494795
     22 H                     0.217736
  ----------------------------------------
  Sum of atomic charges =     0.000000

 -----------------------------------------------------------------
                    Cartesian Multipole Moments
 -----------------------------------------------------------------
    Charge (ESU x 10^10)
                 0.0000
    Dipole Moment (Debye)
         X      -0.0248      Y      -0.1442      Z      -0.7752
       Tot       0.7889
    Quadrupole Moments (Debye-Ang)
        XX    -149.3327     XY      -0.2150     YY    -146.6196
        XZ       1.1015     YZ      -0.1403     ZZ    -146.7214
    Octopole Moments (Debye-Ang^2)
       XXX    -136.2713    XXY      -0.6453    XYY     -53.2615
       YYY      -8.5168    XXZ     -12.8009    XYZ       1.0749
       YYZ      -3.5378    XZZ     -48.7756    YZZ      -5.6378
       ZZZ     -15.2231
    Hexadecapole Moments (Debye-Ang^3)
      XXXX   -6930.0918   XXXY     185.6878   XXYY   -1384.7498
      XYYY     164.5013   YYYY   -1094.3005   XXXZ    1308.0507
      XXYZ      48.1397   XYYZ     476.6128   YYYZ     105.0613
      XXZZ   -1806.7353   XYZZ      50.6422   YYZZ    -887.9612
      XZZZ    1362.9492   YZZZ     139.0336   ZZZZ   -4142.6984
 -----------------------------------------------------------------
 Calculating analytic gradient of the SCF energy
 Gradient of SCF Energy
            1           2           3           4           5           6
    1  -0.0003435  -0.0000069   0.0001030   0.0000254  -0.0000382  -0.0000270
    2  -0.0001009  -0.0000012  -0.0000367  -0.0000069   0.0000109  -0.0000242
    3   0.0000039  -0.0000084   0.0000378   0.0000174   0.0000239  -0.0001239
            7           8           9          10          11          12
    1  -0.0000525   0.0001343  -0.0000654   0.0001011   0.0000125   0.0000906
    2  -0.0000083  -0.0000092  -0.0000200   0.0000045   0.0000108   0.0002530
    3   0.0000549   0.0000188  -0.0000253   0.0000278  -0.0000092  -0.0002278
           13          14          15          16          17          18
    1   0.0000875  -0.0000133  -0.0000469   0.0000558  -0.0001034   0.0000198
    2  -0.0000769   0.0000482   0.0000732  -0.0000467   0.0000336   0.0000207
    3  -0.0000194   0.0000556   0.0000184   0.0000116   0.0000643  -0.0000163
           19          20          21          22
    1   0.0000275   0.0000254   0.0000557  -0.0000415
    2  -0.0001256   0.0000934  -0.0000815  -0.0000103
    3   0.0001032  -0.0000594   0.0000687  -0.0000167
 Max gradient component =       3.435E-04
 RMS gradient           =       8.101E-05
 Gradient time:  CPU 247.80 s  wall 247.82 s
 Geometry Optimization Parameters
   NAtoms,    NIC,     NZ,  NCons,   NDum,   NFix, NCnnct, MaxDiis
       22     155      22       0       0       0       0       0

 Cartesian Hessian Update
 Hessian updated using BFGS update


** GEOMETRY OPTIMIZATION IN DELOCALIZED INTERNAL COORDINATES **
   Searching for a Minimum

   Optimization Cycle:   7

                       Coordinates (Angstroms)
     ATOM                X               Y               Z
      1  C         0.0408436505    0.0060107229    0.0609312655
      2  C        -0.0007217808    0.1740788382    1.4534826790
      3  Cl        1.4823397211    0.4152227699    2.3441355629
      4  C        -1.2263527556    0.1873489843    2.1354854340
      5  Cl       -1.2643123778    0.3999290389    3.8593223082
      6  C        -2.4305567020    0.0383579481    1.4274870753
      7  Cl       -3.9515367821    0.0469325488    2.2635641255
      8  C        -2.3846550325   -0.1148032718    0.0385213539
      9  Cl       -3.8442661768   -0.2941804633   -0.9004575051
     10  C        -1.1657693970   -0.1305305212   -0.6259668274
     11  H        -1.1540623410   -0.2685656810   -1.6991512385
     12  C         1.3125756399   -0.0225215172   -0.7189248091
     13  C         2.2628872266   -1.0249848917   -0.4979075822
     14  H         2.1030850134   -1.7776851586    0.2617520312
     15  C         3.4188576774   -1.0479526430   -1.2673705662
     16  Cl        4.6078343155   -2.3092017790   -0.9923409849
     17  C         3.6616973053   -0.0988299206   -2.2561426217
     18  H         4.5670360533   -0.1275891266   -2.8459928085
     19  C         2.7035224458    0.8867376786   -2.4612154425
     20  Cl        2.9826894456    2.1002834338   -3.6983724394
     21  C         1.5331746260    0.9375492632   -1.7108283226
     22  H         0.8107517753    1.7238796050   -1.8859217110
   Point Group: c1    Number of degrees of freedom:    60


   Energy is  -3221.132741672

 Hessian updated using BFGS update

 60 Hessian modes will be used to form the next step
  Hessian Eigenvalues:
     0.003009    0.019287    0.019893    0.022745    0.023176    0.023495
     0.023648    0.023689    0.023889    0.023984    0.024052    0.024093
     0.024107    0.024113    0.024124    0.024154    0.024467    0.024602
     0.026285    0.159921    0.160012    0.160107    0.160240    0.210515
     0.234540    0.234820    0.236051    0.247468    0.249292    0.249980
     0.249993    0.249993    0.250469    0.251496    0.258900    0.283450
     0.300314    0.300804    0.301017    0.301779    0.304057    0.325429
     0.342870    0.356596    0.356664    0.356962    0.357488    0.384254
     0.429325    0.432674    0.445004    0.455053    0.468865    0.471045
     0.474103    0.476610    0.478830    0.497994    0.510150    0.548275

 Minimum search - taking simple RFO step
 Searching for Lamda that Minimizes Along All modes
 Value Taken    Lamda =  -0.00000275
 Step Taken.  Stepsize is  0.023767

                             Maximum     Tolerance    Cnvgd?
         Gradient           0.000218      0.000300     YES
         Displacement       0.019345      0.001200      NO
         Energy change     -0.000005      0.000001      NO


 New Cartesian Coordinates Obtained by Inverse Iteration

 Displacement from previous Coordinates is:  0.087529
 ----------------------------------------------------------------
             Standard Nuclear Orientation (Angstroms)
    I     Atom           X                Y                Z
 ----------------------------------------------------------------
    1      C       0.0405770926     0.0067100339     0.0604783665
    2      C      -0.0009708191     0.1812067133     1.4521102990
    3      Cl      1.4818325629     0.4317234804     2.3401122592
    4      C      -1.2263017001     0.1935764538     2.1346044365
    5      Cl     -1.2639272675     0.4132342587     3.8575437448
    6      C      -2.4302632776     0.0374653963     1.4277630259
    7      Cl     -3.9510529155     0.0442933412     2.2641908738
    8      C      -2.3845632274    -0.1215581703     0.0395158472
    9      Cl     -3.8438193559    -0.3099720389    -0.8981346075
   10      C      -1.1658158950    -0.1365161329    -0.6254710602
   11      H      -1.1541271790    -0.2792117049    -1.6980541174
   12      C       1.3124244643    -0.0224574282    -0.7190495492
   13      C       2.2590207146    -1.0293190799    -0.5026767943
   14      H       2.0959280222    -1.7858194165     0.2525434307
   15      C       3.4153187164    -1.0523124221    -1.2717615723
   16      Cl      4.5999292376    -2.3186085585    -1.0023727724
   17      C       3.6618680470    -0.0989859897    -2.2556693737
   18      H       4.5673800902    -0.1279542396    -2.8451989475
   19      C       2.7071678430     0.8909256362    -2.4561831423
   20      Cl      2.9905943967     2.1091910597    -3.6874183599
   21      C       1.5366983052     0.9420412296    -1.7058103404
   22      H       0.8171636943     1.7318334362    -1.8769726699
 ----------------------------------------------------------------
 Nuclear Repulsion Energy =        1963.50692664 hartrees
 There are       89 alpha and       89 beta electrons
 Applying Cartesian multipole field
    Component          Value
    ---------          -----
     (2,0,0)        1.00000E-11
     (0,2,0)        2.00000E-11
     (0,0,2)       -3.00000E-11
 Nucleus-field energy     =    -0.0000000258 hartrees
 Requested basis set is 6-311++G(d,p)
 There are 170 shells and 472 basis functions
 A cutoff of  1.0D-15 yielded  10698 shell pairs
 There are     90532 function pairs (     97205 Cartesian)
 Smallest overlap matrix eigenvalue = 2.57E-07
 Linear dependence detected in AO basis
 Number of orthogonalized atomic orbitals = 467
 Maximum deviation from orthogonality = 6.034E-10
 Guess from superposition of atomic densities
 Warning:  Energy on first SCF cycle will be non-variational
 SAD guess density has 178.000000 electrons

 -----------------------------------------------------------------------
  General SCF calculation program by
  Eric Jon Sundstrom, Paul Horn, Yuezhi Mao, Dmitri Zuev, Alec White,
  David Stuck, Shaama M.S., Shane Yost, Joonho Lee, David Small,
  Daniel Levine, Susi Lehtola, Hugh Burton, Evgeny Epifanovsky,
  Bang C. Huynh
 -----------------------------------------------------------------------
 Exchange:     0.2000 Hartree-Fock + 0.0800 Slater + 0.7200 B88
 Correlation:  0.1900 VWN1RPA + 0.8100 LYP
 Using SG-1 standard quadrature grid
 A restricted SCF calculation will be
 performed using DIIS
 SCF converges when DIIS error is below 1.0e-08
 ---------------------------------------
  Cycle       Energy         DIIS error
 ---------------------------------------
    1   -3225.3488578443      2.82e-02  
    2   -3221.0011790510      2.16e-03  
    3   -3220.8923050989      2.80e-03  
    4   -3221.1143761220      7.61e-04  
    5   -3221.1300957861      3.05e-04  
    6   -3221.1325020623      9.50e-05  
    7   -3221.1327133232      3.26e-05  
    8   -3221.1327391276      1.16e-05  
    9   -3221.1327426608      3.56e-06  
   10   -3221.1327430129      1.01e-06  
   11   -3221.1327430392      2.52e-07  
   12   -3221.1327430404      1.37e-07  
   13   -3221.1327430411      4.07e-08  
   14   -3221.1327430411      1.63e-08  
   15   -3221.1327430410      4.29e-09  Convergence criterion met
 ---------------------------------------
 SCF time:   CPU 740.44s  wall 740.00s 
 SCF   energy in the final basis set =    -3221.1327430410
 Total energy in the final basis set =    -3221.1327430410

 --------------------------------------------------------------

                    Orbital Energies (a.u.)
 --------------------------------------------------------------

 Alpha MOs
 -- Occupied --
********-101.5822-101.5813-101.5805-101.5734-101.5726 -10.2854 -10.2841
-10.2808 -10.2784 -10.2676 -10.2671 -10.2401 -10.2319 -10.2250 -10.2171
-10.2147 -10.2138  -9.4974  -9.4969  -9.4958  -9.4953  -9.4879  -9.4872
 -7.2624  -7.2617  -7.2608  -7.2602  -7.2526  -7.2523  -7.2519  -7.2518
 -7.2513  -7.2509  -7.2507  -7.2502  -7.2499  -7.2492  -7.2427  -7.2423
 -7.2420  -7.2415  -0.9653  -0.9332  -0.9190  -0.9010  -0.8938  -0.8720
 -0.8636  -0.8434  -0.7966  -0.7635  -0.7599  -0.7502  -0.6724  -0.6448
 -0.6284  -0.6151  -0.5554  -0.5507  -0.5351  -0.5185  -0.5014  -0.4834
 -0.4728  -0.4692  -0.4654  -0.4606  -0.4403  -0.4372  -0.4250  -0.4069
 -0.4046  -0.4026  -0.3835  -0.3827  -0.3599  -0.3580  -0.3560  -0.3481
 -0.3401  -0.3383  -0.3357  -0.3323  -0.3198  -0.2908  -0.2768  -0.2721
 -0.2684
 -- Virtual --
 -0.0739  -0.0645  -0.0532  -0.0473  -0.0418  -0.0189  -0.0119  -0.0056
  0.0038   0.0085   0.0128   0.0144   0.0174   0.0226   0.0278   0.0362
  0.0448   0.0475   0.0512   0.0539   0.0655   0.0664   0.0703   0.0769
  0.0801   0.0815   0.0826   0.0862   0.0892   0.0927   0.0942   0.0975
  0.1012   0.1043   0.1113   0.1122   0.1140   0.1164   0.1196   0.1222
  0.1246   0.1260   0.1279   0.1325   0.1365   0.1381   0.1392   0.1445
  0.1481   0.1537   0.1566   0.1617   0.1680   0.1699   0.1724   0.1752
  0.1803   0.1871   0.1918   0.1929   0.2002   0.2008   0.2053   0.2113
  0.2161   0.2173   0.2260   0.2300   0.2314   0.2373   0.2435   0.2494
  0.2541   0.2554   0.2579   0.2589   0.2607   0.2684   0.2707   0.2725
  0.2745   0.2781   0.2808   0.2858   0.2878   0.2896   0.2915   0.2992
  0.3089   0.3115   0.3151   0.3227   0.3323   0.3335   0.3438   0.3556
  0.4007   0.4117   0.4272   0.4278   0.4308   0.4368   0.4449   0.4458
  0.4486   0.4534   0.4539   0.4612   0.4668   0.4742   0.4774   0.4846
  0.4876   0.4928   0.5017   0.5020   0.5032   0.5279   0.5425   0.5498
  0.5528   0.5581   0.5611   0.5730   0.5851   0.5918   0.5944   0.5999
  0.6031   0.6110   0.6138   0.6182   0.6249   0.6390   0.6477   0.6568
  0.6634   0.6690   0.6784   0.6837   0.6852   0.6941   0.7054   0.7170
  0.7271   0.7296   0.7541   0.7639   0.7708   0.8070   0.8105   0.8212
  0.8278   0.8340   0.8355   0.8366   0.8383   0.8443   0.8446   0.8460
  0.8486   0.8498   0.8550   0.8575   0.8580   0.8599   0.8649   0.8745
  0.8834   0.8909   0.8956   0.9006   0.9024   0.9056   0.9189   0.9214
  0.9255   0.9303   0.9384   0.9419   0.9484   0.9537   0.9590   0.9647
  0.9711   0.9809   0.9855   0.9919   1.0079   1.0251   1.0320   1.0430
  1.0559   1.0818   1.0862   1.0929   1.1266   1.1309   1.1667   1.1831
  1.1945   1.2137   1.2215   1.2223   1.2339   1.2462   1.2543   1.2666
  1.2729   1.2800   1.2856   1.2891   1.3081   1.3200   1.3549   1.3701
  1.3966   1.4212   1.4309   1.4785   1.4948   1.5124   1.5508   1.5571
  1.5736   1.5853   1.5924   1.6095   1.6177   1.6395   1.6480   1.6661
  1.6892   1.7068   1.7297   1.7562   1.7794   1.7959   1.8303   1.8458
  1.8528   1.8644   1.8707   1.8730   1.9007   1.9143   1.9172   1.9402
  1.9535   1.9605   1.9809   2.0198   2.0376   2.0419   2.0657   2.0898
  2.1041   2.1225   2.1281   2.1995   2.2177   2.2237   2.2413   2.2571
  2.2654   2.2745   2.2781   2.2811   2.2920   2.3026   2.3192   2.3257
  2.3535   2.3891   2.3993   2.4164   2.4206   2.4276   2.4511   2.4722
  2.4891   2.4999   2.5159   2.5361   2.5437   2.5534   2.5913   2.6083
  2.6290   2.6450   2.6612   2.6684   2.6919   2.7199   2.7383   2.7442
  2.7502   2.7556   2.7653   2.7741   2.7875   2.8149   2.8202   2.8374
  2.8797   2.9105   2.9626   2.9799   3.0544   3.0563   3.0786   3.1058
  3.1227   3.1486   3.1593   3.1774   3.2070   3.2172   3.2503   3.3419
  3.3536   3.3775   3.4949   3.5621   3.6436   3.6617   3.7101   3.7582
  3.8067   3.9045   4.0277   4.0922   4.1028   4.3495   4.7976   4.8195
  9.7307   9.7649   9.7827   9.7843   9.8052   9.8173  23.3272  23.5415
 23.7913  23.8436  23.8536  23.9020  23.9406  23.9656  24.0340  24.0389
 24.0838  24.1370  25.7647  25.8017  25.8165  25.8280  25.8667  25.9259
 26.0824  26.0956  26.1012  26.1585  26.1739  26.2922  26.4534  26.5979
 26.6010  26.6407  26.7355  26.9454 215.7199 215.7564 215.7775 215.7792
215.8041 215.8194
 --------------------------------------------------------------

          Ground-State Mulliken Net Atomic Charges

     Atom                 Charge (a.u.)
  ----------------------------------------
      1 C                    -0.299229
      2 C                    -0.790553
      3 Cl                    0.640177
      4 C                    -0.249865
      5 Cl                    0.604020
      6 C                    -0.270959
      7 Cl                    0.631045
      8 C                    -0.312168
      9 Cl                    0.628379
     10 C                    -0.742263
     11 H                     0.234900
     12 C                    -0.072344
     13 C                    -0.669316
     14 H                     0.226400
     15 C                     0.093430
     16 Cl                    0.509317
     17 C                    -0.865774
     18 H                     0.223401
     19 C                     0.240121
     20 Cl                    0.502972
     21 C                    -0.479693
     22 H                     0.218003
  ----------------------------------------
  Sum of atomic charges =     0.000000

 -----------------------------------------------------------------
                    Cartesian Multipole Moments
 -----------------------------------------------------------------
    Charge (ESU x 10^10)
                -0.0000
    Dipole Moment (Debye)
         X      -0.0235      Y      -0.1477      Z      -0.7772
       Tot       0.7915
    Quadrupole Moments (Debye-Ang)
        XX    -149.3334     XY      -0.2157     YY    -146.6068
        XZ       1.0988     YZ      -0.1376     ZZ    -146.7225
    Octopole Moments (Debye-Ang^2)
       XXX    -136.2241    XXY      -0.7818    XYY     -53.2797
       YYY      -8.9028    XXZ     -12.7967    XYZ       1.0670
       YYZ      -3.5064    XZZ     -48.7652    YZZ      -5.7571
       ZZZ     -15.2279
    Hexadecapole Moments (Debye-Ang^3)
      XXXX   -6926.6484   XXXY     181.7924   XXYY   -1385.9624
      XYYY     160.2505   YYYY   -1104.3839   XXXZ    1310.1670
      XXYZ      46.6613   XYYZ     477.3636   YYYZ      99.7641
      XXZZ   -1804.9412   XYZZ      49.5016   YYZZ    -888.2360
      XZZZ    1364.9681   YZZZ     134.3252   ZZZZ   -4134.1806
 -----------------------------------------------------------------
 Calculating analytic gradient of the SCF energy
 Gradient of SCF Energy
            1           2           3           4           5           6
    1  -0.0001490   0.0000098   0.0000144   0.0000370  -0.0000129   0.0000022
    2  -0.0000325   0.0000087  -0.0000170   0.0000010   0.0000011  -0.0000206
    3  -0.0000040   0.0000137   0.0000197  -0.0000044   0.0000214  -0.0001481
            7           8           9          10          11          12
    1  -0.0000574   0.0000218  -0.0000352   0.0000812   0.0000001   0.0000315
    2  -0.0000216   0.0000112  -0.0000255  -0.0000010  -0.0000011   0.0001276
    3   0.0000094   0.0000991  -0.0000202  -0.0000004  -0.0000025  -0.0001177
           13          14          15          16          17          18
    1   0.0000918  -0.0000114  -0.0000254   0.0000084  -0.0000446   0.0000115
    2  -0.0000590   0.0000182  -0.0000160   0.0000155   0.0000608   0.0000174
    3   0.0000019   0.0000108   0.0000534   0.0000021  -0.0000031   0.0000008
           19          20          21          22
    1   0.0000697   0.0000051  -0.0000334  -0.0000151
    2  -0.0000607   0.0000342  -0.0000358  -0.0000049
    3   0.0000137  -0.0000088   0.0000758  -0.0000131
 Max gradient component =       1.490E-04
 RMS gradient           =       4.679E-05
 Gradient time:  CPU 252.55 s  wall 252.55 s
 Geometry Optimization Parameters
   NAtoms,    NIC,     NZ,  NCons,   NDum,   NFix, NCnnct, MaxDiis
       22     155      22       0       0       0       0       0

 Cartesian Hessian Update
 Hessian updated using BFGS update


** GEOMETRY OPTIMIZATION IN DELOCALIZED INTERNAL COORDINATES **
   Searching for a Minimum

   Optimization Cycle:   8

                       Coordinates (Angstroms)
     ATOM                X               Y               Z
      1  C         0.0405770926    0.0067100339    0.0604783665
      2  C        -0.0009708191    0.1812067133    1.4521102990
      3  Cl        1.4818325629    0.4317234804    2.3401122592
      4  C        -1.2263017001    0.1935764538    2.1346044365
      5  Cl       -1.2639272675    0.4132342587    3.8575437448
      6  C        -2.4302632776    0.0374653963    1.4277630259
      7  Cl       -3.9510529155    0.0442933412    2.2641908738
      8  C        -2.3845632274   -0.1215581703    0.0395158472
      9  Cl       -3.8438193559   -0.3099720389   -0.8981346075
     10  C        -1.1658158950   -0.1365161329   -0.6254710602
     11  H        -1.1541271790   -0.2792117049   -1.6980541174
     12  C         1.3124244643   -0.0224574282   -0.7190495492
     13  C         2.2590207146   -1.0293190799   -0.5026767943
     14  H         2.0959280222   -1.7858194165    0.2525434307
     15  C         3.4153187164   -1.0523124221   -1.2717615723
     16  Cl        4.5999292376   -2.3186085585   -1.0023727724
     17  C         3.6618680470   -0.0989859897   -2.2556693737
     18  H         4.5673800902   -0.1279542396   -2.8451989475
     19  C         2.7071678430    0.8909256362   -2.4561831423
     20  Cl        2.9905943967    2.1091910597   -3.6874183599
     21  C         1.5366983052    0.9420412296   -1.7058103404
     22  H         0.8171636943    1.7318334362   -1.8769726699
   Point Group: c1    Number of degrees of freedom:    60


   Energy is  -3221.132743041

 Hessian updated using BFGS update

 60 Hessian modes will be used to form the next step
  Hessian Eigenvalues:
     0.002582    0.019262    0.019803    0.022519    0.023158    0.023309
     0.023669    0.023683    0.023793    0.023925    0.024012    0.024095
     0.024103    0.024113    0.024131    0.024154    0.024185    0.024692
     0.026011    0.158980    0.159963    0.160050    0.160249    0.210149
     0.233631    0.234715    0.235240    0.244893    0.248976    0.249425
     0.249984    0.249993    0.250446    0.250588    0.259658    0.284887
     0.297316    0.300460    0.301047    0.301264    0.302943    0.321839
     0.339520    0.356561    0.356663    0.356802    0.357447    0.383540
     0.428737    0.432220    0.442269    0.455001    0.465212    0.472330
     0.475561    0.476785    0.478862    0.494080    0.510260    0.553032

 Minimum search - taking simple RFO step
 Searching for Lamda that Minimizes Along All modes
 Value Taken    Lamda =   0.00000000
 Step Taken.  Stepsize is  0.008031

                             Maximum     Tolerance    Cnvgd?
         Gradient           0.000105      0.000300     YES
         Displacement       0.006297      0.001200      NO
         Energy change     -0.000001      0.000001      NO


 New Cartesian Coordinates Obtained by Inverse Iteration

 Displacement from previous Coordinates is:  0.028592
 ----------------------------------------------------------------
             Standard Nuclear Orientation (Angstroms)
    I     Atom           X                Y                Z
 ----------------------------------------------------------------
    1      C       0.0404723429     0.0067677588     0.0602867774
    2      C      -0.0011007668     0.1833576720     1.4515840193
    3      Cl      1.4816237687     0.4376492986     2.3384887943
    4      C      -1.2263007948     0.1953048994     2.1343201397
    5      Cl     -1.2637334569     0.4174134912     3.8569041105
    6      C      -2.4301834014     0.0369579752     1.4279419810
    7      Cl     -3.9507732605     0.0437430797     2.2645620669
    8      C      -2.3845662030    -0.1239211985     0.0397992094
    9      Cl     -3.8436626907    -0.3146253622    -0.8975019126
   10      C      -1.1658963513    -0.1386764587    -0.6253401559
   11      H      -1.1541815848    -0.2827906180    -1.6977415644
   12      C       1.3123227707    -0.0225248394    -0.7190723654
   13      C       2.2577000994    -1.0307161779    -0.5042571956
   14      H       2.0936995166    -1.7884315760     0.2495756907
   15      C       3.4141668076    -1.0536710320    -1.2731980543
   16      Cl      4.5973940398    -2.3215936835    -1.0054938432
   17      C       3.6619151720    -0.0990529281    -2.2555144226
   18      H       4.5674858376    -0.1281133342    -2.8449275900
   19      C       2.7083134727     0.8923120890    -2.4545111822
   20      Cl      2.9931351289     2.1120510880    -3.6838504085
   21      C       1.5378666811     0.9435070624    -1.7041385795
   22      H       0.8193644221     1.7345386520    -1.8738265383
 ----------------------------------------------------------------
 Nuclear Repulsion Energy =        1963.51171661 hartrees
 There are       89 alpha and       89 beta electrons
 Applying Cartesian multipole field
    Component          Value
    ---------          -----
     (2,0,0)        1.00000E-11
     (0,2,0)        2.00000E-11
     (0,0,2)       -3.00000E-11
 Nucleus-field energy     =    -0.0000000257 hartrees
 Requested basis set is 6-311++G(d,p)
 There are 170 shells and 472 basis functions
 A cutoff of  1.0D-15 yielded  10698 shell pairs
 There are     90532 function pairs (     97205 Cartesian)
 Smallest overlap matrix eigenvalue = 2.57E-07
 Linear dependence detected in AO basis
 Number of orthogonalized atomic orbitals = 467
 Maximum deviation from orthogonality = 1.257E-09
 Guess from superposition of atomic densities
 Warning:  Energy on first SCF cycle will be non-variational
 SAD guess density has 178.000000 electrons

 -----------------------------------------------------------------------
  General SCF calculation program by
  Eric Jon Sundstrom, Paul Horn, Yuezhi Mao, Dmitri Zuev, Alec White,
  David Stuck, Shaama M.S., Shane Yost, Joonho Lee, David Small,
  Daniel Levine, Susi Lehtola, Hugh Burton, Evgeny Epifanovsky,
  Bang C. Huynh
 -----------------------------------------------------------------------
 Exchange:     0.2000 Hartree-Fock + 0.0800 Slater + 0.7200 B88
 Correlation:  0.1900 VWN1RPA + 0.8100 LYP
 Using SG-1 standard quadrature grid
 A restricted SCF calculation will be
 performed using DIIS
 SCF converges when DIIS error is below 1.0e-08
 ---------------------------------------
  Cycle       Energy         DIIS error
 ---------------------------------------
    1   -3225.3490935045      2.82e-02  
    2   -3221.0011690220      2.16e-03  
    3   -3220.8922434254      2.80e-03  
    4   -3221.1143602659      7.61e-04  
    5   -3221.1300955976      3.05e-04  
    6   -3221.1325021349      9.50e-05  
    7   -3221.1327134127      3.27e-05  
    8   -3221.1327392436      1.16e-05  
    9   -3221.1327427765      3.56e-06  
   10   -3221.1327431287      1.01e-06  
   11   -3221.1327431553      2.52e-07  
   12   -3221.1327431565      1.37e-07  
   13   -3221.1327431568      4.06e-08  
   14   -3221.1327431571      1.63e-08  
   15   -3221.1327431569      4.29e-09  Convergence criterion met
 ---------------------------------------
 SCF time:   CPU 738.79s  wall 739.00s 
 SCF   energy in the final basis set =    -3221.1327431569
 Total energy in the final basis set =    -3221.1327431569

 --------------------------------------------------------------

                    Orbital Energies (a.u.)
 --------------------------------------------------------------

 Alpha MOs
 -- Occupied --
********-101.5822-101.5813-101.5805-101.5734-101.5726 -10.2854 -10.2841
-10.2808 -10.2784 -10.2676 -10.2671 -10.2400 -10.2319 -10.2250 -10.2171
-10.2147 -10.2138  -9.4974  -9.4969  -9.4958  -9.4953  -9.4879  -9.4872
 -7.2624  -7.2617  -7.2608  -7.2602  -7.2526  -7.2523  -7.2519  -7.2518
 -7.2513  -7.2509  -7.2507  -7.2501  -7.2499  -7.2492  -7.2427  -7.2423
 -7.2420  -7.2415  -0.9653  -0.9332  -0.9190  -0.9010  -0.8938  -0.8720
 -0.8636  -0.8434  -0.7966  -0.7634  -0.7599  -0.7501  -0.6724  -0.6448
 -0.6284  -0.6150  -0.5554  -0.5507  -0.5351  -0.5185  -0.5014  -0.4834
 -0.4728  -0.4692  -0.4654  -0.4606  -0.4403  -0.4372  -0.4250  -0.4069
 -0.4046  -0.4026  -0.3835  -0.3827  -0.3599  -0.3580  -0.3560  -0.3480
 -0.3401  -0.3383  -0.3358  -0.3323  -0.3198  -0.2907  -0.2768  -0.2721
 -0.2684
 -- Virtual --
 -0.0738  -0.0645  -0.0532  -0.0472  -0.0419  -0.0189  -0.0119  -0.0056
  0.0038   0.0085   0.0129   0.0143   0.0174   0.0226   0.0277   0.0361
  0.0448   0.0476   0.0512   0.0539   0.0655   0.0663   0.0704   0.0769
  0.0801   0.0815   0.0826   0.0862   0.0892   0.0927   0.0942   0.0975
  0.1012   0.1043   0.1113   0.1122   0.1140   0.1164   0.1196   0.1221
  0.1246   0.1259   0.1279   0.1324   0.1365   0.1381   0.1391   0.1446
  0.1482   0.1537   0.1565   0.1616   0.1680   0.1699   0.1725   0.1753
  0.1803   0.1871   0.1917   0.1929   0.2003   0.2008   0.2053   0.2113
  0.2161   0.2173   0.2261   0.2300   0.2314   0.2372   0.2434   0.2493
  0.2541   0.2554   0.2579   0.2589   0.2606   0.2684   0.2706   0.2724
  0.2745   0.2782   0.2808   0.2859   0.2877   0.2896   0.2916   0.2992
  0.3089   0.3114   0.3149   0.3226   0.3323   0.3335   0.3439   0.3557
  0.4007   0.4117   0.4272   0.4278   0.4308   0.4368   0.4449   0.4457
  0.4486   0.4534   0.4539   0.4612   0.4668   0.4742   0.4774   0.4845
  0.4876   0.4928   0.5017   0.5021   0.5031   0.5279   0.5425   0.5498
  0.5530   0.5580   0.5610   0.5730   0.5851   0.5919   0.5944   0.6000
  0.6032   0.6111   0.6137   0.6183   0.6248   0.6391   0.6477   0.6568
  0.6634   0.6692   0.6782   0.6837   0.6851   0.6940   0.7055   0.7170
  0.7272   0.7296   0.7541   0.7640   0.7709   0.8070   0.8105   0.8212
  0.8277   0.8341   0.8354   0.8366   0.8383   0.8443   0.8446   0.8461
  0.8487   0.8498   0.8550   0.8576   0.8580   0.8600   0.8649   0.8745
  0.8834   0.8910   0.8956   0.9006   0.9025   0.9055   0.9190   0.9213
  0.9255   0.9302   0.9385   0.9420   0.9484   0.9537   0.9590   0.9647
  0.9711   0.9809   0.9857   0.9921   1.0080   1.0252   1.0321   1.0429
  1.0558   1.0819   1.0863   1.0931   1.1267   1.1310   1.1668   1.1830
  1.1945   1.2138   1.2215   1.2223   1.2339   1.2463   1.2543   1.2667
  1.2730   1.2800   1.2857   1.2892   1.3080   1.3199   1.3550   1.3701
  1.3965   1.4212   1.4307   1.4784   1.4947   1.5127   1.5508   1.5572
  1.5735   1.5855   1.5924   1.6094   1.6178   1.6395   1.6481   1.6661
  1.6891   1.7068   1.7296   1.7562   1.7794   1.7959   1.8303   1.8457
  1.8529   1.8643   1.8707   1.8728   1.9007   1.9144   1.9172   1.9401
  1.9536   1.9609   1.9809   2.0202   2.0376   2.0419   2.0657   2.0899
  2.1041   2.1225   2.1280   2.1996   2.2177   2.2237   2.2413   2.2570
  2.2654   2.2743   2.2780   2.2811   2.2920   2.3026   2.3192   2.3259
  2.3535   2.3891   2.3995   2.4165   2.4206   2.4275   2.4514   2.4723
  2.4891   2.4999   2.5158   2.5360   2.5439   2.5534   2.5913   2.6084
  2.6290   2.6451   2.6614   2.6686   2.6920   2.7195   2.7383   2.7441
  2.7503   2.7559   2.7653   2.7738   2.7871   2.8153   2.8203   2.8375
  2.8794   2.9105   2.9628   2.9801   3.0545   3.0564   3.0786   3.1057
  3.1228   3.1487   3.1593   3.1775   3.2071   3.2172   3.2503   3.3420
  3.3535   3.3774   3.4950   3.5621   3.6437   3.6617   3.7100   3.7584
  3.8067   3.9046   4.0277   4.0921   4.1028   4.3490   4.7976   4.8195
  9.7307   9.7650   9.7827   9.7843   9.8053   9.8173  23.3273  23.5416
 23.7913  23.8435  23.8536  23.9020  23.9406  23.9657  24.0340  24.0389
 24.0837  24.1372  25.7647  25.8017  25.8165  25.8280  25.8668  25.9260
 26.0825  26.0958  26.1011  26.1584  26.1739  26.2924  26.4534  26.5979
 26.6009  26.6409  26.7356  26.9455 215.7200 215.7564 215.7775 215.7792
215.8041 215.8194
 --------------------------------------------------------------

          Ground-State Mulliken Net Atomic Charges

     Atom                 Charge (a.u.)
  ----------------------------------------
      1 C                    -0.303581
      2 C                    -0.792420
      3 Cl                    0.640408
      4 C                    -0.247249
      5 Cl                    0.603951
      6 C                    -0.271065
      7 Cl                    0.630893
      8 C                    -0.313810
      9 Cl                    0.628236
     10 C                    -0.740572
     11 H                     0.234961
     12 C                    -0.073254
     13 C                    -0.666424
     14 H                     0.226608
     15 C                     0.091261
     16 Cl                    0.509405
     17 C                    -0.864616
     18 H                     0.223489
     19 C                     0.237229
     20 Cl                    0.503053
     21 C                    -0.474591
     22 H                     0.218089
  ----------------------------------------
  Sum of atomic charges =     0.000000

 -----------------------------------------------------------------
                    Cartesian Multipole Moments
 -----------------------------------------------------------------
    Charge (ESU x 10^10)
                -0.0000
    Dipole Moment (Debye)
         X      -0.0238      Y      -0.1487      Z      -0.7777
       Tot       0.7921
    Quadrupole Moments (Debye-Ang)
        XX    -149.3327     XY      -0.2152     YY    -146.6025
        XZ       1.0963     YZ      -0.1365     ZZ    -146.7218
    Octopole Moments (Debye-Ang^2)
       XXX    -136.2217    XXY      -0.8244    XYY     -53.2868
       YYY      -9.0518    XXZ     -12.7905    XYZ       1.0632
       YYZ      -3.4919    XZZ     -48.7685    YZZ      -5.8022
       ZZZ     -15.2216
    Hexadecapole Moments (Debye-Ang^3)
      XXXX   -6925.4701   XXXY     180.5493   XXYY   -1386.3459
      XYYY     158.9209   YYYY   -1107.6639   XXXZ    1310.8145
      XXYZ      46.1804   XYYZ     477.6000   YYYZ      98.0311
      XXZZ   -1804.2996   XYZZ      49.1409   YYZZ    -888.3037
      XZZZ    1365.5655   YZZZ     132.7936   ZZZZ   -4131.2980
 -----------------------------------------------------------------
 Calculating analytic gradient of the SCF energy
 Gradient of SCF Energy
            1           2           3           4           5           6
    1  -0.0000287  -0.0000014  -0.0000143   0.0000194  -0.0000099  -0.0000041
    2  -0.0000044  -0.0000006  -0.0000021  -0.0000071  -0.0000009  -0.0000179
    3  -0.0000116   0.0000205  -0.0000005  -0.0000009  -0.0000000  -0.0000537
            7           8           9          10          11          12
    1  -0.0000222  -0.0000145  -0.0000013   0.0000342   0.0000003   0.0000003
    2  -0.0000133  -0.0000056  -0.0000156  -0.0000053  -0.0000039   0.0000350
    3  -0.0000013   0.0000382  -0.0000221  -0.0000135  -0.0000040  -0.0000288
           13          14          15          16          17          18
    1   0.0000417  -0.0000021  -0.0000100   0.0000039  -0.0000114   0.0000084
    2  -0.0000127   0.0000057  -0.0000179   0.0000222   0.0000431   0.0000121
    3  -0.0000003   0.0000026   0.0000399   0.0000045  -0.0000143   0.0000106
           19          20          21          22
    1   0.0000452  -0.0000014  -0.0000314  -0.0000007
    2  -0.0000131   0.0000093  -0.0000076   0.0000006
    3  -0.0000075   0.0000079   0.0000387  -0.0000042
 Max gradient component =       5.374E-05
 RMS gradient           =       1.903E-05
 Gradient time:  CPU 249.78 s  wall 249.79 s
 Geometry Optimization Parameters
   NAtoms,    NIC,     NZ,  NCons,   NDum,   NFix, NCnnct, MaxDiis
       22     155      22       0       0       0       0       0

 Cartesian Hessian Update
 Hessian updated using BFGS update


** GEOMETRY OPTIMIZATION IN DELOCALIZED INTERNAL COORDINATES **
   Searching for a Minimum

   Optimization Cycle:   9

                       Coordinates (Angstroms)
     ATOM                X               Y               Z
      1  C         0.0404723429    0.0067677588    0.0602867774
      2  C        -0.0011007668    0.1833576720    1.4515840193
      3  Cl        1.4816237687    0.4376492986    2.3384887943
      4  C        -1.2263007948    0.1953048994    2.1343201397
      5  Cl       -1.2637334569    0.4174134912    3.8569041105
      6  C        -2.4301834014    0.0369579752    1.4279419810
      7  Cl       -3.9507732605    0.0437430797    2.2645620669
      8  C        -2.3845662030   -0.1239211985    0.0397992094
      9  Cl       -3.8436626907   -0.3146253622   -0.8975019126
     10  C        -1.1658963513   -0.1386764587   -0.6253401559
     11  H        -1.1541815848   -0.2827906180   -1.6977415644
     12  C         1.3123227707   -0.0225248394   -0.7190723654
     13  C         2.2577000994   -1.0307161779   -0.5042571956
     14  H         2.0936995166   -1.7884315760    0.2495756907
     15  C         3.4141668076   -1.0536710320   -1.2731980543
     16  Cl        4.5973940398   -2.3215936835   -1.0054938432
     17  C         3.6619151720   -0.0990529281   -2.2555144226
     18  H         4.5674858376   -0.1281133342   -2.8449275900
     19  C         2.7083134727    0.8923120890   -2.4545111822
     20  Cl        2.9931351289    2.1120510880   -3.6838504085
     21  C         1.5378666811    0.9435070624   -1.7041385795
     22  H         0.8193644221    1.7345386520   -1.8738265383
   Point Group: c1    Number of degrees of freedom:    60


   Energy is  -3221.132743157

 Hessian updated using BFGS update

 60 Hessian modes will be used to form the next step
  Hessian Eigenvalues:
     0.002615    0.019071    0.019773    0.021556    0.023021    0.023253
     0.023601    0.023685    0.023717    0.023908    0.024008    0.024085
     0.024096    0.024114    0.024124    0.024147    0.024173    0.024768
     0.026828    0.157163    0.159953    0.160122    0.160462    0.209705
     0.229801    0.234738    0.235136    0.243891    0.248784    0.249622
     0.249987    0.250039    0.250442    0.252266    0.261306    0.283653
     0.293728    0.300677    0.301013    0.301117    0.304604    0.318818
     0.338394    0.356495    0.356659    0.356784    0.357524    0.381676
     0.423264    0.431366    0.435923    0.452601    0.457617    0.471792
     0.472377    0.476910    0.478605    0.493526    0.510121    0.548386

 Minimum search - taking simple RFO step
 Searching for Lamda that Minimizes Along All modes
 Value Taken    Lamda =   0.00000000
 Step Taken.  Stepsize is  0.000994

                             Maximum     Tolerance    Cnvgd?
         Gradient           0.000050      0.000300     YES
         Displacement       0.000499      0.001200     YES
         Energy change     -0.000000      0.000001     YES

 Final energy is   -3221.1327431569343     


 ******************************
 **  OPTIMIZATION CONVERGED  **
 ******************************

                       Coordinates (Angstroms)
     ATOM                X               Y               Z
      1  C         0.0404723429    0.0067677588    0.0602867774
      2  C        -0.0011007668    0.1833576720    1.4515840193
      3  Cl        1.4816237687    0.4376492986    2.3384887943
      4  C        -1.2263007948    0.1953048994    2.1343201397
      5  Cl       -1.2637334569    0.4174134912    3.8569041105
      6  C        -2.4301834014    0.0369579752    1.4279419810
      7  Cl       -3.9507732605    0.0437430797    2.2645620669
      8  C        -2.3845662030   -0.1239211985    0.0397992094
      9  Cl       -3.8436626907   -0.3146253622   -0.8975019126
     10  C        -1.1658963513   -0.1386764587   -0.6253401559
     11  H        -1.1541815848   -0.2827906180   -1.6977415644
     12  C         1.3123227707   -0.0225248394   -0.7190723654
     13  C         2.2577000994   -1.0307161779   -0.5042571956
     14  H         2.0936995166   -1.7884315760    0.2495756907
     15  C         3.4141668076   -1.0536710320   -1.2731980543
     16  Cl        4.5973940398   -2.3215936835   -1.0054938432
     17  C         3.6619151720   -0.0990529281   -2.2555144226
     18  H         4.5674858376   -0.1281133342   -2.8449275900
     19  C         2.7083134727    0.8923120890   -2.4545111822
     20  Cl        2.9931351289    2.1120510880   -3.6838504085
     21  C         1.5378666811    0.9435070624   -1.7041385795
     22  H         0.8193644221    1.7345386520   -1.8738265383

Z-matrix Print:
$molecule
0 1
Cl
C  1 1.746349
C  2 1.402636 1 119.550717
C  2 1.403075 1 119.786439 3 178.218052 0
C  4 1.395193 2 118.346076 1 -177.382769 0
H  5 1.082105 4 119.441650 2 -179.576403 0
C  5 1.388447 4 121.493856 2 -0.603302 0
C  7 1.398179 5 120.362810 4 -0.094622 0
C  4 1.491932 2 123.074391 1 2.155334 0
C  9 1.398014 4 119.475139 2 -118.491251 0
H  10 1.082021 9 120.566758 4 2.734648 0
C  10 1.391268 9 119.362284 4 -178.254708 0
C  12 1.389878 10 121.751238 9 0.245632 0
H  13 1.080884 12 121.059272 10 -179.993764 0
C  13 1.391984 12 117.910093 10 0.010931 0
C  15 1.388961 13 121.839071 12 -0.140936 0
H  16 1.081338 15 120.041966 13 179.850768 0
Cl 8 1.735561 7 120.505473 5 -179.528252 0
Cl 3 1.737248 2 120.169127 1 -1.699278 0
Cl 7 1.744667 5 118.393700 4 -179.928746 0
Cl 15 1.754799 13 118.892455 12 179.710335 0
Cl 12 1.755039 10 119.258230 9 -179.635326 0
$end


 --------------------------------------------------------------

                    Orbital Energies (a.u.)
 --------------------------------------------------------------

 Alpha MOs
 -- Occupied --
********-101.5822-101.5813-101.5805-101.5734-101.5726 -10.2854 -10.2841
-10.2808 -10.2784 -10.2676 -10.2671 -10.2400 -10.2319 -10.2250 -10.2171
-10.2147 -10.2138  -9.4974  -9.4969  -9.4958  -9.4953  -9.4879  -9.4872
 -7.2624  -7.2617  -7.2608  -7.2602  -7.2526  -7.2523  -7.2519  -7.2518
 -7.2513  -7.2509  -7.2507  -7.2501  -7.2499  -7.2492  -7.2427  -7.2423
 -7.2420  -7.2415  -0.9653  -0.9332  -0.9190  -0.9010  -0.8938  -0.8720
 -0.8636  -0.8434  -0.7966  -0.7634  -0.7599  -0.7501  -0.6724  -0.6448
 -0.6284  -0.6150  -0.5554  -0.5507  -0.5351  -0.5185  -0.5014  -0.4834
 -0.4728  -0.4692  -0.4654  -0.4606  -0.4403  -0.4372  -0.4250  -0.4069
 -0.4046  -0.4026  -0.3835  -0.3827  -0.3599  -0.3580  -0.3560  -0.3480
 -0.3401  -0.3383  -0.3358  -0.3323  -0.3198  -0.2907  -0.2768  -0.2721
 -0.2684
 -- Virtual --
 -0.0738  -0.0645  -0.0532  -0.0472  -0.0419  -0.0189  -0.0119  -0.0056
  0.0038   0.0085   0.0129   0.0143   0.0174   0.0226   0.0277   0.0361
  0.0448   0.0476   0.0512   0.0539   0.0655   0.0663   0.0704   0.0769
  0.0801   0.0815   0.0826   0.0862   0.0892   0.0927   0.0942   0.0975
  0.1012   0.1043   0.1113   0.1122   0.1140   0.1164   0.1196   0.1221
  0.1246   0.1259   0.1279   0.1324   0.1365   0.1381   0.1391   0.1446
  0.1482   0.1537   0.1565   0.1616   0.1680   0.1699   0.1725   0.1753
  0.1803   0.1871   0.1917   0.1929   0.2003   0.2008   0.2053   0.2113
  0.2161   0.2173   0.2261   0.2300   0.2314   0.2372   0.2434   0.2493
  0.2541   0.2554   0.2579   0.2589   0.2606   0.2684   0.2706   0.2724
  0.2745   0.2782   0.2808   0.2859   0.2877   0.2896   0.2916   0.2992
  0.3089   0.3114   0.3149   0.3226   0.3323   0.3335   0.3439   0.3557
  0.4007   0.4117   0.4272   0.4278   0.4308   0.4368   0.4449   0.4457
  0.4486   0.4534   0.4539   0.4612   0.4668   0.4742   0.4774   0.4845
  0.4876   0.4928   0.5017   0.5021   0.5031   0.5279   0.5425   0.5498
  0.5530   0.5580   0.5610   0.5730   0.5851   0.5919   0.5944   0.6000
  0.6032   0.6111   0.6137   0.6183   0.6248   0.6391   0.6477   0.6568
  0.6634   0.6692   0.6782   0.6837   0.6851   0.6940   0.7055   0.7170
  0.7272   0.7296   0.7541   0.7640   0.7709   0.8070   0.8105   0.8212
  0.8277   0.8341   0.8354   0.8366   0.8383   0.8443   0.8446   0.8461
  0.8487   0.8498   0.8550   0.8576   0.8580   0.8600   0.8649   0.8745
  0.8834   0.8910   0.8956   0.9006   0.9025   0.9055   0.9190   0.9213
  0.9255   0.9302   0.9385   0.9420   0.9484   0.9537   0.9590   0.9647
  0.9711   0.9809   0.9857   0.9921   1.0080   1.0252   1.0321   1.0429
  1.0558   1.0819   1.0863   1.0931   1.1267   1.1310   1.1668   1.1830
  1.1945   1.2138   1.2215   1.2223   1.2339   1.2463   1.2543   1.2667
  1.2730   1.2800   1.2857   1.2892   1.3080   1.3199   1.3550   1.3701
  1.3965   1.4212   1.4307   1.4784   1.4947   1.5127   1.5508   1.5572
  1.5735   1.5855   1.5924   1.6094   1.6178   1.6395   1.6481   1.6661
  1.6891   1.7068   1.7296   1.7562   1.7794   1.7959   1.8303   1.8457
  1.8529   1.8643   1.8707   1.8728   1.9007   1.9144   1.9172   1.9401
  1.9536   1.9609   1.9809   2.0202   2.0376   2.0419   2.0657   2.0899
  2.1041   2.1225   2.1280   2.1996   2.2177   2.2237   2.2413   2.2570
  2.2654   2.2743   2.2780   2.2811   2.2920   2.3026   2.3192   2.3259
  2.3535   2.3891   2.3995   2.4165   2.4206   2.4275   2.4514   2.4723
  2.4891   2.4999   2.5158   2.5360   2.5439   2.5534   2.5913   2.6084
  2.6290   2.6451   2.6614   2.6686   2.6920   2.7195   2.7383   2.7441
  2.7503   2.7559   2.7653   2.7738   2.7871   2.8153   2.8203   2.8375
  2.8794   2.9105   2.9628   2.9801   3.0545   3.0564   3.0786   3.1057
  3.1228   3.1487   3.1593   3.1775   3.2071   3.2172   3.2503   3.3420
  3.3535   3.3774   3.4950   3.5621   3.6437   3.6617   3.7100   3.7584
  3.8067   3.9046   4.0277   4.0921   4.1028   4.3490   4.7976   4.8195
  9.7307   9.7650   9.7827   9.7843   9.8053   9.8173  23.3273  23.5416
 23.7913  23.8435  23.8536  23.9020  23.9406  23.9657  24.0340  24.0389
 24.0837  24.1372  25.7647  25.8017  25.8165  25.8280  25.8668  25.9260
 26.0825  26.0958  26.1011  26.1584  26.1739  26.2924  26.4534  26.5979
 26.6009  26.6409  26.7356  26.9455 215.7200 215.7564 215.7775 215.7792
215.8041 215.8194
 --------------------------------------------------------------

          Ground-State Mulliken Net Atomic Charges

     Atom                 Charge (a.u.)
  ----------------------------------------
      1 C                    -0.303581
      2 C                    -0.792420
      3 Cl                    0.640408
      4 C                    -0.247249
      5 Cl                    0.603951
      6 C                    -0.271065
      7 Cl                    0.630893
      8 C                    -0.313810
      9 Cl                    0.628236
     10 C                    -0.740572
     11 H                     0.234961
     12 C                    -0.073254
     13 C                    -0.666424
     14 H                     0.226608
     15 C                     0.091261
     16 Cl                    0.509405
     17 C                    -0.864616
     18 H                     0.223489
     19 C                     0.237229
     20 Cl                    0.503053
     21 C                    -0.474591
     22 H                     0.218089
  ----------------------------------------
  Sum of atomic charges =     0.000000

 -----------------------------------------------------------------
                    Cartesian Multipole Moments
 -----------------------------------------------------------------
    Charge (ESU x 10^10)
                -0.0000
    Dipole Moment (Debye)
         X      -0.0238      Y      -0.1487      Z      -0.7777
       Tot       0.7921
    Quadrupole Moments (Debye-Ang)
        XX    -149.3327     XY      -0.2152     YY    -146.6025
        XZ       1.0963     YZ      -0.1365     ZZ    -146.7218
    Octopole Moments (Debye-Ang^2)
       XXX    -136.2217    XXY      -0.8244    XYY     -53.2868
       YYY      -9.0518    XXZ     -12.7905    XYZ       1.0632
       YYZ      -3.4919    XZZ     -48.7685    YZZ      -5.8022
       ZZZ     -15.2216
    Hexadecapole Moments (Debye-Ang^3)
      XXXX   -6925.4701   XXXY     180.5493   XXYY   -1386.3459
      XYYY     158.9209   YYYY   -1107.6639   XXXZ    1310.8145
      XXYZ      46.1804   XYYZ     477.6000   YYYZ      98.0311
      XXZZ   -1804.2996   XYZZ      49.1409   YYZZ    -888.3037
      XZZZ    1365.5655   YZZZ     132.7936   ZZZZ   -4131.2980
 -----------------------------------------------------------------
Archival summary:
1\1\november\OPT\ProcedureUnspecified\BasisUnspecified\l6124\taweetha\FriJan1005:26:132020FriJan1005:26:132020\0\\#,OPT,ProcedureUnspecified,BasisUnspecified,\\0,1\Cl\C,1,1.74635\C,2,1.40264,1,119.551\C,2,1.40308,1,119.786,3,178.218,0\C,4,1.39519,2,118.346,1,-177.383,0\H,5,1.0821,4,119.442,2,-179.576,0\C,5,1.38845,4,121.494,2,-0.603302,0\C,7,1.39818,5,120.363,4,-0.0946221,0\C,4,1.49193,2,123.074,1,2.15533,0\C,9,1.39801,4,119.475,2,-118.491,0\H,10,1.08202,9,120.567,4,2.73465,0\C,10,1.39127,9,119.362,4,-178.255,0\C,12,1.38988,10,121.751,9,0.245632,0\H,13,1.08088,12,121.059,10,-179.994,0\C,13,1.39198,12,117.91,10,0.0109308,0\C,15,1.38896,13,121.839,12,-0.140936,0\H,16,1.08134,15,120.042,13,179.851,0\Cl,8,1.73556,7,120.505,5,-179.528,0\Cl,3,1.73725,2,120.169,1,-1.69928,0\Cl,7,1.74467,5,118.394,4,-179.929,0\Cl,15,1.7548,13,118.892,12,179.71,0\Cl,12,1.75504,10,119.258,9,-179.635,0\\\@

 Total job time:  8967.29s(wall), 8966.69s(cpu) 
 Fri Jan 10 05:26:13 2020

        *************************************************************
        *                                                           *
        *  Thank you very much for using Q-Chem.  Have a nice day.  *
        *                                                           *
        *************************************************************


 
User input: 2 of 2 
 
                  Welcome to Q-Chem
     A Quantum Leap Into The Future Of Chemistry


 Q-Chem 5.2 (devel), Q-Chem, Inc., Pleasanton, CA (2019)

 Yihan Shao,  Zhengting Gan,  E. Epifanovsky,  A. T. B. Gilbert,  M. Wormit,  
 J. Kussmann,  A. W. Lange,  A. Behn,  Jia Deng,  Xintian Feng,  D. Ghosh,  
 M. Goldey,  P. R. Horn,  L. D. Jacobson,  I. Kaliman,  T. Kus,  A. Landau,  
 Jie Liu,  E. I. Proynov,  R. M. Richard,  R. P. Steele,  E. J. Sundstrom,  
 H. L. Woodcock III,  P. M. Zimmerman,  D. Zuev,  B. Albrecht,  E. Alguire,  
 S. A. Baeppler,  D. Barton,  Z. Benda,  Y. A. Bernard,  E. J. Berquist,  
 K. B. Bravaya,  H. Burton,  D. Casanova,  Chun-Min Chang,  Yunqing Chen,  
 A. Chien,  K. D. Closser,  M. P. Coons,  S. Coriani,  S. Dasgupta,  
 A. L. Dempwolff,  M. Diedenhofen,  Hainam Do,  R. G. Edgar,  Po-Tung Fang,  
 S. Faraji,  S. Fatehi,  Qingguo Feng,  K. D. Fenk,  J. Fosso-Tande,  
 J. Gayvert,  Qinghui Ge,  A. Ghysels,  G. Gidofalvi,  J. Gomes,  
 J. Gonthier,  A. Gunina,  D. Hait,  M. W. D. Hanson-Heine,  
 P. H. P. Harbach,  A. W. Hauser,  M. F. Herbst,  J. E. Herr,  
 E. G. Hohenstein,  Z. C. Holden,  Kerwin Hui,  B. C. Huynh,  T.-C. Jagau,  
 Hyunjun Ji,  B. Kaduk,  K. Khistyaev,  Jaehoon Kim,  P. Klunzinger,  K. Koh,  
 D. Kosenkov,  L. Koulias,  T. Kowalczyk,  C. M. Krauter,  A. Kunitsa,  
 Ka Un Lao,  A. Laurent,  K. V. Lawler,  Joonho Lee,  D. Lefrancois,  
 S. Lehtola,  D. S. Levine,  Yi-Pei Li,  You-Sheng Lin,  Fenglai Liu,  
 E. Livshits,  A. Luenser,  P. Manohar,  E. Mansoor,  S. F. Manzer,  
 Shan-Ping Mao,  Yuezhi Mao,  N. Mardirossian,  A. V. Marenich,  
 T. Markovich,  L. A. Martinez-Martinez,  S. A. Maurer,  N. J. Mayhall,  
 S. C. McKenzie,  J.-M. Mewes,  P. Morgante,  A. F. Morrison,  
 J. W. Mullinax,  K. Nanda,  T. S. Nguyen-Beck,  R. Olivares-Amaya,  
 J. A. Parkhill,  Zheng Pei,  T. M. Perrine,  F. Plasser,  P. Pokhilko,  
 S. Prager,  A. Prociuk,  E. Ramos,  D. R. Rehn,  F. Rob,  M. Scheurer,  
 M. Schneider,  N. Sergueev,  S. M. Sharada,  S. Sharma,  D. W. Small,  
 T. Stauch,  T. Stein,  Yu-Chuan Su,  A. J. W. Thom,  A. Tkatchenko,  
 T. Tsuchimochi,  N. M. Tubman,  L. Vogt,  M. L. Vidal,  O. Vydrov,  
 M. A. Watson,  J. Wenzel,  M. de Wergifosse,  T. A. Wesolowski,  A. White,  
 J. Witte,  A. Yamada,  Jun Yang,  K. Yao,  S. Yeganeh,  S. R. Yost,  
 Zhi-Qiang You,  A. Zech,  Igor Ying Zhang,  Xing Zhang,  Yan Zhao,  
 Ying Zhu,  B. R. Brooks,  G. K. L. Chan,  C. J. Cramer,  M. S. Gordon,  
 W. J. Hehre,  A. Klamt,  M. W. Schmidt,  C. D. Sherrill,  D. G. Truhlar,  
 A. Aspuru-Guzik,  R. Baer,  A. T. Bell,  N. A. Besley,  Jeng-Da Chai,  
 A. E. DePrince, III,  R. A. DiStasio Jr.,  A. Dreuw,  B. D. Dunietz,  
 T. R. Furlani,  Chao-Ping Hsu,  Yousung Jung,  Jing Kong,  D. S. Lambrecht,  
 WanZhen Liang,  C. Ochsenfeld,  V. A. Rassolov,  L. V. Slipchenko,  
 J. E. Subotnik,  T. Van Voorhis,  J. M. Herbert,  A. I. Krylov,  
 P. M. W. Gill,  M. Head-Gordon

 Contributors to earlier versions of Q-Chem not listed above: 
 R. D. Adamson,  B. Austin,  J. Baker,  G. J. O. Beran,  K. Brandhorst,  
 S. T. Brown,  E. F. C. Byrd,  A. K. Chakraborty,  C.-L. Cheng,  
 Siu Hung Chien,  D. M. Chipman,  D. L. Crittenden,  H. Dachsel,  
 R. J. Doerksen,  A. D. Dutoi,  L. Fusti-Molnar,  W. A. Goddard III,  
 A. Golubeva-Zadorozhnaya,  S. R. Gwaltney,  G. Hawkins,  A. Heyden,  
 S. Hirata,  G. Kedziora,  F. J. Keil,  C. Kelley,  Jihan Kim,  R. A. King,  
 R. Z. Khaliullin,  P. P. Korambath,  W. Kurlancheek,  A. M. Lee,  M. S. Lee,  
 S. V. Levchenko,  Ching Yeh Lin,  D. Liotard,  R. C. Lochan,  I. Lotan,  
 P. E. Maslen,  N. Nair,  D. P. O'Neill,  D. Neuhauser,  E. Neuscamman,  
 C. M. Oana,  R. Olson,  B. Peters,  R. Peverati,  P. A. Pieniazek,  
 Y. M. Rhee,  J. Ritchie,  M. A. Rohrdanz,  E. Rosta,  N. J. Russ,  
 H. F. Schaefer III,  N. E. Schultz,  N. Shenvi,  A. C. Simmonett,  A. Sodt,  
 D. Stuck,  K. S. Thanthiriwatte,  V. Vanovschi,  Tao Wang,  A. Warshel,  
 C. F. Williams,  Q. Wu,  X. Xu,  W. Zhang

 Please cite Q-Chem as follows:
 Y. Shao et al., Mol. Phys. 113, 184-215 (2015)
 DOI: 10.1080/00268976.2014.952696

 Q-Chem 5.2.1 for Intel X86 EM64T Linux

 Parts of Q-Chem use Armadillo 8.300.2 (Tropical Shenanigans).
 http://arma.sourceforge.net/

 Q-Chem begins on Fri Jan 10 05:26:13 2020  

Host: 
0

     Scratch files written to /scratch/taweetham/qchem15827//
NAlpha2: 178
NElect   178
Mult     1
The previous job contains 0 fragments, simply inherited here

 Q-Chem warning in module libgen/rem_setup.C, line 2168:

 Setting Thresh to 1e-14


Checking the input file for inconsistencies... 	...done.

--------------------------------------------------------------
User input:
--------------------------------------------------------------

$MOLECULE
READ
$END

$REM
   JOB_TYPE 	FREQUENCY
   BASIS 	6-311++G**
   METHOD	B3LYP
   SCF_GUESS_ALWAYS     TRUE
   S2THRESH     15
   THRESH       15
   MEM_TOTAL    10000
$END

--------------------------------------------------------------
 ----------------------------------------------------------------
             Standard Nuclear Orientation (Angstroms)
    I     Atom           X                Y                Z
 ----------------------------------------------------------------
    1      C       0.2023542955    -0.1497874316    -0.0620804474
    2      C       0.9701375609     0.9400156412     0.3754792129
    3      Cl      0.1773327544     2.3600377469     1.0116663847
    4      C       2.3713567070     0.8864587015     0.3422675639
    5      Cl      3.3100793596     2.2419829705     0.8894263205
    6      C       3.0233269921    -0.2668177611    -0.1249211880
    7      Cl      4.7565816203    -0.3402219844    -0.1760381074
    8      C       2.2541001950    -1.3557869083    -0.5460384197
    9      Cl      3.0018080966    -2.8211533557    -1.1269842871
   10      C       0.8675935744    -1.2902440204    -0.5130562888
   11      H       0.2929286112    -2.1385459866    -0.8610431588
   12      C      -1.2895715447    -0.1486500974    -0.0578103044
   13      C      -2.0046727203     0.7503525312    -0.8557816124
   14      H      -1.4871455783     1.4769749498    -1.4669103666
   15      C      -3.3927319564     0.7005042398    -0.8601314992
   16      Cl     -4.2884880501     1.8262068400    -1.8649870880
   17      C      -4.0968387548    -0.2212588913    -0.0905817799
   18      H      -5.1773518539    -0.2470636569    -0.1022512492
   19      C      -3.3668247784    -1.1071967413     0.6929705339
   20      Cl     -4.2259497875    -2.2795452530     1.6766700413
   21      C      -1.9759531572    -1.0866445076     0.7190358227
   22      H      -1.4352775451    -1.7812522269     1.3482897254
 ----------------------------------------------------------------
 Molecular Point Group                 C1    NOp =  1
 Largest Abelian Subgroup              C1    NOp =  1
 Nuclear Repulsion Energy =        1963.51171661 hartrees
 There are       89 alpha and       89 beta electrons
 Requested basis set is 6-311++G(d,p)
 There are 170 shells and 472 basis functions

 Total QAlloc Memory Limit  10000 MB
 Mega-Array Size       188 MB
 MEM_STATIC part       192 MB
 A cutoff of  1.0D-15 yielded  10698 shell pairs
 There are     90532 function pairs (     97205 Cartesian)
 Smallest overlap matrix eigenvalue = 2.57E-07
 Linear dependence detected in AO basis
 Number of orthogonalized atomic orbitals = 467
 Maximum deviation from orthogonality = 6.571E-10
 Guess from superposition of atomic densities
 Warning:  Energy on first SCF cycle will be non-variational
 SAD guess density has 178.000000 electrons

 -----------------------------------------------------------------------
  General SCF calculation program by
  Eric Jon Sundstrom, Paul Horn, Yuezhi Mao, Dmitri Zuev, Alec White,
  David Stuck, Shaama M.S., Shane Yost, Joonho Lee, David Small,
  Daniel Levine, Susi Lehtola, Hugh Burton, Evgeny Epifanovsky,
  Bang C. Huynh
 -----------------------------------------------------------------------
 Exchange:     0.2000 Hartree-Fock + 0.0800 Slater + 0.7200 B88
 Correlation:  0.1900 VWN1RPA + 0.8100 LYP
 Using SG-1 standard quadrature grid
 A restricted SCF calculation will be
 performed using DIIS
 SCF converges when DIIS error is below 1.0e-08
 ---------------------------------------
  Cycle       Energy         DIIS error
 ---------------------------------------
    1   -3225.3495804677      2.82e-02  
    2   -3221.0012034085      2.16e-03  
    3   -3220.8922820421      2.80e-03  
    4   -3221.1143895753      7.61e-04  
    5   -3221.1301209972      3.05e-04  
    6   -3221.1325267827      9.50e-05  
    7   -3221.1327380010      3.27e-05  
    8   -3221.1327638217      1.16e-05  
    9   -3221.1327673541      3.56e-06  
   10   -3221.1327677061      1.01e-06  
   11   -3221.1327677324      2.52e-07  
   12   -3221.1327677337      1.37e-07  
   13   -3221.1327677343      4.06e-08  
   14   -3221.1327677343      1.63e-08  
   15   -3221.1327677342      4.29e-09  Convergence criterion met
 ---------------------------------------
 SCF time:   CPU 736.05s  wall 736.00s 
 SCF   energy in the final basis set =    -3221.1327677342
 Total energy in the final basis set =    -3221.1327677342

 --------------------------------------------------------------

                    Orbital Energies (a.u.)
 --------------------------------------------------------------

 Alpha MOs
 -- Occupied --
********-101.5823-101.5812-101.5804-101.5734-101.5726 -10.2854 -10.2841
-10.2808 -10.2784 -10.2676 -10.2671 -10.2400 -10.2319 -10.2249 -10.2172
-10.2147 -10.2138  -9.4974  -9.4969  -9.4958  -9.4952  -9.4879  -9.4872
 -7.2622  -7.2620  -7.2607  -7.2602  -7.2527  -7.2523  -7.2520  -7.2518
 -7.2514  -7.2508  -7.2506  -7.2500  -7.2499  -7.2492  -7.2426  -7.2423
 -7.2419  -7.2416  -0.9653  -0.9333  -0.9190  -0.9010  -0.8938  -0.8721
 -0.8636  -0.8434  -0.7966  -0.7634  -0.7599  -0.7501  -0.6724  -0.6448
 -0.6284  -0.6150  -0.5555  -0.5507  -0.5351  -0.5185  -0.5014  -0.4834
 -0.4728  -0.4692  -0.4654  -0.4605  -0.4403  -0.4372  -0.4250  -0.4069
 -0.4046  -0.4026  -0.3835  -0.3827  -0.3599  -0.3580  -0.3560  -0.3480
 -0.3401  -0.3383  -0.3358  -0.3323  -0.3198  -0.2907  -0.2768  -0.2721
 -0.2684
 -- Virtual --
 -0.0738  -0.0645  -0.0532  -0.0472  -0.0419  -0.0190  -0.0117  -0.0056
  0.0038   0.0086   0.0129   0.0145   0.0174   0.0226   0.0277   0.0363
  0.0449   0.0476   0.0513   0.0540   0.0655   0.0664   0.0702   0.0769
  0.0801   0.0816   0.0826   0.0863   0.0893   0.0926   0.0941   0.0975
  0.1012   0.1043   0.1113   0.1122   0.1142   0.1165   0.1196   0.1221
  0.1247   0.1259   0.1279   0.1324   0.1365   0.1380   0.1393   0.1447
  0.1485   0.1539   0.1566   0.1618   0.1680   0.1700   0.1726   0.1754
  0.1802   0.1873   0.1918   0.1928   0.2006   0.2009   0.2051   0.2114
  0.2162   0.2172   0.2261   0.2301   0.2315   0.2370   0.2437   0.2492
  0.2540   0.2554   0.2578   0.2590   0.2606   0.2687   0.2707   0.2725
  0.2748   0.2784   0.2808   0.2860   0.2880   0.2896   0.2917   0.2994
  0.3088   0.3116   0.3148   0.3227   0.3324   0.3334   0.3441   0.3559
  0.4007   0.4119   0.4272   0.4280   0.4308   0.4367   0.4449   0.4458
  0.4486   0.4534   0.4539   0.4613   0.4667   0.4742   0.4774   0.4845
  0.4879   0.4929   0.5017   0.5020   0.5031   0.5278   0.5424   0.5500
  0.5530   0.5582   0.5610   0.5731   0.5852   0.5921   0.5943   0.6000
  0.6032   0.6112   0.6137   0.6183   0.6247   0.6391   0.6477   0.6567
  0.6633   0.6694   0.6783   0.6836   0.6851   0.6940   0.7055   0.7170
  0.7271   0.7296   0.7541   0.7640   0.7708   0.8070   0.8105   0.8212
  0.8277   0.8339   0.8354   0.8366   0.8383   0.8443   0.8447   0.8461
  0.8488   0.8498   0.8550   0.8576   0.8581   0.8600   0.8649   0.8745
  0.8834   0.8910   0.8957   0.9006   0.9025   0.9056   0.9190   0.9213
  0.9256   0.9302   0.9384   0.9419   0.9484   0.9537   0.9591   0.9648
  0.9711   0.9808   0.9857   0.9921   1.0080   1.0252   1.0321   1.0428
  1.0558   1.0819   1.0863   1.0931   1.1268   1.1310   1.1668   1.1830
  1.1945   1.2138   1.2215   1.2223   1.2341   1.2463   1.2542   1.2666
  1.2730   1.2800   1.2857   1.2892   1.3081   1.3200   1.3549   1.3700
  1.3965   1.4212   1.4307   1.4784   1.4947   1.5127   1.5508   1.5570
  1.5735   1.5855   1.5924   1.6094   1.6178   1.6396   1.6481   1.6661
  1.6892   1.7068   1.7296   1.7562   1.7795   1.7959   1.8303   1.8457
  1.8529   1.8643   1.8707   1.8728   1.9007   1.9144   1.9172   1.9401
  1.9536   1.9609   1.9809   2.0202   2.0376   2.0419   2.0656   2.0899
  2.1041   2.1225   2.1280   2.1996   2.2177   2.2237   2.2412   2.2571
  2.2655   2.2744   2.2779   2.2811   2.2920   2.3026   2.3192   2.3260
  2.3536   2.3892   2.3994   2.4168   2.4207   2.4275   2.4514   2.4723
  2.4891   2.4999   2.5159   2.5360   2.5438   2.5534   2.5913   2.6084
  2.6290   2.6451   2.6614   2.6686   2.6920   2.7195   2.7383   2.7441
  2.7503   2.7559   2.7652   2.7738   2.7871   2.8154   2.8202   2.8375
  2.8794   2.9105   2.9628   2.9801   3.0545   3.0564   3.0786   3.1057
  3.1227   3.1487   3.1593   3.1774   3.2071   3.2172   3.2503   3.3419
  3.3534   3.3774   3.4950   3.5620   3.6437   3.6617   3.7100   3.7584
  3.8067   3.9046   4.0277   4.0922   4.1028   4.3490   4.7976   4.8195
  9.7307   9.7651   9.7826   9.7844   9.8053   9.8173  23.3272  23.5416
 23.7913  23.8435  23.8536  23.9020  23.9406  23.9657  24.0339  24.0389
 24.0837  24.1371  25.7648  25.8015  25.8168  25.8283  25.8666  25.9257
 26.0825  26.0959  26.1012  26.1589  26.1739  26.2922  26.4534  26.5979
 26.6006  26.6409  26.7354  26.9453 215.7200 215.7564 215.7775 215.7792
215.8042 215.8194
 --------------------------------------------------------------

          Ground-State Mulliken Net Atomic Charges

     Atom                 Charge (a.u.)
  ----------------------------------------
      1 C                    -0.306407
      2 C                    -0.790201
      3 Cl                    0.639515
      4 C                    -0.245851
      5 Cl                    0.604929
      6 C                    -0.272442
      7 Cl                    0.631532
      8 C                    -0.315759
      9 Cl                    0.628175
     10 C                    -0.740771
     11 H                     0.235055
     12 C                    -0.060241
     13 C                    -0.674742
     14 H                     0.226656
     15 C                     0.091049
     16 Cl                    0.508435
     17 C                    -0.860205
     18 H                     0.224009
     19 C                     0.239336
     20 Cl                    0.501838
     21 C                    -0.481681
     22 H                     0.217773
  ----------------------------------------
  Sum of atomic charges =     0.000000

 -----------------------------------------------------------------
                    Cartesian Multipole Moments
 -----------------------------------------------------------------
    Charge (ESU x 10^10)
                -0.0000
    Dipole Moment (Debye)
         X      -0.3899      Y      -0.6223      Z      -0.3024
       Tot       0.7942
    Quadrupole Moments (Debye-Ang)
        XX    -149.7441     XY       0.5607     YY    -146.0827
        XZ       0.3043     YZ      -0.0630     ZZ    -146.6642
    Octopole Moments (Debye-Ang^2)
       XXX       9.3453    XXY       7.2542    XYY      12.3924
       YYY       8.3566    XXZ       3.0365    XYZ      -3.1435
       YYZ       0.6999    XZZ      11.8875    YZZ       2.9390
       ZZZ       3.8687
    Hexadecapole Moments (Debye-Ang^3)
      XXXX   -8436.8274   XXXY      12.0106   XXYY   -1881.8436
      XYYY     -10.4774   YYYY   -2513.6552   XXXZ       3.0028
      XXYZ      20.9096   XYYZ      -0.7351   YYYZ      22.0039
      XXZZ   -1640.2848   XYZZ      -1.9940   YYZZ    -576.6642
      XZZZ      -2.1275   YZZZ      -3.9558   ZZZZ   -1021.7823
 -----------------------------------------------------------------
 Calculating MO derivatives via CPSCF
    1     0    69    0.0191612  
    2     0    69    0.0060048  
    3     0    69    0.0006874  
    4     2    67    0.0000538  
    5    66     3    0.0000037  
    6    69     0    0.0000002  Converged
 Time for AOints: 1215.7 s (CPU) 1215.8 s (wall)
 ------------------------------------------------------------------------------
                     AOints        : Timing summary (seconds)
 ------------------------------------------------------------------------------
     job step          cpu (% of tot)      sys (% of tot)     wall (% of tot)
 ------------------------------------------------------------------------------
  AOints            0.1216E+04 ( 9.9)   0.1000E-04 ( 2.9)   0.1216E+04 ( 9.9)
 ------------------------------------------------------------------------------
   Grand Totals     0.1230E+05          0.3430E-03          0.1231E+05
 ------------------------------------------------------------------------------
 Polarizability Matrix (a.u.)
            1           2           3
    1-296.0365856   5.1383289   2.0099910
    2   5.1383289-221.8258756   3.8483136
    3   2.0099910   3.8483136-150.7953206
 Calculating analytic Hessian of the SCF energy

 Direct stationary perturbation theory relativistic correction:

 rels  =       4.761819288415
 relv  =     -18.273577012020
 rel2e =       4.967593431536
 E_rel =      -8.544164292069

 Hessian of the SCF Energy
            1           2           3           4           5           6
    1   0.6330274  -0.0057482  -0.0045029  -0.1708972  -0.1052028  -0.0458839
    2  -0.0057482   0.5789437   0.1501114  -0.0522802  -0.2027992  -0.0584998
    3  -0.0045029   0.1501114   0.2194765  -0.0224279  -0.0561840  -0.0816321
    4  -0.1708972  -0.0522802  -0.0224279   0.5813504   0.0410829   0.0127449
    5  -0.1052028  -0.2027992  -0.0561840   0.0410829   0.4603862   0.1446453
    6  -0.0458839  -0.0584998  -0.0816321   0.0127449   0.1446453   0.1704671
    7   0.0056563  -0.0020202  -0.0007825  -0.0628589   0.0424150   0.0189488
    8   0.0175148  -0.0331050  -0.0163940   0.0456816  -0.1150871  -0.0406459
    9   0.0073910  -0.0153073  -0.0032202   0.0207737  -0.0414271  -0.0400776
   10  -0.0295205  -0.0685232  -0.0269883  -0.2902749   0.0365348   0.0162278
   11  -0.0203354   0.0305121   0.0103012  -0.0208175  -0.0896755  -0.0142926
   12  -0.0078632   0.0115549   0.0080164  -0.0069774  -0.0147889  -0.0598998
   13  -0.0033065   0.0043902   0.0019679  -0.0224355  -0.0306403  -0.0124425
   14   0.0001093   0.0031022  -0.0001236  -0.0113921  -0.0131943  -0.0069005
   15   0.0002497  -0.0000160   0.0037680  -0.0047583  -0.0068017   0.0003800
   16   0.0018450  -0.0045532  -0.0018152  -0.0204752   0.0235790   0.0102260
   17  -0.0033909  -0.0580678  -0.0229254   0.0759683   0.0243151   0.0081808
   18  -0.0014748  -0.0237528  -0.0082443   0.0307616   0.0083702   0.0061159
   19  -0.0016244   0.0007085   0.0002744   0.0036459   0.0014932   0.0006532
   20   0.0002777   0.0002605   0.0004906  -0.0012277  -0.0022789  -0.0025045
   21   0.0000289   0.0004380  -0.0008955  -0.0003398  -0.0023944   0.0028776
   22  -0.0232907   0.0762098   0.0297291  -0.0574189  -0.0278302  -0.0109287
   23   0.0267033   0.0233442   0.0070348  -0.0266009  -0.0131339  -0.0049735
   24   0.0109754   0.0078796   0.0071884  -0.0104810  -0.0048600  -0.0023526
   25  -0.0030503  -0.0037699  -0.0013855   0.0012598   0.0007520   0.0001629
   26   0.0002985   0.0038169  -0.0003678  -0.0002991  -0.0004308   0.0005113
   27   0.0000485  -0.0004090   0.0043969  -0.0001036   0.0002362  -0.0007284
   28  -0.1609572   0.0437893   0.0195518   0.0619839   0.0204218   0.0076559
   29   0.1036205  -0.2478565  -0.0736855  -0.0269860  -0.0496074  -0.0233424
   30   0.0451941  -0.0733857  -0.0888071  -0.0114939  -0.0237666  -0.0019815
   31   0.0099562   0.0125540   0.0050936  -0.0007617   0.0020334   0.0009077
   32  -0.0129513  -0.0155369  -0.0078342   0.0025821  -0.0010119  -0.0026188
   33  -0.0056039  -0.0075235   0.0007586   0.0011084  -0.0025206   0.0045711
   34  -0.2139093   0.0019623   0.0013980  -0.0206770  -0.0121434  -0.0009238
   35  -0.0011070  -0.0884556   0.0040070  -0.0253101   0.0039060   0.0005221
   36   0.0001203   0.0036327  -0.0678233  -0.0089074   0.0004143   0.0024706
   37  -0.0243373   0.0208579  -0.0181690   0.0013742   0.0035780  -0.0004506
   38   0.0087715   0.0044802  -0.0002999  -0.0023330  -0.0021194   0.0004441
   39  -0.0016668  -0.0001948   0.0042413   0.0012481  -0.0013625  -0.0004881
   40   0.0010693   0.0003055  -0.0000396   0.0000690  -0.0001122  -0.0002034
   41  -0.0014258  -0.0011081  -0.0021807  -0.0002454   0.0005066   0.0000395
   42   0.0004118  -0.0024638  -0.0018963  -0.0012833   0.0011130   0.0002530
   43   0.0018871   0.0017691  -0.0012113  -0.0011712  -0.0005196   0.0008711
   44   0.0028510   0.0012312   0.0049596   0.0001011  -0.0004439   0.0001135
   45  -0.0017699   0.0049836   0.0020835   0.0012829  -0.0002899  -0.0000946
   46   0.0003158   0.0009075  -0.0009374  -0.0001777   0.0004484   0.0002848
   47  -0.0006341  -0.0002552   0.0003523   0.0002623  -0.0004040  -0.0002575
   48   0.0004269   0.0002728  -0.0003065  -0.0001408   0.0003881   0.0001581
   49   0.0000871   0.0001656   0.0002922  -0.0001791   0.0007980   0.0000108
   50  -0.0003578  -0.0013371  -0.0002203   0.0004566   0.0001405  -0.0004308
   51   0.0000540  -0.0000122  -0.0011144  -0.0006546   0.0001464   0.0004848
   52  -0.0000590  -0.0000119   0.0000056   0.0000260   0.0000011   0.0000154
   53   0.0000415  -0.0000364  -0.0002365  -0.0000636  -0.0000347  -0.0000092
   54   0.0000454  -0.0001678  -0.0001876  -0.0001252   0.0000231   0.0000167
   55   0.0011048  -0.0019789   0.0007229   0.0004119  -0.0005066  -0.0002009
   56  -0.0022388   0.0005865   0.0044967   0.0002775   0.0003741   0.0000599
   57   0.0018598   0.0049625   0.0025081   0.0013063   0.0001633  -0.0002333
   58   0.0003101  -0.0011962   0.0007526  -0.0004484   0.0004128   0.0001574
   59   0.0005650  -0.0005007   0.0002790  -0.0001958   0.0002158   0.0001587
   60  -0.0005068   0.0004339  -0.0001803   0.0001933  -0.0001624  -0.0000599
   61  -0.0252349  -0.0231044   0.0177572  -0.0025064   0.0036385   0.0022834
   62  -0.0089342   0.0039043   0.0006350   0.0022160   0.0006843  -0.0001000
   63   0.0031113  -0.0003648   0.0036870  -0.0014078  -0.0011174  -0.0005658
   64   0.0009224  -0.0004290   0.0007099   0.0001516  -0.0002474  -0.0001198
   65   0.0015771  -0.0011195  -0.0022096  -0.0008749  -0.0003092  -0.0000952
   66  -0.0006349  -0.0021623  -0.0018149  -0.0003170   0.0001866   0.0003173
            7           8           9          10          11          12
    1   0.0056563   0.0175148   0.0073910  -0.0295205  -0.0203354  -0.0078632
    2  -0.0020202  -0.0331050  -0.0153073  -0.0685232   0.0305121   0.0115549
    3  -0.0007825  -0.0163940  -0.0032202  -0.0269883   0.0103012   0.0080164
    4  -0.0628589   0.0456816   0.0207737  -0.2902749  -0.0208175  -0.0069774
    5   0.0424150  -0.1150871  -0.0414271   0.0365348  -0.0896755  -0.0147889
    6   0.0189488  -0.0406459  -0.0400776   0.0162278  -0.0142926  -0.0598998
    7   0.0904561  -0.0660188  -0.0283603  -0.0185434   0.0302920   0.0133853
    8  -0.0660188   0.1636708   0.0678787   0.0098509  -0.0160499  -0.0082659
    9  -0.0283603   0.0678787   0.0419204   0.0044112  -0.0083991  -0.0007973
   10  -0.0185434   0.0098509   0.0044112   0.5758317  -0.0354506  -0.0182103
   11   0.0302920  -0.0160499  -0.0083991  -0.0354506   0.4745576   0.1493491
   12   0.0133853  -0.0082659  -0.0007973  -0.0182103   0.1493491   0.1686823
   13  -0.0085764  -0.0030950  -0.0011307  -0.0764321  -0.0539816  -0.0215312
   14   0.0041252   0.0026283   0.0014737  -0.0541083  -0.1146269  -0.0372624
   15   0.0019526   0.0015764  -0.0001612  -0.0212669  -0.0376210  -0.0378198
   16  -0.0022883  -0.0007458  -0.0003154  -0.1376845   0.1024033   0.0415995
   17  -0.0037973   0.0020356  -0.0007680   0.0443362  -0.2187212  -0.0679254
   18  -0.0013753  -0.0007514   0.0034460   0.0180774  -0.0673322  -0.0797803
   19  -0.0011988   0.0007751   0.0003135  -0.0359834   0.0035367   0.0018555
   20   0.0011914  -0.0001765  -0.0001343   0.0226567  -0.0009066  -0.0017859
   21   0.0004531  -0.0001656   0.0000944   0.0092886  -0.0016734   0.0021538
   22   0.0004402   0.0008190   0.0002737   0.0631193  -0.0318563  -0.0127375
   23   0.0001933   0.0004528   0.0005567   0.0212500  -0.0483316  -0.0203629
   24   0.0000775   0.0004452  -0.0005162   0.0081555  -0.0202382  -0.0046304
   25  -0.0003035   0.0008031   0.0003727  -0.0022855  -0.0006484  -0.0002144
   26   0.0008406  -0.0013771  -0.0005731  -0.0040476   0.0014931  -0.0008743
   27   0.0003592  -0.0004325  -0.0004563  -0.0014279  -0.0009754   0.0033823
   28  -0.0009211  -0.0062209  -0.0024141  -0.0484994   0.0275011   0.0112093
   29  -0.0014220   0.0004033  -0.0014174   0.0270326  -0.0155395  -0.0064478
   30  -0.0007420  -0.0017612   0.0030673   0.0115237  -0.0067174  -0.0024161
   31   0.0001259   0.0011553   0.0005049  -0.0006624   0.0007738   0.0002711
   32  -0.0001548  -0.0010153  -0.0005014   0.0007997  -0.0002001   0.0003463
   33  -0.0000427  -0.0003870   0.0000705   0.0000797   0.0004664  -0.0008304
   34  -0.0019946   0.0023648   0.0005960   0.0016833  -0.0016925  -0.0008317
   35  -0.0030301  -0.0018055   0.0001120  -0.0012488  -0.0022416  -0.0034056
   36  -0.0011884   0.0006638  -0.0018474   0.0000433  -0.0030079   0.0042411
   37  -0.0016527  -0.0023128  -0.0020823  -0.0003032   0.0003683   0.0009201
   38  -0.0022488  -0.0012967  -0.0013103   0.0010041  -0.0002968  -0.0000537
   39  -0.0026028  -0.0006915  -0.0012134   0.0003631   0.0000123  -0.0000333
   40  -0.0002985  -0.0002663  -0.0006733  -0.0002682  -0.0000085   0.0000417
   41  -0.0003618   0.0000417  -0.0004812   0.0001917  -0.0000389   0.0001220
   42   0.0003382  -0.0004581  -0.0001486  -0.0000998  -0.0002125  -0.0000124
   43   0.0014165   0.0009388   0.0006156   0.0001704  -0.0005593  -0.0001052
   44  -0.0001793   0.0001756  -0.0000423   0.0003358   0.0001950  -0.0000782
   45  -0.0004137  -0.0003804  -0.0002618  -0.0004282  -0.0000267  -0.0002885
   46   0.0000126  -0.0002378  -0.0001685   0.0001448   0.0001649   0.0000890
   47   0.0000470   0.0002457   0.0001587  -0.0001837  -0.0001297  -0.0000658
   48  -0.0000242  -0.0002056  -0.0001573   0.0001047   0.0001582   0.0000739
   49   0.0000148  -0.0002813  -0.0000809   0.0001168   0.0001616   0.0001191
   50  -0.0005489  -0.0004195  -0.0002551  -0.0002665   0.0001188   0.0000625
   51   0.0007744   0.0004391   0.0002894   0.0001963  -0.0001570   0.0000178
   52  -0.0000055   0.0000011  -0.0000107   0.0000028   0.0000052  -0.0000041
   53  -0.0000079   0.0000140   0.0000184   0.0000635  -0.0000313  -0.0000035
   54   0.0000351  -0.0000127   0.0000401   0.0000435  -0.0000278  -0.0000083
   55  -0.0007926  -0.0005092  -0.0004029  -0.0004896  -0.0001081  -0.0000513
   56   0.0005322   0.0000461   0.0001393  -0.0001169  -0.0000510  -0.0002862
   57  -0.0001709  -0.0003079  -0.0001994  -0.0001335   0.0006608   0.0004032
   58   0.0000256  -0.0001020  -0.0000444   0.0001423   0.0001338  -0.0000118
   59  -0.0000821  -0.0000767  -0.0000900   0.0001044   0.0001745   0.0000503
   60   0.0000621   0.0000134   0.0000458  -0.0001143  -0.0001358  -0.0000290
   61   0.0013418  -0.0002210   0.0003332  -0.0002480   0.0002296  -0.0009538
   62   0.0002750   0.0006348   0.0003858  -0.0004803   0.0001474   0.0001606
   63  -0.0007362  -0.0000319   0.0001819   0.0001705  -0.0001426  -0.0004127
   64  -0.0000568   0.0001071   0.0000985  -0.0000148  -0.0001062   0.0000032
   65  -0.0000391   0.0000601  -0.0000162   0.0002665  -0.0003616  -0.0000428
   66   0.0000526  -0.0001250  -0.0000992  -0.0000133   0.0000044  -0.0000122
           13          14          15          16          17          18
    1  -0.0033065   0.0001093   0.0002497   0.0018450  -0.0033909  -0.0014748
    2   0.0043902   0.0031022  -0.0000160  -0.0045532  -0.0580678  -0.0237528
    3   0.0019679  -0.0001236   0.0037680  -0.0018152  -0.0229254  -0.0082443
    4  -0.0224355  -0.0113921  -0.0047583  -0.0204752   0.0759683   0.0307616
    5  -0.0306403  -0.0131943  -0.0068017   0.0235790   0.0243151   0.0083702
    6  -0.0124425  -0.0069005   0.0003800   0.0102260   0.0081808   0.0061159
    7  -0.0085764   0.0041252   0.0019526  -0.0022883  -0.0037973  -0.0013753
    8  -0.0030950   0.0026283   0.0015764  -0.0007458   0.0020356  -0.0007514
    9  -0.0011307   0.0014737  -0.0001612  -0.0003154  -0.0007680   0.0034460
   10  -0.0764321  -0.0541083  -0.0212669  -0.1376845   0.0443362   0.0180774
   11  -0.0539816  -0.1146269  -0.0376210   0.1024033  -0.2187212  -0.0673322
   12  -0.0215312  -0.0372624  -0.0378198   0.0415995  -0.0679254  -0.0797803
   13   0.1103148   0.0776715   0.0307666   0.0001780  -0.0016999  -0.0007213
   14   0.0776715   0.1625397   0.0614426  -0.0207064  -0.0332736  -0.0148788
   15   0.0307666   0.0614426   0.0357879  -0.0084219  -0.0143844  -0.0024437
   16   0.0001780  -0.0207064  -0.0084219   0.5187213   0.0142348   0.0009918
   17  -0.0016999  -0.0332736  -0.0143844   0.0142348   0.5340689   0.1700223
   18  -0.0007213  -0.0148788  -0.0024437   0.0009918   0.1700223   0.1727068
   19   0.0008763   0.0007044   0.0001979  -0.1670902   0.0045943   0.0035134
   20   0.0080535  -0.0051672  -0.0018472   0.0047502  -0.0367665  -0.0062024
   21   0.0032959  -0.0017129  -0.0015745   0.0035204  -0.0061968  -0.0241031
   22  -0.0004235   0.0050846   0.0017584  -0.1581350  -0.0588820  -0.0214314
   23   0.0018612   0.0015419  -0.0010640  -0.1175408  -0.2147921  -0.0617336
   24   0.0007149  -0.0010966   0.0032437  -0.0451484  -0.0623084  -0.0781576
   25   0.0003668  -0.0004343  -0.0001617   0.0019834  -0.0048450  -0.0018351
   26   0.0001293  -0.0015497  -0.0006931   0.0169196  -0.0322022  -0.0140357
   27   0.0000487  -0.0006318  -0.0001107   0.0067139  -0.0136239  -0.0025621
   28  -0.0003641  -0.0012401  -0.0002488  -0.0323275  -0.0676746  -0.0269621
   29  -0.0012105  -0.0017255  -0.0003648  -0.0190186   0.0322149   0.0113607
   30  -0.0003926  -0.0000624  -0.0010978  -0.0078180   0.0114074   0.0096085
   31   0.0000919   0.0000014   0.0000059  -0.0039466   0.0014883   0.0006964
   32  -0.0000233   0.0000680   0.0000400   0.0006258   0.0014937  -0.0015278
   33  -0.0000371  -0.0000085  -0.0000621   0.0003301  -0.0018088   0.0044409
   34   0.0003989   0.0007599   0.0002531  -0.0017016  -0.0001905  -0.0000965
   35  -0.0013941  -0.0004208  -0.0002368  -0.0000436  -0.0011949   0.0001181
   36  -0.0004479  -0.0002265   0.0001052   0.0001093   0.0002468  -0.0010750
   37  -0.0003295  -0.0003002  -0.0000298   0.0006179  -0.0001399  -0.0002298
   38  -0.0001478   0.0000153  -0.0000967  -0.0004311   0.0005038   0.0000794
   39   0.0000418   0.0001362   0.0000033   0.0000003   0.0002680   0.0000839
   40   0.0000421   0.0000491   0.0000098  -0.0000938  -0.0001389  -0.0000492
   41  -0.0000511  -0.0000682  -0.0000216   0.0000733   0.0000829   0.0000622
   42   0.0000052  -0.0000161  -0.0000233  -0.0000651  -0.0000798  -0.0000139
   43   0.0003319   0.0002079   0.0000292  -0.0003916   0.0003798   0.0001253
   44  -0.0001637  -0.0002027  -0.0000819   0.0002676   0.0001090   0.0000540
   45   0.0002384   0.0002073   0.0001164  -0.0002090  -0.0001790  -0.0000407
   46  -0.0001756  -0.0001796  -0.0000676   0.0002206   0.0000025  -0.0000299
   47   0.0001754   0.0001854   0.0000713  -0.0002005  -0.0000341   0.0000232
   48  -0.0001637  -0.0001602  -0.0000571   0.0001884  -0.0000124  -0.0000391
   49  -0.0002018  -0.0001895  -0.0000695   0.0002681   0.0000195   0.0000127
   50  -0.0000575   0.0000206   0.0000378  -0.0000027  -0.0002719  -0.0000806
   51   0.0000087  -0.0000340  -0.0000369  -0.0000048   0.0002394   0.0000145
   52  -0.0000011  -0.0000027  -0.0000012   0.0000033  -0.0000020  -0.0000060
   53  -0.0000070  -0.0000022  -0.0000070   0.0000052   0.0000497   0.0000263
   54  -0.0000068  -0.0000090  -0.0000114   0.0000021   0.0000377   0.0000220
   55   0.0001626   0.0002525   0.0001157  -0.0003854  -0.0004630  -0.0001056
   56   0.0002986   0.0001934   0.0000866  -0.0002592   0.0000648   0.0000747
   57  -0.0000558  -0.0001355  -0.0000401   0.0002076  -0.0003655  -0.0001282
   58  -0.0001661  -0.0001528  -0.0000647   0.0002159   0.0000494   0.0000013
   59  -0.0001560  -0.0001321  -0.0000616   0.0002019   0.0000061  -0.0000104
   60   0.0001417   0.0001229   0.0000447  -0.0001957  -0.0000311  -0.0000112
   61  -0.0004004  -0.0003359  -0.0002523   0.0005322   0.0000702   0.0000864
   62   0.0000776   0.0000586   0.0000391   0.0004826   0.0000816   0.0000016
   63  -0.0002049  -0.0000077   0.0000510   0.0000802   0.0002575   0.0002305
   64   0.0000494   0.0000767   0.0000040  -0.0000713   0.0000781   0.0000503
   65  -0.0000290   0.0000098   0.0000037  -0.0000468   0.0002989   0.0001152
   66  -0.0000952  -0.0001163  -0.0000614   0.0000278  -0.0000446  -0.0000702
           19          20          21          22          23          24
    1  -0.0016244   0.0002777   0.0000289  -0.0232907   0.0267033   0.0109754
    2   0.0007085   0.0002605   0.0004380   0.0762098   0.0233442   0.0078796
    3   0.0002744   0.0004906  -0.0008955   0.0297291   0.0070348   0.0071884
    4   0.0036459  -0.0012277  -0.0003398  -0.0574189  -0.0266009  -0.0104810
    5   0.0014932  -0.0022789  -0.0023944  -0.0278302  -0.0131339  -0.0048600
    6   0.0006532  -0.0025045   0.0028776  -0.0109287  -0.0049735  -0.0023526
    7  -0.0011988   0.0011914   0.0004531   0.0004402   0.0001933   0.0000775
    8   0.0007751  -0.0001765  -0.0001656   0.0008190   0.0004528   0.0004452
    9   0.0003135  -0.0001343   0.0000944   0.0002737   0.0005567  -0.0005162
   10  -0.0359834   0.0226567   0.0092886   0.0631193   0.0212500   0.0081555
   11   0.0035367  -0.0009066  -0.0016734  -0.0318563  -0.0483316  -0.0202382
   12   0.0018555  -0.0017859   0.0021538  -0.0127375  -0.0203629  -0.0046304
   13   0.0008763   0.0080535   0.0032959  -0.0004235   0.0018612   0.0007149
   14   0.0007044  -0.0051672  -0.0017129   0.0050846   0.0015419  -0.0010966
   15   0.0001979  -0.0018472  -0.0015745   0.0017584  -0.0010640   0.0032437
   16  -0.1670902   0.0047502   0.0035204  -0.1581350  -0.1175408  -0.0451484
   17   0.0045943  -0.0367665  -0.0061968  -0.0588820  -0.2147921  -0.0623084
   18   0.0035134  -0.0062024  -0.0241031  -0.0214314  -0.0617336  -0.0781576
   19   0.2395019  -0.0073916  -0.0056001  -0.0401640   0.0009441   0.0008599
   20  -0.0073916   0.0485299   0.0155232  -0.0197055   0.0021973  -0.0001472
   21  -0.0056001   0.0155232   0.0166021  -0.0072436  -0.0004233   0.0030631
   22  -0.0401640  -0.0197055  -0.0072436   0.6178805   0.0402980   0.0121608
   23   0.0009441   0.0021973  -0.0004233   0.0402980   0.4731412   0.1418355
   24   0.0008599  -0.0001472   0.0030631   0.0121608   0.1418355   0.1661480
   25   0.0004971  -0.0075977  -0.0030130  -0.0625001   0.0471950   0.0186933
   26  -0.0010916  -0.0034376  -0.0009970   0.0432721  -0.1232199  -0.0396057
   27  -0.0004917  -0.0009360  -0.0012664   0.0172504  -0.0397745  -0.0378720
   28   0.0031332  -0.0001991  -0.0001522  -0.3276791   0.0290215   0.0134840
   29  -0.0048067  -0.0026983  -0.0024975  -0.0318194  -0.1026880  -0.0184799
   30  -0.0018436  -0.0026013   0.0029573  -0.0110686  -0.0186789  -0.0642519
   31  -0.0012297  -0.0007792  -0.0003052  -0.0136337  -0.0246608  -0.0100526
   32   0.0004825   0.0003544   0.0000313   0.0033862   0.0033704   0.0003357
   33   0.0002594   0.0000649   0.0002206   0.0019509   0.0005752   0.0030880
   34   0.0009368  -0.0000751   0.0000654   0.0021573   0.0019771   0.0003545
   35   0.0000393   0.0001196   0.0000141   0.0019958  -0.0020853  -0.0035160
   36   0.0000186   0.0000957  -0.0001199   0.0002046  -0.0032108   0.0050392
   37  -0.0006632   0.0000390  -0.0000192   0.0000025  -0.0003839   0.0012833
   38  -0.0001109  -0.0000545   0.0000859   0.0001142  -0.0000137  -0.0001745
   39   0.0000757   0.0000058   0.0000290   0.0000110   0.0001123  -0.0002948
   40   0.0000738  -0.0000004  -0.0000050   0.0001025   0.0001573   0.0000260
   41  -0.0000838   0.0000012  -0.0000119  -0.0000754  -0.0002278  -0.0000213
   42   0.0000473  -0.0000235  -0.0000114   0.0000931   0.0000367  -0.0000244
   43   0.0004104  -0.0000503  -0.0000092  -0.0006262   0.0002010  -0.0000232
   44  -0.0002443   0.0000075   0.0000158  -0.0000163  -0.0001247  -0.0003994
   45   0.0004073   0.0000175  -0.0000266   0.0000601   0.0005702   0.0006087
   46  -0.0002976   0.0000059   0.0000078   0.0001185  -0.0002753   0.0000237
   47   0.0002710   0.0000005  -0.0000098  -0.0000975   0.0002508   0.0000646
   48  -0.0002601   0.0000019   0.0000046   0.0001009  -0.0002487  -0.0000419
   49  -0.0003551   0.0000007   0.0000207   0.0000560  -0.0002558  -0.0003253
   50  -0.0000230   0.0000162  -0.0000196   0.0004137   0.0001096   0.0001684
   51  -0.0000197  -0.0000447   0.0000145  -0.0002917  -0.0001446  -0.0001629
   52   0.0000005   0.0000005  -0.0000006   0.0000130  -0.0000154   0.0000173
   53   0.0000030  -0.0000013   0.0000013  -0.0000753  -0.0000123   0.0000079
   54   0.0000020  -0.0000036  -0.0000007  -0.0000450  -0.0000216  -0.0000085
   55   0.0004188   0.0000376  -0.0000393   0.0004471   0.0007870   0.0005746
   56   0.0002840  -0.0000038   0.0000051  -0.0004150   0.0004314  -0.0001174
   57  -0.0004053   0.0000418   0.0000222   0.0006591  -0.0000998  -0.0003436
   58  -0.0002939   0.0000088   0.0000099   0.0000818  -0.0003224  -0.0001588
   59  -0.0002950   0.0000143   0.0000128   0.0001604  -0.0003275  -0.0001397
   60   0.0002565  -0.0000118  -0.0000111  -0.0000627   0.0002769   0.0001444
   61  -0.0006648   0.0000040   0.0000395  -0.0003001  -0.0006262  -0.0011770
   62   0.0001211   0.0000042  -0.0000264  -0.0004982   0.0001275   0.0003234
   63  -0.0000652   0.0000206  -0.0000176  -0.0006497   0.0000752   0.0000494
   64   0.0000706   0.0000009  -0.0000031  -0.0002410   0.0000890  -0.0000357
   65   0.0000900  -0.0000142   0.0000014  -0.0004802  -0.0000080   0.0000453
   66  -0.0000490  -0.0000198  -0.0000125   0.0002019  -0.0003402   0.0000841
           25          26          27          28          29          30
    1  -0.0030503   0.0002985   0.0000485  -0.1609572   0.1036205   0.0451941
    2  -0.0037699   0.0038169  -0.0004090   0.0437893  -0.2478565  -0.0733857
    3  -0.0013855  -0.0003678   0.0043969   0.0195518  -0.0736855  -0.0888071
    4   0.0012598  -0.0002991  -0.0001036   0.0619839  -0.0269860  -0.0114939
    5   0.0007520  -0.0004308   0.0002362   0.0204218  -0.0496074  -0.0237666
    6   0.0001629   0.0005113  -0.0007284   0.0076559  -0.0233424  -0.0019815
    7  -0.0003035   0.0008406   0.0003592  -0.0009211  -0.0014220  -0.0007420
    8   0.0008031  -0.0013771  -0.0004325  -0.0062209   0.0004033  -0.0017612
    9   0.0003727  -0.0005731  -0.0004563  -0.0024141  -0.0014174   0.0030673
   10  -0.0022855  -0.0040476  -0.0014279  -0.0484994   0.0270326   0.0115237
   11  -0.0006484   0.0014931  -0.0009754   0.0275011  -0.0155395  -0.0067174
   12  -0.0002144  -0.0008743   0.0033823   0.0112093  -0.0064478  -0.0024161
   13   0.0003668   0.0001293   0.0000487  -0.0003641  -0.0012105  -0.0003926
   14  -0.0004343  -0.0015497  -0.0006318  -0.0012401  -0.0017255  -0.0000624
   15  -0.0001617  -0.0006931  -0.0001107  -0.0002488  -0.0003648  -0.0010978
   16   0.0019834   0.0169196   0.0067139  -0.0323275  -0.0190186  -0.0078180
   17  -0.0048450  -0.0322022  -0.0136239  -0.0676746   0.0322149   0.0114074
   18  -0.0018351  -0.0140357  -0.0025621  -0.0269621   0.0113607   0.0096085
   19   0.0004971  -0.0010916  -0.0004917   0.0031332  -0.0048067  -0.0018436
   20  -0.0075977  -0.0034376  -0.0009360  -0.0001991  -0.0026983  -0.0026013
   21  -0.0030130  -0.0009970  -0.0012664  -0.0001522  -0.0024975   0.0029573
   22  -0.0625001   0.0432721   0.0172504  -0.3276791  -0.0318194  -0.0110686
   23   0.0471950  -0.1232199  -0.0397745   0.0290215  -0.1026880  -0.0186789
   24   0.0186933  -0.0396057  -0.0378720   0.0134840  -0.0184799  -0.0642519
   25   0.0816472  -0.0693955  -0.0277944  -0.0180849   0.0358115   0.0143293
   26  -0.0693955   0.1737935   0.0640950   0.0139816  -0.0168054  -0.0084769
   27  -0.0277944   0.0640950   0.0365727   0.0054950  -0.0085383   0.0007274
   28  -0.0180849   0.0139816   0.0054950   0.6888741   0.0318491   0.0119627
   29   0.0358115  -0.0168054  -0.0085383   0.0318491   0.6308563   0.2046621
   30   0.0143293  -0.0084769   0.0007274   0.0119627   0.2046621   0.2055534
   31   0.0006897  -0.0005909  -0.0002104  -0.1369000  -0.1197818  -0.0493936
   32   0.0011025   0.0004432   0.0012666  -0.1209588  -0.2284654  -0.0795795
   33   0.0005290   0.0012137  -0.0020591  -0.0504406  -0.0801026  -0.0674947
   34   0.0003673  -0.0006671  -0.0001825  -0.0254155   0.0118857   0.0004051
   35   0.0010780  -0.0005242  -0.0002434   0.0283705   0.0028417  -0.0007076
   36   0.0003699  -0.0001554   0.0000154   0.0104658  -0.0007429   0.0040807
   37  -0.0004126   0.0003986   0.0001937  -0.0017169  -0.0028614  -0.0009628
   38  -0.0000953   0.0000842   0.0000398  -0.0018085   0.0013534   0.0002097
   39   0.0000627  -0.0000732   0.0000111   0.0018918  -0.0009177  -0.0002386
   40   0.0000287  -0.0000774  -0.0000152  -0.0000429   0.0001087   0.0001000
   41   0.0000262  -0.0000068  -0.0000149   0.0006757  -0.0002219  -0.0001248
   42   0.0000727  -0.0001257  -0.0000617   0.0001997   0.0000650   0.0001506
   43   0.0002154  -0.0003080  -0.0001338  -0.0001009   0.0007408   0.0000972
   44  -0.0001738   0.0002294   0.0000979  -0.0009212   0.0002439  -0.0001216
   45   0.0000223  -0.0001187  -0.0000544  -0.0009577  -0.0001373  -0.0002284
   46  -0.0001380   0.0001842   0.0000787  -0.0004430  -0.0001410  -0.0000423
   47   0.0001149  -0.0001499  -0.0000678   0.0002743   0.0000742   0.0000342
   48  -0.0001082   0.0001472   0.0000652  -0.0003253  -0.0000431   0.0000064
   49  -0.0001560   0.0002284   0.0000826  -0.0004427  -0.0006063   0.0001876
   50  -0.0000457   0.0000459   0.0000447   0.0000857  -0.0001687  -0.0003148
   51   0.0000340  -0.0000533  -0.0000307   0.0001132   0.0001249   0.0003846
   52  -0.0000005   0.0000035   0.0000026   0.0000229   0.0000090  -0.0000110
   53   0.0000087  -0.0000108  -0.0000100   0.0000538   0.0000001  -0.0000478
   54   0.0000090  -0.0000127  -0.0000110   0.0000454   0.0000054   0.0000044
   55   0.0001437  -0.0002624  -0.0000591   0.0000793   0.0000965  -0.0009335
   56   0.0001968  -0.0003044  -0.0001293   0.0001438   0.0000071   0.0000549
   57  -0.0002095   0.0002959   0.0001403  -0.0013554  -0.0002197   0.0001001
   58  -0.0001317   0.0002093   0.0000777  -0.0001706  -0.0000266  -0.0000703
   59  -0.0001539   0.0002505   0.0000952  -0.0002840  -0.0000486  -0.0000912
   60   0.0001146  -0.0001918  -0.0000744   0.0001784   0.0000224   0.0000040
   61  -0.0001646   0.0003233   0.0000712  -0.0000438  -0.0024944   0.0008832
   62   0.0000020  -0.0000251  -0.0000347   0.0027369  -0.0027203   0.0002461
   63  -0.0000569   0.0000832  -0.0000151   0.0001062   0.0003786  -0.0003349
   64   0.0000279  -0.0000504  -0.0000038   0.0000205   0.0000216   0.0000907
   65   0.0000688  -0.0001129  -0.0000538   0.0003998   0.0005509  -0.0001786
   66   0.0000066   0.0000088  -0.0000088   0.0004925   0.0003146   0.0002067
           31          32          33          34          35          36
    1   0.0099562  -0.0129513  -0.0056039  -0.2139093  -0.0011070   0.0001203
    2   0.0125540  -0.0155369  -0.0075235   0.0019623  -0.0884556   0.0036327
    3   0.0050936  -0.0078342   0.0007586   0.0013980   0.0040070  -0.0678233
    4  -0.0007617   0.0025821   0.0011084  -0.0206770  -0.0253101  -0.0089074
    5   0.0020334  -0.0010119  -0.0025206  -0.0121434   0.0039060   0.0004143
    6   0.0009077  -0.0026188   0.0045711  -0.0009238   0.0005221   0.0024706
    7   0.0001259  -0.0001548  -0.0000427  -0.0019946  -0.0030301  -0.0011884
    8   0.0011553  -0.0010153  -0.0003870   0.0023648  -0.0018055   0.0006638
    9   0.0005049  -0.0005014   0.0000705   0.0005960   0.0001120  -0.0018474
   10  -0.0006624   0.0007997   0.0000797   0.0016833  -0.0012488   0.0000433
   11   0.0007738  -0.0002001   0.0004664  -0.0016925  -0.0022416  -0.0030079
   12   0.0002711   0.0003463  -0.0008304  -0.0008317  -0.0034056   0.0042411
   13   0.0000919  -0.0000233  -0.0000371   0.0003989  -0.0013941  -0.0004479
   14   0.0000014   0.0000680  -0.0000085   0.0007599  -0.0004208  -0.0002265
   15   0.0000059   0.0000400  -0.0000621   0.0002531  -0.0002368   0.0001052
   16  -0.0039466   0.0006258   0.0003301  -0.0017016  -0.0000436   0.0001093
   17   0.0014883   0.0014937  -0.0018088  -0.0001905  -0.0011949   0.0002468
   18   0.0006964  -0.0015278   0.0044409  -0.0000965   0.0001181  -0.0010750
   19  -0.0012297   0.0004825   0.0002594   0.0009368   0.0000393   0.0000186
   20  -0.0007792   0.0003544   0.0000649  -0.0000751   0.0001196   0.0000957
   21  -0.0003052   0.0000313   0.0002206   0.0000654   0.0000141  -0.0001199
   22  -0.0136337   0.0033862   0.0019509   0.0021573   0.0019958   0.0002046
   23  -0.0246608   0.0033704   0.0005752   0.0019771  -0.0020853  -0.0032108
   24  -0.0100526   0.0003357   0.0030880   0.0003545  -0.0035160   0.0050392
   25   0.0006897   0.0011025   0.0005290   0.0003673   0.0010780   0.0003699
   26  -0.0005909   0.0004432   0.0012137  -0.0006671  -0.0005242  -0.0001554
   27  -0.0002104   0.0012666  -0.0020591  -0.0001825  -0.0002434   0.0000154
   28  -0.1369000  -0.1209588  -0.0504406  -0.0254155   0.0283705   0.0104658
   29  -0.1197818  -0.2284654  -0.0801026   0.0118857   0.0028417  -0.0007429
   30  -0.0493936  -0.0795795  -0.0674947   0.0004051  -0.0007076   0.0040807
   31   0.1458205   0.1264953   0.0516139   0.0006333   0.0011984   0.0004681
   32   0.1264953   0.2401783   0.0883229  -0.0019519   0.0000737   0.0015177
   33   0.0516139   0.0883229   0.0606907   0.0000338   0.0015210  -0.0031767
   34   0.0006333  -0.0019519   0.0000338   0.6288824   0.0019868   0.0052228
   35   0.0011984   0.0000737   0.0015210   0.0019868   0.4626754  -0.2311031
   36   0.0004681   0.0015177  -0.0031767   0.0052228  -0.2311031   0.3574441
   37   0.0001407   0.0007772  -0.0005765  -0.1651902   0.0350416  -0.0331295
   38   0.0000512  -0.0002106   0.0000990   0.0802733  -0.1771678   0.1019503
   39   0.0000588   0.0002698   0.0000876  -0.0770368   0.1014476  -0.1510307
   40   0.0000081  -0.0000121  -0.0000317   0.0108892   0.0117450  -0.0098249
   41   0.0000143  -0.0000043   0.0000359  -0.0095445  -0.0088674   0.0095780
   42   0.0000582  -0.0000575   0.0000081   0.0094318   0.0108710  -0.0060449
   43  -0.0000542  -0.0002325   0.0000184  -0.0315756   0.0622335  -0.0556874
   44   0.0000933  -0.0003145   0.0000503   0.0188041   0.0221009  -0.0136653
   45  -0.0000718   0.0002178  -0.0000510  -0.0177107  -0.0132398   0.0167549
   46   0.0000564  -0.0000107  -0.0001034  -0.0032084  -0.0042595   0.0034609
   47  -0.0000935   0.0000585   0.0000921   0.0002091   0.0035859   0.0008866
   48   0.0000423  -0.0000503  -0.0000986  -0.0003441   0.0008198   0.0040230
   49   0.0000067  -0.0001275  -0.0000159   0.0006433   0.0008917  -0.0006100
   50  -0.0000507   0.0002282  -0.0000122   0.0008425  -0.0387311   0.0319124
   51   0.0000486  -0.0002393  -0.0000671  -0.0007380   0.0316699  -0.0296505
   52   0.0000011   0.0000025  -0.0000153   0.0006258   0.0000313   0.0000313
   53  -0.0000031  -0.0000021   0.0000173   0.0000321  -0.0011450  -0.0001130
   54   0.0000066  -0.0000219  -0.0000114  -0.0000121  -0.0000272  -0.0012871
   55  -0.0002804   0.0006367   0.0001020  -0.0278832  -0.0647353   0.0551340
   56  -0.0001126   0.0001219   0.0003556  -0.0213857   0.0183574  -0.0115773
   57  -0.0000358  -0.0000218   0.0000385   0.0172258  -0.0135451   0.0176748
   58   0.0000488  -0.0000870   0.0000105  -0.0033971   0.0039072  -0.0034844
   59   0.0000577  -0.0001035  -0.0000009  -0.0006082   0.0035587   0.0008846
   60  -0.0000272   0.0000899  -0.0000250   0.0002748   0.0009956   0.0036623
   61   0.0000481  -0.0003316   0.0005520  -0.1625187  -0.0368902   0.0282538
   62   0.0000535   0.0004641  -0.0004107  -0.0834433  -0.1854053   0.1010940
   63   0.0000879   0.0001214   0.0003363   0.0719548   0.1041499  -0.1476345
   64  -0.0001589  -0.0000490   0.0002790   0.0102711  -0.0104982   0.0093707
   65   0.0001030   0.0000101  -0.0000395   0.0105933  -0.0091713   0.0109226
   66   0.0002323  -0.0001068  -0.0004349  -0.0093535   0.0097747  -0.0058146
           37          38          39          40          41          42
    1  -0.0243373   0.0087715  -0.0016668   0.0010693  -0.0014258   0.0004118
    2   0.0208579   0.0044802  -0.0001948   0.0003055  -0.0011081  -0.0024638
    3  -0.0181690  -0.0002999   0.0042413  -0.0000396  -0.0021807  -0.0018963
    4   0.0013742  -0.0023330   0.0012481   0.0000690  -0.0002454  -0.0012833
    5   0.0035780  -0.0021194  -0.0013625  -0.0001122   0.0005066   0.0011130
    6  -0.0004506   0.0004441  -0.0004881  -0.0002034   0.0000395   0.0002530
    7  -0.0016527  -0.0022488  -0.0026028  -0.0002985  -0.0003618   0.0003382
    8  -0.0023128  -0.0012967  -0.0006915  -0.0002663   0.0000417  -0.0004581
    9  -0.0020823  -0.0013103  -0.0012134  -0.0006733  -0.0004812  -0.0001486
   10  -0.0003032   0.0010041   0.0003631  -0.0002682   0.0001917  -0.0000998
   11   0.0003683  -0.0002968   0.0000123  -0.0000085  -0.0000389  -0.0002125
   12   0.0009201  -0.0000537  -0.0000333   0.0000417   0.0001220  -0.0000124
   13  -0.0003295  -0.0001478   0.0000418   0.0000421  -0.0000511   0.0000052
   14  -0.0003002   0.0000153   0.0001362   0.0000491  -0.0000682  -0.0000161
   15  -0.0000298  -0.0000967   0.0000033   0.0000098  -0.0000216  -0.0000233
   16   0.0006179  -0.0004311   0.0000003  -0.0000938   0.0000733  -0.0000651
   17  -0.0001399   0.0005038   0.0002680  -0.0001389   0.0000829  -0.0000798
   18  -0.0002298   0.0000794   0.0000839  -0.0000492   0.0000622  -0.0000139
   19  -0.0006632  -0.0001109   0.0000757   0.0000738  -0.0000838   0.0000473
   20   0.0000390  -0.0000545   0.0000058  -0.0000004   0.0000012  -0.0000235
   21  -0.0000192   0.0000859   0.0000290  -0.0000050  -0.0000119  -0.0000114
   22   0.0000025   0.0001142   0.0000110   0.0001025  -0.0000754   0.0000931
   23  -0.0003839  -0.0000137   0.0001123   0.0001573  -0.0002278   0.0000367
   24   0.0012833  -0.0001745  -0.0002948   0.0000260  -0.0000213  -0.0000244
   25  -0.0004126  -0.0000953   0.0000627   0.0000287   0.0000262   0.0000727
   26   0.0003986   0.0000842  -0.0000732  -0.0000774  -0.0000068  -0.0001257
   27   0.0001937   0.0000398   0.0000111  -0.0000152  -0.0000149  -0.0000617
   28  -0.0017169  -0.0018085   0.0018918  -0.0000429   0.0006757   0.0001997
   29  -0.0028614   0.0013534  -0.0009177   0.0001087  -0.0002219   0.0000650
   30  -0.0009628   0.0002097  -0.0002386   0.0001000  -0.0001248   0.0001506
   31   0.0001407   0.0000512   0.0000588   0.0000081   0.0000143   0.0000582
   32   0.0007772  -0.0002106   0.0002698  -0.0000121  -0.0000043  -0.0000575
   33  -0.0005765   0.0000990   0.0000876  -0.0000317   0.0000359   0.0000081
   34  -0.1651902   0.0802733  -0.0770368   0.0108892  -0.0095445   0.0094318
   35   0.0350416  -0.1771678   0.1014476   0.0117450  -0.0088674   0.0108710
   36  -0.0331295   0.1019503  -0.1510307  -0.0098249   0.0095780  -0.0060449
   37   0.6767976   0.0469153  -0.0194778  -0.1229623  -0.0943010   0.0784466
   38   0.0469153   0.4687994  -0.2930928  -0.0926839  -0.1771202   0.1197395
   39  -0.0194778  -0.2930928   0.3805353   0.0776333   0.1206715  -0.1351486
   40  -0.1229623  -0.0926839   0.0776333   0.1287848   0.0994117  -0.0817620
   41  -0.0943010  -0.1771202   0.1206715   0.0994117   0.1815049  -0.1326309
   42   0.0784466   0.1197395  -0.1351486  -0.0817620  -0.1326309   0.1356534
   43  -0.3242963  -0.0461135   0.0280025  -0.0112010   0.0019893  -0.0021139
   44   0.0041777  -0.0914966   0.0261451  -0.0215537   0.0019905  -0.0002105
   45  -0.0130120   0.0251185  -0.0838691   0.0180934   0.0006047   0.0026447
   46  -0.0204820   0.0283270  -0.0253812   0.0010977   0.0006548  -0.0004591
   47   0.0089212  -0.0061903   0.0092467  -0.0002820  -0.0003706  -0.0017908
   48  -0.0086231   0.0101282  -0.0044637   0.0003990  -0.0017746  -0.0009664
   49  -0.0231723  -0.0215544   0.0178668  -0.0053698   0.0003958  -0.0007224
   50  -0.0556766   0.0198023  -0.0111692   0.0008082   0.0030675   0.0021930
   51   0.0472108  -0.0111715   0.0182100  -0.0011060   0.0021757   0.0037069
   52   0.0007368  -0.0018152   0.0014286  -0.0003818   0.0000781  -0.0000912
   53  -0.0014537  -0.0004073   0.0051697  -0.0010095   0.0002275  -0.0000077
   54   0.0012369   0.0051148   0.0012993   0.0008502   0.0000107   0.0002730
   55  -0.0557186   0.0232791  -0.0212513  -0.0008616   0.0005669  -0.0005789
   56   0.0223926  -0.0096794   0.0058982   0.0007056  -0.0001579  -0.0005185
   57  -0.0210171   0.0058721  -0.0092767  -0.0006121  -0.0004851  -0.0003741
   58   0.0010846  -0.0015263   0.0014348   0.0001916  -0.0000705   0.0000866
   59  -0.0015118  -0.0014263   0.0003562  -0.0000395  -0.0001944  -0.0002608
   60   0.0013665   0.0003180  -0.0012527   0.0000645  -0.0002674  -0.0002845
   61   0.0617267  -0.0152690   0.0153258  -0.0014487   0.0026159  -0.0024793
   62   0.0182944  -0.0284162   0.0334906   0.0023011   0.0012539   0.0042335
   63  -0.0150558   0.0327355  -0.0196939  -0.0024053   0.0041631   0.0024159
   64  -0.0012492  -0.0025842   0.0019680   0.0005718  -0.0005337   0.0004638
   65  -0.0028139   0.0008472   0.0042735   0.0005922  -0.0002904   0.0006043
   66   0.0021819   0.0042528   0.0025006  -0.0004903   0.0005507  -0.0000954
           43          44          45          46          47          48
    1   0.0018871   0.0028510  -0.0017699   0.0003158  -0.0006341   0.0004269
    2   0.0017691   0.0012312   0.0049836   0.0009075  -0.0002552   0.0002728
    3  -0.0012113   0.0049596   0.0020835  -0.0009374   0.0003523  -0.0003065
    4  -0.0011712   0.0001011   0.0012829  -0.0001777   0.0002623  -0.0001408
    5  -0.0005196  -0.0004439  -0.0002899   0.0004484  -0.0004040   0.0003881
    6   0.0008711   0.0001135  -0.0000946   0.0002848  -0.0002575   0.0001581
    7   0.0014165  -0.0001793  -0.0004137   0.0000126   0.0000470  -0.0000242
    8   0.0009388   0.0001756  -0.0003804  -0.0002378   0.0002457  -0.0002056
    9   0.0006156  -0.0000423  -0.0002618  -0.0001685   0.0001587  -0.0001573
   10   0.0001704   0.0003358  -0.0004282   0.0001448  -0.0001837   0.0001047
   11  -0.0005593   0.0001950  -0.0000267   0.0001649  -0.0001297   0.0001582
   12  -0.0001052  -0.0000782  -0.0002885   0.0000890  -0.0000658   0.0000739
   13   0.0003319  -0.0001637   0.0002384  -0.0001756   0.0001754  -0.0001637
   14   0.0002079  -0.0002027   0.0002073  -0.0001796   0.0001854  -0.0001602
   15   0.0000292  -0.0000819   0.0001164  -0.0000676   0.0000713  -0.0000571
   16  -0.0003916   0.0002676  -0.0002090   0.0002206  -0.0002005   0.0001884
   17   0.0003798   0.0001090  -0.0001790   0.0000025  -0.0000341  -0.0000124
   18   0.0001253   0.0000540  -0.0000407  -0.0000299   0.0000232  -0.0000391
   19   0.0004104  -0.0002443   0.0004073  -0.0002976   0.0002710  -0.0002601
   20  -0.0000503   0.0000075   0.0000175   0.0000059   0.0000005   0.0000019
   21  -0.0000092   0.0000158  -0.0000266   0.0000078  -0.0000098   0.0000046
   22  -0.0006262  -0.0000163   0.0000601   0.0001185  -0.0000975   0.0001009
   23   0.0002010  -0.0001247   0.0005702  -0.0002753   0.0002508  -0.0002487
   24  -0.0000232  -0.0003994   0.0006087   0.0000237   0.0000646  -0.0000419
   25   0.0002154  -0.0001738   0.0000223  -0.0001380   0.0001149  -0.0001082
   26  -0.0003080   0.0002294  -0.0001187   0.0001842  -0.0001499   0.0001472
   27  -0.0001338   0.0000979  -0.0000544   0.0000787  -0.0000678   0.0000652
   28  -0.0001009  -0.0009212  -0.0009577  -0.0004430   0.0002743  -0.0003253
   29   0.0007408   0.0002439  -0.0001373  -0.0001410   0.0000742  -0.0000431
   30   0.0000972  -0.0001216  -0.0002284  -0.0000423   0.0000342   0.0000064
   31  -0.0000542   0.0000933  -0.0000718   0.0000564  -0.0000935   0.0000423
   32  -0.0002325  -0.0003145   0.0002178  -0.0000107   0.0000585  -0.0000503
   33   0.0000184   0.0000503  -0.0000510  -0.0001034   0.0000921  -0.0000986
   34  -0.0315756   0.0188041  -0.0177107  -0.0032084   0.0002091  -0.0003441
   35   0.0622335   0.0221009  -0.0132398  -0.0042595   0.0035859   0.0008198
   36  -0.0556874  -0.0136653   0.0167549   0.0034609   0.0008866   0.0040230
   37  -0.3242963   0.0041777  -0.0130120  -0.0204820   0.0089212  -0.0086231
   38  -0.0461135  -0.0914966   0.0251185   0.0283270  -0.0061903   0.0101282
   39   0.0280025   0.0261451  -0.0838691  -0.0253812   0.0092467  -0.0044637
   40  -0.0112010  -0.0215537   0.0180934   0.0010977  -0.0002820   0.0003990
   41   0.0019893   0.0019905   0.0006047   0.0006548  -0.0003706  -0.0017746
   42  -0.0021139  -0.0002105   0.0026447  -0.0004591  -0.0017908  -0.0009664
   43   0.6125428   0.0587708  -0.0324629  -0.0690744   0.0365519  -0.0332150
   44   0.0587708   0.3626175  -0.2054397   0.0363483  -0.0805917   0.0505540
   45  -0.0324629  -0.2054397   0.2980852  -0.0331579   0.0506641  -0.0674589
   46  -0.0690744   0.0363483  -0.0331579   0.0859382  -0.0611166   0.0556424
   47   0.0365519  -0.0805917   0.0506641  -0.0611166   0.1053159  -0.0828266
   48  -0.0332150   0.0505540  -0.0674589   0.0556424  -0.0828266   0.0844491
   49  -0.1799467  -0.1016347   0.0830503   0.0049559   0.0178791  -0.0155142
   50  -0.0522368  -0.1744524   0.0966203  -0.0013745  -0.0211749   0.0218546
   51   0.0403759   0.0950998  -0.1411574   0.0011666   0.0226719  -0.0150508
   52  -0.0106476   0.0018053  -0.0019999   0.0009985   0.0005284  -0.0002906
   53  -0.0208786   0.0024574  -0.0005128  -0.0002894  -0.0005462  -0.0017383
   54   0.0173512   0.0002471   0.0030149   0.0004119  -0.0018398  -0.0011100
   55   0.0685002   0.0259456  -0.0203257  -0.0011800  -0.0043784   0.0034572
   56  -0.0218367  -0.0350377   0.0341745  -0.0010198   0.0029545   0.0015217
   57   0.0207942   0.0357666  -0.0242659   0.0005922   0.0015176   0.0033681
   58  -0.0013834   0.0007498  -0.0008228   0.0002136   0.0000235   0.0000003
   59   0.0041401   0.0032637   0.0015862   0.0000272  -0.0011967   0.0010460
   60  -0.0036514   0.0014094   0.0034276  -0.0000146   0.0010170  -0.0008616
   61  -0.0541821  -0.0246193   0.0195590   0.0009315   0.0016548  -0.0013095
   62  -0.0244469  -0.0117015   0.0060135   0.0017315  -0.0014490   0.0004251
   63   0.0197885   0.0060529  -0.0085747  -0.0013181   0.0002967  -0.0012471
   64  -0.0008099  -0.0007523   0.0006312   0.0001723   0.0000737  -0.0000433
   65  -0.0007490  -0.0002519  -0.0004564   0.0001026  -0.0001787  -0.0002584
   66   0.0005395  -0.0005204  -0.0003622  -0.0000774  -0.0002392  -0.0002895
           49          50          51          52          53          54
    1   0.0000871  -0.0003578   0.0000540  -0.0000590   0.0000415   0.0000454
    2   0.0001656  -0.0013371  -0.0000122  -0.0000119  -0.0000364  -0.0001678
    3   0.0002922  -0.0002203  -0.0011144   0.0000056  -0.0002365  -0.0001876
    4  -0.0001791   0.0004566  -0.0006546   0.0000260  -0.0000636  -0.0001252
    5   0.0007980   0.0001405   0.0001464   0.0000011  -0.0000347   0.0000231
    6   0.0000108  -0.0004308   0.0004848   0.0000154  -0.0000092   0.0000167
    7   0.0000148  -0.0005489   0.0007744  -0.0000055  -0.0000079   0.0000351
    8  -0.0002813  -0.0004195   0.0004391   0.0000011   0.0000140  -0.0000127
    9  -0.0000809  -0.0002551   0.0002894  -0.0000107   0.0000184   0.0000401
   10   0.0001168  -0.0002665   0.0001963   0.0000028   0.0000635   0.0000435
   11   0.0001616   0.0001188  -0.0001570   0.0000052  -0.0000313  -0.0000278
   12   0.0001191   0.0000625   0.0000178  -0.0000041  -0.0000035  -0.0000083
   13  -0.0002018  -0.0000575   0.0000087  -0.0000011  -0.0000070  -0.0000068
   14  -0.0001895   0.0000206  -0.0000340  -0.0000027  -0.0000022  -0.0000090
   15  -0.0000695   0.0000378  -0.0000369  -0.0000012  -0.0000070  -0.0000114
   16   0.0002681  -0.0000027  -0.0000048   0.0000033   0.0000052   0.0000021
   17   0.0000195  -0.0002719   0.0002394  -0.0000020   0.0000497   0.0000377
   18   0.0000127  -0.0000806   0.0000145  -0.0000060   0.0000263   0.0000220
   19  -0.0003551  -0.0000230  -0.0000197   0.0000005   0.0000030   0.0000020
   20   0.0000007   0.0000162  -0.0000447   0.0000005  -0.0000013  -0.0000036
   21   0.0000207  -0.0000196   0.0000145  -0.0000006   0.0000013  -0.0000007
   22   0.0000560   0.0004137  -0.0002917   0.0000130  -0.0000753  -0.0000450
   23  -0.0002558   0.0001096  -0.0001446  -0.0000154  -0.0000123  -0.0000216
   24  -0.0003253   0.0001684  -0.0001629   0.0000173   0.0000079  -0.0000085
   25  -0.0001560  -0.0000457   0.0000340  -0.0000005   0.0000087   0.0000090
   26   0.0002284   0.0000459  -0.0000533   0.0000035  -0.0000108  -0.0000127
   27   0.0000826   0.0000447  -0.0000307   0.0000026  -0.0000100  -0.0000110
   28  -0.0004427   0.0000857   0.0001132   0.0000229   0.0000538   0.0000454
   29  -0.0006063  -0.0001687   0.0001249   0.0000090   0.0000001   0.0000054
   30   0.0001876  -0.0003148   0.0003846  -0.0000110  -0.0000478   0.0000044
   31   0.0000067  -0.0000507   0.0000486   0.0000011  -0.0000031   0.0000066
   32  -0.0001275   0.0002282  -0.0002393   0.0000025  -0.0000021  -0.0000219
   33  -0.0000159  -0.0000122  -0.0000671  -0.0000153   0.0000173  -0.0000114
   34   0.0006433   0.0008425  -0.0007380   0.0006258   0.0000321  -0.0000121
   35   0.0008917  -0.0387311   0.0316699   0.0000313  -0.0011450  -0.0000272
   36  -0.0006100   0.0319124  -0.0296505   0.0000313  -0.0001130  -0.0012871
   37  -0.0231723  -0.0556766   0.0472108   0.0007368  -0.0014537   0.0012369
   38  -0.0215544   0.0198023  -0.0111715  -0.0018152  -0.0004073   0.0051148
   39   0.0178668  -0.0111692   0.0182100   0.0014286   0.0051697   0.0012993
   40  -0.0053698   0.0008082  -0.0011060  -0.0003818  -0.0010095   0.0008502
   41   0.0003958   0.0030675   0.0021757   0.0000781   0.0002275   0.0000107
   42  -0.0007224   0.0021930   0.0037069  -0.0000912  -0.0000077   0.0002730
   43  -0.1799467  -0.0522368   0.0403759  -0.0106476  -0.0208786   0.0173512
   44  -0.1016347  -0.1744524   0.0950998   0.0018053   0.0024574   0.0002471
   45   0.0830503   0.0966203  -0.1411574  -0.0019999  -0.0005128   0.0030149
   46   0.0049559  -0.0013745   0.0011666   0.0009985  -0.0002894   0.0004119
   47   0.0178791  -0.0211749   0.0226719   0.0005284  -0.0005462  -0.0018398
   48  -0.0155142   0.0218546  -0.0150508  -0.0002906  -0.0017383  -0.0011100
   49   0.7620209   0.0094273   0.0120065  -0.3468894  -0.0072890  -0.0034912
   50   0.0094273   0.4242525  -0.2597330  -0.0072896  -0.0457812   0.0101487
   51   0.0120065  -0.2597330   0.3463790  -0.0035014   0.0100416  -0.0425945
   52  -0.3468894  -0.0072896  -0.0035014   0.3655031   0.0078942   0.0039428
   53  -0.0072890  -0.0457812   0.0100416   0.0078942   0.0423560  -0.0161418
   54  -0.0034912   0.0101487  -0.0425945   0.0039428  -0.0161418   0.0373980
   55  -0.1862791   0.0511211  -0.0473970  -0.0112614   0.0202136  -0.0177237
   56   0.1005208  -0.1689913   0.0967774  -0.0024563   0.0033495  -0.0005804
   57  -0.0897422   0.0951265  -0.1452958   0.0016759   0.0000910   0.0026789
   58   0.0055252   0.0022230  -0.0017982   0.0010400   0.0003726  -0.0002869
   59  -0.0170909  -0.0220457   0.0222468  -0.0004294  -0.0005690  -0.0019147
   60   0.0148053   0.0226960  -0.0147140   0.0004118  -0.0017921  -0.0011441
   61  -0.0253800   0.0537983  -0.0472805   0.0006819   0.0014162  -0.0014188
   62   0.0193289   0.0224610  -0.0121166   0.0017662  -0.0001772   0.0051715
   63  -0.0183478  -0.0108500   0.0167637  -0.0016795   0.0052139   0.0013488
   64  -0.0053501  -0.0012479   0.0008078  -0.0004092   0.0009730  -0.0008725
   65  -0.0007824   0.0031095   0.0020748  -0.0001039   0.0003028   0.0000223
   66   0.0004676   0.0022187   0.0036089   0.0000800   0.0000324   0.0002786
           55          56          57          58          59          60
    1   0.0011048  -0.0022388   0.0018598   0.0003101   0.0005650  -0.0005068
    2  -0.0019789   0.0005865   0.0049625  -0.0011962  -0.0005007   0.0004339
    3   0.0007229   0.0044967   0.0025081   0.0007526   0.0002790  -0.0001803
    4   0.0004119   0.0002775   0.0013063  -0.0004484  -0.0001958   0.0001933
    5  -0.0005066   0.0003741   0.0001633   0.0004128   0.0002158  -0.0001624
    6  -0.0002009   0.0000599  -0.0002333   0.0001574   0.0001587  -0.0000599
    7  -0.0007926   0.0005322  -0.0001709   0.0000256  -0.0000821   0.0000621
    8  -0.0005092   0.0000461  -0.0003079  -0.0001020  -0.0000767   0.0000134
    9  -0.0004029   0.0001393  -0.0001994  -0.0000444  -0.0000900   0.0000458
   10  -0.0004896  -0.0001169  -0.0001335   0.0001423   0.0001044  -0.0001143
   11  -0.0001081  -0.0000510   0.0006608   0.0001338   0.0001745  -0.0001358
   12  -0.0000513  -0.0002862   0.0004032  -0.0000118   0.0000503  -0.0000290
   13   0.0001626   0.0002986  -0.0000558  -0.0001661  -0.0001560   0.0001417
   14   0.0002525   0.0001934  -0.0001355  -0.0001528  -0.0001321   0.0001229
   15   0.0001157   0.0000866  -0.0000401  -0.0000647  -0.0000616   0.0000447
   16  -0.0003854  -0.0002592   0.0002076   0.0002159   0.0002019  -0.0001957
   17  -0.0004630   0.0000648  -0.0003655   0.0000494   0.0000061  -0.0000311
   18  -0.0001056   0.0000747  -0.0001282   0.0000013  -0.0000104  -0.0000112
   19   0.0004188   0.0002840  -0.0004053  -0.0002939  -0.0002950   0.0002565
   20   0.0000376  -0.0000038   0.0000418   0.0000088   0.0000143  -0.0000118
   21  -0.0000393   0.0000051   0.0000222   0.0000099   0.0000128  -0.0000111
   22   0.0004471  -0.0004150   0.0006591   0.0000818   0.0001604  -0.0000627
   23   0.0007870   0.0004314  -0.0000998  -0.0003224  -0.0003275   0.0002769
   24   0.0005746  -0.0001174  -0.0003436  -0.0001588  -0.0001397   0.0001444
   25   0.0001437   0.0001968  -0.0002095  -0.0001317  -0.0001539   0.0001146
   26  -0.0002624  -0.0003044   0.0002959   0.0002093   0.0002505  -0.0001918
   27  -0.0000591  -0.0001293   0.0001403   0.0000777   0.0000952  -0.0000744
   28   0.0000793   0.0001438  -0.0013554  -0.0001706  -0.0002840   0.0001784
   29   0.0000965   0.0000071  -0.0002197  -0.0000266  -0.0000486   0.0000224
   30  -0.0009335   0.0000549   0.0001001  -0.0000703  -0.0000912   0.0000040
   31  -0.0002804  -0.0001126  -0.0000358   0.0000488   0.0000577  -0.0000272
   32   0.0006367   0.0001219  -0.0000218  -0.0000870  -0.0001035   0.0000899
   33   0.0001020   0.0003556   0.0000385   0.0000105  -0.0000009  -0.0000250
   34  -0.0278832  -0.0213857   0.0172258  -0.0033971  -0.0006082   0.0002748
   35  -0.0647353   0.0183574  -0.0135451   0.0039072   0.0035587   0.0009956
   36   0.0551340  -0.0115773   0.0176748  -0.0034844   0.0008846   0.0036623
   37  -0.0557186   0.0223926  -0.0210171   0.0010846  -0.0015118   0.0013665
   38   0.0232791  -0.0096794   0.0058721  -0.0015263  -0.0014263   0.0003180
   39  -0.0212513   0.0058982  -0.0092767   0.0014348   0.0003562  -0.0012527
   40  -0.0008616   0.0007056  -0.0006121   0.0001916  -0.0000395   0.0000645
   41   0.0005669  -0.0001579  -0.0004851  -0.0000705  -0.0001944  -0.0002674
   42  -0.0005789  -0.0005185  -0.0003741   0.0000866  -0.0002608  -0.0002845
   43   0.0685002  -0.0218367   0.0207942  -0.0013834   0.0041401  -0.0036514
   44   0.0259456  -0.0350377   0.0357666   0.0007498   0.0032637   0.0014094
   45  -0.0203257   0.0341745  -0.0242659  -0.0008228   0.0015862   0.0034276
   46  -0.0011800  -0.0010198   0.0005922   0.0002136   0.0000272  -0.0000146
   47  -0.0043784   0.0029545   0.0015176   0.0000235  -0.0011967   0.0010170
   48   0.0034572   0.0015217   0.0033681   0.0000003   0.0010460  -0.0008616
   49  -0.1862791   0.1005208  -0.0897422   0.0055252  -0.0170909   0.0148053
   50   0.0511211  -0.1689913   0.0951265   0.0022230  -0.0220457   0.0226960
   51  -0.0473970   0.0967774  -0.1452958  -0.0017982   0.0222468  -0.0147140
   52  -0.0112614  -0.0024563   0.0016759   0.0010400  -0.0004294   0.0004118
   53   0.0202136   0.0033495   0.0000910   0.0003726  -0.0005690  -0.0017921
   54  -0.0177237  -0.0005804   0.0026789  -0.0002869  -0.0019147  -0.0011441
   55   0.6132598  -0.0420449   0.0507056  -0.0672209  -0.0373910   0.0309672
   56  -0.0420449   0.3593375  -0.2062832  -0.0372232  -0.0843305   0.0515632
   57   0.0507056  -0.2062832   0.3012387   0.0308523   0.0514309  -0.0662824
   58  -0.0672209  -0.0372232   0.0308523   0.0822574   0.0621847  -0.0516048
   59  -0.0373910  -0.0843305   0.0514309   0.0621847   0.1116755  -0.0841689
   60   0.0309672   0.0515632  -0.0662824  -0.0516048  -0.0841689   0.0823729
   61  -0.3206002  -0.0168662   0.0063614  -0.0189943  -0.0095765   0.0075634
   62   0.0319525  -0.0898826   0.0259187  -0.0290767  -0.0078266   0.0096162
   63  -0.0346927   0.0240537  -0.0839113   0.0244015   0.0103743  -0.0038778
   64  -0.0115629   0.0206310  -0.0185134   0.0010698   0.0003723  -0.0002219
   65  -0.0025180   0.0026148  -0.0003825  -0.0004907  -0.0003812  -0.0018128
   66   0.0019748   0.0002329   0.0021827   0.0005628  -0.0017830  -0.0008934
           61          62          63          64          65          66
    1  -0.0252349  -0.0089342   0.0031113   0.0009224   0.0015771  -0.0006349
    2  -0.0231044   0.0039043  -0.0003648  -0.0004290  -0.0011195  -0.0021623
    3   0.0177572   0.0006350   0.0036870   0.0007099  -0.0022096  -0.0018149
    4  -0.0025064   0.0022160  -0.0014078   0.0001516  -0.0008749  -0.0003170
    5   0.0036385   0.0006843  -0.0011174  -0.0002474  -0.0003092   0.0001866
    6   0.0022834  -0.0001000  -0.0005658  -0.0001198  -0.0000952   0.0003173
    7   0.0013418   0.0002750  -0.0007362  -0.0000568  -0.0000391   0.0000526
    8  -0.0002210   0.0006348  -0.0000319   0.0001071   0.0000601  -0.0001250
    9   0.0003332   0.0003858   0.0001819   0.0000985  -0.0000162  -0.0000992
   10  -0.0002480  -0.0004803   0.0001705  -0.0000148   0.0002665  -0.0000133
   11   0.0002296   0.0001474  -0.0001426  -0.0001062  -0.0003616   0.0000044
   12  -0.0009538   0.0001606  -0.0004127   0.0000032  -0.0000428  -0.0000122
   13  -0.0004004   0.0000776  -0.0002049   0.0000494  -0.0000290  -0.0000952
   14  -0.0003359   0.0000586  -0.0000077   0.0000767   0.0000098  -0.0001163
   15  -0.0002523   0.0000391   0.0000510   0.0000040   0.0000037  -0.0000614
   16   0.0005322   0.0004826   0.0000802  -0.0000713  -0.0000468   0.0000278
   17   0.0000702   0.0000816   0.0002575   0.0000781   0.0002989  -0.0000446
   18   0.0000864   0.0000016   0.0002305   0.0000503   0.0001152  -0.0000702
   19  -0.0006648   0.0001211  -0.0000652   0.0000706   0.0000900  -0.0000490
   20   0.0000040   0.0000042   0.0000206   0.0000009  -0.0000142  -0.0000198
   21   0.0000395  -0.0000264  -0.0000176  -0.0000031   0.0000014  -0.0000125
   22  -0.0003001  -0.0004982  -0.0006497  -0.0002410  -0.0004802   0.0002019
   23  -0.0006262   0.0001275   0.0000752   0.0000890  -0.0000080  -0.0003402
   24  -0.0011770   0.0003234   0.0000494  -0.0000357   0.0000453   0.0000841
   25  -0.0001646   0.0000020  -0.0000569   0.0000279   0.0000688   0.0000066
   26   0.0003233  -0.0000251   0.0000832  -0.0000504  -0.0001129   0.0000088
   27   0.0000712  -0.0000347  -0.0000151  -0.0000038  -0.0000538  -0.0000088
   28  -0.0000438   0.0027369   0.0001062   0.0000205   0.0003998   0.0004925
   29  -0.0024944  -0.0027203   0.0003786   0.0000216   0.0005509   0.0003146
   30   0.0008832   0.0002461  -0.0003349   0.0000907  -0.0001786   0.0002067
   31   0.0000481   0.0000535   0.0000879  -0.0001589   0.0001030   0.0002323
   32  -0.0003316   0.0004641   0.0001214  -0.0000490   0.0000101  -0.0001068
   33   0.0005520  -0.0004107   0.0003363   0.0002790  -0.0000395  -0.0004349
   34  -0.1625187  -0.0834433   0.0719548   0.0102711   0.0105933  -0.0093535
   35  -0.0368902  -0.1854053   0.1041499  -0.0104982  -0.0091713   0.0097747
   36   0.0282538   0.1010940  -0.1476345   0.0093707   0.0109226  -0.0058146
   37   0.0617267   0.0182944  -0.0150558  -0.0012492  -0.0028139   0.0021819
   38  -0.0152690  -0.0284162   0.0327355  -0.0025842   0.0008472   0.0042528
   39   0.0153258   0.0334906  -0.0196939   0.0019680   0.0042735   0.0025006
   40  -0.0014487   0.0023011  -0.0024053   0.0005718   0.0005922  -0.0004903
   41   0.0026159   0.0012539   0.0041631  -0.0005337  -0.0002904   0.0005507
   42  -0.0024793   0.0042335   0.0024159   0.0004638   0.0006043  -0.0000954
   43  -0.0541821  -0.0244469   0.0197885  -0.0008099  -0.0007490   0.0005395
   44  -0.0246193  -0.0117015   0.0060529  -0.0007523  -0.0002519  -0.0005204
   45   0.0195590   0.0060135  -0.0085747   0.0006312  -0.0004564  -0.0003622
   46   0.0009315   0.0017315  -0.0013181   0.0001723   0.0001026  -0.0000774
   47   0.0016548  -0.0014490   0.0002967   0.0000737  -0.0001787  -0.0002392
   48  -0.0013095   0.0004251  -0.0012471  -0.0000433  -0.0002584  -0.0002895
   49  -0.0253800   0.0193289  -0.0183478  -0.0053501  -0.0007824   0.0004676
   50   0.0537983   0.0224610  -0.0108500  -0.0012479   0.0031095   0.0022187
   51  -0.0472805  -0.0121166   0.0167637   0.0008078   0.0020748   0.0036089
   52   0.0006819   0.0017662  -0.0016795  -0.0004092  -0.0001039   0.0000800
   53   0.0014162  -0.0001772   0.0052139   0.0009730   0.0003028   0.0000324
   54  -0.0014188   0.0051715   0.0013488  -0.0008725   0.0000223   0.0002786
   55  -0.3206002   0.0319525  -0.0346927  -0.0115629  -0.0025180   0.0019748
   56  -0.0168662  -0.0898826   0.0240537   0.0206310   0.0026148   0.0002329
   57   0.0063614   0.0259187  -0.0839113  -0.0185134  -0.0003825   0.0021827
   58  -0.0189943  -0.0290767   0.0244015   0.0010698  -0.0004907   0.0005628
   59  -0.0095765  -0.0078266   0.0103743   0.0003723  -0.0003812  -0.0017830
   60   0.0075634   0.0096162  -0.0038778  -0.0002219  -0.0018128  -0.0008934
   61   0.6752932  -0.0258764   0.0407803  -0.1278694   0.0924696  -0.0849695
   62  -0.0258764   0.4619739  -0.2929858   0.0914105  -0.1641900   0.1179130
   63   0.0407803  -0.2929858   0.3815258  -0.0838443   0.1175152  -0.1403146
   64  -0.1278694   0.0914105  -0.0838443   0.1344657  -0.0973352   0.0891809
   65   0.0924696  -0.1641900   0.1175152  -0.0973352   0.1685848  -0.1300325
   66  -0.0849695   0.1179130  -0.1403146   0.0891809  -0.1300325   0.1411043
 **********************************************************************
 **                                                                  **
 **                       VIBRATIONAL ANALYSIS                       **
 **                       --------------------                       **
 **                                                                  **
 **        VIBRATIONAL FREQUENCIES (CM**-1) AND NORMAL MODES         **
 **     FORCE CONSTANTS (mDYN/ANGSTROM) AND REDUCED MASSES (AMU)     **
 **                  INFRARED INTENSITIES (KM/MOL)                   **
 **                                                                  **
 **********************************************************************


 Mode:                 1                      2                      3
 Frequency:        19.66                  37.83                  49.44
 Force Cnst:      0.0053                 0.0160                 0.0242
 Red. Mass:      23.0818                19.0073                16.7940
 IR Active:          YES                    YES                    YES
 IR Intens:        0.007                  0.058                  0.063
 Raman Active:       YES                    YES                    YES
               X      Y      Z        X      Y      Z        X      Y      Z
 C         -0.007  0.028  0.020    0.002  0.071 -0.245    0.017 -0.199 -0.123
 C          0.010  0.063 -0.088   -0.003  0.046 -0.175   -0.069 -0.149 -0.090
 Cl         0.046  0.132 -0.196   -0.014  0.090 -0.289   -0.185 -0.217 -0.081
 C          0.010  0.044 -0.093   -0.001 -0.019  0.001   -0.068 -0.045 -0.051
 Cl         0.029  0.094 -0.247   -0.006 -0.084  0.170   -0.189  0.034 -0.045
 C         -0.002 -0.013  0.032    0.004 -0.041  0.062    0.026 -0.004 -0.019
 Cl        -0.003 -0.039  0.039    0.008 -0.160  0.373    0.034  0.133  0.029
 C         -0.016 -0.049  0.151    0.006  0.022 -0.106    0.116 -0.067 -0.023
 Cl        -0.035 -0.124  0.317    0.012  0.030 -0.118    0.258 -0.026  0.051
 C         -0.014 -0.024  0.136    0.006  0.071 -0.241    0.106 -0.162 -0.084
 H         -0.021 -0.051  0.214    0.009  0.099 -0.314    0.176 -0.205 -0.096
 C         -0.005  0.022  0.019    0.001  0.047 -0.199    0.017 -0.207 -0.152
 C         -0.024  0.117  0.140   -0.090  0.032 -0.133    0.056 -0.135 -0.107
 H         -0.042  0.209  0.236   -0.163  0.046 -0.179    0.093 -0.179 -0.128
 C         -0.023  0.094  0.138   -0.091  0.010  0.010    0.052  0.047  0.020
 Cl        -0.047  0.232  0.313   -0.222  0.008  0.123    0.109  0.230  0.176
 C         -0.006 -0.032  0.002   -0.001  0.001  0.083    0.006  0.131  0.079
 H         -0.006 -0.052 -0.004   -0.002 -0.008  0.196    0.002  0.280  0.196
 C          0.010 -0.131 -0.125    0.089  0.013  0.011   -0.033  0.029  0.001
 Cl         0.031 -0.300 -0.308    0.217  0.012  0.120   -0.102  0.163  0.102
 C          0.008 -0.099 -0.112    0.090  0.036 -0.132   -0.026 -0.141 -0.113
 H          0.018 -0.171 -0.201    0.164  0.052 -0.178   -0.059 -0.190 -0.139
 TransDip   0.000  0.001  0.002   -0.001  0.003 -0.007    0.003 -0.007 -0.003

 Mode:                 4                      5                      6
 Frequency:        77.93                  85.23                 147.00
 Force Cnst:      0.1130                 0.0783                 0.3654
 Red. Mass:      31.5845                18.3042                28.7025
 IR Active:          YES                    YES                    YES
 IR Intens:        0.001                  0.148                  0.040
 Raman Active:       YES                    YES                    YES
               X      Y      Z        X      Y      Z        X      Y      Z
 C          0.000  0.028 -0.088    0.002  0.095 -0.229   -0.030  0.015  0.013
 C          0.000  0.019 -0.063    0.005  0.011 -0.036   -0.102  0.030  0.009
 Cl        -0.005  0.094 -0.240   -0.007 -0.191  0.399   -0.265 -0.034 -0.035
 C          0.001 -0.036  0.071    0.005  0.021 -0.075   -0.119  0.025  0.014
 Cl         0.008 -0.237  0.558    0.009  0.031 -0.106   -0.204  0.068  0.026
 C          0.001  0.022 -0.072   -0.002  0.014 -0.067   -0.140 -0.002  0.007
 Cl        -0.004  0.202 -0.519   -0.002 -0.021 -0.015   -0.157 -0.033 -0.015
 C          0.003 -0.027  0.051   -0.008  0.016 -0.064   -0.134 -0.013  0.006
 Cl         0.005 -0.128  0.310   -0.016 -0.123  0.277   -0.314 -0.082 -0.033
 C          0.003 -0.024  0.046   -0.008  0.095 -0.243   -0.110  0.000  0.017
 H          0.006 -0.058  0.126   -0.013  0.122 -0.301   -0.148  0.023  0.031
 C          0.000  0.030 -0.113    0.002  0.105 -0.229    0.054  0.025  0.022
 C         -0.034  0.023 -0.092   -0.067  0.098 -0.181    0.109 -0.001  0.003
 H         -0.064  0.031 -0.108   -0.123  0.125 -0.199    0.130 -0.035 -0.016
 C         -0.036  0.013 -0.035   -0.071  0.048 -0.096    0.130  0.027  0.009
 Cl        -0.100  0.021  0.026   -0.210  0.007 -0.027    0.461  0.162 -0.119
 C         -0.002  0.008 -0.010    0.005  0.029 -0.047    0.104  0.032  0.032
 H         -0.003  0.006  0.035    0.005  0.004  0.026    0.103  0.031  0.030
 C          0.033  0.013 -0.038    0.080  0.055 -0.088    0.131  0.025  0.036
 Cl         0.095  0.014  0.015    0.219  0.055  0.022    0.473 -0.155  0.104
 C          0.031  0.027 -0.090    0.075  0.089 -0.193    0.109  0.049  0.037
 H          0.058  0.039 -0.100    0.136  0.106 -0.226    0.129  0.067  0.037
 TransDip   0.000  0.001 -0.001   -0.003  0.004 -0.011   -0.006  0.003  0.001

 Mode:                 7                      8                      9
 Frequency:       160.98                 187.22                 203.96
 Force Cnst:      0.1492                 0.2515                 0.1346
 Red. Mass:       9.7743                12.1785                 5.4912
 IR Active:          YES                    YES                    YES
 IR Intens:        0.045                  0.027                  0.073
 Raman Active:       YES                    YES                    YES
               X      Y      Z        X      Y      Z        X      Y      Z
 C          0.001 -0.018 -0.076    0.010 -0.079  0.139    0.034  0.020 -0.001
 C         -0.002 -0.022 -0.074    0.008 -0.105  0.179    0.025  0.022 -0.007
 Cl        -0.028 -0.062 -0.028   -0.061 -0.054 -0.035   -0.083 -0.039 -0.009
 C         -0.006 -0.005 -0.070    0.008 -0.126  0.256    0.030  0.037 -0.018
 Cl        -0.036 -0.025  0.016   -0.013  0.021 -0.084    0.030  0.029  0.021
 C          0.002  0.003 -0.071    0.009 -0.142  0.298    0.025  0.030 -0.034
 Cl         0.005 -0.000  0.018    0.005 -0.003 -0.082    0.029 -0.031 -0.003
 C          0.012  0.001 -0.088    0.013 -0.160  0.333    0.016  0.034 -0.037
 Cl         0.083 -0.019  0.038    0.065  0.044 -0.134   -0.052 -0.017  0.009
 C          0.004 -0.007 -0.114    0.008 -0.169  0.341    0.018  0.032 -0.027
 H          0.011 -0.014 -0.110    0.012 -0.162  0.319    0.014  0.029 -0.010
 C         -0.002  0.054  0.062    0.006  0.070 -0.074    0.033  0.017  0.027
 C         -0.008  0.076  0.090    0.010  0.046 -0.143    0.048 -0.195 -0.223
 H         -0.004 -0.045 -0.051    0.011 -0.006 -0.206    0.062 -0.340 -0.387
 C         -0.011  0.195  0.226   -0.009  0.097 -0.062    0.045 -0.113 -0.121
 Cl         0.001 -0.108 -0.126   -0.191  0.018 -0.027   -0.024  0.019  0.103
 C         -0.014  0.337  0.392    0.001  0.150  0.019    0.054 -0.043 -0.042
 H         -0.016  0.386  0.450   -0.000  0.176  0.056    0.056 -0.076 -0.078
 C         -0.009  0.209  0.241    0.011  0.141 -0.014    0.038  0.087  0.111
 Cl        -0.013 -0.115 -0.149    0.170  0.014 -0.068   -0.043 -0.014 -0.088
 C         -0.002  0.110  0.129   -0.004  0.142 -0.032    0.035  0.224  0.281
 H          0.003  0.012  0.016   -0.009  0.160 -0.011    0.034  0.398  0.475
 TransDip   0.001  0.004  0.005    0.002  0.002  0.005    0.008 -0.003 -0.001

 Mode:                10                     11                     12
 Frequency:       208.48                 220.02                 229.85
 Force Cnst:      0.5042                 0.4420                 0.8241
 Red. Mass:      19.6890                15.4983                26.4750
 IR Active:          YES                    YES                    YES
 IR Intens:        0.111                  0.077                  0.033
 Raman Active:       YES                    YES                    YES
               X      Y      Z        X      Y      Z        X      Y      Z
 C         -0.091  0.022  0.013   -0.077 -0.052 -0.022    0.015  0.039  0.007
 C         -0.083  0.039 -0.004   -0.050 -0.068 -0.011   -0.032  0.083  0.049
 Cl        -0.079  0.046  0.024    0.305  0.083  0.051   -0.399 -0.061 -0.032
 C         -0.076  0.028 -0.035   -0.076 -0.117 -0.029   -0.012  0.052  0.053
 Cl         0.161 -0.147 -0.049   -0.028 -0.168 -0.071    0.582 -0.267 -0.127
 C         -0.152  0.022 -0.049   -0.049 -0.072 -0.013   -0.047  0.033  0.049
 Cl        -0.191 -0.246 -0.081   -0.041  0.353  0.140   -0.039  0.305  0.116
 C         -0.114  0.030 -0.043   -0.022 -0.090 -0.022   -0.005  0.029  0.033
 Cl         0.408  0.259  0.114    0.005 -0.086 -0.039   -0.132  0.000 -0.003
 C         -0.119 -0.009 -0.035   -0.041 -0.059 -0.014    0.003  0.052  0.015
 H         -0.137 -0.006 -0.016   -0.042 -0.061 -0.014   -0.000  0.064 -0.005
 C         -0.104  0.056  0.067   -0.094 -0.033 -0.039    0.012 -0.051 -0.053
 C         -0.116 -0.029 -0.008   -0.100 -0.182 -0.197    0.004 -0.018 -0.001
 H         -0.123 -0.043 -0.031   -0.098 -0.302 -0.341   -0.003 -0.004  0.010
 C         -0.115 -0.051 -0.065   -0.111 -0.068 -0.095    0.007  0.019  0.051
 Cl         0.086  0.142 -0.058    0.041  0.129 -0.046    0.022 -0.032 -0.008
 C         -0.141 -0.101 -0.117   -0.143  0.016  0.007    0.009  0.072  0.111
 H         -0.139 -0.183 -0.210   -0.145  0.035  0.022    0.006  0.158  0.215
 C         -0.116  0.015  0.023   -0.122  0.069  0.077    0.014 -0.041 -0.023
 Cl         0.092 -0.112  0.083    0.077 -0.131  0.044   -0.030  0.011  0.006
 C         -0.121  0.149  0.151   -0.124  0.139  0.135    0.021 -0.143 -0.147
 H         -0.133  0.241  0.264   -0.140  0.235  0.255    0.028 -0.221 -0.240
 TransDip   0.000 -0.010 -0.004   -0.008  0.003  0.001    0.005 -0.002 -0.001

 Mode:                13                     14                     15
 Frequency:       242.34                 259.40                 269.74
 Force Cnst:      0.2019                 0.5838                 0.2754
 Red. Mass:       5.8348                14.7256                 6.4250
 IR Active:          YES                    YES                    YES
 IR Intens:        0.091                  0.193                  0.546
 Raman Active:       YES                    YES                    YES
               X      Y      Z        X      Y      Z        X      Y      Z
 C          0.008 -0.030  0.021   -0.013 -0.005  0.010   -0.004 -0.018  0.039
 C          0.017 -0.033 -0.059    0.100 -0.037 -0.045   -0.012  0.110 -0.252
 Cl        -0.046 -0.096 -0.045   -0.060 -0.156 -0.061    0.010 -0.015  0.070
 C         -0.003 -0.027 -0.093    0.148  0.042 -0.030   -0.012  0.138 -0.319
 Cl        -0.037 -0.063 -0.005    0.075  0.117  0.057    0.007 -0.030  0.064
 C         -0.006 -0.024 -0.090    0.230  0.054 -0.021   -0.011  0.099 -0.221
 Cl         0.003  0.089  0.056    0.316 -0.048 -0.014   -0.013 -0.029  0.052
 C         -0.003 -0.049 -0.054    0.123  0.086  0.031   -0.003 -0.020  0.084
 Cl         0.045 -0.062 -0.020   -0.092 -0.012 -0.007   -0.011  0.031 -0.034
 C         -0.018 -0.058  0.017    0.095  0.043  0.059    0.003 -0.139  0.365
 H         -0.035 -0.072  0.077    0.183 -0.028  0.083    0.010 -0.263  0.657
 C          0.015  0.137  0.153   -0.121  0.024  0.032    0.007 -0.034 -0.026
 C          0.022  0.233  0.235   -0.217  0.011  0.066    0.023 -0.045 -0.063
 H          0.028  0.335  0.361   -0.262  0.053  0.077    0.038 -0.075 -0.087
 C          0.029  0.059  0.017   -0.238  0.011  0.002    0.018  0.006 -0.023
 Cl        -0.050 -0.006  0.003   -0.010  0.167 -0.144   -0.028 -0.003  0.001
 C          0.038 -0.140 -0.214   -0.291 -0.029 -0.039    0.008  0.059  0.031
 H          0.046 -0.336 -0.443   -0.292 -0.069 -0.083    0.006  0.122  0.089
 C          0.024  0.024 -0.027   -0.239  0.003 -0.000   -0.000  0.007 -0.024
 Cl         0.037  0.050 -0.015    0.010 -0.157  0.137    0.029  0.012 -0.011
 C          0.014  0.155  0.153   -0.217  0.058  0.014   -0.005 -0.041 -0.055
 H          0.004  0.200  0.210   -0.266  0.046  0.044   -0.019 -0.054 -0.057
 TransDip   0.007  0.003  0.006   -0.014 -0.001  0.002    0.006 -0.010  0.021

 Mode:                16                     17                     18
 Frequency:       334.37                 344.36                 356.67
 Force Cnst:      1.6436                 0.7370                 2.1563
 Red. Mass:      24.9505                10.5481                28.7695
 IR Active:          YES                    YES                    YES
 IR Intens:        0.058                  0.207                  0.059
 Raman Active:       YES                    YES                    YES
               X      Y      Z        X      Y      Z        X      Y      Z
 C          0.054  0.039  0.203   -0.011 -0.164  0.331    0.102 -0.082  0.021
 C         -0.098  0.160  0.247    0.011 -0.196  0.349    0.136 -0.033  0.033
 Cl        -0.278  0.445  0.168    0.046 -0.046 -0.086    0.111 -0.145 -0.071
 C         -0.060 -0.001 -0.024    0.003 -0.018  0.029    0.130  0.212  0.075
 Cl        -0.062 -0.025 -0.007    0.002 -0.016 -0.010    0.298  0.487  0.198
 C          0.052  0.005 -0.210   -0.002  0.145 -0.316   -0.195  0.044 -0.040
 Cl         0.136 -0.063  0.005   -0.004 -0.015  0.049   -0.440  0.039  0.029
 C          0.172 -0.115 -0.235   -0.029  0.178 -0.313   -0.026 -0.138 -0.106
 Cl         0.216 -0.431 -0.141   -0.057  0.082  0.094    0.123 -0.319 -0.118
 C          0.147  0.053  0.035   -0.019 -0.011 -0.002   -0.014 -0.152 -0.052
 H          0.028  0.111  0.080    0.010 -0.029 -0.003   -0.103 -0.108 -0.017
 C          0.006 -0.041  0.051   -0.003 -0.102  0.119    0.033 -0.018  0.020
 C          0.017 -0.038  0.000    0.124 -0.085 -0.021    0.002 -0.019  0.004
 H          0.057 -0.054  0.013    0.246 -0.144  0.012    0.006 -0.023  0.001
 C         -0.004  0.028 -0.036    0.104  0.045 -0.081   -0.020  0.020 -0.018
 Cl        -0.076  0.048 -0.043   -0.106  0.002 -0.001   -0.061  0.060 -0.055
 C         -0.047  0.063 -0.014    0.007  0.148 -0.039   -0.047  0.023 -0.011
 H         -0.049  0.120 -0.001    0.003  0.308 -0.011   -0.049  0.051 -0.011
 C         -0.071  0.017 -0.033   -0.086  0.039 -0.094   -0.059 -0.009 -0.013
 Cl         0.031 -0.025  0.023    0.120  0.035 -0.019   -0.024 -0.060  0.053
 C         -0.068 -0.031 -0.010   -0.106 -0.101 -0.034   -0.043 -0.014 -0.014
 H         -0.130 -0.059  0.012   -0.222 -0.178 -0.021   -0.081 -0.038 -0.006
 TransDip  -0.005 -0.004  0.004    0.007 -0.006  0.012    0.004  0.005  0.004

 Mode:                19                     20                     21
 Frequency:       401.64                 434.14                 449.78
 Force Cnst:      1.2729                 0.9498                 0.7323
 Red. Mass:      13.3921                 8.5531                 6.1437
 IR Active:          YES                    YES                    YES
 IR Intens:        5.993                  5.004                  1.628
 Raman Active:       YES                    YES                    YES
               X      Y      Z        X      Y      Z        X      Y      Z
 C         -0.049 -0.003 -0.005    0.003 -0.006  0.011   -0.008 -0.079 -0.050
 C         -0.012 -0.008 -0.004   -0.004 -0.007  0.017   -0.058  0.059 -0.212
 Cl         0.005 -0.001  0.001    0.007 -0.002 -0.002    0.001  0.038  0.032
 C          0.006  0.011  0.008   -0.003 -0.003  0.012   -0.041  0.064 -0.090
 Cl         0.039  0.052  0.020    0.000 -0.001 -0.001    0.027  0.007  0.015
 C          0.005 -0.001 -0.000   -0.000  0.008 -0.004    0.004 -0.044  0.223
 Cl         0.025  0.001  0.000   -0.009 -0.002  0.000    0.001 -0.004 -0.028
 C         -0.006 -0.011 -0.007    0.007  0.007 -0.008    0.042 -0.019  0.110
 Cl         0.027 -0.044 -0.017   -0.003  0.001  0.002   -0.030  0.018 -0.001
 C         -0.021 -0.005 -0.002    0.012 -0.003  0.014    0.047  0.013 -0.178
 H         -0.014 -0.014  0.005    0.017 -0.014  0.033    0.099  0.034 -0.315
 C         -0.077  0.002 -0.006    0.002 -0.121  0.116   -0.002 -0.218  0.148
 C         -0.199 -0.094  0.068   -0.197 -0.206  0.153    0.135 -0.111  0.129
 H         -0.360 -0.032  0.010   -0.192 -0.216  0.146    0.332 -0.194  0.198
 C         -0.180 -0.148  0.116   -0.223 -0.082  0.055    0.127  0.072 -0.036
 Cl         0.191 -0.214  0.192   -0.069  0.154 -0.134   -0.079  0.006 -0.010
 C         -0.358 -0.011 -0.004    0.000 -0.151  0.138   -0.000  0.099 -0.118
 H         -0.355 -0.013 -0.003    0.004 -0.399  0.376   -0.001  0.169 -0.254
 C         -0.180  0.138 -0.118    0.223 -0.069  0.060   -0.129  0.072 -0.030
 Cl         0.179  0.221 -0.186    0.066  0.158 -0.134    0.082  0.013 -0.012
 C         -0.198  0.090 -0.077    0.201 -0.193  0.159   -0.134 -0.119  0.129
 H         -0.349  0.026 -0.021    0.194 -0.201  0.156   -0.320 -0.208  0.191
 TransDip  -0.078 -0.003 -0.001    0.000 -0.052  0.050    0.000 -0.041 -0.000

 Mode:                22                     23                     24
 Frequency:       505.09                 535.38                 540.39
 Force Cnst:      0.9219                 1.8463                 0.9148
 Red. Mass:       6.1336                10.9327                 5.3168
 IR Active:          YES                    YES                    YES
 IR Intens:        3.604                 16.946                  0.290
 Raman Active:       YES                    YES                    YES
               X      Y      Z        X      Y      Z        X      Y      Z
 C          0.001  0.175  0.178    0.204  0.113  0.078   -0.002 -0.020  0.019
 C          0.125  0.108 -0.031    0.108  0.108  0.061   -0.005 -0.030  0.052
 Cl        -0.009 -0.075 -0.028    0.023 -0.083 -0.038   -0.001  0.005 -0.003
 C          0.099  0.001 -0.143    0.035  0.087 -0.018   -0.005  0.029 -0.068
 Cl        -0.044 -0.016  0.007   -0.105 -0.155 -0.058    0.003 -0.000  0.006
 C         -0.009 -0.142  0.070    0.118  0.159  0.078    0.000  0.011 -0.017
 Cl         0.023  0.030 -0.000   -0.235 -0.033 -0.012   -0.001 -0.001  0.001
 C         -0.130 -0.074  0.043    0.337  0.140  0.090    0.005 -0.023  0.065
 Cl         0.061 -0.026 -0.013   -0.025 -0.040 -0.017   -0.002  0.002 -0.004
 C         -0.149  0.174 -0.046    0.403  0.260  0.064    0.005  0.000 -0.026
 H         -0.299  0.325 -0.168    0.458  0.257 -0.001    0.016  0.036 -0.133
 C         -0.004  0.188  0.259    0.127  0.013  0.011   -0.002 -0.003 -0.020
 C          0.013 -0.069 -0.048   -0.016 -0.041  0.039   -0.010  0.098  0.095
 H          0.035 -0.140 -0.114   -0.109  0.007  0.015   -0.034  0.380  0.412
 C          0.017 -0.112 -0.139   -0.045 -0.035  0.030    0.005 -0.263 -0.301
 Cl        -0.006  0.009  0.009   -0.009  0.005 -0.005    0.002  0.020  0.021
 C         -0.005  0.096  0.091   -0.137  0.007 -0.003    0.002 -0.010  0.002
 H         -0.014  0.357  0.372   -0.138  0.023 -0.001    0.002 -0.027 -0.005
 C         -0.009 -0.104 -0.131   -0.059  0.035 -0.046   -0.002  0.269  0.320
 Cl         0.004  0.007  0.010   -0.012 -0.013  0.012   -0.001 -0.019 -0.023
 C         -0.008 -0.068 -0.052   -0.023  0.057 -0.039    0.009 -0.079 -0.105
 H         -0.029 -0.155 -0.131   -0.114  0.020  0.001    0.034 -0.332 -0.407
 TransDip  -0.024  0.052  0.022    0.115  0.061  0.023   -0.016 -0.001 -0.006

 Mode:                25                     26                     27
 Frequency:       551.52                 619.05                 633.72
 Force Cnst:      1.0779                 2.8329                 1.4281
 Red. Mass:       6.0148                12.5471                 6.0355
 IR Active:          YES                    YES                    YES
 IR Intens:        1.701                 46.816                  3.636
 Raman Active:       YES                    YES                    YES
               X      Y      Z        X      Y      Z        X      Y      Z
 C          0.011  0.094 -0.104    0.333 -0.053 -0.051   -0.022  0.253 -0.079
 C          0.027  0.138 -0.262    0.364 -0.028 -0.010    0.074  0.099  0.083
 Cl        -0.001 -0.022  0.013   -0.104  0.135  0.059    0.008 -0.054 -0.028
 C          0.024 -0.149  0.354    0.334 -0.183 -0.078    0.068 -0.075  0.100
 Cl        -0.013  0.001 -0.031   -0.047  0.027  0.011   -0.019 -0.001 -0.007
 C          0.007 -0.032  0.054    0.062 -0.298 -0.141   -0.015  0.006 -0.229
 Cl        -0.010  0.004 -0.003   -0.082  0.046  0.020    0.010  0.007  0.015
 C         -0.007  0.126 -0.323   -0.038 -0.239 -0.071   -0.107 -0.084  0.163
 Cl         0.008 -0.014  0.016   -0.076  0.164  0.063    0.038 -0.017 -0.018
 C         -0.001 -0.014  0.162    0.010 -0.223 -0.088   -0.101  0.210  0.058
 H         -0.026 -0.201  0.663   -0.131 -0.144 -0.047   -0.249  0.284  0.129
 C          0.010  0.008  0.089    0.258 -0.027 -0.017   -0.018 -0.171 -0.083
 C          0.024 -0.020  0.051    0.027 -0.104  0.072    0.028 -0.112 -0.004
 H          0.063 -0.003  0.104   -0.113 -0.041  0.026    0.130 -0.164  0.023
 C          0.030 -0.075 -0.109   -0.034 -0.042  0.089    0.031  0.156  0.125
 Cl        -0.011  0.005  0.008   -0.028  0.020 -0.020   -0.007 -0.011  0.000
 C         -0.010  0.046 -0.005   -0.191 -0.018 -0.025    0.017 -0.030 -0.133
 H         -0.013  0.131  0.035   -0.190 -0.070 -0.092    0.027 -0.272 -0.491
 C         -0.033  0.049  0.024   -0.045  0.093 -0.031   -0.038  0.143  0.135
 Cl         0.007 -0.007  0.001   -0.023 -0.022  0.016    0.012 -0.007 -0.002
 C         -0.023 -0.057 -0.005    0.017  0.065 -0.075   -0.026 -0.129  0.005
 H         -0.079 -0.160 -0.069   -0.146 -0.015 -0.019   -0.097 -0.168  0.025
 TransDip   0.017 -0.003  0.038    0.181 -0.113 -0.051   -0.050  0.034 -0.006

 Mode:                28                     29                     30
 Frequency:       639.06                 707.44                 721.12
 Force Cnst:      1.8252                 0.7849                 1.5576
 Red. Mass:       7.5857                 2.6619                 5.0838
 IR Active:          YES                    YES                    YES
 IR Intens:        0.332                 12.696                  0.622
 Raman Active:       YES                    YES                    YES
               X      Y      Z        X      Y      Z        X      Y      Z
 C         -0.005 -0.028  0.312    0.010 -0.075  0.040   -0.001 -0.127  0.347
 C          0.031  0.073 -0.036   -0.024 -0.005 -0.079   -0.002  0.123 -0.279
 Cl         0.003 -0.027 -0.003    0.001  0.009  0.007    0.000 -0.007  0.009
 C          0.030  0.067 -0.215   -0.028  0.007  0.074    0.004 -0.093  0.191
 Cl        -0.007 -0.003  0.011    0.001 -0.006 -0.005    0.002  0.007 -0.004
 C         -0.004 -0.179  0.335   -0.007  0.070 -0.034   -0.000  0.043 -0.161
 Cl         0.006  0.013 -0.016    0.004 -0.005 -0.000   -0.001 -0.000  0.004
 C         -0.054  0.104 -0.312    0.025  0.003  0.053   -0.001 -0.055  0.107
 Cl         0.015 -0.011  0.015   -0.006 -0.004 -0.002   -0.001  0.004  0.003
 C         -0.045  0.060  0.087    0.014 -0.061 -0.060    0.000  0.051 -0.091
 H         -0.120  0.151 -0.009    0.069 -0.067 -0.138   -0.015  0.248 -0.545
 C         -0.003 -0.087 -0.170    0.015  0.175  0.179   -0.000 -0.076 -0.134
 C         -0.011 -0.013 -0.100    0.004 -0.049 -0.082    0.010  0.061 -0.022
 H         -0.062  0.028 -0.096   -0.014 -0.356 -0.465   -0.059  0.293  0.195
 C         -0.027  0.119  0.170   -0.008  0.056  0.089   -0.000 -0.045  0.014
 Cl         0.005  0.000 -0.009   -0.001  0.004 -0.001   -0.002  0.010 -0.011
 C          0.009 -0.115 -0.065   -0.010 -0.068 -0.050    0.002 -0.032  0.061
 H          0.020 -0.439 -0.384   -0.003 -0.264 -0.259    0.000  0.012  0.133
 C          0.020  0.121  0.179    0.005  0.068  0.080    0.002 -0.049  0.015
 Cl        -0.003  0.001 -0.010   -0.004  0.001  0.002    0.003  0.011 -0.012
 C          0.013 -0.022 -0.099    0.009 -0.034 -0.097   -0.015  0.056 -0.013
 H          0.069  0.026 -0.095    0.036 -0.348 -0.469    0.036  0.291  0.201
 TransDip  -0.012 -0.009 -0.011    0.020 -0.070 -0.088    0.010 -0.003  0.023

 Mode:                31                     32                     33
 Frequency:       748.48                 804.56                 826.96
 Force Cnst:      3.3061                 3.9300                 3.8966
 Red. Mass:      10.0161                10.3044                 9.6709
 IR Active:          YES                    YES                    YES
 IR Intens:       27.239                100.529                 40.411
 Raman Active:       YES                    YES                    YES
               X      Y      Z        X      Y      Z        X      Y      Z
 C          0.231  0.021  0.001    0.001 -0.061  0.120    0.004 -0.055 -0.025
 C         -0.082  0.176  0.083   -0.010  0.006 -0.059    0.331 -0.117 -0.055
 Cl         0.050 -0.059 -0.027    0.000  0.002  0.004   -0.034  0.050  0.022
 C         -0.166  0.269  0.107   -0.007 -0.010  0.020    0.349  0.271  0.109
 Cl        -0.023 -0.055 -0.022    0.002  0.001  0.000   -0.070 -0.102 -0.041
 C         -0.291  0.185  0.078    0.001  0.010 -0.009    0.100  0.248  0.098
 Cl         0.129 -0.015 -0.007   -0.000 -0.001 -0.000   -0.028  0.003  0.002
 C         -0.166  0.013  0.003    0.011 -0.003 -0.006   -0.157  0.304  0.120
 Cl         0.013 -0.037 -0.014   -0.003  0.002  0.003    0.033 -0.085 -0.033
 C         -0.150 -0.141 -0.048    0.010 -0.035  0.002   -0.229 -0.188 -0.073
 H         -0.354 -0.008 -0.030    0.030  0.075 -0.300   -0.063 -0.288 -0.109
 C          0.350 -0.049 -0.055   -0.002 -0.024  0.018   -0.104 -0.032 -0.033
 C          0.107 -0.124  0.135   -0.277 -0.104  0.069   -0.045  0.013 -0.069
 H         -0.071  0.027  0.164   -0.156 -0.101  0.174    0.006  0.226  0.226
 C          0.035 -0.120  0.085   -0.257  0.288 -0.252   -0.026  0.059 -0.023
 Cl        -0.037  0.028 -0.026    0.059 -0.089  0.078    0.012 -0.011  0.007
 C         -0.220  0.007  0.003    0.000  0.251 -0.216    0.076 -0.001 -0.005
 H         -0.222  0.040  0.033    0.003  0.005  0.018    0.075  0.036  0.028
 C          0.027  0.109 -0.104    0.245  0.296 -0.244   -0.032 -0.041  0.054
 Cl        -0.034 -0.031  0.024   -0.056 -0.091  0.076    0.014  0.011 -0.011
 C          0.102  0.129 -0.098    0.277 -0.094  0.081   -0.053 -0.082  0.029
 H         -0.089  0.157  0.099    0.155 -0.103  0.174   -0.027  0.121  0.234
 TransDip   0.004  0.151  0.072   -0.000  0.237 -0.217    0.066  0.175  0.080

 Mode:                34                     35                     36
 Frequency:       876.85                 892.97                 897.74
 Force Cnst:      0.7139                 0.6537                 0.6548
 Red. Mass:       1.5759                 1.3915                 1.3790
 IR Active:          YES                    YES                    YES
 IR Intens:       24.872                  4.527                  0.708
 Raman Active:       YES                    YES                    YES
               X      Y      Z        X      Y      Z        X      Y      Z
 C         -0.003 -0.000 -0.004   -0.001 -0.013  0.029    0.013  0.001  0.001
 C         -0.015 -0.009  0.001   -0.011 -0.009  0.001   -0.004  0.007  0.003
 Cl         0.001  0.000 -0.000    0.000  0.001 -0.000    0.002 -0.001 -0.001
 C         -0.017 -0.010 -0.005   -0.013 -0.006 -0.006   -0.009  0.005  0.002
 Cl         0.003  0.003  0.001    0.002  0.002  0.001    0.000  0.000  0.000
 C         -0.000 -0.003  0.000   -0.001 -0.001  0.005   -0.017 -0.001  0.001
 Cl         0.000 -0.000 -0.000    0.000 -0.000 -0.000    0.003 -0.000 -0.000
 C          0.012 -0.012  0.005    0.010 -0.019  0.027    0.007 -0.018 -0.002
 Cl        -0.002  0.003  0.000   -0.002  0.003 -0.002   -0.002  0.003  0.001
 C          0.011  0.006 -0.027    0.009  0.032 -0.103    0.010 -0.000 -0.017
 H          0.015 -0.071  0.156    0.014 -0.254  0.587    0.003 -0.043  0.097
 C          0.002  0.041  0.048   -0.000  0.032  0.038   -0.005  0.012  0.016
 C          0.005 -0.044 -0.053   -0.002 -0.019 -0.031   -0.001 -0.087 -0.111
 H         -0.011  0.218  0.246   -0.015  0.133  0.139   -0.031  0.528  0.597
 C          0.000  0.048  0.061   -0.005 -0.006 -0.012   -0.006  0.029  0.024
 Cl        -0.000 -0.003 -0.004    0.001  0.000  0.002    0.001 -0.003 -0.001
 C          0.000 -0.102 -0.116   -0.003  0.052  0.062    0.007  0.015  0.018
 H         -0.023  0.542  0.632    0.010 -0.325 -0.352    0.011 -0.092 -0.104
 C         -0.000  0.053  0.057    0.008  0.010 -0.001   -0.003 -0.028 -0.022
 Cl        -0.001 -0.004 -0.004   -0.001 -0.001  0.001    0.001  0.003  0.001
 C          0.004 -0.042 -0.056    0.009 -0.057 -0.079   -0.008  0.057  0.072
 H         -0.008  0.229  0.254   -0.011  0.360  0.400    0.010 -0.363 -0.408
 TransDip  -0.003  0.076  0.141   -0.006 -0.020  0.065   -0.008 -0.016  0.020

 Mode:                37                     38                     39
 Frequency:       906.35                 912.50                1011.65
 Force Cnst:      0.7905                 3.1887                 3.7935
 Red. Mass:       1.6334                 6.4998                 6.2912
 IR Active:          YES                    YES                    YES
 IR Intens:        3.621                 23.641                  0.317
 Raman Active:       YES                    YES                    YES
               X      Y      Z        X      Y      Z        X      Y      Z
 C          0.036 -0.021  0.066   -0.196 -0.038  0.039    0.007 -0.002 -0.001
 C          0.023  0.042  0.013   -0.059 -0.197 -0.082   -0.015 -0.001 -0.001
 Cl         0.002 -0.005 -0.002   -0.016  0.028  0.012    0.000  0.001  0.001
 C          0.017  0.037  0.012    0.007 -0.159 -0.068   -0.013 -0.026 -0.010
 Cl        -0.006 -0.007 -0.002    0.021  0.022  0.009    0.003  0.003  0.001
 C         -0.041 -0.002  0.006    0.237  0.005  0.005    0.031 -0.000 -0.000
 Cl         0.008  0.000 -0.000   -0.043  0.004  0.002   -0.004  0.000  0.000
 C         -0.001 -0.042  0.020   -0.098  0.221  0.112   -0.012  0.028  0.010
 Cl        -0.003  0.006 -0.001    0.030 -0.043 -0.019    0.002 -0.004 -0.001
 C          0.007  0.035 -0.121   -0.120  0.151 -0.032   -0.014  0.000  0.002
 H         -0.024 -0.271  0.678    0.045 -0.158  0.465   -0.011  0.005 -0.013
 C         -0.019 -0.052 -0.060    0.108 -0.038 -0.047    0.058  0.001 -0.001
 C         -0.030  0.066  0.036    0.118 -0.086  0.097   -0.170 -0.282  0.235
 H         -0.015 -0.217 -0.291    0.100 -0.122  0.050   -0.125 -0.303  0.279
 C         -0.027  0.021 -0.029    0.090 -0.109  0.099   -0.032  0.043 -0.039
 Cl         0.006 -0.005  0.005   -0.024  0.019 -0.018   -0.003  0.001 -0.001
 C          0.031 -0.029 -0.036   -0.160 -0.015 -0.019    0.369  0.011  0.003
 H          0.023  0.171  0.232   -0.163  0.069  0.113    0.385  0.009  0.004
 C         -0.005 -0.020  0.004    0.107  0.115 -0.121   -0.024 -0.046  0.041
 Cl         0.003  0.002 -0.001   -0.026 -0.023  0.021   -0.003 -0.002  0.001
 C         -0.017  0.042  0.070    0.125  0.158 -0.025   -0.184  0.270 -0.241
 H          0.002 -0.300 -0.324    0.116 -0.180 -0.401   -0.139  0.320 -0.253
 TransDip  -0.054 -0.013  0.025    0.156 -0.003  0.001   -0.017  0.005  0.002

 Mode:                40                     41                     42
 Frequency:      1074.21                1122.11                1133.15
 Force Cnst:      5.9677                 1.1073                 1.2992
 Red. Mass:       8.7776                 1.4926                 1.7173
 IR Active:          YES                    YES                    YES
 IR Intens:       19.835                 16.260                  2.277
 Raman Active:       YES                    YES                    YES
               X      Y      Z        X      Y      Z        X      Y      Z
 C          0.212  0.040  0.013   -0.007 -0.000  0.017   -0.034  0.011  0.005
 C         -0.159  0.349  0.147   -0.001  0.000 -0.001   -0.010  0.077  0.031
 Cl         0.018 -0.036 -0.016    0.000 -0.000  0.000    0.003 -0.008 -0.004
 C         -0.165 -0.247 -0.100    0.003  0.002  0.001    0.024  0.022  0.009
 Cl         0.015  0.024  0.010   -0.000 -0.000 -0.000   -0.004 -0.004 -0.002
 C          0.384 -0.017 -0.010    0.000  0.002  0.001    0.039 -0.008 -0.004
 Cl        -0.043  0.001  0.001   -0.000 -0.000 -0.000   -0.006  0.000  0.000
 C         -0.068  0.233  0.093    0.005 -0.006 -0.002    0.030 -0.025 -0.010
 Cl         0.008 -0.019 -0.008   -0.001  0.001  0.000   -0.003  0.004  0.002
 C         -0.154 -0.238 -0.097    0.001 -0.007 -0.007   -0.013 -0.047 -0.018
 H         -0.100 -0.286 -0.089    0.019 -0.028  0.013    0.053 -0.094 -0.032
 C          0.129  0.000 -0.005   -0.008  0.021 -0.019   -0.071 -0.003 -0.001
 C         -0.036  0.071 -0.064   -0.080 -0.035  0.027    0.058 -0.043  0.039
 H         -0.243  0.173 -0.140   -0.352  0.063 -0.073    0.582 -0.244  0.246
 C         -0.075  0.068 -0.060    0.057 -0.060  0.054   -0.027  0.072 -0.063
 Cl         0.010 -0.009  0.008   -0.006  0.005 -0.005    0.003 -0.007  0.006
 C          0.032  0.004 -0.003   -0.001  0.069 -0.060   -0.105 -0.005  0.001
 H          0.028  0.029 -0.022   -0.009  0.617 -0.534   -0.117 -0.022  0.015
 C         -0.081 -0.078  0.065   -0.050 -0.055  0.046   -0.024 -0.069  0.059
 Cl         0.011  0.011 -0.009    0.005  0.005 -0.004    0.002  0.007 -0.006
 C         -0.029 -0.078  0.069    0.082 -0.027  0.026    0.053  0.047 -0.039
 H         -0.211 -0.180  0.134    0.375  0.097 -0.077    0.566  0.281 -0.225
 TransDip  -0.064  0.114  0.057    0.013 -0.099  0.081   -0.026  0.038  0.017

 Mode:                43                     44                     45
 Frequency:      1139.76                1200.29                1262.74
 Force Cnst:      6.7191                 1.6355                 3.5327
 Red. Mass:       8.7788                 1.9268                 3.7603
 IR Active:          YES                    YES                    YES
 IR Intens:       65.009                 42.546                  0.542
 Raman Active:       YES                    YES                    YES
               X      Y      Z        X      Y      Z        X      Y      Z
 C         -0.195  0.048  0.016   -0.005  0.005  0.001   -0.023  0.182  0.083
 C         -0.040  0.318  0.132    0.053  0.066  0.026   -0.177 -0.067 -0.028
 Cl         0.014 -0.033 -0.015   -0.001 -0.002 -0.001   -0.000 -0.002 -0.001
 C          0.129  0.129  0.051    0.012 -0.080 -0.033    0.172 -0.079 -0.034
 Cl        -0.018 -0.020 -0.008    0.001  0.008  0.003   -0.001 -0.002 -0.000
 C          0.162 -0.036 -0.017   -0.163 -0.070 -0.026    0.011  0.172  0.068
 Cl        -0.024  0.001  0.001    0.018  0.002  0.000   -0.001  0.000 -0.000
 C          0.146 -0.139 -0.055   -0.099  0.125  0.048   -0.126 -0.109 -0.042
 Cl        -0.015  0.022  0.009    0.007 -0.013 -0.005   -0.003  0.004  0.001
 C         -0.053 -0.190 -0.073    0.071  0.005  0.002    0.121 -0.090 -0.038
 H          0.238 -0.384 -0.163    0.835 -0.429 -0.184    0.182 -0.129 -0.052
 C         -0.293 -0.007 -0.009   -0.025 -0.000  0.003    0.035  0.092 -0.091
 C         -0.025 -0.029  0.020   -0.000 -0.002  0.001    0.045 -0.013  0.018
 H         -0.120  0.001  0.011    0.023 -0.009  0.014    0.394 -0.160  0.137
 C          0.185 -0.233  0.208    0.008 -0.010  0.009   -0.106 -0.027  0.020
 Cl        -0.019  0.025 -0.022   -0.001  0.001 -0.001    0.001 -0.001  0.001
 C          0.075 -0.002  0.004    0.000  0.000  0.000   -0.005  0.022 -0.020
 H          0.102 -0.060  0.054    0.002 -0.009  0.007   -0.011  0.320 -0.271
 C          0.197  0.250 -0.209    0.009  0.011 -0.010    0.088 -0.053  0.050
 Cl        -0.019 -0.027  0.022   -0.001 -0.001  0.001   -0.000  0.002 -0.001
 C         -0.054  0.026 -0.022   -0.004  0.002 -0.003   -0.032 -0.015  0.017
 H         -0.210 -0.031  0.008    0.032  0.028 -0.009   -0.488 -0.235  0.171
 TransDip   0.248  0.065  0.030   -0.177  0.101  0.046   -0.008 -0.019 -0.011

 Mode:                46                     47                     48
 Frequency:      1271.97                1286.57                1322.16
 Force Cnst:      2.2542                 3.8442                 2.9525
 Red. Mass:       2.3648                 3.9418                 2.8666
 IR Active:          YES                    YES                    YES
 IR Intens:        1.524                  9.553                  1.338
 Raman Active:       YES                    YES                    YES
               X      Y      Z        X      Y      Z        X      Y      Z
 C          0.040 -0.080 -0.017   -0.209 -0.089 -0.030   -0.010  0.011  0.008
 C          0.124  0.017  0.003   -0.067  0.061  0.028    0.015 -0.008 -0.005
 Cl        -0.002  0.003  0.001    0.006 -0.007 -0.003   -0.001  0.000  0.000
 C         -0.130  0.005  0.002    0.070  0.216  0.087   -0.017 -0.002 -0.001
 Cl         0.003  0.004  0.002   -0.010 -0.014 -0.006    0.001  0.001  0.000
 C         -0.026 -0.065 -0.025    0.091 -0.168 -0.068   -0.001  0.006  0.003
 Cl         0.003 -0.001 -0.000   -0.010  0.003  0.001   -0.000 -0.000 -0.000
 C          0.087  0.067  0.025    0.023 -0.057 -0.023    0.020 -0.007 -0.003
 Cl         0.001 -0.002 -0.001    0.001  0.007  0.003   -0.001  0.001  0.000
 C         -0.063  0.028  0.009   -0.070  0.081  0.029   -0.013 -0.003 -0.004
 H         -0.142  0.069  0.040    0.515 -0.266 -0.103    0.029 -0.036 -0.002
 C         -0.053  0.099 -0.078    0.222  0.030 -0.007    0.010  0.106 -0.088
 C          0.032 -0.010  0.009    0.050 -0.011  0.004    0.174 -0.076  0.073
 H          0.542 -0.209  0.209   -0.220  0.123 -0.085   -0.470  0.177 -0.174
 C         -0.107 -0.064  0.051   -0.080  0.071 -0.065   -0.088 -0.044  0.034
 Cl         0.001  0.001 -0.001    0.004 -0.006  0.005   -0.003 -0.001  0.001
 C          0.001  0.023 -0.019   -0.023  0.003 -0.002   -0.005  0.160 -0.138
 H         -0.003  0.401 -0.346   -0.036  0.132 -0.116    0.003 -0.410  0.355
 C          0.129 -0.024  0.024   -0.005 -0.095  0.081    0.084 -0.048  0.044
 Cl        -0.002 -0.001  0.001    0.003  0.006 -0.005    0.003 -0.000  0.000
 C         -0.045 -0.016  0.009    0.033  0.011 -0.009   -0.167 -0.088  0.070
 H         -0.380 -0.161  0.132   -0.455 -0.212  0.181    0.441  0.187 -0.148
 TransDip  -0.016 -0.023 -0.028    0.021  0.092  0.030   -0.013 -0.032 -0.012

 Mode:                49                     50                     51
 Frequency:      1357.74                1420.96                1440.09
 Force Cnst:      6.7741                 4.0584                 3.7771
 Red. Mass:       6.2369                 3.4114                 3.0912
 IR Active:          YES                    YES                    YES
 IR Intens:       90.038                140.237                 46.722
 Raman Active:       YES                    YES                    YES
               X      Y      Z        X      Y      Z        X      Y      Z
 C         -0.215  0.238  0.097   -0.142 -0.097 -0.049   -0.026 -0.070  0.004
 C          0.270 -0.043 -0.018   -0.022  0.131  0.055   -0.050  0.040  0.014
 Cl        -0.010  0.004  0.002   -0.000 -0.005 -0.002    0.002 -0.002 -0.001
 C         -0.178 -0.146 -0.058    0.179 -0.138 -0.057    0.076 -0.011 -0.007
 Cl         0.009  0.011  0.004   -0.003  0.003  0.001   -0.002  0.000  0.000
 C         -0.082  0.180  0.073   -0.168  0.035  0.016   -0.057 -0.048 -0.018
 Cl         0.005 -0.007 -0.003    0.008  0.000 -0.000    0.002  0.001  0.000
 C          0.286 -0.084 -0.036    0.104  0.110  0.043    0.023  0.073  0.027
 Cl        -0.011  0.008  0.003   -0.001 -0.006 -0.002    0.001 -0.003 -0.001
 C         -0.182 -0.117 -0.047    0.051 -0.049 -0.019    0.047 -0.018 -0.011
 H          0.279 -0.429 -0.162   -0.597  0.328  0.126   -0.264  0.158  0.086
 C          0.100 -0.009 -0.050   -0.002 -0.062  0.067   -0.020  0.187 -0.144
 C         -0.008 -0.032  0.033    0.081 -0.011  0.009   -0.104 -0.070  0.054
 H         -0.208  0.024 -0.066   -0.377  0.186 -0.158    0.170 -0.191  0.185
 C          0.075  0.072 -0.057   -0.028  0.062 -0.055    0.175 -0.009  0.013
 Cl        -0.001 -0.002  0.002    0.002 -0.003  0.003   -0.006  0.002 -0.002
 C         -0.032 -0.021  0.015   -0.058 -0.021  0.017   -0.020  0.076 -0.066
 H         -0.039 -0.136  0.115   -0.072  0.196 -0.171   -0.016 -0.468  0.402
 C         -0.075 -0.044  0.038    0.120 -0.047  0.043   -0.137 -0.052  0.040
 Cl         0.002  0.004 -0.003   -0.003  0.001 -0.001    0.005  0.004 -0.003
 C          0.084  0.019 -0.004   -0.017  0.057 -0.050    0.126 -0.039  0.035
 H         -0.321 -0.199  0.116   -0.164  0.002 -0.002   -0.332 -0.263  0.218
 TransDip  -0.088 -0.277 -0.091   -0.342  0.164  0.002   -0.117 -0.054  0.177

 Mode:                52                     53                     54
 Frequency:      1468.27                1548.73                1594.38
 Force Cnst:      5.3725                13.7379                 9.8026
 Red. Mass:       4.2297                 9.7212                 6.5449
 IR Active:          YES                    YES                    YES
 IR Intens:        1.208                 35.203                111.636
 Raman Active:       YES                    YES                    YES
               X      Y      Z        X      Y      Z        X      Y      Z
 C         -0.140 -0.026 -0.008    0.063  0.417  0.156    0.086  0.055 -0.000
 C         -0.029  0.044  0.020   -0.207 -0.239 -0.096   -0.082 -0.046 -0.017
 Cl        -0.000 -0.002 -0.001    0.003  0.001  0.000    0.001  0.001  0.000
 C          0.099 -0.053 -0.022    0.030  0.190  0.077    0.058 -0.006 -0.001
 Cl        -0.002  0.001  0.000    0.001  0.000  0.000   -0.000  0.001  0.000
 C         -0.084  0.012  0.006   -0.111 -0.396 -0.156   -0.039 -0.016 -0.007
 Cl         0.003 -0.000 -0.000    0.003  0.004  0.002   -0.000 -0.000 -0.000
 C          0.105  0.037  0.014    0.237  0.295  0.115    0.104  0.018  0.008
 Cl        -0.002 -0.001 -0.000   -0.003 -0.003 -0.001   -0.001 -0.000 -0.000
 C         -0.034 -0.013 -0.007    0.026 -0.241 -0.094   -0.118  0.022  0.013
 H         -0.146  0.040  0.028   -0.377 -0.029 -0.003    0.126 -0.118 -0.068
 C          0.230  0.009  0.000   -0.018 -0.024 -0.021   -0.020 -0.243  0.196
 C         -0.023  0.080 -0.072    0.041 -0.014  0.021   -0.106  0.143 -0.125
 H          0.557 -0.129  0.144   -0.112  0.026 -0.065    0.299 -0.015  0.015
 C         -0.192 -0.131  0.106   -0.003  0.042 -0.034   -0.051 -0.165  0.141
 Cl         0.003  0.004 -0.003    0.000 -0.001  0.000    0.001  0.000 -0.000
 C          0.168  0.008 -0.001   -0.003 -0.073  0.061   -0.011  0.295 -0.255
 H          0.197 -0.008  0.013   -0.007  0.137 -0.119   -0.003 -0.393  0.339
 C         -0.199  0.117 -0.107    0.018  0.038 -0.029    0.072 -0.170  0.150
 Cl         0.004 -0.004  0.003   -0.001 -0.001  0.000   -0.001  0.001 -0.001
 C         -0.013 -0.081  0.070   -0.048 -0.014  0.016    0.100  0.152 -0.127
 H          0.514  0.142 -0.110    0.095  0.033 -0.063   -0.319 -0.029  0.018
 TransDip   0.001  0.029  0.020    0.015  0.189  0.006    0.023 -0.252  0.225

 Mode:                55                     56                     57
 Frequency:      1597.04                1624.28                3206.78
 Force Cnst:     10.5020                10.1678                 6.6166
 Red. Mass:       6.9886                 6.5411                 1.0921
 IR Active:          YES                    YES                    YES
 IR Intens:       12.511                 68.721                  0.093
 Raman Active:       YES                    YES                    YES
               X      Y      Z        X      Y      Z        X      Y      Z
 C         -0.273  0.089  0.028    0.094 -0.011 -0.004    0.000 -0.001 -0.000
 C          0.249  0.042  0.017   -0.030 -0.005 -0.004   -0.000 -0.000 -0.000
 Cl        -0.002 -0.003 -0.001    0.001  0.000  0.000   -0.000  0.000  0.000
 C         -0.225  0.092  0.039    0.018 -0.007 -0.003    0.000 -0.000 -0.000
 Cl         0.002 -0.001 -0.000   -0.000 -0.000 -0.000   -0.000 -0.000  0.000
 C          0.104 -0.076 -0.032   -0.005  0.008  0.003   -0.000 -0.000 -0.000
 Cl         0.002  0.001  0.000   -0.001 -0.000 -0.000    0.000 -0.000  0.000
 C         -0.259  0.032  0.015    0.020 -0.006 -0.002   -0.001  0.000  0.000
 Cl         0.002 -0.000 -0.000   -0.000  0.000  0.000    0.000 -0.000 -0.000
 C          0.385 -0.191 -0.078   -0.043  0.023  0.012    0.011  0.016  0.007
 H         -0.524  0.346  0.136    0.075 -0.043 -0.026   -0.128 -0.187 -0.076
 C          0.034 -0.078  0.060   -0.271  0.004 -0.009    0.002  0.002 -0.002
 C          0.032  0.035 -0.030    0.339 -0.080  0.084   -0.002 -0.002  0.002
 H          0.042  0.035 -0.033   -0.402  0.217 -0.207    0.021  0.028 -0.023
 C         -0.085 -0.064  0.052   -0.271 -0.042  0.027    0.000  0.000 -0.000
 Cl         0.001  0.001 -0.000    0.002  0.001 -0.001   -0.000  0.000 -0.000
 C          0.031  0.088 -0.075    0.133 -0.011  0.014    0.001  0.000 -0.000
 H          0.038 -0.109  0.094    0.148  0.023 -0.014   -0.008 -0.000  0.000
 C         -0.040 -0.038  0.032   -0.273  0.045 -0.046   -0.004 -0.001  0.001
 Cl         0.000 -0.000  0.000    0.002 -0.001  0.001    0.000  0.000 -0.000
 C          0.084  0.059 -0.044    0.323  0.086 -0.066    0.043 -0.054  0.049
 H         -0.123 -0.044  0.019   -0.358 -0.227  0.188   -0.485  0.620 -0.560
 TransDip  -0.082 -0.039  0.068   -0.265 -0.001 -0.018    0.006  0.004 -0.007

 Mode:                58                     59                     60
 Frequency:      3208.33                3214.15                3223.50
 Force Cnst:      6.6207                 6.6492                 6.6905
 Red. Mass:       1.0917                 1.0924                 1.0928
 IR Active:          YES                    YES                    YES
 IR Intens:        0.413                  0.200                  1.671
 Raman Active:       YES                    YES                    YES
               X      Y      Z        X      Y      Z        X      Y      Z
 C         -0.002  0.002  0.001    0.000 -0.000  0.000   -0.000 -0.000 -0.000
 C          0.000  0.001  0.000    0.000 -0.000 -0.000    0.000 -0.000  0.000
 Cl         0.000 -0.000 -0.000   -0.000  0.000 -0.000   -0.000  0.000 -0.000
 C          0.000  0.000  0.000   -0.000  0.000  0.000   -0.000 -0.000 -0.000
 Cl         0.000  0.000  0.000    0.000 -0.000 -0.000    0.000  0.000 -0.000
 C          0.000  0.000  0.000    0.000 -0.000  0.000   -0.000 -0.000 -0.000
 Cl        -0.000  0.000 -0.000   -0.000  0.000  0.000    0.000 -0.000  0.000
 C          0.003 -0.001 -0.000   -0.000 -0.000 -0.000    0.000  0.000  0.000
 Cl        -0.000  0.000  0.000    0.000 -0.000  0.000    0.000 -0.000  0.000
 C         -0.045 -0.066 -0.027    0.001  0.000  0.000    0.000  0.000 -0.000
 H          0.516  0.757  0.310   -0.004 -0.006 -0.002    0.000  0.000  0.000
 C          0.000  0.000 -0.000   -0.002  0.002 -0.002    0.000 -0.000  0.000
 C         -0.001 -0.001  0.001   -0.042 -0.059  0.049    0.001  0.001 -0.001
 H          0.009  0.012 -0.010    0.478  0.669 -0.560   -0.008 -0.010  0.009
 C         -0.000 -0.000  0.000    0.004 -0.001  0.001    0.001  0.003 -0.002
 Cl        -0.000  0.000 -0.000   -0.000  0.000 -0.000    0.000 -0.000  0.000
 C          0.000  0.000 -0.000   -0.001  0.000 -0.000   -0.088 -0.002 -0.001
 H         -0.002 -0.000 -0.000    0.016  0.000  0.000    0.996  0.024  0.011
 C         -0.001 -0.000  0.000    0.000  0.000 -0.000    0.001 -0.003  0.002
 Cl         0.000  0.000 -0.000    0.000  0.000 -0.000    0.000  0.000 -0.000
 C          0.011 -0.013  0.012   -0.002  0.003 -0.003    0.001 -0.000  0.000
 H         -0.120  0.153 -0.139    0.022 -0.029  0.026   -0.005  0.006 -0.005
 TransDip   0.004  0.020  0.005   -0.003  0.011 -0.009    0.041  0.001  0.001

 STANDARD THERMODYNAMIC QUANTITIES AT   298.15 K  AND     1.00 ATM

   This Molecule has  0 Imaginary Frequencies
   Zero point vibrational energy:       76.865 kcal/mol

   Atom    1 Element C  Has Mass   12.00000
   Atom    2 Element C  Has Mass   12.00000
   Atom    3 Element Cl Has Mass   34.96885
   Atom    4 Element C  Has Mass   12.00000
   Atom    5 Element Cl Has Mass   34.96885
   Atom    6 Element C  Has Mass   12.00000
   Atom    7 Element Cl Has Mass   34.96885
   Atom    8 Element C  Has Mass   12.00000
   Atom    9 Element Cl Has Mass   34.96885
   Atom   10 Element C  Has Mass   12.00000
   Atom   11 Element H  Has Mass    1.00783
   Atom   12 Element C  Has Mass   12.00000
   Atom   13 Element C  Has Mass   12.00000
   Atom   14 Element H  Has Mass    1.00783
   Atom   15 Element C  Has Mass   12.00000
   Atom   16 Element Cl Has Mass   34.96885
   Atom   17 Element C  Has Mass   12.00000
   Atom   18 Element H  Has Mass    1.00783
   Atom   19 Element C  Has Mass   12.00000
   Atom   20 Element Cl Has Mass   34.96885
   Atom   21 Element C  Has Mass   12.00000
   Atom   22 Element H  Has Mass    1.00783
   Molecular Mass:   357.844420 amu
   Principal axes and moments of inertia in amu*Bohr^2:
                             1           2           3
    Eigenvalues --     5143.42412 14327.98228 16804.09796
          X               1.00000     0.00060     0.00022
          Y              -0.00060     0.99999    -0.00439
          Z              -0.00023     0.00439     0.99999
   Rotational Symmetry Number is   1
   The Molecule is an Asymmetric Top
   Translational Enthalpy:        0.889 kcal/mol
   Rotational Enthalpy:           0.889 kcal/mol
   Vibrational Enthalpy:         85.474 kcal/mol
   gas constant (RT):             0.592 kcal/mol
   Translational Entropy:        43.518  cal/mol.K
   Rotational Entropy:           35.469  cal/mol.K
   Vibrational Entropy:          57.334  cal/mol.K

   Total Enthalpy:               87.844 kcal/mol
   Total Entropy:               136.321  cal/mol.K

 ======================================================================

 STANDARD THERMODYNAMIC QUANTITIES FOR ANHARMONIC VIBRATION -- TOSH

   Zero point vibrational energy: ************ kcal/mol

   Vibrational Enthalpy:       Infinity kcal/mol
   Vibrational Entropy:             NaN  cal/mol.K

   Total Enthalpy:             Infinity kcal/mol
   Total Entropy:                   NaN  cal/mol.K

 ======================================================================

 STANDARD THERMODYNAMIC QUANTITIES FOR ANHARMONIC VIBRATION -- VPT2

   Zero point vibrational energy: ************ kcal/mol

   Vibrational Enthalpy:       Infinity kcal/mol
   Vibrational Entropy:             NaN  cal/mol.K

   Total Enthalpy:             Infinity kcal/mol
   Total Entropy:                   NaN  cal/mol.K

 ======================================================================

Archival summary:
1\1\november\FREQ\ProcedureUnspecified\BasisUnspecified\l6124\taweetha\FriJan1009:33:472020FriJan1009:33:472020\0\\#,FREQ,ProcedureUnspecified,BasisUnspecified,\\0,1\Cl\C,1,1.74635\C,2,1.40264,1,119.551\C,2,1.40308,1,119.786,3,178.218,0\C,4,1.39519,2,118.346,1,-177.383,0\H,5,1.0821,4,119.442,2,-179.576,0\C,5,1.38845,4,121.494,2,-0.603302,0\C,7,1.39818,5,120.363,4,-0.0946221,0\C,4,1.49193,2,123.074,1,2.15533,0\C,9,1.39801,4,119.475,2,-118.491,0\H,10,1.08202,9,120.567,4,2.73465,0\C,10,1.39127,9,119.362,4,-178.255,0\C,12,1.38988,10,121.751,9,0.245632,0\H,13,1.08088,12,121.059,10,-179.994,0\C,13,1.39198,12,117.91,10,0.0109308,0\C,15,1.38896,13,121.839,12,-0.140936,0\H,16,1.08134,15,120.042,13,179.851,0\Cl,8,1.73556,7,120.505,5,-179.528,0\Cl,3,1.73725,2,120.169,1,-1.69928,0\Cl,7,1.74467,5,118.394,4,-179.929,0\Cl,15,1.7548,13,118.892,12,179.71,0\Cl,12,1.75504,10,119.258,9,-179.635,0\\\@

 Total job time:  14853.47s(wall), 14852.35s(cpu) 
 Fri Jan 10 09:33:47 2020

        *************************************************************
        *                                                           *
        *  Thank you very much for using Q-Chem.  Have a nice day.  *
        *                                                           *
        *************************************************************
