# Supplementary material for: Quantum Chemical Investigation of Polychlorinated Dibenzodioxins, Dibenzofurans and Biphenyls: Relative Stability and Planarity Analysis
Source: Molecules. 2020 Dec 3;25(23):5697. doi: 10.3390/molecules25235697 (PMC7730433; doi:10.3390/molecules25235697)
Supplement: Supplementary file 1 [file molecules-25-05697-s001.zip › PCB/B3LYP/ClClClClHHHClHH.out]

                  Welcome to Q-Chem
     A Quantum Leap Into The Future Of Chemistry


 Q-Chem 5.2 (devel), Q-Chem, Inc., Pleasanton, CA (2019)

 Yihan Shao,  Zhengting Gan,  E. Epifanovsky,  A. T. B. Gilbert,  M. Wormit,  
 J. Kussmann,  A. W. Lange,  A. Behn,  Jia Deng,  Xintian Feng,  D. Ghosh,  
 M. Goldey,  P. R. Horn,  L. D. Jacobson,  I. Kaliman,  T. Kus,  A. Landau,  
 Jie Liu,  E. I. Proynov,  R. M. Richard,  R. P. Steele,  E. J. Sundstrom,  
 H. L. Woodcock III,  P. M. Zimmerman,  D. Zuev,  B. Albrecht,  E. Alguire,  
 S. A. Baeppler,  D. Barton,  Z. Benda,  Y. A. Bernard,  E. J. Berquist,  
 K. B. Bravaya,  H. Burton,  D. Casanova,  Chun-Min Chang,  Yunqing Chen,  
 A. Chien,  K. D. Closser,  M. P. Coons,  S. Coriani,  S. Dasgupta,  
 A. L. Dempwolff,  M. Diedenhofen,  Hainam Do,  R. G. Edgar,  Po-Tung Fang,  
 S. Faraji,  S. Fatehi,  Qingguo Feng,  K. D. Fenk,  J. Fosso-Tande,  
 J. Gayvert,  Qinghui Ge,  A. Ghysels,  G. Gidofalvi,  J. Gomes,  
 J. Gonthier,  A. Gunina,  D. Hait,  M. W. D. Hanson-Heine,  
 P. H. P. Harbach,  A. W. Hauser,  M. F. Herbst,  J. E. Herr,  
 E. G. Hohenstein,  Z. C. Holden,  Kerwin Hui,  B. C. Huynh,  T.-C. Jagau,  
 Hyunjun Ji,  B. Kaduk,  K. Khistyaev,  Jaehoon Kim,  P. Klunzinger,  K. Koh,  
 D. Kosenkov,  L. Koulias,  T. Kowalczyk,  C. M. Krauter,  A. Kunitsa,  
 Ka Un Lao,  A. Laurent,  K. V. Lawler,  Joonho Lee,  D. Lefrancois,  
 S. Lehtola,  D. S. Levine,  Yi-Pei Li,  You-Sheng Lin,  Fenglai Liu,  
 E. Livshits,  A. Luenser,  P. Manohar,  E. Mansoor,  S. F. Manzer,  
 Shan-Ping Mao,  Yuezhi Mao,  N. Mardirossian,  A. V. Marenich,  
 T. Markovich,  L. A. Martinez-Martinez,  S. A. Maurer,  N. J. Mayhall,  
 S. C. McKenzie,  J.-M. Mewes,  P. Morgante,  A. F. Morrison,  
 J. W. Mullinax,  K. Nanda,  T. S. Nguyen-Beck,  R. Olivares-Amaya,  
 J. A. Parkhill,  Zheng Pei,  T. M. Perrine,  F. Plasser,  P. Pokhilko,  
 S. Prager,  A. Prociuk,  E. Ramos,  D. R. Rehn,  F. Rob,  M. Scheurer,  
 M. Schneider,  N. Sergueev,  S. M. Sharada,  S. Sharma,  D. W. Small,  
 T. Stauch,  T. Stein,  Yu-Chuan Su,  A. J. W. Thom,  A. Tkatchenko,  
 T. Tsuchimochi,  N. M. Tubman,  L. Vogt,  M. L. Vidal,  O. Vydrov,  
 M. A. Watson,  J. Wenzel,  M. de Wergifosse,  T. A. Wesolowski,  A. White,  
 J. Witte,  A. Yamada,  Jun Yang,  K. Yao,  S. Yeganeh,  S. R. Yost,  
 Zhi-Qiang You,  A. Zech,  Igor Ying Zhang,  Xing Zhang,  Yan Zhao,  
 Ying Zhu,  B. R. Brooks,  G. K. L. Chan,  C. J. Cramer,  M. S. Gordon,  
 W. J. Hehre,  A. Klamt,  M. W. Schmidt,  C. D. Sherrill,  D. G. Truhlar,  
 A. Aspuru-Guzik,  R. Baer,  A. T. Bell,  N. A. Besley,  Jeng-Da Chai,  
 A. E. DePrince, III,  R. A. DiStasio Jr.,  A. Dreuw,  B. D. Dunietz,  
 T. R. Furlani,  Chao-Ping Hsu,  Yousung Jung,  Jing Kong,  D. S. Lambrecht,  
 WanZhen Liang,  C. Ochsenfeld,  V. A. Rassolov,  L. V. Slipchenko,  
 J. E. Subotnik,  T. Van Voorhis,  J. M. Herbert,  A. I. Krylov,  
 P. M. W. Gill,  M. Head-Gordon

 Contributors to earlier versions of Q-Chem not listed above: 
 R. D. Adamson,  B. Austin,  J. Baker,  G. J. O. Beran,  K. Brandhorst,  
 S. T. Brown,  E. F. C. Byrd,  A. K. Chakraborty,  C.-L. Cheng,  
 Siu Hung Chien,  D. M. Chipman,  D. L. Crittenden,  H. Dachsel,  
 R. J. Doerksen,  A. D. Dutoi,  L. Fusti-Molnar,  W. A. Goddard III,  
 A. Golubeva-Zadorozhnaya,  S. R. Gwaltney,  G. Hawkins,  A. Heyden,  
 S. Hirata,  G. Kedziora,  F. J. Keil,  C. Kelley,  Jihan Kim,  R. A. King,  
 R. Z. Khaliullin,  P. P. Korambath,  W. Kurlancheek,  A. M. Lee,  M. S. Lee,  
 S. V. Levchenko,  Ching Yeh Lin,  D. Liotard,  R. C. Lochan,  I. Lotan,  
 P. E. Maslen,  N. Nair,  D. P. O'Neill,  D. Neuhauser,  E. Neuscamman,  
 C. M. Oana,  R. Olson,  B. Peters,  R. Peverati,  P. A. Pieniazek,  
 Y. M. Rhee,  J. Ritchie,  M. A. Rohrdanz,  E. Rosta,  N. J. Russ,  
 H. F. Schaefer III,  N. E. Schultz,  N. Shenvi,  A. C. Simmonett,  A. Sodt,  
 D. Stuck,  K. S. Thanthiriwatte,  V. Vanovschi,  Tao Wang,  A. Warshel,  
 C. F. Williams,  Q. Wu,  X. Xu,  W. Zhang

 Please cite Q-Chem as follows:
 Y. Shao et al., Mol. Phys. 113, 184-215 (2015)
 DOI: 10.1080/00268976.2014.952696

 Q-Chem 5.2.1 for Intel X86 EM64T Linux

 Parts of Q-Chem use Armadillo 8.300.2 (Tropical Shenanigans).
 http://arma.sourceforge.net/

 Q-Chem begins on Fri Jan 10 06:47:25 2020  

Host: 
0

     Scratch files written to /scratch/taweetham/qchem16456//
NAlpha2: 162
NElect   162
Mult     1

 Q-Chem warning in module libgen/rem_setup.C, line 2168:

 Setting Thresh to 1e-14


Checking the input file for inconsistencies... 	...done.

--------------------------------------------------------------
User input:
--------------------------------------------------------------
$MOLECULE
0 1
C 
C  1 1.394960
Cl  2 CCl 1 119.528007
C  2 1.386606 1 120.846377 3 178.766605 0
Cl  4 CCl 2 119.698148 1 -179.612229 0
C  4 1.387279 2 120.235871 1 -0.083363 0
Cl  6 CCl 4 120.254637 2 -179.958574 0
C  6 1.387279 4 119.490737 2 0.041992 0
Cl  8 CCl 6 120.064298 4 179.568218 0
C  8 1.386606 6 120.235863 4 0.041336 0
H  10 CH 8 119.614146 6 178.681836 0
C  1 1.488550 2 120.827489 3 1.275929 0
C  12 1.394960 1 120.827496 2 44.635695 0
H  13 CH 12 119.528011 1 1.275194 0
C  13 1.386606 12 120.846392 1 -179.957497 0
H  15 CH 13 119.698155 12 -179.612829 0
C  15 1.387278 13 120.235860 12 -0.083872 0
Cl  17 CCl 15 120.254633 13 -179.958492 0
C  17 1.387279 15 119.490737 13 0.041666 0
H  19 CH 17 120.064293 15 179.568399 0
C  19 1.386606 17 120.235874 15 0.041790 0
H  21 CH 19 119.614152 17 178.681599 0

CH=1.08273
CCl=1.75400
$END

$REM
   JOB_TYPE	OPTIMIZATION
   BASIS	6-311++G**
   METHOD	B3LYP
   SYM_IGNORE	TRUE
   SCF_GUESS_ALWAYS     TRUE
   SYM_IGNORE   TRUE
   S2THRESH     15
   THRESH       15
$END

--------------------------------------------------------------
 ----------------------------------------------------------------
             Standard Nuclear Orientation (Angstroms)
    I     Atom           X                Y                Z
 ----------------------------------------------------------------
    1      C       0.0000000000     0.0000000000     0.0000000000
    2      C       0.0000000000     0.0000000000     1.3949600000
    3      Cl      1.5261815140     0.0000000000     2.2594170471
    4      C      -1.1901880373     0.0256249026     2.1059255403
    5      Cl     -1.1548436435     0.0351778398     3.8595433764
    6      C      -2.4041742747     0.0535064326     1.4351028665
    7      Cl     -3.9099833729     0.0870232313     2.3339530118
    8      C      -2.4180259722     0.0546630380     0.0478935036
    9      Cl     -3.9445745286     0.0782926128    -0.8155919614
   10      C      -1.2274122092     0.0272853135    -0.6622934626
   11      H      -1.2503451014     0.0068111236    -1.7445869269
   12      C       1.2779219872    -0.0284629571    -0.7628147595
   13      C       2.3095886281    -0.8932703637    -0.3971844912
   14      H       2.1704206894    -1.5663256744     0.4394355459
   15      C       3.5004827568    -0.9194878930    -1.1069450245
   16      H       4.2865586447    -1.6026019117    -0.8107285686
   17      C       3.6821124948    -0.0819958503    -2.1978886372
   18      Cl      5.1879324501    -0.1155248115    -3.0967201401
   19      C       2.6636000698     0.7822218600    -2.5724593424
   20      H       2.7980411655     1.4448431951    -3.4181323354
   21      C       1.4736782845     0.8090230106    -1.8610916159
   22      H       0.6936781770     1.5025559907    -2.1490431582
 ----------------------------------------------------------------
 Nuclear Repulsion Energy =        1697.61614220 hartrees
 There are       81 alpha and       81 beta electrons
 Requested basis set is 6-311++G(d,p)
 There are 162 shells and 449 basis functions

 Total QAlloc Memory Limit   2000 MB
 Mega-Array Size       188 MB
 MEM_STATIC part       192 MB
 A cutoff of  1.0D-15 yielded  10018 shell pairs
 There are     83421 function pairs (     89584 Cartesian)
 Smallest overlap matrix eigenvalue = 2.08E-07
 Linear dependence detected in AO basis
 Number of orthogonalized atomic orbitals = 444
 Maximum deviation from orthogonality = 1.966E-09

 Scale SEOQF with 1.000000e-02/1.000000e-01/1.000000e-01

 Standard Electronic Orientation quadrupole field applied
 Nucleus-field energy     =    -0.0000000767 hartrees
 Guess from superposition of atomic densities
 Warning:  Energy on first SCF cycle will be non-variational
 SAD guess density has 162.000000 electrons

 -----------------------------------------------------------------------
  General SCF calculation program by
  Eric Jon Sundstrom, Paul Horn, Yuezhi Mao, Dmitri Zuev, Alec White,
  David Stuck, Shaama M.S., Shane Yost, Joonho Lee, David Small,
  Daniel Levine, Susi Lehtola, Hugh Burton, Evgeny Epifanovsky,
  Bang C. Huynh
 -----------------------------------------------------------------------
 Exchange:     0.2000 Hartree-Fock + 0.0800 Slater + 0.7200 B88
 Correlation:  0.1900 VWN1RPA + 0.8100 LYP
 Using SG-1 standard quadrature grid
 A restricted SCF calculation will be
 performed using DIIS
 SCF converges when DIIS error is below 1.0e-08
 ---------------------------------------
  Cycle       Energy         DIIS error
 ---------------------------------------
    1   -2765.5891883957      2.95e-02  
    2   -2761.3615154767      2.36e-03  
    3   -2761.2601848041      2.97e-03  
    4   -2761.4901675122      7.56e-04  
    5   -2761.5037432641      3.34e-04  
    6   -2761.5064292121      9.11e-05  
    7   -2761.5065978903      3.39e-05  
    8   -2761.5066229925      1.25e-05  
    9   -2761.5066267765      3.24e-06  
   10   -2761.5066270247      1.10e-06  
   11   -2761.5066270548      2.23e-07  
   12   -2761.5066270557      1.05e-07  
   13   -2761.5066270562      3.83e-08  
   14   -2761.5066270561      1.31e-08  
   15   -2761.5066270561      5.68e-09  Convergence criterion met
 ---------------------------------------
 SCF time:   CPU 646.59s  wall 646.00s 
 SCF   energy in the final basis set =    -2761.5066270561
 Total energy in the final basis set =    -2761.5066270561

 --------------------------------------------------------------

                    Orbital Energies (a.u.)
 --------------------------------------------------------------

 Alpha MOs
 -- Occupied --
********-101.5783-101.5782-101.5763-101.5669 -10.2807 -10.2789 -10.2757
-10.2747 -10.2552 -10.2351 -10.2223 -10.2156 -10.2057 -10.2038 -10.2032
-10.2026  -9.4929  -9.4927  -9.4927  -9.4916  -9.4814  -7.2578  -7.2578
 -7.2576  -7.2564  -7.2478  -7.2476  -7.2476  -7.2470  -7.2467  -7.2465
 -7.2465  -7.2460  -7.2454  -7.2363  -7.2359  -0.9639  -0.9191  -0.9119
 -0.8952  -0.8673  -0.8616  -0.8477  -0.7911  -0.7818  -0.7575  -0.7398
 -0.6601  -0.6483  -0.6340  -0.6105  -0.5549  -0.5480  -0.5228  -0.4965
 -0.4951  -0.4808  -0.4700  -0.4642  -0.4619  -0.4533  -0.4318  -0.4261
 -0.4155  -0.4026  -0.3935  -0.3862  -0.3794  -0.3584  -0.3580  -0.3519
 -0.3495  -0.3369  -0.3331  -0.3287  -0.3149  -0.2892  -0.2837  -0.2738
 -0.2548
 -- Virtual --
 -0.0725  -0.0590  -0.0554  -0.0402  -0.0239  -0.0156  -0.0073   0.0030
  0.0044   0.0048   0.0188   0.0215   0.0242   0.0300   0.0332   0.0386
  0.0453   0.0533   0.0594   0.0619   0.0655   0.0714   0.0782   0.0810
  0.0819   0.0864   0.0887   0.0934   0.0973   0.0999   0.1013   0.1057
  0.1092   0.1112   0.1160   0.1195   0.1213   0.1235   0.1274   0.1304
  0.1313   0.1345   0.1399   0.1421   0.1455   0.1464   0.1494   0.1549
  0.1584   0.1603   0.1710   0.1726   0.1787   0.1855   0.1877   0.1893
  0.1921   0.1988   0.2009   0.2064   0.2112   0.2171   0.2178   0.2215
  0.2226   0.2319   0.2360   0.2385   0.2417   0.2481   0.2559   0.2603
  0.2624   0.2656   0.2683   0.2721   0.2745   0.2782   0.2829   0.2861
  0.2883   0.2910   0.2999   0.3051   0.3088   0.3108   0.3166   0.3199
  0.3358   0.3419   0.3479   0.3581   0.3715   0.4056   0.4212   0.4307
  0.4335   0.4406   0.4445   0.4513   0.4534   0.4549   0.4561   0.4691
  0.4763   0.4833   0.4882   0.4944   0.4971   0.5083   0.5177   0.5244
  0.5328   0.5400   0.5490   0.5577   0.5678   0.5718   0.5776   0.5849
  0.5885   0.5971   0.6050   0.6065   0.6173   0.6198   0.6250   0.6350
  0.6390   0.6513   0.6531   0.6696   0.6739   0.6812   0.6844   0.6953
  0.7090   0.7184   0.7205   0.7381   0.7499   0.7527   0.7908   0.8012
  0.8122   0.8201   0.8237   0.8253   0.8365   0.8397   0.8423   0.8440
  0.8462   0.8524   0.8528   0.8556   0.8572   0.8588   0.8669   0.8684
  0.8775   0.8906   0.8926   0.8965   0.9038   0.9070   0.9104   0.9143
  0.9296   0.9345   0.9352   0.9444   0.9537   0.9584   0.9660   0.9732
  0.9770   0.9936   1.0061   1.0096   1.0154   1.0211   1.0413   1.0452
  1.0685   1.0913   1.1097   1.1248   1.1327   1.1460   1.1745   1.1945
  1.2030   1.2262   1.2355   1.2488   1.2683   1.2768   1.2829   1.2855
  1.2863   1.2984   1.3270   1.3401   1.3676   1.3947   1.4042   1.4518
  1.4773   1.5039   1.5130   1.5210   1.5299   1.5603   1.5727   1.5842
  1.6133   1.6229   1.6301   1.6419   1.6642   1.6849   1.7074   1.7219
  1.7262   1.7600   1.7840   1.7931   1.8076   1.8265   1.8460   1.8554
  1.8734   1.8846   1.9130   1.9180   1.9227   1.9253   1.9398   1.9523
  1.9667   1.9983   2.0210   2.0522   2.0583   2.0684   2.0977   2.1188
  2.1367   2.1740   2.2204   2.2287   2.2499   2.2586   2.2740   2.2753
  2.2855   2.2952   2.3032   2.3141   2.3261   2.3589   2.3823   2.4046
  2.4192   2.4290   2.4381   2.4417   2.4544   2.4788   2.4966   2.5191
  2.5335   2.5494   2.5973   2.6243   2.6313   2.6344   2.6546   2.6671
  2.6732   2.6988   2.7202   2.7355   2.7521   2.7526   2.7616   2.7692
  2.7929   2.7968   2.8224   2.8358   2.8519   2.8878   2.9218   2.9389
  2.9701   2.9891   3.0582   3.0701   3.0859   3.1198   3.1321   3.1396
  3.1853   3.1946   3.2312   3.2598   3.3454   3.3773   3.4213   3.4853
  3.5080   3.5846   3.6451   3.6739   3.7419   3.8165   3.9110   3.9788
  4.0381   4.1336   4.1391   4.4018   4.8094   4.8379   9.7251   9.7740
  9.7815   9.8053   9.8204  23.3242  23.5865  23.8194  23.8714  23.9083
 23.9563  23.9751  23.9965  24.0425  24.0953  24.1006  24.1746  25.7724
 25.8100  25.8212  25.8761  25.9412  26.0837  26.1048  26.1347  26.1729
 26.3287  26.4592  26.6012  26.6164  26.7422  26.9406 215.7132 215.7657
215.7768 215.8041 215.8244
 --------------------------------------------------------------

          Ground-State Mulliken Net Atomic Charges

     Atom                 Charge (a.u.)
  ----------------------------------------
      1 C                    -0.516730
      2 C                    -0.808148
      3 Cl                    0.667427
      4 C                    -0.296141
      5 Cl                    0.594627
      6 C                    -0.185263
      7 Cl                    0.630111
      8 C                    -0.318375
      9 Cl                    0.607274
     10 C                    -0.769312
     11 H                     0.212144
     12 C                     1.290309
     13 C                    -0.907575
     14 H                     0.170036
     15 C                    -0.605383
     16 H                     0.197026
     17 C                     0.504682
     18 Cl                    0.429505
     19 C                    -0.766580
     20 H                     0.192181
     21 C                    -0.497962
     22 H                     0.176146
  ----------------------------------------
  Sum of atomic charges =     0.000000

 -----------------------------------------------------------------
                    Cartesian Multipole Moments
 -----------------------------------------------------------------
    Charge (ESU x 10^10)
                 0.0000
    Dipole Moment (Debye)
         X       0.2495      Y      -0.0629      Z      -1.0877
       Tot       1.1177
    Quadrupole Moments (Debye-Ang)
        XX    -140.7356     XY      -2.1397     YY    -130.9370
        XZ       5.3774     YZ      -3.9099     ZZ    -134.2376
    Octopole Moments (Debye-Ang^2)
       XXX     -70.2519    XXY     -11.2566    XYY     -10.7971
       YYY      -0.5507    XXZ      -5.4020    XYZ      -7.0860
       YYZ     -31.0649    XZZ     -28.7138    YZZ      11.9284
       ZZZ     -85.5269
    Hexadecapole Moments (Debye-Ang^3)
      XXXX   -6892.5803   XXXY      50.7177   XXYY   -1176.4683
      XYYY      96.5746   YYYY    -286.2693   XXXZ    1474.2922
      XXYZ      -6.1998   XYYZ     455.8866   YYYZ      10.8286
      XXZZ   -1798.6843   XYZZ      60.0047   YYZZ    -675.6098
      XZZZ    1392.7817   YZZZ     -16.7701   ZZZZ   -3733.7612
 -----------------------------------------------------------------
 Calculating analytic gradient of the SCF energy
 Gradient of SCF Energy
            1           2           3           4           5           6
    1  -0.0080961  -0.0098798   0.0056591  -0.0028152   0.0014993   0.0177283
    2   0.0009499   0.0006101  -0.0056226  -0.0001722  -0.0000113  -0.0004325
    3   0.0062549  -0.0029850  -0.0095098  -0.0186467   0.0054184  -0.0080169
            7           8           9          10          11          12
    1  -0.0053652   0.0051674  -0.0050498   0.0003006   0.0007062   0.0061971
    2   0.0002572  -0.0004315   0.0000926  -0.0001327   0.0001914  -0.0009075
    3   0.0026468   0.0079289   0.0014351   0.0027104  -0.0005111  -0.0001205
           13          14          15          16          17          18
    1  -0.0005034  -0.0027739  -0.0058313  -0.0004750   0.0031930   0.0005176
    2   0.0059039   0.0008798   0.0070172   0.0001863  -0.0010265  -0.0001068
    3   0.0039610   0.0046624  -0.0028535   0.0004654  -0.0014543  -0.0003135
           19          20          21          22
    1  -0.0022419  -0.0006240   0.0027577  -0.0000706
    2  -0.0063516   0.0000188   0.0000591  -0.0009710
    3   0.0087087   0.0003060  -0.0011478   0.0010611
 Max gradient component =       1.865E-02
 RMS gradient           =       5.004E-03
 Gradient time:  CPU 217.97 s  wall 217.98 s
 Geometry Optimization Parameters
   NAtoms,    NIC,     NZ,  NCons,   NDum,   NFix, NCnnct, MaxDiis
       22     155      22       0       0       0       0       0


** GEOMETRY OPTIMIZATION IN DELOCALIZED INTERNAL COORDINATES **
   Searching for a Minimum

   Optimization Cycle:   1

                       Coordinates (Angstroms)
     ATOM                X               Y               Z
      1  C         0.0000000000    0.0000000000    0.0000000000
      2  C         0.0000000000    0.0000000000    1.3949600000
      3  Cl        1.5261815140    0.0000000000    2.2594170471
      4  C        -1.1901880373    0.0256249026    2.1059255403
      5  Cl       -1.1548436435    0.0351778398    3.8595433764
      6  C        -2.4041742747    0.0535064326    1.4351028665
      7  Cl       -3.9099833729    0.0870232313    2.3339530118
      8  C        -2.4180259722    0.0546630380    0.0478935036
      9  Cl       -3.9445745286    0.0782926128   -0.8155919614
     10  C        -1.2274122092    0.0272853135   -0.6622934626
     11  H        -1.2503451014    0.0068111236   -1.7445869269
     12  C         1.2779219872   -0.0284629571   -0.7628147595
     13  C         2.3095886281   -0.8932703637   -0.3971844912
     14  H         2.1704206894   -1.5663256744    0.4394355459
     15  C         3.5004827568   -0.9194878930   -1.1069450245
     16  H         4.2865586447   -1.6026019117   -0.8107285686
     17  C         3.6821124948   -0.0819958503   -2.1978886372
     18  Cl        5.1879324501   -0.1155248115   -3.0967201401
     19  C         2.6636000698    0.7822218600   -2.5724593424
     20  H         2.7980411655    1.4448431951   -3.4181323354
     21  C         1.4736782845    0.8090230106   -1.8610916159
     22  H         0.6936781770    1.5025559907   -2.1490431582
   Point Group: c1    Number of degrees of freedom:    60


   Energy is  -2761.506627056


 Attempting to generate delocalized internal coordinates
 Initial Hessian constructed with Jon Baker's OPTIMIZE code

 60 Hessian modes will be used to form the next step
  Hessian Eigenvalues:
     0.010693    0.019215    0.019215    0.023207    0.023207    0.023578
     0.023580    0.023676    0.023679    0.023938    0.023938    0.024090
     0.024090    0.024114    0.024114    0.024135    0.024136    0.024142
     0.024143    0.159962    0.159966    0.159968    0.159995    0.159996
     0.220003    0.229698    0.234813    0.240002    0.249942    0.249991
     0.249993    0.250000    0.250000    0.250000    0.250000    0.250000
     0.250000    0.301033    0.301033    0.301033    0.301033    0.301033
     0.336089    0.356665    0.356665    0.356665    0.356665    0.356665
     0.429243    0.429997    0.430936    0.433553    0.467748    0.467824
     0.472150    0.472175    0.478203    0.478204    0.479142    0.479142

 Minimum search - taking simple RFO step
 Searching for Lamda that Minimizes Along All modes
 Value Taken    Lamda =  -0.02339723
 Calculated Step too Large.  Step scaled by  0.574986
 Step Taken.  Stepsize is  0.300000

                             Maximum     Tolerance    Cnvgd?
         Gradient           0.050102      0.000300      NO
         Displacement       0.227218      0.001200      NO
         Energy change     *********      0.000001      NO


 New Cartesian Coordinates Obtained by Inverse Iteration

 Displacement from previous Coordinates is:  1.393646
 ----------------------------------------------------------------
             Standard Nuclear Orientation (Angstroms)
    I     Atom           X                Y                Z
 ----------------------------------------------------------------
    1      C       0.0598098317    -0.0104549853     0.0918043039
    2      C      -0.0117064591     0.0584416003     1.4984604466
    3      Cl      1.4257081239     0.2110482740     2.4915804351
    4      C      -1.2483436869     0.0903286611     2.1455247120
    5      Cl     -1.3124542894     0.1977320365     3.8899373942
    6      C      -2.4350770775     0.0584092395     1.4143516858
    7      Cl     -3.9793578702     0.0992430370     2.2331582800
    8      C      -2.3718084854     0.0064940234     0.0254042585
    9      Cl     -3.8330046651    -0.0344557181    -0.9377241238
   10      C      -1.1440950767    -0.0234044231    -0.6167414176
   11      H      -1.1191315791    -0.0875026359    -1.6968887728
   12      C       1.3274704412    -0.0453543099    -0.6985668484
   13      C       2.3468171851    -0.9744801417    -0.4544700211
   14      H       2.2314480706    -1.7116753532     0.3263165921
   15      C       3.4973462300    -0.9959686922    -1.2315474545
   16      H       4.2712201308    -1.7267348382    -1.0315886620
   17      C       3.6479903152    -0.0884624660    -2.2730260220
   18      Cl      5.1008150274    -0.1136765893    -3.2544452373
   19      C       2.6437132386     0.8312259625    -2.5441383995
   20      H       2.7572416361     1.5385644712    -3.3563073122
   21      C       1.4935221891     0.8441220716    -1.7655012941
   22      H       0.7225264915     1.5759198650    -1.9748420754
 ----------------------------------------------------------------
 Nuclear Repulsion Energy =        1687.93964417 hartrees
 There are       81 alpha and       81 beta electrons
 Applying Cartesian multipole field
    Component          Value
    ---------          -----
     (2,0,0)        1.00000E-12
     (0,2,0)        2.00000E-11
     (0,0,2)       -3.00000E-11
 Nucleus-field energy     =    -0.0000000804 hartrees
 Requested basis set is 6-311++G(d,p)
 There are 162 shells and 449 basis functions
 A cutoff of  1.0D-15 yielded   9989 shell pairs
 There are     83082 function pairs (     89208 Cartesian)
 Smallest overlap matrix eigenvalue = 2.44E-07
 Linear dependence detected in AO basis
 Number of orthogonalized atomic orbitals = 444
 Maximum deviation from orthogonality = 2.515E-10
 Guess from superposition of atomic densities
 Warning:  Energy on first SCF cycle will be non-variational
 SAD guess density has 162.000000 electrons

 -----------------------------------------------------------------------
  General SCF calculation program by
  Eric Jon Sundstrom, Paul Horn, Yuezhi Mao, Dmitri Zuev, Alec White,
  David Stuck, Shaama M.S., Shane Yost, Joonho Lee, David Small,
  Daniel Levine, Susi Lehtola, Hugh Burton, Evgeny Epifanovsky,
  Bang C. Huynh
 -----------------------------------------------------------------------
 Exchange:     0.2000 Hartree-Fock + 0.0800 Slater + 0.7200 B88
 Correlation:  0.1900 VWN1RPA + 0.8100 LYP
 Using SG-1 standard quadrature grid
 A restricted SCF calculation will be
 performed using DIIS
 SCF converges when DIIS error is below 1.0e-08
 ---------------------------------------
  Cycle       Energy         DIIS error
 ---------------------------------------
    1   -2765.5085862256      2.92e-02  
    2   -2761.3698132561      2.32e-03  
    3   -2761.2714188353      2.93e-03  
    4   -2761.4944165521      7.60e-04  
    5   -2761.5083194871      3.28e-04  
    6   -2761.5108977045      9.10e-05  
    7   -2761.5110640951      3.48e-05  
    8   -2761.5110910639      1.26e-05  
    9   -2761.5110949508      3.27e-06  
   10   -2761.5110952039      1.08e-06  
   11   -2761.5110952333      2.22e-07  
   12   -2761.5110952344      1.06e-07  
   13   -2761.5110952348      3.73e-08  
   14   -2761.5110952349      1.32e-08  
   15   -2761.5110952348      5.77e-09  Convergence criterion met
 ---------------------------------------
 SCF time:   CPU 641.42s  wall 642.00s 
 SCF   energy in the final basis set =    -2761.5110952348
 Total energy in the final basis set =    -2761.5110952348

 --------------------------------------------------------------

                    Orbital Energies (a.u.)
 --------------------------------------------------------------

 Alpha MOs
 -- Occupied --
********-101.5784-101.5778-101.5768-101.5670 -10.2807 -10.2793 -10.2774
-10.2748 -10.2563 -10.2375 -10.2208 -10.2189 -10.2068 -10.2061 -10.2056
-10.2050  -9.4931  -9.4928  -9.4924  -9.4915  -9.4816  -7.2582  -7.2578
 -7.2573  -7.2564  -7.2480  -7.2477  -7.2473  -7.2470  -7.2469  -7.2464
 -7.2464  -7.2462  -7.2454  -7.2365  -7.2361  -0.9615  -0.9170  -0.9126
 -0.8945  -0.8681  -0.8621  -0.8456  -0.7903  -0.7824  -0.7547  -0.7383
 -0.6569  -0.6493  -0.6331  -0.6102  -0.5552  -0.5448  -0.5218  -0.4976
 -0.4954  -0.4804  -0.4689  -0.4622  -0.4617  -0.4537  -0.4321  -0.4245
 -0.4156  -0.4018  -0.3929  -0.3866  -0.3780  -0.3581  -0.3578  -0.3522
 -0.3502  -0.3354  -0.3341  -0.3297  -0.3141  -0.2870  -0.2866  -0.2720
 -0.2567
 -- Virtual --
 -0.0714  -0.0592  -0.0529  -0.0417  -0.0287  -0.0155  -0.0059   0.0026
  0.0043   0.0047   0.0189   0.0209   0.0249   0.0297   0.0329   0.0386
  0.0448   0.0523   0.0595   0.0617   0.0656   0.0721   0.0763   0.0810
  0.0831   0.0856   0.0876   0.0925   0.0962   0.1003   0.1008   0.1056
  0.1088   0.1122   0.1149   0.1183   0.1209   0.1222   0.1258   0.1293
  0.1312   0.1334   0.1377   0.1389   0.1429   0.1465   0.1491   0.1541
  0.1575   0.1619   0.1677   0.1724   0.1769   0.1849   0.1865   0.1893
  0.1909   0.1990   0.2003   0.2073   0.2101   0.2142   0.2166   0.2194
  0.2239   0.2309   0.2338   0.2398   0.2444   0.2481   0.2562   0.2577
  0.2603   0.2622   0.2678   0.2720   0.2740   0.2783   0.2795   0.2831
  0.2849   0.2924   0.2980   0.3008   0.3047   0.3110   0.3144   0.3211
  0.3352   0.3419   0.3462   0.3573   0.3657   0.4059   0.4167   0.4328
  0.4337   0.4410   0.4436   0.4486   0.4521   0.4557   0.4574   0.4705
  0.4769   0.4836   0.4879   0.4929   0.4950   0.5046   0.5114   0.5267
  0.5316   0.5416   0.5486   0.5620   0.5714   0.5736   0.5752   0.5796
  0.5900   0.5959   0.6012   0.6051   0.6149   0.6176   0.6220   0.6329
  0.6412   0.6504   0.6606   0.6697   0.6737   0.6855   0.6918   0.6959
  0.7102   0.7132   0.7205   0.7321   0.7480   0.7555   0.7959   0.7968
  0.8087   0.8160   0.8218   0.8262   0.8380   0.8393   0.8417   0.8434
  0.8465   0.8487   0.8505   0.8546   0.8572   0.8601   0.8642   0.8661
  0.8747   0.8842   0.8880   0.8971   0.9016   0.9054   0.9127   0.9157
  0.9241   0.9323   0.9372   0.9381   0.9453   0.9547   0.9630   0.9694
  0.9725   0.9771   0.9942   1.0116   1.0137   1.0296   1.0377   1.0436
  1.0641   1.0799   1.1095   1.1161   1.1352   1.1478   1.1720   1.1853
  1.2021   1.2262   1.2353   1.2517   1.2629   1.2729   1.2805   1.2856
  1.2886   1.2978   1.3157   1.3437   1.3679   1.3834   1.4025   1.4471
  1.4758   1.5034   1.5092   1.5197   1.5287   1.5517   1.5658   1.5862
  1.6091   1.6201   1.6331   1.6411   1.6619   1.6838   1.7026   1.7240
  1.7319   1.7554   1.7668   1.7987   1.8032   1.8232   1.8414   1.8512
  1.8758   1.8784   1.9124   1.9150   1.9193   1.9224   1.9368   1.9489
  1.9616   1.9946   2.0154   2.0480   2.0527   2.0647   2.0914   2.1175
  2.1300   2.1632   2.2200   2.2286   2.2467   2.2579   2.2665   2.2703
  2.2821   2.2892   2.2992   2.3131   2.3220   2.3524   2.3842   2.3954
  2.4173   2.4273   2.4350   2.4382   2.4510   2.4707   2.4947   2.5116
  2.5292   2.5465   2.5925   2.6181   2.6243   2.6365   2.6494   2.6673
  2.6702   2.6953   2.7164   2.7256   2.7460   2.7530   2.7584   2.7627
  2.7773   2.7922   2.8100   2.8341   2.8448   2.8878   2.9153   2.9303
  2.9631   2.9840   3.0495   3.0626   3.0821   3.1146   3.1221   3.1341
  3.1713   3.1894   3.2211   3.2486   3.3339   3.3674   3.4141   3.4762
  3.5049   3.5773   3.6399   3.6612   3.7406   3.8116   3.9047   3.9775
  4.0360   4.1285   4.1323   4.3817   4.7990   4.8298   9.7234   9.7733
  9.7800   9.8039   9.8164  23.3268  23.5836  23.8036  23.8581  23.8980
 23.9480  23.9514  23.9702  24.0303  24.0852  24.0918  24.1623  25.7723
 25.8079  25.8212  25.8673  25.9243  26.0779  26.1005  26.1341  26.1750
 26.2746  26.4486  26.5850  26.6059  26.7276  26.9167 215.7112 215.7650
215.7746 215.8026 215.8179
 --------------------------------------------------------------

          Ground-State Mulliken Net Atomic Charges

     Atom                 Charge (a.u.)
  ----------------------------------------
      1 C                    -0.441686
      2 C                    -0.749952
      3 Cl                    0.613338
      4 C                    -0.329108
      5 Cl                    0.614486
      6 C                    -0.229589
      7 Cl                    0.622671
      8 C                    -0.253143
      9 Cl                    0.599138
     10 C                    -0.811201
     11 H                     0.219159
     12 C                     1.148787
     13 C                    -0.871065
     14 H                     0.175079
     15 C                    -0.616927
     16 H                     0.196484
     17 C                     0.519540
     18 Cl                    0.428467
     19 C                    -0.677766
     20 H                     0.196280
     21 C                    -0.538326
     22 H                     0.185336
  ----------------------------------------
  Sum of atomic charges =     0.000000

 -----------------------------------------------------------------
                    Cartesian Multipole Moments
 -----------------------------------------------------------------
    Charge (ESU x 10^10)
                 0.0000
    Dipole Moment (Debye)
         X       0.3366      Y      -0.1515      Z      -1.0595
       Tot       1.1219
    Quadrupole Moments (Debye-Ang)
        XX    -140.6522     XY      -2.4166     YY    -130.2229
        XZ       4.8012     YZ      -3.6781     ZZ    -134.7892
    Octopole Moments (Debye-Ang^2)
       XXX     -61.4327    XXY     -15.1730    XYY      -5.5908
       YYY      -9.9764    XXZ      -5.9225    XYZ      -6.1484
       YYZ     -31.5746    XZZ     -26.8350    YZZ       9.2065
       ZZZ     -79.5427
    Hexadecapole Moments (Debye-Ang^3)
      XXXX   -6800.5283   XXXY      34.3446   XXYY   -1157.3873
      XYYY      79.4636   YYYY    -307.9233   XXXZ    1497.2851
      XXYZ     -19.0565   XYYZ     462.8197   YYYZ     -49.7133
      XXZZ   -1812.4950   XYZZ      57.0273   YYZZ    -706.7670
      XZZZ    1433.8833   YZZZ     -68.4664   ZZZZ   -3911.0096
 -----------------------------------------------------------------
 Calculating analytic gradient of the SCF energy
 Gradient of SCF Energy
            1           2           3           4           5           6
    1  -0.0038492  -0.0052847  -0.0018131  -0.0010069   0.0016040   0.0107485
    2   0.0004849  -0.0017852   0.0016572  -0.0005305   0.0004788  -0.0003777
    3  -0.0014247   0.0023325   0.0066875  -0.0096978   0.0034300  -0.0041342
            7           8           9          10          11          12
    1  -0.0037600   0.0034835  -0.0026410   0.0002092   0.0002873   0.0010862
    2   0.0003772  -0.0000472  -0.0000851   0.0017297   0.0002154  -0.0000091
    3   0.0024071   0.0039643  -0.0000141   0.0012517  -0.0003836  -0.0026841
           13          14          15          16          17          18
    1   0.0029895  -0.0002153  -0.0035337  -0.0000469   0.0022842  -0.0002854
    2  -0.0005884   0.0002118   0.0038314  -0.0002287  -0.0000675  -0.0000391
    3  -0.0002736  -0.0026134  -0.0006712   0.0002930  -0.0014204   0.0000084
           19          20          21          22
    1  -0.0007362  -0.0003152   0.0009726  -0.0001777
    2  -0.0034128   0.0002553  -0.0015578  -0.0005125
    3   0.0044991   0.0000043  -0.0018344   0.0002736
 Max gradient component =       1.075E-02
 RMS gradient           =       2.770E-03
 Gradient time:  CPU 214.37 s  wall 214.38 s
 Geometry Optimization Parameters
   NAtoms,    NIC,     NZ,  NCons,   NDum,   NFix, NCnnct, MaxDiis
       22     155      22       0       0       0       0       0

 Cartesian Hessian Update
 Hessian updated using BFGS update


** GEOMETRY OPTIMIZATION IN DELOCALIZED INTERNAL COORDINATES **
   Searching for a Minimum

   Optimization Cycle:   2

                       Coordinates (Angstroms)
     ATOM                X               Y               Z
      1  C         0.0598098317   -0.0104549853    0.0918043039
      2  C        -0.0117064591    0.0584416003    1.4984604466
      3  Cl        1.4257081239    0.2110482740    2.4915804351
      4  C        -1.2483436869    0.0903286611    2.1455247120
      5  Cl       -1.3124542894    0.1977320365    3.8899373942
      6  C        -2.4350770775    0.0584092395    1.4143516858
      7  Cl       -3.9793578702    0.0992430370    2.2331582800
      8  C        -2.3718084854    0.0064940234    0.0254042585
      9  Cl       -3.8330046651   -0.0344557181   -0.9377241238
     10  C        -1.1440950767   -0.0234044231   -0.6167414176
     11  H        -1.1191315791   -0.0875026359   -1.6968887728
     12  C         1.3274704412   -0.0453543099   -0.6985668484
     13  C         2.3468171851   -0.9744801417   -0.4544700211
     14  H         2.2314480706   -1.7116753532    0.3263165921
     15  C         3.4973462300   -0.9959686922   -1.2315474545
     16  H         4.2712201308   -1.7267348382   -1.0315886620
     17  C         3.6479903152   -0.0884624660   -2.2730260220
     18  Cl        5.1008150274   -0.1136765893   -3.2544452373
     19  C         2.6437132386    0.8312259625   -2.5441383995
     20  H         2.7572416361    1.5385644712   -3.3563073122
     21  C         1.4935221891    0.8441220716   -1.7655012941
     22  H         0.7225264915    1.5759198650   -1.9748420754
   Point Group: c1    Number of degrees of freedom:    60


   Energy is  -2761.511095235

 Hessian updated using BFGS update

 52 Hessian modes will be used to form the next step
  Hessian Eigenvalues:
     0.013227    0.019213    0.020182    0.023189    0.023308    0.023575
     0.023641    0.023676    0.023932    0.023938    0.024086    0.024090
     0.024113    0.024114    0.024133    0.024135    0.024141    0.024142
     0.028204    0.159777    0.159966    0.159985    0.159996    0.160226
     0.219973    0.226863    0.234359    0.237282    0.244428    0.249976
     0.249991    0.250000    0.250000    0.250000    0.296687    0.300899
     0.331297    0.355031    0.356633    0.386488    0.424322    0.429271
     0.430453    0.456363    0.458839    0.467753    0.472111    0.476829
     0.478176    0.478208    0.479130    0.570802

 Minimum search - taking simple RFO step
 Searching for Lamda that Minimizes Along All modes
 Value Taken    Lamda =  -0.00204604
 Step Taken.  Stepsize is  0.171414

                             Maximum     Tolerance    Cnvgd?
         Gradient           0.013521      0.000300      NO
         Displacement       0.111315      0.001200      NO
         Energy change     -0.004468      0.000001      NO


 New Cartesian Coordinates Obtained by Inverse Iteration

 Displacement from previous Coordinates is:  0.512226
 ----------------------------------------------------------------
             Standard Nuclear Orientation (Angstroms)
    I     Atom           X                Y                Z
 ----------------------------------------------------------------
    1      C       0.0546052488     0.0034968476     0.0819957084
    2      C      -0.0035850834     0.1025747232     1.4831743417
    3      Cl      1.4709329065     0.2740323515     2.4099158849
    4      C      -1.2407260921     0.1225519858     2.1495984850
    5      Cl     -1.3083897858     0.2449746050     3.8868825960
    6      C      -2.4394097754     0.0523470922     1.4232942721
    7      Cl     -3.9744348981     0.0657382754     2.2440420928
    8      C      -2.3798696685    -0.0293138186     0.0296621382
    9      Cl     -3.8305845689    -0.1240922118    -0.9384048606
   10      C      -1.1538598170    -0.0541288292    -0.6180724040
   11      H      -1.1355020465    -0.1492051873    -1.6955257528
   12      C       1.3208823185    -0.0315738266    -0.7015453338
   13      C       2.3137286516    -0.9931405305    -0.4710596184
   14      H       2.1807954776    -1.7355740152     0.3050019817
   15      C       3.4668990313    -1.0315185300    -1.2467431368
   16      H       4.2236438441    -1.7840190854    -1.0635277074
   17      C       3.6402159302    -0.0967304254    -2.2637580235
   18      Cl      5.0995160057    -0.1342768835    -3.2356329786
   19      C       2.6688931530     0.8657300255    -2.5186499340
   20      H       2.8121081588     1.5909469159    -3.3099079695
   21      C       1.5159836480     0.8893696700    -1.7399252736
   22      H       0.7688070836     1.6511699403    -1.9300640403
 ----------------------------------------------------------------
 Nuclear Repulsion Energy =        1688.39609664 hartrees
 There are       81 alpha and       81 beta electrons
 Applying Cartesian multipole field
    Component          Value
    ---------          -----
     (2,0,0)        1.00000E-12
     (0,2,0)        2.00000E-11
     (0,0,2)       -3.00000E-11
 Nucleus-field energy     =    -0.0000000791 hartrees
 Requested basis set is 6-311++G(d,p)
 There are 162 shells and 449 basis functions
 A cutoff of  1.0D-15 yielded   9994 shell pairs
 There are     83154 function pairs (     89293 Cartesian)
 Smallest overlap matrix eigenvalue = 2.56E-07
 Linear dependence detected in AO basis
 Number of orthogonalized atomic orbitals = 444
 Maximum deviation from orthogonality = 4.957E-10
 Guess from superposition of atomic densities
 Warning:  Energy on first SCF cycle will be non-variational
 SAD guess density has 162.000000 electrons

 -----------------------------------------------------------------------
  General SCF calculation program by
  Eric Jon Sundstrom, Paul Horn, Yuezhi Mao, Dmitri Zuev, Alec White,
  David Stuck, Shaama M.S., Shane Yost, Joonho Lee, David Small,
  Daniel Levine, Susi Lehtola, Hugh Burton, Evgeny Epifanovsky,
  Bang C. Huynh
 -----------------------------------------------------------------------
 Exchange:     0.2000 Hartree-Fock + 0.0800 Slater + 0.7200 B88
 Correlation:  0.1900 VWN1RPA + 0.8100 LYP
 Using SG-1 standard quadrature grid
 A restricted SCF calculation will be
 performed using DIIS
 SCF converges when DIIS error is below 1.0e-08
 ---------------------------------------
  Cycle       Energy         DIIS error
 ---------------------------------------
    1   -2765.4881616773      2.92e-02  
    2   -2761.3706809777      2.32e-03  
    3   -2761.2652009474      2.97e-03  
    4   -2761.4941411742      7.92e-04  
    5   -2761.5094659006      3.25e-04  
    6   -2761.5119837308      9.25e-05  
    7   -2761.5121542137      3.66e-05  
    8   -2761.5121847213      1.27e-05  
    9   -2761.5121886330      3.35e-06  
   10   -2761.5121889013      1.08e-06  
   11   -2761.5121889305      2.21e-07  
   12   -2761.5121889314      1.05e-07  
   13   -2761.5121889316      3.64e-08  
   14   -2761.5121889318      1.26e-08  
   15   -2761.5121889319      5.92e-09  Convergence criterion met
 ---------------------------------------
 SCF time:   CPU 641.53s  wall 642.00s 
 SCF   energy in the final basis set =    -2761.5121889319
 Total energy in the final basis set =    -2761.5121889319

 --------------------------------------------------------------

                    Orbital Energies (a.u.)
 --------------------------------------------------------------

 Alpha MOs
 -- Occupied --
********-101.5788-101.5783-101.5768-101.5661 -10.2821 -10.2802 -10.2772
-10.2746 -10.2563 -10.2355 -10.2199 -10.2182 -10.2072 -10.2064 -10.2059
-10.2054  -9.4940  -9.4934  -9.4928  -9.4916  -9.4807  -7.2590  -7.2583
 -7.2578  -7.2565  -7.2489  -7.2483  -7.2479  -7.2477  -7.2474  -7.2469
 -7.2465  -7.2455  -7.2453  -7.2355  -7.2351  -0.9604  -0.9170  -0.9118
 -0.8962  -0.8687  -0.8630  -0.8443  -0.7888  -0.7820  -0.7532  -0.7368
 -0.6559  -0.6480  -0.6330  -0.6090  -0.5538  -0.5447  -0.5218  -0.4976
 -0.4953  -0.4813  -0.4685  -0.4620  -0.4607  -0.4539  -0.4322  -0.4251
 -0.4144  -0.4017  -0.3916  -0.3875  -0.3785  -0.3573  -0.3565  -0.3536
 -0.3486  -0.3354  -0.3343  -0.3289  -0.3167  -0.2863  -0.2846  -0.2707
 -0.2567
 -- Virtual --
 -0.0698  -0.0597  -0.0505  -0.0413  -0.0305  -0.0154  -0.0046   0.0031
  0.0044   0.0051   0.0186   0.0211   0.0243   0.0299   0.0332   0.0390
  0.0451   0.0523   0.0597   0.0616   0.0656   0.0719   0.0769   0.0810
  0.0833   0.0848   0.0873   0.0921   0.0962   0.1000   0.1012   0.1051
  0.1094   0.1120   0.1149   0.1179   0.1211   0.1225   0.1256   0.1290
  0.1302   0.1333   0.1375   0.1382   0.1430   0.1467   0.1484   0.1539
  0.1571   0.1619   0.1672   0.1721   0.1765   0.1845   0.1860   0.1889
  0.1909   0.1989   0.1993   0.2080   0.2107   0.2131   0.2154   0.2209
  0.2248   0.2318   0.2323   0.2400   0.2453   0.2470   0.2544   0.2578
  0.2611   0.2624   0.2676   0.2713   0.2742   0.2784   0.2796   0.2807
  0.2853   0.2909   0.2950   0.2988   0.3047   0.3128   0.3137   0.3194
  0.3352   0.3414   0.3465   0.3568   0.3639   0.4040   0.4173   0.4330
  0.4337   0.4404   0.4441   0.4494   0.4517   0.4551   0.4576   0.4694
  0.4767   0.4836   0.4873   0.4923   0.4959   0.5026   0.5105   0.5275
  0.5305   0.5437   0.5486   0.5645   0.5699   0.5736   0.5759   0.5776
  0.5915   0.5979   0.6000   0.6081   0.6144   0.6169   0.6212   0.6316
  0.6402   0.6528   0.6604   0.6687   0.6749   0.6855   0.6894   0.6957
  0.7097   0.7111   0.7205   0.7310   0.7456   0.7568   0.7926   0.7949
  0.8075   0.8136   0.8213   0.8257   0.8376   0.8390   0.8418   0.8436
  0.8471   0.8479   0.8520   0.8558   0.8566   0.8586   0.8642   0.8667
  0.8766   0.8866   0.8888   0.8987   0.8999   0.9036   0.9106   0.9141
  0.9273   0.9337   0.9355   0.9391   0.9474   0.9547   0.9637   0.9719
  0.9729   0.9802   0.9996   1.0127   1.0143   1.0271   1.0354   1.0454
  1.0619   1.0822   1.1108   1.1125   1.1363   1.1489   1.1725   1.1845
  1.2014   1.2261   1.2322   1.2569   1.2666   1.2750   1.2807   1.2861
  1.2880   1.2964   1.3115   1.3455   1.3679   1.3899   1.4059   1.4432
  1.4764   1.5072   1.5078   1.5173   1.5288   1.5549   1.5669   1.5891
  1.6071   1.6185   1.6359   1.6429   1.6629   1.6836   1.7007   1.7214
  1.7304   1.7548   1.7683   1.7947   1.8036   1.8205   1.8374   1.8509
  1.8731   1.8757   1.9084   1.9146   1.9188   1.9281   1.9393   1.9490
  1.9601   1.9907   2.0159   2.0435   2.0492   2.0638   2.0947   2.1170
  2.1280   2.1594   2.2184   2.2278   2.2458   2.2577   2.2654   2.2713
  2.2811   2.2850   2.2981   2.3114   2.3237   2.3529   2.3885   2.3913
  2.4169   2.4237   2.4346   2.4388   2.4487   2.4739   2.4956   2.5134
  2.5291   2.5471   2.5909   2.6126   2.6230   2.6396   2.6474   2.6703
  2.6730   2.6930   2.7165   2.7268   2.7468   2.7518   2.7566   2.7630
  2.7772   2.7906   2.8045   2.8285   2.8397   2.8838   2.9148   2.9270
  2.9666   2.9869   3.0511   3.0611   3.0813   3.1100   3.1191   3.1353
  3.1676   3.1881   3.2195   3.2463   3.3303   3.3668   3.4114   3.4729
  3.5047   3.5758   3.6408   3.6595   3.7397   3.8072   3.9067   3.9768
  4.0316   4.1292   4.1332   4.3707   4.7956   4.8266   9.7286   9.7738
  9.7840   9.8061   9.8148  23.3313  23.5877  23.7951  23.8460  23.8960
 23.9413  23.9456  23.9495  24.0260  24.0778  24.0901  24.1560  25.7721
 25.8064  25.8222  25.8684  25.9264  26.0818  26.0946  26.1360  26.1700
 26.2815  26.4487  26.5793  26.6034  26.7283  26.9253 215.7169 215.7655
215.7789 215.8048 215.8159
 --------------------------------------------------------------

          Ground-State Mulliken Net Atomic Charges

     Atom                 Charge (a.u.)
  ----------------------------------------
      1 C                    -0.428577
      2 C                    -0.776507
      3 Cl                    0.605301
      4 C                    -0.242678
      5 Cl                    0.605190
      6 C                    -0.235663
      7 Cl                    0.622096
      8 C                    -0.311214
      9 Cl                    0.598634
     10 C                    -0.788804
     11 H                     0.222729
     12 C                     1.095916
     13 C                    -0.864395
     14 H                     0.178708
     15 C                    -0.596727
     16 H                     0.198365
     17 C                     0.504341
     18 Cl                    0.431770
     19 C                    -0.655339
     20 H                     0.197472
     21 C                    -0.545463
     22 H                     0.184844
  ----------------------------------------
  Sum of atomic charges =     0.000000

 -----------------------------------------------------------------
                    Cartesian Multipole Moments
 -----------------------------------------------------------------
    Charge (ESU x 10^10)
                -0.0000
    Dipole Moment (Debye)
         X       0.2650      Y      -0.1407      Z      -0.9935
       Tot       1.0378
    Quadrupole Moments (Debye-Ang)
        XX    -140.7107     XY      -2.3190     YY    -129.8884
        XZ       4.6119     YZ      -3.7430     ZZ    -134.9431
    Octopole Moments (Debye-Ang^2)
       XXX     -65.2131    XXY     -14.4752    XYY      -5.2477
       YYY      -9.2081    XXZ      -4.5784    XYZ      -6.5799
       YYZ     -31.5882    XZZ     -28.7412    YZZ       9.1800
       ZZZ     -76.6785
    Hexadecapole Moments (Debye-Ang^3)
      XXXX   -6808.3262   XXXY      19.6067   XXYY   -1156.9927
      XYYY      59.4683   YYYY    -322.2105   XXXZ    1495.8760
      XXYZ     -25.2556   XYYZ     460.0211   YYYZ     -68.2433
      XXZZ   -1803.8201   XYZZ      52.3290   YYZZ    -700.3890
      XZZZ    1429.1146   YZZZ     -84.9307   ZZZZ   -3871.5354
 -----------------------------------------------------------------
 Calculating analytic gradient of the SCF energy
 Gradient of SCF Energy
            1           2           3           4           5           6
    1   0.0008685   0.0006074   0.0011288  -0.0012716  -0.0015122   0.0020165
    2   0.0006236  -0.0009690   0.0005895  -0.0000027   0.0000018   0.0000582
    3  -0.0005930  -0.0001736   0.0004850  -0.0014675   0.0019092  -0.0006098
            7           8           9          10          11          12
    1  -0.0015355   0.0004587  -0.0002819  -0.0005640  -0.0000645  -0.0012050
    2  -0.0000113   0.0002804  -0.0002232   0.0008205  -0.0001143  -0.0010533
    3   0.0012194   0.0002496  -0.0005245   0.0002353   0.0000909   0.0005965
           13          14          15          16          17          18
    1   0.0014851   0.0001759  -0.0007767   0.0000604   0.0015954  -0.0008075
    2  -0.0000775  -0.0003464   0.0004490  -0.0002802  -0.0002096   0.0001138
    3   0.0006477  -0.0009540   0.0000604   0.0003102  -0.0010934   0.0005950
           19          20          21          22
    1  -0.0006554  -0.0001952   0.0002171   0.0002556
    2  -0.0001292   0.0002842   0.0000944   0.0001013
    3   0.0005670  -0.0001658  -0.0013309  -0.0000537
 Max gradient component =       2.016E-03
 RMS gradient           =       7.758E-04
 Gradient time:  CPU 213.96 s  wall 213.97 s
 Geometry Optimization Parameters
   NAtoms,    NIC,     NZ,  NCons,   NDum,   NFix, NCnnct, MaxDiis
       22     155      22       0       0       0       0       0

 Cartesian Hessian Update
 Hessian updated using BFGS update


** GEOMETRY OPTIMIZATION IN DELOCALIZED INTERNAL COORDINATES **
   Searching for a Minimum

   Optimization Cycle:   3

                       Coordinates (Angstroms)
     ATOM                X               Y               Z
      1  C         0.0546052488    0.0034968476    0.0819957084
      2  C        -0.0035850834    0.1025747232    1.4831743417
      3  Cl        1.4709329065    0.2740323515    2.4099158849
      4  C        -1.2407260921    0.1225519858    2.1495984850
      5  Cl       -1.3083897858    0.2449746050    3.8868825960
      6  C        -2.4394097754    0.0523470922    1.4232942721
      7  Cl       -3.9744348981    0.0657382754    2.2440420928
      8  C        -2.3798696685   -0.0293138186    0.0296621382
      9  Cl       -3.8305845689   -0.1240922118   -0.9384048606
     10  C        -1.1538598170   -0.0541288292   -0.6180724040
     11  H        -1.1355020465   -0.1492051873   -1.6955257528
     12  C         1.3208823185   -0.0315738266   -0.7015453338
     13  C         2.3137286516   -0.9931405305   -0.4710596184
     14  H         2.1807954776   -1.7355740152    0.3050019817
     15  C         3.4668990313   -1.0315185300   -1.2467431368
     16  H         4.2236438441   -1.7840190854   -1.0635277074
     17  C         3.6402159302   -0.0967304254   -2.2637580235
     18  Cl        5.0995160057   -0.1342768835   -3.2356329786
     19  C         2.6688931530    0.8657300255   -2.5186499340
     20  H         2.8121081588    1.5909469159   -3.3099079695
     21  C         1.5159836480    0.8893696700   -1.7399252736
     22  H         0.7688070836    1.6511699403   -1.9300640403
   Point Group: c1    Number of degrees of freedom:    60


   Energy is  -2761.512188932

 Hessian updated using BFGS update

 53 Hessian modes will be used to form the next step
  Hessian Eigenvalues:
     0.012111    0.019222    0.020023    0.023080    0.023317    0.023517
     0.023662    0.023679    0.023909    0.023942    0.024085    0.024097
     0.024107    0.024114    0.024125    0.024135    0.024142    0.024369
     0.028166    0.159248    0.159966    0.159996    0.160055    0.160634
     0.219886    0.221644    0.233468    0.235536    0.246813    0.249977
     0.249997    0.250000    0.275115    0.283771    0.300923    0.302104
     0.331259    0.355206    0.356554    0.356741    0.385741    0.429268
     0.430289    0.436384    0.444462    0.467400    0.467774    0.473529
     0.477488    0.478177    0.478757    0.491403    0.548296

 Minimum search - taking simple RFO step
 Searching for Lamda that Minimizes Along All modes
 Value Taken    Lamda =  -0.00028818
 Step Taken.  Stepsize is  0.093369

                             Maximum     Tolerance    Cnvgd?
         Gradient           0.004170      0.000300      NO
         Displacement       0.057301      0.001200      NO
         Energy change     -0.001094      0.000001      NO


 New Cartesian Coordinates Obtained by Inverse Iteration

 Displacement from previous Coordinates is:  0.280708
 ----------------------------------------------------------------
             Standard Nuclear Orientation (Angstroms)
    I     Atom           X                Y                Z
 ----------------------------------------------------------------
    1      C       0.0461014964     0.0039778491     0.0684765633
    2      C      -0.0036928010     0.1195642232     1.4661405382
    3      Cl      1.4765967054     0.2971710360     2.3772159201
    4      C      -1.2319022001     0.1354092171     2.1434713032
    5      Cl     -1.2688316120     0.2791246280     3.8757543113
    6      C      -2.4371865947     0.0461632246     1.4268832618
    7      Cl     -3.9647444936     0.0601378953     2.2523327985
    8      C      -2.3863722256    -0.0543769704     0.0331073651
    9      Cl     -3.8434689127    -0.1640891252    -0.9212585760
   10      C      -1.1646195292    -0.0779026145    -0.6244919884
   11      H      -1.1519382422    -0.1836577762    -1.7011265564
   12      C       1.3140128339    -0.0257333926    -0.7100414276
   13      C       2.2914383708    -1.0020600240    -0.4841304052
   14      H       2.1451708380    -1.7439237475     0.2913664686
   15      C       3.4508175014    -1.0448416300    -1.2510489919
   16      H       4.1988413558    -1.8068531854    -1.0742735881
   17      C       3.6414632707    -0.0960665461    -2.2517571074
   18      Cl      5.1083376280    -0.1393989622    -3.2154525268
   19      C       2.6865892261     0.8844002133    -2.4998019612
   20      H       2.8481594621     1.6185489799    -3.2785421624
   21      C       1.5271442812     0.9107876264    -1.7293100590
   22      H       0.7887333634     1.6829781701    -1.9127627119
 ----------------------------------------------------------------
 Nuclear Repulsion Energy =        1690.22123168 hartrees
 There are       81 alpha and       81 beta electrons
 Applying Cartesian multipole field
    Component          Value
    ---------          -----
     (2,0,0)        1.00000E-12
     (0,2,0)        2.00000E-11
     (0,0,2)       -3.00000E-11
 Nucleus-field energy     =    -0.0000000781 hartrees
 Requested basis set is 6-311++G(d,p)
 There are 162 shells and 449 basis functions
 A cutoff of  1.0D-15 yielded   9999 shell pairs
 There are     83181 function pairs (     89320 Cartesian)
 Smallest overlap matrix eigenvalue = 2.56E-07
 Linear dependence detected in AO basis
 Number of orthogonalized atomic orbitals = 445
 Maximum deviation from orthogonality = 3.948E-10
 Guess from superposition of atomic densities
 Warning:  Energy on first SCF cycle will be non-variational
 SAD guess density has 162.000000 electrons

 -----------------------------------------------------------------------
  General SCF calculation program by
  Eric Jon Sundstrom, Paul Horn, Yuezhi Mao, Dmitri Zuev, Alec White,
  David Stuck, Shaama M.S., Shane Yost, Joonho Lee, David Small,
  Daniel Levine, Susi Lehtola, Hugh Burton, Evgeny Epifanovsky,
  Bang C. Huynh
 -----------------------------------------------------------------------
 Exchange:     0.2000 Hartree-Fock + 0.0800 Slater + 0.7200 B88
 Correlation:  0.1900 VWN1RPA + 0.8100 LYP
 Using SG-1 standard quadrature grid
 A restricted SCF calculation will be
 performed using DIIS
 SCF converges when DIIS error is below 1.0e-08
 ---------------------------------------
  Cycle       Energy         DIIS error
 ---------------------------------------
    1   -2765.5050678442      2.92e-02  
    2   -2761.3706250299      2.32e-03  
    3   -2761.2644241289      2.97e-03  
    4   -2761.4940674487      7.97e-04  
    5   -2761.5097051349      3.24e-04  
    6   -2761.5122133963      9.28e-05  
    7   -2761.5123863000      3.66e-05  
    8   -2761.5124168923      1.26e-05  
    9   -2761.5124207697      3.35e-06  
   10   -2761.5124210386      1.08e-06  
   11   -2761.5124210676      2.19e-07  
   12   -2761.5124210687      1.03e-07  
   13   -2761.5124210688      3.59e-08  
   14   -2761.5124210689      1.25e-08  
   15   -2761.5124210689      5.83e-09  Convergence criterion met
 ---------------------------------------
 SCF time:   CPU 648.98s  wall 649.00s 
 SCF   energy in the final basis set =    -2761.5124210689
 Total energy in the final basis set =    -2761.5124210689

 --------------------------------------------------------------

                    Orbital Energies (a.u.)
 --------------------------------------------------------------

 Alpha MOs
 -- Occupied --
********-101.5789-101.5782-101.5764-101.5656 -10.2816 -10.2801 -10.2760
-10.2744 -10.2561 -10.2345 -10.2199 -10.2174 -10.2071 -10.2062 -10.2058
-10.2052  -9.4943  -9.4936  -9.4928  -9.4913  -9.4802  -7.2593  -7.2584
 -7.2577  -7.2562  -7.2492  -7.2485  -7.2482  -7.2476  -7.2476  -7.2469
 -7.2462  -7.2452  -7.2448  -7.2351  -7.2347  -0.9610  -0.9176  -0.9120
 -0.8964  -0.8694  -0.8630  -0.8442  -0.7884  -0.7819  -0.7531  -0.7365
 -0.6559  -0.6475  -0.6331  -0.6087  -0.5538  -0.5449  -0.5221  -0.4979
 -0.4951  -0.4816  -0.4687  -0.4619  -0.4609  -0.4541  -0.4323  -0.4254
 -0.4139  -0.4022  -0.3911  -0.3877  -0.3784  -0.3569  -0.3564  -0.3540
 -0.3487  -0.3350  -0.3342  -0.3286  -0.3170  -0.2861  -0.2836  -0.2705
 -0.2571
 -- Virtual --
 -0.0686  -0.0595  -0.0494  -0.0410  -0.0312  -0.0154  -0.0041   0.0032
  0.0042   0.0051   0.0182   0.0214   0.0248   0.0300   0.0333   0.0392
  0.0452   0.0524   0.0596   0.0617   0.0656   0.0718   0.0771   0.0810
  0.0832   0.0848   0.0871   0.0918   0.0962   0.1000   0.1014   0.1048
  0.1096   0.1121   0.1148   0.1169   0.1213   0.1221   0.1246   0.1259
  0.1296   0.1313   0.1372   0.1378   0.1429   0.1469   0.1481   0.1536
  0.1566   0.1618   0.1660   0.1707   0.1758   0.1834   0.1862   0.1869
  0.1897   0.1981   0.1994   0.2085   0.2116   0.2121   0.2152   0.2211
  0.2254   0.2274   0.2316   0.2394   0.2455   0.2469   0.2537   0.2556
  0.2602   0.2621   0.2649   0.2713   0.2744   0.2771   0.2793   0.2795
  0.2857   0.2897   0.2937   0.2965   0.3014   0.3083   0.3129   0.3184
  0.3243   0.3372   0.3424   0.3498   0.3572   0.3681   0.4043   0.4178
  0.4331   0.4342   0.4417   0.4480   0.4506   0.4517   0.4554   0.4592
  0.4702   0.4771   0.4857   0.4907   0.4924   0.5014   0.5033   0.5106
  0.5281   0.5324   0.5471   0.5500   0.5654   0.5706   0.5734   0.5776
  0.5790   0.5936   0.6000   0.6057   0.6103   0.6164   0.6183   0.6223
  0.6318   0.6443   0.6549   0.6616   0.6689   0.6755   0.6863   0.6892
  0.7054   0.7103   0.7135   0.7261   0.7404   0.7454   0.7588   0.7935
  0.7961   0.8096   0.8197   0.8260   0.8353   0.8393   0.8420   0.8423
  0.8436   0.8475   0.8483   0.8527   0.8559   0.8572   0.8603   0.8649
  0.8679   0.8806   0.8894   0.8919   0.8994   0.9030   0.9103   0.9117
  0.9177   0.9302   0.9351   0.9377   0.9472   0.9501   0.9579   0.9689
  0.9709   0.9754   0.9839   1.0013   1.0121   1.0151   1.0260   1.0359
  1.0462   1.0622   1.0858   1.1100   1.1133   1.1382   1.1498   1.1741
  1.1862   1.2019   1.2264   1.2340   1.2596   1.2677   1.2774   1.2814
  1.2872   1.2884   1.2961   1.3138   1.3487   1.3721   1.3928   1.4066
  1.4420   1.4782   1.5070   1.5108   1.5170   1.5332   1.5569   1.5731
  1.5909   1.6085   1.6198   1.6380   1.6462   1.6668   1.6836   1.6999
  1.7182   1.7324   1.7545   1.7711   1.7961   1.8041   1.8228   1.8387
  1.8516   1.8734   1.8758   1.9077   1.9153   1.9211   1.9305   1.9421
  1.9518   1.9606   1.9923   2.0189   2.0420   2.0497   2.0642   2.0982
  2.1185   2.1279   2.1589   2.2178   2.2276   2.2462   2.2586   2.2670
  2.2728   2.2818   2.2862   2.2971   2.3114   2.3255   2.3539   2.3925
  2.3958   2.4180   2.4253   2.4351   2.4405   2.4524   2.4761   2.4996
  2.5175   2.5361   2.5487   2.5981   2.6136   2.6238   2.6417   2.6480
  2.6732   2.6754   2.6978   2.7173   2.7381   2.7495   2.7523   2.7571
  2.7670   2.7858   2.7892   2.8006   2.8274   2.8403   2.8819   2.9152
  2.9289   2.9720   2.9901   3.0543   3.0628   3.0829   3.1141   3.1199
  3.1420   3.1683   3.1895   3.2221   3.2511   3.3339   3.3730   3.4122
  3.4757   3.5071   3.5784   3.6431   3.6651   3.7411   3.8079   3.9092
  3.9773   4.0321   4.1293   4.1346   4.3660   4.7981   4.8275   9.7313
  9.7739   9.7854   9.8067   9.8194  23.3331  23.5892  23.7948  23.8490
 23.8976  23.9423  23.9477  23.9544  24.0301  24.0769  24.0920  24.1578
 25.7722  25.8069  25.8238  25.8695  25.9280  26.0841  26.0995  26.1375
 26.1718  26.2958  26.4536  26.5935  26.6111  26.7341  26.9485 215.7201
215.7655 215.7806 215.8054 215.8211
 --------------------------------------------------------------

          Ground-State Mulliken Net Atomic Charges

     Atom                 Charge (a.u.)
  ----------------------------------------
      1 C                    -0.224682
      2 C                    -0.688968
      3 Cl                    0.625978
      4 C                    -0.362691
      5 Cl                    0.598778
      6 C                    -0.133058
      7 Cl                    0.633734
      8 C                    -0.338089
      9 Cl                    0.623321
     10 C                    -0.891462
     11 H                     0.229447
     12 C                     0.931375
     13 C                    -0.854738
     14 H                     0.187344
     15 C                    -0.717055
     16 H                     0.193293
     17 C                     0.588691
     18 Cl                    0.427537
     19 C                    -0.575366
     20 H                     0.196391
     21 C                    -0.631083
     22 H                     0.181305
  ----------------------------------------
  Sum of atomic charges =     0.000000

 -----------------------------------------------------------------
                    Cartesian Multipole Moments
 -----------------------------------------------------------------
    Charge (ESU x 10^10)
                -0.0000
    Dipole Moment (Debye)
         X       0.2185      Y      -0.1321      Z      -0.9603
       Tot       0.9936
    Quadrupole Moments (Debye-Ang)
        XX    -140.8538     XY      -2.2509     YY    -129.7157
        XZ       4.6446     YZ      -3.7376     ZZ    -134.9735
    Octopole Moments (Debye-Ang^2)
       XXX     -68.3241    XXY     -14.0568    XYY      -5.4312
       YYY      -9.2433    XXZ      -4.3479    XYZ      -6.7479
       YYZ     -31.6987    XZZ     -29.3014    YZZ       9.0518
       ZZZ     -75.5142
    Hexadecapole Moments (Debye-Ang^3)
      XXXX   -6813.9035   XXXY      12.2768   XXYY   -1157.3345
      XYYY      50.2145   YYYY    -330.0242   XXXZ    1491.2297
      XXYZ     -28.5358   XYYZ     457.0205   YYYZ     -77.5718
      XXZZ   -1799.6259   XYZZ      49.7209   YYZZ    -695.0639
      XZZZ    1425.8359   YZZZ     -91.9847   ZZZZ   -3837.9320
 -----------------------------------------------------------------
 Calculating analytic gradient of the SCF energy
 Gradient of SCF Energy
            1           2           3           4           5           6
    1   0.0012976  -0.0000454  -0.0002918   0.0004026   0.0006397  -0.0002347
    2   0.0003471  -0.0002007  -0.0000291  -0.0000462  -0.0000184   0.0000346
    3   0.0002302  -0.0002842  -0.0002953  -0.0000648   0.0001738   0.0001740
            7           8           9          10          11          12
    1  -0.0003897  -0.0004109   0.0001509  -0.0005460  -0.0000402  -0.0008004
    2  -0.0000713   0.0000164   0.0000101   0.0001216  -0.0000843  -0.0006753
    3  -0.0004187  -0.0002996  -0.0000474  -0.0000592   0.0000657   0.0011736
           13          14          15          16          17          18
    1   0.0000343   0.0000736  -0.0000421  -0.0000125   0.0007955  -0.0004090
    2   0.0004420  -0.0001829  -0.0001200  -0.0000192  -0.0001429   0.0000495
    3   0.0001406   0.0000639  -0.0000728   0.0001055  -0.0003459   0.0003257
           19          20          21          22
    1  -0.0003101  -0.0000652   0.0000826   0.0001213
    2   0.0003280  -0.0000001   0.0001287   0.0001124
    3  -0.0001554  -0.0000130  -0.0004019   0.0000053
 Max gradient component =       1.298E-03
 RMS gradient           =       3.493E-04
 Gradient time:  CPU 216.66 s  wall 216.67 s
 Geometry Optimization Parameters
   NAtoms,    NIC,     NZ,  NCons,   NDum,   NFix, NCnnct, MaxDiis
       22     155      22       0       0       0       0       0

 Cartesian Hessian Update
 Hessian updated using BFGS update


** GEOMETRY OPTIMIZATION IN DELOCALIZED INTERNAL COORDINATES **
   Searching for a Minimum

   Optimization Cycle:   4

                       Coordinates (Angstroms)
     ATOM                X               Y               Z
      1  C         0.0461014964    0.0039778491    0.0684765633
      2  C        -0.0036928010    0.1195642232    1.4661405382
      3  Cl        1.4765967054    0.2971710360    2.3772159201
      4  C        -1.2319022001    0.1354092171    2.1434713032
      5  Cl       -1.2688316120    0.2791246280    3.8757543113
      6  C        -2.4371865947    0.0461632246    1.4268832618
      7  Cl       -3.9647444936    0.0601378953    2.2523327985
      8  C        -2.3863722256   -0.0543769704    0.0331073651
      9  Cl       -3.8434689127   -0.1640891252   -0.9212585760
     10  C        -1.1646195292   -0.0779026145   -0.6244919884
     11  H        -1.1519382422   -0.1836577762   -1.7011265564
     12  C         1.3140128339   -0.0257333926   -0.7100414276
     13  C         2.2914383708   -1.0020600240   -0.4841304052
     14  H         2.1451708380   -1.7439237475    0.2913664686
     15  C         3.4508175014   -1.0448416300   -1.2510489919
     16  H         4.1988413558   -1.8068531854   -1.0742735881
     17  C         3.6414632707   -0.0960665461   -2.2517571074
     18  Cl        5.1083376280   -0.1393989622   -3.2154525268
     19  C         2.6865892261    0.8844002133   -2.4998019612
     20  H         2.8481594621    1.6185489799   -3.2785421624
     21  C         1.5271442812    0.9107876264   -1.7293100590
     22  H         0.7887333634    1.6829781701   -1.9127627119
   Point Group: c1    Number of degrees of freedom:    60


   Energy is  -2761.512421069

 Hessian updated using BFGS update

 57 Hessian modes will be used to form the next step
  Hessian Eigenvalues:
     0.010220    0.019230    0.019852    0.023113    0.023323    0.023408
     0.023645    0.023673    0.023902    0.023973    0.024080    0.024102
     0.024108    0.024120    0.024121    0.024142    0.024191    0.024253
     0.028247    0.157863    0.159966    0.159980    0.159997    0.160168
     0.217970    0.222578    0.231539    0.235347    0.247409    0.249182
     0.249980    0.249997    0.250000    0.250000    0.278562    0.296188
     0.300902    0.301005    0.314793    0.343593    0.355483    0.356628
     0.356660    0.356977    0.385500    0.429241    0.429811    0.436417
     0.453418    0.466047    0.467809    0.471502    0.477338    0.478090
     0.478675    0.527069    0.559846

 Minimum search - taking simple RFO step
 Searching for Lamda that Minimizes Along All modes
 Value Taken    Lamda =  -0.00003654
 Step Taken.  Stepsize is  0.034544

                             Maximum     Tolerance    Cnvgd?
         Gradient           0.002176      0.000300      NO
         Displacement       0.025517      0.001200      NO
         Energy change     -0.000232      0.000001      NO


 New Cartesian Coordinates Obtained by Inverse Iteration

 Displacement from previous Coordinates is:  0.106005
 ----------------------------------------------------------------
             Standard Nuclear Orientation (Angstroms)
    I     Atom           X                Y                Z
 ----------------------------------------------------------------
    1      C       0.0442006379     0.0030517053     0.0658503070
    2      C      -0.0034689387     0.1259668848     1.4634130523
    3      Cl      1.4785650792     0.3077969014     2.3714267214
    4      C      -1.2309034942     0.1423300624     2.1418891331
    5      Cl     -1.2718372370     0.2970240446     3.8723759690
    6      C      -2.4356339553     0.0447094901     1.4273967795
    7      Cl     -3.9590521464     0.0605893797     2.2589072452
    8      C      -2.3868217511    -0.0642217293     0.0343986863
    9      Cl     -3.8463635415    -0.1824549011    -0.9153125716
   10      C      -1.1661188458    -0.0868009386    -0.6255406523
   11      H      -1.1541134669    -0.1960910018    -1.7019393354
   12      C       1.3129736367    -0.0248065373    -0.7133371252
   13      C       2.2848331130    -1.0073149223    -0.4916957061
   14      H       2.1331124882    -1.7511486647     0.2807920436
   15      C       3.4459465315    -1.0501090886    -1.2558338042
   16      H       4.1904096852    -1.8165386038    -1.0838034578
   17      C       3.6423562689    -0.0953084214    -2.2493006599
   18      Cl      5.1110399138    -0.1398166525    -3.2122997588
   19      C       2.6933073456     0.8915098894    -2.4920810737
   20      H       2.8609131074     1.6301590988    -3.2651784294
   21      C       1.5316858102     0.9178003420    -1.7246257399
   22      H       0.7956194813     1.6930327518    -1.9047511556
 ----------------------------------------------------------------
 Nuclear Repulsion Energy =        1690.42095381 hartrees
 There are       81 alpha and       81 beta electrons
 Applying Cartesian multipole field
    Component          Value
    ---------          -----
     (2,0,0)        1.00000E-12
     (0,2,0)        2.00000E-11
     (0,0,2)       -3.00000E-11
 Nucleus-field energy     =    -0.0000000779 hartrees
 Requested basis set is 6-311++G(d,p)
 There are 162 shells and 449 basis functions
 A cutoff of  1.0D-15 yielded   9995 shell pairs
 There are     83170 function pairs (     89308 Cartesian)
 Smallest overlap matrix eigenvalue = 2.56E-07
 Linear dependence detected in AO basis
 Number of orthogonalized atomic orbitals = 445
 Maximum deviation from orthogonality = 5.539E-10
 Guess from superposition of atomic densities
 Warning:  Energy on first SCF cycle will be non-variational
 SAD guess density has 162.000000 electrons

 -----------------------------------------------------------------------
  General SCF calculation program by
  Eric Jon Sundstrom, Paul Horn, Yuezhi Mao, Dmitri Zuev, Alec White,
  David Stuck, Shaama M.S., Shane Yost, Joonho Lee, David Small,
  Daniel Levine, Susi Lehtola, Hugh Burton, Evgeny Epifanovsky,
  Bang C. Huynh
 -----------------------------------------------------------------------
 Exchange:     0.2000 Hartree-Fock + 0.0800 Slater + 0.7200 B88
 Correlation:  0.1900 VWN1RPA + 0.8100 LYP
 Using SG-1 standard quadrature grid
 A restricted SCF calculation will be
 performed using DIIS
 SCF converges when DIIS error is below 1.0e-08
 ---------------------------------------
  Cycle       Energy         DIIS error
 ---------------------------------------
    1   -2765.5074723119      2.92e-02  
    2   -2761.3706642079      2.32e-03  
    3   -2761.2651056980      2.96e-03  
    4   -2761.4941511627      7.95e-04  
    5   -2761.5097288164      3.24e-04  
    6   -2761.5122332269      9.29e-05  
    7   -2761.5124063879      3.65e-05  
    8   -2761.5124368358      1.26e-05  
    9   -2761.5124407077      3.35e-06  
   10   -2761.5124409759      1.08e-06  
   11   -2761.5124410053      2.19e-07  
   12   -2761.5124410062      1.04e-07  
   13   -2761.5124410066      3.60e-08  
   14   -2761.5124410065      1.25e-08  
   15   -2761.5124410066      5.80e-09  Convergence criterion met
 ---------------------------------------
 SCF time:   CPU 637.66s  wall 638.00s 
 SCF   energy in the final basis set =    -2761.5124410066
 Total energy in the final basis set =    -2761.5124410066

 --------------------------------------------------------------

                    Orbital Energies (a.u.)
 --------------------------------------------------------------

 Alpha MOs
 -- Occupied --
********-101.5789-101.5782-101.5764-101.5655 -10.2814 -10.2799 -10.2761
-10.2744 -10.2561 -10.2345 -10.2200 -10.2173 -10.2071 -10.2061 -10.2058
-10.2052  -9.4942  -9.4936  -9.4927  -9.4913  -9.4801  -7.2592  -7.2584
 -7.2577  -7.2562  -7.2491  -7.2485  -7.2481  -7.2476  -7.2476  -7.2468
 -7.2462  -7.2452  -7.2447  -7.2349  -7.2346  -0.9612  -0.9175  -0.9119
 -0.8966  -0.8693  -0.8629  -0.8442  -0.7884  -0.7819  -0.7532  -0.7365
 -0.6558  -0.6475  -0.6334  -0.6086  -0.5537  -0.5450  -0.5221  -0.4981
 -0.4949  -0.4816  -0.4687  -0.4619  -0.4610  -0.4542  -0.4323  -0.4256
 -0.4139  -0.4021  -0.3909  -0.3878  -0.3784  -0.3569  -0.3564  -0.3540
 -0.3485  -0.3352  -0.3343  -0.3285  -0.3168  -0.2861  -0.2834  -0.2704
 -0.2574
 -- Virtual --
 -0.0681  -0.0595  -0.0493  -0.0410  -0.0316  -0.0154  -0.0040   0.0031
  0.0042   0.0050   0.0181   0.0214   0.0250   0.0300   0.0333   0.0392
  0.0453   0.0524   0.0595   0.0617   0.0656   0.0718   0.0772   0.0810
  0.0832   0.0848   0.0870   0.0916   0.0962   0.1001   0.1014   0.1047
  0.1097   0.1122   0.1148   0.1168   0.1212   0.1222   0.1242   0.1258
  0.1295   0.1312   0.1371   0.1376   0.1429   0.1469   0.1482   0.1535
  0.1566   0.1618   0.1660   0.1708   0.1757   0.1835   0.1863   0.1869
  0.1896   0.1980   0.1996   0.2086   0.2117   0.2123   0.2150   0.2211
  0.2257   0.2274   0.2313   0.2395   0.2456   0.2471   0.2534   0.2558
  0.2601   0.2624   0.2649   0.2715   0.2743   0.2773   0.2792   0.2796
  0.2858   0.2895   0.2929   0.2965   0.3015   0.3083   0.3129   0.3183
  0.3238   0.3372   0.3427   0.3499   0.3573   0.3682   0.4044   0.4176
  0.4331   0.4342   0.4416   0.4481   0.4508   0.4517   0.4556   0.4593
  0.4702   0.4772   0.4857   0.4909   0.4924   0.5008   0.5034   0.5103
  0.5283   0.5327   0.5472   0.5499   0.5650   0.5703   0.5731   0.5776
  0.5790   0.5941   0.6005   0.6058   0.6113   0.6163   0.6184   0.6227
  0.6318   0.6446   0.6549   0.6618   0.6695   0.6756   0.6859   0.6893
  0.7052   0.7101   0.7138   0.7261   0.7402   0.7453   0.7594   0.7934
  0.7959   0.8098   0.8198   0.8261   0.8350   0.8396   0.8419   0.8423
  0.8436   0.8476   0.8483   0.8529   0.8557   0.8574   0.8605   0.8647
  0.8681   0.8812   0.8895   0.8925   0.8996   0.9036   0.9104   0.9113
  0.9173   0.9303   0.9353   0.9374   0.9474   0.9498   0.9580   0.9685
  0.9704   0.9762   0.9845   1.0012   1.0115   1.0155   1.0258   1.0358
  1.0463   1.0618   1.0871   1.1091   1.1139   1.1387   1.1507   1.1746
  1.1864   1.2019   1.2262   1.2340   1.2600   1.2677   1.2782   1.2812
  1.2872   1.2886   1.2966   1.3134   1.3497   1.3725   1.3924   1.4064
  1.4408   1.4785   1.5069   1.5117   1.5166   1.5335   1.5570   1.5737
  1.5913   1.6086   1.6195   1.6386   1.6469   1.6672   1.6836   1.6994
  1.7172   1.7324   1.7545   1.7718   1.7962   1.8046   1.8229   1.8388
  1.8515   1.8738   1.8755   1.9075   1.9152   1.9217   1.9314   1.9426
  1.9521   1.9607   1.9926   2.0200   2.0411   2.0494   2.0644   2.0987
  2.1187   2.1279   2.1588   2.2175   2.2278   2.2459   2.2590   2.2664
  2.2730   2.2818   2.2859   2.2970   2.3113   2.3266   2.3545   2.3928
  2.3971   2.4187   2.4255   2.4353   2.4408   2.4529   2.4764   2.4998
  2.5174   2.5358   2.5488   2.5981   2.6142   2.6240   2.6422   2.6482
  2.6738   2.6760   2.6983   2.7174   2.7383   2.7490   2.7532   2.7565
  2.7673   2.7863   2.7884   2.7986   2.8271   2.8404   2.8810   2.9153
  2.9298   2.9724   2.9907   3.0544   3.0633   3.0833   3.1143   3.1197
  3.1424   3.1686   3.1899   3.2221   3.2510   3.3343   3.3734   3.4128
  3.4760   3.5073   3.5797   3.6435   3.6657   3.7416   3.8082   3.9092
  3.9774   4.0324   4.1293   4.1349   4.3634   4.7991   4.8281   9.7311
  9.7736   9.7858   9.8074   9.8192  23.3331  23.5890  23.7960  23.8489
 23.8976  23.9442  23.9484  23.9539  24.0312  24.0772  24.0933  24.1589
 25.7725  25.8066  25.8237  25.8693  25.9278  26.0858  26.0990  26.1373
 26.1724  26.2966  26.4537  26.5935  26.6111  26.7350  26.9488 215.7198
215.7652 215.7809 215.8062 215.8209
 --------------------------------------------------------------

          Ground-State Mulliken Net Atomic Charges

     Atom                 Charge (a.u.)
  ----------------------------------------
      1 C                    -0.236854
      2 C                    -0.713033
      3 Cl                    0.624720
      4 C                    -0.350450
      5 Cl                    0.599274
      6 C                    -0.144733
      7 Cl                    0.633259
      8 C                    -0.340874
      9 Cl                    0.621847
     10 C                    -0.871536
     11 H                     0.229576
     12 C                     0.936878
     13 C                    -0.841692
     14 H                     0.188632
     15 C                    -0.726946
     16 H                     0.193148
     17 C                     0.599774
     18 Cl                    0.427356
     19 C                    -0.582308
     20 H                     0.196356
     21 C                    -0.624082
     22 H                     0.181690
  ----------------------------------------
  Sum of atomic charges =     0.000000

 -----------------------------------------------------------------
                    Cartesian Multipole Moments
 -----------------------------------------------------------------
    Charge (ESU x 10^10)
                 0.0000
    Dipole Moment (Debye)
         X       0.2054      Y      -0.1325      Z      -0.9537
       Tot       0.9845
    Quadrupole Moments (Debye-Ang)
        XX    -140.9357     XY      -2.2382     YY    -129.6456
        XZ       4.6147     YZ      -3.7237     ZZ    -135.0019
    Octopole Moments (Debye-Ang^2)
       XXX     -68.8582    XXY     -14.0079    XYY      -5.3300
       YYY      -9.5505    XXZ      -4.2921    XYZ      -6.7724
       YYZ     -31.8450    XZZ     -29.6392    YZZ       8.9067
       ZZZ     -75.2457
    Hexadecapole Moments (Debye-Ang^3)
      XXXX   -6818.4476   XXXY       9.5342   XXYY   -1157.6398
      XYYY      46.7806   YYYY    -333.6210   XXXZ    1493.2362
      XXYZ     -29.9042   XYYZ     457.1693   YYYZ     -82.5221
      XXZZ   -1798.5683   XYZZ      48.5988   YYZZ    -694.4012
      XZZZ    1427.2510   YZZZ     -95.8894   ZZZZ   -3832.5874
 -----------------------------------------------------------------
 Calculating analytic gradient of the SCF energy
 Gradient of SCF Energy
            1           2           3           4           5           6
    1   0.0005295  -0.0001643  -0.0000452  -0.0001131  -0.0000969   0.0000137
    2   0.0000785  -0.0000338  -0.0000900  -0.0000469  -0.0000449   0.0000134
    3   0.0000337  -0.0001053  -0.0002335  -0.0000853  -0.0002184   0.0003830
            7           8           9          10          11          12
    1   0.0003057  -0.0000745   0.0000960  -0.0002109   0.0000150  -0.0002452
    2   0.0000049  -0.0000427   0.0000373   0.0000215  -0.0000332  -0.0002084
    3  -0.0000535  -0.0001679   0.0000277  -0.0000445  -0.0000045   0.0004556
           13          14          15          16          17          18
    1  -0.0001666   0.0000117   0.0000088  -0.0000170   0.0002659  -0.0000839
    2   0.0002893  -0.0000028   0.0000612   0.0000424  -0.0001112   0.0000091
    3  -0.0000567   0.0001395  -0.0000619   0.0000100  -0.0000428   0.0000741
           19          20          21          22
    1  -0.0001511  -0.0000021   0.0001198   0.0000044
    2   0.0001114  -0.0000494  -0.0000316   0.0000258
    3   0.0000509   0.0000275  -0.0001567   0.0000290
 Max gradient component =       5.295E-04
 RMS gradient           =       1.481E-04
 Gradient time:  CPU 220.58 s  wall 220.59 s
 Geometry Optimization Parameters
   NAtoms,    NIC,     NZ,  NCons,   NDum,   NFix, NCnnct, MaxDiis
       22     155      22       0       0       0       0       0

 Cartesian Hessian Update
 Hessian updated using BFGS update


** GEOMETRY OPTIMIZATION IN DELOCALIZED INTERNAL COORDINATES **
   Searching for a Minimum

   Optimization Cycle:   5

                       Coordinates (Angstroms)
     ATOM                X               Y               Z
      1  C         0.0442006379    0.0030517053    0.0658503070
      2  C        -0.0034689387    0.1259668848    1.4634130523
      3  Cl        1.4785650792    0.3077969014    2.3714267214
      4  C        -1.2309034942    0.1423300624    2.1418891331
      5  Cl       -1.2718372370    0.2970240446    3.8723759690
      6  C        -2.4356339553    0.0447094901    1.4273967795
      7  Cl       -3.9590521464    0.0605893797    2.2589072452
      8  C        -2.3868217511   -0.0642217293    0.0343986863
      9  Cl       -3.8463635415   -0.1824549011   -0.9153125716
     10  C        -1.1661188458   -0.0868009386   -0.6255406523
     11  H        -1.1541134669   -0.1960910018   -1.7019393354
     12  C         1.3129736367   -0.0248065373   -0.7133371252
     13  C         2.2848331130   -1.0073149223   -0.4916957061
     14  H         2.1331124882   -1.7511486647    0.2807920436
     15  C         3.4459465315   -1.0501090886   -1.2558338042
     16  H         4.1904096852   -1.8165386038   -1.0838034578
     17  C         3.6423562689   -0.0953084214   -2.2493006599
     18  Cl        5.1110399138   -0.1398166525   -3.2122997588
     19  C         2.6933073456    0.8915098894   -2.4920810737
     20  H         2.8609131074    1.6301590988   -3.2651784294
     21  C         1.5316858102    0.9178003420   -1.7246257399
     22  H         0.7956194813    1.6930327518   -1.9047511556
   Point Group: c1    Number of degrees of freedom:    60


   Energy is  -2761.512441007

 Hessian updated using BFGS update

 58 Hessian modes will be used to form the next step
  Hessian Eigenvalues:
     0.007640    0.019207    0.019871    0.023109    0.023257    0.023488
     0.023594    0.023690    0.023804    0.023915    0.024065    0.024088
     0.024104    0.024112    0.024121    0.024137    0.024155    0.024482
     0.028271    0.158470    0.159942    0.159975    0.160099    0.160232
     0.217450    0.222484    0.229438    0.235219    0.246016    0.248508
     0.249980    0.249997    0.257856    0.287189    0.295756    0.299271
     0.301006    0.301228    0.322439    0.337292    0.356517    0.356650
     0.356661    0.356698    0.357072    0.405401    0.428281    0.430386
     0.438120    0.449538    0.465186    0.470554    0.472965    0.477855
     0.478106    0.496943    0.518227    0.573822

 Minimum search - taking simple RFO step
 Searching for Lamda that Minimizes Along All modes
 Value Taken    Lamda =  -0.00000980
 Step Taken.  Stepsize is  0.026298

                             Maximum     Tolerance    Cnvgd?
         Gradient           0.000627      0.000300      NO
         Displacement       0.023214      0.001200      NO
         Energy change     -0.000020      0.000001      NO


 New Cartesian Coordinates Obtained by Inverse Iteration

 Displacement from previous Coordinates is:  0.091857
 ----------------------------------------------------------------
             Standard Nuclear Orientation (Angstroms)
    I     Atom           X                Y                Z
 ----------------------------------------------------------------
    1      C       0.0432949581     0.0028769932     0.0650473487
    2      C      -0.0032834803     0.1320359832     1.4623599999
    3      Cl      1.4795270640     0.3196536628     2.3685346715
    4      C      -1.2305159387     0.1492162830     2.1414726723
    5      Cl     -1.2712069438     0.3129219754     3.8713338511
    6      C      -2.4353737286     0.0443713892     1.4276215936
    7      Cl     -3.9590068254     0.0594932535     2.2594829492
    8      C      -2.3868929689    -0.0714959829     0.0354118318
    9      Cl     -3.8472975859    -0.1999528370    -0.9120480652
   10      C      -1.1665843502    -0.0931647309    -0.6253810053
   11      H      -1.1547846831    -0.2064022589    -1.7013985498
   12      C       1.3126808764    -0.0245677772    -0.7148551503
   13      C       2.2802419323    -1.0125835067    -0.4978226716
   14      H       2.1241087748    -1.7600769050     0.2701365886
   15      C       3.4418856831    -1.0553570757    -1.2610056977
   16      H       4.1831791073    -1.8259172037    -1.0936354742
   17      C       3.6425679378    -0.0949951695    -2.2482686063
   18      Cl      5.1122431020    -0.1395170102    -3.2107879137
   19      C       2.6981600351     0.8972082466    -2.4858363785
   20      H       2.8699765794     1.6401751950    -3.2539416311
   21      C       1.5355884795     0.9234512324    -1.7196221609
   22      H       0.8021416971     1.7019853325    -1.8960477342
 ----------------------------------------------------------------
 Nuclear Repulsion Energy =        1690.26082544 hartrees
 There are       81 alpha and       81 beta electrons
 Applying Cartesian multipole field
    Component          Value
    ---------          -----
     (2,0,0)        1.00000E-12
     (0,2,0)        2.00000E-11
     (0,0,2)       -3.00000E-11
 Nucleus-field energy     =    -0.0000000778 hartrees
 Requested basis set is 6-311++G(d,p)
 There are 162 shells and 449 basis functions
 A cutoff of  1.0D-15 yielded   9996 shell pairs
 There are     83172 function pairs (     89311 Cartesian)
 Smallest overlap matrix eigenvalue = 2.58E-07
 Linear dependence detected in AO basis
 Number of orthogonalized atomic orbitals = 445
 Maximum deviation from orthogonality = 4.944E-10
 Guess from superposition of atomic densities
 Warning:  Energy on first SCF cycle will be non-variational
 SAD guess density has 162.000000 electrons

 -----------------------------------------------------------------------
  General SCF calculation program by
  Eric Jon Sundstrom, Paul Horn, Yuezhi Mao, Dmitri Zuev, Alec White,
  David Stuck, Shaama M.S., Shane Yost, Joonho Lee, David Small,
  Daniel Levine, Susi Lehtola, Hugh Burton, Evgeny Epifanovsky,
  Bang C. Huynh
 -----------------------------------------------------------------------
 Exchange:     0.2000 Hartree-Fock + 0.0800 Slater + 0.7200 B88
 Correlation:  0.1900 VWN1RPA + 0.8100 LYP
 Using SG-1 standard quadrature grid
 A restricted SCF calculation will be
 performed using DIIS
 SCF converges when DIIS error is below 1.0e-08
 ---------------------------------------
  Cycle       Energy         DIIS error
 ---------------------------------------
    1   -2765.5045893787      2.92e-02  
    2   -2761.3707286813      2.32e-03  
    3   -2761.2653389475      2.96e-03  
    4   -2761.4941500953      7.96e-04  
    5   -2761.5097409290      3.24e-04  
    6   -2761.5122393675      9.29e-05  
    7   -2761.5124127536      3.65e-05  
    8   -2761.5124432927      1.26e-05  
    9   -2761.5124471645      3.35e-06  
   10   -2761.5124474330      1.08e-06  
   11   -2761.5124474622      2.19e-07  
   12   -2761.5124474630      1.04e-07  
   13   -2761.5124474635      3.60e-08  
   14   -2761.5124474634      1.26e-08  
   15   -2761.5124474633      5.79e-09  Convergence criterion met
 ---------------------------------------
 SCF time:   CPU 665.52s  wall 666.00s 
 SCF   energy in the final basis set =    -2761.5124474633
 Total energy in the final basis set =    -2761.5124474633

 --------------------------------------------------------------

                    Orbital Energies (a.u.)
 --------------------------------------------------------------

 Alpha MOs
 -- Occupied --
********-101.5789-101.5782-101.5765-101.5654 -10.2815 -10.2799 -10.2762
-10.2744 -10.2561 -10.2345 -10.2200 -10.2173 -10.2071 -10.2062 -10.2058
-10.2053  -9.4942  -9.4936  -9.4927  -9.4913  -9.4800  -7.2592  -7.2585
 -7.2576  -7.2562  -7.2491  -7.2485  -7.2481  -7.2477  -7.2476  -7.2468
 -7.2462  -7.2452  -7.2446  -7.2349  -7.2345  -0.9611  -0.9175  -0.9118
 -0.8965  -0.8693  -0.8629  -0.8442  -0.7883  -0.7819  -0.7533  -0.7365
 -0.6557  -0.6474  -0.6335  -0.6086  -0.5537  -0.5449  -0.5221  -0.4982
 -0.4948  -0.4817  -0.4687  -0.4618  -0.4609  -0.4542  -0.4322  -0.4256
 -0.4138  -0.4021  -0.3907  -0.3878  -0.3783  -0.3569  -0.3563  -0.3540
 -0.3485  -0.3352  -0.3343  -0.3285  -0.3168  -0.2862  -0.2832  -0.2705
 -0.2576
 -- Virtual --
 -0.0678  -0.0596  -0.0494  -0.0410  -0.0319  -0.0155  -0.0040   0.0030
  0.0041   0.0050   0.0180   0.0213   0.0249   0.0300   0.0332   0.0392
  0.0453   0.0523   0.0594   0.0617   0.0656   0.0719   0.0772   0.0809
  0.0832   0.0847   0.0870   0.0915   0.0962   0.1000   0.1014   0.1046
  0.1098   0.1122   0.1148   0.1167   0.1212   0.1222   0.1240   0.1256
  0.1294   0.1311   0.1370   0.1375   0.1428   0.1469   0.1482   0.1534
  0.1565   0.1618   0.1659   0.1708   0.1756   0.1835   0.1861   0.1869
  0.1895   0.1979   0.1996   0.2086   0.2117   0.2125   0.2149   0.2211
  0.2259   0.2274   0.2311   0.2395   0.2456   0.2473   0.2531   0.2559
  0.2600   0.2626   0.2649   0.2715   0.2743   0.2774   0.2792   0.2796
  0.2858   0.2894   0.2922   0.2965   0.3015   0.3082   0.3129   0.3180
  0.3232   0.3372   0.3428   0.3500   0.3573   0.3682   0.4044   0.4174
  0.4332   0.4343   0.4416   0.4481   0.4508   0.4517   0.4556   0.4594
  0.4701   0.4774   0.4858   0.4908   0.4924   0.5003   0.5034   0.5100
  0.5284   0.5329   0.5473   0.5498   0.5645   0.5700   0.5728   0.5776
  0.5789   0.5942   0.6007   0.6058   0.6117   0.6162   0.6185   0.6232
  0.6317   0.6448   0.6549   0.6618   0.6702   0.6756   0.6854   0.6893
  0.7048   0.7100   0.7141   0.7260   0.7400   0.7454   0.7599   0.7933
  0.7959   0.8100   0.8198   0.8261   0.8349   0.8396   0.8419   0.8422
  0.8437   0.8476   0.8483   0.8529   0.8556   0.8575   0.8611   0.8647
  0.8680   0.8813   0.8894   0.8927   0.8996   0.9037   0.9103   0.9111
  0.9171   0.9302   0.9353   0.9368   0.9475   0.9495   0.9580   0.9682
  0.9702   0.9771   0.9852   1.0012   1.0110   1.0155   1.0257   1.0356
  1.0465   1.0611   1.0878   1.1087   1.1143   1.1391   1.1511   1.1748
  1.1863   1.2019   1.2261   1.2341   1.2601   1.2675   1.2783   1.2811
  1.2871   1.2884   1.2965   1.3130   1.3502   1.3727   1.3925   1.4063
  1.4398   1.4786   1.5065   1.5123   1.5163   1.5337   1.5570   1.5740
  1.5916   1.6086   1.6190   1.6390   1.6470   1.6672   1.6836   1.6990
  1.7164   1.7323   1.7545   1.7719   1.7961   1.8048   1.8227   1.8386
  1.8512   1.8737   1.8751   1.9074   1.9148   1.9220   1.9323   1.9430
  1.9522   1.9607   1.9928   2.0209   2.0403   2.0492   2.0644   2.0990
  2.1186   2.1276   2.1587   2.2170   2.2277   2.2456   2.2590   2.2660
  2.2730   2.2815   2.2858   2.2969   2.3109   2.3271   2.3544   2.3928
  2.3979   2.4189   2.4256   2.4352   2.4407   2.4530   2.4763   2.4998
  2.5171   2.5357   2.5486   2.5979   2.6142   2.6238   2.6424   2.6485
  2.6741   2.6765   2.6986   2.7173   2.7385   2.7483   2.7538   2.7562
  2.7674   2.7866   2.7874   2.7969   2.8269   2.8404   2.8803   2.9152
  2.9300   2.9725   2.9910   3.0542   3.0636   3.0835   3.1139   3.1192
  3.1423   3.1684   3.1897   3.2217   3.2507   3.3341   3.3736   3.4131
  3.4761   3.5072   3.5802   3.6435   3.6656   3.7417   3.8083   3.9091
  3.9773   4.0322   4.1292   4.1349   4.3611   4.7994   4.8283   9.7311
  9.7735   9.7856   9.8073   9.8190  23.3331  23.5889  23.7956  23.8488
 23.8973  23.9442  23.9483  23.9533  24.0315  24.0771  24.0941  24.1592
 25.7724  25.8063  25.8236  25.8691  25.9275  26.0859  26.0987  26.1372
 26.1722  26.2966  26.4537  26.5934  26.6108  26.7343  26.9484 215.7198
215.7651 215.7807 215.8061 215.8206
 --------------------------------------------------------------

          Ground-State Mulliken Net Atomic Charges

     Atom                 Charge (a.u.)
  ----------------------------------------
      1 C                    -0.248657
      2 C                    -0.736198
      3 Cl                    0.625101
      4 C                    -0.336596
      5 Cl                    0.599158
      6 C                    -0.150361
      7 Cl                    0.633111
      8 C                    -0.345132
      9 Cl                    0.621142
     10 C                    -0.854258
     11 H                     0.229699
     12 C                     0.939994
     13 C                    -0.829169
     14 H                     0.189843
     15 C                    -0.732432
     16 H                     0.193067
     17 C                     0.604934
     18 Cl                    0.427365
     19 C                    -0.585558
     20 H                     0.196402
     21 C                    -0.623530
     22 H                     0.182077
  ----------------------------------------
  Sum of atomic charges =     0.000000

 -----------------------------------------------------------------
                    Cartesian Multipole Moments
 -----------------------------------------------------------------
    Charge (ESU x 10^10)
                -0.0000
    Dipole Moment (Debye)
         X       0.2009      Y      -0.1350      Z      -0.9532
       Tot       0.9835
    Quadrupole Moments (Debye-Ang)
        XX    -140.9929     XY      -2.2282     YY    -129.5799
        XZ       4.6045     YZ      -3.7100     ZZ    -135.0515
    Octopole Moments (Debye-Ang^2)
       XXX     -69.2406    XXY     -14.0336    XYY      -5.1777
       YYY      -9.8988    XXZ      -4.3529    XYZ      -6.7682
       YYZ     -31.9681    XZZ     -29.7198    YZZ       8.7548
       ZZZ     -75.0294
    Hexadecapole Moments (Debye-Ang^3)
      XXXX   -6821.4726   XXXY       6.9268   XXYY   -1157.9711
      XYYY      43.3406   YYYY    -337.0506   XXXZ    1494.0627
      XXYZ     -31.1832   XYYZ     457.0610   YYYZ     -87.1664
      XXZZ   -1798.3836   XYZZ      47.6015   YYZZ    -694.1425
      XZZZ    1428.5418   YZZZ     -99.6451   ZZZZ   -3829.5900
 -----------------------------------------------------------------
 Calculating analytic gradient of the SCF energy
 Gradient of SCF Energy
            1           2           3           4           5           6
    1  -0.0000226  -0.0000758   0.0001008  -0.0000855  -0.0000996  -0.0000499
    2  -0.0000492  -0.0000179  -0.0000611   0.0000055  -0.0000246  -0.0000040
    3  -0.0000299  -0.0000285  -0.0000521   0.0000038  -0.0000859   0.0000811
            7           8           9          10          11          12
    1   0.0001370   0.0001187  -0.0000132  -0.0000510   0.0000207   0.0000174
    2  -0.0000113  -0.0000117  -0.0000036   0.0000246  -0.0000139   0.0000616
    3  -0.0000527  -0.0000680   0.0000759   0.0000386  -0.0000117  -0.0000333
           13          14          15          16          17          18
    1  -0.0000350  -0.0000041   0.0000069   0.0000001  -0.0000420   0.0000604
    2   0.0000578   0.0000539   0.0000844   0.0000208  -0.0000520   0.0000075
    3   0.0000001   0.0000756  -0.0000029  -0.0000083   0.0000692  -0.0000324
           19          20          21          22
    1  -0.0000724   0.0000190   0.0000929  -0.0000231
    2  -0.0000190  -0.0000077  -0.0000293  -0.0000108
    3   0.0001104   0.0000157  -0.0000784   0.0000138
 Max gradient component =       1.370E-04
 RMS gradient           =       5.346E-05
 Gradient time:  CPU 216.52 s  wall 216.53 s
 Geometry Optimization Parameters
   NAtoms,    NIC,     NZ,  NCons,   NDum,   NFix, NCnnct, MaxDiis
       22     155      22       0       0       0       0       0

 Cartesian Hessian Update
 Hessian updated using BFGS update


** GEOMETRY OPTIMIZATION IN DELOCALIZED INTERNAL COORDINATES **
   Searching for a Minimum

   Optimization Cycle:   6

                       Coordinates (Angstroms)
     ATOM                X               Y               Z
      1  C         0.0432949581    0.0028769932    0.0650473487
      2  C        -0.0032834803    0.1320359832    1.4623599999
      3  Cl        1.4795270640    0.3196536628    2.3685346715
      4  C        -1.2305159387    0.1492162830    2.1414726723
      5  Cl       -1.2712069438    0.3129219754    3.8713338511
      6  C        -2.4353737286    0.0443713892    1.4276215936
      7  Cl       -3.9590068254    0.0594932535    2.2594829492
      8  C        -2.3868929689   -0.0714959829    0.0354118318
      9  Cl       -3.8472975859   -0.1999528370   -0.9120480652
     10  C        -1.1665843502   -0.0931647309   -0.6253810053
     11  H        -1.1547846831   -0.2064022589   -1.7013985498
     12  C         1.3126808764   -0.0245677772   -0.7148551503
     13  C         2.2802419323   -1.0125835067   -0.4978226716
     14  H         2.1241087748   -1.7600769050    0.2701365886
     15  C         3.4418856831   -1.0553570757   -1.2610056977
     16  H         4.1831791073   -1.8259172037   -1.0936354742
     17  C         3.6425679378   -0.0949951695   -2.2482686063
     18  Cl        5.1122431020   -0.1395170102   -3.2107879137
     19  C         2.6981600351    0.8972082466   -2.4858363785
     20  H         2.8699765794    1.6401751950   -3.2539416311
     21  C         1.5355884795    0.9234512324   -1.7196221609
     22  H         0.8021416971    1.7019853325   -1.8960477342
   Point Group: c1    Number of degrees of freedom:    60


   Energy is  -2761.512447463

 Hessian updated using BFGS update

 58 Hessian modes will be used to form the next step
  Hessian Eigenvalues:
     0.004445    0.019220    0.019882    0.022888    0.023268    0.023464
     0.023594    0.023673    0.023864    0.023930    0.024078    0.024094
     0.024104    0.024112    0.024121    0.024138    0.024277    0.024671
     0.027175    0.158749    0.159943    0.159976    0.160080    0.160594
     0.219076    0.222473    0.231126    0.235745    0.247463    0.248719
     0.249981    0.257248    0.260336    0.277033    0.298422    0.300914
     0.301083    0.307344    0.331107    0.339750    0.356563    0.356648
     0.356666    0.356782    0.357357    0.389437    0.429210    0.430448
     0.444336    0.458137    0.465628    0.470409    0.471966    0.477293
     0.478134    0.488170    0.516684    0.548606

 Minimum search - taking simple RFO step
 Searching for Lamda that Minimizes Along All modes
 Value Taken    Lamda =  -0.00000637
 Step Taken.  Stepsize is  0.032400

                             Maximum     Tolerance    Cnvgd?
         Gradient           0.000395      0.000300      NO
         Displacement       0.029204      0.001200      NO
         Energy change     -0.000006      0.000001      NO


 New Cartesian Coordinates Obtained by Inverse Iteration

 Displacement from previous Coordinates is:  0.115130
 ----------------------------------------------------------------
             Standard Nuclear Orientation (Angstroms)
    I     Atom           X                Y                Z
 ----------------------------------------------------------------
    1      C       0.0424227152     0.0023435611     0.0642027272
    2      C      -0.0032698306     0.1395268815     1.4607050235
    3      Cl      1.4799949260     0.3366337612     2.3640036070
    4      C      -1.2300221900     0.1571790781     2.1405716633
    5      Cl     -1.2695862000     0.3327065148     3.8694647872
    6      C      -2.4351293918     0.0436632378     1.4279500723
    7      Cl     -3.9585751362     0.0589978157     2.2609999528
    8      C      -2.3871889991    -0.0806301246     0.0364964814
    9      Cl     -3.8475637584    -0.2199929701    -0.9098551917
   10      C      -1.1671120984    -0.1016420202    -0.6250878986
   11      H      -1.1555599113    -0.2200812504    -1.7005588050
   12      C       1.3122985768    -0.0249416985    -0.7158106850
   13      C       2.2746668496    -1.0195670610    -0.5053046705
   14      H       2.1134909205    -1.7724318491     0.2563662119
   15      C       3.4368002649    -1.0619216329    -1.2677444477
   16      H       4.1743304010    -1.8373168454    -1.1060585955
   17      C       3.6428181598    -0.0944020840    -2.2470591690
   18      Cl      5.1135194250    -0.1383053293    -3.2085113350
   19      C       2.7036403784     0.9041225164    -2.4779443174
   20      H       2.8799313797     1.6523998415    -3.2399060511
   21      C       1.5402910219     0.9299804607    -1.7125098500
   22      H       0.8104522191     1.7130382858    -1.8836590424
 ----------------------------------------------------------------
 Nuclear Repulsion Energy =        1690.14807558 hartrees
 There are       81 alpha and       81 beta electrons
 Applying Cartesian multipole field
    Component          Value
    ---------          -----
     (2,0,0)        1.00000E-12
     (0,2,0)        2.00000E-11
     (0,0,2)       -3.00000E-11
 Nucleus-field energy     =    -0.0000000776 hartrees
 Requested basis set is 6-311++G(d,p)
 There are 162 shells and 449 basis functions
 A cutoff of  1.0D-15 yielded   9996 shell pairs
 There are     83183 function pairs (     89325 Cartesian)
 Smallest overlap matrix eigenvalue = 2.59E-07
 Linear dependence detected in AO basis
 Number of orthogonalized atomic orbitals = 445
 Maximum deviation from orthogonality = 5.219E-10
 Guess from superposition of atomic densities
 Warning:  Energy on first SCF cycle will be non-variational
 SAD guess density has 162.000000 electrons

 -----------------------------------------------------------------------
  General SCF calculation program by
  Eric Jon Sundstrom, Paul Horn, Yuezhi Mao, Dmitri Zuev, Alec White,
  David Stuck, Shaama M.S., Shane Yost, Joonho Lee, David Small,
  Daniel Levine, Susi Lehtola, Hugh Burton, Evgeny Epifanovsky,
  Bang C. Huynh
 -----------------------------------------------------------------------
 Exchange:     0.2000 Hartree-Fock + 0.0800 Slater + 0.7200 B88
 Correlation:  0.1900 VWN1RPA + 0.8100 LYP
 Using SG-1 standard quadrature grid
 A restricted SCF calculation will be
 performed using DIIS
 SCF converges when DIIS error is below 1.0e-08
 ---------------------------------------
  Cycle       Energy         DIIS error
 ---------------------------------------
    1   -2765.5023293705      2.92e-02  
    2   -2761.3707743781      2.32e-03  
    3   -2761.2653902289      2.96e-03  
    4   -2761.4941072177      7.97e-04  
    5   -2761.5097486720      3.23e-04  
    6   -2761.5122424257      9.30e-05  
    7   -2761.5124161393      3.66e-05  
    8   -2761.5124467948      1.26e-05  
    9   -2761.5124506651      3.35e-06  
   10   -2761.5124509338      1.08e-06  
   11   -2761.5124509628      2.18e-07  
   12   -2761.5124509636      1.04e-07  
   13   -2761.5124509639      3.59e-08  
   14   -2761.5124509639      1.26e-08  
   15   -2761.5124509641      5.77e-09  Convergence criterion met
 ---------------------------------------
 SCF time:   CPU 644.65s  wall 645.00s 
 SCF   energy in the final basis set =    -2761.5124509641
 Total energy in the final basis set =    -2761.5124509641

 --------------------------------------------------------------

                    Orbital Energies (a.u.)
 --------------------------------------------------------------

 Alpha MOs
 -- Occupied --
********-101.5789-101.5782-101.5765-101.5654 -10.2815 -10.2800 -10.2761
-10.2745 -10.2561 -10.2345 -10.2200 -10.2173 -10.2071 -10.2062 -10.2058
-10.2053  -9.4942  -9.4936  -9.4927  -9.4913  -9.4799  -7.2592  -7.2585
 -7.2577  -7.2562  -7.2491  -7.2485  -7.2481  -7.2477  -7.2476  -7.2468
 -7.2462  -7.2452  -7.2445  -7.2348  -7.2344  -0.9610  -0.9174  -0.9118
 -0.8964  -0.8692  -0.8628  -0.8442  -0.7883  -0.7819  -0.7533  -0.7365
 -0.6556  -0.6473  -0.6336  -0.6085  -0.5536  -0.5449  -0.5221  -0.4984
 -0.4947  -0.4817  -0.4687  -0.4617  -0.4609  -0.4543  -0.4322  -0.4256
 -0.4137  -0.4020  -0.3906  -0.3879  -0.3782  -0.3568  -0.3562  -0.3540
 -0.3484  -0.3351  -0.3344  -0.3285  -0.3168  -0.2862  -0.2830  -0.2704
 -0.2579
 -- Virtual --
 -0.0674  -0.0597  -0.0494  -0.0409  -0.0324  -0.0155  -0.0040   0.0029
  0.0041   0.0049   0.0178   0.0213   0.0249   0.0300   0.0331   0.0392
  0.0454   0.0523   0.0593   0.0617   0.0655   0.0719   0.0772   0.0809
  0.0831   0.0846   0.0870   0.0914   0.0962   0.1000   0.1014   0.1045
  0.1099   0.1123   0.1147   0.1165   0.1211   0.1222   0.1237   0.1255
  0.1293   0.1311   0.1369   0.1374   0.1427   0.1469   0.1482   0.1533
  0.1564   0.1618   0.1659   0.1707   0.1755   0.1834   0.1859   0.1870
  0.1894   0.1978   0.1997   0.2087   0.2116   0.2129   0.2148   0.2210
  0.2261   0.2274   0.2309   0.2394   0.2455   0.2476   0.2528   0.2560
  0.2598   0.2628   0.2649   0.2715   0.2743   0.2775   0.2792   0.2796
  0.2859   0.2892   0.2914   0.2965   0.3016   0.3082   0.3128   0.3178
  0.3226   0.3373   0.3429   0.3502   0.3573   0.3684   0.4044   0.4173
  0.4332   0.4344   0.4414   0.4482   0.4507   0.4516   0.4556   0.4594
  0.4699   0.4776   0.4858   0.4908   0.4925   0.4997   0.5035   0.5097
  0.5285   0.5332   0.5473   0.5496   0.5638   0.5697   0.5725   0.5773
  0.5788   0.5944   0.6009   0.6058   0.6121   0.6161   0.6187   0.6238
  0.6316   0.6451   0.6548   0.6618   0.6712   0.6756   0.6847   0.6894
  0.7043   0.7099   0.7145   0.7260   0.7397   0.7455   0.7606   0.7931
  0.7959   0.8102   0.8198   0.8260   0.8348   0.8396   0.8417   0.8420
  0.8438   0.8477   0.8484   0.8529   0.8555   0.8575   0.8621   0.8647
  0.8681   0.8813   0.8893   0.8929   0.8996   0.9036   0.9101   0.9111
  0.9168   0.9301   0.9354   0.9362   0.9478   0.9494   0.9579   0.9677
  0.9700   0.9781   0.9863   1.0015   1.0104   1.0156   1.0256   1.0354
  1.0467   1.0602   1.0888   1.1085   1.1148   1.1395   1.1516   1.1752
  1.1862   1.2019   1.2261   1.2342   1.2601   1.2674   1.2784   1.2813
  1.2871   1.2883   1.2965   1.3123   1.3508   1.3730   1.3927   1.4063
  1.4384   1.4786   1.5061   1.5130   1.5159   1.5340   1.5571   1.5745
  1.5920   1.6087   1.6186   1.6396   1.6470   1.6671   1.6835   1.6988
  1.7155   1.7322   1.7546   1.7719   1.7960   1.8050   1.8226   1.8383
  1.8509   1.8735   1.8747   1.9072   1.9143   1.9223   1.9333   1.9437
  1.9522   1.9608   1.9932   2.0219   2.0394   2.0491   2.0643   2.0995
  2.1185   2.1272   2.1586   2.2166   2.2276   2.2453   2.2590   2.2655
  2.2730   2.2813   2.2856   2.2968   2.3106   2.3276   2.3544   2.3929
  2.3991   2.4190   2.4258   2.4350   2.4407   2.4532   2.4764   2.4997
  2.5168   2.5357   2.5484   2.5976   2.6141   2.6237   2.6427   2.6489
  2.6744   2.6772   2.6991   2.7173   2.7388   2.7475   2.7540   2.7563
  2.7677   2.7850   2.7879   2.7953   2.8267   2.8406   2.8793   2.9151
  2.9300   2.9729   2.9916   3.0542   3.0640   3.0838   3.1136   3.1190
  3.1424   3.1680   3.1896   3.2216   3.2505   3.3337   3.3738   3.4135
  3.4759   3.5070   3.5806   3.6437   3.6655   3.7421   3.8086   3.9093
  3.9773   4.0320   4.1291   4.1349   4.3586   4.7997   4.8283   9.7312
  9.7734   9.7854   9.8071   9.8189  23.3331  23.5889  23.7952  23.8488
 23.8971  23.9440  23.9481  23.9532  24.0316  24.0768  24.0948  24.1594
 25.7722  25.8059  25.8236  25.8689  25.9272  26.0858  26.0985  26.1372
 26.1721  26.2972  26.4536  26.5935  26.6105  26.7340  26.9481 215.7199
215.7650 215.7805 215.8059 215.8206
 --------------------------------------------------------------

          Ground-State Mulliken Net Atomic Charges

     Atom                 Charge (a.u.)
  ----------------------------------------
      1 C                    -0.262469
      2 C                    -0.762495
      3 Cl                    0.625633
      4 C                    -0.319790
      5 Cl                    0.599160
      6 C                    -0.156005
      7 Cl                    0.632552
      8 C                    -0.351744
      9 Cl                    0.620353
     10 C                    -0.834961
     11 H                     0.229885
     12 C                     0.943628
     13 C                    -0.811169
     14 H                     0.191333
     15 C                    -0.739240
     16 H                     0.193011
     17 C                     0.609346
     18 Cl                    0.427401
     19 C                    -0.588293
     20 H                     0.196440
     21 C                    -0.625195
     22 H                     0.182619
  ----------------------------------------
  Sum of atomic charges =     0.000000

 -----------------------------------------------------------------
                    Cartesian Multipole Moments
 -----------------------------------------------------------------
    Charge (ESU x 10^10)
                -0.0000
    Dipole Moment (Debye)
         X       0.1976      Y      -0.1395      Z      -0.9533
       Tot       0.9836
    Quadrupole Moments (Debye-Ang)
        XX    -141.0522     XY      -2.2168     YY    -129.4955
        XZ       4.5848     YZ      -3.6881     ZZ    -135.1059
    Octopole Moments (Debye-Ang^2)
       XXX     -69.6195    XXY     -14.1070    XYY      -4.9950
       YYY     -10.4901    XXZ      -4.4700    XYZ      -6.7524
       YYZ     -32.0906    XZZ     -29.8040    YZZ       8.5106
       ZZZ     -74.7287
    Hexadecapole Moments (Debye-Ang^3)
      XXXX   -6823.6608   XXXY       3.6919   XXYY   -1158.2050
      XYYY      39.1695   YYYY    -341.5257   XXXZ    1494.4450
      XXYZ     -32.7646   XYYZ     456.8169   YYYZ     -93.0639
      XXZZ   -1797.5907   XYZZ      46.3665   YYZZ    -693.7564
      XZZZ    1429.6907   YZZZ    -104.3823   ZZZZ   -3825.1897
 -----------------------------------------------------------------
 Calculating analytic gradient of the SCF energy
 Gradient of SCF Energy
            1           2           3           4           5           6
    1  -0.0002447  -0.0000388   0.0000786   0.0000402  -0.0000381  -0.0000503
    2  -0.0000719  -0.0000195  -0.0000194   0.0000008   0.0000148  -0.0000227
    3   0.0000092  -0.0000219   0.0000329   0.0000175   0.0000109  -0.0000980
            7           8           9          10          11          12
    1  -0.0000248   0.0001286  -0.0000549   0.0000610   0.0000123   0.0001188
    2  -0.0000041  -0.0000060  -0.0000312   0.0000151   0.0000003   0.0001836
    3   0.0000402   0.0000053  -0.0000194   0.0000390  -0.0000072  -0.0002196
           13          14          15          16          17          18
    1   0.0000659  -0.0000139   0.0000096   0.0000102  -0.0001889   0.0001108
    2  -0.0000828   0.0000505   0.0000220   0.0000077   0.0000445   0.0000113
    3   0.0000679   0.0000219   0.0000317  -0.0000045   0.0001033  -0.0000647
           19          20          21          22
    1   0.0000361   0.0000206  -0.0000194  -0.0000190
    2  -0.0000785   0.0000196  -0.0000139  -0.0000202
    3   0.0000204   0.0000078   0.0000339  -0.0000069
 Max gradient component =       2.447E-04
 RMS gradient           =       6.891E-05
 Gradient time:  CPU 216.16 s  wall 216.17 s
 Geometry Optimization Parameters
   NAtoms,    NIC,     NZ,  NCons,   NDum,   NFix, NCnnct, MaxDiis
       22     155      22       0       0       0       0       0

 Cartesian Hessian Update
 Hessian updated using BFGS update


** GEOMETRY OPTIMIZATION IN DELOCALIZED INTERNAL COORDINATES **
   Searching for a Minimum

   Optimization Cycle:   7

                       Coordinates (Angstroms)
     ATOM                X               Y               Z
      1  C         0.0424227152    0.0023435611    0.0642027272
      2  C        -0.0032698306    0.1395268815    1.4607050235
      3  Cl        1.4799949260    0.3366337612    2.3640036070
      4  C        -1.2300221900    0.1571790781    2.1405716633
      5  Cl       -1.2695862000    0.3327065148    3.8694647872
      6  C        -2.4351293918    0.0436632378    1.4279500723
      7  Cl       -3.9585751362    0.0589978157    2.2609999528
      8  C        -2.3871889991   -0.0806301246    0.0364964814
      9  Cl       -3.8475637584   -0.2199929701   -0.9098551917
     10  C        -1.1671120984   -0.1016420202   -0.6250878986
     11  H        -1.1555599113   -0.2200812504   -1.7005588050
     12  C         1.3122985768   -0.0249416985   -0.7158106850
     13  C         2.2746668496   -1.0195670610   -0.5053046705
     14  H         2.1134909205   -1.7724318491    0.2563662119
     15  C         3.4368002649   -1.0619216329   -1.2677444477
     16  H         4.1743304010   -1.8373168454   -1.1060585955
     17  C         3.6428181598   -0.0944020840   -2.2470591690
     18  Cl        5.1135194250   -0.1383053293   -3.2085113350
     19  C         2.7036403784    0.9041225164   -2.4779443174
     20  H         2.8799313797    1.6523998415   -3.2399060511
     21  C         1.5402910219    0.9299804607   -1.7125098500
     22  H         0.8104522191    1.7130382858   -1.8836590424
   Point Group: c1    Number of degrees of freedom:    60


   Energy is  -2761.512450964

 Hessian updated using BFGS update

 59 Hessian modes will be used to form the next step
  Hessian Eigenvalues:
     0.003118    0.019244    0.019885    0.022761    0.023257    0.023425
     0.023664    0.023667    0.023884    0.023976    0.024081    0.024100
     0.024104    0.024114    0.024134    0.024201    0.024519    0.024696
     0.026232    0.158149    0.159931    0.159981    0.160104    0.160221
     0.218434    0.223057    0.232701    0.235785    0.246333    0.249271
     0.249980    0.250265    0.251749    0.262355    0.281504    0.299755
     0.301011    0.301863    0.307046    0.328734    0.344023    0.356568
     0.356645    0.356666    0.356818    0.357333    0.380656    0.429468
     0.430593    0.446789    0.457877    0.468657    0.470802    0.471469
     0.474891    0.478997    0.492770    0.516081    0.548427

 Minimum search - taking simple RFO step
 Searching for Lamda that Minimizes Along All modes
 Value Taken    Lamda =  -0.00000189
 Step Taken.  Stepsize is  0.019623

                             Maximum     Tolerance    Cnvgd?
         Gradient           0.000173      0.000300     YES
         Displacement       0.017231      0.001200      NO
         Energy change     -0.000004      0.000001      NO


 New Cartesian Coordinates Obtained by Inverse Iteration

 Displacement from previous Coordinates is:  0.068325
 ----------------------------------------------------------------
             Standard Nuclear Orientation (Angstroms)
    I     Atom           X                Y                Z
 ----------------------------------------------------------------
    1      C       0.0420609760     0.0025312135     0.0637405794
    2      C      -0.0033442722     0.1446848826     1.4596536168
    3      Cl      1.4800846451     0.3480794893     2.3609368334
    4      C      -1.2298306133     0.1619719756     2.1399767140
    5      Cl     -1.2688450992     0.3431199372     3.8683106326
    6      C      -2.4349169213     0.0432194514     1.4281752115
    7      Cl     -3.9582710762     0.0576732256     2.2614724236
    8      C      -2.3873493316    -0.0857479919     0.0371965966
    9      Cl     -3.8476832977    -0.2313895039    -0.9082045440
   10      C      -1.1674117661    -0.1064549238    -0.6248676351
   11      H      -1.1560296473    -0.2284510482    -1.6999500708
   12      C       1.3120340595    -0.0251788599    -0.7160657974
   13      C       2.2712557481    -1.0236128966    -0.5097756520
   14      H       2.1073751576    -1.7797636891     0.2481354462
   15      C       3.4336761519    -1.0657915276    -1.2718543199
   16      H       4.1689184179    -1.8439995039    -1.1133041374
   17      C       3.6430821504    -0.0942867868    -2.2465557676
   18      Cl      5.1141278735    -0.1380944390    -3.2072743131
   19      C       2.7069435903     0.9080599266    -2.4732527230
   20      H       2.8855804693     1.6592362902    -3.2317945736
   21      C       1.5432978647     0.9337544770    -1.7081027088
   22      H       0.8158946425     1.7197993905    -1.8758453438
 ----------------------------------------------------------------
 Nuclear Repulsion Energy =        1690.14316081 hartrees
 There are       81 alpha and       81 beta electrons
 Applying Cartesian multipole field
    Component          Value
    ---------          -----
     (2,0,0)        1.00000E-12
     (0,2,0)        2.00000E-11
     (0,0,2)       -3.00000E-11
 Nucleus-field energy     =    -0.0000000774 hartrees
 Requested basis set is 6-311++G(d,p)
 There are 162 shells and 449 basis functions
 A cutoff of  1.0D-15 yielded   9996 shell pairs
 There are     83183 function pairs (     89325 Cartesian)
 Smallest overlap matrix eigenvalue = 2.59E-07
 Linear dependence detected in AO basis
 Number of orthogonalized atomic orbitals = 445
 Maximum deviation from orthogonality = 4.092E-10
 Guess from superposition of atomic densities
 Warning:  Energy on first SCF cycle will be non-variational
 SAD guess density has 162.000000 electrons

 -----------------------------------------------------------------------
  General SCF calculation program by
  Eric Jon Sundstrom, Paul Horn, Yuezhi Mao, Dmitri Zuev, Alec White,
  David Stuck, Shaama M.S., Shane Yost, Joonho Lee, David Small,
  Daniel Levine, Susi Lehtola, Hugh Burton, Evgeny Epifanovsky,
  Bang C. Huynh
 -----------------------------------------------------------------------
 Exchange:     0.2000 Hartree-Fock + 0.0800 Slater + 0.7200 B88
 Correlation:  0.1900 VWN1RPA + 0.8100 LYP
 Using SG-1 standard quadrature grid
 A restricted SCF calculation will be
 performed using DIIS
 SCF converges when DIIS error is below 1.0e-08
 ---------------------------------------
  Cycle       Energy         DIIS error
 ---------------------------------------
    1   -2765.5022576960      2.92e-02  
    2   -2761.3707704588      2.32e-03  
    3   -2761.2653264515      2.96e-03  
    4   -2761.4940787932      7.97e-04  
    5   -2761.5097498748      3.23e-04  
    6   -2761.5122430203      9.31e-05  
    7   -2761.5124168889      3.66e-05  
    8   -2761.5124476278      1.26e-05  
    9   -2761.5124514959      3.35e-06  
   10   -2761.5124517643      1.08e-06  
   11   -2761.5124517936      2.18e-07  
   12   -2761.5124517946      1.04e-07  
   13   -2761.5124517947      3.59e-08  
   14   -2761.5124517947      1.26e-08  
   15   -2761.5124517947      5.76e-09  Convergence criterion met
 ---------------------------------------
 SCF time:   CPU 638.68s  wall 639.00s 
 SCF   energy in the final basis set =    -2761.5124517947
 Total energy in the final basis set =    -2761.5124517947

 --------------------------------------------------------------

                    Orbital Energies (a.u.)
 --------------------------------------------------------------

 Alpha MOs
 -- Occupied --
********-101.5789-101.5782-101.5764-101.5654 -10.2815 -10.2800 -10.2761
-10.2745 -10.2561 -10.2344 -10.2200 -10.2172 -10.2071 -10.2062 -10.2058
-10.2053  -9.4942  -9.4936  -9.4927  -9.4912  -9.4799  -7.2592  -7.2585
 -7.2577  -7.2561  -7.2491  -7.2485  -7.2481  -7.2477  -7.2476  -7.2468
 -7.2461  -7.2452  -7.2445  -7.2348  -7.2344  -0.9610  -0.9174  -0.9118
 -0.8964  -0.8692  -0.8628  -0.8442  -0.7883  -0.7819  -0.7533  -0.7364
 -0.6555  -0.6473  -0.6337  -0.6085  -0.5536  -0.5449  -0.5222  -0.4985
 -0.4946  -0.4817  -0.4687  -0.4617  -0.4608  -0.4542  -0.4322  -0.4257
 -0.4137  -0.4020  -0.3905  -0.3879  -0.3781  -0.3568  -0.3562  -0.3541
 -0.3483  -0.3351  -0.3344  -0.3285  -0.3168  -0.2862  -0.2828  -0.2704
 -0.2581
 -- Virtual --
 -0.0672  -0.0598  -0.0494  -0.0409  -0.0326  -0.0155  -0.0039   0.0029
  0.0041   0.0049   0.0178   0.0213   0.0249   0.0300   0.0331   0.0392
  0.0455   0.0523   0.0593   0.0617   0.0655   0.0719   0.0772   0.0809
  0.0831   0.0845   0.0870   0.0913   0.0962   0.0999   0.1014   0.1045
  0.1099   0.1123   0.1147   0.1165   0.1211   0.1222   0.1235   0.1255
  0.1292   0.1310   0.1368   0.1374   0.1427   0.1469   0.1483   0.1533
  0.1564   0.1619   0.1659   0.1707   0.1754   0.1834   0.1858   0.1871
  0.1893   0.1977   0.1998   0.2088   0.2115   0.2131   0.2148   0.2210
  0.2261   0.2275   0.2307   0.2394   0.2454   0.2478   0.2527   0.2560
  0.2598   0.2630   0.2649   0.2714   0.2742   0.2775   0.2792   0.2796
  0.2860   0.2891   0.2909   0.2965   0.3016   0.3082   0.3128   0.3176
  0.3223   0.3373   0.3430   0.3504   0.3573   0.3685   0.4044   0.4173
  0.4333   0.4344   0.4414   0.4482   0.4507   0.4516   0.4556   0.4594
  0.4698   0.4778   0.4859   0.4907   0.4926   0.4993   0.5035   0.5095
  0.5287   0.5334   0.5474   0.5494   0.5634   0.5695   0.5724   0.5772
  0.5788   0.5945   0.6010   0.6058   0.6123   0.6161   0.6189   0.6243
  0.6316   0.6453   0.6548   0.6618   0.6719   0.6756   0.6843   0.6895
  0.7040   0.7099   0.7147   0.7260   0.7395   0.7456   0.7610   0.7929
  0.7959   0.8102   0.8199   0.8258   0.8347   0.8396   0.8416   0.8419
  0.8438   0.8477   0.8485   0.8529   0.8555   0.8575   0.8627   0.8647
  0.8681   0.8813   0.8893   0.8931   0.8996   0.9035   0.9100   0.9110
  0.9166   0.9301   0.9355   0.9359   0.9480   0.9494   0.9579   0.9675
  0.9700   0.9788   0.9870   1.0017   1.0101   1.0157   1.0256   1.0354
  1.0469   1.0598   1.0894   1.1085   1.1151   1.1398   1.1520   1.1755
  1.1861   1.2020   1.2261   1.2344   1.2602   1.2673   1.2785   1.2815
  1.2871   1.2884   1.2964   1.3120   1.3512   1.3732   1.3928   1.4064
  1.4376   1.4786   1.5060   1.5133   1.5158   1.5342   1.5571   1.5747
  1.5923   1.6088   1.6184   1.6399   1.6470   1.6671   1.6835   1.6987
  1.7150   1.7321   1.7547   1.7720   1.7960   1.8052   1.8226   1.8382
  1.8507   1.8733   1.8744   1.9071   1.9141   1.9225   1.9338   1.9442
  1.9520   1.9608   1.9937   2.0225   2.0391   2.0491   2.0643   2.0999
  2.1185   2.1270   2.1585   2.2165   2.2275   2.2452   2.2590   2.2653
  2.2730   2.2811   2.2856   2.2969   2.3104   2.3280   2.3545   2.3931
  2.3998   2.4191   2.4259   2.4349   2.4407   2.4535   2.4766   2.4998
  2.5167   2.5358   2.5483   2.5975   2.6140   2.6237   2.6428   2.6492
  2.6746   2.6777   2.6994   2.7172   2.7389   2.7470   2.7537   2.7569
  2.7679   2.7835   2.7885   2.7946   2.8268   2.8408   2.8787   2.9150
  2.9301   2.9733   2.9921   3.0544   3.0644   3.0840   3.1136   3.1191
  3.1425   3.1677   3.1896   3.2217   3.2504   3.3335   3.3738   3.4137
  3.4758   3.5070   3.5807   3.6439   3.6655   3.7424   3.8089   3.9097
  3.9772   4.0320   4.1290   4.1348   4.3573   4.7999   4.8283   9.7313
  9.7735   9.7854   9.8071   9.8190  23.3332  23.5890  23.7952  23.8489
 23.8971  23.9441  23.9481  23.9532  24.0317  24.0766  24.0950  24.1595
 25.7722  25.8058  25.8236  25.8689  25.9270  26.0859  26.0985  26.1372
 26.1721  26.2978  26.4537  26.5937  26.6104  26.7339  26.9482 215.7201
215.7651 215.7805 215.8059 215.8206
 --------------------------------------------------------------

          Ground-State Mulliken Net Atomic Charges

     Atom                 Charge (a.u.)
  ----------------------------------------
      1 C                    -0.270741
      2 C                    -0.775516
      3 Cl                    0.626070
      4 C                    -0.309308
      5 Cl                    0.598979
      6 C                    -0.159082
      7 Cl                    0.632208
      8 C                    -0.356738
      9 Cl                    0.619836
     10 C                    -0.825063
     11 H                     0.230001
     12 C                     0.945943
     13 C                    -0.800754
     14 H                     0.192128
     15 C                    -0.742685
     16 H                     0.192989
     17 C                     0.610884
     18 Cl                    0.427401
     19 C                    -0.589762
     20 H                     0.196450
     21 C                    -0.626200
     22 H                     0.182959
  ----------------------------------------
  Sum of atomic charges =     0.000000

 -----------------------------------------------------------------
                    Cartesian Multipole Moments
 -----------------------------------------------------------------
    Charge (ESU x 10^10)
                 0.0000
    Dipole Moment (Debye)
         X       0.1962      Y      -0.1425      Z      -0.9538
       Tot       0.9841
    Quadrupole Moments (Debye-Ang)
        XX    -141.0719     XY      -2.2078     YY    -129.4460
        XZ       4.5665     YZ      -3.6745     ZZ    -135.1350
    Octopole Moments (Debye-Ang^2)
       XXX     -69.7970    XXY     -14.1418    XYY      -4.8898
       YYY     -10.8247    XXZ      -4.5677    XYZ      -6.7393
       YYZ     -32.1520    XZZ     -29.8220    YZZ       8.3553
       ZZZ     -74.5558
    Hexadecapole Moments (Debye-Ang^3)
      XXXX   -6824.2409   XXXY       1.7428   XXYY   -1158.3320
      XYYY      36.6035   YYYY    -344.2481   XXXZ    1494.5225
      XXYZ     -33.6933   XYYZ     456.7090   YYYZ     -96.4680
      XXZZ   -1796.9209   XYZZ      45.6174   YYZZ    -693.5033
      XZZZ    1430.3269   YZZZ    -107.1719   ZZZZ   -3822.2027
 -----------------------------------------------------------------
 Calculating analytic gradient of the SCF energy
 Gradient of SCF Energy
            1           2           3           4           5           6
    1  -0.0001175  -0.0000176   0.0000234   0.0000463  -0.0000137  -0.0000156
    2  -0.0000248  -0.0000015  -0.0000037   0.0000051   0.0000122  -0.0000200
    3   0.0000122  -0.0000057   0.0000182  -0.0000040   0.0000215  -0.0001292
            7           8           9          10          11          12
    1  -0.0000484   0.0000344  -0.0000348   0.0000559   0.0000013   0.0000600
    2  -0.0000153   0.0000044  -0.0000351   0.0000003  -0.0000080   0.0001086
    3   0.0000007   0.0000805  -0.0000159   0.0000081  -0.0000020  -0.0001241
           13          14          15          16          17          18
    1   0.0000650  -0.0000091   0.0000060   0.0000120  -0.0001317   0.0000702
    2  -0.0000557   0.0000260  -0.0000045   0.0000135   0.0000610   0.0000099
    3   0.0000412   0.0000061   0.0000339   0.0000042   0.0000538  -0.0000299
           19          20          21          22
    1   0.0000762   0.0000068  -0.0000630  -0.0000062
    2  -0.0000459   0.0000092  -0.0000235  -0.0000122
    3  -0.0000287   0.0000061   0.0000639  -0.0000106
 Max gradient component =       1.317E-04
 RMS gradient           =       4.642E-05
 Gradient time:  CPU 217.25 s  wall 217.26 s
 Geometry Optimization Parameters
   NAtoms,    NIC,     NZ,  NCons,   NDum,   NFix, NCnnct, MaxDiis
       22     155      22       0       0       0       0       0

 Cartesian Hessian Update
 Hessian updated using BFGS update


** GEOMETRY OPTIMIZATION IN DELOCALIZED INTERNAL COORDINATES **
   Searching for a Minimum

   Optimization Cycle:   8

                       Coordinates (Angstroms)
     ATOM                X               Y               Z
      1  C         0.0420609760    0.0025312135    0.0637405794
      2  C        -0.0033442722    0.1446848826    1.4596536168
      3  Cl        1.4800846451    0.3480794893    2.3609368334
      4  C        -1.2298306133    0.1619719756    2.1399767140
      5  Cl       -1.2688450992    0.3431199372    3.8683106326
      6  C        -2.4349169213    0.0432194514    1.4281752115
      7  Cl       -3.9582710762    0.0576732256    2.2614724236
      8  C        -2.3873493316   -0.0857479919    0.0371965966
      9  Cl       -3.8476832977   -0.2313895039   -0.9082045440
     10  C        -1.1674117661   -0.1064549238   -0.6248676351
     11  H        -1.1560296473   -0.2284510482   -1.6999500708
     12  C         1.3120340595   -0.0251788599   -0.7160657974
     13  C         2.2712557481   -1.0236128966   -0.5097756520
     14  H         2.1073751576   -1.7797636891    0.2481354462
     15  C         3.4336761519   -1.0657915276   -1.2718543199
     16  H         4.1689184179   -1.8439995039   -1.1133041374
     17  C         3.6430821504   -0.0942867868   -2.2465557676
     18  Cl        5.1141278735   -0.1380944390   -3.2072743131
     19  C         2.7069435903    0.9080599266   -2.4732527230
     20  H         2.8855804693    1.6592362902   -3.2317945736
     21  C         1.5432978647    0.9337544770   -1.7081027088
     22  H         0.8158946425    1.7197993905   -1.8758453438
   Point Group: c1    Number of degrees of freedom:    60


   Energy is  -2761.512451795

 Hessian updated using BFGS update

 60 Hessian modes will be used to form the next step
  Hessian Eigenvalues:
     0.002561    0.019261    0.019832    0.022757    0.023169    0.023313
     0.023627    0.023671    0.023758    0.023909    0.024001    0.024091
     0.024105    0.024115    0.024120    0.024137    0.024251    0.024793
     0.025707    0.156313    0.159873    0.159972    0.159986    0.160306
     0.214441    0.221918    0.229691    0.235783    0.246819    0.248613
     0.249384    0.249996    0.250221    0.250397    0.263734    0.281676
     0.296685    0.299924    0.301067    0.302715    0.324540    0.340214
     0.356498    0.356589    0.356662    0.356831    0.356915    0.380215
     0.428973    0.430604    0.442881    0.458037    0.465675    0.470613
     0.473392    0.476789    0.478751    0.490663    0.515639    0.554226

 Minimum search - taking simple RFO step
 Searching for Lamda that Minimizes Along All modes
 Value Taken    Lamda =   0.00000000
 Step Taken.  Stepsize is  0.008767

                             Maximum     Tolerance    Cnvgd?
         Gradient           0.000091      0.000300     YES
         Displacement       0.007419      0.001200      NO
         Energy change     -0.000001      0.000001     YES

 Final energy is   -2761.5124517947320     


 ******************************
 **  OPTIMIZATION CONVERGED  **
 ******************************

                       Coordinates (Angstroms)
     ATOM                X               Y               Z
      1  C         0.0420609760    0.0025312135    0.0637405794
      2  C        -0.0033442722    0.1446848826    1.4596536168
      3  Cl        1.4800846451    0.3480794893    2.3609368334
      4  C        -1.2298306133    0.1619719756    2.1399767140
      5  Cl       -1.2688450992    0.3431199372    3.8683106326
      6  C        -2.4349169213    0.0432194514    1.4281752115
      7  Cl       -3.9582710762    0.0576732256    2.2614724236
      8  C        -2.3873493316   -0.0857479919    0.0371965966
      9  Cl       -3.8476832977   -0.2313895039   -0.9082045440
     10  C        -1.1674117661   -0.1064549238   -0.6248676351
     11  H        -1.1560296473   -0.2284510482   -1.6999500708
     12  C         1.3120340595   -0.0251788599   -0.7160657974
     13  C         2.2712557481   -1.0236128966   -0.5097756520
     14  H         2.1073751576   -1.7797636891    0.2481354462
     15  C         3.4336761519   -1.0657915276   -1.2718543199
     16  H         4.1689184179   -1.8439995039   -1.1133041374
     17  C         3.6430821504   -0.0942867868   -2.2465557676
     18  Cl        5.1141278735   -0.1380944390   -3.2072743131
     19  C         2.7069435903    0.9080599266   -2.4732527230
     20  H         2.8855804693    1.6592362902   -3.2317945736
     21  C         1.5432978647    0.9337544770   -1.7081027088
     22  H         0.8158946425    1.7197993905   -1.8758453438

Z-matrix Print:
$molecule
0 1
Cl
C  1 1.747639
C  2 1.402643 1 119.383004
C  2 1.403867 1 119.809923 3 178.285488 0
C  4 1.396024 2 118.057232 1 -177.599110 0
H  5 1.082042 4 119.326106 2 -179.289213 0
C  5 1.388166 4 121.665358 2 -0.429572 0
C  7 1.397754 5 120.391517 4 -0.155893 0
C  4 1.490536 2 123.342807 1 1.831805 0
C  9 1.398990 4 119.939764 2 -120.435157 0
H  10 1.084029 9 119.724511 4 2.670628 0
C  10 1.392906 9 120.996299 4 -178.344939 0
H  12 1.082388 10 120.666424 9 -179.303215 0
C  12 1.390124 10 119.097772 9 0.414541 0
C  14 1.392018 12 121.071675 10 0.015700 0
H  15 1.082279 14 120.146423 12 179.514184 0
C  15 1.390598 14 119.229553 12 -0.394981 0
H  17 1.083074 15 119.261757 14 179.945195 0
Cl 8 1.736433 7 120.543161 5 -179.541766 0
Cl 3 1.738239 2 120.210344 1 -1.564883 0
Cl 7 1.745729 5 118.399314 4 -179.885837 0
Cl 14 1.757519 12 119.503942 10 179.920187 0
$end


 --------------------------------------------------------------

                    Orbital Energies (a.u.)
 --------------------------------------------------------------

 Alpha MOs
 -- Occupied --
********-101.5789-101.5782-101.5764-101.5654 -10.2815 -10.2800 -10.2761
-10.2745 -10.2561 -10.2344 -10.2200 -10.2172 -10.2071 -10.2062 -10.2058
-10.2053  -9.4942  -9.4936  -9.4927  -9.4912  -9.4799  -7.2592  -7.2585
 -7.2577  -7.2561  -7.2491  -7.2485  -7.2481  -7.2477  -7.2476  -7.2468
 -7.2461  -7.2452  -7.2445  -7.2348  -7.2344  -0.9610  -0.9174  -0.9118
 -0.8964  -0.8692  -0.8628  -0.8442  -0.7883  -0.7819  -0.7533  -0.7364
 -0.6555  -0.6473  -0.6337  -0.6085  -0.5536  -0.5449  -0.5222  -0.4985
 -0.4946  -0.4817  -0.4687  -0.4617  -0.4608  -0.4542  -0.4322  -0.4257
 -0.4137  -0.4020  -0.3905  -0.3879  -0.3781  -0.3568  -0.3562  -0.3541
 -0.3483  -0.3351  -0.3344  -0.3285  -0.3168  -0.2862  -0.2828  -0.2704
 -0.2581
 -- Virtual --
 -0.0672  -0.0598  -0.0494  -0.0409  -0.0326  -0.0155  -0.0039   0.0029
  0.0041   0.0049   0.0178   0.0213   0.0249   0.0300   0.0331   0.0392
  0.0455   0.0523   0.0593   0.0617   0.0655   0.0719   0.0772   0.0809
  0.0831   0.0845   0.0870   0.0913   0.0962   0.0999   0.1014   0.1045
  0.1099   0.1123   0.1147   0.1165   0.1211   0.1222   0.1235   0.1255
  0.1292   0.1310   0.1368   0.1374   0.1427   0.1469   0.1483   0.1533
  0.1564   0.1619   0.1659   0.1707   0.1754   0.1834   0.1858   0.1871
  0.1893   0.1977   0.1998   0.2088   0.2115   0.2131   0.2148   0.2210
  0.2261   0.2275   0.2307   0.2394   0.2454   0.2478   0.2527   0.2560
  0.2598   0.2630   0.2649   0.2714   0.2742   0.2775   0.2792   0.2796
  0.2860   0.2891   0.2909   0.2965   0.3016   0.3082   0.3128   0.3176
  0.3223   0.3373   0.3430   0.3504   0.3573   0.3685   0.4044   0.4173
  0.4333   0.4344   0.4414   0.4482   0.4507   0.4516   0.4556   0.4594
  0.4698   0.4778   0.4859   0.4907   0.4926   0.4993   0.5035   0.5095
  0.5287   0.5334   0.5474   0.5494   0.5634   0.5695   0.5724   0.5772
  0.5788   0.5945   0.6010   0.6058   0.6123   0.6161   0.6189   0.6243
  0.6316   0.6453   0.6548   0.6618   0.6719   0.6756   0.6843   0.6895
  0.7040   0.7099   0.7147   0.7260   0.7395   0.7456   0.7610   0.7929
  0.7959   0.8102   0.8199   0.8258   0.8347   0.8396   0.8416   0.8419
  0.8438   0.8477   0.8485   0.8529   0.8555   0.8575   0.8627   0.8647
  0.8681   0.8813   0.8893   0.8931   0.8996   0.9035   0.9100   0.9110
  0.9166   0.9301   0.9355   0.9359   0.9480   0.9494   0.9579   0.9675
  0.9700   0.9788   0.9870   1.0017   1.0101   1.0157   1.0256   1.0354
  1.0469   1.0598   1.0894   1.1085   1.1151   1.1398   1.1520   1.1755
  1.1861   1.2020   1.2261   1.2344   1.2602   1.2673   1.2785   1.2815
  1.2871   1.2884   1.2964   1.3120   1.3512   1.3732   1.3928   1.4064
  1.4376   1.4786   1.5060   1.5133   1.5158   1.5342   1.5571   1.5747
  1.5923   1.6088   1.6184   1.6399   1.6470   1.6671   1.6835   1.6987
  1.7150   1.7321   1.7547   1.7720   1.7960   1.8052   1.8226   1.8382
  1.8507   1.8733   1.8744   1.9071   1.9141   1.9225   1.9338   1.9442
  1.9520   1.9608   1.9937   2.0225   2.0391   2.0491   2.0643   2.0999
  2.1185   2.1270   2.1585   2.2165   2.2275   2.2452   2.2590   2.2653
  2.2730   2.2811   2.2856   2.2969   2.3104   2.3280   2.3545   2.3931
  2.3998   2.4191   2.4259   2.4349   2.4407   2.4535   2.4766   2.4998
  2.5167   2.5358   2.5483   2.5975   2.6140   2.6237   2.6428   2.6492
  2.6746   2.6777   2.6994   2.7172   2.7389   2.7470   2.7537   2.7569
  2.7679   2.7835   2.7885   2.7946   2.8268   2.8408   2.8787   2.9150
  2.9301   2.9733   2.9921   3.0544   3.0644   3.0840   3.1136   3.1191
  3.1425   3.1677   3.1896   3.2217   3.2504   3.3335   3.3738   3.4137
  3.4758   3.5070   3.5807   3.6439   3.6655   3.7424   3.8089   3.9097
  3.9772   4.0320   4.1290   4.1348   4.3573   4.7999   4.8283   9.7313
  9.7735   9.7854   9.8071   9.8190  23.3332  23.5890  23.7952  23.8489
 23.8971  23.9441  23.9481  23.9532  24.0317  24.0766  24.0950  24.1595
 25.7722  25.8058  25.8236  25.8689  25.9270  26.0859  26.0985  26.1372
 26.1721  26.2978  26.4537  26.5937  26.6104  26.7339  26.9482 215.7201
215.7651 215.7805 215.8059 215.8206
 --------------------------------------------------------------

          Ground-State Mulliken Net Atomic Charges

     Atom                 Charge (a.u.)
  ----------------------------------------
      1 C                    -0.270741
      2 C                    -0.775516
      3 Cl                    0.626070
      4 C                    -0.309308
      5 Cl                    0.598979
      6 C                    -0.159082
      7 Cl                    0.632208
      8 C                    -0.356738
      9 Cl                    0.619836
     10 C                    -0.825063
     11 H                     0.230001
     12 C                     0.945943
     13 C                    -0.800754
     14 H                     0.192128
     15 C                    -0.742685
     16 H                     0.192989
     17 C                     0.610884
     18 Cl                    0.427401
     19 C                    -0.589762
     20 H                     0.196450
     21 C                    -0.626200
     22 H                     0.182959
  ----------------------------------------
  Sum of atomic charges =     0.000000

 -----------------------------------------------------------------
                    Cartesian Multipole Moments
 -----------------------------------------------------------------
    Charge (ESU x 10^10)
                 0.0000
    Dipole Moment (Debye)
         X       0.1962      Y      -0.1425      Z      -0.9538
       Tot       0.9841
    Quadrupole Moments (Debye-Ang)
        XX    -141.0719     XY      -2.2078     YY    -129.4460
        XZ       4.5665     YZ      -3.6745     ZZ    -135.1350
    Octopole Moments (Debye-Ang^2)
       XXX     -69.7970    XXY     -14.1418    XYY      -4.8898
       YYY     -10.8247    XXZ      -4.5677    XYZ      -6.7393
       YYZ     -32.1520    XZZ     -29.8220    YZZ       8.3553
       ZZZ     -74.5558
    Hexadecapole Moments (Debye-Ang^3)
      XXXX   -6824.2409   XXXY       1.7428   XXYY   -1158.3320
      XYYY      36.6035   YYYY    -344.2481   XXXZ    1494.5225
      XXYZ     -33.6933   XYYZ     456.7090   YYYZ     -96.4680
      XXZZ   -1796.9209   XYZZ      45.6174   YYZZ    -693.5033
      XZZZ    1430.3269   YZZZ    -107.1719   ZZZZ   -3822.2027
 -----------------------------------------------------------------
Archival summary:
1\1\november\OPT\ProcedureUnspecified\BasisUnspecified\l5125\taweetha\FriJan1008:42:312020FriJan1008:42:312020\0\\#,OPT,ProcedureUnspecified,BasisUnspecified,\\0,1\Cl\C,1,1.74764\C,2,1.40264,1,119.383\C,2,1.40387,1,119.81,3,178.285,0\C,4,1.39602,2,118.057,1,-177.599,0\H,5,1.08204,4,119.326,2,-179.289,0\C,5,1.38817,4,121.665,2,-0.429572,0\C,7,1.39775,5,120.392,4,-0.155893,0\C,4,1.49054,2,123.343,1,1.8318,0\C,9,1.39899,4,119.94,2,-120.435,0\H,10,1.08403,9,119.725,4,2.67063,0\C,10,1.39291,9,120.996,4,-178.345,0\H,12,1.08239,10,120.666,9,-179.303,0\C,12,1.39012,10,119.098,9,0.414541,0\C,14,1.39202,12,121.072,10,0.0157003,0\H,15,1.08228,14,120.146,12,179.514,0\C,15,1.3906,14,119.23,12,-0.394981,0\H,17,1.08307,15,119.262,14,179.945,0\Cl,8,1.73643,7,120.543,5,-179.542,0\Cl,3,1.73824,2,120.21,1,-1.56488,0\Cl,7,1.74573,5,118.399,4,-179.886,0\Cl,14,1.75752,12,119.504,10,179.92,0\\\@

 Total job time:  6906.48s(wall), 6905.95s(cpu) 
 Fri Jan 10 08:42:31 2020

        *************************************************************
        *                                                           *
        *  Thank you very much for using Q-Chem.  Have a nice day.  *
        *                                                           *
        *************************************************************


 
User input: 2 of 2 
 
                  Welcome to Q-Chem
     A Quantum Leap Into The Future Of Chemistry


 Q-Chem 5.2 (devel), Q-Chem, Inc., Pleasanton, CA (2019)

 Yihan Shao,  Zhengting Gan,  E. Epifanovsky,  A. T. B. Gilbert,  M. Wormit,  
 J. Kussmann,  A. W. Lange,  A. Behn,  Jia Deng,  Xintian Feng,  D. Ghosh,  
 M. Goldey,  P. R. Horn,  L. D. Jacobson,  I. Kaliman,  T. Kus,  A. Landau,  
 Jie Liu,  E. I. Proynov,  R. M. Richard,  R. P. Steele,  E. J. Sundstrom,  
 H. L. Woodcock III,  P. M. Zimmerman,  D. Zuev,  B. Albrecht,  E. Alguire,  
 S. A. Baeppler,  D. Barton,  Z. Benda,  Y. A. Bernard,  E. J. Berquist,  
 K. B. Bravaya,  H. Burton,  D. Casanova,  Chun-Min Chang,  Yunqing Chen,  
 A. Chien,  K. D. Closser,  M. P. Coons,  S. Coriani,  S. Dasgupta,  
 A. L. Dempwolff,  M. Diedenhofen,  Hainam Do,  R. G. Edgar,  Po-Tung Fang,  
 S. Faraji,  S. Fatehi,  Qingguo Feng,  K. D. Fenk,  J. Fosso-Tande,  
 J. Gayvert,  Qinghui Ge,  A. Ghysels,  G. Gidofalvi,  J. Gomes,  
 J. Gonthier,  A. Gunina,  D. Hait,  M. W. D. Hanson-Heine,  
 P. H. P. Harbach,  A. W. Hauser,  M. F. Herbst,  J. E. Herr,  
 E. G. Hohenstein,  Z. C. Holden,  Kerwin Hui,  B. C. Huynh,  T.-C. Jagau,  
 Hyunjun Ji,  B. Kaduk,  K. Khistyaev,  Jaehoon Kim,  P. Klunzinger,  K. Koh,  
 D. Kosenkov,  L. Koulias,  T. Kowalczyk,  C. M. Krauter,  A. Kunitsa,  
 Ka Un Lao,  A. Laurent,  K. V. Lawler,  Joonho Lee,  D. Lefrancois,  
 S. Lehtola,  D. S. Levine,  Yi-Pei Li,  You-Sheng Lin,  Fenglai Liu,  
 E. Livshits,  A. Luenser,  P. Manohar,  E. Mansoor,  S. F. Manzer,  
 Shan-Ping Mao,  Yuezhi Mao,  N. Mardirossian,  A. V. Marenich,  
 T. Markovich,  L. A. Martinez-Martinez,  S. A. Maurer,  N. J. Mayhall,  
 S. C. McKenzie,  J.-M. Mewes,  P. Morgante,  A. F. Morrison,  
 J. W. Mullinax,  K. Nanda,  T. S. Nguyen-Beck,  R. Olivares-Amaya,  
 J. A. Parkhill,  Zheng Pei,  T. M. Perrine,  F. Plasser,  P. Pokhilko,  
 S. Prager,  A. Prociuk,  E. Ramos,  D. R. Rehn,  F. Rob,  M. Scheurer,  
 M. Schneider,  N. Sergueev,  S. M. Sharada,  S. Sharma,  D. W. Small,  
 T. Stauch,  T. Stein,  Yu-Chuan Su,  A. J. W. Thom,  A. Tkatchenko,  
 T. Tsuchimochi,  N. M. Tubman,  L. Vogt,  M. L. Vidal,  O. Vydrov,  
 M. A. Watson,  J. Wenzel,  M. de Wergifosse,  T. A. Wesolowski,  A. White,  
 J. Witte,  A. Yamada,  Jun Yang,  K. Yao,  S. Yeganeh,  S. R. Yost,  
 Zhi-Qiang You,  A. Zech,  Igor Ying Zhang,  Xing Zhang,  Yan Zhao,  
 Ying Zhu,  B. R. Brooks,  G. K. L. Chan,  C. J. Cramer,  M. S. Gordon,  
 W. J. Hehre,  A. Klamt,  M. W. Schmidt,  C. D. Sherrill,  D. G. Truhlar,  
 A. Aspuru-Guzik,  R. Baer,  A. T. Bell,  N. A. Besley,  Jeng-Da Chai,  
 A. E. DePrince, III,  R. A. DiStasio Jr.,  A. Dreuw,  B. D. Dunietz,  
 T. R. Furlani,  Chao-Ping Hsu,  Yousung Jung,  Jing Kong,  D. S. Lambrecht,  
 WanZhen Liang,  C. Ochsenfeld,  V. A. Rassolov,  L. V. Slipchenko,  
 J. E. Subotnik,  T. Van Voorhis,  J. M. Herbert,  A. I. Krylov,  
 P. M. W. Gill,  M. Head-Gordon

 Contributors to earlier versions of Q-Chem not listed above: 
 R. D. Adamson,  B. Austin,  J. Baker,  G. J. O. Beran,  K. Brandhorst,  
 S. T. Brown,  E. F. C. Byrd,  A. K. Chakraborty,  C.-L. Cheng,  
 Siu Hung Chien,  D. M. Chipman,  D. L. Crittenden,  H. Dachsel,  
 R. J. Doerksen,  A. D. Dutoi,  L. Fusti-Molnar,  W. A. Goddard III,  
 A. Golubeva-Zadorozhnaya,  S. R. Gwaltney,  G. Hawkins,  A. Heyden,  
 S. Hirata,  G. Kedziora,  F. J. Keil,  C. Kelley,  Jihan Kim,  R. A. King,  
 R. Z. Khaliullin,  P. P. Korambath,  W. Kurlancheek,  A. M. Lee,  M. S. Lee,  
 S. V. Levchenko,  Ching Yeh Lin,  D. Liotard,  R. C. Lochan,  I. Lotan,  
 P. E. Maslen,  N. Nair,  D. P. O'Neill,  D. Neuhauser,  E. Neuscamman,  
 C. M. Oana,  R. Olson,  B. Peters,  R. Peverati,  P. A. Pieniazek,  
 Y. M. Rhee,  J. Ritchie,  M. A. Rohrdanz,  E. Rosta,  N. J. Russ,  
 H. F. Schaefer III,  N. E. Schultz,  N. Shenvi,  A. C. Simmonett,  A. Sodt,  
 D. Stuck,  K. S. Thanthiriwatte,  V. Vanovschi,  Tao Wang,  A. Warshel,  
 C. F. Williams,  Q. Wu,  X. Xu,  W. Zhang

 Please cite Q-Chem as follows:
 Y. Shao et al., Mol. Phys. 113, 184-215 (2015)
 DOI: 10.1080/00268976.2014.952696

 Q-Chem 5.2.1 for Intel X86 EM64T Linux

 Parts of Q-Chem use Armadillo 8.300.2 (Tropical Shenanigans).
 http://arma.sourceforge.net/

 Q-Chem begins on Fri Jan 10 08:42:32 2020  

Host: 
0

     Scratch files written to /scratch/taweetham/qchem16456//
NAlpha2: 162
NElect   162
Mult     1
The previous job contains 0 fragments, simply inherited here

 Q-Chem warning in module libgen/rem_setup.C, line 2168:

 Setting Thresh to 1e-14


Checking the input file for inconsistencies... 	...done.

--------------------------------------------------------------
User input:
--------------------------------------------------------------

$MOLECULE
READ
$END

$REM
   JOB_TYPE 	FREQUENCY
   BASIS 	6-311++G**
   METHOD	B3LYP
   SCF_GUESS_ALWAYS     TRUE
   S2THRESH     15
   THRESH       15
   MEM_TOTAL    10000
$END

--------------------------------------------------------------
 ----------------------------------------------------------------
             Standard Nuclear Orientation (Angstroms)
    I     Atom           X                Y                Z
 ----------------------------------------------------------------
    1      C       0.0636417651    -0.1784051770     0.0160414687
    2      C      -0.7041753020     0.9950931021    -0.0487755854
    3      Cl      0.0893790399     2.5460159983    -0.1871657288
    4      C      -2.1056065704     0.9374227922    -0.0403115271
    5      Cl     -3.0416876483     2.3996010088    -0.1255284668
    6      C      -2.7618127989    -0.3026903828     0.0268394192
    7      Cl     -4.4962285508    -0.3846566056     0.0437087654
    8      C      -1.9949870045    -1.4701647786     0.0787867022
    9      Cl     -2.7470588306    -3.0436306839     0.1572919431
   10      C      -0.6085748960    -1.4005217936     0.0746870248
   11      H      -0.0371117625    -2.3172431959     0.1368690810
   12      C       1.5541659112    -0.1834321626     0.0128846216
   13      C       2.2863437397     0.4391716078     1.0306333971
   14      H       1.7676904278     0.9600558600     1.8260756888
   15      C       3.6761139443     0.3925118077     1.0418481107
   16      H       4.2373691963     0.8694239775     1.8348640809
   17      C       4.3419872397    -0.2781163633     0.0197982800
   18      Cl      6.0986267749    -0.3335134780     0.0246414960
   19      C       3.6400529347    -0.9058914204    -1.0027634815
   20      H       4.1717354994    -1.4198940943    -1.7931290327
   21      C       2.2479772635    -0.8581182440    -0.9973617963
   22      H       1.6980359345    -1.3383725449    -1.7986357734
 ----------------------------------------------------------------
 Molecular Point Group                 C1    NOp =  1
 Largest Abelian Subgroup              C1    NOp =  1
 Nuclear Repulsion Energy =        1690.14316081 hartrees
 There are       81 alpha and       81 beta electrons
 Requested basis set is 6-311++G(d,p)
 There are 162 shells and 449 basis functions

 Total QAlloc Memory Limit  10000 MB
 Mega-Array Size       188 MB
 MEM_STATIC part       192 MB
 A cutoff of  1.0D-15 yielded   9996 shell pairs
 There are     83183 function pairs (     89325 Cartesian)
 Smallest overlap matrix eigenvalue = 2.59E-07
 Linear dependence detected in AO basis
 Number of orthogonalized atomic orbitals = 445
 Maximum deviation from orthogonality = 2.601E-10
 Guess from superposition of atomic densities
 Warning:  Energy on first SCF cycle will be non-variational
 SAD guess density has 162.000000 electrons

 -----------------------------------------------------------------------
  General SCF calculation program by
  Eric Jon Sundstrom, Paul Horn, Yuezhi Mao, Dmitri Zuev, Alec White,
  David Stuck, Shaama M.S., Shane Yost, Joonho Lee, David Small,
  Daniel Levine, Susi Lehtola, Hugh Burton, Evgeny Epifanovsky,
  Bang C. Huynh
 -----------------------------------------------------------------------
 Exchange:     0.2000 Hartree-Fock + 0.0800 Slater + 0.7200 B88
 Correlation:  0.1900 VWN1RPA + 0.8100 LYP
 Using SG-1 standard quadrature grid
 A restricted SCF calculation will be
 performed using DIIS
 SCF converges when DIIS error is below 1.0e-08
 ---------------------------------------
  Cycle       Energy         DIIS error
 ---------------------------------------
    1   -2765.5025283305      2.92e-02  
    2   -2761.3707510437      2.32e-03  
    3   -2761.2653416238      2.96e-03  
    4   -2761.4940628208      7.97e-04  
    5   -2761.5097278601      3.23e-04  
    6   -2761.5122204255      9.30e-05  
    7   -2761.5123942842      3.66e-05  
    8   -2761.5124249809      1.26e-05  
    9   -2761.5124288499      3.35e-06  
   10   -2761.5124291184      1.08e-06  
   11   -2761.5124291476      2.18e-07  
   12   -2761.5124291485      1.04e-07  
   13   -2761.5124291488      3.59e-08  
   14   -2761.5124291487      1.26e-08  
   15   -2761.5124291489      5.76e-09  Convergence criterion met
 ---------------------------------------
 SCF time:   CPU 647.10s  wall 647.00s 
 SCF   energy in the final basis set =    -2761.5124291489
 Total energy in the final basis set =    -2761.5124291489

 --------------------------------------------------------------

                    Orbital Energies (a.u.)
 --------------------------------------------------------------

 Alpha MOs
 -- Occupied --
********-101.5790-101.5781-101.5764-101.5654 -10.2815 -10.2800 -10.2761
-10.2744 -10.2561 -10.2344 -10.2200 -10.2172 -10.2071 -10.2062 -10.2058
-10.2053  -9.4942  -9.4937  -9.4927  -9.4912  -9.4799  -7.2590  -7.2587
 -7.2575  -7.2561  -7.2491  -7.2486  -7.2482  -7.2476  -7.2475  -7.2469
 -7.2461  -7.2452  -7.2443  -7.2349  -7.2345  -0.9610  -0.9174  -0.9118
 -0.8964  -0.8692  -0.8628  -0.8441  -0.7883  -0.7819  -0.7533  -0.7364
 -0.6555  -0.6473  -0.6337  -0.6085  -0.5536  -0.5449  -0.5222  -0.4985
 -0.4946  -0.4817  -0.4687  -0.4616  -0.4608  -0.4542  -0.4322  -0.4257
 -0.4137  -0.4020  -0.3905  -0.3879  -0.3781  -0.3568  -0.3562  -0.3540
 -0.3483  -0.3351  -0.3344  -0.3285  -0.3168  -0.2862  -0.2828  -0.2704
 -0.2581
 -- Virtual --
 -0.0671  -0.0598  -0.0494  -0.0409  -0.0326  -0.0154  -0.0039   0.0030
  0.0042   0.0049   0.0179   0.0213   0.0249   0.0302   0.0331   0.0393
  0.0456   0.0523   0.0594   0.0618   0.0655   0.0718   0.0772   0.0809
  0.0831   0.0845   0.0872   0.0913   0.0962   0.0999   0.1015   0.1045
  0.1099   0.1124   0.1146   0.1165   0.1212   0.1222   0.1236   0.1256
  0.1292   0.1310   0.1369   0.1373   0.1426   0.1469   0.1485   0.1533
  0.1564   0.1624   0.1663   0.1708   0.1755   0.1835   0.1858   0.1873
  0.1891   0.1978   0.2000   0.2087   0.2113   0.2132   0.2148   0.2213
  0.2264   0.2276   0.2313   0.2395   0.2455   0.2478   0.2528   0.2560
  0.2600   0.2629   0.2650   0.2711   0.2744   0.2776   0.2794   0.2798
  0.2860   0.2891   0.2910   0.2969   0.3017   0.3082   0.3127   0.3177
  0.3222   0.3377   0.3430   0.3504   0.3574   0.3685   0.4044   0.4174
  0.4332   0.4344   0.4414   0.4482   0.4508   0.4517   0.4557   0.4594
  0.4698   0.4777   0.4858   0.4909   0.4927   0.4992   0.5034   0.5095
  0.5287   0.5334   0.5476   0.5497   0.5635   0.5695   0.5724   0.5773
  0.5788   0.5946   0.6010   0.6062   0.6123   0.6159   0.6190   0.6242
  0.6316   0.6453   0.6548   0.6618   0.6720   0.6756   0.6844   0.6896
  0.7040   0.7099   0.7147   0.7260   0.7396   0.7456   0.7611   0.7929
  0.7960   0.8102   0.8198   0.8259   0.8347   0.8396   0.8416   0.8419
  0.8439   0.8476   0.8485   0.8529   0.8555   0.8576   0.8627   0.8647
  0.8681   0.8814   0.8892   0.8930   0.8996   0.9035   0.9100   0.9110
  0.9166   0.9302   0.9355   0.9359   0.9480   0.9494   0.9580   0.9675
  0.9701   0.9785   0.9870   1.0017   1.0101   1.0157   1.0256   1.0355
  1.0469   1.0598   1.0894   1.1086   1.1151   1.1398   1.1520   1.1754
  1.1862   1.2019   1.2260   1.2344   1.2602   1.2673   1.2785   1.2815
  1.2871   1.2884   1.2966   1.3121   1.3512   1.3732   1.3929   1.4064
  1.4376   1.4786   1.5060   1.5133   1.5158   1.5342   1.5571   1.5747
  1.5923   1.6088   1.6184   1.6399   1.6470   1.6671   1.6835   1.6987
  1.7149   1.7321   1.7547   1.7720   1.7960   1.8052   1.8226   1.8382
  1.8507   1.8733   1.8744   1.9071   1.9140   1.9225   1.9338   1.9442
  1.9520   1.9608   1.9936   2.0225   2.0391   2.0491   2.0643   2.0999
  2.1185   2.1271   2.1585   2.2164   2.2275   2.2451   2.2590   2.2653
  2.2729   2.2811   2.2856   2.2969   2.3104   2.3281   2.3545   2.3930
  2.3996   2.4196   2.4258   2.4349   2.4406   2.4535   2.4765   2.4998
  2.5167   2.5358   2.5482   2.5975   2.6140   2.6237   2.6428   2.6492
  2.6747   2.6777   2.6994   2.7172   2.7388   2.7470   2.7537   2.7569
  2.7679   2.7835   2.7884   2.7946   2.8267   2.8408   2.8788   2.9150
  2.9300   2.9732   2.9920   3.0544   3.0644   3.0840   3.1136   3.1191
  3.1425   3.1677   3.1896   3.2217   3.2504   3.3335   3.3739   3.4137
  3.4758   3.5071   3.5806   3.6439   3.6655   3.7425   3.8089   3.9096
  3.9772   4.0320   4.1290   4.1348   4.3573   4.7999   4.8283   9.7313
  9.7736   9.7854   9.8072   9.8189  23.3332  23.5890  23.7952  23.8489
 23.8971  23.9441  23.9481  23.9532  24.0317  24.0766  24.0950  24.1596
 25.7724  25.8056  25.8238  25.8689  25.9268  26.0860  26.0982  26.1376
 26.1722  26.2978  26.4537  26.5938  26.6104  26.7338  26.9481 215.7201
215.7651 215.7805 215.8059 215.8206
 --------------------------------------------------------------

          Ground-State Mulliken Net Atomic Charges

     Atom                 Charge (a.u.)
  ----------------------------------------
      1 C                    -0.266490
      2 C                    -0.780741
      3 Cl                    0.624576
      4 C                    -0.306749
      5 Cl                    0.600411
      6 C                    -0.160584
      7 Cl                    0.632778
      8 C                    -0.360221
      9 Cl                    0.620240
     10 C                    -0.824263
     11 H                     0.230330
     12 C                     0.956959
     13 C                    -0.808067
     14 H                     0.192577
     15 C                    -0.740282
     16 H                     0.192939
     17 C                     0.608648
     18 Cl                    0.427677
     19 C                    -0.590833
     20 H                     0.196452
     21 C                    -0.628473
     22 H                     0.183118
  ----------------------------------------
  Sum of atomic charges =     0.000000

 -----------------------------------------------------------------
                    Cartesian Multipole Moments
 -----------------------------------------------------------------
    Charge (ESU x 10^10)
                 0.0000
    Dipole Moment (Debye)
         X       0.6668      Y      -0.7203      Z       0.0923
       Tot       0.9859
    Quadrupole Moments (Debye-Ang)
        XX    -143.4339     XY      -0.6773     YY    -132.7662
        XZ       0.2500     YZ       4.0718     ZZ    -129.0016
    Octopole Moments (Debye-Ang^2)
       XXX     -74.5303    XXY      10.8216    XYY      -4.5092
       YYY       7.7611    XXZ       0.1729    XYZ      12.6734
       YYZ      -2.1006    XZZ       6.1423    YZZ       2.3324
       ZZZ      -0.4306
    Hexadecapole Moments (Debye-Ang^3)
      XXXX   -8681.7545   XXXY      16.6736   XXYY   -1746.2189
      XYYY       7.2622   YYYY   -2048.0585   XXXZ       2.5549
      XXYZ      42.5090   XYYZ      -6.3606   YYYZ      -7.4070
      XXZZ   -1431.8275   XYZZ      -1.2439   YYZZ    -408.2211
      XZZZ       0.9693   YZZZ      14.2837   ZZZZ    -332.4587
 -----------------------------------------------------------------
 Calculating MO derivatives via CPSCF
    1     0    69    0.0203604  
    2     0    69    0.0061326  
    3     0    69    0.0006616  
    4     0    69    0.0000536  
    5    65     4    0.0000038  
    6    69     0    0.0000003  Converged
 Time for AOints: 1004.0 s (CPU) 1004.0 s (wall)
 ------------------------------------------------------------------------------
                     AOints        : Timing summary (seconds)
 ------------------------------------------------------------------------------
     job step          cpu (% of tot)      sys (% of tot)     wall (% of tot)
 ------------------------------------------------------------------------------
  AOints            0.1004E+04 ( 9.3)   0.8000E-05 ( 2.8)   0.1004E+04 ( 9.3)
 ------------------------------------------------------------------------------
   Grand Totals     0.1077E+05          0.2890E-03          0.1077E+05
 ------------------------------------------------------------------------------
 Polarizability Matrix (a.u.)
            1           2           3
    1-306.1531021  -4.4250073   0.1473339
    2  -4.4250073-198.8779454  -9.3200108
    3   0.1473339  -9.3200108-126.4242312
 Calculating analytic Hessian of the SCF energy

 Direct stationary perturbation theory relativistic correction:

 rels  =       3.985469930552
 relv  =     -15.254896202758
 rel2e =       4.120683036090
 E_rel =      -7.148743236116

 Hessian of the SCF Energy
            1           2           3           4           5           6
    1   0.6310191   0.0072303  -0.0016903  -0.1696787   0.1129566  -0.0096299
    2   0.0072303   0.6299433  -0.0083691   0.0558556  -0.2239251   0.0096216
    3  -0.0016903  -0.0083691   0.1659653  -0.0043576   0.0075344  -0.0601074
    4  -0.1696787   0.0558556  -0.0043576   0.5814699  -0.0435667  -0.0001743
    5   0.1129566  -0.2239251   0.0075344  -0.0435667   0.5176463  -0.0263139
    6  -0.0096299   0.0096216  -0.0601074  -0.0001743  -0.0263139   0.1120943
    7   0.0053632   0.0017750  -0.0001071  -0.0635408  -0.0455176   0.0044782
    8  -0.0192790  -0.0395926   0.0038868  -0.0491458  -0.1320229   0.0089389
    9   0.0013194   0.0028160   0.0033199   0.0052838   0.0095466  -0.0226096
   10  -0.0291055   0.0736746  -0.0037963  -0.2905543  -0.0391528   0.0025043
   11   0.0219372   0.0346984  -0.0012763   0.0228792  -0.0953160   0.0023964
   12  -0.0011538  -0.0021669   0.0041640  -0.0007950   0.0026307  -0.0545785
   13  -0.0033042  -0.0048727   0.0004644  -0.0220878   0.0329326  -0.0020874
   14  -0.0001801   0.0032417  -0.0001034   0.0122342  -0.0162245   0.0013476
   15   0.0001811  -0.0002039   0.0036916  -0.0008920   0.0013430   0.0031993
   16   0.0020085   0.0046517  -0.0002561  -0.0209420  -0.0251581   0.0020228
   17   0.0035433  -0.0672062   0.0030942  -0.0817083   0.0276904  -0.0011533
   18  -0.0002849   0.0037371   0.0001430   0.0045260  -0.0012785   0.0039494
   19  -0.0013290  -0.0007542   0.0000121   0.0034658  -0.0015722   0.0001859
   20  -0.0002517   0.0004245  -0.0000532   0.0012562  -0.0032171   0.0004096
   21  -0.0000719   0.0000219  -0.0010041   0.0001262   0.0002754   0.0036950
   22  -0.0237012  -0.0814476   0.0036909  -0.0569235   0.0297200  -0.0017322
   23  -0.0285690   0.0267153  -0.0007789   0.0288107  -0.0154596   0.0007936
   24   0.0018876  -0.0016537   0.0047761  -0.0016974   0.0007281  -0.0010009
   25  -0.0030001   0.0041349  -0.0001556   0.0012716  -0.0007512  -0.0000725
   26  -0.0002487   0.0037968   0.0000925   0.0003876  -0.0002398  -0.0003375
   27  -0.0001112   0.0001222   0.0045779  -0.0000160  -0.0000569  -0.0008322
   28  -0.1612219  -0.0475021   0.0038642   0.0617090  -0.0220814   0.0011022
   29  -0.1123935  -0.2738477   0.0095046   0.0284198  -0.0588855   0.0042850
   30   0.0091430   0.0096233  -0.0611455  -0.0020237   0.0044524   0.0077031
   31   0.0102163  -0.0137522   0.0007649  -0.0007790  -0.0022057   0.0002041
   32   0.0141405  -0.0186417   0.0014077  -0.0027554  -0.0020317   0.0004078
   33  -0.0011685   0.0010163   0.0039281   0.0002348   0.0002600   0.0055375
   34  -0.2134429  -0.0019837   0.0008787  -0.0206374   0.0126479   0.0030796
   35   0.0012693  -0.0841175  -0.0106505   0.0268265   0.0033565   0.0001506
   36   0.0003756  -0.0105816  -0.0726443  -0.0003274   0.0002761   0.0029141
   37  -0.0256118  -0.0147912  -0.0234258   0.0016852  -0.0031271  -0.0015235
   38  -0.0083400   0.0040183   0.0010841   0.0024002  -0.0019371  -0.0011083
   39  -0.0042533   0.0009691   0.0045924   0.0020772   0.0011610  -0.0003336
   40   0.0012164  -0.0002777   0.0000377  -0.0000661   0.0001945  -0.0001540
   41   0.0012879  -0.0023437   0.0018641   0.0004293   0.0006614   0.0000745
   42   0.0009791   0.0022376  -0.0003729  -0.0011819  -0.0009610  -0.0000304
   43   0.0036158  -0.0013761  -0.0020991  -0.0014593  -0.0003488   0.0010379
   44  -0.0018684   0.0039216  -0.0045688  -0.0006783  -0.0009080  -0.0002020
   45  -0.0020942  -0.0046464  -0.0014982   0.0008965  -0.0005486  -0.0000164
   46  -0.0000984  -0.0006162  -0.0009820  -0.0001555  -0.0003062   0.0000701
   47   0.0002600   0.0001928  -0.0000056  -0.0000731   0.0001428   0.0000346
   48   0.0000002  -0.0000408   0.0001904   0.0000444  -0.0001189  -0.0000525
   49  -0.0021162  -0.0002324   0.0000628   0.0007212  -0.0000601  -0.0002884
   50   0.0003329  -0.0012135  -0.0003966  -0.0003049   0.0001541   0.0003632
   51   0.0002102  -0.0006427  -0.0012657  -0.0006682  -0.0000852   0.0005195
   52   0.0017015  -0.0000292   0.0001340  -0.0006756  -0.0004340   0.0000762
   53  -0.0000943  -0.0003652   0.0004408   0.0001285  -0.0000894  -0.0000020
   54   0.0000049   0.0004558  -0.0000134  -0.0000906  -0.0000277  -0.0000086
   55   0.0030084   0.0019442   0.0016877  -0.0003039   0.0000702   0.0000034
   56   0.0012743   0.0029369  -0.0044583  -0.0004500   0.0005015   0.0000984
   57   0.0019085  -0.0052843  -0.0009704   0.0014158   0.0002544  -0.0001511
   58  -0.0001265   0.0008628   0.0009414  -0.0003445  -0.0002638   0.0000268
   59  -0.0000842   0.0001720  -0.0001312  -0.0000274   0.0001190  -0.0000493
   60  -0.0001001  -0.0000343   0.0002171   0.0000036  -0.0000380  -0.0000246
   61  -0.0265348   0.0174124   0.0237607  -0.0023165  -0.0042354   0.0009232
   62   0.0085600   0.0034555  -0.0000123  -0.0018473   0.0002854   0.0003146
   63   0.0058075   0.0009947   0.0038103  -0.0023718   0.0013363  -0.0000842
   64   0.0011154   0.0000916   0.0005701   0.0001464   0.0002704  -0.0000456
   65  -0.0014808  -0.0022625   0.0018927   0.0009296  -0.0003062  -0.0000765
   66  -0.0012571   0.0020092  -0.0003513  -0.0000059  -0.0003666   0.0002263
            7           8           9          10          11          12
    1   0.0053632  -0.0192790   0.0013194  -0.0291055   0.0219372  -0.0011538
    2   0.0017750  -0.0395926   0.0028160   0.0736746   0.0346984  -0.0021669
    3  -0.0001071   0.0038868   0.0033199  -0.0037963  -0.0012763   0.0041640
    4  -0.0635408  -0.0491458   0.0052838  -0.2905543   0.0228792  -0.0007950
    5  -0.0455176  -0.1320229   0.0095466  -0.0391528  -0.0953160   0.0026307
    6   0.0044782   0.0089389  -0.0226096   0.0025043   0.0023964  -0.0545785
    7   0.0918113   0.0709681  -0.0051981  -0.0186768  -0.0329553   0.0028034
    8   0.0709681   0.1919262  -0.0161016  -0.0107074  -0.0196398   0.0017284
    9  -0.0051981  -0.0161016   0.0129154   0.0008614   0.0018082   0.0028354
   10  -0.0186768  -0.0107074   0.0008614   0.5759857   0.0399492  -0.0041704
   11  -0.0329553  -0.0196398   0.0018082   0.0399492   0.5325546  -0.0242103
   12   0.0028034   0.0017284   0.0028354  -0.0041704  -0.0242103   0.1105609
   13  -0.0087220   0.0033782  -0.0001191  -0.0757917   0.0573918  -0.0029818
   14  -0.0045407   0.0033045  -0.0002297   0.0574475  -0.1285890   0.0059318
   15   0.0004395  -0.0003535  -0.0007214  -0.0027608   0.0062873  -0.0235460
   16  -0.0022834   0.0007959  -0.0000815  -0.1383977  -0.1113992   0.0061123
   17   0.0039371   0.0016255   0.0002365  -0.0485259  -0.2450560   0.0109178
   18  -0.0000914   0.0001780   0.0036190   0.0026289   0.0102601  -0.0539086
   19  -0.0011999  -0.0008585   0.0000437  -0.0357208  -0.0036137   0.0004439
   20  -0.0012719  -0.0002362   0.0000177  -0.0242229  -0.0015183   0.0003546
   21   0.0000446   0.0000660   0.0001922   0.0013155   0.0003221   0.0029656
   22   0.0003122  -0.0009917   0.0000482   0.0628405   0.0342050  -0.0016407
   23  -0.0001694   0.0007267  -0.0001793  -0.0233691  -0.0564450   0.0028746
   24   0.0000025  -0.0000910  -0.0006025   0.0013276   0.0029943   0.0040676
   25  -0.0002991  -0.0008833   0.0000884  -0.0022566   0.0006400  -0.0000145
   26  -0.0009022  -0.0015824   0.0001781   0.0042438   0.0010027   0.0001520
   27   0.0000702   0.0000484  -0.0002566  -0.0000550   0.0002223   0.0036141
   28  -0.0007533   0.0068557  -0.0003190  -0.0489266  -0.0296167   0.0015462
   29   0.0016975  -0.0002457   0.0002581  -0.0285559  -0.0177304   0.0009425
   30  -0.0002397   0.0006718   0.0037572   0.0019271   0.0010518  -0.0003235
   31   0.0001321  -0.0012637   0.0001027  -0.0006473  -0.0008267   0.0000150
   32   0.0001514  -0.0011921   0.0000691  -0.0008335  -0.0000312  -0.0000849
   33  -0.0000046  -0.0000380   0.0001968  -0.0001933  -0.0002013  -0.0009643
   34  -0.0017769  -0.0024961  -0.0003532   0.0020354   0.0016057  -0.0000704
   35   0.0035197  -0.0013024  -0.0000795   0.0009521  -0.0036154   0.0009442
   36  -0.0000047  -0.0006845  -0.0019341   0.0006358   0.0004433   0.0052691
   37  -0.0016201   0.0027442  -0.0011866  -0.0004381  -0.0004829   0.0006773
   38   0.0027395  -0.0019815   0.0010090  -0.0012215  -0.0002207  -0.0001355
   39  -0.0020844   0.0004470  -0.0007907  -0.0000640  -0.0000359  -0.0000037
   40  -0.0006343   0.0004466  -0.0008117  -0.0002830  -0.0000282   0.0000323
   41   0.0003830  -0.0003539   0.0006670  -0.0001674  -0.0000841  -0.0001552
   42   0.0002949   0.0003990   0.0000464  -0.0001396   0.0001881   0.0000152
   43   0.0011721  -0.0006547   0.0000269   0.0004263   0.0001357   0.0001992
   44   0.0001758   0.0003553   0.0000812  -0.0000402   0.0000191   0.0002532
   45  -0.0003391   0.0008267  -0.0001245  -0.0003104  -0.0000915  -0.0002567
   46   0.0000802   0.0001356  -0.0000287   0.0000594  -0.0000122   0.0000232
   47   0.0000202  -0.0001081   0.0000444   0.0000379   0.0000145   0.0000117
   48  -0.0000408   0.0000859  -0.0000219  -0.0000214  -0.0000085  -0.0000080
   49   0.0000535  -0.0000230   0.0000524  -0.0003272   0.0003713  -0.0000639
   50   0.0003619  -0.0004438   0.0000189   0.0002368   0.0000764  -0.0001083
   51   0.0009332  -0.0008132   0.0001288   0.0002456   0.0001598   0.0001335
   52   0.0000199   0.0002102  -0.0000285   0.0003079  -0.0003489   0.0001160
   53  -0.0000037   0.0000955  -0.0000165  -0.0000805  -0.0000289  -0.0000154
   54  -0.0000128   0.0000192   0.0000223   0.0000098   0.0000139  -0.0000059
   55  -0.0008064   0.0007659  -0.0001867  -0.0000799  -0.0001902   0.0000026
   56  -0.0003432  -0.0000413  -0.0000512   0.0000721   0.0002474   0.0003186
   57  -0.0001283   0.0003292  -0.0000189  -0.0002466  -0.0005395   0.0002043
   58   0.0000402   0.0000847   0.0000176   0.0000347   0.0000154  -0.0000733
   59  -0.0000300  -0.0000882  -0.0000008  -0.0000028   0.0000320   0.0000007
   60   0.0000068   0.0000610   0.0000046   0.0000015  -0.0000025  -0.0000132
   61   0.0013689   0.0000581   0.0004122  -0.0004978   0.0002374  -0.0010390
   62  -0.0000135   0.0007644  -0.0001608   0.0005576  -0.0000228  -0.0001164
   63  -0.0008865   0.0002143   0.0000789   0.0004151   0.0003243  -0.0001920
   64  -0.0000413  -0.0001392   0.0000563   0.0000153   0.0001020   0.0000318
   65   0.0000197   0.0000331   0.0000691  -0.0002898  -0.0003488  -0.0000673
   66   0.0000648   0.0001806  -0.0000363  -0.0001142  -0.0001044  -0.0000309
           13          14          15          16          17          18
    1  -0.0033042  -0.0001801   0.0001811   0.0020085   0.0035433  -0.0002849
    2  -0.0048727   0.0032417  -0.0002039   0.0046517  -0.0672062   0.0037371
    3   0.0004644  -0.0001034   0.0036916  -0.0002561   0.0030942   0.0001430
    4  -0.0220878   0.0122342  -0.0008920  -0.0209420  -0.0817083   0.0045260
    5   0.0329326  -0.0162245   0.0013430  -0.0251581   0.0276904  -0.0012785
    6  -0.0020874   0.0013476   0.0031993   0.0020228  -0.0011533   0.0039494
    7  -0.0087220  -0.0045407   0.0004395  -0.0022834   0.0039371  -0.0000914
    8   0.0033782   0.0033045  -0.0003535   0.0007959   0.0016255   0.0001780
    9  -0.0001191  -0.0002297  -0.0007214  -0.0000815   0.0002365   0.0036190
   10  -0.0757917   0.0574475  -0.0027608  -0.1383977  -0.0485259   0.0026289
   11   0.0573918  -0.1285890   0.0062873  -0.1113992  -0.2450560   0.0102601
   12  -0.0029818   0.0059318  -0.0235460   0.0061123   0.0109178  -0.0539086
   13   0.1095345  -0.0827618   0.0043062   0.0000503   0.0016798  -0.0001375
   14  -0.0827618   0.1863193  -0.0100398   0.0222244  -0.0391060   0.0025011
   15   0.0043062  -0.0100398   0.0119681  -0.0013157   0.0019434   0.0034008
   16   0.0000503   0.0222244  -0.0013157   0.5185124  -0.0127851  -0.0018559
   17   0.0016798  -0.0391060   0.0019434  -0.0127851   0.6007064  -0.0246060
   18  -0.0001375   0.0025011   0.0034008  -0.0018559  -0.0246060   0.1071702
   19   0.0009785  -0.0006507   0.0000362  -0.1664153  -0.0056209   0.0012275
   20  -0.0085634  -0.0058947   0.0003637  -0.0059105  -0.0390556   0.0009066
   21   0.0005333   0.0002518  -0.0009146   0.0012521   0.0009240  -0.0215905
   22  -0.0004703  -0.0052972   0.0000147  -0.1577795   0.0626901  -0.0019494
   23  -0.0019375   0.0009818   0.0003215   0.1263893  -0.2395211   0.0081009
   24   0.0000617   0.0003520   0.0035702  -0.0054851   0.0083251  -0.0553322
   25   0.0003708   0.0004508  -0.0000126   0.0019854   0.0050154  -0.0001797
   26  -0.0001290  -0.0018267   0.0001156  -0.0185082  -0.0372765   0.0021082
   27   0.0000054   0.0000598   0.0001760   0.0009164   0.0017162   0.0029151
   28  -0.0003129   0.0011556   0.0001466  -0.0319523   0.0730367  -0.0039156
   29   0.0012565  -0.0017915   0.0001143   0.0205022   0.0362895  -0.0020034
   30   0.0000231  -0.0001824  -0.0009285  -0.0014789  -0.0017467   0.0056955
   31   0.0000877   0.0000021   0.0000040  -0.0039327  -0.0016195   0.0001510
   32   0.0000411   0.0000563   0.0000059  -0.0006848   0.0008283   0.0002984
   33  -0.0000247   0.0000526  -0.0000598   0.0000541   0.0006005   0.0050690
   34   0.0003823  -0.0007592  -0.0000198  -0.0017780   0.0001448  -0.0000738
   35   0.0015038  -0.0004817   0.0000411   0.0000086  -0.0008631  -0.0003559
   36   0.0000120   0.0000294   0.0001699   0.0001228  -0.0004202  -0.0009583
   37  -0.0001768   0.0001456   0.0000645   0.0004722   0.0001539  -0.0001453
   38   0.0001620  -0.0000777   0.0001102   0.0003949   0.0005782   0.0002330
   39   0.0002103  -0.0002275   0.0000074   0.0000439  -0.0001221  -0.0001085
   40   0.0000402  -0.0000552  -0.0000045  -0.0000831   0.0001637   0.0000116
   41   0.0000319  -0.0000630   0.0000000  -0.0000475   0.0000842  -0.0000290
   42   0.0000043   0.0000163  -0.0000194  -0.0000873   0.0001117   0.0000009
   43  -0.0000402   0.0001722  -0.0000518   0.0000501  -0.0003128  -0.0000636
   44  -0.0000200   0.0000423  -0.0000028  -0.0000378   0.0000339  -0.0001573
   45   0.0000003  -0.0000279   0.0000335   0.0000095   0.0002265   0.0000677
   46  -0.0000463   0.0000572   0.0000004   0.0000384  -0.0000216  -0.0000122
   47   0.0000004  -0.0000052  -0.0000022   0.0000023  -0.0000372  -0.0000036
   48  -0.0000104   0.0000123  -0.0000001   0.0000202   0.0000188   0.0000012
   49   0.0003206  -0.0003340   0.0000307  -0.0003281  -0.0000251   0.0000203
   50   0.0000135   0.0000055  -0.0000221   0.0000219  -0.0002311   0.0001476
   51   0.0000753   0.0000330  -0.0000236   0.0000058  -0.0003407  -0.0001260
   52  -0.0003426   0.0003519  -0.0000300   0.0003680   0.0000188  -0.0000183
   53   0.0000186  -0.0000062   0.0000041  -0.0000172   0.0000733  -0.0000149
   54  -0.0000126   0.0000079  -0.0000037   0.0000024  -0.0000051  -0.0000004
   55  -0.0001890   0.0000863  -0.0000013   0.0000497   0.0003497   0.0000548
   56  -0.0001133   0.0000507  -0.0000103   0.0000210  -0.0000489  -0.0001856
   57   0.0000619   0.0000017   0.0000053  -0.0000327   0.0004515   0.0000622
   58  -0.0000597   0.0000490  -0.0000045   0.0000389  -0.0000113   0.0000137
   59  -0.0000023  -0.0000125   0.0000088   0.0000093  -0.0000359  -0.0000101
   60   0.0000092  -0.0000027  -0.0000018  -0.0000277   0.0000212   0.0000086
   61  -0.0002704   0.0002680  -0.0001129   0.0003610   0.0000137   0.0000732
   62  -0.0000597   0.0000964  -0.0000307  -0.0004989   0.0001910   0.0001830
   63  -0.0003206   0.0000918   0.0000172   0.0000064  -0.0003592  -0.0000176
   64   0.0000490  -0.0000657  -0.0000178  -0.0000534  -0.0001146   0.0000217
   65   0.0000495  -0.0000195   0.0000062   0.0000350   0.0003399  -0.0000092
   66  -0.0000732   0.0001241  -0.0000207   0.0000422   0.0001690  -0.0000564
           19          20          21          22          23          24
    1  -0.0013290  -0.0002517  -0.0000719  -0.0237012  -0.0285690   0.0018876
    2  -0.0007542   0.0004245   0.0000219  -0.0814476   0.0267153  -0.0016537
    3   0.0000121  -0.0000532  -0.0010041   0.0036909  -0.0007789   0.0047761
    4   0.0034658   0.0012562   0.0001262  -0.0569235   0.0288107  -0.0016974
    5  -0.0015722  -0.0032171   0.0002754   0.0297200  -0.0154596   0.0007281
    6   0.0001859   0.0004096   0.0036950  -0.0017322   0.0007936  -0.0010009
    7  -0.0011999  -0.0012719   0.0000446   0.0003122  -0.0001694   0.0000025
    8  -0.0008585  -0.0002362   0.0000660  -0.0009917   0.0007267  -0.0000910
    9   0.0000437   0.0000177   0.0001922   0.0000482  -0.0001793  -0.0006025
   10  -0.0357208  -0.0242229   0.0013155   0.0628405  -0.0233691   0.0013276
   11  -0.0036137  -0.0015183   0.0003221   0.0342050  -0.0564450   0.0029943
   12   0.0004439   0.0003546   0.0029656  -0.0016407   0.0028746   0.0040676
   13   0.0009785  -0.0085634   0.0005333  -0.0004703  -0.0019375   0.0000617
   14  -0.0006507  -0.0058947   0.0002518  -0.0052972   0.0009818   0.0003520
   15   0.0000362   0.0003637  -0.0009146   0.0000147   0.0003215   0.0035702
   16  -0.1664153  -0.0059105   0.0012521  -0.1577795   0.1263893  -0.0054851
   17  -0.0056209  -0.0390556   0.0009240   0.0626901  -0.2395211   0.0083251
   18   0.0012275   0.0009066  -0.0215905  -0.0019494   0.0081009  -0.0553322
   19   0.2384810   0.0085444  -0.0020243  -0.0399248  -0.0012416   0.0003077
   20   0.0085444   0.0545629  -0.0023678   0.0211706   0.0020144  -0.0001110
   21  -0.0020243  -0.0023678   0.0105215  -0.0007006   0.0001142   0.0032113
   22  -0.0399248   0.0211706  -0.0007006   0.6182280  -0.0442770   0.0001486
   23  -0.0012416   0.0020144   0.0001142  -0.0442770   0.5277164  -0.0202230
   24   0.0003077  -0.0001110   0.0032113   0.0001486  -0.0202230   0.1113948
   25   0.0004539   0.0081972  -0.0003997  -0.0628063  -0.0500855   0.0029363
   26   0.0012575  -0.0038987   0.0000816  -0.0458316  -0.1368823   0.0056770
   27  -0.0000621   0.0001213  -0.0009810   0.0027775   0.0058177  -0.0222082
   28   0.0029955   0.0002032  -0.0001112  -0.3281229  -0.0309564   0.0023279
   29   0.0051001  -0.0036674   0.0002581   0.0347597  -0.1099655   0.0032155
   30  -0.0002634   0.0003579   0.0038011  -0.0011019   0.0031516  -0.0571810
   31  -0.0012463   0.0008451  -0.0000526  -0.0136355   0.0266996  -0.0017043
   32  -0.0005360   0.0003693   0.0000252  -0.0038075   0.0033912  -0.0001630
   33   0.0000898  -0.0000081   0.0002489   0.0007215  -0.0002367   0.0029835
   34   0.0007092   0.0000459   0.0001253   0.0022784  -0.0017552  -0.0005973
   35  -0.0000587   0.0001389   0.0001265  -0.0017906  -0.0034346   0.0007231
   36   0.0000194   0.0000004  -0.0001445  -0.0006457   0.0003920   0.0061781
   37  -0.0003861  -0.0000214  -0.0000537  -0.0002079  -0.0003457   0.0015104
   38   0.0002426  -0.0000264  -0.0001458  -0.0002759  -0.0002115   0.0002671
   39   0.0002404  -0.0000221   0.0000018  -0.0000388  -0.0001113  -0.0001067
   40   0.0000758  -0.0000002  -0.0000067   0.0001197  -0.0001533  -0.0000335
   41   0.0000477  -0.0000115   0.0000133   0.0000549  -0.0001864  -0.0000484
   42   0.0000546   0.0000255   0.0000008   0.0001288  -0.0000880  -0.0000482
   43  -0.0002120   0.0000261   0.0000289  -0.0002425   0.0003824  -0.0001508
   44  -0.0000809   0.0000224   0.0000236   0.0000826   0.0001643   0.0003336
   45   0.0000664  -0.0000120  -0.0000372   0.0001955  -0.0003976   0.0004912
   46  -0.0000805   0.0000004   0.0000020   0.0000048   0.0000321   0.0000787
   47  -0.0000111  -0.0000038   0.0000055   0.0000149   0.0000295  -0.0000375
   48  -0.0000086   0.0000022  -0.0000034  -0.0000130   0.0000022   0.0000076
   49   0.0005518   0.0000245  -0.0000078  -0.0003883  -0.0005313   0.0000334
   50  -0.0000104  -0.0000026  -0.0000053  -0.0003439   0.0001902  -0.0001601
   51  -0.0000077   0.0000324   0.0000522  -0.0004409   0.0002574  -0.0001667
   52  -0.0005891  -0.0000205   0.0000187   0.0003206   0.0005473  -0.0001994
   53   0.0000232  -0.0000020  -0.0000034   0.0000723  -0.0000714  -0.0000025
   54  -0.0000045   0.0000034   0.0000004   0.0000065   0.0000182   0.0000044
   55  -0.0001969  -0.0000417  -0.0000311   0.0006576  -0.0001916   0.0001359
   56   0.0000858   0.0000315   0.0000140   0.0000582  -0.0000181   0.0003952
   57  -0.0000685  -0.0000168  -0.0000200   0.0006409  -0.0001904  -0.0001869
   58  -0.0000825  -0.0000047   0.0000008   0.0000181   0.0000859  -0.0000387
   59   0.0000149  -0.0000036   0.0000043  -0.0000572   0.0000267  -0.0000097
   60   0.0000100   0.0000020  -0.0000051   0.0000376  -0.0000352   0.0000173
   61  -0.0004003  -0.0000064   0.0000167  -0.0003189   0.0006945  -0.0008006
   62  -0.0002508  -0.0000076   0.0000023   0.0008076   0.0003443  -0.0004504
   63  -0.0002379  -0.0000266   0.0000186  -0.0004774   0.0001147  -0.0000469
   64   0.0000722   0.0000019  -0.0000046  -0.0002549  -0.0000587  -0.0000508
   65  -0.0000568  -0.0000180  -0.0000073   0.0004792  -0.0001037  -0.0000610
   66  -0.0000602   0.0000206  -0.0000089   0.0003363   0.0002774   0.0001778
           25          26          27          28          29          30
    1  -0.0030001  -0.0002487  -0.0001112  -0.1612219  -0.1123935   0.0091430
    2   0.0041349   0.0037968   0.0001222  -0.0475021  -0.2738477   0.0096233
    3  -0.0001556   0.0000925   0.0045779   0.0038642   0.0095046  -0.0611455
    4   0.0012716   0.0003876  -0.0000160   0.0617090   0.0284198  -0.0020237
    5  -0.0007512  -0.0002398  -0.0000569  -0.0220814  -0.0588855   0.0044524
    6  -0.0000725  -0.0003375  -0.0008322   0.0011022   0.0042850   0.0077031
    7  -0.0002991  -0.0009022   0.0000702  -0.0007533   0.0016975  -0.0002397
    8  -0.0008833  -0.0015824   0.0000484   0.0068557  -0.0002457   0.0006718
    9   0.0000884   0.0001781  -0.0002566  -0.0003190   0.0002581   0.0037572
   10  -0.0022566   0.0042438  -0.0000550  -0.0489266  -0.0285559   0.0019271
   11   0.0006400   0.0010027   0.0002223  -0.0296167  -0.0177304   0.0010518
   12  -0.0000145   0.0001520   0.0036141   0.0015462   0.0009425  -0.0003235
   13   0.0003708  -0.0001290   0.0000054  -0.0003129   0.0012565   0.0000231
   14   0.0004508  -0.0018267   0.0000598   0.0011556  -0.0017915  -0.0001824
   15  -0.0000126   0.0001156   0.0001760   0.0001466   0.0001143  -0.0009285
   16   0.0019854  -0.0185082   0.0009164  -0.0319523   0.0205022  -0.0014789
   17   0.0050154  -0.0372765   0.0017162   0.0730367   0.0362895  -0.0017467
   18  -0.0001797   0.0021082   0.0029151  -0.0039156  -0.0020034   0.0056955
   19   0.0004539   0.0012575  -0.0000621   0.0029955   0.0051001  -0.0002634
   20   0.0081972  -0.0038987   0.0001213   0.0002032  -0.0036674   0.0003579
   21  -0.0003997   0.0000816  -0.0009810  -0.0001112   0.0002581   0.0038011
   22  -0.0628063  -0.0458316   0.0027775  -0.3281229   0.0347597  -0.0011019
   23  -0.0500855  -0.1368823   0.0058177  -0.0309564  -0.1099655   0.0031516
   24   0.0029363   0.0056770  -0.0222082   0.0023279   0.0032155  -0.0571810
   25   0.0821779   0.0741697  -0.0042928  -0.0181568  -0.0386621   0.0020526
   26   0.0741697   0.1968113  -0.0092286  -0.0149601  -0.0202371   0.0013515
   27  -0.0042928  -0.0092286   0.0114455   0.0006475   0.0013407   0.0041067
   28  -0.0181568  -0.0149601   0.0006475   0.6892840  -0.0345444   0.0036069
   29  -0.0386621  -0.0202371   0.0013407  -0.0345444   0.7093075  -0.0337322
   30   0.0020526   0.0013515   0.0041067   0.0036069  -0.0337322   0.1249806
   31   0.0005351   0.0006278  -0.0000082  -0.1355211   0.1291039  -0.0091549
   32  -0.0011271   0.0009552  -0.0002261   0.1304576  -0.2606728   0.0150234
   33   0.0000810  -0.0001958  -0.0025834  -0.0097303   0.0156693  -0.0354791
   34   0.0003452   0.0006286   0.0000660  -0.0257573  -0.0119148  -0.0036926
   35  -0.0011548  -0.0005623   0.0000242  -0.0305579   0.0024837   0.0001310
   36  -0.0000126  -0.0000547   0.0000692   0.0007508   0.0001839   0.0049532
   37  -0.0003183  -0.0002688   0.0000245  -0.0014856   0.0031690   0.0000065
   38   0.0001133   0.0001181  -0.0000178   0.0013800   0.0011745   0.0001417
   39   0.0001736   0.0001882   0.0000016   0.0027584   0.0012447   0.0001038
   40   0.0000280   0.0000730   0.0000098  -0.0000432  -0.0001414   0.0000630
   41  -0.0000471  -0.0000496   0.0000118  -0.0007005  -0.0002373  -0.0000144
   42   0.0000551   0.0001240  -0.0000096  -0.0000561  -0.0001795   0.0001354
   43  -0.0000733  -0.0001108   0.0000025  -0.0009035  -0.0006307  -0.0001179
   44   0.0000587   0.0000815  -0.0000098   0.0008621   0.0001406   0.0002446
   45  -0.0000868  -0.0000314  -0.0000020  -0.0010880   0.0003581   0.0000390
   46  -0.0000476  -0.0000534   0.0000040  -0.0002993   0.0000794  -0.0000114
   47  -0.0000065  -0.0000174   0.0000063   0.0000987   0.0000234  -0.0000164
   48  -0.0000008   0.0000011  -0.0000004  -0.0000442   0.0000173  -0.0000349
   49   0.0002679   0.0004122  -0.0000387   0.0006922   0.0003814   0.0003302
   50   0.0000199  -0.0000135  -0.0000250  -0.0000969  -0.0001654   0.0001537
   51   0.0000282   0.0000438  -0.0000186  -0.0000441  -0.0003523   0.0004031
   52  -0.0002742  -0.0004283   0.0000341  -0.0008416   0.0000382  -0.0000227
   53   0.0000063   0.0000178   0.0000041  -0.0000850   0.0000026   0.0000289
   54   0.0000016   0.0000055  -0.0000006   0.0000749  -0.0000039  -0.0000059
   55  -0.0001465  -0.0001985   0.0000487  -0.0004318   0.0001785  -0.0008900
   56  -0.0000017   0.0000439   0.0000031   0.0005123  -0.0001369  -0.0001117
   57  -0.0000543  -0.0000813   0.0000392  -0.0010740   0.0001150   0.0001985
   58  -0.0000379  -0.0000668   0.0000005  -0.0000608   0.0000308  -0.0000509
   59   0.0000041  -0.0000076  -0.0000012   0.0000856  -0.0000037   0.0000857
   60   0.0000056   0.0000193  -0.0000009  -0.0000131  -0.0000183  -0.0000869
   61  -0.0000537  -0.0001515  -0.0000374   0.0001444   0.0021735   0.0016807
   62  -0.0000263  -0.0001240   0.0000441  -0.0030468  -0.0023777  -0.0009632
   63  -0.0001364  -0.0001813  -0.0000457  -0.0008008  -0.0009127  -0.0008781
   64   0.0000344   0.0000579   0.0000146  -0.0000288  -0.0000528   0.0002155
   65  -0.0000650  -0.0001096   0.0000229  -0.0005017   0.0005439   0.0003006
   66  -0.0000042  -0.0000276  -0.0000059   0.0003684  -0.0003067   0.0001822
           31          32          33          34          35          36
    1   0.0102163   0.0141405  -0.0011685  -0.2134429   0.0012693   0.0003756
    2  -0.0137522  -0.0186417   0.0010163  -0.0019837  -0.0841175  -0.0105816
    3   0.0007649   0.0014077   0.0039281   0.0008787  -0.0106505  -0.0726443
    4  -0.0007790  -0.0027554   0.0002348  -0.0206374   0.0268265  -0.0003274
    5  -0.0022057  -0.0020317   0.0002600   0.0126479   0.0033565   0.0002761
    6   0.0002041   0.0004078   0.0055375   0.0030796   0.0001506   0.0029141
    7   0.0001321   0.0001514  -0.0000046  -0.0017769   0.0035197  -0.0000047
    8  -0.0012637  -0.0011921  -0.0000380  -0.0024961  -0.0013024  -0.0006845
    9   0.0001027   0.0000691   0.0001968  -0.0003532  -0.0000795  -0.0019341
   10  -0.0006473  -0.0008335  -0.0001933   0.0020354   0.0009521   0.0006358
   11  -0.0008267  -0.0000312  -0.0002013   0.0016057  -0.0036154   0.0004433
   12   0.0000150  -0.0000849  -0.0009643  -0.0000704   0.0009442   0.0052691
   13   0.0000877   0.0000411  -0.0000247   0.0003823   0.0015038   0.0000120
   14   0.0000021   0.0000563   0.0000526  -0.0007592  -0.0004817   0.0000294
   15   0.0000040   0.0000059  -0.0000598  -0.0000198   0.0000411   0.0001699
   16  -0.0039327  -0.0006848   0.0000541  -0.0017780   0.0000086   0.0001228
   17  -0.0016195   0.0008283   0.0006005   0.0001448  -0.0008631  -0.0004202
   18   0.0001510   0.0002984   0.0050690  -0.0000738  -0.0003559  -0.0009583
   19  -0.0012463  -0.0005360   0.0000898   0.0007092  -0.0000587   0.0000194
   20   0.0008451   0.0003693  -0.0000081   0.0000459   0.0001389   0.0000004
   21  -0.0000526   0.0000252   0.0002489   0.0001253   0.0001265  -0.0001445
   22  -0.0136355  -0.0038075   0.0007215   0.0022784  -0.0017906  -0.0006457
   23   0.0266996   0.0033912  -0.0002367  -0.0017552  -0.0034346   0.0003920
   24  -0.0017043  -0.0001630   0.0029835  -0.0005973   0.0007231   0.0061781
   25   0.0005351  -0.0011271   0.0000810   0.0003452  -0.0011548  -0.0000126
   26   0.0006278   0.0009552  -0.0001958   0.0006286  -0.0005623  -0.0000547
   27  -0.0000082  -0.0002261  -0.0025834   0.0000660   0.0000242   0.0000692
   28  -0.1355211   0.1304576  -0.0097303  -0.0257573  -0.0305579   0.0007508
   29   0.1291039  -0.2606728   0.0156693  -0.0119148   0.0024837   0.0001839
   30  -0.0091549   0.0150234  -0.0354791  -0.0036926   0.0001310   0.0049532
   31   0.1443470  -0.1362187   0.0092530   0.0005135  -0.0011203   0.0001751
   32  -0.1362187   0.2758942  -0.0167031   0.0018039   0.0008411  -0.0000889
   33   0.0092530  -0.0167031   0.0251443   0.0008167  -0.0003102  -0.0039131
   34   0.0005135   0.0018039   0.0008167   0.6340193  -0.0041780   0.0054379
   35  -0.0011203   0.0008411  -0.0003102  -0.0041780   0.3253587   0.2218981
   36   0.0001751  -0.0000889  -0.0039131   0.0054379   0.2218981   0.4897407
   37   0.0000856  -0.0006637  -0.0008061  -0.1670376  -0.0248022  -0.0440107
   38  -0.0001362  -0.0001304  -0.0001663  -0.0529357  -0.1195223  -0.0879755
   39   0.0000270  -0.0003715  -0.0000288  -0.0967139  -0.0885418  -0.2063502
   40   0.0000147   0.0000181  -0.0000167   0.0108690  -0.0083094  -0.0127801
   41  -0.0000191  -0.0000092  -0.0000078   0.0068692  -0.0028315  -0.0094100
   42   0.0000558   0.0000551  -0.0000075   0.0128855  -0.0103966  -0.0119489
   43   0.0000474   0.0003506   0.0000458  -0.0309370  -0.0377982  -0.0627521
   44   0.0000347  -0.0001378  -0.0001958  -0.0130734   0.0168017   0.0130730
   45  -0.0000100  -0.0001471  -0.0003066  -0.0231332   0.0129567   0.0271311
   46   0.0000076  -0.0000087  -0.0000431  -0.0048711   0.0010784   0.0008054
   47   0.0000288  -0.0000121   0.0000031   0.0007554   0.0055794  -0.0025046
   48  -0.0000162   0.0000118   0.0000006   0.0009074  -0.0024723   0.0034000
   49  -0.0001318  -0.0001075   0.0000193   0.0029334  -0.0011886  -0.0009452
   50   0.0000174   0.0001533   0.0001055  -0.0010711  -0.0263755  -0.0304048
   51   0.0000611   0.0003441   0.0001364  -0.0012764  -0.0302187  -0.0558649
   52   0.0000854   0.0001492   0.0000201  -0.0022638   0.0000712  -0.0001411
   53   0.0000030  -0.0000131  -0.0000099   0.0000893   0.0001333   0.0014012
   54   0.0000055   0.0000046  -0.0000240   0.0000260   0.0012371   0.0013101
   55  -0.0001611  -0.0004002  -0.0001288  -0.0268642   0.0412088   0.0634293
   56   0.0000968   0.0001326  -0.0003076   0.0163417   0.0132807   0.0091367
   57  -0.0000708  -0.0000287  -0.0001655   0.0237810   0.0114863   0.0266057
   58  -0.0000006  -0.0000042   0.0000503  -0.0049202  -0.0004837  -0.0010247
   59  -0.0000397   0.0000078   0.0000256  -0.0001444   0.0056153  -0.0022742
   60   0.0000279  -0.0000222  -0.0000070  -0.0010297  -0.0023611   0.0033154
   61  -0.0000220  -0.0000091   0.0005929  -0.1636763   0.0278739   0.0390274
   62  -0.0001516   0.0002597   0.0005587   0.0573511  -0.1276943  -0.0916837
   63   0.0000943  -0.0001486   0.0006024   0.0918554  -0.0951851  -0.2052144
   64   0.0000050   0.0000441   0.0001372   0.0098702   0.0071237   0.0118380
   65  -0.0001058  -0.0000168   0.0000888  -0.0079735  -0.0027836  -0.0107452
   66   0.0000757   0.0003312  -0.0003080  -0.0129120  -0.0091559  -0.0120961
           37          38          39          40          41          42
    1  -0.0256118  -0.0083400  -0.0042533   0.0012164   0.0012879   0.0009791
    2  -0.0147912   0.0040183   0.0009691  -0.0002777  -0.0023437   0.0022376
    3  -0.0234258   0.0010841   0.0045924   0.0000377   0.0018641  -0.0003729
    4   0.0016852   0.0024002   0.0020772  -0.0000661   0.0004293  -0.0011819
    5  -0.0031271  -0.0019371   0.0011610   0.0001945   0.0006614  -0.0009610
    6  -0.0015235  -0.0011083  -0.0003336  -0.0001540   0.0000745  -0.0000304
    7  -0.0016201   0.0027395  -0.0020844  -0.0006343   0.0003830   0.0002949
    8   0.0027442  -0.0019815   0.0004470   0.0004466  -0.0003539   0.0003990
    9  -0.0011866   0.0010090  -0.0007907  -0.0008117   0.0006670   0.0000464
   10  -0.0004381  -0.0012215  -0.0000640  -0.0002830  -0.0001674  -0.0001396
   11  -0.0004829  -0.0002207  -0.0000359  -0.0000282  -0.0000841   0.0001881
   12   0.0006773  -0.0001355  -0.0000037   0.0000323  -0.0001552   0.0000152
   13  -0.0001768   0.0001620   0.0002103   0.0000402   0.0000319   0.0000043
   14   0.0001456  -0.0000777  -0.0002275  -0.0000552  -0.0000630   0.0000163
   15   0.0000645   0.0001102   0.0000074  -0.0000045   0.0000000  -0.0000194
   16   0.0004722   0.0003949   0.0000439  -0.0000831  -0.0000475  -0.0000873
   17   0.0001539   0.0005782  -0.0001221   0.0001637   0.0000842   0.0001117
   18  -0.0001453   0.0002330  -0.0001085   0.0000116  -0.0000290   0.0000009
   19  -0.0003861   0.0002426   0.0002404   0.0000758   0.0000477   0.0000546
   20  -0.0000214  -0.0000264  -0.0000221  -0.0000002  -0.0000115   0.0000255
   21  -0.0000537  -0.0001458   0.0000018  -0.0000067   0.0000133   0.0000008
   22  -0.0002079  -0.0002759  -0.0000388   0.0001197   0.0000549   0.0001288
   23  -0.0003457  -0.0002115  -0.0001113  -0.0001533  -0.0001864  -0.0000880
   24   0.0015104   0.0002671  -0.0001067  -0.0000335  -0.0000484  -0.0000482
   25  -0.0003183   0.0001133   0.0001736   0.0000280  -0.0000471   0.0000551
   26  -0.0002688   0.0001181   0.0001882   0.0000730  -0.0000496   0.0001240
   27   0.0000245  -0.0000178   0.0000016   0.0000098   0.0000118  -0.0000096
   28  -0.0014856   0.0013800   0.0027584  -0.0000432  -0.0007005  -0.0000561
   29   0.0031690   0.0011745   0.0012447  -0.0001414  -0.0002373  -0.0001795
   30   0.0000065   0.0001417   0.0001038   0.0000630  -0.0000144   0.0001354
   31   0.0000856  -0.0001362   0.0000270   0.0000147  -0.0000191   0.0000558
   32  -0.0006637  -0.0001304  -0.0003715   0.0000181  -0.0000092   0.0000551
   33  -0.0008061  -0.0001663  -0.0000288  -0.0000167  -0.0000078  -0.0000075
   34  -0.1670376  -0.0529357  -0.0967139   0.0108690   0.0068692   0.0128855
   35  -0.0248022  -0.1195223  -0.0885418  -0.0083094  -0.0028315  -0.0103966
   36  -0.0440107  -0.0879755  -0.2063502  -0.0127801  -0.0094100  -0.0119489
   37   0.6817520  -0.0383900  -0.0247953  -0.1225533   0.0653197   0.0978193
   38  -0.0383900   0.3015016   0.2575751   0.0652720  -0.1081567  -0.1089233
   39  -0.0247953   0.2575751   0.5413200   0.0989796  -0.1095966  -0.2037255
   40  -0.1225533   0.0652720   0.0989796   0.1283607  -0.0706353  -0.1047329
   41   0.0653197  -0.1081567  -0.1095966  -0.0706353   0.1048583   0.1212571
   42   0.0978193  -0.1089233  -0.2037255  -0.1047329   0.1212571   0.2106736
   43  -0.3374869   0.0283691   0.0244407  -0.0112457  -0.0008588  -0.0020794
   44  -0.0094282  -0.0809142  -0.0302727   0.0157447   0.0034615   0.0001650
   45  -0.0324742  -0.0291174  -0.1091205   0.0240033  -0.0007513   0.0039713
   46  -0.0111403  -0.0140480  -0.0234177   0.0010139   0.0000106   0.0003054
   47   0.0018038   0.0043510   0.0014298  -0.0003441  -0.0028483   0.0022956
   48   0.0017915   0.0003254   0.0042046  -0.0001189   0.0022594  -0.0007247
   49  -0.0289157   0.0152135   0.0225389  -0.0040738  -0.0000554  -0.0007288
   50   0.0458552   0.0142879   0.0118499  -0.0001467   0.0057640  -0.0025529
   51   0.0705524   0.0112332   0.0278813  -0.0010423  -0.0025694   0.0033752
   52   0.0032624   0.0027932   0.0040933  -0.0013735  -0.0000713  -0.0002251
   53  -0.0009137   0.0020681  -0.0040624   0.0005082   0.0000199   0.0000184
   54  -0.0013450  -0.0038440  -0.0015173   0.0007426  -0.0000014   0.0000662
   55  -0.0507094  -0.0148965  -0.0251856  -0.0007231  -0.0003069  -0.0006502
   56  -0.0143202  -0.0076917  -0.0057075  -0.0003419  -0.0005967   0.0006171
   57  -0.0249612  -0.0054832  -0.0146471  -0.0005299   0.0006712  -0.0001057
   58  -0.0007559  -0.0003921  -0.0005968   0.0000429   0.0000281   0.0000802
   59  -0.0005212  -0.0007406   0.0006085   0.0000019  -0.0005419   0.0003428
   60  -0.0006939   0.0006260  -0.0001095   0.0000799   0.0003289  -0.0002412
   61   0.0625056   0.0095898   0.0189148  -0.0012445  -0.0019419  -0.0034196
   62  -0.0133910  -0.0096229  -0.0320790  -0.0015220   0.0035419  -0.0041534
   63  -0.0201811  -0.0313332  -0.0408207  -0.0030341  -0.0040284  -0.0004637
   64  -0.0009144   0.0019637   0.0026508   0.0005424   0.0003888   0.0006375
   65   0.0022713   0.0031279  -0.0043245  -0.0004675  -0.0000778  -0.0005986
   66   0.0031661  -0.0043525  -0.0004547  -0.0006944  -0.0005354  -0.0005874
           43          44          45          46          47          48
    1   0.0036158  -0.0018684  -0.0020942  -0.0000984   0.0002600   0.0000002
    2  -0.0013761   0.0039216  -0.0046464  -0.0006162   0.0001928  -0.0000408
    3  -0.0020991  -0.0045688  -0.0014982  -0.0009820  -0.0000056   0.0001904
    4  -0.0014593  -0.0006783   0.0008965  -0.0001555  -0.0000731   0.0000444
    5  -0.0003488  -0.0009080  -0.0005486  -0.0003062   0.0001428  -0.0001189
    6   0.0010379  -0.0002020  -0.0000164   0.0000701   0.0000346  -0.0000525
    7   0.0011721   0.0001758  -0.0003391   0.0000802   0.0000202  -0.0000408
    8  -0.0006547   0.0003553   0.0008267   0.0001356  -0.0001081   0.0000859
    9   0.0000269   0.0000812  -0.0001245  -0.0000287   0.0000444  -0.0000219
   10   0.0004263  -0.0000402  -0.0003104   0.0000594   0.0000379  -0.0000214
   11   0.0001357   0.0000191  -0.0000915  -0.0000122   0.0000145  -0.0000085
   12   0.0001992   0.0002532  -0.0002567   0.0000232   0.0000117  -0.0000080
   13  -0.0000402  -0.0000200   0.0000003  -0.0000463   0.0000004  -0.0000104
   14   0.0001722   0.0000423  -0.0000279   0.0000572  -0.0000052   0.0000123
   15  -0.0000518  -0.0000028   0.0000335   0.0000004  -0.0000022  -0.0000001
   16   0.0000501  -0.0000378   0.0000095   0.0000384   0.0000023   0.0000202
   17  -0.0003128   0.0000339   0.0002265  -0.0000216  -0.0000372   0.0000188
   18  -0.0000636  -0.0001573   0.0000677  -0.0000122  -0.0000036   0.0000012
   19  -0.0002120  -0.0000809   0.0000664  -0.0000805  -0.0000111  -0.0000086
   20   0.0000261   0.0000224  -0.0000120   0.0000004  -0.0000038   0.0000022
   21   0.0000289   0.0000236  -0.0000372   0.0000020   0.0000055  -0.0000034
   22  -0.0002425   0.0000826   0.0001955   0.0000048   0.0000149  -0.0000130
   23   0.0003824   0.0001643  -0.0003976   0.0000321   0.0000295   0.0000022
   24  -0.0001508   0.0003336   0.0004912   0.0000787  -0.0000375   0.0000076
   25  -0.0000733   0.0000587  -0.0000868  -0.0000476  -0.0000065  -0.0000008
   26  -0.0001108   0.0000815  -0.0000314  -0.0000534  -0.0000174   0.0000011
   27   0.0000025  -0.0000098  -0.0000020   0.0000040   0.0000063  -0.0000004
   28  -0.0009035   0.0008621  -0.0010880  -0.0002993   0.0000987  -0.0000442
   29  -0.0006307   0.0001406   0.0003581   0.0000794   0.0000234   0.0000173
   30  -0.0001179   0.0002446   0.0000390  -0.0000114  -0.0000164  -0.0000349
   31   0.0000474   0.0000347  -0.0000100   0.0000076   0.0000288  -0.0000162
   32   0.0003506  -0.0001378  -0.0001471  -0.0000087  -0.0000121   0.0000118
   33   0.0000458  -0.0001958  -0.0003066  -0.0000431   0.0000031   0.0000006
   34  -0.0309370  -0.0130734  -0.0231332  -0.0048711   0.0007554   0.0009074
   35  -0.0377982   0.0168017   0.0129567   0.0010784   0.0055794  -0.0024723
   36  -0.0627521   0.0130730   0.0271311   0.0008054  -0.0025046   0.0034000
   37  -0.3374869  -0.0094282  -0.0324742  -0.0111403   0.0018038   0.0017915
   38   0.0283691  -0.0809142  -0.0291174  -0.0140480   0.0043510   0.0003254
   39   0.0244407  -0.0302727  -0.1091205  -0.0234177   0.0014298   0.0042046
   40  -0.0112457   0.0157447   0.0240033   0.0010139  -0.0003441  -0.0001189
   41  -0.0008588   0.0034615  -0.0007513   0.0000106  -0.0028483   0.0022594
   42  -0.0020794   0.0001650   0.0039713   0.0003054   0.0022956  -0.0007247
   43   0.6845141   0.0090297   0.0486321  -0.1322689  -0.0640175  -0.1072428
   44   0.0090297   0.2969157   0.2642452  -0.0652786  -0.0973991  -0.1024049
   45   0.0486321   0.2642452   0.5526482  -0.1094779  -0.1022687  -0.2049782
   46  -0.1322689  -0.0652786  -0.1094779   0.1384971   0.0684345   0.1157756
   47  -0.0640175  -0.0973991  -0.1022687   0.0684345   0.0932414   0.1133210
   48  -0.1072428  -0.1024049  -0.2049782   0.1157756   0.1133210   0.2118282
   49  -0.1473675   0.0614672   0.0926474   0.0094486  -0.0089543  -0.0139127
   50   0.0268167  -0.1301855  -0.1015843   0.0076809  -0.0034743  -0.0091664
   51   0.0376588  -0.0996462  -0.2206016   0.0125098  -0.0104310  -0.0125252
   52  -0.0380042   0.0015701   0.0003427   0.0011203  -0.0003196  -0.0003341
   53   0.0160089   0.0035080  -0.0004742   0.0002301  -0.0014160   0.0017080
   54   0.0228088  -0.0012067   0.0037543   0.0005921   0.0016870   0.0001003
   55   0.0612812  -0.0142724  -0.0197216  -0.0011470   0.0023555   0.0030885
   56   0.0099850  -0.0089457  -0.0283028   0.0018978   0.0030986  -0.0039661
   57   0.0183105  -0.0297435  -0.0361264   0.0026099  -0.0039043  -0.0005784
   58  -0.0013775  -0.0015713  -0.0028630   0.0005974  -0.0004256  -0.0006387
   59  -0.0020133   0.0034066  -0.0039021   0.0003900  -0.0000611  -0.0004984
   60  -0.0034000  -0.0038073  -0.0004678   0.0006143  -0.0005256  -0.0005173
   61  -0.0487765   0.0169489   0.0242308  -0.0007437   0.0004002   0.0008198
   62   0.0163727  -0.0097270  -0.0068981   0.0003915  -0.0007796   0.0006045
   63   0.0241226  -0.0067861  -0.0144782   0.0006380   0.0005289  -0.0000585
   64  -0.0007116   0.0003741   0.0005691   0.0000312  -0.0000612  -0.0000451
   65   0.0004782  -0.0006527   0.0005943  -0.0000739  -0.0005114   0.0003063
   66   0.0006383   0.0005806  -0.0001270  -0.0000560   0.0003316  -0.0002295
           49          50          51          52          53          54
    1  -0.0021162   0.0003329   0.0002102   0.0017015  -0.0000943   0.0000049
    2  -0.0002324  -0.0012135  -0.0006427  -0.0000292  -0.0003652   0.0004558
    3   0.0000628  -0.0003966  -0.0012657   0.0001340   0.0004408  -0.0000134
    4   0.0007212  -0.0003049  -0.0006682  -0.0006756   0.0001285  -0.0000906
    5  -0.0000601   0.0001541  -0.0000852  -0.0004340  -0.0000894  -0.0000277
    6  -0.0002884   0.0003632   0.0005195   0.0000762  -0.0000020  -0.0000086
    7   0.0000535   0.0003619   0.0009332   0.0000199  -0.0000037  -0.0000128
    8  -0.0000230  -0.0004438  -0.0008132   0.0002102   0.0000955   0.0000192
    9   0.0000524   0.0000189   0.0001288  -0.0000285  -0.0000165   0.0000223
   10  -0.0003272   0.0002368   0.0002456   0.0003079  -0.0000805   0.0000098
   11   0.0003713   0.0000764   0.0001598  -0.0003489  -0.0000289   0.0000139
   12  -0.0000639  -0.0001083   0.0001335   0.0001160  -0.0000154  -0.0000059
   13   0.0003206   0.0000135   0.0000753  -0.0003426   0.0000186  -0.0000126
   14  -0.0003340   0.0000055   0.0000330   0.0003519  -0.0000062   0.0000079
   15   0.0000307  -0.0000221  -0.0000236  -0.0000300   0.0000041  -0.0000037
   16  -0.0003281   0.0000219   0.0000058   0.0003680  -0.0000172   0.0000024
   17  -0.0000251  -0.0002311  -0.0003407   0.0000188   0.0000733  -0.0000051
   18   0.0000203   0.0001476  -0.0001260  -0.0000183  -0.0000149  -0.0000004
   19   0.0005518  -0.0000104  -0.0000077  -0.0005891   0.0000232  -0.0000045
   20   0.0000245  -0.0000026   0.0000324  -0.0000205  -0.0000020   0.0000034
   21  -0.0000078  -0.0000053   0.0000522   0.0000187  -0.0000034   0.0000004
   22  -0.0003883  -0.0003439  -0.0004409   0.0003206   0.0000723   0.0000065
   23  -0.0005313   0.0001902   0.0002574   0.0005473  -0.0000714   0.0000182
   24   0.0000334  -0.0001601  -0.0001667  -0.0001994  -0.0000025   0.0000044
   25   0.0002679   0.0000199   0.0000282  -0.0002742   0.0000063   0.0000016
   26   0.0004122  -0.0000135   0.0000438  -0.0004283   0.0000178   0.0000055
   27  -0.0000387  -0.0000250  -0.0000186   0.0000341   0.0000041  -0.0000006
   28   0.0006922  -0.0000969  -0.0000441  -0.0008416  -0.0000850   0.0000749
   29   0.0003814  -0.0001654  -0.0003523   0.0000382   0.0000026  -0.0000039
   30   0.0003302   0.0001537   0.0004031  -0.0000227   0.0000289  -0.0000059
   31  -0.0001318   0.0000174   0.0000611   0.0000854   0.0000030   0.0000055
   32  -0.0001075   0.0001533   0.0003441   0.0001492  -0.0000131   0.0000046
   33   0.0000193   0.0001055   0.0001364   0.0000201  -0.0000099  -0.0000240
   34   0.0029334  -0.0010711  -0.0012764  -0.0022638   0.0000893   0.0000260
   35  -0.0011886  -0.0263755  -0.0302187   0.0000712   0.0001333   0.0012371
   36  -0.0009452  -0.0304048  -0.0558649  -0.0001411   0.0014012   0.0013101
   37  -0.0289157   0.0458552   0.0705524   0.0032624  -0.0009137  -0.0013450
   38   0.0152135   0.0142879   0.0112332   0.0027932   0.0020681  -0.0038440
   39   0.0225389   0.0118499   0.0278813   0.0040933  -0.0040624  -0.0015173
   40  -0.0040738  -0.0001467  -0.0010423  -0.0013735   0.0005082   0.0007426
   41  -0.0000554   0.0057640  -0.0025694  -0.0000713   0.0000199  -0.0000014
   42  -0.0007288  -0.0025529   0.0033752  -0.0002251   0.0000184   0.0000662
   43  -0.1473675   0.0268167   0.0376588  -0.0380042   0.0160089   0.0228088
   44   0.0614672  -0.1301855  -0.0996462   0.0015701   0.0035080  -0.0012067
   45   0.0926474  -0.1015843  -0.2206016   0.0003427  -0.0004742   0.0037543
   46   0.0094486   0.0076809   0.0125098   0.0011203   0.0002301   0.0005921
   47  -0.0089543  -0.0034743  -0.0104310  -0.0003196  -0.0014160   0.0016870
   48  -0.0139127  -0.0091664  -0.0125252  -0.0003341   0.0017080   0.0001003
   49   0.4984880  -0.0064348   0.0088787  -0.1498910   0.0038728  -0.0005293
   50  -0.0064348   0.2754521   0.2368962   0.0038639  -0.0279467  -0.0077930
   51   0.0088787   0.2368962   0.4982831  -0.0004639  -0.0077465  -0.0352173
   52  -0.1498910   0.0038639  -0.0004639   0.2230931  -0.0064880   0.0008633
   53   0.0038728  -0.0279467  -0.0077465  -0.0064880   0.0186707   0.0113951
   54  -0.0005293  -0.0077930  -0.0352173   0.0008633   0.0113951   0.0291990
   55  -0.1531290  -0.0261812  -0.0452018  -0.0389112  -0.0133449  -0.0230978
   56  -0.0608657  -0.1256088  -0.0989408   0.0010752   0.0044974   0.0003040
   57  -0.0999557  -0.0972883  -0.2227545  -0.0006829  -0.0005140   0.0036124
   58   0.0095174  -0.0084582  -0.0130868   0.0011256  -0.0003827  -0.0004645
   59   0.0083154  -0.0034510  -0.0095964   0.0001490  -0.0015408   0.0017224
   60   0.0133743  -0.0101411  -0.0125416   0.0004462   0.0016998   0.0000840
   61  -0.0323206  -0.0429829  -0.0697551   0.0031785   0.0008601   0.0011748
   62  -0.0119161   0.0172820   0.0147738  -0.0028265   0.0023164  -0.0039964
   63  -0.0220713   0.0126314   0.0269040  -0.0042258  -0.0038364  -0.0014252
   64  -0.0040015   0.0008108   0.0008314  -0.0014169  -0.0004113  -0.0007561
   65   0.0006632   0.0057435  -0.0023918   0.0001282   0.0000766   0.0000043
   66   0.0005580  -0.0025147   0.0032910   0.0002269  -0.0000024   0.0000686
           55          56          57          58          59          60
    1   0.0030084   0.0012743   0.0019085  -0.0001265  -0.0000842  -0.0001001
    2   0.0019442   0.0029369  -0.0052843   0.0008628   0.0001720  -0.0000343
    3   0.0016877  -0.0044583  -0.0009704   0.0009414  -0.0001312   0.0002171
    4  -0.0003039  -0.0004500   0.0014158  -0.0003445  -0.0000274   0.0000036
    5   0.0000702   0.0005015   0.0002544  -0.0002638   0.0001190  -0.0000380
    6   0.0000034   0.0000984  -0.0001511   0.0000268  -0.0000493  -0.0000246
    7  -0.0008064  -0.0003432  -0.0001283   0.0000402  -0.0000300   0.0000068
    8   0.0007659  -0.0000413   0.0003292   0.0000847  -0.0000882   0.0000610
    9  -0.0001867  -0.0000512  -0.0000189   0.0000176  -0.0000008   0.0000046
   10  -0.0000799   0.0000721  -0.0002466   0.0000347  -0.0000028   0.0000015
   11  -0.0001902   0.0002474  -0.0005395   0.0000154   0.0000320  -0.0000025
   12   0.0000026   0.0003186   0.0002043  -0.0000733   0.0000007  -0.0000132
   13  -0.0001890  -0.0001133   0.0000619  -0.0000597  -0.0000023   0.0000092
   14   0.0000863   0.0000507   0.0000017   0.0000490  -0.0000125  -0.0000027
   15  -0.0000013  -0.0000103   0.0000053  -0.0000045   0.0000088  -0.0000018
   16   0.0000497   0.0000210  -0.0000327   0.0000389   0.0000093  -0.0000277
   17   0.0003497  -0.0000489   0.0004515  -0.0000113  -0.0000359   0.0000212
   18   0.0000548  -0.0001856   0.0000622   0.0000137  -0.0000101   0.0000086
   19  -0.0001969   0.0000858  -0.0000685  -0.0000825   0.0000149   0.0000100
   20  -0.0000417   0.0000315  -0.0000168  -0.0000047  -0.0000036   0.0000020
   21  -0.0000311   0.0000140  -0.0000200   0.0000008   0.0000043  -0.0000051
   22   0.0006576   0.0000582   0.0006409   0.0000181  -0.0000572   0.0000376
   23  -0.0001916  -0.0000181  -0.0001904   0.0000859   0.0000267  -0.0000352
   24   0.0001359   0.0003952  -0.0001869  -0.0000387  -0.0000097   0.0000173
   25  -0.0001465  -0.0000017  -0.0000543  -0.0000379   0.0000041   0.0000056
   26  -0.0001985   0.0000439  -0.0000813  -0.0000668  -0.0000076   0.0000193
   27   0.0000487   0.0000031   0.0000392   0.0000005  -0.0000012  -0.0000009
   28  -0.0004318   0.0005123  -0.0010740  -0.0000608   0.0000856  -0.0000131
   29   0.0001785  -0.0001369   0.0001150   0.0000308  -0.0000037  -0.0000183
   30  -0.0008900  -0.0001117   0.0001985  -0.0000509   0.0000857  -0.0000869
   31  -0.0001611   0.0000968  -0.0000708  -0.0000006  -0.0000397   0.0000279
   32  -0.0004002   0.0001326  -0.0000287  -0.0000042   0.0000078  -0.0000222
   33  -0.0001288  -0.0003076  -0.0001655   0.0000503   0.0000256  -0.0000070
   34  -0.0268642   0.0163417   0.0237810  -0.0049202  -0.0001444  -0.0010297
   35   0.0412088   0.0132807   0.0114863  -0.0004837   0.0056153  -0.0023611
   36   0.0634293   0.0091367   0.0266057  -0.0010247  -0.0022742   0.0033154
   37  -0.0507094  -0.0143202  -0.0249612  -0.0007559  -0.0005212  -0.0006939
   38  -0.0148965  -0.0076917  -0.0054832  -0.0003921  -0.0007406   0.0006260
   39  -0.0251856  -0.0057075  -0.0146471  -0.0005968   0.0006085  -0.0001095
   40  -0.0007231  -0.0003419  -0.0005299   0.0000429   0.0000019   0.0000799
   41  -0.0003069  -0.0005967   0.0006712   0.0000281  -0.0005419   0.0003289
   42  -0.0006502   0.0006171  -0.0001057   0.0000802   0.0003428  -0.0002412
   43   0.0612812   0.0099850   0.0183105  -0.0013775  -0.0020133  -0.0034000
   44  -0.0142724  -0.0089457  -0.0297435  -0.0015713   0.0034066  -0.0038073
   45  -0.0197216  -0.0283028  -0.0361264  -0.0028630  -0.0039021  -0.0004678
   46  -0.0011470   0.0018978   0.0026099   0.0005974   0.0003900   0.0006143
   47   0.0023555   0.0030986  -0.0039043  -0.0004256  -0.0000611  -0.0005256
   48   0.0030885  -0.0039661  -0.0005784  -0.0006387  -0.0004984  -0.0005173
   49  -0.1531290  -0.0608657  -0.0999557   0.0095174   0.0083154   0.0133743
   50  -0.0261812  -0.1256088  -0.0972883  -0.0084582  -0.0034510  -0.0101411
   51  -0.0452018  -0.0989408  -0.2227545  -0.0130868  -0.0095964  -0.0125416
   52  -0.0389112   0.0010752  -0.0006829   0.0011256   0.0001490   0.0004462
   53  -0.0133449   0.0044974  -0.0005140  -0.0003827  -0.0015408   0.0016998
   54  -0.0230978   0.0003040   0.0036124  -0.0004645   0.0017224   0.0000840
   55   0.6776054  -0.0351285  -0.0289130  -0.1243478   0.0661747   0.1004128
   56  -0.0351285   0.3007599   0.2687889   0.0675613  -0.1061445  -0.1093157
   57  -0.0289130   0.2687889   0.5531481   0.1026907  -0.1090994  -0.2035429
   58  -0.1243478   0.0675613   0.1026907   0.1298979  -0.0714786  -0.1081891
   59   0.0661747  -0.1061445  -0.1090994  -0.0714786   0.1027643   0.1206553
   60   0.1004128  -0.1093157  -0.2035429  -0.1081891   0.1206553   0.2103516
   61  -0.3325331   0.0270905   0.0293256  -0.0101975  -0.0007689  -0.0019058
   62  -0.0095738  -0.0803530  -0.0307119   0.0151132   0.0032992   0.0006652
   63  -0.0268957  -0.0284035  -0.1084231   0.0233830  -0.0000921   0.0042396
   64  -0.0119232  -0.0145056  -0.0240252   0.0009981   0.0000250   0.0003297
   65   0.0015991   0.0040054   0.0007848  -0.0002880  -0.0028113   0.0022252
   66   0.0020416   0.0000862   0.0038176  -0.0001740   0.0022107  -0.0006786
           61          62          63          64          65          66
    1  -0.0265348   0.0085600   0.0058075   0.0011154  -0.0014808  -0.0012571
    2   0.0174124   0.0034555   0.0009947   0.0000916  -0.0022625   0.0020092
    3   0.0237607  -0.0000123   0.0038103   0.0005701   0.0018927  -0.0003513
    4  -0.0023165  -0.0018473  -0.0023718   0.0001464   0.0009296  -0.0000059
    5  -0.0042354   0.0002854   0.0013363   0.0002704  -0.0003062  -0.0003666
    6   0.0009232   0.0003146  -0.0000842  -0.0000456  -0.0000765   0.0002263
    7   0.0013689  -0.0000135  -0.0008865  -0.0000413   0.0000197   0.0000648
    8   0.0000581   0.0007644   0.0002143  -0.0001392   0.0000331   0.0001806
    9   0.0004122  -0.0001608   0.0000789   0.0000563   0.0000691  -0.0000363
   10  -0.0004978   0.0005576   0.0004151   0.0000153  -0.0002898  -0.0001142
   11   0.0002374  -0.0000228   0.0003243   0.0001020  -0.0003488  -0.0001044
   12  -0.0010390  -0.0001164  -0.0001920   0.0000318  -0.0000673  -0.0000309
   13  -0.0002704  -0.0000597  -0.0003206   0.0000490   0.0000495  -0.0000732
   14   0.0002680   0.0000964   0.0000918  -0.0000657  -0.0000195   0.0001241
   15  -0.0001129  -0.0000307   0.0000172  -0.0000178   0.0000062  -0.0000207
   16   0.0003610  -0.0004989   0.0000064  -0.0000534   0.0000350   0.0000422
   17   0.0000137   0.0001910  -0.0003592  -0.0001146   0.0003399   0.0001690
   18   0.0000732   0.0001830  -0.0000176   0.0000217  -0.0000092  -0.0000564
   19  -0.0004003  -0.0002508  -0.0002379   0.0000722  -0.0000568  -0.0000602
   20  -0.0000064  -0.0000076  -0.0000266   0.0000019  -0.0000180   0.0000206
   21   0.0000167   0.0000023   0.0000186  -0.0000046  -0.0000073  -0.0000089
   22  -0.0003189   0.0008076  -0.0004774  -0.0002549   0.0004792   0.0003363
   23   0.0006945   0.0003443   0.0001147  -0.0000587  -0.0001037   0.0002774
   24  -0.0008006  -0.0004504  -0.0000469  -0.0000508  -0.0000610   0.0001778
   25  -0.0000537  -0.0000263  -0.0001364   0.0000344  -0.0000650  -0.0000042
   26  -0.0001515  -0.0001240  -0.0001813   0.0000579  -0.0001096  -0.0000276
   27  -0.0000374   0.0000441  -0.0000457   0.0000146   0.0000229  -0.0000059
   28   0.0001444  -0.0030468  -0.0008008  -0.0000288  -0.0005017   0.0003684
   29   0.0021735  -0.0023777  -0.0009127  -0.0000528   0.0005439  -0.0003067
   30   0.0016807  -0.0009632  -0.0008781   0.0002155   0.0003006   0.0001822
   31  -0.0000220  -0.0001516   0.0000943   0.0000050  -0.0001058   0.0000757
   32  -0.0000091   0.0002597  -0.0001486   0.0000441  -0.0000168   0.0003312
   33   0.0005929   0.0005587   0.0006024   0.0001372   0.0000888  -0.0003080
   34  -0.1636763   0.0573511   0.0918554   0.0098702  -0.0079735  -0.0129120
   35   0.0278739  -0.1276943  -0.0951851   0.0071237  -0.0027836  -0.0091559
   36   0.0390274  -0.0916837  -0.2052144   0.0118380  -0.0107452  -0.0120961
   37   0.0625056  -0.0133910  -0.0201811  -0.0009144   0.0022713   0.0031661
   38   0.0095898  -0.0096229  -0.0313332   0.0019637   0.0031279  -0.0043525
   39   0.0189148  -0.0320790  -0.0408207   0.0026508  -0.0043245  -0.0004547
   40  -0.0012445  -0.0015220  -0.0030341   0.0005424  -0.0004675  -0.0006944
   41  -0.0019419   0.0035419  -0.0040284   0.0003888  -0.0000778  -0.0005354
   42  -0.0034196  -0.0041534  -0.0004637   0.0006375  -0.0005986  -0.0005874
   43  -0.0487765   0.0163727   0.0241226  -0.0007116   0.0004782   0.0006383
   44   0.0169489  -0.0097270  -0.0067861   0.0003741  -0.0006527   0.0005806
   45   0.0242308  -0.0068981  -0.0144782   0.0005691   0.0005943  -0.0001270
   46  -0.0007437   0.0003915   0.0006380   0.0000312  -0.0000739  -0.0000560
   47   0.0004002  -0.0007796   0.0005289  -0.0000612  -0.0005114   0.0003316
   48   0.0008198   0.0006045  -0.0000585  -0.0000451   0.0003063  -0.0002295
   49  -0.0323206  -0.0119161  -0.0220713  -0.0040015   0.0006632   0.0005580
   50  -0.0429829   0.0172820   0.0126314   0.0008108   0.0057435  -0.0025147
   51  -0.0697551   0.0147738   0.0269040   0.0008314  -0.0023918   0.0032910
   52   0.0031785  -0.0028265  -0.0042258  -0.0014169   0.0001282   0.0002269
   53   0.0008601   0.0023164  -0.0038364  -0.0004113   0.0000766  -0.0000024
   54   0.0011748  -0.0039964  -0.0014252  -0.0007561   0.0000043   0.0000686
   55  -0.3325331  -0.0095738  -0.0268957  -0.0119232   0.0015991   0.0020416
   56   0.0270905  -0.0803530  -0.0284035  -0.0145056   0.0040054   0.0000862
   57   0.0293256  -0.0307119  -0.1084231  -0.0240252   0.0007848   0.0038176
   58  -0.0101975   0.0151132   0.0233830   0.0009981  -0.0002880  -0.0001740
   59  -0.0007689   0.0032992  -0.0000921   0.0000250  -0.0028113   0.0022107
   60  -0.0019058   0.0006652   0.0042396   0.0003297   0.0022252  -0.0006786
   61   0.6816725   0.0079957   0.0406112  -0.1293236  -0.0615275  -0.1044964
   62   0.0079957   0.2958459   0.2556319  -0.0620225  -0.0969728  -0.1015185
   63   0.0406112   0.2556319   0.5416559  -0.1052884  -0.1005771  -0.2051724
   64  -0.1293236  -0.0620225  -0.1052884   0.1357898   0.0661776   0.1123296
   65  -0.0615275  -0.0969728  -0.1005771   0.0661776   0.0931240   0.1125635
   66  -0.1044964  -0.1015185  -0.2051724   0.1123296   0.1125635   0.2124005
 **********************************************************************
 **                                                                  **
 **                       VIBRATIONAL ANALYSIS                       **
 **                       --------------------                       **
 **                                                                  **
 **        VIBRATIONAL FREQUENCIES (CM**-1) AND NORMAL MODES         **
 **     FORCE CONSTANTS (mDYN/ANGSTROM) AND REDUCED MASSES (AMU)     **
 **                  INFRARED INTENSITIES (KM/MOL)                   **
 **                                                                  **
 **********************************************************************


 Mode:                 1                      2                      3
 Frequency:        26.47                  37.04                  45.62
 Force Cnst:      0.0020                 0.0106                 0.0179
 Red. Mass:       4.8512                13.0580                14.5918
 IR Active:          YES                    YES                    YES
 IR Intens:        0.055                  0.105                  0.089
 Raman Active:       YES                    YES                    YES
               X      Y      Z        X      Y      Z        X      Y      Z
 C          0.008  0.045 -0.016    0.003  0.035 -0.217   -0.011 -0.164 -0.034
 C         -0.014  0.035  0.008   -0.015  0.024 -0.161    0.052 -0.120 -0.039
 Cl        -0.055  0.056 -0.005   -0.034  0.026 -0.250    0.127 -0.166 -0.145
 C         -0.013  0.011  0.028   -0.014  0.010 -0.015    0.051 -0.034  0.023
 Cl        -0.039 -0.002  0.080   -0.038  0.001  0.106    0.140  0.028  0.106
 C          0.005  0.000  0.002    0.008  0.001  0.049   -0.020  0.005  0.025
 Cl         0.007 -0.027  0.021    0.012 -0.016  0.305   -0.025  0.120  0.137
 C          0.024  0.011 -0.038    0.027  0.007 -0.077   -0.088 -0.043 -0.057
 Cl         0.051 -0.004 -0.088    0.055 -0.005 -0.056   -0.193  0.001 -0.148
 C          0.022  0.035 -0.038    0.026  0.024 -0.201   -0.082 -0.127 -0.063
 H          0.034  0.042 -0.055    0.043  0.030 -0.261   -0.137 -0.163 -0.086
 C          0.006  0.042 -0.019    0.003  0.061 -0.185   -0.013 -0.189  0.022
 C          0.024  0.226 -0.142   -0.074 -0.056 -0.058   -0.072 -0.037 -0.026
 H          0.040  0.391 -0.241   -0.137 -0.132 -0.048   -0.122  0.004 -0.087
 C          0.022  0.193 -0.131   -0.077 -0.095  0.068   -0.070  0.100 -0.016
 H          0.032  0.334 -0.223   -0.137 -0.199  0.173   -0.118  0.243 -0.068
 C          0.009 -0.030  0.006   -0.003 -0.013  0.063   -0.003  0.074  0.045
 Cl         0.006 -0.087  0.027   -0.006 -0.112  0.260    0.006  0.347  0.005
 C         -0.006 -0.212  0.128    0.075  0.131 -0.080    0.058 -0.130  0.128
 H         -0.019 -0.383  0.231    0.135  0.202 -0.086    0.110 -0.163  0.185
 C         -0.004 -0.172  0.115    0.074  0.165 -0.203    0.052 -0.259  0.115
 H         -0.012 -0.314  0.205    0.133  0.259 -0.300    0.103 -0.389  0.157
 TransDip   0.005  0.005 -0.001   -0.001  0.001 -0.010   -0.001 -0.010  0.000

 Mode:                 4                      5                      6
 Frequency:        78.95                  94.65                 145.27
 Force Cnst:      0.1150                 0.0619                 0.1204
 Red. Mass:      31.3181                11.7228                 9.6814
 IR Active:          YES                    YES                    YES
 IR Intens:        0.001                  0.308                  0.217
 Raman Active:       YES                    YES                    YES
               X      Y      Z        X      Y      Z        X      Y      Z
 C         -0.002 -0.014 -0.051    0.002 -0.056 -0.271   -0.001 -0.092  0.120
 C          0.003 -0.014 -0.059    0.012 -0.035 -0.083    0.013 -0.090  0.102
 Cl         0.010 -0.042 -0.337    0.009  0.000  0.292    0.060 -0.128  0.019
 C          0.003  0.001  0.094    0.012 -0.017 -0.083    0.020 -0.055  0.087
 Cl         0.016  0.038  0.615    0.035  0.001 -0.012    0.083 -0.030 -0.038
 C         -0.000 -0.005 -0.063   -0.006 -0.007 -0.089   -0.004 -0.039  0.090
 Cl        -0.004 -0.024 -0.549   -0.007  0.029 -0.029   -0.009  0.020 -0.019
 C         -0.003 -0.002  0.063   -0.022 -0.018 -0.103   -0.029 -0.057  0.113
 Cl        -0.008  0.010  0.269   -0.052  0.014  0.257   -0.138 -0.023 -0.062
 C         -0.002 -0.007  0.092   -0.019 -0.047 -0.286   -0.016 -0.090  0.159
 H         -0.003 -0.001  0.190   -0.033 -0.060 -0.341   -0.034 -0.102  0.154
 C         -0.002  0.001 -0.074    0.003 -0.055 -0.250    0.000  0.047 -0.010
 C         -0.031 -0.012 -0.046   -0.077  0.017 -0.236    0.013  0.207 -0.114
 H         -0.057 -0.032 -0.049   -0.141  0.038 -0.294    0.018  0.205 -0.111
 C         -0.032 -0.004 -0.010   -0.082  0.060 -0.136    0.014  0.315 -0.185
 H         -0.054 -0.022  0.016   -0.152  0.120 -0.122    0.018  0.366 -0.218
 C         -0.005  0.018 -0.007    0.009  0.014 -0.044    0.008  0.237 -0.137
 Cl        -0.006 -0.001  0.066    0.010  0.065  0.138   -0.005 -0.146  0.118
 C          0.024  0.048 -0.046    0.097 -0.066 -0.057    0.005  0.268 -0.155
 H          0.048  0.071 -0.045    0.166 -0.104  0.014    0.003  0.277 -0.162
 C          0.022  0.037 -0.079    0.090 -0.097 -0.164   -0.001  0.171 -0.090
 H          0.043  0.049 -0.101    0.162 -0.160 -0.177   -0.006  0.139 -0.068
 TransDip  -0.001 -0.000 -0.000   -0.002 -0.003 -0.017   -0.001  0.013 -0.007

 Mode:                 7                      8                      9
 Frequency:       177.25                 208.07                 216.36
 Force Cnst:      0.3302                 0.3101                 0.6443
 Red. Mass:      17.8419                12.1588                23.3611
 IR Active:          YES                    YES                    YES
 IR Intens:        0.031                  0.221                  0.306
 Raman Active:       YES                    YES                    YES
               X      Y      Z        X      Y      Z        X      Y      Z
 C          0.059 -0.017  0.005    0.004 -0.001  0.024   -0.009 -0.083  0.018
 C         -0.022 -0.030 -0.001    0.000  0.013  0.149   -0.050 -0.125 -0.068
 Cl        -0.243  0.075 -0.026   -0.128  0.065 -0.008   -0.299 -0.030 -0.007
 C         -0.037 -0.042  0.012    0.005  0.010  0.276   -0.026 -0.140 -0.152
 Cl        -0.187 -0.134  0.005    0.024  0.005 -0.081    0.172 -0.016  0.042
 C         -0.045 -0.010  0.018   -0.016  0.023  0.334   -0.117 -0.090 -0.194
 Cl        -0.055  0.025 -0.008   -0.027  0.138 -0.084   -0.165  0.482  0.022
 C         -0.046  0.003  0.021   -0.011  0.021  0.332   -0.096 -0.110 -0.187
 Cl        -0.336  0.138 -0.012    0.130 -0.069 -0.100    0.235 -0.297  0.067
 C         -0.018 -0.015  0.022   -0.013  0.029  0.240   -0.073 -0.061 -0.115
 H         -0.054 -0.039  0.023   -0.014  0.024  0.170   -0.100 -0.076 -0.069
 C          0.147 -0.022  0.006    0.003 -0.086 -0.204    0.015 -0.018  0.147
 C          0.223 -0.063 -0.000   -0.018 -0.131 -0.179    0.045  0.035  0.111
 H          0.265 -0.061  0.028   -0.042 -0.141 -0.189    0.064  0.026  0.131
 C          0.247 -0.072  0.011   -0.039 -0.170 -0.119    0.069  0.106  0.059
 H          0.208 -0.078  0.042   -0.060 -0.191 -0.093    0.062  0.130  0.051
 C          0.301 -0.030  0.013    0.001 -0.142 -0.099    0.072  0.119  0.042
 Cl         0.351 -0.005 -0.007    0.010  0.120  0.136    0.084 -0.092 -0.074
 C          0.251  0.011  0.014    0.039 -0.150 -0.134    0.039  0.142  0.056
 H          0.217  0.025 -0.020    0.059 -0.151 -0.120    0.023  0.176  0.024
 C          0.230  0.012  0.013    0.019 -0.121 -0.187    0.043  0.061  0.114
 H          0.279  0.014 -0.023    0.041 -0.124 -0.202    0.052  0.052  0.114
 TransDip  -0.002 -0.005 -0.000    0.000 -0.009 -0.012    0.006  0.016  0.004

 Mode:                10                     11                     12
 Frequency:       230.22                 239.96                 267.95
 Force Cnst:      1.0526                 0.7333                 0.2796
 Red. Mass:      33.7091                21.6160                 6.6089
 IR Active:          YES                    YES                    YES
 IR Intens:        0.033                  0.005                  0.208
 Raman Active:       YES                    YES                    YES
               X      Y      Z        X      Y      Z        X      Y      Z
 C         -0.004 -0.018  0.002    0.091 -0.032 -0.003   -0.002  0.003  0.046
 C         -0.062 -0.070  0.012    0.160 -0.007  0.003    0.006 -0.006 -0.270
 Cl        -0.402  0.086 -0.015   -0.262  0.224 -0.023   -0.009  0.037  0.061
 C         -0.061 -0.018  0.010    0.224 -0.114  0.006    0.003 -0.012 -0.345
 Cl         0.608  0.412 -0.033    0.161 -0.240  0.012   -0.003  0.010  0.072
 C         -0.109 -0.007  0.008    0.300 -0.097 -0.004    0.006 -0.009 -0.252
 Cl        -0.110 -0.466  0.025    0.385  0.133 -0.010    0.011 -0.003  0.061
 C         -0.040  0.018  0.001    0.188 -0.143 -0.011    0.001  0.003  0.066
 Cl        -0.088  0.027 -0.001   -0.225  0.058  0.006    0.002 -0.002 -0.038
 C         -0.038 -0.011 -0.002    0.178 -0.112 -0.020   -0.002  0.021  0.375
 H         -0.062 -0.027 -0.008    0.263 -0.059 -0.022    0.002  0.045  0.700
 C          0.007 -0.001  0.004   -0.001  0.003  0.012    0.002 -0.041  0.007
 C          0.017 -0.015  0.010   -0.101  0.021  0.049    0.029 -0.040 -0.025
 H          0.020 -0.013  0.012   -0.165 -0.002  0.021    0.056 -0.040 -0.007
 C          0.024 -0.036  0.028   -0.121  0.000  0.072    0.020 -0.035 -0.088
 H          0.013 -0.048  0.043   -0.084 -0.028  0.062    0.053 -0.040 -0.109
 C          0.037 -0.016  0.022   -0.180 -0.003  0.042   -0.003 -0.027 -0.100
 Cl         0.050 -0.002 -0.016   -0.242 -0.004 -0.035   -0.003  0.034  0.072
 C          0.029  0.008  0.011   -0.110 -0.004  0.005   -0.023 -0.030 -0.092
 H          0.025  0.024 -0.002   -0.056  0.025  0.025   -0.053 -0.033 -0.112
 C          0.027  0.009  0.006   -0.079 -0.005 -0.011   -0.033 -0.040 -0.026
 H          0.038  0.015 -0.007   -0.127  0.021  0.008   -0.067 -0.047  0.001
 TransDip   0.006  0.002  0.000    0.001  0.001  0.002    0.000 -0.003  0.014

 Mode:                13                     14                     15
 Frequency:       302.68                 331.59                 334.31
 Force Cnst:      0.3935                 0.5035                 1.0957
 Red. Mass:       7.2902                 7.7722                16.6389
 IR Active:          YES                    YES                    YES
 IR Intens:        0.345                  0.466                  0.124
 Raman Active:       YES                    YES                    YES
               X      Y      Z        X      Y      Z        X      Y      Z
 C         -0.005  0.007 -0.181   -0.016 -0.035 -0.068    0.062 -0.132 -0.033
 C         -0.024 -0.024 -0.218    0.074  0.071 -0.076   -0.029 -0.185 -0.045
 Cl         0.026 -0.037  0.056    0.052  0.206 -0.007   -0.220 -0.293  0.034
 C         -0.016 -0.024 -0.053    0.046  0.048  0.010   -0.019  0.027 -0.024
 Cl         0.022 -0.006  0.009   -0.037  0.022 -0.003   -0.075  0.015  0.001
 C         -0.008 -0.020  0.131   -0.001  0.042  0.088    0.021  0.097  0.015
 Cl        -0.019  0.016 -0.020   -0.004 -0.045 -0.011    0.070  0.015 -0.004
 C          0.005 -0.014  0.240   -0.071 -0.002  0.080    0.104  0.197  0.037
 Cl        -0.028 -0.031 -0.049    0.002 -0.080 -0.009    0.216  0.392 -0.029
 C          0.016  0.003  0.154   -0.085  0.003  0.001    0.074 -0.043  0.034
 H          0.034  0.019  0.235   -0.091 -0.001  0.004   -0.061 -0.122  0.066
 C          0.003  0.123 -0.180   -0.013 -0.277  0.041    0.034 -0.198  0.006
 C         -0.108  0.107 -0.080   -0.100 -0.227  0.062   -0.076 -0.155  0.042
 H         -0.221  0.130 -0.170   -0.202 -0.368  0.090   -0.185 -0.269  0.045
 C         -0.095  0.029  0.193   -0.076  0.149  0.006   -0.069  0.110  0.027
 H         -0.218  0.040  0.276   -0.175  0.217  0.036   -0.130  0.148  0.047
 C          0.001 -0.017  0.270    0.015  0.300 -0.040   -0.026  0.211 -0.011
 Cl         0.003 -0.046 -0.149    0.010 -0.093 -0.035   -0.069 -0.066 -0.034
 C          0.096  0.008  0.205    0.088  0.153  0.005    0.073  0.094  0.003
 H          0.216 -0.006  0.297    0.185  0.214  0.031    0.180  0.141  0.046
 C          0.114  0.098 -0.076    0.082 -0.226  0.062    0.081 -0.174  0.019
 H          0.233  0.104 -0.161    0.176 -0.364  0.080    0.138 -0.278  0.043
 TransDip  -0.005  0.013  0.013   -0.002 -0.021  0.006   -0.002 -0.010  0.005

 Mode:                16                     17                     18
 Frequency:       354.31                 403.62                 418.47
 Force Cnst:      2.1142                 0.6646                 0.3074
 Red. Mass:      28.5858                 6.9243                 2.9797
 IR Active:          YES                    YES                    YES
 IR Intens:        0.216                  0.187                  0.587
 Raman Active:       YES                    YES                    YES
               X      Y      Z        X      Y      Z        X      Y      Z
 C         -0.129 -0.071  0.014    0.008 -0.028  0.188    0.003  0.000 -0.019
 C         -0.145 -0.022  0.023    0.032  0.021  0.356   -0.003 -0.005 -0.034
 Cl        -0.126 -0.184  0.013    0.008  0.034 -0.034    0.003 -0.006  0.005
 C         -0.126  0.223 -0.002    0.021  0.020  0.082   -0.002 -0.000 -0.004
 Cl        -0.284  0.509 -0.030   -0.016  0.006 -0.011   -0.003  0.004  0.000
 C          0.212  0.029 -0.013   -0.005  0.003 -0.331    0.001  0.000  0.032
 Cl         0.479  0.049 -0.004   -0.009 -0.007  0.042    0.001  0.001 -0.004
 C          0.038 -0.157 -0.002   -0.020  0.001 -0.213    0.003 -0.001  0.015
 Cl        -0.104 -0.300  0.017    0.012  0.003  0.022   -0.003 -0.003 -0.001
 C          0.017 -0.167  0.009   -0.021 -0.007  0.190    0.003 -0.002 -0.017
 H          0.111 -0.110 -0.004   -0.044 -0.013  0.311    0.003 -0.002 -0.017
 C         -0.087 -0.006 -0.010    0.003 -0.073 -0.155    0.001  0.006  0.012
 C         -0.040 -0.030 -0.022   -0.082  0.022 -0.178    0.016  0.182 -0.101
 H         -0.011 -0.040  0.004   -0.207  0.064 -0.288    0.038  0.394 -0.227
 C         -0.020 -0.001 -0.024   -0.092 -0.013  0.089    0.001 -0.174  0.105
 H         -0.070  0.025 -0.003   -0.219  0.005  0.168    0.003 -0.378  0.226
 C          0.048  0.005  0.006   -0.001 -0.016  0.150    0.001  0.000 -0.010
 Cl         0.121 -0.008 -0.005   -0.004 -0.014 -0.048   -0.003  0.001  0.003
 C         -0.002  0.004  0.033    0.097  0.052  0.039   -0.000  0.176 -0.116
 H         -0.035 -0.020  0.025    0.234  0.150  0.067   -0.005  0.378 -0.251
 C         -0.020  0.013  0.012    0.088 -0.054 -0.137   -0.010 -0.174  0.127
 H          0.027 -0.002 -0.012    0.209 -0.094 -0.197   -0.026 -0.379  0.261
 TransDip  -0.013  0.007 -0.000    0.011 -0.008 -0.000    0.024  0.004  0.001

 Mode:                19                     20                     21
 Frequency:       449.81                 496.54                 545.71
 Force Cnst:      1.4555                 0.5393                 1.0148
 Red. Mass:      12.2097                 3.7128                 5.7834
 IR Active:          YES                    YES                    YES
 IR Intens:       27.614                  6.450                  2.172
 Raman Active:       YES                    YES                    YES
               X      Y      Z        X      Y      Z        X      Y      Z
 C         -0.226  0.040 -0.003    0.005  0.128 -0.057   -0.020  0.009 -0.159
 C         -0.091  0.061  0.011   -0.069  0.051  0.043   -0.002  0.001 -0.249
 Cl         0.016 -0.004  0.001    0.005 -0.046  0.000   -0.011 -0.023  0.020
 C         -0.026 -0.013  0.003   -0.056 -0.027  0.070    0.011  0.047  0.383
 Cl         0.106 -0.133  0.007    0.024 -0.005 -0.006    0.015 -0.034 -0.028
 C         -0.000  0.011 -0.014    0.006 -0.065 -0.063   -0.029  0.060  0.029
 Cl         0.124 -0.003  0.001   -0.018  0.017  0.006    0.049 -0.012 -0.001
 C         -0.074  0.023 -0.003    0.078 -0.034 -0.037   -0.089  0.035 -0.328
 Cl         0.061  0.083 -0.004   -0.038 -0.019  0.002    0.004 -0.018  0.019
 C         -0.130  0.032  0.009    0.091  0.083  0.053   -0.098  0.070  0.163
 H         -0.081  0.068  0.017    0.176  0.141  0.136   -0.136  0.084  0.712
 C         -0.312  0.020 -0.018    0.009  0.194 -0.133    0.008 -0.025  0.051
 C         -0.269 -0.024 -0.061    0.001 -0.077  0.040    0.027  0.015  0.034
 H         -0.216 -0.021 -0.027   -0.018 -0.361  0.216    0.065  0.095  0.007
 C         -0.228 -0.037 -0.053   -0.001 -0.051  0.034    0.032  0.010 -0.020
 H         -0.374 -0.015  0.040   -0.015 -0.347  0.222    0.070  0.075 -0.085
 C         -0.008  0.020 -0.006    0.010  0.236 -0.147    0.013 -0.046  0.006
 Cl         0.360 -0.014  0.000   -0.005 -0.016  0.010   -0.024  0.003  0.001
 C         -0.216  0.053  0.060    0.004 -0.049  0.033    0.022  0.006 -0.019
 H         -0.352  0.005 -0.003   -0.001 -0.341  0.220    0.002  0.060 -0.067
 C         -0.263  0.020  0.054    0.002 -0.079  0.044    0.027  0.026  0.031
 H         -0.201 -0.030  0.040    0.000 -0.370  0.219    0.006  0.093  0.007
 TransDip  -0.168  0.010  0.001    0.025 -0.050  0.059    0.005  0.041  0.023

 Mode:                22                     23                     24
 Frequency:       550.60                 604.75                 625.32
 Force Cnst:      1.6803                 0.8836                 1.9763
 Red. Mass:       9.4076                 4.1009                 8.5785
 IR Active:          YES                    YES                    YES
 IR Intens:        4.642                 18.607                  0.431
 Raman Active:       YES                    YES                    YES
               X      Y      Z        X      Y      Z        X      Y      Z
 C          0.061 -0.138 -0.045   -0.010  0.222 -0.029   -0.002  0.033  0.352
 C          0.027 -0.108 -0.109   -0.120  0.122  0.013   -0.014 -0.001 -0.163
 Cl         0.039  0.106  0.000    0.003 -0.057  0.003    0.001  0.000  0.012
 C         -0.012 -0.080  0.165   -0.108 -0.052  0.003   -0.013 -0.019 -0.174
 Cl        -0.065  0.125 -0.019    0.028 -0.003  0.000    0.002  0.002  0.010
 C          0.108 -0.195  0.036    0.008 -0.114 -0.008    0.003  0.003  0.384
 Cl        -0.171  0.037 -0.002   -0.005  0.019 -0.000   -0.000  0.001 -0.021
 C          0.287 -0.189 -0.135    0.122 -0.046  0.017    0.011 -0.024 -0.334
 Cl         0.006  0.084  0.004   -0.038 -0.010 -0.000   -0.002  0.003  0.020
 C          0.325 -0.285  0.074    0.115  0.195 -0.012    0.011  0.015  0.023
 H          0.410 -0.221  0.307    0.291  0.308 -0.002    0.022  0.013 -0.099
 C         -0.030 -0.024  0.041   -0.005 -0.145  0.051   -0.001 -0.028 -0.121
 C         -0.116  0.020  0.037    0.007 -0.102 -0.006    0.155 -0.090 -0.190
 H         -0.133  0.048  0.007   -0.015  0.114 -0.163    0.033 -0.213 -0.190
 C         -0.112  0.010 -0.022    0.010  0.084 -0.036    0.144  0.042  0.128
 H         -0.110  0.067 -0.058   -0.017  0.430 -0.225    0.013 -0.028  0.261
 C         -0.064 -0.042  0.006   -0.001 -0.121  0.107    0.003  0.095  0.067
 Cl         0.096 -0.002 -0.001   -0.003  0.002 -0.002   -0.000  0.006  0.010
 C         -0.095  0.001 -0.023    0.003  0.084 -0.034   -0.139  0.050  0.128
 H         -0.134  0.043 -0.076    0.054  0.426 -0.223   -0.015 -0.031  0.264
 C         -0.091  0.009  0.012   -0.008 -0.100 -0.004   -0.159 -0.076 -0.190
 H         -0.144  0.071  0.013    0.036  0.114 -0.163   -0.049 -0.207 -0.189
 TransDip   0.015 -0.066  0.013    0.026  0.124 -0.054    0.007 -0.011  0.017

 Mode:                25                     26                     27
 Frequency:       641.30                 652.30                 722.97
 Force Cnst:      2.8358                 2.0699                 1.8440
 Red. Mass:      11.7032                 8.2567                 5.9879
 IR Active:          YES                    YES                    YES
 IR Intens:       26.611                  0.337                  0.962
 Raman Active:       YES                    YES                    YES
               X      Y      Z        X      Y      Z        X      Y      Z
 C          0.267  0.075 -0.027    0.015  0.069  0.190    0.013  0.055  0.383
 C          0.352  0.061 -0.013   -0.012  0.042  0.024   -0.021 -0.001 -0.332
 Cl        -0.098 -0.135  0.012   -0.004 -0.022  0.004    0.002 -0.005  0.012
 C          0.337  0.196 -0.007   -0.008 -0.006 -0.212   -0.023 -0.007  0.251
 Cl        -0.043 -0.019  0.001    0.006 -0.006  0.011    0.002  0.002 -0.008
 C          0.137  0.278 -0.028    0.005  0.013  0.293   -0.012 -0.039 -0.201
 Cl        -0.127 -0.039  0.003   -0.004 -0.000 -0.014    0.005  0.003  0.005
 C          0.079  0.192  0.003    0.023  0.002 -0.244    0.015  0.003  0.148
 Cl        -0.074 -0.147  0.007   -0.014 -0.015  0.013   -0.005 -0.001  0.001
 C          0.121  0.178 -0.013    0.027  0.081  0.057    0.009  0.056 -0.116
 H          0.074  0.151  0.020    0.062  0.100 -0.002    0.042  0.041 -0.658
 C          0.114 -0.019 -0.002    0.009  0.040  0.069    0.020 -0.071  0.047
 C         -0.097  0.043  0.076   -0.264  0.097  0.120   -0.055  0.056 -0.037
 H         -0.262 -0.001 -0.005   -0.213  0.092  0.155   -0.097  0.065 -0.071
 C         -0.110  0.067  0.079   -0.280 -0.088 -0.147   -0.073 -0.049  0.017
 H         -0.063  0.074  0.041   -0.215 -0.137 -0.165   -0.089 -0.152  0.088
 C         -0.175 -0.000  0.016   -0.010 -0.044 -0.079   -0.020  0.069 -0.039
 Cl         0.118 -0.002  0.002    0.005 -0.014 -0.022    0.008 -0.004 -0.005
 C         -0.166 -0.021 -0.058    0.264 -0.114 -0.155    0.062 -0.074 -0.014
 H         -0.098  0.034 -0.048    0.206 -0.154 -0.169    0.107 -0.160  0.071
 C         -0.152 -0.073 -0.099    0.260  0.074  0.110    0.049  0.029 -0.066
 H         -0.299  0.006 -0.043    0.189  0.083  0.153    0.047  0.053 -0.080
 TransDip   0.090  0.138 -0.012    0.010  0.012 -0.010   -0.002 -0.004 -0.031

 Mode:                28                     29                     30
 Frequency:       737.01                 748.31                 817.36
 Force Cnst:      2.4501                 1.2275                 2.6650
 Red. Mass:       7.6557                 3.7206                 6.7705
 IR Active:          YES                    YES                    YES
 IR Intens:       38.282                  8.382                 69.270
 Raman Active:       YES                    YES                    YES
               X      Y      Z        X      Y      Z        X      Y      Z
 C         -0.125 -0.001  0.083    0.024 -0.032  0.096   -0.102 -0.046  0.014
 C          0.070  0.093 -0.071   -0.018 -0.059 -0.056   -0.255 -0.032  0.003
 Cl        -0.032 -0.037  0.005    0.009  0.019  0.001    0.018  0.029 -0.002
 C          0.121  0.185  0.028   -0.024 -0.007  0.034   -0.235  0.295 -0.017
 Cl         0.011 -0.038  0.001    0.001 -0.002 -0.001    0.062 -0.098  0.006
 C          0.173  0.143 -0.035   -0.045  0.014 -0.025    0.010  0.233 -0.011
 Cl        -0.081 -0.012  0.002    0.019 -0.000  0.000   -0.003 -0.000  0.000
 C          0.094  0.027  0.013   -0.036  0.025  0.007    0.126  0.205 -0.014
 Cl        -0.009 -0.030  0.002    0.004 -0.001  0.001   -0.019 -0.063  0.003
 C          0.091 -0.107 -0.008   -0.023 -0.037 -0.005    0.169 -0.220  0.014
 H          0.189 -0.053 -0.133   -0.098 -0.098 -0.189    0.107 -0.264 -0.019
 C         -0.222  0.084 -0.049    0.052  0.232 -0.147    0.018  0.007 -0.004
 C          0.013 -0.170 -0.184   -0.014 -0.066  0.110    0.014  0.002  0.082
 H          0.253 -0.240  0.016   -0.082 -0.441  0.314   -0.024  0.344 -0.164
 C          0.003 -0.083 -0.235   -0.003  0.151 -0.041    0.037 -0.003  0.112
 H         -0.232  0.028 -0.140    0.054  0.179 -0.097    0.138  0.278 -0.126
 C          0.252 -0.083  0.049   -0.058 -0.197  0.121   -0.064  0.067 -0.038
 Cl        -0.087  0.004 -0.002    0.017  0.004 -0.004    0.012 -0.004  0.002
 C          0.037  0.168  0.164    0.012  0.095 -0.128    0.039 -0.097 -0.052
 H         -0.193  0.147  0.026    0.059  0.147 -0.131    0.155  0.181 -0.158
 C          0.044  0.089  0.226    0.000 -0.119  0.026    0.013 -0.076 -0.058
 H          0.285 -0.099  0.177   -0.061 -0.480  0.283   -0.013  0.214 -0.218
 TransDip   0.174  0.094 -0.009   -0.064 -0.065  0.019   -0.113  0.237 -0.044

 Mode:                31                     32                     33
 Frequency:       835.46                 846.10                 867.61
 Force Cnst:      0.5123                 0.7281                 3.8434
 Red. Mass:       1.2457                 1.7261                 8.6659
 IR Active:          YES                    YES                    YES
 IR Intens:        0.336                 22.543                  0.952
 Raman Active:       YES                    YES                    YES
               X      Y      Z        X      Y      Z        X      Y      Z
 C          0.002 -0.001 -0.000    0.034 -0.006  0.022    0.309 -0.040 -0.004
 C         -0.003 -0.001 -0.002    0.043 -0.036 -0.010   -0.048 -0.301  0.025
 Cl         0.001  0.001 -0.000    0.000  0.003  0.000    0.033  0.057 -0.005
 C         -0.003  0.001  0.001    0.038 -0.050  0.005   -0.149 -0.133  0.006
 Cl         0.000 -0.001  0.000   -0.011  0.014 -0.001   -0.008  0.005 -0.000
 C         -0.003  0.001  0.000   -0.023 -0.018 -0.001   -0.321  0.048  0.001
 Cl         0.001  0.000 -0.000    0.006 -0.001  0.000    0.074  0.008 -0.001
 C         -0.001  0.003 -0.002   -0.030 -0.010 -0.012    0.103  0.334 -0.009
 Cl         0.000 -0.000  0.000    0.003  0.005  0.001   -0.040 -0.069  0.003
 C          0.000 -0.003  0.004   -0.026  0.011  0.029    0.160  0.117 -0.030
 H         -0.001 -0.005 -0.013   -0.056 -0.023 -0.201   -0.131 -0.048  0.176
 C         -0.000  0.005 -0.003    0.007  0.114 -0.074    0.062 -0.050  0.034
 C          0.003  0.055 -0.033   -0.008 -0.076  0.034   -0.039 -0.056 -0.124
 H         -0.016 -0.378  0.240    0.020  0.353 -0.231   -0.019 -0.137 -0.072
 C          0.003  0.063 -0.038   -0.015 -0.080  0.024   -0.108 -0.080 -0.167
 H         -0.013 -0.416  0.262   -0.013  0.474 -0.312   -0.310 -0.159  0.014
 C          0.000  0.003 -0.003    0.015  0.069 -0.046    0.099 -0.016  0.012
 Cl        -0.000 -0.000  0.000   -0.002 -0.005  0.004   -0.011  0.002 -0.001
 C         -0.001 -0.069  0.043   -0.014 -0.049  0.058   -0.108  0.119  0.146
 H          0.015  0.462 -0.293   -0.027  0.432 -0.264   -0.302 -0.091  0.161
 C         -0.002 -0.061  0.038   -0.006 -0.049  0.058   -0.035  0.085  0.089
 H          0.014  0.412 -0.257    0.015  0.321 -0.176   -0.004  0.013  0.124
 TransDip   0.006  0.017 -0.003    0.021  0.086 -0.123   -0.018 -0.003  0.025

 Mode:                34                     35                     36
 Frequency:       896.06                 967.09                 980.62
 Force Cnst:      0.6846                 0.7517                 0.7700
 Red. Mass:       1.4471                 1.3641                 1.3591
 IR Active:          YES                    YES                    YES
 IR Intens:        7.918                  0.505                  0.262
 Raman Active:       YES                    YES                    YES
               X      Y      Z        X      Y      Z        X      Y      Z
 C         -0.003  0.003  0.078    0.000  0.002  0.014   -0.001  0.000  0.002
 C          0.005  0.004 -0.002    0.005 -0.006 -0.002    0.001 -0.004  0.001
 Cl        -0.001 -0.001 -0.000   -0.000  0.000  0.000   -0.000  0.000  0.000
 C          0.008 -0.003 -0.002    0.008 -0.003  0.000    0.002  0.000 -0.000
 Cl        -0.001  0.001  0.001   -0.001  0.001 -0.000   -0.000  0.000 -0.000
 C          0.002 -0.003  0.006    0.001  0.002  0.000    0.003  0.001 -0.000
 Cl        -0.000 -0.000 -0.000   -0.000 -0.000  0.000   -0.000 -0.000  0.000
 C         -0.008 -0.004  0.050   -0.008 -0.005  0.002   -0.000 -0.002  0.000
 Cl         0.001  0.002 -0.004    0.001  0.001 -0.000    0.000  0.000  0.000
 C         -0.005 -0.012 -0.169   -0.005 -0.009 -0.008   -0.001  0.001 -0.001
 H         -0.012  0.060  0.965   -0.009 -0.008  0.046   -0.001  0.001  0.000
 C         -0.004  0.033 -0.015    0.001  0.037 -0.023    0.002  0.004 -0.003
 C         -0.003 -0.011 -0.002   -0.004 -0.062  0.043   -0.004 -0.089  0.057
 H         -0.003  0.007 -0.013    0.020  0.373 -0.228    0.022  0.501 -0.314
 C         -0.007 -0.012  0.006    0.000  0.055 -0.037    0.002  0.080 -0.054
 H         -0.014  0.088 -0.049   -0.013 -0.323  0.199   -0.019 -0.449  0.280
 C          0.000  0.011 -0.002    0.002 -0.019  0.013    0.000 -0.003  0.002
 Cl        -0.000 -0.001 -0.000   -0.000  0.002 -0.001   -0.000  0.000 -0.000
 C          0.012 -0.018  0.003    0.004  0.078 -0.047   -0.003 -0.059  0.040
 H          0.033  0.098 -0.060   -0.006 -0.436  0.281    0.009  0.327 -0.204
 C          0.004 -0.012 -0.007   -0.004 -0.091  0.051    0.002  0.066 -0.042
 H          0.006  0.008 -0.020    0.020  0.506 -0.322   -0.011 -0.370  0.228
 TransDip   0.002  0.018  0.088    0.004 -0.022  0.001   -0.012 -0.011 -0.004

 Mode:                37                     38                     39
 Frequency:      1030.17                1061.37                1098.63
 Force Cnst:      2.4921                 5.4106                 2.5814
 Red. Mass:       3.9857                 8.1520                 3.6300
 IR Active:          YES                    YES                    YES
 IR Intens:       40.756                 14.568                 77.136
 Raman Active:       YES                    YES                    YES
               X      Y      Z        X      Y      Z        X      Y      Z
 C         -0.019 -0.000 -0.001    0.208 -0.027  0.002    0.002 -0.013 -0.000
 C          0.026  0.009 -0.000   -0.162 -0.243  0.019   -0.018 -0.107  0.007
 Cl        -0.001 -0.001  0.000    0.012  0.025 -0.002    0.005  0.011 -0.001
 C          0.024 -0.043  0.002   -0.184  0.292 -0.017    0.005  0.005 -0.001
 Cl        -0.004  0.005 -0.000    0.021 -0.031  0.002   -0.002  0.001 -0.000
 C         -0.049  0.000  0.000    0.348  0.008 -0.002    0.062  0.008 -0.001
 Cl         0.005  0.000 -0.000   -0.038 -0.001  0.000   -0.008 -0.000  0.000
 C          0.019  0.044 -0.002   -0.109 -0.282  0.016    0.019 -0.000  0.000
 Cl        -0.003 -0.006  0.000    0.014  0.028 -0.002   -0.002 -0.002  0.000
 C          0.023 -0.007 -0.000   -0.148  0.172 -0.014   -0.021  0.068 -0.003
 H          0.020 -0.008  0.004   -0.139  0.178  0.023    0.030  0.104 -0.011
 C         -0.063  0.001  0.000    0.240 -0.003 -0.005   -0.046  0.001 -0.004
 C          0.062 -0.145 -0.215    0.037 -0.064 -0.102   -0.098  0.042  0.059
 H         -0.178 -0.182 -0.357   -0.179 -0.150 -0.209   -0.327 -0.012 -0.041
 C          0.045  0.114  0.176   -0.086 -0.030 -0.049    0.042  0.072  0.118
 H         -0.202  0.178  0.314   -0.230  0.021  0.007   -0.333  0.221  0.324
 C         -0.149  0.005  0.000   -0.084  0.001 -0.001    0.372 -0.014 -0.003
 Cl         0.015 -0.000  0.000    0.015 -0.000  0.000   -0.043  0.001 -0.000
 C          0.036 -0.112 -0.179   -0.096  0.038  0.051    0.040 -0.074 -0.113
 H         -0.218 -0.198 -0.295   -0.276 -0.012 -0.022   -0.355 -0.197 -0.328
 C          0.073  0.134  0.218    0.048  0.062  0.108   -0.103 -0.032 -0.056
 H         -0.166  0.238  0.329   -0.132  0.155  0.198   -0.323  0.035  0.039
 TransDip  -0.203  0.023 -0.002   -0.051 -0.111  0.009    0.277 -0.048  0.005

 Mode:                40                     41                     42
 Frequency:      1124.98                1130.02                1196.23
 Force Cnst:      3.2005                 1.0236                 1.5861
 Red. Mass:       4.2922                 1.3605                 1.8813
 IR Active:          YES                    YES                    YES
 IR Intens:        9.811                  4.493                 49.401
 Raman Active:       YES                    YES                    YES
               X      Y      Z        X      Y      Z        X      Y      Z
 C          0.100  0.045 -0.002    0.003  0.004 -0.016   -0.004 -0.005  0.000
 C          0.037  0.321 -0.020   -0.000 -0.014  0.002    0.052 -0.067  0.004
 Cl        -0.013 -0.033  0.003    0.000  0.001 -0.000   -0.001  0.002 -0.000
 C         -0.073  0.067 -0.003    0.002 -0.001  0.000    0.010  0.083 -0.005
 Cl         0.013 -0.014  0.001   -0.000  0.000 -0.000    0.001 -0.008  0.000
 C         -0.151 -0.032  0.002    0.005  0.005 -0.001   -0.160  0.075 -0.002
 Cl         0.022  0.001 -0.000   -0.001 -0.000  0.000    0.017 -0.002 -0.000
 C         -0.102 -0.079  0.004   -0.003 -0.004  0.000   -0.099 -0.129  0.006
 Cl         0.011  0.016 -0.001    0.000  0.000 -0.000    0.007  0.014 -0.001
 C          0.047 -0.197  0.009   -0.003 -0.002  0.004    0.069 -0.010 -0.000
 H         -0.181 -0.363  0.020   -0.006 -0.006 -0.022    0.835  0.460 -0.027
 C          0.239 -0.006  0.009   -0.003  0.030  0.046   -0.017 -0.001  0.001
 C         -0.006 -0.012 -0.015    0.074 -0.021 -0.028   -0.008  0.000 -0.002
 H         -0.280 -0.076 -0.162    0.435  0.065  0.144   -0.039 -0.011 -0.013
 C         -0.075 -0.012 -0.025   -0.071 -0.016 -0.030    0.010  0.001  0.002
 H         -0.376  0.090  0.124   -0.458  0.117  0.154    0.063 -0.017 -0.024
 C          0.116 -0.001  0.004   -0.001  0.023  0.036    0.002 -0.001 -0.001
 Cl        -0.009  0.000 -0.000    0.000 -0.002 -0.003   -0.001  0.000  0.000
 C         -0.067  0.014  0.019    0.075 -0.021 -0.029    0.009 -0.000 -0.001
 H         -0.329 -0.055 -0.111    0.489  0.092  0.166    0.059  0.012  0.024
 C         -0.008  0.006  0.007   -0.077 -0.014 -0.026   -0.009  0.002  0.001
 H         -0.319  0.105  0.172   -0.445  0.101  0.150   -0.028  0.001  0.013
 TransDip   0.032  0.094 -0.012   -0.007  0.021  0.064   -0.199 -0.105  0.009

 Mode:                43                     44                     45
 Frequency:      1203.65                1264.35                1284.38
 Force Cnst:      0.9750                 8.3642                 4.2802
 Red. Mass:       1.1422                 8.8805                 4.4038
 IR Active:          YES                    YES                    YES
 IR Intens:        0.364                  1.315                 31.440
 Raman Active:       YES                    YES                    YES
               X      Y      Z        X      Y      Z        X      Y      Z
 C          0.001  0.000  0.000    0.060  0.362 -0.021   -0.226  0.087 -0.007
 C          0.002 -0.004 -0.000    0.339 -0.128  0.006   -0.113 -0.062  0.008
 Cl        -0.000  0.000 -0.000   -0.001 -0.005  0.001    0.008  0.009 -0.001
 C          0.001  0.005 -0.000   -0.336 -0.136  0.010    0.113 -0.252  0.014
 Cl         0.000 -0.001  0.000    0.003 -0.005 -0.000   -0.011  0.018 -0.001
 C         -0.010  0.005 -0.000   -0.028  0.330 -0.015    0.114  0.172 -0.009
 Cl         0.001 -0.000  0.000    0.003  0.001  0.000   -0.013 -0.004  0.000
 C         -0.007 -0.009  0.000    0.237 -0.224  0.010   -0.004  0.090 -0.005
 Cl         0.001  0.001 -0.000    0.006  0.008 -0.000    0.001 -0.008  0.000
 C          0.004 -0.002  0.001   -0.219 -0.169  0.009   -0.061 -0.093  0.002
 H          0.056  0.030 -0.001   -0.350 -0.257  0.018    0.545  0.288 -0.010
 C         -0.005  0.001  0.002   -0.084  0.035  0.087    0.255  0.019  0.053
 C          0.052  0.012  0.023   -0.040 -0.012 -0.033    0.043 -0.000 -0.008
 H          0.459  0.116  0.221   -0.060 -0.043 -0.025   -0.322 -0.129 -0.177
 C         -0.045  0.013  0.017    0.040 -0.005 -0.007   -0.039 -0.039 -0.064
 H         -0.420  0.143  0.201    0.053 -0.012 -0.011   -0.267  0.035  0.039
 C         -0.022  0.001  0.001    0.003  0.022  0.035   -0.008  0.015  0.024
 Cl         0.003 -0.000 -0.000   -0.001 -0.000 -0.000    0.003 -0.000 -0.000
 C         -0.043 -0.010 -0.019    0.000 -0.025 -0.040   -0.071  0.023  0.031
 H         -0.404 -0.111 -0.194    0.107  0.000  0.008   -0.199 -0.010 -0.024
 C          0.049 -0.016 -0.024    0.003 -0.010 -0.028    0.070 -0.021 -0.028
 H          0.439 -0.149 -0.214    0.217 -0.111 -0.123   -0.179  0.062  0.103
 TransDip   0.012 -0.015  0.003   -0.028 -0.024 -0.003    0.142 -0.110  0.007

 Mode:                46                     47                     48
 Frequency:      1304.27                1324.61                1361.62
 Force Cnst:     10.1204                 1.3647                 6.1776
 Red. Mass:      10.0975                 1.3201                 5.6553
 IR Active:          YES                    YES                    YES
 IR Intens:        2.572                  2.731                 76.994
 Raman Active:       YES                    YES                    YES
               X      Y      Z        X      Y      Z        X      Y      Z
 C          0.077  0.001 -0.043    0.018  0.011 -0.010   -0.202 -0.242  0.006
 C         -0.091 -0.015  0.008   -0.023 -0.004  0.001    0.250  0.050 -0.002
 Cl         0.003  0.001 -0.000    0.001  0.000 -0.000   -0.009 -0.005  0.001
 C          0.105  0.055 -0.001    0.024  0.004  0.000   -0.169  0.135 -0.007
 Cl        -0.001  0.000 -0.000   -0.001  0.000 -0.000    0.008 -0.010  0.001
 C         -0.010 -0.054  0.001    0.000 -0.003 -0.000   -0.065 -0.180  0.010
 Cl         0.002 -0.001  0.000    0.000 -0.000  0.000    0.003  0.007 -0.000
 C         -0.119 -0.015  0.003   -0.027 -0.005  0.001    0.262  0.095 -0.006
 Cl         0.003  0.004 -0.000    0.001  0.001 -0.000   -0.010 -0.008  0.000
 C          0.091  0.008  0.011    0.020 -0.005  0.002   -0.180  0.108 -0.006
 H         -0.197 -0.187 -0.038   -0.045 -0.048 -0.004    0.294  0.443 -0.018
 C         -0.067  0.270  0.408   -0.013  0.038  0.062    0.119  0.067  0.029
 C         -0.239 -0.104 -0.180    0.031  0.010  0.017   -0.015  0.006  0.015
 H         -0.026 -0.058 -0.080   -0.428 -0.110 -0.203   -0.213 -0.022 -0.095
 C          0.234 -0.106 -0.152    0.028  0.002  0.005    0.071 -0.040 -0.056
 H          0.028 -0.041 -0.056   -0.382  0.147  0.209   -0.383  0.120  0.164
 C          0.016  0.219  0.344   -0.000 -0.066 -0.104   -0.010  0.006  0.008
 Cl        -0.001 -0.001 -0.001   -0.000  0.001  0.002    0.001  0.001  0.002
 C         -0.206 -0.113 -0.188   -0.024 -0.000 -0.002   -0.114 -0.000 -0.004
 H          0.120 -0.031 -0.043    0.427  0.126  0.218    0.129  0.074  0.119
 C          0.190 -0.118 -0.174   -0.039  0.015  0.021    0.092 -0.022 -0.015
 H          0.153 -0.119 -0.165    0.452 -0.153 -0.214   -0.086  0.077  0.055
 TransDip  -0.007 -0.046  0.023   -0.011 -0.050 -0.013   -0.029  0.279 -0.002

 Mode:                49                     50                     51
 Frequency:      1420.36                1431.81                1521.47
 Force Cnst:      3.8479                 4.1499                 3.3281
 Red. Mass:       3.2373                 3.4357                 2.4402
 IR Active:          YES                    YES                    YES
 IR Intens:       47.512                 87.582                 57.961
 Raman Active:       YES                    YES                    YES
               X      Y      Z        X      Y      Z        X      Y      Z
 C         -0.124  0.040 -0.024   -0.141  0.118  0.013   -0.046 -0.001  0.000
 C          0.012 -0.088  0.007   -0.052 -0.124  0.007   -0.024 -0.003  0.001
 Cl        -0.001  0.003 -0.000    0.001  0.006 -0.000   -0.000  0.000 -0.000
 C          0.104  0.116 -0.006    0.178  0.105 -0.007    0.037  0.014 -0.001
 Cl        -0.001 -0.003  0.000   -0.004 -0.002  0.000   -0.000 -0.000  0.000
 C         -0.111 -0.061  0.003   -0.156  0.014  0.001   -0.028  0.000  0.000
 Cl         0.005  0.001 -0.000    0.007 -0.001 -0.000    0.001  0.000  0.000
 C          0.088 -0.050  0.003    0.099 -0.133  0.006    0.048 -0.011  0.000
 Cl        -0.002  0.003 -0.000   -0.001  0.006 -0.000   -0.001  0.000 -0.000
 C          0.006  0.036  0.000    0.057  0.048 -0.005   -0.032 -0.003 -0.001
 H         -0.310 -0.154 -0.005   -0.553 -0.330  0.030   -0.003  0.020  0.005
 C          0.048  0.065  0.105    0.040 -0.071 -0.081    0.145 -0.003  0.001
 C          0.173 -0.013 -0.012   -0.078  0.027  0.031   -0.056 -0.049 -0.082
 H         -0.375 -0.174 -0.289    0.118  0.069  0.148    0.420  0.064  0.136
 C         -0.157 -0.013 -0.030    0.098 -0.003 -0.000   -0.128  0.064  0.095
 H          0.187 -0.144 -0.219   -0.249  0.121  0.181    0.446 -0.130 -0.178
 C         -0.013  0.051  0.080   -0.016 -0.044 -0.069    0.136 -0.004  0.001
 Cl         0.001 -0.003 -0.004    0.001  0.002  0.003   -0.004  0.000 -0.000
 C          0.156 -0.002  0.005   -0.100  0.027  0.036   -0.128 -0.055 -0.094
 H         -0.364 -0.154 -0.262    0.075  0.083  0.138    0.443  0.096  0.173
 C         -0.129 -0.020 -0.036    0.136 -0.003  0.000   -0.054  0.052  0.080
 H          0.186 -0.135 -0.204   -0.320  0.155  0.237    0.403 -0.092 -0.130
 TransDip  -0.205 -0.064 -0.052   -0.267 -0.126  0.050    0.243 -0.022  0.002

 Mode:                52                     53                     54
 Frequency:      1547.20                1595.71                1603.70
 Force Cnst:     13.8704                10.7339                10.5976
 Red. Mass:       9.8343                 7.1549                 6.9938
 IR Active:          YES                    YES                    YES
 IR Intens:       22.490                  2.618                  0.598
 Raman Active:       YES                    YES                    YES
               X      Y      Z        X      Y      Z        X      Y      Z
 C         -0.052  0.446 -0.014   -0.299 -0.059  0.004    0.024  0.082  0.019
 C          0.199 -0.255  0.014    0.271 -0.066  0.004   -0.019 -0.026 -0.001
 Cl        -0.003  0.001 -0.000   -0.003  0.004 -0.000    0.000 -0.000  0.000
 C         -0.023  0.211 -0.012   -0.237 -0.093  0.006    0.030  0.029 -0.003
 Cl        -0.001  0.000  0.000    0.002  0.001 -0.000   -0.001  0.000  0.000
 C          0.108 -0.435  0.021    0.116  0.064 -0.004   -0.003 -0.043  0.003
 Cl        -0.003  0.005 -0.000    0.002 -0.001  0.000   -0.000  0.000 -0.000
 C         -0.230  0.325 -0.016   -0.290 -0.017  0.002    0.000  0.028 -0.003
 Cl         0.003 -0.004  0.000    0.002 -0.000 -0.000    0.000 -0.000  0.000
 C         -0.040 -0.266  0.012    0.409  0.195 -0.012   -0.032 -0.051 -0.001
 H          0.392 -0.018 -0.004   -0.520 -0.393  0.024    0.070  0.010  0.022
 C          0.021 -0.023  0.019    0.072 -0.018 -0.027   -0.002 -0.198 -0.288
 C         -0.048 -0.013 -0.032    0.035  0.010  0.014    0.104  0.113  0.181
 H          0.138  0.009  0.076   -0.024 -0.009 -0.014   -0.335  0.001 -0.013
 C         -0.011  0.031  0.045   -0.035 -0.004 -0.008    0.110 -0.131 -0.202
 H          0.070  0.005  0.015    0.022 -0.026 -0.038   -0.320  0.003 -0.009
 C          0.008 -0.046 -0.071    0.029  0.021  0.034    0.002  0.205  0.324
 Cl        -0.000  0.001  0.001   -0.001 -0.000 -0.000   -0.000 -0.002 -0.004
 C         -0.009  0.023  0.032   -0.050 -0.020 -0.034   -0.094 -0.124 -0.201
 H         -0.007  0.026  0.040    0.084  0.015  0.029    0.307 -0.030 -0.025
 C          0.044 -0.009 -0.019    0.003  0.011  0.023   -0.127  0.127  0.189
 H         -0.082  0.008  0.062    0.061  0.006 -0.008    0.369 -0.035 -0.037
 TransDip  -0.008  0.152 -0.003   -0.045 -0.026 -0.003   -0.005  0.020  0.014

 Mode:                55                     56                     57
 Frequency:      1632.45                3180.67                3189.57
 Force Cnst:      9.0088                 6.4938                 6.5271
 Red. Mass:       5.7377                 1.0895                 1.0890
 IR Active:          YES                    YES                    YES
 IR Intens:       18.434                  3.874                  2.715
 Raman Active:       YES                    YES                    YES
               X      Y      Z        X      Y      Z        X      Y      Z
 C          0.058  0.005 -0.000   -0.000 -0.000 -0.000   -0.000 -0.000 -0.000
 C         -0.006  0.000 -0.002    0.000 -0.000  0.000   -0.000 -0.000  0.000
 Cl         0.000  0.000  0.000    0.000  0.000  0.000    0.000  0.000  0.000
 C         -0.000  0.002 -0.000   -0.000 -0.000  0.000    0.000  0.000 -0.000
 Cl        -0.000  0.000  0.000    0.000  0.000  0.000   -0.000  0.000  0.000
 C          0.002 -0.002  0.000    0.000  0.000 -0.000   -0.000  0.000 -0.000
 Cl        -0.000  0.000 -0.000   -0.000  0.000 -0.000    0.000  0.000  0.000
 C         -0.001  0.002  0.000    0.000  0.000  0.000    0.000 -0.000  0.000
 Cl         0.000 -0.000  0.000   -0.000 -0.000 -0.000   -0.000  0.000 -0.000
 C         -0.008 -0.007  0.003   -0.001  0.002 -0.000   -0.000  0.000  0.000
 H          0.021  0.011 -0.008    0.016 -0.025  0.001    0.001 -0.001 -0.000
 C         -0.242  0.001 -0.007   -0.002  0.001  0.002    0.002  0.001  0.002
 C          0.314  0.041  0.087    0.000  0.001  0.001    0.036 -0.038 -0.057
 H         -0.365 -0.135 -0.246    0.005 -0.006 -0.010   -0.428  0.432  0.656
 C         -0.262  0.037  0.042   -0.001 -0.001 -0.002    0.017  0.017  0.028
 H          0.185 -0.125 -0.189    0.015  0.013  0.022   -0.222 -0.193 -0.321
 C          0.129  0.003  0.012   -0.001 -0.000 -0.000    0.001 -0.000 -0.000
 Cl         0.002 -0.000 -0.000    0.000 -0.000 -0.000   -0.000 -0.000 -0.000
 C         -0.264 -0.028 -0.056   -0.010  0.013  0.019    0.001 -0.001 -0.001
 H          0.207  0.108  0.182    0.146 -0.146 -0.224   -0.010  0.010  0.016
 C          0.299 -0.055 -0.076   -0.041 -0.037 -0.061   -0.002 -0.001 -0.002
 H         -0.326  0.153  0.232    0.480  0.420  0.701    0.017  0.014  0.024
 TransDip   0.137 -0.003  0.000   -0.052 -0.016 -0.032    0.045 -0.014 -0.023

 Mode:                58                     59                     60
 Frequency:      3205.58                3207.87                3208.16
 Force Cnst:      6.6238                 6.6235                 6.6356
 Red. Mass:       1.0941                 1.0924                 1.0943
 IR Active:          YES                    YES                    YES
 IR Intens:        1.703                  0.226                  0.625
 Raman Active:       YES                    YES                    YES
               X      Y      Z        X      Y      Z        X      Y      Z
 C         -0.000 -0.000 -0.000    0.002  0.002 -0.000   -0.001 -0.001 -0.000
 C          0.000 -0.000 -0.000   -0.000  0.000 -0.000    0.000 -0.000  0.000
 Cl         0.000  0.000  0.000    0.000 -0.000  0.000    0.000  0.000  0.000
 C         -0.000 -0.000  0.000   -0.000  0.000 -0.000    0.000 -0.000  0.000
 Cl         0.000 -0.000 -0.000   -0.000  0.000  0.000    0.000 -0.000 -0.000
 C          0.000 -0.000 -0.000   -0.000  0.000 -0.000    0.000 -0.000  0.000
 Cl         0.000 -0.000 -0.000    0.000  0.000  0.000   -0.000 -0.000 -0.000
 C          0.000  0.000  0.000   -0.003 -0.001  0.000    0.002  0.001 -0.000
 Cl        -0.000 -0.000  0.000    0.000  0.000 -0.000   -0.000 -0.000  0.000
 C         -0.003  0.005 -0.000    0.040 -0.063  0.004   -0.024  0.038 -0.003
 H          0.037 -0.060  0.004   -0.450  0.717 -0.048    0.275 -0.438  0.029
 C         -0.001  0.001  0.001    0.001  0.000  0.001    0.001  0.000  0.001
 C          0.005 -0.004 -0.005    0.011 -0.010 -0.015    0.018 -0.015 -0.023
 H         -0.043  0.042  0.063   -0.111  0.110  0.166   -0.175  0.173  0.263
 C         -0.012 -0.009 -0.016   -0.022 -0.018 -0.030   -0.034 -0.028 -0.047
 H          0.128  0.109  0.180    0.240  0.205  0.340    0.376  0.320  0.532
 C          0.002  0.002  0.003   -0.002  0.001  0.001   -0.003  0.001  0.001
 Cl        -0.000 -0.000 -0.000    0.000 -0.000 -0.000    0.000 -0.000 -0.000
 C          0.040 -0.038 -0.059   -0.003  0.003  0.005   -0.010  0.010  0.015
 H         -0.449  0.436  0.669    0.038 -0.037 -0.057    0.115 -0.112 -0.172
 C         -0.016 -0.011 -0.018    0.001  0.001  0.001    0.006  0.004  0.007
 H          0.147  0.125  0.208   -0.005 -0.004 -0.007   -0.056 -0.048 -0.081
 TransDip   0.010 -0.022 -0.034   -0.006  0.006 -0.013   -0.009 -0.016 -0.017

 STANDARD THERMODYNAMIC QUANTITIES AT   298.15 K  AND     1.00 ATM

   This Molecule has  0 Imaginary Frequencies
   Zero point vibrational energy:       82.953 kcal/mol

   Atom    1 Element C  Has Mass   12.00000
   Atom    2 Element C  Has Mass   12.00000
   Atom    3 Element Cl Has Mass   34.96885
   Atom    4 Element C  Has Mass   12.00000
   Atom    5 Element Cl Has Mass   34.96885
   Atom    6 Element C  Has Mass   12.00000
   Atom    7 Element Cl Has Mass   34.96885
   Atom    8 Element C  Has Mass   12.00000
   Atom    9 Element Cl Has Mass   34.96885
   Atom   10 Element C  Has Mass   12.00000
   Atom   11 Element H  Has Mass    1.00783
   Atom   12 Element C  Has Mass   12.00000
   Atom   13 Element C  Has Mass   12.00000
   Atom   14 Element H  Has Mass    1.00783
   Atom   15 Element C  Has Mass   12.00000
   Atom   16 Element H  Has Mass    1.00783
   Atom   17 Element C  Has Mass   12.00000
   Atom   18 Element Cl Has Mass   34.96885
   Atom   19 Element C  Has Mass   12.00000
   Atom   20 Element H  Has Mass    1.00783
   Atom   21 Element C  Has Mass   12.00000
   Atom   22 Element H  Has Mass    1.00783
   Molecular Mass:   323.883400 amu
   Principal axes and moments of inertia in amu*Bohr^2:
                             1           2           3
    Eigenvalues --     3340.57249 12872.75509 15742.79755
          X               1.00000    -0.00145     0.00016
          Y               0.00145     0.99993     0.01140
          Z              -0.00017    -0.01140     0.99994
   Rotational Symmetry Number is   1
   The Molecule is an Asymmetric Top
   Translational Enthalpy:        0.889 kcal/mol
   Rotational Enthalpy:           0.889 kcal/mol
   Vibrational Enthalpy:         90.769 kcal/mol
   gas constant (RT):             0.592 kcal/mol
   Translational Entropy:        43.221  cal/mol.K
   Rotational Entropy:           34.869  cal/mol.K
   Vibrational Entropy:          51.918  cal/mol.K

   Total Enthalpy:               93.139 kcal/mol
   Total Entropy:               130.008  cal/mol.K

 ======================================================================

 STANDARD THERMODYNAMIC QUANTITIES FOR ANHARMONIC VIBRATION -- TOSH

   Zero point vibrational energy: ************ kcal/mol

   Vibrational Enthalpy:       Infinity kcal/mol
   Vibrational Entropy:             NaN  cal/mol.K

   Total Enthalpy:             Infinity kcal/mol
   Total Entropy:                   NaN  cal/mol.K

 ======================================================================

 STANDARD THERMODYNAMIC QUANTITIES FOR ANHARMONIC VIBRATION -- VPT2

   Zero point vibrational energy: ************ kcal/mol

   Vibrational Enthalpy:       Infinity kcal/mol
   Vibrational Entropy:             NaN  cal/mol.K

   Total Enthalpy:             Infinity kcal/mol
   Total Entropy:                   NaN  cal/mol.K

 ======================================================================

Archival summary:
1\1\november\FREQ\ProcedureUnspecified\BasisUnspecified\l5125\taweetha\FriJan1012:19:422020FriJan1012:19:422020\0\\#,FREQ,ProcedureUnspecified,BasisUnspecified,\\0,1\Cl\C,1,1.74764\C,2,1.40264,1,119.383\C,2,1.40387,1,119.81,3,178.285,0\C,4,1.39602,2,118.057,1,-177.599,0\H,5,1.08204,4,119.326,2,-179.289,0\C,5,1.38817,4,121.665,2,-0.429572,0\C,7,1.39775,5,120.392,4,-0.155893,0\C,4,1.49054,2,123.343,1,1.8318,0\C,9,1.39899,4,119.94,2,-120.435,0\H,10,1.08403,9,119.725,4,2.67063,0\C,10,1.39291,9,120.996,4,-178.345,0\H,12,1.08239,10,120.666,9,-179.303,0\C,12,1.39012,10,119.098,9,0.414541,0\C,14,1.39202,12,121.072,10,0.0157003,0\H,15,1.08228,14,120.146,12,179.514,0\C,15,1.3906,14,119.23,12,-0.394981,0\H,17,1.08307,15,119.262,14,179.945,0\Cl,8,1.73643,7,120.543,5,-179.542,0\Cl,3,1.73824,2,120.21,1,-1.56488,0\Cl,7,1.74573,5,118.399,4,-179.886,0\Cl,14,1.75752,12,119.504,10,179.92,0\\\@

 Total job time:  13030.17s(wall), 13029.34s(cpu) 
 Fri Jan 10 12:19:42 2020

        *************************************************************
        *                                                           *
        *  Thank you very much for using Q-Chem.  Have a nice day.  *
        *                                                           *
        *************************************************************
