# Supplementary material for: Quantum Chemical Investigation of Polychlorinated Dibenzodioxins, Dibenzofurans and Biphenyls: Relative Stability and Planarity Analysis
Source: Molecules. 2020 Dec 3;25(23):5697. doi: 10.3390/molecules25235697 (PMC7730433; doi:10.3390/molecules25235697)
Supplement: Supplementary file 1 [file molecules-25-05697-s001.zip › PCB/B3LYP/ClClClClHHHHHH.out]

                  Welcome to Q-Chem
     A Quantum Leap Into The Future Of Chemistry


 Q-Chem 5.2 (devel), Q-Chem, Inc., Pleasanton, CA (2019)

 Yihan Shao,  Zhengting Gan,  E. Epifanovsky,  A. T. B. Gilbert,  M. Wormit,  
 J. Kussmann,  A. W. Lange,  A. Behn,  Jia Deng,  Xintian Feng,  D. Ghosh,  
 M. Goldey,  P. R. Horn,  L. D. Jacobson,  I. Kaliman,  T. Kus,  A. Landau,  
 Jie Liu,  E. I. Proynov,  R. M. Richard,  R. P. Steele,  E. J. Sundstrom,  
 H. L. Woodcock III,  P. M. Zimmerman,  D. Zuev,  B. Albrecht,  E. Alguire,  
 S. A. Baeppler,  D. Barton,  Z. Benda,  Y. A. Bernard,  E. J. Berquist,  
 K. B. Bravaya,  H. Burton,  D. Casanova,  Chun-Min Chang,  Yunqing Chen,  
 A. Chien,  K. D. Closser,  M. P. Coons,  S. Coriani,  S. Dasgupta,  
 A. L. Dempwolff,  M. Diedenhofen,  Hainam Do,  R. G. Edgar,  Po-Tung Fang,  
 S. Faraji,  S. Fatehi,  Qingguo Feng,  K. D. Fenk,  J. Fosso-Tande,  
 J. Gayvert,  Qinghui Ge,  A. Ghysels,  G. Gidofalvi,  J. Gomes,  
 J. Gonthier,  A. Gunina,  D. Hait,  M. W. D. Hanson-Heine,  
 P. H. P. Harbach,  A. W. Hauser,  M. F. Herbst,  J. E. Herr,  
 E. G. Hohenstein,  Z. C. Holden,  Kerwin Hui,  B. C. Huynh,  T.-C. Jagau,  
 Hyunjun Ji,  B. Kaduk,  K. Khistyaev,  Jaehoon Kim,  P. Klunzinger,  K. Koh,  
 D. Kosenkov,  L. Koulias,  T. Kowalczyk,  C. M. Krauter,  A. Kunitsa,  
 Ka Un Lao,  A. Laurent,  K. V. Lawler,  Joonho Lee,  D. Lefrancois,  
 S. Lehtola,  D. S. Levine,  Yi-Pei Li,  You-Sheng Lin,  Fenglai Liu,  
 E. Livshits,  A. Luenser,  P. Manohar,  E. Mansoor,  S. F. Manzer,  
 Shan-Ping Mao,  Yuezhi Mao,  N. Mardirossian,  A. V. Marenich,  
 T. Markovich,  L. A. Martinez-Martinez,  S. A. Maurer,  N. J. Mayhall,  
 S. C. McKenzie,  J.-M. Mewes,  P. Morgante,  A. F. Morrison,  
 J. W. Mullinax,  K. Nanda,  T. S. Nguyen-Beck,  R. Olivares-Amaya,  
 J. A. Parkhill,  Zheng Pei,  T. M. Perrine,  F. Plasser,  P. Pokhilko,  
 S. Prager,  A. Prociuk,  E. Ramos,  D. R. Rehn,  F. Rob,  M. Scheurer,  
 M. Schneider,  N. Sergueev,  S. M. Sharada,  S. Sharma,  D. W. Small,  
 T. Stauch,  T. Stein,  Yu-Chuan Su,  A. J. W. Thom,  A. Tkatchenko,  
 T. Tsuchimochi,  N. M. Tubman,  L. Vogt,  M. L. Vidal,  O. Vydrov,  
 M. A. Watson,  J. Wenzel,  M. de Wergifosse,  T. A. Wesolowski,  A. White,  
 J. Witte,  A. Yamada,  Jun Yang,  K. Yao,  S. Yeganeh,  S. R. Yost,  
 Zhi-Qiang You,  A. Zech,  Igor Ying Zhang,  Xing Zhang,  Yan Zhao,  
 Ying Zhu,  B. R. Brooks,  G. K. L. Chan,  C. J. Cramer,  M. S. Gordon,  
 W. J. Hehre,  A. Klamt,  M. W. Schmidt,  C. D. Sherrill,  D. G. Truhlar,  
 A. Aspuru-Guzik,  R. Baer,  A. T. Bell,  N. A. Besley,  Jeng-Da Chai,  
 A. E. DePrince, III,  R. A. DiStasio Jr.,  A. Dreuw,  B. D. Dunietz,  
 T. R. Furlani,  Chao-Ping Hsu,  Yousung Jung,  Jing Kong,  D. S. Lambrecht,  
 WanZhen Liang,  C. Ochsenfeld,  V. A. Rassolov,  L. V. Slipchenko,  
 J. E. Subotnik,  T. Van Voorhis,  J. M. Herbert,  A. I. Krylov,  
 P. M. W. Gill,  M. Head-Gordon

 Contributors to earlier versions of Q-Chem not listed above: 
 R. D. Adamson,  B. Austin,  J. Baker,  G. J. O. Beran,  K. Brandhorst,  
 S. T. Brown,  E. F. C. Byrd,  A. K. Chakraborty,  C.-L. Cheng,  
 Siu Hung Chien,  D. M. Chipman,  D. L. Crittenden,  H. Dachsel,  
 R. J. Doerksen,  A. D. Dutoi,  L. Fusti-Molnar,  W. A. Goddard III,  
 A. Golubeva-Zadorozhnaya,  S. R. Gwaltney,  G. Hawkins,  A. Heyden,  
 S. Hirata,  G. Kedziora,  F. J. Keil,  C. Kelley,  Jihan Kim,  R. A. King,  
 R. Z. Khaliullin,  P. P. Korambath,  W. Kurlancheek,  A. M. Lee,  M. S. Lee,  
 S. V. Levchenko,  Ching Yeh Lin,  D. Liotard,  R. C. Lochan,  I. Lotan,  
 P. E. Maslen,  N. Nair,  D. P. O'Neill,  D. Neuhauser,  E. Neuscamman,  
 C. M. Oana,  R. Olson,  B. Peters,  R. Peverati,  P. A. Pieniazek,  
 Y. M. Rhee,  J. Ritchie,  M. A. Rohrdanz,  E. Rosta,  N. J. Russ,  
 H. F. Schaefer III,  N. E. Schultz,  N. Shenvi,  A. C. Simmonett,  A. Sodt,  
 D. Stuck,  K. S. Thanthiriwatte,  V. Vanovschi,  Tao Wang,  A. Warshel,  
 C. F. Williams,  Q. Wu,  X. Xu,  W. Zhang

 Please cite Q-Chem as follows:
 Y. Shao et al., Mol. Phys. 113, 184-215 (2015)
 DOI: 10.1080/00268976.2014.952696

 Q-Chem 5.2.1 for Intel X86 EM64T Linux

 Parts of Q-Chem use Armadillo 8.300.2 (Tropical Shenanigans).
 http://arma.sourceforge.net/

 Q-Chem begins on Fri Jan 10 07:31:00 2020  

Host: 
0

     Scratch files written to /scratch/taweetham/qchem16640//
NAlpha2: 146
NElect   146
Mult     1

 Q-Chem warning in module libgen/rem_setup.C, line 2168:

 Setting Thresh to 1e-14


Checking the input file for inconsistencies... 	...done.

--------------------------------------------------------------
User input:
--------------------------------------------------------------
$MOLECULE
0 1
C 
C  1 1.394960
Cl  2 CCl 1 119.528007
C  2 1.386606 1 120.846377 3 178.766605 0
Cl  4 CCl 2 119.698148 1 -179.612229 0
C  4 1.387279 2 120.235871 1 -0.083363 0
Cl  6 CCl 4 120.254637 2 -179.958574 0
C  6 1.387279 4 119.490737 2 0.041992 0
Cl  8 CCl 6 120.064298 4 179.568218 0
C  8 1.386606 6 120.235863 4 0.041336 0
H  10 CH 8 119.614146 6 178.681836 0
C  1 1.488550 2 120.827489 3 1.275929 0
C  12 1.394960 1 120.827496 2 44.635695 0
H  13 CH 12 119.528011 1 1.275194 0
C  13 1.386606 12 120.846392 1 -179.957497 0
H  15 CH 13 119.698155 12 -179.612829 0
C  15 1.387278 13 120.235860 12 -0.083872 0
H  17 CH 15 120.254633 13 -179.958492 0
C  17 1.387279 15 119.490737 13 0.041666 0
H  19 CH 17 120.064293 15 179.568399 0
C  19 1.386606 17 120.235874 15 0.041790 0
H  21 CH 19 119.614152 17 178.681599 0

CH=1.08273
CCl=1.75400
$END

$REM
   JOB_TYPE	OPTIMIZATION
   BASIS	6-311++G**
   METHOD	B3LYP
   SYM_IGNORE	TRUE
   SCF_GUESS_ALWAYS     TRUE
   SYM_IGNORE   TRUE
   S2THRESH     15
   THRESH       15
$END

--------------------------------------------------------------
 ----------------------------------------------------------------
             Standard Nuclear Orientation (Angstroms)
    I     Atom           X                Y                Z
 ----------------------------------------------------------------
    1      C       0.0000000000     0.0000000000     0.0000000000
    2      C       0.0000000000     0.0000000000     1.3949600000
    3      Cl      1.5261815140     0.0000000000     2.2594170471
    4      C      -1.1901880373     0.0256249026     2.1059255403
    5      Cl     -1.1548436435     0.0351778398     3.8595433764
    6      C      -2.4041742747     0.0535064326     1.4351028665
    7      Cl     -3.9099833729     0.0870232313     2.3339530118
    8      C      -2.4180259722     0.0546630380     0.0478935036
    9      Cl     -3.9445745286     0.0782926128    -0.8155919614
   10      C      -1.2274122092     0.0272853135    -0.6622934626
   11      H      -1.2503451014     0.0068111236    -1.7445869269
   12      C       1.2779219872    -0.0284629571    -0.7628147595
   13      C       2.3095886281    -0.8932703637    -0.3971844912
   14      H       2.1704206894    -1.5663256744     0.4394355459
   15      C       3.5004827568    -0.9194878930    -1.1069450245
   16      H       4.2865586447    -1.6026019117    -0.8107285686
   17      C       3.6821124948    -0.0819958503    -2.1978886372
   18      H       4.6116429624    -0.1026930066    -2.7527300472
   19      C       2.6636000698     0.7822218600    -2.5724593424
   20      H       2.7980411655     1.4448431951    -3.4181323354
   21      C       1.4736782845     0.8090230106    -1.8610916159
   22      H       0.6936781770     1.5025559907    -2.1490431582
 ----------------------------------------------------------------
 Nuclear Repulsion Energy =        1479.59375418 hartrees
 There are       73 alpha and       73 beta electrons
 Requested basis set is 6-311++G(d,p)
 There are 154 shells and 426 basis functions

 Total QAlloc Memory Limit   2000 MB
 Mega-Array Size       188 MB
 MEM_STATIC part       192 MB
 A cutoff of  1.0D-15 yielded   9421 shell pairs
 There are     77144 function pairs (     82862 Cartesian)
 Smallest overlap matrix eigenvalue = 2.36E-07
 Linear dependence detected in AO basis
 Number of orthogonalized atomic orbitals = 422
 Maximum deviation from orthogonality = 4.534E-10

 Scale SEOQF with 1.000000e-01/1.000000e-01/1.000000e-01

 Standard Electronic Orientation quadrupole field applied
 Nucleus-field energy     =    -0.0000000301 hartrees
 Guess from superposition of atomic densities
 Warning:  Energy on first SCF cycle will be non-variational
 SAD guess density has 146.000000 electrons

 -----------------------------------------------------------------------
  General SCF calculation program by
  Eric Jon Sundstrom, Paul Horn, Yuezhi Mao, Dmitri Zuev, Alec White,
  David Stuck, Shaama M.S., Shane Yost, Joonho Lee, David Small,
  Daniel Levine, Susi Lehtola, Hugh Burton, Evgeny Epifanovsky,
  Bang C. Huynh
 -----------------------------------------------------------------------
 Exchange:     0.2000 Hartree-Fock + 0.0800 Slater + 0.7200 B88
 Correlation:  0.1900 VWN1RPA + 0.8100 LYP
 Using SG-1 standard quadrature grid
 A restricted SCF calculation will be
 performed using DIIS
 SCF converges when DIIS error is below 1.0e-08
 ---------------------------------------
  Cycle       Energy         DIIS error
 ---------------------------------------
    1   -2305.7585659093      3.05e-02  
    2   -2301.7254432326      2.55e-03  
    3   -2301.6418340906      3.10e-03  
    4   -2301.8740154533      6.41e-04  
    5   -2301.8814723159      3.57e-04  
    6   -2301.8843485975      8.04e-05  
    7   -2301.8844584808      3.63e-05  
    8   -2301.8844878367      9.81e-06  
    9   -2301.8844896706      4.06e-06  
   10   -2301.8844900481      7.50e-07  
   11   -2301.8844900608      2.71e-07  
   12   -2301.8844900626      9.71e-08  
   13   -2301.8844900626      3.09e-08  
   14   -2301.8844900626      1.43e-08  
   15   -2301.8844900626      4.80e-09  Convergence criterion met
 ---------------------------------------
 SCF time:   CPU 576.09s  wall 577.00s 
 SCF   energy in the final basis set =    -2301.8844900626
 Total energy in the final basis set =    -2301.8844900626

 --------------------------------------------------------------

                    Orbital Energies (a.u.)
 --------------------------------------------------------------

 Alpha MOs
 -- Occupied --
********-101.5747-101.5744-101.5711 -10.2763 -10.2746 -10.2714 -10.2698
-10.2295 -10.2174 -10.2068 -10.1929 -10.1901 -10.1898 -10.1892 -10.1884
 -9.4893  -9.4891  -9.4889  -9.4864  -7.2542  -7.2541  -7.2538  -7.2513
 -7.2441  -7.2440  -7.2438  -7.2434  -7.2429  -7.2429  -7.2414  -7.2403
 -0.9594  -0.9125  -0.8955  -0.8764  -0.8596  -0.8471  -0.7942  -0.7676
 -0.7544  -0.7410  -0.6572  -0.6399  -0.6223  -0.6047  -0.5495  -0.5418
 -0.5221  -0.4902  -0.4762  -0.4736  -0.4656  -0.4573  -0.4542  -0.4411
 -0.4228  -0.4190  -0.3984  -0.3928  -0.3761  -0.3719  -0.3662  -0.3541
 -0.3488  -0.3448  -0.3338  -0.3295  -0.3116  -0.2902  -0.2718  -0.2700
 -0.2535
 -- Virtual --
 -0.0659  -0.0544  -0.0513  -0.0285  -0.0153  -0.0125  -0.0038   0.0021
  0.0067   0.0196   0.0224   0.0266   0.0289   0.0302   0.0414   0.0459
  0.0553   0.0576   0.0630   0.0660   0.0771   0.0800   0.0840   0.0855
  0.0898   0.0941   0.0972   0.1003   0.1016   0.1070   0.1084   0.1111
  0.1167   0.1181   0.1217   0.1228   0.1268   0.1284   0.1320   0.1361
  0.1385   0.1430   0.1459   0.1519   0.1544   0.1572   0.1643   0.1665
  0.1698   0.1753   0.1797   0.1827   0.1866   0.1926   0.1995   0.2014
  0.2069   0.2109   0.2142   0.2180   0.2207   0.2239   0.2278   0.2394
  0.2409   0.2431   0.2465   0.2563   0.2591   0.2600   0.2662   0.2740
  0.2753   0.2768   0.2810   0.2843   0.2866   0.2899   0.2931   0.2975
  0.3047   0.3090   0.3142   0.3190   0.3221   0.3251   0.3342   0.3537
  0.3637   0.3666   0.3781   0.4096   0.4264   0.4351   0.4451   0.4497
  0.4549   0.4561   0.4688   0.4789   0.4864   0.4921   0.4972   0.5038
  0.5065   0.5262   0.5295   0.5350   0.5393   0.5453   0.5564   0.5646
  0.5727   0.5803   0.5897   0.5907   0.5946   0.6024   0.6046   0.6146
  0.6193   0.6242   0.6281   0.6443   0.6465   0.6539   0.6629   0.6820
  0.6865   0.6971   0.7044   0.7150   0.7177   0.7225   0.7410   0.7459
  0.7585   0.7729   0.7937   0.8129   0.8193   0.8273   0.8299   0.8361
  0.8437   0.8443   0.8468   0.8484   0.8521   0.8552   0.8616   0.8650
  0.8704   0.8758   0.8848   0.8966   0.8995   0.9084   0.9138   0.9188
  0.9206   0.9250   0.9372   0.9469   0.9558   0.9635   0.9694   0.9783
  0.9813   0.9971   1.0005   1.0051   1.0210   1.0236   1.0424   1.0553
  1.0615   1.0890   1.1123   1.1196   1.1393   1.1535   1.1601   1.1917
  1.2057   1.2345   1.2524   1.2655   1.2806   1.2878   1.2904   1.3000
  1.3246   1.3378   1.3709   1.3873   1.4069   1.4567   1.4802   1.5021
  1.5117   1.5195   1.5351   1.5574   1.5643   1.5773   1.5920   1.6244
  1.6342   1.6455   1.6530   1.6640   1.6741   1.7131   1.7268   1.7367
  1.7706   1.7823   1.7997   1.8124   1.8231   1.8464   1.8519   1.8636
  1.8791   1.8848   1.9084   1.9305   1.9388   1.9422   1.9583   1.9638
  1.9716   2.0108   2.0195   2.0259   2.0607   2.0823   2.1042   2.1420
  2.1454   2.2055   2.2315   2.2512   2.2547   2.2787   2.2878   2.3003
  2.3089   2.3166   2.3377   2.3661   2.3901   2.4081   2.4249   2.4381
  2.4436   2.4488   2.4648   2.4655   2.4968   2.5037   2.5461   2.5565
  2.6060   2.6327   2.6371   2.6625   2.6649   2.6796   2.6931   2.7051
  2.7222   2.7464   2.7497   2.7564   2.7614   2.7791   2.8020   2.8099
  2.8296   2.8452   2.8616   2.8708   2.8945   2.9328   2.9469   2.9788
  3.0094   3.0737   3.0857   3.0967   3.1363   3.1420   3.1694   3.2035
  3.2280   3.2661   3.3596   3.3770   3.4005   3.4926   3.5074   3.5436
  3.6269   3.6589   3.6936   3.7695   3.9108   3.9900   4.0394   4.0438
  4.1497   4.1533   4.4174   4.8162   4.8505   9.7289   9.7868   9.8087
  9.8244  23.3345  23.6490  23.8238  23.8765  23.9496  23.9730  23.9985
 24.0037  24.0735  24.1081  24.1120  24.2064  25.7757  25.8137  25.8795
 25.9459  26.0910  26.1116  26.1780  26.3387  26.4667  26.6202  26.7480
 26.9517 215.7171 215.7826 215.8076 215.8284
 --------------------------------------------------------------

          Ground-State Mulliken Net Atomic Charges

     Atom                 Charge (a.u.)
  ----------------------------------------
      1 C                    -0.112732
      2 C                    -0.452637
      3 Cl                    0.666870
      4 C                    -0.656786
      5 Cl                    0.584691
      6 C                    -0.087768
      7 Cl                    0.647538
      8 C                    -0.076229
      9 Cl                    0.614965
     10 C                    -0.902813
     11 H                     0.215474
     12 C                     1.061058
     13 C                    -0.909966
     14 H                     0.167314
     15 C                    -0.279357
     16 H                     0.172953
     17 C                    -0.480938
     18 H                     0.162273
     19 C                    -0.057473
     20 H                     0.174821
     21 C                    -0.611373
     22 H                     0.160116
  ----------------------------------------
  Sum of atomic charges =     0.000000

 -----------------------------------------------------------------
                    Cartesian Multipole Moments
 -----------------------------------------------------------------
    Charge (ESU x 10^10)
                 0.0000
    Dipole Moment (Debye)
         X       1.9317      Y      -0.1051      Z      -2.1152
       Tot       2.8665
    Quadrupole Moments (Debye-Ang)
        XX    -118.2499     XY      -2.1989     YY    -119.8252
        XZ      -1.5768     YZ      -3.3999     ZZ    -119.3230
    Octopole Moments (Debye-Ang^2)
       XXX     183.9658    XXY     -13.3030    XYY      50.2982
       YYY      -4.6505    XXZ     -83.4122    XYZ      -5.6592
       YYZ     -67.6056    XZZ      57.4228    YZZ       9.0232
       ZZZ    -211.1566
    Hexadecapole Moments (Debye-Ang^3)
      XXXX   -4604.6785   XXXY      24.4391   XXYY    -847.3358
      XYYY      75.6507   YYYY    -275.3151   XXXZ     693.8457
      XXYZ       3.3560   XYYZ     260.8414   YYYZ      25.3514
      XXZZ   -1237.6168   XYZZ      49.1051   YYZZ    -556.7324
      XZZZ     739.8442   YZZZ       0.5385   ZZZZ   -2992.1434
 -----------------------------------------------------------------
 Calculating analytic gradient of the SCF energy
 Gradient of SCF Energy
            1           2           3           4           5           6
    1  -0.0081846  -0.0098313   0.0057642  -0.0027833   0.0015442   0.0175396
    2   0.0009296   0.0005462  -0.0057560  -0.0001060  -0.0000169  -0.0004949
    3   0.0062116  -0.0029298  -0.0097267  -0.0183311   0.0051600  -0.0078579
            7           8           9          10          11          12
    1  -0.0050659   0.0048092  -0.0047634   0.0004278   0.0005781   0.0044737
    2   0.0002533  -0.0003723   0.0000902  -0.0000813   0.0001281  -0.0006054
    3   0.0024561   0.0077064   0.0015560   0.0025835  -0.0005463   0.0008844
           13          14          15          16          17          18
    1  -0.0008056  -0.0017584  -0.0016055  -0.0005335  -0.0038761  -0.0008997
    2   0.0090310   0.0007754   0.0036197   0.0009363  -0.0007478  -0.0001530
    3   0.0008220   0.0042714  -0.0014273  -0.0003768   0.0026188   0.0004488
           19          20          21          22
    1  -0.0011427   0.0000845   0.0051199   0.0009087
    2  -0.0032115  -0.0006986  -0.0031120  -0.0009541
    3   0.0043724   0.0008228   0.0008677   0.0004140
 Max gradient component =       1.833E-02
 RMS gradient           =       4.769E-03
 Gradient time:  CPU 189.88 s  wall 189.88 s
 Geometry Optimization Parameters
   NAtoms,    NIC,     NZ,  NCons,   NDum,   NFix, NCnnct, MaxDiis
       22     155      22       0       0       0       0       0


** GEOMETRY OPTIMIZATION IN DELOCALIZED INTERNAL COORDINATES **
   Searching for a Minimum

   Optimization Cycle:   1

                       Coordinates (Angstroms)
     ATOM                X               Y               Z
      1  C         0.0000000000    0.0000000000    0.0000000000
      2  C         0.0000000000    0.0000000000    1.3949600000
      3  Cl        1.5261815140    0.0000000000    2.2594170471
      4  C        -1.1901880373    0.0256249026    2.1059255403
      5  Cl       -1.1548436435    0.0351778398    3.8595433764
      6  C        -2.4041742747    0.0535064326    1.4351028665
      7  Cl       -3.9099833729    0.0870232313    2.3339530118
      8  C        -2.4180259722    0.0546630380    0.0478935036
      9  Cl       -3.9445745286    0.0782926128   -0.8155919614
     10  C        -1.2274122092    0.0272853135   -0.6622934626
     11  H        -1.2503451014    0.0068111236   -1.7445869269
     12  C         1.2779219872   -0.0284629571   -0.7628147595
     13  C         2.3095886281   -0.8932703637   -0.3971844912
     14  H         2.1704206894   -1.5663256744    0.4394355459
     15  C         3.5004827568   -0.9194878930   -1.1069450245
     16  H         4.2865586447   -1.6026019117   -0.8107285686
     17  C         3.6821124948   -0.0819958503   -2.1978886372
     18  H         4.6116429624   -0.1026930066   -2.7527300472
     19  C         2.6636000698    0.7822218600   -2.5724593424
     20  H         2.7980411655    1.4448431951   -3.4181323354
     21  C         1.4736782845    0.8090230106   -1.8610916159
     22  H         0.6936781770    1.5025559907   -2.1490431582
   Point Group: c1    Number of degrees of freedom:    60


   Energy is  -2301.884490063


 Attempting to generate delocalized internal coordinates
 Initial Hessian constructed with Jon Baker's OPTIMIZE code

 60 Hessian modes will be used to form the next step
  Hessian Eigenvalues:
     0.010693    0.019215    0.019215    0.023207    0.023207    0.023578
     0.023580    0.023676    0.023679    0.023938    0.023938    0.024090
     0.024090    0.024114    0.024114    0.024135    0.024136    0.024142
     0.024143    0.159962    0.159966    0.159968    0.159995    0.159996
     0.160000    0.220001    0.220003    0.234725    0.234813    0.249942
     0.249991    0.249993    0.250000    0.250000    0.250000    0.250000
     0.250000    0.301033    0.301033    0.301033    0.301033    0.336089
     0.356665    0.356665    0.356665    0.356665    0.356665    0.356665
     0.428240    0.429243    0.430936    0.433553    0.467748    0.467824
     0.472114    0.472175    0.478203    0.478204    0.479142    0.479142

 Minimum search - taking simple RFO step
 Searching for Lamda that Minimizes Along All modes
 Value Taken    Lamda =  -0.02389160
 Calculated Step too Large.  Step scaled by  0.569254
 Step Taken.  Stepsize is  0.300000

                             Maximum     Tolerance    Cnvgd?
         Gradient           0.051287      0.000300      NO
         Displacement       0.227534      0.001200      NO
         Energy change     *********      0.000001      NO


 New Cartesian Coordinates Obtained by Inverse Iteration

 Displacement from previous Coordinates is:  1.381344
 ----------------------------------------------------------------
             Standard Nuclear Orientation (Angstroms)
    I     Atom           X                Y                Z
 ----------------------------------------------------------------
    1      C       0.0599832646    -0.0103064021     0.0912993367
    2      C      -0.0100466307     0.0588087978     1.4980491402
    3      Cl      1.4280724453     0.2118599574     2.4901112034
    4      C      -1.2459385579     0.0906138831     2.1464959554
    5      Cl     -1.3081046441     0.1983596953     3.8912566839
    6      C      -2.4335325968     0.0585875725     1.4169952984
    7      Cl     -3.9771155904     0.0994148320     2.2379547437
    8      C      -2.3718851040     0.0064700312     0.0281349962
    9      Cl     -3.8347554614    -0.0346703381    -0.9330332462
   10      C      -1.1449293495    -0.0232952610    -0.6154801212
   11      H      -1.1209312093    -0.0872256994    -1.6956322653
   12      C       1.3265068523    -0.0456033432    -0.7013599069
   13      C       2.3452055266    -0.9755545845    -0.4578064049
   14      H       2.2282181212    -1.7120174989     0.3238743834
   15      C       3.4942337044    -0.9942012947    -1.2387660479
   16      H       4.2664431266    -1.7269769698    -1.0365596945
   17      C       3.6501723398    -0.0882491630    -2.2825896482
   18      H       4.5472523646    -0.1035136503    -2.8900701172
   19      C       2.6405377126     0.8296645464    -2.5471409989
   20      H       2.7488762393     1.5390795782    -3.3590016150
   21      C       1.4896446598     0.8449322003    -1.7680864754
   22      H       0.7164530211     1.5760140048    -1.9739046393
 ----------------------------------------------------------------
 Nuclear Repulsion Energy =        1470.82305256 hartrees
 There are       73 alpha and       73 beta electrons
 Applying Cartesian multipole field
    Component          Value
    ---------          -----
     (2,0,0)        1.00000E-11
     (0,2,0)        2.00000E-11
     (0,0,2)       -3.00000E-11
 Nucleus-field energy     =    -0.0000000323 hartrees
 Requested basis set is 6-311++G(d,p)
 There are 154 shells and 426 basis functions
 A cutoff of  1.0D-15 yielded   9393 shell pairs
 There are     76850 function pairs (     82530 Cartesian)
 Smallest overlap matrix eigenvalue = 2.68E-07
 Linear dependence detected in AO basis
 Number of orthogonalized atomic orbitals = 422
 Maximum deviation from orthogonality = 4.440E-10
 Guess from superposition of atomic densities
 Warning:  Energy on first SCF cycle will be non-variational
 SAD guess density has 146.000000 electrons

 -----------------------------------------------------------------------
  General SCF calculation program by
  Eric Jon Sundstrom, Paul Horn, Yuezhi Mao, Dmitri Zuev, Alec White,
  David Stuck, Shaama M.S., Shane Yost, Joonho Lee, David Small,
  Daniel Levine, Susi Lehtola, Hugh Burton, Evgeny Epifanovsky,
  Bang C. Huynh
 -----------------------------------------------------------------------
 Exchange:     0.2000 Hartree-Fock + 0.0800 Slater + 0.7200 B88
 Correlation:  0.1900 VWN1RPA + 0.8100 LYP
 Using SG-1 standard quadrature grid
 A restricted SCF calculation will be
 performed using DIIS
 SCF converges when DIIS error is below 1.0e-08
 ---------------------------------------
  Cycle       Energy         DIIS error
 ---------------------------------------
    1   -2305.6693599175      3.03e-02  
    2   -2301.7344032989      2.52e-03  
    3   -2301.6538051694      3.05e-03  
    4   -2301.8782757612      6.49e-04  
    5   -2301.8861399234      3.49e-04  
    6   -2301.8888851759      8.04e-05  
    7   -2301.8889937736      3.72e-05  
    8   -2301.8890249585      1.00e-05  
    9   -2301.8890268735      4.21e-06  
   10   -2301.8890272815      7.35e-07  
   11   -2301.8890272932      2.98e-07  
   12   -2301.8890272951      9.70e-08  
   13   -2301.8890272952      3.49e-08  
   14   -2301.8890272953      1.46e-08  
   15   -2301.8890272953      4.76e-09  Convergence criterion met
 ---------------------------------------
 SCF time:   CPU 563.05s  wall 563.00s 
 SCF   energy in the final basis set =    -2301.8890272953
 Total energy in the final basis set =    -2301.8890272953

 --------------------------------------------------------------

                    Orbital Energies (a.u.)
 --------------------------------------------------------------

 Alpha MOs
 -- Occupied --
********-101.5747-101.5741-101.5721 -10.2764 -10.2751 -10.2727 -10.2705
-10.2320 -10.2159 -10.2102 -10.1942 -10.1933 -10.1918 -10.1913 -10.1908
 -9.4896  -9.4892  -9.4887  -9.4868  -7.2546  -7.2541  -7.2536  -7.2517
 -7.2445  -7.2441  -7.2436  -7.2435  -7.2433  -7.2427  -7.2417  -7.2407
 -0.9572  -0.9108  -0.8946  -0.8771  -0.8598  -0.8456  -0.7932  -0.7678
 -0.7519  -0.7394  -0.6551  -0.6393  -0.6216  -0.6044  -0.5498  -0.5393
 -0.5209  -0.4909  -0.4765  -0.4731  -0.4646  -0.4552  -0.4543  -0.4408
 -0.4236  -0.4180  -0.3980  -0.3903  -0.3741  -0.3735  -0.3654  -0.3541
 -0.3490  -0.3466  -0.3336  -0.3302  -0.3106  -0.2882  -0.2740  -0.2685
 -0.2556
 -- Virtual --
 -0.0651  -0.0546  -0.0488  -0.0301  -0.0200  -0.0128  -0.0026   0.0022
  0.0060   0.0201   0.0216   0.0268   0.0283   0.0294   0.0422   0.0448
  0.0550   0.0560   0.0626   0.0676   0.0766   0.0795   0.0829   0.0866
  0.0898   0.0926   0.0979   0.1008   0.1016   0.1046   0.1082   0.1099
  0.1160   0.1177   0.1207   0.1237   0.1261   0.1276   0.1316   0.1326
  0.1351   0.1412   0.1443   0.1507   0.1529   0.1552   0.1622   0.1652
  0.1713   0.1749   0.1782   0.1811   0.1855   0.1915   0.1975   0.2013
  0.2053   0.2098   0.2145   0.2158   0.2182   0.2238   0.2275   0.2362
  0.2410   0.2429   0.2467   0.2575   0.2597   0.2611   0.2665   0.2699
  0.2754   0.2768   0.2791   0.2823   0.2860   0.2889   0.2901   0.2962
  0.3031   0.3057   0.3117   0.3166   0.3198   0.3218   0.3315   0.3530
  0.3615   0.3650   0.3744   0.4105   0.4214   0.4364   0.4450   0.4483
  0.4539   0.4562   0.4694   0.4801   0.4865   0.4917   0.4951   0.4997
  0.5043   0.5249   0.5315   0.5344   0.5365   0.5490   0.5573   0.5601
  0.5732   0.5792   0.5843   0.5860   0.5955   0.6016   0.6046   0.6096
  0.6191   0.6235   0.6274   0.6414   0.6455   0.6614   0.6687   0.6815
  0.6876   0.6993   0.7091   0.7150   0.7190   0.7197   0.7322   0.7498
  0.7550   0.7736   0.7961   0.8070   0.8155   0.8214   0.8338   0.8381
  0.8419   0.8435   0.8476   0.8480   0.8517   0.8576   0.8618   0.8649
  0.8674   0.8725   0.8781   0.8911   0.8948   0.9071   0.9113   0.9194
  0.9204   0.9252   0.9378   0.9417   0.9464   0.9584   0.9694   0.9741
  0.9745   0.9794   0.9924   1.0065   1.0187   1.0271   1.0429   1.0559
  1.0630   1.0757   1.1119   1.1178   1.1269   1.1549   1.1608   1.1887
  1.1942   1.2353   1.2491   1.2612   1.2790   1.2887   1.2921   1.2988
  1.3138   1.3434   1.3733   1.3860   1.3932   1.4524   1.4794   1.4977
  1.5113   1.5135   1.5345   1.5510   1.5625   1.5681   1.5936   1.6245
  1.6331   1.6444   1.6461   1.6638   1.6831   1.7069   1.7279   1.7360
  1.7659   1.7680   1.7980   1.8122   1.8213   1.8408   1.8476   1.8609
  1.8788   1.8821   1.8970   1.9274   1.9327   1.9441   1.9557   1.9606
  1.9699   2.0031   2.0127   2.0226   2.0567   2.0770   2.1010   2.1320
  2.1366   2.2049   2.2306   2.2448   2.2505   2.2710   2.2848   2.2919
  2.3050   2.3157   2.3317   2.3602   2.3883   2.3992   2.4221   2.4320
  2.4383   2.4483   2.4567   2.4645   2.4848   2.5025   2.5387   2.5570
  2.6001   2.6281   2.6409   2.6515   2.6626   2.6740   2.6892   2.7017
  2.7178   2.7380   2.7399   2.7492   2.7594   2.7767   2.7873   2.8043
  2.8235   2.8418   2.8529   2.8632   2.8930   2.9263   2.9374   2.9742
  3.0010   3.0681   3.0725   3.0921   3.1288   3.1380   3.1562   3.1891
  3.2199   3.2564   3.3490   3.3682   3.3886   3.4850   3.4996   3.5363
  3.6152   3.6505   3.6807   3.7721   3.9039   3.9871   4.0358   4.0411
  4.1431   4.1447   4.3964   4.8055   4.8415   9.7271   9.7838   9.8072
  9.8212  23.3367  23.6463  23.8082  23.8630  23.9293  23.9624  23.9768
 23.9824  24.0618  24.0951  24.1018  24.1906  25.7752  25.8116  25.8708
 25.9284  26.0818  26.1027  26.1784  26.2827  26.4531  26.6048  26.7335
 26.9280 215.7149 215.7786 215.8059 215.8229
 --------------------------------------------------------------

          Ground-State Mulliken Net Atomic Charges

     Atom                 Charge (a.u.)
  ----------------------------------------
      1 C                    -0.111142
      2 C                    -0.219266
      3 Cl                    0.640227
      4 C                    -0.631897
      5 Cl                    0.604515
      6 C                    -0.012786
      7 Cl                    0.639598
      8 C                    -0.199186
      9 Cl                    0.621158
     10 C                    -1.114972
     11 H                     0.226591
     12 C                     0.938420
     13 C                    -0.848667
     14 H                     0.167449
     15 C                    -0.256786
     16 H                     0.174652
     17 C                    -0.414426
     18 H                     0.163192
     19 C                    -0.105375
     20 H                     0.177138
     21 C                    -0.607432
     22 H                     0.168995
  ----------------------------------------
  Sum of atomic charges =     0.000000

 -----------------------------------------------------------------
                    Cartesian Multipole Moments
 -----------------------------------------------------------------
    Charge (ESU x 10^10)
                 0.0000
    Dipole Moment (Debye)
         X       1.9584      Y      -0.1826      Z      -2.1623
       Tot       2.9230
    Quadrupole Moments (Debye-Ang)
        XX    -118.6848     XY      -2.4117     YY    -119.2044
        XZ      -2.4432     YZ      -3.2014     ZZ    -119.2724
    Octopole Moments (Debye-Ang^2)
       XXX     185.7803    XXY     -16.8627    XYY      54.0810
       YYY     -13.9847    XXZ     -86.7302    XYZ      -4.7147
       YYZ     -69.8911    XZZ      60.6571    YZZ       6.2123
       ZZZ    -213.5945
    Hexadecapole Moments (Debye-Ang^3)
      XXXX   -4595.2960   XXXY      10.2740   XXYY    -840.0458
      XYYY      59.7087   YYYY    -297.7134   XXXZ     696.8546
      XXYZ      -9.4531   XYYZ     262.1972   YYYZ     -35.2012
      XXZZ   -1241.4402   XYZZ      46.0052   YYZZ    -576.5321
      XZZZ     752.6837   YZZZ     -51.3069   ZZZZ   -3090.5200
 -----------------------------------------------------------------
 Calculating analytic gradient of the SCF energy
 Gradient of SCF Energy
            1           2           3           4           5           6
    1  -0.0039678  -0.0051089  -0.0018794  -0.0010198   0.0016568   0.0106969
    2   0.0004496  -0.0017860   0.0016052  -0.0005475   0.0004754  -0.0003513
    3  -0.0015137   0.0024710   0.0065921  -0.0095897   0.0032725  -0.0041172
            7           8           9          10          11          12
    1  -0.0035973   0.0032766  -0.0025176   0.0003855   0.0002211   0.0001229
    2   0.0003685  -0.0000526  -0.0000792   0.0018186   0.0001624   0.0000336
    3   0.0023258   0.0038738   0.0000866   0.0011882  -0.0004071  -0.0020737
           13          14          15          16          17          18
    1   0.0024241   0.0002777  -0.0010039  -0.0001312  -0.0016989  -0.0004016
    2   0.0015341   0.0000734   0.0015206   0.0003221   0.0000557  -0.0000773
    3  -0.0017781  -0.0028101  -0.0000713  -0.0002657   0.0013217   0.0000441
           19          20          21          22
    1  -0.0002655   0.0001679   0.0021771   0.0001853
    2  -0.0012614  -0.0003015  -0.0035774  -0.0003849
    3   0.0018021   0.0002818  -0.0005212  -0.0001120
 Max gradient component =       1.070E-02
 RMS gradient           =       2.618E-03
 Gradient time:  CPU 188.59 s  wall 188.60 s
 Geometry Optimization Parameters
   NAtoms,    NIC,     NZ,  NCons,   NDum,   NFix, NCnnct, MaxDiis
       22     155      22       0       0       0       0       0

 Cartesian Hessian Update
 Hessian updated using BFGS update


** GEOMETRY OPTIMIZATION IN DELOCALIZED INTERNAL COORDINATES **
   Searching for a Minimum

   Optimization Cycle:   2

                       Coordinates (Angstroms)
     ATOM                X               Y               Z
      1  C         0.0599832646   -0.0103064021    0.0912993367
      2  C        -0.0100466307    0.0588087978    1.4980491402
      3  Cl        1.4280724453    0.2118599574    2.4901112034
      4  C        -1.2459385579    0.0906138831    2.1464959554
      5  Cl       -1.3081046441    0.1983596953    3.8912566839
      6  C        -2.4335325968    0.0585875725    1.4169952984
      7  Cl       -3.9771155904    0.0994148320    2.2379547437
      8  C        -2.3718851040    0.0064700312    0.0281349962
      9  Cl       -3.8347554614   -0.0346703381   -0.9330332462
     10  C        -1.1449293495   -0.0232952610   -0.6154801212
     11  H        -1.1209312093   -0.0872256994   -1.6956322653
     12  C         1.3265068523   -0.0456033432   -0.7013599069
     13  C         2.3452055266   -0.9755545845   -0.4578064049
     14  H         2.2282181212   -1.7120174989    0.3238743834
     15  C         3.4942337044   -0.9942012947   -1.2387660479
     16  H         4.2664431266   -1.7269769698   -1.0365596945
     17  C         3.6501723398   -0.0882491630   -2.2825896482
     18  H         4.5472523646   -0.1035136503   -2.8900701172
     19  C         2.6405377126    0.8296645464   -2.5471409989
     20  H         2.7488762393    1.5390795782   -3.3590016150
     21  C         1.4896446598    0.8449322003   -1.7680864754
     22  H         0.7164530211    1.5760140048   -1.9739046393
   Point Group: c1    Number of degrees of freedom:    60


   Energy is  -2301.889027295

 Hessian updated using BFGS update

 53 Hessian modes will be used to form the next step
  Hessian Eigenvalues:
     0.013270    0.019213    0.020173    0.023190    0.023310    0.023575
     0.023642    0.023676    0.023933    0.023938    0.024086    0.024090
     0.024113    0.024114    0.024133    0.024135    0.024141    0.024142
     0.028300    0.159939    0.159966    0.159984    0.159996    0.160000
     0.160261    0.219982    0.220001    0.232951    0.235422    0.241959
     0.249976    0.249991    0.250000    0.250000    0.250000    0.296971
     0.300923    0.331447    0.355065    0.356513    0.386386    0.424194
     0.428568    0.429274    0.456219    0.457009    0.467751    0.472036
     0.476881    0.478180    0.478209    0.479089    0.570964

 Minimum search - taking simple RFO step
 Searching for Lamda that Minimizes Along All modes
 Value Taken    Lamda =  -0.00201247
 Step Taken.  Stepsize is  0.178238

                             Maximum     Tolerance    Cnvgd?
         Gradient           0.013615      0.000300      NO
         Displacement       0.119595      0.001200      NO
         Energy change     -0.004537      0.000001      NO


 New Cartesian Coordinates Obtained by Inverse Iteration

 Displacement from previous Coordinates is:  0.540703
 ----------------------------------------------------------------
             Standard Nuclear Orientation (Angstroms)
    I     Atom           X                Y                Z
 ----------------------------------------------------------------
    1      C       0.0554561831     0.0039488951     0.0815801628
    2      C      -0.0019579648     0.1055466562     1.4825146012
    3      Cl      1.4732099613     0.2812560537     2.4077863257
    4      C      -1.2384884247     0.1251778532     2.1501223649
    5      Cl     -1.3050114256     0.2509118932     3.8878530828
    6      C      -2.4377919046     0.0521193910     1.4255558221
    7      Cl     -3.9726785943     0.0653339451     2.2482286328
    8      C      -2.3793381441    -0.0318276537     0.0322513687
    9      Cl     -3.8317404016    -0.1297323986    -0.9341460304
   10      C      -1.1539496955    -0.0560749710    -0.6166230840
   11      H      -1.1358433252    -0.1518461713    -1.6939605311
   12      C       1.3209901206    -0.0319097853    -0.7041837795
   13      C       2.3102637513    -0.9976785200    -0.4750207823
   14      H       2.1714829487    -1.7395208181     0.3013436363
   15      C       3.4613538270    -1.0303912257    -1.2566157161
   16      H       4.2127395094    -1.7889587468    -1.0683918237
   17      C       3.6482325058    -0.0978435584    -2.2766262860
   18      H       4.5492899359    -0.1215217187    -2.8789445147
   19      C       2.6684515202     0.8633339500    -2.5176780839
   20      H       2.8029810999     1.5944893442    -3.3068397545
   21      C       1.5132964690     0.8928261825    -1.7402618505
   22      H       0.7634122826     1.6545522972    -1.9232031998
 ----------------------------------------------------------------
 Nuclear Repulsion Energy =        1470.58688404 hartrees
 There are       73 alpha and       73 beta electrons
 Applying Cartesian multipole field
    Component          Value
    ---------          -----
     (2,0,0)        1.00000E-11
     (0,2,0)        2.00000E-11
     (0,0,2)       -3.00000E-11
 Nucleus-field energy     =    -0.0000000312 hartrees
 Requested basis set is 6-311++G(d,p)
 There are 154 shells and 426 basis functions
 A cutoff of  1.0D-15 yielded   9395 shell pairs
 There are     76895 function pairs (     82589 Cartesian)
 Smallest overlap matrix eigenvalue = 2.85E-07
 Linear dependence detected in AO basis
 Number of orthogonalized atomic orbitals = 422
 Maximum deviation from orthogonality = 4.105E-10
 Guess from superposition of atomic densities
 Warning:  Energy on first SCF cycle will be non-variational
 SAD guess density has 146.000000 electrons

 -----------------------------------------------------------------------
  General SCF calculation program by
  Eric Jon Sundstrom, Paul Horn, Yuezhi Mao, Dmitri Zuev, Alec White,
  David Stuck, Shaama M.S., Shane Yost, Joonho Lee, David Small,
  Daniel Levine, Susi Lehtola, Hugh Burton, Evgeny Epifanovsky,
  Bang C. Huynh
 -----------------------------------------------------------------------
 Exchange:     0.2000 Hartree-Fock + 0.0800 Slater + 0.7200 B88
 Correlation:  0.1900 VWN1RPA + 0.8100 LYP
 Using SG-1 standard quadrature grid
 A restricted SCF calculation will be
 performed using DIIS
 SCF converges when DIIS error is below 1.0e-08
 ---------------------------------------
  Cycle       Energy         DIIS error
 ---------------------------------------
    1   -2305.6419501419      3.02e-02  
    2   -2301.7358558444      2.51e-03  
    3   -2301.6501637790      3.08e-03  
    4   -2301.8780648969      6.87e-04  
    5   -2301.8872052546      3.49e-04  
    6   -2301.8899444467      8.20e-05  
    7   -2301.8900550400      3.98e-05  
    8   -2301.8900911335      1.03e-05  
    9   -2301.8900931321      4.31e-06  
   10   -2301.8900935603      7.24e-07  
   11   -2301.8900935713      3.09e-07  
   12   -2301.8900935734      9.57e-08  
   13   -2301.8900935737      3.68e-08  
   14   -2301.8900935737      1.44e-08  
   15   -2301.8900935736      4.71e-09  Convergence criterion met
 ---------------------------------------
 SCF time:   CPU 594.43s  wall 594.00s 
 SCF   energy in the final basis set =    -2301.8900935736
 Total energy in the final basis set =    -2301.8900935736

 --------------------------------------------------------------

                    Orbital Energies (a.u.)
 --------------------------------------------------------------

 Alpha MOs
 -- Occupied --
********-101.5751-101.5747-101.5721 -10.2779 -10.2760 -10.2725 -10.2704
-10.2299 -10.2151 -10.2094 -10.1946 -10.1937 -10.1923 -10.1918 -10.1914
 -9.4904  -9.4897  -9.4892  -9.4868  -7.2554  -7.2545  -7.2541  -7.2517
 -7.2453  -7.2446  -7.2444  -7.2441  -7.2437  -7.2433  -7.2417  -7.2408
 -0.9560  -0.9109  -0.8956  -0.8763  -0.8621  -0.8442  -0.7918  -0.7669
 -0.7503  -0.7380  -0.6543  -0.6376  -0.6217  -0.6030  -0.5481  -0.5392
 -0.5209  -0.4911  -0.4764  -0.4738  -0.4642  -0.4543  -0.4536  -0.4407
 -0.4238  -0.4187  -0.3975  -0.3887  -0.3746  -0.3729  -0.3656  -0.3530
 -0.3503  -0.3452  -0.3325  -0.3311  -0.3133  -0.2855  -0.2735  -0.2673
 -0.2558
 -- Virtual --
 -0.0634  -0.0551  -0.0464  -0.0299  -0.0219  -0.0127  -0.0014   0.0026
  0.0062   0.0200   0.0211   0.0268   0.0281   0.0295   0.0426   0.0446
  0.0554   0.0561   0.0627   0.0681   0.0758   0.0796   0.0830   0.0869
  0.0897   0.0924   0.0979   0.1009   0.1012   0.1047   0.1078   0.1100
  0.1157   0.1174   0.1213   0.1236   0.1256   0.1275   0.1315   0.1319
  0.1336   0.1398   0.1446   0.1512   0.1525   0.1551   0.1618   0.1644
  0.1715   0.1744   0.1777   0.1806   0.1849   0.1904   0.1974   0.2011
  0.2052   0.2090   0.2149   0.2153   0.2178   0.2247   0.2279   0.2343
  0.2413   0.2431   0.2473   0.2577   0.2579   0.2605   0.2679   0.2701
  0.2752   0.2772   0.2792   0.2812   0.2855   0.2878   0.2898   0.2941
  0.3024   0.3046   0.3117   0.3154   0.3187   0.3208   0.3319   0.3529
  0.3612   0.3647   0.3732   0.4089   0.4215   0.4367   0.4458   0.4475
  0.4544   0.4554   0.4678   0.4799   0.4851   0.4915   0.4944   0.4975
  0.5056   0.5250   0.5306   0.5345   0.5360   0.5508   0.5583   0.5590
  0.5726   0.5785   0.5827   0.5853   0.5972   0.6029   0.6089   0.6108
  0.6191   0.6229   0.6271   0.6402   0.6460   0.6619   0.6697   0.6835
  0.6872   0.6961   0.7074   0.7175   0.7176   0.7189   0.7294   0.7503
  0.7533   0.7731   0.7950   0.8054   0.8141   0.8207   0.8347   0.8389
  0.8408   0.8415   0.8468   0.8476   0.8514   0.8583   0.8592   0.8628
  0.8688   0.8737   0.8791   0.8916   0.8968   0.9052   0.9099   0.9167
  0.9210   0.9235   0.9395   0.9411   0.9488   0.9589   0.9712   0.9757
  0.9767   0.9841   0.9929   1.0093   1.0199   1.0263   1.0404   1.0557
  1.0650   1.0747   1.1071   1.1167   1.1296   1.1527   1.1623   1.1887
  1.1943   1.2332   1.2509   1.2654   1.2786   1.2883   1.2921   1.2981
  1.3125   1.3455   1.3739   1.3913   1.3980   1.4493   1.4798   1.4986
  1.5115   1.5162   1.5306   1.5540   1.5618   1.5704   1.5954   1.6228
  1.6345   1.6431   1.6470   1.6648   1.6834   1.7042   1.7275   1.7359
  1.7649   1.7693   1.7971   1.8087   1.8194   1.8357   1.8450   1.8617
  1.8778   1.8795   1.8928   1.9260   1.9341   1.9435   1.9515   1.9634
  1.9726   1.9987   2.0103   2.0232   2.0522   2.0754   2.1030   2.1275
  2.1340   2.2033   2.2301   2.2439   2.2496   2.2703   2.2846   2.2864
  2.3045   2.3134   2.3322   2.3601   2.3931   2.3941   2.4199   2.4281
  2.4368   2.4484   2.4552   2.4645   2.4865   2.5034   2.5388   2.5588
  2.5987   2.6244   2.6438   2.6478   2.6597   2.6777   2.6907   2.7006
  2.7154   2.7328   2.7404   2.7511   2.7583   2.7808   2.7882   2.8016
  2.8157   2.8395   2.8516   2.8567   2.8890   2.9254   2.9319   2.9777
  3.0032   3.0666   3.0711   3.0908   3.1190   3.1385   3.1590   3.1843
  3.2175   3.2544   3.3448   3.3654   3.3844   3.4819   3.4979   3.5326
  3.6106   3.6514   3.6754   3.7745   3.9061   3.9852   4.0334   4.0363
  4.1423   4.1441   4.3839   4.8021   4.8382   9.7321   9.7879   9.8092
  9.8191  23.3412  23.6509  23.7996  23.8509  23.9269  23.9492  23.9575
 23.9819  24.0539  24.0857  24.1006  24.1803  25.7748  25.8100  25.8718
 25.9308  26.0866  26.0972  26.1731  26.2916  26.4531  26.6028  26.7334
 26.9370 215.7204 215.7831 215.8079 215.8202
 --------------------------------------------------------------

          Ground-State Mulliken Net Atomic Charges

     Atom                 Charge (a.u.)
  ----------------------------------------
      1 C                    -0.136590
      2 C                    -0.348742
      3 Cl                    0.623018
      4 C                    -0.497535
      5 Cl                    0.597160
      6 C                    -0.055522
      7 Cl                    0.637673
      8 C                    -0.274112
      9 Cl                    0.619810
     10 C                    -1.062194
     11 H                     0.230189
     12 C                     0.954538
     13 C                    -0.778755
     14 H                     0.173206
     15 C                    -0.274175
     16 H                     0.175297
     17 C                    -0.397044
     18 H                     0.163208
     19 C                    -0.115633
     20 H                     0.178092
     21 C                    -0.581274
     22 H                     0.169385
  ----------------------------------------
  Sum of atomic charges =     0.000000

 -----------------------------------------------------------------
                    Cartesian Multipole Moments
 -----------------------------------------------------------------
    Charge (ESU x 10^10)
                -0.0000
    Dipole Moment (Debye)
         X       1.9012      Y      -0.1871      Z      -2.0958
       Tot       2.8358
    Quadrupole Moments (Debye-Ang)
        XX    -118.6227     XY      -2.3945     YY    -118.9094
        XZ      -2.6740     YZ      -3.2188     ZZ    -119.4570
    Octopole Moments (Debye-Ang^2)
       XXX     182.8115    XXY     -16.7131    XYY      54.2560
       YYY     -14.1349    XXZ     -85.5600    XYZ      -4.8794
       YYZ     -69.5598    XZZ      58.7937    YZZ       5.6324
       ZZZ    -209.8451
    Hexadecapole Moments (Debye-Ang^3)
      XXXX   -4599.3958   XXXY     -10.4240   XXYY    -840.5446
      XYYY      34.7607   YYYY    -313.2075   XXXZ     696.3835
      XXYZ     -14.3820   XYYZ     261.0773   YYYZ     -53.1695
      XXZZ   -1232.9725   XYZZ      38.7691   YYZZ    -571.8748
      XZZZ     751.8030   YZZZ     -66.3929   ZZZZ   -3059.5265
 -----------------------------------------------------------------
 Calculating analytic gradient of the SCF energy
 Gradient of SCF Energy
            1           2           3           4           5           6
    1   0.0008680   0.0006504   0.0011367  -0.0012807  -0.0015312   0.0020806
    2   0.0006248  -0.0009988   0.0005751  -0.0000311   0.0000090   0.0000668
    3  -0.0006921  -0.0001718   0.0004058  -0.0015204   0.0018982  -0.0006580
            7           8           9          10          11          12
    1  -0.0015428   0.0004112  -0.0002829  -0.0004792  -0.0000650  -0.0013566
    2  -0.0000063   0.0002864  -0.0002232   0.0008645  -0.0001291  -0.0010278
    3   0.0012247   0.0002761  -0.0004792   0.0002536   0.0001027   0.0007434
           13          14          15          16          17          18
    1   0.0011014   0.0001656  -0.0001682   0.0000000   0.0003872   0.0000790
    2   0.0004665  -0.0004644  -0.0002063  -0.0000503  -0.0000827   0.0000750
    3   0.0004706  -0.0008303   0.0001679   0.0001304  -0.0001841  -0.0000058
           19          20          21          22
    1  -0.0005184  -0.0000663   0.0002462   0.0001649
    2   0.0004189   0.0000740  -0.0004741   0.0002331
    3  -0.0001308  -0.0000502  -0.0008484  -0.0001022
 Max gradient component =       2.081E-03
 RMS gradient           =       7.081E-04
 Gradient time:  CPU 192.90 s  wall 192.92 s
 Geometry Optimization Parameters
   NAtoms,    NIC,     NZ,  NCons,   NDum,   NFix, NCnnct, MaxDiis
       22     155      22       0       0       0       0       0

 Cartesian Hessian Update
 Hessian updated using BFGS update


** GEOMETRY OPTIMIZATION IN DELOCALIZED INTERNAL COORDINATES **
   Searching for a Minimum

   Optimization Cycle:   3

                       Coordinates (Angstroms)
     ATOM                X               Y               Z
      1  C         0.0554561831    0.0039488951    0.0815801628
      2  C        -0.0019579648    0.1055466562    1.4825146012
      3  Cl        1.4732099613    0.2812560537    2.4077863257
      4  C        -1.2384884247    0.1251778532    2.1501223649
      5  Cl       -1.3050114256    0.2509118932    3.8878530828
      6  C        -2.4377919046    0.0521193910    1.4255558221
      7  Cl       -3.9726785943    0.0653339451    2.2482286328
      8  C        -2.3793381441   -0.0318276537    0.0322513687
      9  Cl       -3.8317404016   -0.1297323986   -0.9341460304
     10  C        -1.1539496955   -0.0560749710   -0.6166230840
     11  H        -1.1358433252   -0.1518461713   -1.6939605311
     12  C         1.3209901206   -0.0319097853   -0.7041837795
     13  C         2.3102637513   -0.9976785200   -0.4750207823
     14  H         2.1714829487   -1.7395208181    0.3013436363
     15  C         3.4613538270   -1.0303912257   -1.2566157161
     16  H         4.2127395094   -1.7889587468   -1.0683918237
     17  C         3.6482325058   -0.0978435584   -2.2766262860
     18  H         4.5492899359   -0.1215217187   -2.8789445147
     19  C         2.6684515202    0.8633339500   -2.5176780839
     20  H         2.8029810999    1.5944893442   -3.3068397545
     21  C         1.5132964690    0.8928261825   -1.7402618505
     22  H         0.7634122826    1.6545522972   -1.9232031998
   Point Group: c1    Number of degrees of freedom:    60


   Energy is  -2301.890093574

 Hessian updated using BFGS update

 55 Hessian modes will be used to form the next step
  Hessian Eigenvalues:
     0.012004    0.019222    0.019998    0.023065    0.023319    0.023517
     0.023661    0.023677    0.023914    0.023942    0.024089    0.024092
     0.024110    0.024114    0.024125    0.024135    0.024142    0.024352
     0.028300    0.159723    0.159975    0.159995    0.159999    0.160048
     0.160163    0.219987    0.220074    0.228627    0.235512    0.243899
     0.249977    0.249996    0.250000    0.250000    0.275431    0.283046
     0.300943    0.301414    0.331312    0.355085    0.356653    0.356788
     0.386771    0.428403    0.429265    0.436439    0.444060    0.467335
     0.467756    0.473358    0.477616    0.478181    0.478823    0.491324
     0.552203

 Minimum search - taking simple RFO step
 Searching for Lamda that Minimizes Along All modes
 Value Taken    Lamda =  -0.00027591
 Step Taken.  Stepsize is  0.096084

                             Maximum     Tolerance    Cnvgd?
         Gradient           0.003894      0.000300      NO
         Displacement       0.059913      0.001200      NO
         Energy change     -0.001066      0.000001      NO


 New Cartesian Coordinates Obtained by Inverse Iteration

 Displacement from previous Coordinates is:  0.284890
 ----------------------------------------------------------------
             Standard Nuclear Orientation (Angstroms)
    I     Atom           X                Y                Z
 ----------------------------------------------------------------
    1      C       0.0475165902     0.0045778045     0.0686173505
    2      C      -0.0023325218     0.1236092131     1.4659426530
    3      Cl      1.4780754368     0.3061497587     2.3763967030
    4      C      -1.2302517638     0.1390558338     2.1439187081
    5      Cl     -1.2667539667     0.2867381571     3.8766190757
    6      C      -2.4357849427     0.0459283601     1.4286417595
    7      Cl     -3.9636589290     0.0594499750     2.2553086772
    8      C      -2.3852658566    -0.0576711103     0.0352756637
    9      Cl     -3.8434043575    -0.1714406427    -0.9183941291
   10      C      -1.1638832648    -0.0805846007    -0.6228547648
   11      H      -1.1509159082    -0.1872876375    -1.6993491289
   12      C       1.3149698537    -0.0260968530    -0.7122583453
   13      C       2.2881457306    -1.0075975326    -0.4882403000
   14      H       2.1356731779    -1.7488426674     0.2870897226
   15      C       3.4447694055    -1.0439993002    -1.2616687805
   16      H       4.1862458433    -1.8135070420    -1.0788774338
   17      C       3.6503191215    -0.0983244685    -2.2657851980
   18      H       4.5552064635    -0.1251601971    -2.8620874442
   19      C       2.6868263896     0.8814311622    -2.4975187030
   20      H       2.8385540162     1.6230838701    -3.2735476669
   21      C       1.5254769926     0.9151387686    -1.7285917915
   22      H       0.7848327241     1.6875400427    -1.9038960667
 ----------------------------------------------------------------
 Nuclear Repulsion Energy =        1472.17531255 hartrees
 There are       73 alpha and       73 beta electrons
 Applying Cartesian multipole field
    Component          Value
    ---------          -----
     (2,0,0)        1.00000E-11
     (0,2,0)        2.00000E-11
     (0,0,2)       -3.00000E-11
 Nucleus-field energy     =    -0.0000000305 hartrees
 Requested basis set is 6-311++G(d,p)
 There are 154 shells and 426 basis functions
 A cutoff of  1.0D-15 yielded   9397 shell pairs
 There are     76910 function pairs (     82603 Cartesian)
 Smallest overlap matrix eigenvalue = 2.86E-07
 Linear dependence detected in AO basis
 Number of orthogonalized atomic orbitals = 422
 Maximum deviation from orthogonality = 3.261E-10
 Guess from superposition of atomic densities
 Warning:  Energy on first SCF cycle will be non-variational
 SAD guess density has 146.000000 electrons

 -----------------------------------------------------------------------
  General SCF calculation program by
  Eric Jon Sundstrom, Paul Horn, Yuezhi Mao, Dmitri Zuev, Alec White,
  David Stuck, Shaama M.S., Shane Yost, Joonho Lee, David Small,
  Daniel Levine, Susi Lehtola, Hugh Burton, Evgeny Epifanovsky,
  Bang C. Huynh
 -----------------------------------------------------------------------
 Exchange:     0.2000 Hartree-Fock + 0.0800 Slater + 0.7200 B88
 Correlation:  0.1900 VWN1RPA + 0.8100 LYP
 Using SG-1 standard quadrature grid
 A restricted SCF calculation will be
 performed using DIIS
 SCF converges when DIIS error is below 1.0e-08
 ---------------------------------------
  Cycle       Energy         DIIS error
 ---------------------------------------
    1   -2305.6597607324      3.03e-02  
    2   -2301.7356991466      2.51e-03  
    3   -2301.6501891441      3.08e-03  
    4   -2301.8780668464      6.90e-04  
    5   -2301.8873315881      3.50e-04  
    6   -2301.8900747518      8.27e-05  
    7   -2301.8901872972      4.03e-05  
    8   -2301.8902243296      1.02e-05  
    9   -2301.8902262913      4.30e-06  
   10   -2301.8902267168      7.17e-07  
   11   -2301.8902267276      3.05e-07  
   12   -2301.8902267296      9.32e-08  
   13   -2301.8902267299      3.53e-08  
   14   -2301.8902267299      1.43e-08  
   15   -2301.8902267298      4.57e-09  Convergence criterion met
 ---------------------------------------
 SCF time:   CPU 566.75s  wall 567.00s 
 SCF   energy in the final basis set =    -2301.8902267298
 Total energy in the final basis set =    -2301.8902267298

 --------------------------------------------------------------

                    Orbital Energies (a.u.)
 --------------------------------------------------------------

 Alpha MOs
 -- Occupied --
********-101.5752-101.5745-101.5716 -10.2774 -10.2759 -10.2713 -10.2702
-10.2289 -10.2150 -10.2085 -10.1943 -10.1933 -10.1921 -10.1916 -10.1911
 -9.4907  -9.4898  -9.4891  -9.4864  -7.2557  -7.2547  -7.2540  -7.2513
 -7.2456  -7.2447  -7.2446  -7.2440  -7.2439  -7.2432  -7.2414  -7.2404
 -0.9565  -0.9118  -0.8959  -0.8763  -0.8629  -0.8441  -0.7915  -0.7666
 -0.7503  -0.7376  -0.6542  -0.6368  -0.6220  -0.6027  -0.5480  -0.5394
 -0.5211  -0.4910  -0.4766  -0.4739  -0.4644  -0.4543  -0.4535  -0.4407
 -0.4240  -0.4190  -0.3979  -0.3882  -0.3747  -0.3724  -0.3656  -0.3526
 -0.3507  -0.3456  -0.3322  -0.3307  -0.3136  -0.2842  -0.2733  -0.2671
 -0.2561
 -- Virtual --
 -0.0623  -0.0547  -0.0452  -0.0296  -0.0226  -0.0127  -0.0008   0.0027
  0.0063   0.0199   0.0212   0.0271   0.0285   0.0297   0.0428   0.0446
  0.0558   0.0564   0.0628   0.0684   0.0754   0.0797   0.0831   0.0871
  0.0897   0.0926   0.0976   0.1009   0.1014   0.1051   0.1076   0.1103
  0.1158   0.1173   0.1216   0.1238   0.1253   0.1276   0.1313   0.1319
  0.1329   0.1399   0.1445   0.1514   0.1526   0.1553   0.1617   0.1642
  0.1716   0.1743   0.1781   0.1802   0.1847   0.1905   0.1977   0.2009
  0.2056   0.2089   0.2155   0.2158   0.2186   0.2248   0.2285   0.2336
  0.2416   0.2432   0.2477   0.2572   0.2583   0.2601   0.2686   0.2703
  0.2751   0.2772   0.2800   0.2812   0.2857   0.2875   0.2903   0.2933
  0.3017   0.3039   0.3119   0.3153   0.3179   0.3209   0.3328   0.3532
  0.3621   0.3652   0.3734   0.4091   0.4218   0.4368   0.4454   0.4479
  0.4548   0.4553   0.4672   0.4799   0.4851   0.4920   0.4945   0.4971
  0.5056   0.5252   0.5312   0.5347   0.5365   0.5519   0.5582   0.5597
  0.5714   0.5777   0.5825   0.5849   0.5984   0.6041   0.6098   0.6136
  0.6194   0.6240   0.6281   0.6404   0.6470   0.6623   0.6709   0.6842
  0.6871   0.6952   0.7070   0.7165   0.7187   0.7190   0.7287   0.7503
  0.7538   0.7743   0.7945   0.8058   0.8143   0.8208   0.8356   0.8382
  0.8406   0.8434   0.8467   0.8474   0.8510   0.8587   0.8601   0.8623
  0.8694   0.8743   0.8800   0.8904   0.8990   0.9053   0.9089   0.9165
  0.9217   0.9254   0.9399   0.9417   0.9497   0.9600   0.9705   0.9761
  0.9783   0.9880   0.9927   1.0082   1.0213   1.0277   1.0408   1.0555
  1.0659   1.0745   1.1077   1.1154   1.1316   1.1534   1.1634   1.1911
  1.1953   1.2342   1.2533   1.2669   1.2804   1.2895   1.2925   1.2982
  1.3122   1.3487   1.3747   1.3931   1.3997   1.4465   1.4807   1.5000
  1.5115   1.5196   1.5287   1.5564   1.5622   1.5721   1.5968   1.6239
  1.6353   1.6441   1.6486   1.6659   1.6838   1.7036   1.7276   1.7357
  1.7646   1.7717   1.7984   1.8093   1.8198   1.8353   1.8460   1.8626
  1.8784   1.8800   1.8919   1.9262   1.9361   1.9435   1.9495   1.9644
  1.9783   1.9985   2.0115   2.0261   2.0511   2.0757   2.1043   2.1264
  2.1334   2.2038   2.2301   2.2446   2.2500   2.2712   2.2852   2.2886
  2.3036   2.3133   2.3335   2.3614   2.3950   2.3970   2.4210   2.4292
  2.4370   2.4495   2.4561   2.4659   2.4892   2.5047   2.5404   2.5610
  2.6000   2.6254   2.6448   2.6486   2.6592   2.6808   2.6934   2.7009
  2.7149   2.7314   2.7425   2.7552   2.7588   2.7839   2.7890   2.8003
  2.8099   2.8395   2.8524   2.8563   2.8867   2.9256   2.9333   2.9805
  3.0066   3.0676   3.0729   3.0921   3.1191   3.1407   3.1622   3.1850
  3.2199   3.2562   3.3457   3.3667   3.3853   3.4829   3.4995   3.5331
  3.6135   3.6523   3.6782   3.7773   3.9083   3.9852   4.0333   4.0369
  4.1424   4.1452   4.3783   4.8043   4.8393   9.7341   9.7881   9.8098
  9.8226  23.3427  23.6524  23.7990  23.8538  23.9286  23.9492  23.9588
 23.9847  24.0545  24.0854  24.1036  24.1816  25.7748  25.8105  25.8728
 25.9318  26.0851  26.1022  26.1743  26.2948  26.4554  26.6058  26.7365
 26.9443 215.7227 215.7831 215.8084 215.8243
 --------------------------------------------------------------

          Ground-State Mulliken Net Atomic Charges

     Atom                 Charge (a.u.)
  ----------------------------------------
      1 C                    -0.155710
      2 C                    -0.470808
      3 Cl                    0.622698
      4 C                    -0.454623
      5 Cl                    0.595297
      6 C                    -0.059457
      7 Cl                    0.632951
      8 C                    -0.301359
      9 Cl                    0.617501
     10 C                    -0.995228
     11 H                     0.230543
     12 C                     0.981657
     13 C                    -0.750138
     14 H                     0.176050
     15 C                    -0.285715
     16 H                     0.174839
     17 C                    -0.384312
     18 H                     0.163718
     19 C                    -0.119468
     20 H                     0.177868
     21 C                    -0.566274
     22 H                     0.169969
  ----------------------------------------
  Sum of atomic charges =     0.000000

 -----------------------------------------------------------------
                    Cartesian Multipole Moments
 -----------------------------------------------------------------
    Charge (ESU x 10^10)
                 0.0000
    Dipole Moment (Debye)
         X       1.8750      Y      -0.1858      Z      -2.0613
       Tot       2.7927
    Quadrupole Moments (Debye-Ang)
        XX    -118.6192     XY      -2.3590     YY    -118.7553
        XZ      -2.6655     YZ      -3.2007     ZZ    -119.5025
    Octopole Moments (Debye-Ang^2)
       XXX     181.0723    XXY     -16.4908    XYY      54.1652
       YYY     -14.4139    XXZ     -85.3529    XYZ      -4.9532
       YYZ     -69.4055    XZZ      58.3450    YZZ       5.3477
       ZZZ    -207.7658
    Hexadecapole Moments (Debye-Ang^3)
      XXXX   -4592.3591   XXXY     -19.4562   XXYY    -839.8820
      XYYY      24.1480   YYYY    -321.5735   XXXZ     692.1986
      XXYZ     -17.3815   XYYZ     259.0353   YYYZ     -62.5735
      XXZZ   -1228.6576   XYZZ      35.5123   YYZZ    -568.2695
      XZZZ     751.5189   YZZZ     -73.3876   ZZZZ   -3035.6521
 -----------------------------------------------------------------
 Calculating analytic gradient of the SCF energy
 Gradient of SCF Energy
            1           2           3           4           5           6
    1   0.0012670  -0.0000944  -0.0002460   0.0003995   0.0006375  -0.0001824
    2   0.0004098  -0.0002015  -0.0000363  -0.0000500  -0.0000174   0.0000194
    3   0.0002494  -0.0002758  -0.0002629  -0.0001525   0.0002114   0.0001339
            7           8           9          10          11          12
    1  -0.0004536  -0.0003905   0.0001384  -0.0005377  -0.0000382  -0.0006686
    2  -0.0000658   0.0000218   0.0000110   0.0001070  -0.0000759  -0.0007251
    3  -0.0003794  -0.0002849  -0.0000503  -0.0000393   0.0000688   0.0010326
           13          14          15          16          17          18
    1   0.0000209   0.0000321  -0.0000568  -0.0000097   0.0003438   0.0000555
    2   0.0003730  -0.0001914  -0.0000009  -0.0000198  -0.0001624   0.0000318
    3   0.0002226   0.0000833  -0.0001051   0.0001164  -0.0001546   0.0000618
           19          20          21          22
    1  -0.0002443  -0.0000825   0.0000242   0.0000857
    2   0.0002479   0.0000152   0.0001847   0.0001249
    3  -0.0000817  -0.0000206  -0.0003862   0.0000130
 Max gradient component =       1.267E-03
 RMS gradient           =       3.144E-04
 Gradient time:  CPU 190.93 s  wall 190.94 s
 Geometry Optimization Parameters
   NAtoms,    NIC,     NZ,  NCons,   NDum,   NFix, NCnnct, MaxDiis
       22     155      22       0       0       0       0       0

 Cartesian Hessian Update
 Hessian updated using BFGS update


** GEOMETRY OPTIMIZATION IN DELOCALIZED INTERNAL COORDINATES **
   Searching for a Minimum

   Optimization Cycle:   4

                       Coordinates (Angstroms)
     ATOM                X               Y               Z
      1  C         0.0475165902    0.0045778045    0.0686173505
      2  C        -0.0023325218    0.1236092131    1.4659426530
      3  Cl        1.4780754368    0.3061497587    2.3763967030
      4  C        -1.2302517638    0.1390558338    2.1439187081
      5  Cl       -1.2667539667    0.2867381571    3.8766190757
      6  C        -2.4357849427    0.0459283601    1.4286417595
      7  Cl       -3.9636589290    0.0594499750    2.2553086772
      8  C        -2.3852658566   -0.0576711103    0.0352756637
      9  Cl       -3.8434043575   -0.1714406427   -0.9183941291
     10  C        -1.1638832648   -0.0805846007   -0.6228547648
     11  H        -1.1509159082   -0.1872876375   -1.6993491289
     12  C         1.3149698537   -0.0260968530   -0.7122583453
     13  C         2.2881457306   -1.0075975326   -0.4882403000
     14  H         2.1356731779   -1.7488426674    0.2870897226
     15  C         3.4447694055   -1.0439993002   -1.2616687805
     16  H         4.1862458433   -1.8135070420   -1.0788774338
     17  C         3.6503191215   -0.0983244685   -2.2657851980
     18  H         4.5552064635   -0.1251601971   -2.8620874442
     19  C         2.6868263896    0.8814311622   -2.4975187030
     20  H         2.8385540162    1.6230838701   -3.2735476669
     21  C         1.5254769926    0.9151387686   -1.7285917915
     22  H         0.7848327241    1.6875400427   -1.9038960667
   Point Group: c1    Number of degrees of freedom:    60


   Energy is  -2301.890226730

 Hessian updated using BFGS update

 58 Hessian modes will be used to form the next step
  Hessian Eigenvalues:
     0.009894    0.019236    0.019789    0.023122    0.023320    0.023402
     0.023641    0.023670    0.023904    0.023974    0.024084    0.024100
     0.024110    0.024115    0.024123    0.024142    0.024189    0.024247
     0.028441    0.158514    0.159967    0.159983    0.159996    0.160004
     0.160105    0.218784    0.220019    0.227371    0.234897    0.245831
     0.248995    0.249980    0.249996    0.250000    0.250000    0.278447
     0.297544    0.300974    0.301021    0.314855    0.343281    0.355348
     0.356653    0.356661    0.356829    0.387185    0.427970    0.429284
     0.436564    0.453069    0.465020    0.467808    0.471931    0.477561
     0.478104    0.478793    0.530031    0.561207

 Minimum search - taking simple RFO step
 Searching for Lamda that Minimizes Along All modes
 Value Taken    Lamda =  -0.00003630
 Step Taken.  Stepsize is  0.036865

                             Maximum     Tolerance    Cnvgd?
         Gradient           0.002110      0.000300      NO
         Displacement       0.027987      0.001200      NO
         Energy change     -0.000133      0.000001      NO


 New Cartesian Coordinates Obtained by Inverse Iteration

 Displacement from previous Coordinates is:  0.115391
 ----------------------------------------------------------------
             Standard Nuclear Orientation (Angstroms)
    I     Atom           X                Y                Z
 ----------------------------------------------------------------
    1      C       0.0454391683     0.0029381494     0.0657838840
    2      C      -0.0021725889     0.1301891874     1.4628567922
    3      Cl      1.4800810930     0.3178412656     2.3696768823
    4      C      -1.2291676353     0.1466353204     2.1421927082
    5      Cl     -1.2693479128     0.3066761551     3.8728662459
    6      C      -2.4341861290     0.0446877033     1.4291514399
    7      Cl     -3.9577476733     0.0606347968     2.2618515504
    8      C      -2.3858069076    -0.0682444742     0.0366153705
    9      Cl     -3.8464565666    -0.1909360401    -0.9121717471
   10      C      -1.1655685733    -0.0905949886    -0.6240210500
   11      H      -1.1533701224    -0.2013655446    -1.7002333201
   12      C       1.3138260339    -0.0254547299    -0.7155530135
   13      C       2.2812158879    -1.0135021306    -0.4965131409
   14      H       2.1232762518    -1.7570743205     0.2753327745
   15      C       3.4396245869    -1.0498265192    -1.2669589606
   16      H       4.1771422532    -1.8242521435    -1.0893502707
   17      C       3.6515067496    -0.0972428496    -2.2628055688
   18      H       4.5570331596    -0.1243037998    -2.8580541822
   19      C       2.6940105791     0.8890757548    -2.4889188253
   20      H       2.8522165584     1.6358928287    -3.2586098708
   21      C       1.5303777763     0.9223625929    -1.7233549891
   22      H       0.7924342457     1.6980546802    -1.8950421482
 ----------------------------------------------------------------
 Nuclear Repulsion Energy =        1472.43171011 hartrees
 There are       73 alpha and       73 beta electrons
 Applying Cartesian multipole field
    Component          Value
    ---------          -----
     (2,0,0)        1.00000E-11
     (0,2,0)        2.00000E-11
     (0,0,2)       -3.00000E-11
 Nucleus-field energy     =    -0.0000000303 hartrees
 Requested basis set is 6-311++G(d,p)
 There are 154 shells and 426 basis functions
 A cutoff of  1.0D-15 yielded   9399 shell pairs
 There are     76916 function pairs (     82610 Cartesian)
 Smallest overlap matrix eigenvalue = 2.87E-07
 Linear dependence detected in AO basis
 Number of orthogonalized atomic orbitals = 422
 Maximum deviation from orthogonality = 3.543E-10
 Guess from superposition of atomic densities
 Warning:  Energy on first SCF cycle will be non-variational
 SAD guess density has 146.000000 electrons

 -----------------------------------------------------------------------
  General SCF calculation program by
  Eric Jon Sundstrom, Paul Horn, Yuezhi Mao, Dmitri Zuev, Alec White,
  David Stuck, Shaama M.S., Shane Yost, Joonho Lee, David Small,
  Daniel Levine, Susi Lehtola, Hugh Burton, Evgeny Epifanovsky,
  Bang C. Huynh
 -----------------------------------------------------------------------
 Exchange:     0.2000 Hartree-Fock + 0.0800 Slater + 0.7200 B88
 Correlation:  0.1900 VWN1RPA + 0.8100 LYP
 Using SG-1 standard quadrature grid
 A restricted SCF calculation will be
 performed using DIIS
 SCF converges when DIIS error is below 1.0e-08
 ---------------------------------------
  Cycle       Energy         DIIS error
 ---------------------------------------
    1   -2305.6639377072      3.03e-02  
    2   -2301.7356495312      2.51e-03  
    3   -2301.6507639468      3.07e-03  
    4   -2301.8781749003      6.88e-04  
    5   -2301.8873567165      3.50e-04  
    6   -2301.8900950890      8.27e-05  
    7   -2301.8902077157      4.02e-05  
    8   -2301.8902445352      1.02e-05  
    9   -2301.8902464859      4.30e-06  
   10   -2301.8902469108      7.14e-07  
   11   -2301.8902469218      3.03e-07  
   12   -2301.8902469235      9.22e-08  
   13   -2301.8902469238      3.45e-08  
   14   -2301.8902469239      1.44e-08  
   15   -2301.8902469240      4.55e-09  Convergence criterion met
 ---------------------------------------
 SCF time:   CPU 566.85s  wall 567.00s 
 SCF   energy in the final basis set =    -2301.8902469240
 Total energy in the final basis set =    -2301.8902469240

 --------------------------------------------------------------

                    Orbital Energies (a.u.)
 --------------------------------------------------------------

 Alpha MOs
 -- Occupied --
********-101.5751-101.5745-101.5716 -10.2771 -10.2756 -10.2713 -10.2701
-10.2288 -10.2150 -10.2084 -10.1942 -10.1932 -10.1920 -10.1915 -10.1910
 -9.4906  -9.4898  -9.4891  -9.4864  -7.2556  -7.2547  -7.2540  -7.2513
 -7.2455  -7.2447  -7.2446  -7.2439  -7.2439  -7.2432  -7.2413  -7.2404
 -0.9567  -0.9117  -0.8961  -0.8764  -0.8629  -0.8441  -0.7915  -0.7666
 -0.7504  -0.7375  -0.6541  -0.6367  -0.6223  -0.6026  -0.5479  -0.5395
 -0.5212  -0.4908  -0.4768  -0.4739  -0.4644  -0.4543  -0.4536  -0.4407
 -0.4239  -0.4191  -0.3978  -0.3882  -0.3749  -0.3722  -0.3656  -0.3528
 -0.3507  -0.3454  -0.3322  -0.3308  -0.3135  -0.2839  -0.2733  -0.2671
 -0.2563
 -- Virtual --
 -0.0617  -0.0547  -0.0451  -0.0295  -0.0230  -0.0127  -0.0008   0.0027
  0.0063   0.0198   0.0211   0.0274   0.0284   0.0297   0.0427   0.0447
  0.0559   0.0564   0.0628   0.0685   0.0753   0.0798   0.0832   0.0871
  0.0897   0.0927   0.0975   0.1008   0.1015   0.1052   0.1075   0.1103
  0.1158   0.1172   0.1217   0.1238   0.1251   0.1277   0.1311   0.1319
  0.1326   0.1397   0.1446   0.1514   0.1526   0.1554   0.1615   0.1642
  0.1717   0.1742   0.1781   0.1802   0.1849   0.1907   0.1976   0.2008
  0.2057   0.2087   0.2157   0.2159   0.2188   0.2250   0.2287   0.2332
  0.2415   0.2432   0.2480   0.2569   0.2584   0.2599   0.2687   0.2703
  0.2754   0.2771   0.2803   0.2815   0.2857   0.2874   0.2903   0.2930
  0.3013   0.3037   0.3119   0.3153   0.3176   0.3210   0.3330   0.3534
  0.3624   0.3653   0.3735   0.4092   0.4216   0.4368   0.4455   0.4481
  0.4547   0.4555   0.4674   0.4800   0.4852   0.4921   0.4944   0.4967
  0.5057   0.5253   0.5314   0.5347   0.5367   0.5522   0.5581   0.5600
  0.5709   0.5774   0.5823   0.5845   0.5990   0.6045   0.6100   0.6147
  0.6195   0.6243   0.6285   0.6404   0.6472   0.6623   0.6718   0.6844
  0.6868   0.6950   0.7064   0.7162   0.7189   0.7194   0.7285   0.7501
  0.7544   0.7746   0.7945   0.8060   0.8145   0.8208   0.8359   0.8380
  0.8406   0.8441   0.8466   0.8473   0.8512   0.8586   0.8600   0.8621
  0.8698   0.8743   0.8807   0.8903   0.8995   0.9056   0.9093   0.9164
  0.9217   0.9254   0.9395   0.9416   0.9499   0.9603   0.9701   0.9761
  0.9793   0.9894   0.9925   1.0075   1.0218   1.0283   1.0407   1.0556
  1.0657   1.0745   1.1080   1.1149   1.1325   1.1541   1.1640   1.1915
  1.1956   1.2343   1.2535   1.2672   1.2810   1.2896   1.2928   1.2989
  1.3118   1.3500   1.3751   1.3930   1.3994   1.4452   1.4810   1.5005
  1.5115   1.5208   1.5281   1.5569   1.5623   1.5726   1.5973   1.6237
  1.6354   1.6446   1.6493   1.6663   1.6843   1.7033   1.7274   1.7355
  1.7646   1.7722   1.7993   1.8092   1.8202   1.8352   1.8462   1.8626
  1.8786   1.8800   1.8916   1.9262   1.9367   1.9436   1.9490   1.9649
  1.9807   1.9983   2.0121   2.0275   2.0503   2.0759   2.1047   2.1260
  2.1335   2.2041   2.2302   2.2447   2.2497   2.2711   2.2853   2.2883
  2.3034   2.3131   2.3345   2.3621   2.3953   2.3982   2.4216   2.4294
  2.4373   2.4500   2.4564   2.4667   2.4895   2.5049   2.5406   2.5616
  2.6004   2.6260   2.6450   2.6492   2.6591   2.6816   2.6943   2.7009
  2.7144   2.7306   2.7430   2.7560   2.7598   2.7844   2.7889   2.7996
  2.8082   2.8396   2.8527   2.8563   2.8858   2.9257   2.9343   2.9811
  3.0073   3.0681   3.0731   3.0926   3.1195   3.1411   3.1628   3.1853
  3.2202   3.2562   3.3462   3.3673   3.3856   3.4837   3.5003   3.5336
  3.6149   3.6527   3.6789   3.7783   3.9084   3.9854   4.0333   4.0373
  4.1425   4.1455   4.3757   4.8053   4.8400   9.7340   9.7886   9.8105
  9.8225  23.3428  23.6522  23.8002  23.8537  23.9284  23.9507  23.9597
 23.9847  24.0555  24.0859  24.1052  24.1829  25.7751  25.8101  25.8726
 25.9315  26.0871  26.1014  26.1750  26.2961  26.4555  26.6061  26.7376
 26.9449 215.7225 215.7836 215.8093 215.8241
 --------------------------------------------------------------

          Ground-State Mulliken Net Atomic Charges

     Atom                 Charge (a.u.)
  ----------------------------------------
      1 C                    -0.171940
      2 C                    -0.495117
      3 Cl                    0.621318
      4 C                    -0.444843
      5 Cl                    0.595721
      6 C                    -0.068080
      7 Cl                    0.632597
      8 C                    -0.307147
      9 Cl                    0.616194
     10 C                    -0.972955
     11 H                     0.230652
     12 C                     0.991178
     13 C                    -0.740447
     14 H                     0.177396
     15 C                    -0.291301
     16 H                     0.174652
     17 C                    -0.377935
     18 H                     0.163905
     19 C                    -0.121508
     20 H                     0.177760
     21 C                    -0.560315
     22 H                     0.170214
  ----------------------------------------
  Sum of atomic charges =     0.000000

 -----------------------------------------------------------------
                    Cartesian Multipole Moments
 -----------------------------------------------------------------
    Charge (ESU x 10^10)
                 0.0000
    Dipole Moment (Debye)
         X       1.8687      Y      -0.1875      Z      -2.0562
       Tot       2.7848
    Quadrupole Moments (Debye-Ang)
        XX    -118.6464     XY      -2.3494     YY    -118.6868
        XZ      -2.7132     YZ      -3.1840     ZZ    -119.5256
    Octopole Moments (Debye-Ang^2)
       XXX     180.9923    XXY     -16.4655    XYY      54.2999
       YYY     -14.8096    XXZ     -85.3846    XYZ      -4.9689
       YYZ     -69.5029    XZZ      58.0739    YZZ       5.1592
       ZZZ    -207.3452
    Hexadecapole Moments (Debye-Ang^3)
      XXXX   -4592.5812   XXXY     -22.3858   XXYY    -839.8492
      XYYY      20.5099   YYYY    -325.6465   XXXZ     693.5229
      XXYZ     -18.9103   XYYZ     259.2258   YYYZ     -68.0339
      XXZZ   -1227.0183   XYZZ      34.3074   YYZZ    -567.7409
      XZZZ     753.0811   YZZZ     -77.7204   ZZZZ   -3030.8203
 -----------------------------------------------------------------
 Calculating analytic gradient of the SCF energy
 Gradient of SCF Energy
            1           2           3           4           5           6
    1   0.0005138  -0.0002048  -0.0000391  -0.0001007  -0.0000822   0.0000221
    2   0.0000785  -0.0000376  -0.0000962  -0.0000475  -0.0000430   0.0000114
    3   0.0000773  -0.0001099  -0.0002376  -0.0001117  -0.0002097   0.0003772
            7           8           9          10          11          12
    1   0.0003015  -0.0000759   0.0000963  -0.0002205   0.0000165  -0.0001835
    2   0.0000094  -0.0000438   0.0000422   0.0000163  -0.0000266  -0.0002035
    3  -0.0000591  -0.0001635   0.0000259  -0.0000415  -0.0000072   0.0004063
           13          14          15          16          17          18
    1  -0.0001285   0.0000110   0.0000052  -0.0000059   0.0000496  -0.0000082
    2   0.0002236   0.0000215   0.0001619   0.0000110  -0.0001189  -0.0000068
    3  -0.0000177   0.0001239  -0.0001286   0.0000355   0.0000478   0.0000465
           19          20          21          22
    1  -0.0000780  -0.0000247   0.0001070   0.0000291
    2   0.0000256  -0.0000170   0.0000367   0.0000029
    3   0.0001082   0.0000117  -0.0002118   0.0000381
 Max gradient component =       5.138E-04
 RMS gradient           =       1.392E-04
 Gradient time:  CPU 187.66 s  wall 187.67 s
 Geometry Optimization Parameters
   NAtoms,    NIC,     NZ,  NCons,   NDum,   NFix, NCnnct, MaxDiis
       22     155      22       0       0       0       0       0

 Cartesian Hessian Update
 Hessian updated using BFGS update


** GEOMETRY OPTIMIZATION IN DELOCALIZED INTERNAL COORDINATES **
   Searching for a Minimum

   Optimization Cycle:   5

                       Coordinates (Angstroms)
     ATOM                X               Y               Z
      1  C         0.0454391683    0.0029381494    0.0657838840
      2  C        -0.0021725889    0.1301891874    1.4628567922
      3  Cl        1.4800810930    0.3178412656    2.3696768823
      4  C        -1.2291676353    0.1466353204    2.1421927082
      5  Cl       -1.2693479128    0.3066761551    3.8728662459
      6  C        -2.4341861290    0.0446877033    1.4291514399
      7  Cl       -3.9577476733    0.0606347968    2.2618515504
      8  C        -2.3858069076   -0.0682444742    0.0366153705
      9  Cl       -3.8464565666   -0.1909360401   -0.9121717471
     10  C        -1.1655685733   -0.0905949886   -0.6240210500
     11  H        -1.1533701224   -0.2013655446   -1.7002333201
     12  C         1.3138260339   -0.0254547299   -0.7155530135
     13  C         2.2812158879   -1.0135021306   -0.4965131409
     14  H         2.1232762518   -1.7570743205    0.2753327745
     15  C         3.4396245869   -1.0498265192   -1.2669589606
     16  H         4.1771422532   -1.8242521435   -1.0893502707
     17  C         3.6515067496   -0.0972428496   -2.2628055688
     18  H         4.5570331596   -0.1243037998   -2.8580541822
     19  C         2.6940105791    0.8890757548   -2.4889188253
     20  H         2.8522165584    1.6358928287   -3.2586098708
     21  C         1.5303777763    0.9223625929   -1.7233549891
     22  H         0.7924342457    1.6980546802   -1.8950421482
   Point Group: c1    Number of degrees of freedom:    60


   Energy is  -2301.890246924

 Hessian updated using BFGS update

 58 Hessian modes will be used to form the next step
  Hessian Eigenvalues:
     0.007181    0.019210    0.019823    0.023082    0.023264    0.023486
     0.023603    0.023702    0.023802    0.023920    0.024063    0.024091
     0.024105    0.024112    0.024116    0.024135    0.024148    0.024491
     0.028338    0.158828    0.159868    0.159989    0.159996    0.160067
     0.160102    0.218165    0.220086    0.227695    0.234313    0.245691
     0.247497    0.249980    0.249997    0.258016    0.286132    0.298539
     0.300757    0.301117    0.321754    0.335334    0.356616    0.356648
     0.356657    0.356727    0.357477    0.408128    0.426966    0.429356
     0.437425    0.449452    0.465266    0.470901    0.473391    0.478047
     0.478526    0.498021    0.518148    0.581350

 Minimum search - taking simple RFO step
 Searching for Lamda that Minimizes Along All modes
 Value Taken    Lamda =  -0.00001042
 Step Taken.  Stepsize is  0.028600

                             Maximum     Tolerance    Cnvgd?
         Gradient           0.000679      0.000300      NO
         Displacement       0.025356      0.001200      NO
         Energy change     -0.000020      0.000001      NO


 New Cartesian Coordinates Obtained by Inverse Iteration

 Displacement from previous Coordinates is:  0.100242
 ----------------------------------------------------------------
             Standard Nuclear Orientation (Angstroms)
    I     Atom           X                Y                Z
 ----------------------------------------------------------------
    1      C       0.0444059096     0.0025321129     0.0648648491
    2      C      -0.0020111181     0.1367107753     1.4616154842
    3      Cl      1.4810909358     0.3306421922     2.3662689248
    4      C      -1.2287747452     0.1541885397     2.1416923229
    5      Cl     -1.2688142195     0.3240994425     3.8715634218
    6      C      -2.4339127885     0.0445066833     1.4294023161
    7      Cl     -3.9575474598     0.0597801517     2.2625740098
    8      C      -2.3859267694    -0.0761004859     0.0377232976
    9      Cl     -3.8474950634    -0.2097848517    -0.9085575505
   10      C      -1.1661364531    -0.0976953553    -0.6238767348
   11      H      -1.1541899082    -0.2129866849    -1.6996438794
   12      C       1.3134102395    -0.0253387801    -0.7170840780
   13      C       2.2762053522    -1.0192494779    -0.5032932085
   14      H       2.1136084457    -1.7668734491     0.2635967474
   15      C       3.4353230597    -1.0555094128    -1.2725755887
   16      H       4.1693071465    -1.8344471995    -1.1002358782
   17      C       3.6521370296    -0.0966095003    -2.2614315474
   18      H       4.5579718527    -0.1234532840    -2.8562840780
   19      C       2.6993327373     0.8952758805    -2.4820049254
   20      H       2.8622729958     1.6467717074    -3.2461577085
   21      C       1.5346269197     0.9282668496    -1.7178180333
   22      H       0.7994761352     1.7074650404    -1.8855976026
 ----------------------------------------------------------------
 Nuclear Repulsion Energy =        1472.28532283 hartrees
 There are       73 alpha and       73 beta electrons
 Applying Cartesian multipole field
    Component          Value
    ---------          -----
     (2,0,0)        1.00000E-11
     (0,2,0)        2.00000E-11
     (0,0,2)       -3.00000E-11
 Nucleus-field energy     =    -0.0000000301 hartrees
 Requested basis set is 6-311++G(d,p)
 There are 154 shells and 426 basis functions
 A cutoff of  1.0D-15 yielded   9399 shell pairs
 There are     76916 function pairs (     82610 Cartesian)
 Smallest overlap matrix eigenvalue = 2.88E-07
 Linear dependence detected in AO basis
 Number of orthogonalized atomic orbitals = 422
 Maximum deviation from orthogonality = 3.694E-10
 Guess from superposition of atomic densities
 Warning:  Energy on first SCF cycle will be non-variational
 SAD guess density has 146.000000 electrons

 -----------------------------------------------------------------------
  General SCF calculation program by
  Eric Jon Sundstrom, Paul Horn, Yuezhi Mao, Dmitri Zuev, Alec White,
  David Stuck, Shaama M.S., Shane Yost, Joonho Lee, David Small,
  Daniel Levine, Susi Lehtola, Hugh Burton, Evgeny Epifanovsky,
  Bang C. Huynh
 -----------------------------------------------------------------------
 Exchange:     0.2000 Hartree-Fock + 0.0800 Slater + 0.7200 B88
 Correlation:  0.1900 VWN1RPA + 0.8100 LYP
 Using SG-1 standard quadrature grid
 A restricted SCF calculation will be
 performed using DIIS
 SCF converges when DIIS error is below 1.0e-08
 ---------------------------------------
  Cycle       Energy         DIIS error
 ---------------------------------------
    1   -2305.6615323445      3.03e-02  
    2   -2301.7357025517      2.51e-03  
    3   -2301.6510028827      3.07e-03  
    4   -2301.8781737913      6.88e-04  
    5   -2301.8873703701      3.49e-04  
    6   -2301.8901020958      8.27e-05  
    7   -2301.8902147692      4.02e-05  
    8   -2301.8902516586      1.02e-05  
    9   -2301.8902536107      4.30e-06  
   10   -2301.8902540361      7.12e-07  
   11   -2301.8902540468      3.03e-07  
   12   -2301.8902540489      9.17e-08  
   13   -2301.8902540491      3.42e-08  
   14   -2301.8902540493      1.44e-08  
   15   -2301.8902540491      4.53e-09  Convergence criterion met
 ---------------------------------------
 SCF time:   CPU 566.57s  wall 566.00s 
 SCF   energy in the final basis set =    -2301.8902540491
 Total energy in the final basis set =    -2301.8902540491

 --------------------------------------------------------------

                    Orbital Energies (a.u.)
 --------------------------------------------------------------

 Alpha MOs
 -- Occupied --
********-101.5752-101.5745-101.5716 -10.2772 -10.2757 -10.2713 -10.2702
-10.2288 -10.2150 -10.2084 -10.1942 -10.1932 -10.1919 -10.1915 -10.1910
 -9.4906  -9.4899  -9.4890  -9.4864  -7.2556  -7.2547  -7.2539  -7.2513
 -7.2455  -7.2448  -7.2445  -7.2439  -7.2439  -7.2431  -7.2413  -7.2404
 -0.9566  -0.9116  -0.8960  -0.8763  -0.8629  -0.8441  -0.7914  -0.7666
 -0.7504  -0.7375  -0.6540  -0.6366  -0.6224  -0.6026  -0.5479  -0.5395
 -0.5212  -0.4907  -0.4769  -0.4739  -0.4644  -0.4542  -0.4536  -0.4407
 -0.4238  -0.4192  -0.3977  -0.3880  -0.3749  -0.3721  -0.3655  -0.3528
 -0.3507  -0.3454  -0.3321  -0.3308  -0.3135  -0.2836  -0.2734  -0.2671
 -0.2566
 -- Virtual --
 -0.0614  -0.0547  -0.0451  -0.0294  -0.0233  -0.0127  -0.0008   0.0027
  0.0062   0.0197   0.0210   0.0273   0.0284   0.0297   0.0426   0.0447
  0.0559   0.0564   0.0628   0.0686   0.0752   0.0798   0.0832   0.0871
  0.0897   0.0927   0.0973   0.1006   0.1016   0.1052   0.1075   0.1103
  0.1158   0.1172   0.1217   0.1239   0.1250   0.1277   0.1309   0.1319
  0.1324   0.1395   0.1445   0.1514   0.1525   0.1554   0.1613   0.1641
  0.1717   0.1740   0.1780   0.1802   0.1849   0.1907   0.1976   0.2007
  0.2056   0.2086   0.2158   0.2158   0.2190   0.2251   0.2288   0.2329
  0.2415   0.2432   0.2481   0.2567   0.2584   0.2598   0.2688   0.2703
  0.2754   0.2770   0.2805   0.2817   0.2858   0.2872   0.2903   0.2927
  0.3009   0.3036   0.3118   0.3152   0.3173   0.3211   0.3330   0.3536
  0.3626   0.3653   0.3735   0.4092   0.4214   0.4369   0.4454   0.4481
  0.4547   0.4555   0.4673   0.4801   0.4853   0.4923   0.4943   0.4964
  0.5058   0.5253   0.5313   0.5347   0.5368   0.5524   0.5579   0.5602
  0.5704   0.5772   0.5821   0.5841   0.5992   0.6046   0.6100   0.6153
  0.6194   0.6247   0.6289   0.6403   0.6472   0.6623   0.6727   0.6845
  0.6864   0.6948   0.7059   0.7161   0.7189   0.7197   0.7285   0.7500
  0.7549   0.7749   0.7945   0.8062   0.8148   0.8208   0.8360   0.8377
  0.8405   0.8447   0.8465   0.8472   0.8513   0.8585   0.8601   0.8619
  0.8699   0.8743   0.8809   0.8901   0.8997   0.9056   0.9091   0.9162
  0.9218   0.9255   0.9389   0.9414   0.9501   0.9605   0.9698   0.9760
  0.9801   0.9904   0.9928   1.0070   1.0220   1.0286   1.0404   1.0557
  1.0652   1.0742   1.1079   1.1149   1.1331   1.1543   1.1643   1.1914
  1.1958   1.2345   1.2535   1.2672   1.2809   1.2896   1.2926   1.2989
  1.3113   1.3507   1.3753   1.3930   1.3994   1.4441   1.4811   1.5007
  1.5112   1.5216   1.5276   1.5573   1.5623   1.5728   1.5977   1.6233
  1.6355   1.6448   1.6491   1.6665   1.6844   1.7030   1.7272   1.7353
  1.7645   1.7722   1.7996   1.8088   1.8204   1.8348   1.8459   1.8624
  1.8784   1.8798   1.8911   1.9261   1.9369   1.9436   1.9486   1.9651
  1.9827   1.9980   2.0123   2.0285   2.0496   2.0759   2.1049   2.1253
  2.1331   2.2040   2.2302   2.2444   2.2494   2.2709   2.2851   2.2882
  2.3033   2.3128   2.3348   2.3621   2.3952   2.3990   2.4218   2.4293
  2.4370   2.4502   2.4566   2.4670   2.4893   2.5048   2.5406   2.5618
  2.6003   2.6259   2.6449   2.6495   2.6587   2.6820   2.6948   2.7009
  2.7139   2.7300   2.7434   2.7561   2.7609   2.7847   2.7882   2.7989
  2.8068   2.8395   2.8527   2.8560   2.8850   2.9255   2.9345   2.9813
  3.0075   3.0683   3.0730   3.0928   3.1193   3.1410   3.1625   3.1850
  3.2199   3.2559   3.3460   3.3675   3.3855   3.4839   3.5005   3.5336
  3.6153   3.6527   3.6789   3.7788   3.9085   3.9854   4.0331   4.0371
  4.1425   4.1455   4.3734   4.8056   4.8401   9.7340   9.7884   9.8105
  9.8223  23.3428  23.6521  23.7999  23.8536  23.9279  23.9502  23.9598
 23.9846  24.0557  24.0858  24.1062  24.1831  25.7750  25.8098  25.8724
 25.9312  26.0873  26.1012  26.1748  26.2963  26.4555  26.6057  26.7372
 26.9447 215.7225 215.7834 215.8093 215.8239
 --------------------------------------------------------------

          Ground-State Mulliken Net Atomic Charges

     Atom                 Charge (a.u.)
  ----------------------------------------
      1 C                    -0.186621
      2 C                    -0.517343
      3 Cl                    0.621634
      4 C                    -0.433222
      5 Cl                    0.595655
      6 C                    -0.072231
      7 Cl                    0.632538
      8 C                    -0.313046
      9 Cl                    0.615646
     10 C                    -0.953819
     11 H                     0.230783
     12 C                     0.995810
     13 C                    -0.732002
     14 H                     0.178642
     15 C                    -0.293442
     16 H                     0.174557
     17 C                    -0.374075
     18 H                     0.164081
     19 C                    -0.123318
     20 H                     0.177716
     21 C                    -0.558490
     22 H                     0.170546
  ----------------------------------------
  Sum of atomic charges =     0.000000

 -----------------------------------------------------------------
                    Cartesian Multipole Moments
 -----------------------------------------------------------------
    Charge (ESU x 10^10)
                -0.0000
    Dipole Moment (Debye)
         X       1.8673      Y      -0.1905      Z      -2.0565
       Tot       2.7843
    Quadrupole Moments (Debye-Ang)
        XX    -118.6752     XY      -2.3396     YY    -118.6246
        XZ      -2.7359     YZ      -3.1697     ZZ    -119.5695
    Octopole Moments (Debye-Ang^2)
       XXX     180.8492    XXY     -16.4899    XYY      54.4635
       YYY     -15.1954    XXZ     -85.5079    XYZ      -4.9630
       YYZ     -69.6041    XZZ      58.0342    YZZ       4.9853
       ZZZ    -207.0708
    Hexadecapole Moments (Debye-Ang^3)
      XXXX   -4593.6484   XXXY     -25.1138   XXYY    -840.0930
      XYYY      16.9006   YYYY    -329.5368   XXXZ     694.0412
      XXYZ     -20.3468   XYYZ     259.1847   YYYZ     -73.1470
      XXZZ   -1226.4586   XYZZ      33.2539   YYZZ    -567.5661
      XZZZ     754.4873   YZZZ     -81.9096   ZZZZ   -3027.9120
 -----------------------------------------------------------------
 Calculating analytic gradient of the SCF energy
 Gradient of SCF Energy
            1           2           3           4           5           6
    1  -0.0000382  -0.0000841   0.0001039  -0.0000876  -0.0001071  -0.0000647
    2  -0.0000715  -0.0000149  -0.0000704   0.0000091  -0.0000250   0.0000017
    3  -0.0000146  -0.0000344  -0.0000679   0.0000208  -0.0001012   0.0000941
            7           8           9          10          11          12
    1   0.0001671   0.0001170  -0.0000093  -0.0000509   0.0000226   0.0000129
    2  -0.0000096  -0.0000117   0.0000005   0.0000239  -0.0000119   0.0000939
    3  -0.0000637  -0.0000690   0.0000787   0.0000314  -0.0000143  -0.0000279
           13          14          15          16          17          18
    1  -0.0000331   0.0000039   0.0000397  -0.0000013  -0.0000540  -0.0000134
    2   0.0000524   0.0000718   0.0000835   0.0000102  -0.0000322  -0.0000040
    3  -0.0000029   0.0000734  -0.0000381  -0.0000051   0.0000965   0.0000119
           19          20          21          22
    1  -0.0000323   0.0000155   0.0000971  -0.0000038
    2  -0.0000388  -0.0000023  -0.0000293  -0.0000254
    3   0.0000895   0.0000171  -0.0000918   0.0000177
 Max gradient component =       1.671E-04
 RMS gradient           =       5.771E-05
 Gradient time:  CPU 191.87 s  wall 191.89 s
 Geometry Optimization Parameters
   NAtoms,    NIC,     NZ,  NCons,   NDum,   NFix, NCnnct, MaxDiis
       22     155      22       0       0       0       0       0

 Cartesian Hessian Update
 Hessian updated using BFGS update


** GEOMETRY OPTIMIZATION IN DELOCALIZED INTERNAL COORDINATES **
   Searching for a Minimum

   Optimization Cycle:   6

                       Coordinates (Angstroms)
     ATOM                X               Y               Z
      1  C         0.0444059096    0.0025321129    0.0648648491
      2  C        -0.0020111181    0.1367107753    1.4616154842
      3  Cl        1.4810909358    0.3306421922    2.3662689248
      4  C        -1.2287747452    0.1541885397    2.1416923229
      5  Cl       -1.2688142195    0.3240994425    3.8715634218
      6  C        -2.4339127885    0.0445066833    1.4294023161
      7  Cl       -3.9575474598    0.0597801517    2.2625740098
      8  C        -2.3859267694   -0.0761004859    0.0377232976
      9  Cl       -3.8474950634   -0.2097848517   -0.9085575505
     10  C        -1.1661364531   -0.0976953553   -0.6238767348
     11  H        -1.1541899082   -0.2129866849   -1.6996438794
     12  C         1.3134102395   -0.0253387801   -0.7170840780
     13  C         2.2762053522   -1.0192494779   -0.5032932085
     14  H         2.1136084457   -1.7668734491    0.2635967474
     15  C         3.4353230597   -1.0555094128   -1.2725755887
     16  H         4.1693071465   -1.8344471995   -1.1002358782
     17  C         3.6521370296   -0.0966095003   -2.2614315474
     18  H         4.5579718527   -0.1234532840   -2.8562840780
     19  C         2.6993327373    0.8952758805   -2.4820049254
     20  H         2.8622729958    1.6467717074   -3.2461577085
     21  C         1.5346269197    0.9282668496   -1.7178180333
     22  H         0.7994761352    1.7074650404   -1.8855976026
   Point Group: c1    Number of degrees of freedom:    60


   Energy is  -2301.890254049

 Hessian updated using BFGS update

 59 Hessian modes will be used to form the next step
  Hessian Eigenvalues:
     0.004084    0.019235    0.019859    0.022849    0.023275    0.023477
     0.023590    0.023673    0.023867    0.023953    0.024079    0.024096
     0.024106    0.024111    0.024117    0.024137    0.024267    0.024791
     0.027235    0.159381    0.159864    0.159993    0.160011    0.160045
     0.160249    0.219981    0.220023    0.228030    0.235628    0.245969
     0.248443    0.249981    0.257289    0.262335    0.275967    0.300608
     0.301074    0.303137    0.326749    0.340040    0.356631    0.356646
     0.356664    0.356671    0.356734    0.358011    0.391515    0.428098
     0.429283    0.445412    0.458071    0.466253    0.470851    0.472082
     0.477185    0.478393    0.484912    0.517600    0.553172

 Minimum search - taking simple RFO step
 Searching for Lamda that Minimizes Along All modes
 Value Taken    Lamda =  -0.00000767
 Step Taken.  Stepsize is  0.036930

                             Maximum     Tolerance    Cnvgd?
         Gradient           0.000464      0.000300      NO
         Displacement       0.033264      0.001200      NO
         Energy change     -0.000007      0.000001      NO


 New Cartesian Coordinates Obtained by Inverse Iteration

 Displacement from previous Coordinates is:  0.131005
 ----------------------------------------------------------------
             Standard Nuclear Orientation (Angstroms)
    I     Atom           X                Y                Z
 ----------------------------------------------------------------
    1      C       0.0434396136     0.0018427669     0.0639312710
    2      C      -0.0020340489     0.1451961427     1.4597427318
    3      Cl      1.4814975911     0.3498771741     2.3611861986
    4      C      -1.2283129641     0.1632795317     2.1406202499
    5      Cl     -1.2672780045     0.3466287188     3.8692992776
    6      C      -2.4336783806     0.0437812679     1.4297161770
    7      Cl     -3.9571243999     0.0594111879     2.2641512461
    8      C      -2.3862156206    -0.0864607059     0.0389396463
    9      Cl     -3.8477408832    -0.2325349642    -0.9060068778
   10      C      -1.1666774946    -0.1074112772    -0.6235131922
   11      H      -1.1549807904    -0.2287545982    -1.6986292756
   12      C       1.3129718949    -0.0258611114    -0.7180767707
   13      C       2.2698966575    -1.0271588891    -0.5118608531
   14      H       2.1016089991    -1.7809450087     0.2478223673
   15      C       3.4296650622    -1.0628049247    -1.2801754974
   16      H       4.1593398753    -1.8471949464    -1.1144301666
   17      C       3.6526820045    -0.0958314176    -2.2600800416
   18      H       4.5590395627    -0.1220201681    -2.8542416101
   19      C       2.7055861554     0.9031097494    -2.4728525633
   20      H       2.8737315243     1.6606200761    -3.2299272366
   21      C       1.5400437051     0.9355954241    -1.7095123010
   22      H       0.8089001755     1.7198268659    -1.8713622191
 ----------------------------------------------------------------
 Nuclear Repulsion Energy =        1472.14541508 hartrees
 There are       73 alpha and       73 beta electrons
 Applying Cartesian multipole field
    Component          Value
    ---------          -----
     (2,0,0)        1.00000E-11
     (0,2,0)        2.00000E-11
     (0,0,2)       -3.00000E-11
 Nucleus-field energy     =    -0.0000000299 hartrees
 Requested basis set is 6-311++G(d,p)
 There are 154 shells and 426 basis functions
 A cutoff of  1.0D-15 yielded   9399 shell pairs
 There are     76927 function pairs (     82624 Cartesian)
 Smallest overlap matrix eigenvalue = 2.90E-07
 Linear dependence detected in AO basis
 Number of orthogonalized atomic orbitals = 422
 Maximum deviation from orthogonality = 2.177E-10
 Guess from superposition of atomic densities
 Warning:  Energy on first SCF cycle will be non-variational
 SAD guess density has 146.000000 electrons

 -----------------------------------------------------------------------
  General SCF calculation program by
  Eric Jon Sundstrom, Paul Horn, Yuezhi Mao, Dmitri Zuev, Alec White,
  David Stuck, Shaama M.S., Shane Yost, Joonho Lee, David Small,
  Daniel Levine, Susi Lehtola, Hugh Burton, Evgeny Epifanovsky,
  Bang C. Huynh
 -----------------------------------------------------------------------
 Exchange:     0.2000 Hartree-Fock + 0.0800 Slater + 0.7200 B88
 Correlation:  0.1900 VWN1RPA + 0.8100 LYP
 Using SG-1 standard quadrature grid
 A restricted SCF calculation will be
 performed using DIIS
 SCF converges when DIIS error is below 1.0e-08
 ---------------------------------------
  Cycle       Energy         DIIS error
 ---------------------------------------
    1   -2305.6591247758      3.03e-02  
    2   -2301.7357835425      2.51e-03  
    3   -2301.6512591486      3.07e-03  
    4   -2301.8781437564      6.89e-04  
    5   -2301.8873800443      3.49e-04  
    6   -2301.8901059498      8.28e-05  
    7   -2301.8902189344      4.03e-05  
    8   -2301.8902560179      1.02e-05  
    9   -2301.8902579706      4.31e-06  
   10   -2301.8902583970      7.10e-07  
   11   -2301.8902584077      3.02e-07  
   12   -2301.8902584100      9.09e-08  
   13   -2301.8902584097      3.38e-08  
   14   -2301.8902584100      1.44e-08  
   15   -2301.8902584100      4.52e-09  Convergence criterion met
 ---------------------------------------
 SCF time:   CPU 577.88s  wall 578.00s 
 SCF   energy in the final basis set =    -2301.8902584100
 Total energy in the final basis set =    -2301.8902584100

 --------------------------------------------------------------

                    Orbital Energies (a.u.)
 --------------------------------------------------------------

 Alpha MOs
 -- Occupied --
********-101.5752-101.5745-101.5716 -10.2773 -10.2758 -10.2713 -10.2702
-10.2288 -10.2150 -10.2083 -10.1942 -10.1932 -10.1919 -10.1915 -10.1910
 -9.4906  -9.4899  -9.4890  -9.4864  -7.2556  -7.2547  -7.2540  -7.2513
 -7.2455  -7.2448  -7.2445  -7.2439  -7.2439  -7.2431  -7.2413  -7.2404
 -0.9566  -0.9116  -0.8959  -0.8763  -0.8628  -0.8441  -0.7913  -0.7666
 -0.7505  -0.7375  -0.6539  -0.6364  -0.6226  -0.6025  -0.5478  -0.5395
 -0.5212  -0.4906  -0.4770  -0.4739  -0.4644  -0.4541  -0.4535  -0.4407
 -0.4238  -0.4192  -0.3977  -0.3878  -0.3750  -0.3719  -0.3655  -0.3527
 -0.3507  -0.3454  -0.3321  -0.3307  -0.3135  -0.2832  -0.2734  -0.2671
 -0.2569
 -- Virtual --
 -0.0610  -0.0548  -0.0452  -0.0293  -0.0238  -0.0128  -0.0007   0.0027
  0.0061   0.0196   0.0210   0.0273   0.0283   0.0297   0.0425   0.0447
  0.0560   0.0564   0.0627   0.0686   0.0750   0.0797   0.0833   0.0871
  0.0896   0.0927   0.0972   0.1005   0.1016   0.1052   0.1074   0.1104
  0.1158   0.1171   0.1217   0.1239   0.1248   0.1278   0.1307   0.1318
  0.1322   0.1393   0.1444   0.1514   0.1524   0.1555   0.1611   0.1640
  0.1717   0.1739   0.1779   0.1802   0.1849   0.1908   0.1976   0.2006
  0.2055   0.2085   0.2158   0.2159   0.2192   0.2252   0.2291   0.2324
  0.2414   0.2433   0.2484   0.2564   0.2583   0.2598   0.2688   0.2702
  0.2756   0.2768   0.2806   0.2818   0.2860   0.2871   0.2904   0.2923
  0.3004   0.3035   0.3116   0.3150   0.3170   0.3210   0.3330   0.3538
  0.3629   0.3654   0.3736   0.4092   0.4212   0.4370   0.4452   0.4482
  0.4546   0.4555   0.4672   0.4803   0.4853   0.4923   0.4942   0.4961
  0.5059   0.5253   0.5313   0.5347   0.5370   0.5526   0.5576   0.5603
  0.5698   0.5769   0.5818   0.5836   0.5994   0.6047   0.6102   0.6161
  0.6193   0.6252   0.6294   0.6403   0.6474   0.6622   0.6740   0.6845
  0.6860   0.6946   0.7051   0.7159   0.7190   0.7202   0.7284   0.7497
  0.7556   0.7753   0.7944   0.8064   0.8150   0.8207   0.8360   0.8375
  0.8404   0.8454   0.8463   0.8471   0.8515   0.8583   0.8606   0.8617
  0.8702   0.8744   0.8813   0.8898   0.8996   0.9056   0.9089   0.9160
  0.9217   0.9257   0.9379   0.9413   0.9503   0.9607   0.9694   0.9761
  0.9811   0.9914   0.9938   1.0067   1.0222   1.0291   1.0401   1.0557
  1.0647   1.0739   1.1076   1.1151   1.1338   1.1547   1.1647   1.1913
  1.1962   1.2347   1.2536   1.2673   1.2808   1.2896   1.2925   1.2989
  1.3105   1.3517   1.3757   1.3931   1.3995   1.4426   1.4812   1.5009
  1.5108   1.5227   1.5270   1.5577   1.5623   1.5730   1.5982   1.6230
  1.6356   1.6450   1.6489   1.6668   1.6845   1.7026   1.7269   1.7351
  1.7646   1.7720   1.8001   1.8084   1.8205   1.8343   1.8457   1.8621
  1.8781   1.8796   1.8903   1.9259   1.9372   1.9434   1.9483   1.9653
  1.9854   1.9978   2.0126   2.0298   2.0488   2.0757   2.1053   2.1246
  2.1327   2.2040   2.2302   2.2441   2.2490   2.2705   2.2849   2.2881
  2.3033   2.3126   2.3352   2.3622   2.3950   2.4003   2.4219   2.4290
  2.4366   2.4503   2.4569   2.4673   2.4893   2.5048   2.5405   2.5619
  2.6002   2.6256   2.6448   2.6501   2.6584   2.6826   2.6954   2.7008
  2.7134   2.7292   2.7438   2.7560   2.7628   2.7848   2.7872   2.7981
  2.8054   2.8395   2.8529   2.8559   2.8839   2.9254   2.9346   2.9818
  3.0082   3.0686   3.0729   3.0930   3.1191   3.1409   3.1625   3.1846
  3.2199   3.2556   3.3456   3.3676   3.3852   3.4840   3.5008   3.5336
  3.6155   3.6529   3.6788   3.7798   3.9087   3.9854   4.0329   4.0370
  4.1424   4.1454   4.3707   4.8059   4.8401   9.7341   9.7883   9.8103
  9.8223  23.3428  23.6522  23.7995  23.8536  23.9276  23.9498  23.9596
 23.9846  24.0556  24.0855  24.1072  24.1831  25.7748  25.8095  25.8723
 25.9308  26.0873  26.1010  26.1747  26.2974  26.4555  26.6050  26.7368
 26.9446 215.7226 215.7833 215.8090 215.8239
 --------------------------------------------------------------

          Ground-State Mulliken Net Atomic Charges

     Atom                 Charge (a.u.)
  ----------------------------------------
      1 C                    -0.204210
      2 C                    -0.545465
      3 Cl                    0.622240
      4 C                    -0.416537
      5 Cl                    0.595750
      6 C                    -0.076493
      7 Cl                    0.632059
      8 C                    -0.322027
      9 Cl                    0.615035
     10 C                    -0.931802
     11 H                     0.231003
     12 C                     1.000635
     13 C                    -0.719368
     14 H                     0.180247
     15 C                    -0.296218
     16 H                     0.174454
     17 C                    -0.369092
     18 H                     0.164297
     19 C                    -0.126534
     20 H                     0.177668
     21 C                    -0.556733
     22 H                     0.171090
  ----------------------------------------
  Sum of atomic charges =     0.000000

 -----------------------------------------------------------------
                    Cartesian Multipole Moments
 -----------------------------------------------------------------
    Charge (ESU x 10^10)
                -0.0000
    Dipole Moment (Debye)
         X       1.8662      Y      -0.1950      Z      -2.0564
       Tot       2.7838
    Quadrupole Moments (Debye-Ang)
        XX    -118.7145     XY      -2.3246     YY    -118.5410
        XZ      -2.7614     YZ      -3.1496     ZZ    -119.6271
    Octopole Moments (Debye-Ang^2)
       XXX     180.6661    XXY     -16.5393    XYY      54.6648
       YYY     -15.8242    XXZ     -85.6506    XYZ      -4.9555
       YYZ     -69.6969    XZZ      57.9678    YZZ       4.7226
       ZZZ    -206.6427
    Hexadecapole Moments (Debye-Ang^3)
      XXXX   -4594.0633   XXXY     -28.4830   XXYY    -840.2860
      XYYY      12.4506   YYYY    -334.8732   XXXZ     694.4638
      XXYZ     -22.2766   XYYZ     259.0658   YYYZ     -80.0328
      XXZZ   -1225.4379   XYZZ      31.9598   YYZZ    -567.3479
      XZZZ     756.0962   YZZZ     -87.5527   ZZZZ   -3023.8746
 -----------------------------------------------------------------
 Calculating analytic gradient of the SCF energy
 Gradient of SCF Energy
            1           2           3           4           5           6
    1  -0.0002788  -0.0000187   0.0000818   0.0000414  -0.0000484  -0.0000756
    2  -0.0000931  -0.0000123  -0.0000257   0.0000068   0.0000170  -0.0000209
    3  -0.0000068  -0.0000214   0.0000309   0.0000546  -0.0000058  -0.0001001
            7           8           9          10          11          12
    1  -0.0000089   0.0001383  -0.0000577   0.0000768   0.0000136   0.0000984
    2  -0.0000010  -0.0000052  -0.0000291   0.0000166   0.0000009   0.0002250
    3   0.0000384   0.0000067  -0.0000200   0.0000337  -0.0000075  -0.0002234
           13          14          15          16          17          18
    1   0.0000633  -0.0000095   0.0000142   0.0000030  -0.0000609   0.0000041
    2  -0.0000681   0.0000509  -0.0000295   0.0000140   0.0000541   0.0000138
    3   0.0000448   0.0000315   0.0000680  -0.0000158   0.0000414  -0.0000089
           19          20          21          22
    1   0.0000180   0.0000334  -0.0000062  -0.0000214
    2  -0.0000528   0.0000086  -0.0000504  -0.0000195
    3  -0.0000063   0.0000161   0.0000642  -0.0000144
 Max gradient component =       2.788E-04
 RMS gradient           =       6.785E-05
 Gradient time:  CPU 200.83 s  wall 200.85 s
 Geometry Optimization Parameters
   NAtoms,    NIC,     NZ,  NCons,   NDum,   NFix, NCnnct, MaxDiis
       22     155      22       0       0       0       0       0

 Cartesian Hessian Update
 Hessian updated using BFGS update


** GEOMETRY OPTIMIZATION IN DELOCALIZED INTERNAL COORDINATES **
   Searching for a Minimum

   Optimization Cycle:   7

                       Coordinates (Angstroms)
     ATOM                X               Y               Z
      1  C         0.0434396136    0.0018427669    0.0639312710
      2  C        -0.0020340489    0.1451961427    1.4597427318
      3  Cl        1.4814975911    0.3498771741    2.3611861986
      4  C        -1.2283129641    0.1632795317    2.1406202499
      5  Cl       -1.2672780045    0.3466287188    3.8692992776
      6  C        -2.4336783806    0.0437812679    1.4297161770
      7  Cl       -3.9571243999    0.0594111879    2.2641512461
      8  C        -2.3862156206   -0.0864607059    0.0389396463
      9  Cl       -3.8477408832   -0.2325349642   -0.9060068778
     10  C        -1.1666774946   -0.1074112772   -0.6235131922
     11  H        -1.1549807904   -0.2287545982   -1.6986292756
     12  C         1.3129718949   -0.0258611114   -0.7180767707
     13  C         2.2698966575   -1.0271588891   -0.5118608531
     14  H         2.1016089991   -1.7809450087    0.2478223673
     15  C         3.4296650622   -1.0628049247   -1.2801754974
     16  H         4.1593398753   -1.8471949464   -1.1144301666
     17  C         3.6526820045   -0.0958314176   -2.2600800416
     18  H         4.5590395627   -0.1220201681   -2.8542416101
     19  C         2.7055861554    0.9031097494   -2.4728525633
     20  H         2.8737315243    1.6606200761   -3.2299272366
     21  C         1.5400437051    0.9355954241   -1.7095123010
     22  H         0.8089001755    1.7198268659   -1.8713622191
   Point Group: c1    Number of degrees of freedom:    60


   Energy is  -2301.890258410

 Hessian updated using BFGS update

 60 Hessian modes will be used to form the next step
  Hessian Eigenvalues:
     0.002946    0.019259    0.019843    0.022710    0.023268    0.023422
     0.023664    0.023666    0.023879    0.023981    0.024083    0.024097
     0.024106    0.024114    0.024129    0.024177    0.024538    0.024862
     0.026250    0.158776    0.159929    0.159993    0.160001    0.160134
     0.160293    0.219333    0.220192    0.228306    0.235503    0.244240
     0.249294    0.249982    0.250204    0.252098    0.262671    0.281421
     0.300857    0.301758    0.302076    0.324964    0.343733    0.356621
     0.356658    0.356664    0.356677    0.356850    0.357632    0.381638
     0.428112    0.429672    0.446614    0.457698    0.468548    0.470760
     0.474798    0.475560    0.479103    0.489803    0.517449    0.549850

 Minimum search - taking simple RFO step
 Searching for Lamda that Minimizes Along All modes
 Value Taken    Lamda =  -0.00000211
 Step Taken.  Stepsize is  0.021040

                             Maximum     Tolerance    Cnvgd?
         Gradient           0.000208      0.000300     YES
         Displacement       0.018425      0.001200      NO
         Energy change     -0.000004      0.000001      NO


 New Cartesian Coordinates Obtained by Inverse Iteration

 Displacement from previous Coordinates is:  0.073010
 ----------------------------------------------------------------
             Standard Nuclear Orientation (Angstroms)
    I     Atom           X                Y                Z
 ----------------------------------------------------------------
    1      C       0.0431267423     0.0020695528     0.0635177374
    2      C      -0.0021556011     0.1507180830     1.4586639273
    3      Cl      1.4814584676     0.3622714363     2.3580147293
    4      C      -1.2281887234     0.1683782639     2.1399447890
    5      Cl     -1.2666512938     0.3576812186     3.8680202664
    6      C      -2.4334779003     0.0432956432     1.4298926378
    7      Cl     -3.9568918743     0.0579953955     2.2645106865
    8      C      -2.3863223076    -0.0919039394     0.0396489915
    9      Cl     -3.8477315829    -0.2447111756    -0.9043407171
   10      C      -1.1668933332    -0.1125288227    -0.6232277349
   11      H      -1.1553220304    -0.2376758148    -1.6979182938
   12      C       1.3127731024    -0.0261315051    -0.7182418108
   13      C       2.2662992280    -1.0314742751    -0.5166016708
   14      H       2.0951013095    -1.7887915147     0.2389925320
   15      C       3.4263509341    -1.0668591949    -1.2845587220
   16      H       4.1536000469    -1.8542142848    -1.1221662455
   17      C       3.6529029315    -0.0957773964    -2.2596298120
   18      H       4.5595144874    -0.1219011387    -2.8533939352
   19      C       2.7090677951     0.9072301965    -2.4677901207
   20      H       2.8796811760     1.6678235580    -3.2212124468
   21      C       1.5433151280     0.9396356359    -1.7046418423
   22      H       0.8148035325     1.7270609724    -1.8627423846
 ----------------------------------------------------------------
 Nuclear Repulsion Energy =        1472.12522099 hartrees
 There are       73 alpha and       73 beta electrons
 Applying Cartesian multipole field
    Component          Value
    ---------          -----
     (2,0,0)        1.00000E-11
     (0,2,0)        2.00000E-11
     (0,0,2)       -3.00000E-11
 Nucleus-field energy     =    -0.0000000298 hartrees
 Requested basis set is 6-311++G(d,p)
 There are 154 shells and 426 basis functions
 A cutoff of  1.0D-15 yielded   9398 shell pairs
 There are     76915 function pairs (     82612 Cartesian)
 Smallest overlap matrix eigenvalue = 2.90E-07
 Linear dependence detected in AO basis
 Number of orthogonalized atomic orbitals = 422
 Maximum deviation from orthogonality = 3.142E-10
 Guess from superposition of atomic densities
 Warning:  Energy on first SCF cycle will be non-variational
 SAD guess density has 146.000000 electrons

 -----------------------------------------------------------------------
  General SCF calculation program by
  Eric Jon Sundstrom, Paul Horn, Yuezhi Mao, Dmitri Zuev, Alec White,
  David Stuck, Shaama M.S., Shane Yost, Joonho Lee, David Small,
  Daniel Levine, Susi Lehtola, Hugh Burton, Evgeny Epifanovsky,
  Bang C. Huynh
 -----------------------------------------------------------------------
 Exchange:     0.2000 Hartree-Fock + 0.0800 Slater + 0.7200 B88
 Correlation:  0.1900 VWN1RPA + 0.8100 LYP
 Using SG-1 standard quadrature grid
 A restricted SCF calculation will be
 performed using DIIS
 SCF converges when DIIS error is below 1.0e-08
 ---------------------------------------
  Cycle       Energy         DIIS error
 ---------------------------------------
    1   -2305.6589636618      3.03e-02  
    2   -2301.7358162878      2.51e-03  
    3   -2301.6514035401      3.07e-03  
    4   -2301.8781306735      6.89e-04  
    5   -2301.8873829235      3.49e-04  
    6   -2301.8901066160      8.29e-05  
    7   -2301.8902198186      4.04e-05  
    8   -2301.8902570125      1.02e-05  
    9   -2301.8902589654      4.31e-06  
   10   -2301.8902593920      7.09e-07  
   11   -2301.8902594027      3.02e-07  
   12   -2301.8902594047      9.05e-08  
   13   -2301.8902594050      3.36e-08  
   14   -2301.8902594048      1.43e-08  
   15   -2301.8902594048      4.51e-09  Convergence criterion met
 ---------------------------------------
 SCF time:   CPU 574.20s  wall 574.00s 
 SCF   energy in the final basis set =    -2301.8902594048
 Total energy in the final basis set =    -2301.8902594048

 --------------------------------------------------------------

                    Orbital Energies (a.u.)
 --------------------------------------------------------------

 Alpha MOs
 -- Occupied --
********-101.5752-101.5745-101.5716 -10.2773 -10.2758 -10.2713 -10.2702
-10.2287 -10.2151 -10.2083 -10.1942 -10.1932 -10.1919 -10.1915 -10.1910
 -9.4906  -9.4899  -9.4890  -9.4864  -7.2556  -7.2547  -7.2540  -7.2513
 -7.2455  -7.2448  -7.2445  -7.2439  -7.2439  -7.2431  -7.2413  -7.2404
 -0.9566  -0.9116  -0.8959  -0.8763  -0.8628  -0.8441  -0.7913  -0.7665
 -0.7505  -0.7374  -0.6539  -0.6363  -0.6227  -0.6025  -0.5478  -0.5396
 -0.5212  -0.4905  -0.4771  -0.4739  -0.4644  -0.4541  -0.4535  -0.4407
 -0.4238  -0.4193  -0.3977  -0.3876  -0.3750  -0.3718  -0.3655  -0.3527
 -0.3507  -0.3454  -0.3321  -0.3307  -0.3135  -0.2830  -0.2734  -0.2671
 -0.2571
 -- Virtual --
 -0.0608  -0.0549  -0.0452  -0.0293  -0.0241  -0.0128  -0.0007   0.0027
  0.0061   0.0195   0.0210   0.0273   0.0283   0.0296   0.0425   0.0447
  0.0560   0.0565   0.0627   0.0687   0.0749   0.0797   0.0833   0.0871
  0.0896   0.0927   0.0971   0.1004   0.1016   0.1052   0.1073   0.1104
  0.1158   0.1171   0.1216   0.1239   0.1247   0.1279   0.1306   0.1317
  0.1322   0.1393   0.1444   0.1514   0.1524   0.1556   0.1610   0.1640
  0.1717   0.1739   0.1778   0.1802   0.1849   0.1909   0.1975   0.2005
  0.2054   0.2085   0.2157   0.2159   0.2194   0.2253   0.2293   0.2321
  0.2413   0.2434   0.2486   0.2562   0.2582   0.2598   0.2689   0.2702
  0.2756   0.2766   0.2807   0.2819   0.2861   0.2870   0.2904   0.2921
  0.3001   0.3035   0.3115   0.3150   0.3169   0.3210   0.3330   0.3539
  0.3630   0.3654   0.3738   0.4092   0.4212   0.4370   0.4451   0.4482
  0.4545   0.4555   0.4671   0.4804   0.4853   0.4923   0.4941   0.4960
  0.5060   0.5253   0.5312   0.5347   0.5371   0.5527   0.5574   0.5605
  0.5694   0.5768   0.5816   0.5834   0.5995   0.6048   0.6103   0.6164
  0.6193   0.6255   0.6298   0.6402   0.6475   0.6622   0.6747   0.6846
  0.6858   0.6945   0.7047   0.7158   0.7190   0.7205   0.7284   0.7496
  0.7559   0.7755   0.7943   0.8066   0.8152   0.8207   0.8359   0.8373
  0.8403   0.8457   0.8462   0.8471   0.8516   0.8582   0.8608   0.8616
  0.8703   0.8744   0.8814   0.8896   0.8995   0.9056   0.9088   0.9159
  0.9217   0.9259   0.9374   0.9412   0.9504   0.9608   0.9693   0.9762
  0.9815   0.9918   0.9945   1.0068   1.0223   1.0294   1.0400   1.0556
  1.0646   1.0737   1.1076   1.1154   1.1342   1.1549   1.1651   1.1912
  1.1966   1.2348   1.2536   1.2674   1.2808   1.2896   1.2926   1.2990
  1.3102   1.3522   1.3759   1.3932   1.3996   1.4417   1.4812   1.5009
  1.5106   1.5233   1.5268   1.5579   1.5624   1.5731   1.5986   1.6228
  1.6357   1.6451   1.6488   1.6670   1.6844   1.7025   1.7268   1.7350
  1.7646   1.7720   1.8004   1.8083   1.8206   1.8341   1.8456   1.8620
  1.8779   1.8793   1.8898   1.9258   1.9374   1.9433   1.9482   1.9653
  1.9870   1.9978   2.0128   2.0305   2.0484   2.0757   2.1056   2.1242
  2.1325   2.2041   2.2302   2.2440   2.2488   2.2704   2.2847   2.2880
  2.3033   2.3124   2.3355   2.3624   2.3949   2.4011   2.4221   2.4290
  2.4364   2.4502   2.4570   2.4676   2.4895   2.5048   2.5406   2.5621
  2.6002   2.6255   2.6447   2.6504   2.6583   2.6829   2.6958   2.7008
  2.7131   2.7288   2.7440   2.7558   2.7640   2.7843   2.7872   2.7977
  2.8046   2.8396   2.8532   2.8560   2.8832   2.9252   2.9346   2.9822
  3.0086   3.0689   3.0730   3.0932   3.1191   3.1411   3.1626   3.1844
  3.2201   3.2555   3.3455   3.3677   3.3850   3.4841   3.5011   3.5336
  3.6157   3.6531   3.6788   3.7805   3.9091   3.9853   4.0328   4.0370
  4.1423   4.1453   4.3693   4.8062   4.8402   9.7342   9.7883   9.8103
  9.8223  23.3429  23.6523  23.7995  23.8537  23.9277  23.9499  23.9596
 23.9847  24.0556  24.0853  24.1076  24.1832  25.7747  25.8093  25.8722
 25.9307  26.0874  26.1010  26.1746  26.2981  26.4556  26.6048  26.7368
 26.9447 215.7228 215.7832 215.8090 215.8239
 --------------------------------------------------------------

          Ground-State Mulliken Net Atomic Charges

     Atom                 Charge (a.u.)
  ----------------------------------------
      1 C                    -0.213782
      2 C                    -0.559675
      3 Cl                    0.622677
      4 C                    -0.405543
      5 Cl                    0.595619
      6 C                    -0.078734
      7 Cl                    0.631769
      8 C                    -0.328105
      9 Cl                    0.614634
     10 C                    -0.921410
     11 H                     0.231133
     12 C                     1.002868
     13 C                    -0.712093
     14 H                     0.181062
     15 C                    -0.297890
     16 H                     0.174395
     17 C                    -0.366093
     18 H                     0.164396
     19 C                    -0.129005
     20 H                     0.177642
     21 C                    -0.555296
     22 H                     0.171431
  ----------------------------------------
  Sum of atomic charges =     0.000000

 -----------------------------------------------------------------
                    Cartesian Multipole Moments
 -----------------------------------------------------------------
    Charge (ESU x 10^10)
                -0.0000
    Dipole Moment (Debye)
         X       1.8648      Y      -0.1980      Z      -2.0561
       Tot       2.7829
    Quadrupole Moments (Debye-Ang)
        XX    -118.7307     XY      -2.3159     YY    -118.4939
        XZ      -2.7758     YZ      -3.1376     ZZ    -119.6596
    Octopole Moments (Debye-Ang^2)
       XXX     180.5363    XXY     -16.5738    XYY      54.7734
       YYY     -16.1749    XXZ     -85.7213    XYZ      -4.9437
       YYZ     -69.7379    XZZ      57.9424    YZZ       4.5588
       ZZZ    -206.4015
    Hexadecapole Moments (Debye-Ang^3)
      XXXX   -4593.9684   XXXY     -30.5575   XXYY    -840.3866
      XYYY       9.7488   YYYY    -337.9180   XXXZ     694.7615
      XXYZ     -23.3009   XYYZ     259.0370   YYYZ     -83.7110
      XXZZ   -1224.7988   XYZZ      31.1746   YYZZ    -567.2034
      XZZZ     757.0155   YZZZ     -90.6165   ZZZZ   -3021.2760
 -----------------------------------------------------------------
 Calculating analytic gradient of the SCF energy
 Gradient of SCF Energy
            1           2           3           4           5           6
    1  -0.0001335  -0.0000043   0.0000222   0.0000488  -0.0000191  -0.0000286
    2  -0.0000312   0.0000032  -0.0000072   0.0000098   0.0000143  -0.0000197
    3  -0.0000009  -0.0000042   0.0000169   0.0000144   0.0000114  -0.0001373
            7           8           9          10          11          12
    1  -0.0000433   0.0000393  -0.0000376   0.0000652   0.0000015   0.0000521
    2  -0.0000123   0.0000077  -0.0000331   0.0000012  -0.0000078   0.0001270
    3  -0.0000009   0.0000866  -0.0000163   0.0000083  -0.0000021  -0.0001270
           13          14          15          16          17          18
    1   0.0000723  -0.0000079  -0.0000193   0.0000109  -0.0000286   0.0000081
    2  -0.0000494   0.0000230  -0.0000296   0.0000163   0.0000564   0.0000129
    3   0.0000243   0.0000116   0.0000721  -0.0000014  -0.0000056   0.0000028
           19          20          21          22
    1   0.0000461   0.0000171  -0.0000533  -0.0000084
    2  -0.0000309   0.0000025  -0.0000429  -0.0000103
    3  -0.0000240   0.0000078   0.0000805  -0.0000169
 Max gradient component =       1.373E-04
 RMS gradient           =       4.474E-05
 Gradient time:  CPU 186.30 s  wall 186.31 s
 Geometry Optimization Parameters
   NAtoms,    NIC,     NZ,  NCons,   NDum,   NFix, NCnnct, MaxDiis
       22     155      22       0       0       0       0       0

 Cartesian Hessian Update
 Hessian updated using BFGS update


** GEOMETRY OPTIMIZATION IN DELOCALIZED INTERNAL COORDINATES **
   Searching for a Minimum

   Optimization Cycle:   8

                       Coordinates (Angstroms)
     ATOM                X               Y               Z
      1  C         0.0431267423    0.0020695528    0.0635177374
      2  C        -0.0021556011    0.1507180830    1.4586639273
      3  Cl        1.4814584676    0.3622714363    2.3580147293
      4  C        -1.2281887234    0.1683782639    2.1399447890
      5  Cl       -1.2666512938    0.3576812186    3.8680202664
      6  C        -2.4334779003    0.0432956432    1.4298926378
      7  Cl       -3.9568918743    0.0579953955    2.2645106865
      8  C        -2.3863223076   -0.0919039394    0.0396489915
      9  Cl       -3.8477315829   -0.2447111756   -0.9043407171
     10  C        -1.1668933332   -0.1125288227   -0.6232277349
     11  H        -1.1553220304   -0.2376758148   -1.6979182938
     12  C         1.3127731024   -0.0261315051   -0.7182418108
     13  C         2.2662992280   -1.0314742751   -0.5166016708
     14  H         2.0951013095   -1.7887915147    0.2389925320
     15  C         3.4263509341   -1.0668591949   -1.2845587220
     16  H         4.1536000469   -1.8542142848   -1.1221662455
     17  C         3.6529029315   -0.0957773964   -2.2596298120
     18  H         4.5595144874   -0.1219011387   -2.8533939352
     19  C         2.7090677951    0.9072301965   -2.4677901207
     20  H         2.8796811760    1.6678235580   -3.2212124468
     21  C         1.5433151280    0.9396356359   -1.7046418423
     22  H         0.8148035325    1.7270609724   -1.8627423846
   Point Group: c1    Number of degrees of freedom:    60


   Energy is  -2301.890259405

 Hessian updated using BFGS update

 60 Hessian modes will be used to form the next step
  Hessian Eigenvalues:
     0.002481    0.019259    0.019761    0.022536    0.023131    0.023300
     0.023619    0.023673    0.023750    0.023902    0.024010    0.024092
     0.024107    0.024111    0.024122    0.024133    0.024203    0.024893
     0.025689    0.157001    0.159854    0.159990    0.160017    0.160057
     0.160263    0.217155    0.220073    0.226085    0.235408    0.243642
     0.247600    0.249501    0.250117    0.250370    0.263891    0.280985
     0.299017    0.301026    0.302063    0.322015    0.339687    0.356456
     0.356655    0.356660    0.356671    0.356766    0.357335    0.379299
     0.427297    0.429456    0.442531    0.457757    0.465765    0.471467
     0.474883    0.476399    0.478684    0.487325    0.516640    0.556047

 Minimum search - taking simple RFO step
 Searching for Lamda that Minimizes Along All modes
 Value Taken    Lamda =   0.00000000
 Step Taken.  Stepsize is  0.008601

                             Maximum     Tolerance    Cnvgd?
         Gradient           0.000109      0.000300     YES
         Displacement       0.007201      0.001200      NO
         Energy change     -0.000001      0.000001     YES

 Final energy is   -2301.8902594048227     


 ******************************
 **  OPTIMIZATION CONVERGED  **
 ******************************

                       Coordinates (Angstroms)
     ATOM                X               Y               Z
      1  C         0.0431267423    0.0020695528    0.0635177374
      2  C        -0.0021556011    0.1507180830    1.4586639273
      3  Cl        1.4814584676    0.3622714363    2.3580147293
      4  C        -1.2281887234    0.1683782639    2.1399447890
      5  Cl       -1.2666512938    0.3576812186    3.8680202664
      6  C        -2.4334779003    0.0432956432    1.4298926378
      7  Cl       -3.9568918743    0.0579953955    2.2645106865
      8  C        -2.3863223076   -0.0919039394    0.0396489915
      9  Cl       -3.8477315829   -0.2447111756   -0.9043407171
     10  C        -1.1668933332   -0.1125288227   -0.6232277349
     11  H        -1.1553220304   -0.2376758148   -1.6979182938
     12  C         1.3127731024   -0.0261315051   -0.7182418108
     13  C         2.2662992280   -1.0314742751   -0.5166016708
     14  H         2.0951013095   -1.7887915147    0.2389925320
     15  C         3.4263509341   -1.0668591949   -1.2845587220
     16  H         4.1536000469   -1.8542142848   -1.1221662455
     17  C         3.6529029315   -0.0957773964   -2.2596298120
     18  H         4.5595144874   -0.1219011387   -2.8533939352
     19  C         2.7090677951    0.9072301965   -2.4677901207
     20  H         2.8796811760    1.6678235580   -3.2212124468
     21  C         1.5433151280    0.9396356359   -1.7046418423
     22  H         0.8148035325    1.7270609724   -1.8627423846

Z-matrix Print:
$molecule
0 1
Cl
C  1 1.747769
C  2 1.402716 1 119.373229
C  2 1.403773 1 119.791381 3 178.272647 0
C  4 1.396030 2 118.010743 1 -177.564159 0
H  5 1.082015 4 119.263232 2 -179.405363 0
C  5 1.388106 4 121.688306 2 -0.469070 0
C  7 1.397598 5 120.404759 4 -0.126734 0
C  4 1.491290 2 123.398655 1 1.829307 0
C  9 1.399586 4 119.778511 2 -119.726226 0
H  10 1.084326 9 119.550395 4 2.651799 0
C  10 1.393709 9 120.507370 4 -178.343140 0
H  12 1.084092 10 119.727309 9 -179.343717 0
C  12 1.392903 10 120.111610 9 0.429524 0
H  14 1.084058 12 120.144768 10 179.956918 0
C  14 1.394665 12 119.722122 10 -0.006865 0
H  16 1.084062 14 120.097156 12 179.574422 0
C  16 1.391665 14 120.232422 12 -0.354826 0
H  18 1.083402 16 119.920977 14 179.956108 0
Cl 8 1.737122 7 120.553329 5 -179.554083 0
Cl 3 1.738839 2 120.224186 1 -1.579639 0
Cl 7 1.746478 5 118.403510 4 -179.892784 0
$end


 --------------------------------------------------------------

                    Orbital Energies (a.u.)
 --------------------------------------------------------------

 Alpha MOs
 -- Occupied --
********-101.5752-101.5745-101.5716 -10.2773 -10.2758 -10.2713 -10.2702
-10.2287 -10.2151 -10.2083 -10.1942 -10.1932 -10.1919 -10.1915 -10.1910
 -9.4906  -9.4899  -9.4890  -9.4864  -7.2556  -7.2547  -7.2540  -7.2513
 -7.2455  -7.2448  -7.2445  -7.2439  -7.2439  -7.2431  -7.2413  -7.2404
 -0.9566  -0.9116  -0.8959  -0.8763  -0.8628  -0.8441  -0.7913  -0.7665
 -0.7505  -0.7374  -0.6539  -0.6363  -0.6227  -0.6025  -0.5478  -0.5396
 -0.5212  -0.4905  -0.4771  -0.4739  -0.4644  -0.4541  -0.4535  -0.4407
 -0.4238  -0.4193  -0.3977  -0.3876  -0.3750  -0.3718  -0.3655  -0.3527
 -0.3507  -0.3454  -0.3321  -0.3307  -0.3135  -0.2830  -0.2734  -0.2671
 -0.2571
 -- Virtual --
 -0.0608  -0.0549  -0.0452  -0.0293  -0.0241  -0.0128  -0.0007   0.0027
  0.0061   0.0195   0.0210   0.0273   0.0283   0.0296   0.0425   0.0447
  0.0560   0.0565   0.0627   0.0687   0.0749   0.0797   0.0833   0.0871
  0.0896   0.0927   0.0971   0.1004   0.1016   0.1052   0.1073   0.1104
  0.1158   0.1171   0.1216   0.1239   0.1247   0.1279   0.1306   0.1317
  0.1322   0.1393   0.1444   0.1514   0.1524   0.1556   0.1610   0.1640
  0.1717   0.1739   0.1778   0.1802   0.1849   0.1909   0.1975   0.2005
  0.2054   0.2085   0.2157   0.2159   0.2194   0.2253   0.2293   0.2321
  0.2413   0.2434   0.2486   0.2562   0.2582   0.2598   0.2689   0.2702
  0.2756   0.2766   0.2807   0.2819   0.2861   0.2870   0.2904   0.2921
  0.3001   0.3035   0.3115   0.3150   0.3169   0.3210   0.3330   0.3539
  0.3630   0.3654   0.3738   0.4092   0.4212   0.4370   0.4451   0.4482
  0.4545   0.4555   0.4671   0.4804   0.4853   0.4923   0.4941   0.4960
  0.5060   0.5253   0.5312   0.5347   0.5371   0.5527   0.5574   0.5605
  0.5694   0.5768   0.5816   0.5834   0.5995   0.6048   0.6103   0.6164
  0.6193   0.6255   0.6298   0.6402   0.6475   0.6622   0.6747   0.6846
  0.6858   0.6945   0.7047   0.7158   0.7190   0.7205   0.7284   0.7496
  0.7559   0.7755   0.7943   0.8066   0.8152   0.8207   0.8359   0.8373
  0.8403   0.8457   0.8462   0.8471   0.8516   0.8582   0.8608   0.8616
  0.8703   0.8744   0.8814   0.8896   0.8995   0.9056   0.9088   0.9159
  0.9217   0.9259   0.9374   0.9412   0.9504   0.9608   0.9693   0.9762
  0.9815   0.9918   0.9945   1.0068   1.0223   1.0294   1.0400   1.0556
  1.0646   1.0737   1.1076   1.1154   1.1342   1.1549   1.1651   1.1912
  1.1966   1.2348   1.2536   1.2674   1.2808   1.2896   1.2926   1.2990
  1.3102   1.3522   1.3759   1.3932   1.3996   1.4417   1.4812   1.5009
  1.5106   1.5233   1.5268   1.5579   1.5624   1.5731   1.5986   1.6228
  1.6357   1.6451   1.6488   1.6670   1.6844   1.7025   1.7268   1.7350
  1.7646   1.7720   1.8004   1.8083   1.8206   1.8341   1.8456   1.8620
  1.8779   1.8793   1.8898   1.9258   1.9374   1.9433   1.9482   1.9653
  1.9870   1.9978   2.0128   2.0305   2.0484   2.0757   2.1056   2.1242
  2.1325   2.2041   2.2302   2.2440   2.2488   2.2704   2.2847   2.2880
  2.3033   2.3124   2.3355   2.3624   2.3949   2.4011   2.4221   2.4290
  2.4364   2.4502   2.4570   2.4676   2.4895   2.5048   2.5406   2.5621
  2.6002   2.6255   2.6447   2.6504   2.6583   2.6829   2.6958   2.7008
  2.7131   2.7288   2.7440   2.7558   2.7640   2.7843   2.7872   2.7977
  2.8046   2.8396   2.8532   2.8560   2.8832   2.9252   2.9346   2.9822
  3.0086   3.0689   3.0730   3.0932   3.1191   3.1411   3.1626   3.1844
  3.2201   3.2555   3.3455   3.3677   3.3850   3.4841   3.5011   3.5336
  3.6157   3.6531   3.6788   3.7805   3.9091   3.9853   4.0328   4.0370
  4.1423   4.1453   4.3693   4.8062   4.8402   9.7342   9.7883   9.8103
  9.8223  23.3429  23.6523  23.7995  23.8537  23.9277  23.9499  23.9596
 23.9847  24.0556  24.0853  24.1076  24.1832  25.7747  25.8093  25.8722
 25.9307  26.0874  26.1010  26.1746  26.2981  26.4556  26.6048  26.7368
 26.9447 215.7228 215.7832 215.8090 215.8239
 --------------------------------------------------------------

          Ground-State Mulliken Net Atomic Charges

     Atom                 Charge (a.u.)
  ----------------------------------------
      1 C                    -0.213782
      2 C                    -0.559675
      3 Cl                    0.622677
      4 C                    -0.405543
      5 Cl                    0.595619
      6 C                    -0.078734
      7 Cl                    0.631769
      8 C                    -0.328105
      9 Cl                    0.614634
     10 C                    -0.921410
     11 H                     0.231133
     12 C                     1.002868
     13 C                    -0.712093
     14 H                     0.181062
     15 C                    -0.297890
     16 H                     0.174395
     17 C                    -0.366093
     18 H                     0.164396
     19 C                    -0.129005
     20 H                     0.177642
     21 C                    -0.555296
     22 H                     0.171431
  ----------------------------------------
  Sum of atomic charges =     0.000000

 -----------------------------------------------------------------
                    Cartesian Multipole Moments
 -----------------------------------------------------------------
    Charge (ESU x 10^10)
                -0.0000
    Dipole Moment (Debye)
         X       1.8648      Y      -0.1980      Z      -2.0561
       Tot       2.7829
    Quadrupole Moments (Debye-Ang)
        XX    -118.7307     XY      -2.3159     YY    -118.4939
        XZ      -2.7758     YZ      -3.1376     ZZ    -119.6596
    Octopole Moments (Debye-Ang^2)
       XXX     180.5363    XXY     -16.5738    XYY      54.7734
       YYY     -16.1749    XXZ     -85.7213    XYZ      -4.9437
       YYZ     -69.7379    XZZ      57.9424    YZZ       4.5588
       ZZZ    -206.4015
    Hexadecapole Moments (Debye-Ang^3)
      XXXX   -4593.9684   XXXY     -30.5575   XXYY    -840.3866
      XYYY       9.7488   YYYY    -337.9180   XXXZ     694.7615
      XXYZ     -23.3009   XYYZ     259.0370   YYYZ     -83.7110
      XXZZ   -1224.7988   XYZZ      31.1746   YYZZ    -567.2034
      XZZZ     757.0155   YZZZ     -90.6165   ZZZZ   -3021.2760
 -----------------------------------------------------------------
Archival summary:
1\1\november\OPT\ProcedureUnspecified\BasisUnspecified\l4126\taweetha\FriJan1009:13:022020FriJan1009:13:022020\0\\#,OPT,ProcedureUnspecified,BasisUnspecified,\\0,1\Cl\C,1,1.74777\C,2,1.40272,1,119.373\C,2,1.40377,1,119.791,3,178.273,0\C,4,1.39603,2,118.011,1,-177.564,0\H,5,1.08201,4,119.263,2,-179.405,0\C,5,1.38811,4,121.688,2,-0.46907,0\C,7,1.3976,5,120.405,4,-0.126734,0\C,4,1.49129,2,123.399,1,1.82931,0\C,9,1.39959,4,119.779,2,-119.726,0\H,10,1.08433,9,119.55,4,2.6518,0\C,10,1.39371,9,120.507,4,-178.343,0\H,12,1.08409,10,119.727,9,-179.344,0\C,12,1.3929,10,120.112,9,0.429524,0\H,14,1.08406,12,120.145,10,179.957,0\C,14,1.39466,12,119.722,10,-0.006865,0\H,16,1.08406,14,120.097,12,179.574,0\C,16,1.39166,14,120.232,12,-0.354826,0\H,18,1.0834,16,119.921,14,179.956,0\Cl,8,1.73712,7,120.553,5,-179.554,0\Cl,3,1.73884,2,120.224,1,-1.57964,0\Cl,7,1.74648,5,118.404,4,-179.893,0\\\@

 Total job time:  6121.85s(wall), 6121.33s(cpu) 
 Fri Jan 10 09:13:02 2020

        *************************************************************
        *                                                           *
        *  Thank you very much for using Q-Chem.  Have a nice day.  *
        *                                                           *
        *************************************************************


 
User input: 2 of 2 
 
                  Welcome to Q-Chem
     A Quantum Leap Into The Future Of Chemistry


 Q-Chem 5.2 (devel), Q-Chem, Inc., Pleasanton, CA (2019)

 Yihan Shao,  Zhengting Gan,  E. Epifanovsky,  A. T. B. Gilbert,  M. Wormit,  
 J. Kussmann,  A. W. Lange,  A. Behn,  Jia Deng,  Xintian Feng,  D. Ghosh,  
 M. Goldey,  P. R. Horn,  L. D. Jacobson,  I. Kaliman,  T. Kus,  A. Landau,  
 Jie Liu,  E. I. Proynov,  R. M. Richard,  R. P. Steele,  E. J. Sundstrom,  
 H. L. Woodcock III,  P. M. Zimmerman,  D. Zuev,  B. Albrecht,  E. Alguire,  
 S. A. Baeppler,  D. Barton,  Z. Benda,  Y. A. Bernard,  E. J. Berquist,  
 K. B. Bravaya,  H. Burton,  D. Casanova,  Chun-Min Chang,  Yunqing Chen,  
 A. Chien,  K. D. Closser,  M. P. Coons,  S. Coriani,  S. Dasgupta,  
 A. L. Dempwolff,  M. Diedenhofen,  Hainam Do,  R. G. Edgar,  Po-Tung Fang,  
 S. Faraji,  S. Fatehi,  Qingguo Feng,  K. D. Fenk,  J. Fosso-Tande,  
 J. Gayvert,  Qinghui Ge,  A. Ghysels,  G. Gidofalvi,  J. Gomes,  
 J. Gonthier,  A. Gunina,  D. Hait,  M. W. D. Hanson-Heine,  
 P. H. P. Harbach,  A. W. Hauser,  M. F. Herbst,  J. E. Herr,  
 E. G. Hohenstein,  Z. C. Holden,  Kerwin Hui,  B. C. Huynh,  T.-C. Jagau,  
 Hyunjun Ji,  B. Kaduk,  K. Khistyaev,  Jaehoon Kim,  P. Klunzinger,  K. Koh,  
 D. Kosenkov,  L. Koulias,  T. Kowalczyk,  C. M. Krauter,  A. Kunitsa,  
 Ka Un Lao,  A. Laurent,  K. V. Lawler,  Joonho Lee,  D. Lefrancois,  
 S. Lehtola,  D. S. Levine,  Yi-Pei Li,  You-Sheng Lin,  Fenglai Liu,  
 E. Livshits,  A. Luenser,  P. Manohar,  E. Mansoor,  S. F. Manzer,  
 Shan-Ping Mao,  Yuezhi Mao,  N. Mardirossian,  A. V. Marenich,  
 T. Markovich,  L. A. Martinez-Martinez,  S. A. Maurer,  N. J. Mayhall,  
 S. C. McKenzie,  J.-M. Mewes,  P. Morgante,  A. F. Morrison,  
 J. W. Mullinax,  K. Nanda,  T. S. Nguyen-Beck,  R. Olivares-Amaya,  
 J. A. Parkhill,  Zheng Pei,  T. M. Perrine,  F. Plasser,  P. Pokhilko,  
 S. Prager,  A. Prociuk,  E. Ramos,  D. R. Rehn,  F. Rob,  M. Scheurer,  
 M. Schneider,  N. Sergueev,  S. M. Sharada,  S. Sharma,  D. W. Small,  
 T. Stauch,  T. Stein,  Yu-Chuan Su,  A. J. W. Thom,  A. Tkatchenko,  
 T. Tsuchimochi,  N. M. Tubman,  L. Vogt,  M. L. Vidal,  O. Vydrov,  
 M. A. Watson,  J. Wenzel,  M. de Wergifosse,  T. A. Wesolowski,  A. White,  
 J. Witte,  A. Yamada,  Jun Yang,  K. Yao,  S. Yeganeh,  S. R. Yost,  
 Zhi-Qiang You,  A. Zech,  Igor Ying Zhang,  Xing Zhang,  Yan Zhao,  
 Ying Zhu,  B. R. Brooks,  G. K. L. Chan,  C. J. Cramer,  M. S. Gordon,  
 W. J. Hehre,  A. Klamt,  M. W. Schmidt,  C. D. Sherrill,  D. G. Truhlar,  
 A. Aspuru-Guzik,  R. Baer,  A. T. Bell,  N. A. Besley,  Jeng-Da Chai,  
 A. E. DePrince, III,  R. A. DiStasio Jr.,  A. Dreuw,  B. D. Dunietz,  
 T. R. Furlani,  Chao-Ping Hsu,  Yousung Jung,  Jing Kong,  D. S. Lambrecht,  
 WanZhen Liang,  C. Ochsenfeld,  V. A. Rassolov,  L. V. Slipchenko,  
 J. E. Subotnik,  T. Van Voorhis,  J. M. Herbert,  A. I. Krylov,  
 P. M. W. Gill,  M. Head-Gordon

 Contributors to earlier versions of Q-Chem not listed above: 
 R. D. Adamson,  B. Austin,  J. Baker,  G. J. O. Beran,  K. Brandhorst,  
 S. T. Brown,  E. F. C. Byrd,  A. K. Chakraborty,  C.-L. Cheng,  
 Siu Hung Chien,  D. M. Chipman,  D. L. Crittenden,  H. Dachsel,  
 R. J. Doerksen,  A. D. Dutoi,  L. Fusti-Molnar,  W. A. Goddard III,  
 A. Golubeva-Zadorozhnaya,  S. R. Gwaltney,  G. Hawkins,  A. Heyden,  
 S. Hirata,  G. Kedziora,  F. J. Keil,  C. Kelley,  Jihan Kim,  R. A. King,  
 R. Z. Khaliullin,  P. P. Korambath,  W. Kurlancheek,  A. M. Lee,  M. S. Lee,  
 S. V. Levchenko,  Ching Yeh Lin,  D. Liotard,  R. C. Lochan,  I. Lotan,  
 P. E. Maslen,  N. Nair,  D. P. O'Neill,  D. Neuhauser,  E. Neuscamman,  
 C. M. Oana,  R. Olson,  B. Peters,  R. Peverati,  P. A. Pieniazek,  
 Y. M. Rhee,  J. Ritchie,  M. A. Rohrdanz,  E. Rosta,  N. J. Russ,  
 H. F. Schaefer III,  N. E. Schultz,  N. Shenvi,  A. C. Simmonett,  A. Sodt,  
 D. Stuck,  K. S. Thanthiriwatte,  V. Vanovschi,  Tao Wang,  A. Warshel,  
 C. F. Williams,  Q. Wu,  X. Xu,  W. Zhang

 Please cite Q-Chem as follows:
 Y. Shao et al., Mol. Phys. 113, 184-215 (2015)
 DOI: 10.1080/00268976.2014.952696

 Q-Chem 5.2.1 for Intel X86 EM64T Linux

 Parts of Q-Chem use Armadillo 8.300.2 (Tropical Shenanigans).
 http://arma.sourceforge.net/

 Q-Chem begins on Fri Jan 10 09:13:02 2020  

Host: 
0

     Scratch files written to /scratch/taweetham/qchem16640//
NAlpha2: 146
NElect   146
Mult     1
The previous job contains 0 fragments, simply inherited here

 Q-Chem warning in module libgen/rem_setup.C, line 2168:

 Setting Thresh to 1e-14


Checking the input file for inconsistencies... 	...done.

--------------------------------------------------------------
User input:
--------------------------------------------------------------

$MOLECULE
READ
$END

$REM
   JOB_TYPE 	FREQUENCY
   BASIS 	6-311++G**
   METHOD	B3LYP
   SCF_GUESS_ALWAYS     TRUE
   S2THRESH     15
   THRESH       15
   MEM_TOTAL    10000
$END

--------------------------------------------------------------
 ----------------------------------------------------------------
             Standard Nuclear Orientation (Angstroms)
    I     Atom           X                Y                Z
 ----------------------------------------------------------------
    1      C       0.7241026432    -0.2543013548     0.0212680191
    2      C       0.0212001535     0.9589756542    -0.0455657799
    3      Cl      0.8985113332     2.4644306219    -0.1820495709
    4      C      -1.3813797657     0.9779812616    -0.0409756987
    5      Cl     -2.2365756659     2.4894404916    -0.1286729164
    6      C      -2.1045605338    -0.2242145593     0.0244192866
    7      Cl     -3.8415930644    -0.2114919249     0.0366515479
    8      C      -1.4025330370    -1.4315052843     0.0781451880
    9      Cl     -2.2400331026    -2.9622145853     0.1536856862
   10      C      -0.0144408544    -1.4376406707     0.0775021727
   11      H       0.5066433534    -2.3839027381     0.1392663215
   12      C       2.2128369353    -0.3415650767     0.0219167215
   13      C       2.9721432196     0.2281380978     1.0512257922
   14      H       2.4749184289     0.7664909835     1.8491633875
   15      C       4.3579400829     0.1006715780     1.0582561673
   16      H       4.9332943256     0.5415299910     1.8643591265
   17      C       5.0046414819    -0.5917567348     0.0348258426
   18      H       6.0846175597    -0.6856481202     0.0391705400
   19      C       4.2569923579    -1.1627367151    -0.9923948542
   20      H       4.7526243933    -1.6992652659    -1.7934831066
   21      C       2.8684977388    -1.0423713656    -0.9968179224
   22      H       2.2899978993    -1.4800520875    -1.8027565729
 ----------------------------------------------------------------
 Molecular Point Group                 C1    NOp =  1
 Largest Abelian Subgroup              C1    NOp =  1
 Nuclear Repulsion Energy =        1472.12522099 hartrees
 There are       73 alpha and       73 beta electrons
 Requested basis set is 6-311++G(d,p)
 There are 154 shells and 426 basis functions

 Total QAlloc Memory Limit  10000 MB
 Mega-Array Size       188 MB
 MEM_STATIC part       192 MB
 A cutoff of  1.0D-15 yielded   9398 shell pairs
 There are     76915 function pairs (     82612 Cartesian)
 Smallest overlap matrix eigenvalue = 2.90E-07
 Linear dependence detected in AO basis
 Number of orthogonalized atomic orbitals = 422
 Maximum deviation from orthogonality = 4.426E-10
 Guess from superposition of atomic densities
 Warning:  Energy on first SCF cycle will be non-variational
 SAD guess density has 146.000000 electrons

 -----------------------------------------------------------------------
  General SCF calculation program by
  Eric Jon Sundstrom, Paul Horn, Yuezhi Mao, Dmitri Zuev, Alec White,
  David Stuck, Shaama M.S., Shane Yost, Joonho Lee, David Small,
  Daniel Levine, Susi Lehtola, Hugh Burton, Evgeny Epifanovsky,
  Bang C. Huynh
 -----------------------------------------------------------------------
 Exchange:     0.2000 Hartree-Fock + 0.0800 Slater + 0.7200 B88
 Correlation:  0.1900 VWN1RPA + 0.8100 LYP
 Using SG-1 standard quadrature grid
 A restricted SCF calculation will be
 performed using DIIS
 SCF converges when DIIS error is below 1.0e-08
 ---------------------------------------
  Cycle       Energy         DIIS error
 ---------------------------------------
    1   -2305.6593896247      3.03e-02  
    2   -2301.7358402231      2.51e-03  
    3   -2301.6514474030      3.07e-03  
    4   -2301.8781536635      6.89e-04  
    5   -2301.8874021010      3.49e-04  
    6   -2301.8901246352      8.29e-05  
    7   -2301.8902378584      4.04e-05  
    8   -2301.8902750130      1.02e-05  
    9   -2301.8902769658      4.31e-06  
   10   -2301.8902773924      7.09e-07  
   11   -2301.8902774031      3.02e-07  
   12   -2301.8902774050      9.05e-08  
   13   -2301.8902774052      3.36e-08  
   14   -2301.8902774054      1.43e-08  
   15   -2301.8902774053      4.51e-09  Convergence criterion met
 ---------------------------------------
 SCF time:   CPU 570.39s  wall 571.00s 
 SCF   energy in the final basis set =    -2301.8902774053
 Total energy in the final basis set =    -2301.8902774053

 --------------------------------------------------------------

                    Orbital Energies (a.u.)
 --------------------------------------------------------------

 Alpha MOs
 -- Occupied --
********-101.5752-101.5745-101.5716 -10.2773 -10.2758 -10.2713 -10.2702
-10.2287 -10.2150 -10.2083 -10.1942 -10.1932 -10.1919 -10.1915 -10.1910
 -9.4906  -9.4899  -9.4890  -9.4864  -7.2554  -7.2549  -7.2539  -7.2513
 -7.2455  -7.2448  -7.2446  -7.2439  -7.2438  -7.2432  -7.2413  -7.2403
 -0.9566  -0.9116  -0.8959  -0.8763  -0.8628  -0.8441  -0.7913  -0.7665
 -0.7504  -0.7374  -0.6539  -0.6363  -0.6227  -0.6025  -0.5478  -0.5396
 -0.5212  -0.4905  -0.4771  -0.4739  -0.4644  -0.4541  -0.4534  -0.4407
 -0.4238  -0.4193  -0.3977  -0.3876  -0.3750  -0.3718  -0.3655  -0.3527
 -0.3507  -0.3454  -0.3320  -0.3307  -0.3135  -0.2830  -0.2734  -0.2671
 -0.2571
 -- Virtual --
 -0.0607  -0.0549  -0.0452  -0.0293  -0.0241  -0.0127  -0.0006   0.0028
  0.0062   0.0196   0.0210   0.0273   0.0283   0.0298   0.0425   0.0448
  0.0560   0.0565   0.0629   0.0687   0.0749   0.0796   0.0833   0.0871
  0.0896   0.0928   0.0972   0.1004   0.1016   0.1052   0.1073   0.1104
  0.1158   0.1171   0.1216   0.1239   0.1249   0.1278   0.1306   0.1317
  0.1322   0.1394   0.1444   0.1515   0.1525   0.1556   0.1610   0.1642
  0.1722   0.1741   0.1779   0.1804   0.1850   0.1910   0.1977   0.2003
  0.2053   0.2084   0.2156   0.2161   0.2196   0.2254   0.2296   0.2326
  0.2416   0.2437   0.2487   0.2563   0.2583   0.2598   0.2687   0.2699
  0.2757   0.2769   0.2808   0.2822   0.2858   0.2870   0.2905   0.2921
  0.3003   0.3036   0.3116   0.3149   0.3170   0.3210   0.3333   0.3538
  0.3630   0.3654   0.3738   0.4093   0.4213   0.4370   0.4452   0.4482
  0.4545   0.4556   0.4672   0.4803   0.4852   0.4920   0.4943   0.4961
  0.5060   0.5253   0.5313   0.5347   0.5371   0.5529   0.5573   0.5607
  0.5695   0.5768   0.5817   0.5834   0.5997   0.6047   0.6106   0.6163
  0.6193   0.6255   0.6298   0.6402   0.6475   0.6622   0.6746   0.6845
  0.6859   0.6945   0.7047   0.7158   0.7190   0.7204   0.7284   0.7496
  0.7560   0.7754   0.7942   0.8066   0.8152   0.8207   0.8360   0.8372
  0.8404   0.8456   0.8463   0.8472   0.8517   0.8582   0.8608   0.8617
  0.8703   0.8744   0.8814   0.8897   0.8996   0.9056   0.9089   0.9159
  0.9217   0.9260   0.9374   0.9412   0.9505   0.9609   0.9693   0.9763
  0.9812   0.9918   0.9946   1.0068   1.0223   1.0294   1.0400   1.0556
  1.0645   1.0738   1.1076   1.1154   1.1342   1.1549   1.1650   1.1912
  1.1966   1.2349   1.2536   1.2674   1.2809   1.2896   1.2926   1.2991
  1.3102   1.3522   1.3759   1.3932   1.3996   1.4417   1.4812   1.5009
  1.5106   1.5232   1.5268   1.5579   1.5623   1.5730   1.5986   1.6228
  1.6357   1.6451   1.6488   1.6670   1.6844   1.7025   1.7268   1.7350
  1.7646   1.7720   1.8004   1.8083   1.8206   1.8341   1.8456   1.8621
  1.8779   1.8793   1.8898   1.9258   1.9374   1.9433   1.9482   1.9652
  1.9870   1.9978   2.0128   2.0305   2.0485   2.0757   2.1056   2.1242
  2.1325   2.2041   2.2301   2.2439   2.2488   2.2704   2.2847   2.2881
  2.3034   2.3124   2.3356   2.3624   2.3949   2.4010   2.4224   2.4288
  2.4363   2.4503   2.4570   2.4676   2.4895   2.5048   2.5406   2.5620
  2.6003   2.6254   2.6447   2.6504   2.6583   2.6829   2.6958   2.7007
  2.7131   2.7288   2.7439   2.7559   2.7640   2.7843   2.7872   2.7977
  2.8047   2.8395   2.8532   2.8560   2.8833   2.9253   2.9346   2.9822
  3.0085   3.0689   3.0730   3.0932   3.1192   3.1411   3.1626   3.1844
  3.2201   3.2555   3.3454   3.3677   3.3850   3.4841   3.5011   3.5336
  3.6156   3.6531   3.6788   3.7805   3.9091   3.9853   4.0328   4.0370
  4.1423   4.1453   4.3693   4.8062   4.8402   9.7342   9.7882   9.8103
  9.8222  23.3429  23.6523  23.7995  23.8537  23.9277  23.9499  23.9596
 23.9847  24.0556  24.0854  24.1076  24.1832  25.7748  25.8091  25.8721
 25.9304  26.0875  26.1008  26.1748  26.2980  26.4556  26.6046  26.7367
 26.9447 215.7228 215.7832 215.8091 215.8239
 --------------------------------------------------------------

          Ground-State Mulliken Net Atomic Charges

     Atom                 Charge (a.u.)
  ----------------------------------------
      1 C                    -0.205589
      2 C                    -0.564670
      3 Cl                    0.622466
      4 C                    -0.404109
      5 Cl                    0.596311
      6 C                    -0.081165
      7 Cl                    0.631923
      8 C                    -0.329890
      9 Cl                    0.615137
     10 C                    -0.921972
     11 H                     0.231167
     12 C                     1.012651
     13 C                    -0.718954
     14 H                     0.181504
     15 C                    -0.297122
     16 H                     0.174253
     17 C                    -0.365730
     18 H                     0.164392
     19 C                    -0.129669
     20 H                     0.177675
     21 C                    -0.560197
     22 H                     0.171588
  ----------------------------------------
  Sum of atomic charges =     0.000000

 -----------------------------------------------------------------
                    Cartesian Multipole Moments
 -----------------------------------------------------------------
    Charge (ESU x 10^10)
                 0.0000
    Dipole Moment (Debye)
         X       2.6190      Y      -0.9374      Z       0.1052
       Tot       2.7837
    Quadrupole Moments (Debye-Ang)
        XX    -112.8533     XY      -2.6511     YY    -121.5968
        XZ       0.5858     YZ       3.6096     ZZ    -118.0581
    Octopole Moments (Debye-Ang^2)
       XXX      27.8550    XXY      -0.2853    XYY     -13.0137
       YYY      11.7862    XXZ       2.5370    XYZ      13.4430
       YYZ      -3.7043    XZZ      -1.9252    YZZ       3.0485
       ZZZ      -0.5599
    Hexadecapole Moments (Debye-Ang^3)
      XXXX   -4947.0863   XXXY     -31.7213   XXYY   -1251.2734
      XYYY      27.9999   YYYY   -2027.9296   XXXZ      16.2165
      XXYZ      53.3556   XYYZ     -14.5867   YYYZ      -6.4188
      XXZZ    -932.2390   XYZZ       2.9617   YYZZ    -403.7404
      XZZZ       0.8949   YZZZ      12.4340   ZZZZ    -326.3012
 -----------------------------------------------------------------
 Calculating MO derivatives via CPSCF
    1     0    69    0.0209315  
    2     0    69    0.0060078  
    3     0    69    0.0005920  
    4     4    65    0.0000442  
    5    66     3    0.0000030  
    6    69     0    0.0000002  Converged
 Time for AOints: 870.0 s (CPU) 870.1 s (wall)
 ------------------------------------------------------------------------------
                     AOints        : Timing summary (seconds)
 ------------------------------------------------------------------------------
     job step          cpu (% of tot)      sys (% of tot)     wall (% of tot)
 ------------------------------------------------------------------------------
  AOints            0.8700E+03 ( 9.0)   0.2000E-04 ( 5.6)   0.8701E+03 ( 9.0)
 ------------------------------------------------------------------------------
   Grand Totals     0.9631E+04          0.3540E-03          0.9632E+04
 ------------------------------------------------------------------------------
 Polarizability Matrix (a.u.)
            1           2           3
    1-266.4176342  -1.6188160  -0.6110015
    2  -1.6188160-193.0920976  -9.3523231
    3  -0.6110015  -9.3523231-121.9108787
 Calculating analytic Hessian of the SCF energy

 Direct stationary perturbation theory relativistic correction:

 rels  =       3.209264461478
 relv  =     -12.312211505543
 rel2e =       3.349606236346
 E_rel =      -5.753340807718

 Hessian of the SCF Energy
            1           2           3           4           5           6
    1   0.6320445   0.0072258  -0.0005422  -0.1613773   0.1093308  -0.0094171
    2   0.0072258   0.6295264  -0.0084023   0.0527359  -0.2327187   0.0103422
    3  -0.0005422  -0.0084023   0.1669204  -0.0042959   0.0081435  -0.0601704
    4  -0.1613773   0.0527359  -0.0042959   0.5766818  -0.0462055   0.0000965
    5   0.1093308  -0.2327187   0.0081435  -0.0462055   0.5218174  -0.0260276
    6  -0.0094171   0.0103422  -0.0601704   0.0000965  -0.0260276   0.1122758
    7   0.0042566  -0.0005648   0.0001363  -0.0684309  -0.0489238   0.0045963
    8  -0.0215982  -0.0387336   0.0038346  -0.0525155  -0.1259417   0.0081842
    9   0.0015390   0.0027740   0.0034145   0.0053777   0.0087931  -0.0227333
   10  -0.0237052   0.0770397  -0.0039297  -0.2909491  -0.0291665   0.0019928
   11   0.0251291   0.0293589  -0.0010058   0.0330177  -0.0950505   0.0023090
   12  -0.0013454  -0.0019450   0.0040315  -0.0013356   0.0025713  -0.0543317
   13  -0.0036540  -0.0045191   0.0004301  -0.0196513   0.0331187  -0.0020816
   14   0.0002804   0.0035425  -0.0001263   0.0122946  -0.0187160   0.0014856
   15   0.0001427  -0.0002337   0.0037148  -0.0008869   0.0014828   0.0031273
   16   0.0022521   0.0008301  -0.0000789  -0.0265164  -0.0219945   0.0018321
   17  -0.0002366  -0.0675593   0.0031386  -0.0787550   0.0334019  -0.0015068
   18  -0.0000637   0.0037946   0.0002825   0.0043781  -0.0016039   0.0036822
   19  -0.0012747  -0.0006663   0.0000027   0.0033350  -0.0019249   0.0002055
   20  -0.0001494   0.0004671  -0.0000508   0.0008848  -0.0031659   0.0004038
   21  -0.0000689   0.0000158  -0.0010385   0.0001341   0.0002696   0.0037375
   22  -0.0293234  -0.0784979   0.0035818  -0.0537982   0.0316011  -0.0018132
   23  -0.0254546   0.0326044  -0.0010749   0.0308248  -0.0186700   0.0009942
   24   0.0016673  -0.0019408   0.0046594  -0.0017479   0.0008808  -0.0009110
   25  -0.0028228   0.0045508  -0.0001684   0.0012756  -0.0008286  -0.0000827
   26   0.0000389   0.0036690   0.0000920   0.0003906  -0.0002334  -0.0003194
   27  -0.0001086   0.0001419   0.0045834  -0.0000118  -0.0000602  -0.0008441
   28  -0.1702318  -0.0533072   0.0040292   0.0616835  -0.0286155   0.0014181
   29  -0.1181233  -0.2646110   0.0089479   0.0218210  -0.0587864   0.0042682
   30   0.0091037   0.0089179  -0.0612496  -0.0017041   0.0044315   0.0075778
   31   0.0099469  -0.0154880   0.0008070  -0.0010539  -0.0022567   0.0002214
   32   0.0123741  -0.0188424   0.0013277  -0.0027796  -0.0017981   0.0003871
   33  -0.0010944   0.0010461   0.0039872   0.0002388   0.0002462   0.0055570
   34  -0.2121919   0.0045864  -0.0002451  -0.0181000   0.0140140   0.0029253
   35   0.0084114  -0.0854931  -0.0103556   0.0279539   0.0010164  -0.0000119
   36  -0.0006219  -0.0103421  -0.0736052  -0.0004558   0.0003639   0.0030533
   37  -0.0266682  -0.0126308  -0.0235629   0.0014524  -0.0034582  -0.0015698
   38  -0.0063505   0.0053947   0.0023621   0.0020423  -0.0019857  -0.0009999
   39  -0.0042792   0.0011205   0.0047524   0.0021814   0.0009823  -0.0003430
   40   0.0012016  -0.0005316   0.0000740   0.0001085   0.0002786  -0.0001520
   41   0.0010989  -0.0024447   0.0018475   0.0004584   0.0006088   0.0001025
   42   0.0011130   0.0021979  -0.0003524  -0.0011925  -0.0009094  -0.0000263
   43   0.0031143  -0.0013079  -0.0024982  -0.0013577  -0.0001381   0.0010173
   44  -0.0017020   0.0044112  -0.0045914  -0.0008014  -0.0008579  -0.0002918
   45  -0.0023872  -0.0046968  -0.0016077   0.0007789  -0.0006458  -0.0000022
   46  -0.0001199  -0.0006242  -0.0010804  -0.0001993  -0.0003098   0.0000853
   47   0.0002983   0.0001932   0.0000234  -0.0000738   0.0001385   0.0000450
   48   0.0000765  -0.0000664   0.0001506   0.0000128  -0.0001480  -0.0000525
   49  -0.0001812  -0.0002828   0.0001777  -0.0001097  -0.0006217  -0.0001608
   50   0.0001890  -0.0012522  -0.0002068  -0.0002547   0.0000718   0.0004349
   51   0.0001618  -0.0003357  -0.0011443  -0.0006111   0.0000046   0.0004732
   52   0.0000485  -0.0000376   0.0000601   0.0000034  -0.0000424   0.0000109
   53  -0.0001005  -0.0006668   0.0005549   0.0001988  -0.0000208  -0.0000296
   54   0.0000564   0.0005395  -0.0001979  -0.0001784  -0.0000630   0.0000234
   55   0.0028646   0.0019147   0.0015556  -0.0001674   0.0002436  -0.0000909
   56   0.0012689   0.0031226  -0.0047033  -0.0004430   0.0005109   0.0000921
   57   0.0016714  -0.0055461  -0.0010952   0.0015021   0.0002338  -0.0001402
   58  -0.0000937   0.0009246   0.0010107  -0.0003878  -0.0002615   0.0000214
   59  -0.0000911   0.0000972  -0.0002248   0.0000106   0.0001415  -0.0000522
   60  -0.0001837  -0.0000592   0.0001756   0.0000391  -0.0000230  -0.0000251
   61  -0.0251616   0.0186436   0.0238103  -0.0026713  -0.0040881   0.0009951
   62   0.0098740   0.0021775  -0.0013662  -0.0017197   0.0006003   0.0002828
   63   0.0058566   0.0006657   0.0040917  -0.0023334   0.0014710  -0.0001560
   64   0.0010805   0.0000047   0.0007297   0.0002256   0.0002535  -0.0000502
   65  -0.0017106  -0.0022437   0.0018377   0.0009131  -0.0003623  -0.0000903
   66  -0.0012713   0.0020097  -0.0003007   0.0000119  -0.0003972   0.0002285
            7           8           9          10          11          12
    1   0.0042566  -0.0215982   0.0015390  -0.0237052   0.0251291  -0.0013454
    2  -0.0005648  -0.0387336   0.0027740   0.0770397   0.0293589  -0.0019450
    3   0.0001363   0.0038346   0.0034145  -0.0039297  -0.0010058   0.0040315
    4  -0.0684309  -0.0525155   0.0053777  -0.2909491   0.0330177  -0.0013356
    5  -0.0489238  -0.1259417   0.0087931  -0.0291665  -0.0950505   0.0025713
    6   0.0045963   0.0081842  -0.0227333   0.0019928   0.0023090  -0.0543317
    7   0.0991278   0.0760113  -0.0057441  -0.0210569  -0.0327581   0.0028186
    8   0.0760113   0.1833426  -0.0152067  -0.0106209  -0.0174056   0.0015598
    9  -0.0057441  -0.0152067   0.0129907   0.0009034   0.0016716   0.0027662
   10  -0.0210569  -0.0106209   0.0009034   0.5798140   0.0385386  -0.0038756
   11  -0.0327581  -0.0174056   0.0016716   0.0385386   0.5284706  -0.0238055
   12   0.0028186   0.0015598   0.0027662  -0.0038756  -0.0238055   0.1098386
   13  -0.0086361   0.0039500  -0.0001525  -0.0694953   0.0538642  -0.0031851
   14  -0.0039456   0.0032690  -0.0002288   0.0537781  -0.1341256   0.0060652
   15   0.0004120  -0.0003738  -0.0006969  -0.0029702   0.0063954  -0.0232200
   16  -0.0019924   0.0009955  -0.0000768  -0.1472300  -0.1171571   0.0065766
   17   0.0040783   0.0012754   0.0002568  -0.0538877  -0.2362184   0.0105727
   18  -0.0000859   0.0001867   0.0036411   0.0030149   0.0099055  -0.0535258
   19  -0.0013135  -0.0008159   0.0000450  -0.0370299  -0.0015366   0.0003511
   20  -0.0012147  -0.0001252   0.0000135  -0.0222778  -0.0000338   0.0002642
   21   0.0000416   0.0000619   0.0001968   0.0012311   0.0002429   0.0028813
   22   0.0001741  -0.0010424   0.0000514   0.0628885   0.0280108  -0.0013834
   23  -0.0001193   0.0008125  -0.0001868  -0.0299888  -0.0567985   0.0028876
   24  -0.0000061  -0.0000898  -0.0006270   0.0016067   0.0029996   0.0039082
   25  -0.0003970  -0.0009529   0.0000990  -0.0020102   0.0007653  -0.0000249
   26  -0.0009624  -0.0014881   0.0001711   0.0043331   0.0006681   0.0001591
   27   0.0000698   0.0000398  -0.0002564  -0.0000589   0.0002284   0.0036308
   28  -0.0002017   0.0069476  -0.0003356  -0.0517902  -0.0280498   0.0015243
   29   0.0017588  -0.0006647   0.0002768  -0.0266719  -0.0149726   0.0008244
   30  -0.0002084   0.0006919   0.0037897   0.0018974   0.0009310  -0.0001445
   31   0.0000648  -0.0013349   0.0001073  -0.0007325  -0.0007899   0.0000032
   32   0.0000854  -0.0011308   0.0000655  -0.0008055   0.0000629  -0.0000901
   33  -0.0000058  -0.0000382   0.0001780  -0.0002069  -0.0001903  -0.0009600
   34  -0.0017382  -0.0025083  -0.0003517   0.0020606   0.0011402  -0.0000391
   35   0.0034660  -0.0012571  -0.0000626   0.0006140  -0.0037488   0.0009064
   36  -0.0001830  -0.0006107  -0.0020457   0.0006148   0.0004105   0.0053489
   37  -0.0012113   0.0026938  -0.0010489  -0.0004407  -0.0004557   0.0007085
   38   0.0026497  -0.0022026   0.0010584  -0.0011932  -0.0001087  -0.0001423
   39  -0.0019581   0.0004848  -0.0007289  -0.0000527  -0.0000353  -0.0000548
   40  -0.0005274   0.0004193  -0.0007349  -0.0002955  -0.0000151   0.0000186
   41   0.0002999  -0.0003193   0.0006430  -0.0001562  -0.0000781  -0.0001578
   42   0.0004050   0.0003634   0.0000553  -0.0001404   0.0001898   0.0000126
   43   0.0011666  -0.0007896   0.0000622   0.0003477   0.0002133   0.0001907
   44   0.0001484   0.0003574   0.0001128  -0.0000009   0.0000166   0.0002333
   45  -0.0002323   0.0008444  -0.0001440  -0.0002957  -0.0000821  -0.0001895
   46   0.0000937   0.0001364  -0.0000297   0.0000766  -0.0000270   0.0000226
   47   0.0000033  -0.0001021   0.0000349   0.0000451   0.0000068   0.0000067
   48  -0.0000307   0.0001061  -0.0000221  -0.0000098  -0.0000257  -0.0000030
   49   0.0000675   0.0002320   0.0000132   0.0000627  -0.0000836   0.0000512
   50   0.0003113  -0.0003187  -0.0000270   0.0001587   0.0000937  -0.0000812
   51   0.0007745  -0.0008140   0.0001445   0.0002556   0.0001187   0.0000795
   52  -0.0000121   0.0000174  -0.0000171   0.0000230  -0.0000514  -0.0000014
   53   0.0000027   0.0000351  -0.0000069  -0.0000867  -0.0000560  -0.0000142
   54   0.0000443   0.0000044   0.0000272   0.0000250   0.0000350   0.0000063
   55  -0.0007529   0.0007155  -0.0001770  -0.0001677  -0.0000618  -0.0000023
   56  -0.0002980  -0.0000978  -0.0000256   0.0001087   0.0002461   0.0002720
   57  -0.0001118   0.0002717  -0.0000280  -0.0003016  -0.0004910   0.0002313
   58   0.0000464   0.0000915   0.0000166   0.0000438   0.0000047  -0.0000748
   59  -0.0000291  -0.0000997   0.0000051  -0.0000042   0.0000447   0.0000011
   60   0.0000066   0.0000592   0.0000015  -0.0000134   0.0000090  -0.0000108
   61   0.0013214   0.0001049   0.0003912  -0.0004135   0.0002119  -0.0010236
   62  -0.0000186   0.0007566  -0.0001977   0.0005465  -0.0000387  -0.0000216
   63  -0.0008182   0.0002574   0.0001082   0.0004532   0.0002972  -0.0002563
   64  -0.0000493  -0.0001363   0.0000620  -0.0000003   0.0000858   0.0000232
   65   0.0000194   0.0000385   0.0000654  -0.0003021  -0.0003332  -0.0000668
   66   0.0000793   0.0001829  -0.0000314  -0.0001371  -0.0001065  -0.0000396
           13          14          15          16          17          18
    1  -0.0036540   0.0002804   0.0001427   0.0022521  -0.0002366  -0.0000637
    2  -0.0045191   0.0035425  -0.0002337   0.0008301  -0.0675593   0.0037946
    3   0.0004301  -0.0001263   0.0037148  -0.0000789   0.0031386   0.0002825
    4  -0.0196513   0.0122946  -0.0008869  -0.0265164  -0.0787550   0.0043781
    5   0.0331187  -0.0187160   0.0014828  -0.0219945   0.0334019  -0.0016039
    6  -0.0020816   0.0014856   0.0031273   0.0018321  -0.0015068   0.0036822
    7  -0.0086361  -0.0039456   0.0004120  -0.0019924   0.0040783  -0.0000859
    8   0.0039500   0.0032690  -0.0003738   0.0009955   0.0012754   0.0001867
    9  -0.0001525  -0.0002288  -0.0006969  -0.0000768   0.0002568   0.0036411
   10  -0.0694953   0.0537781  -0.0029702  -0.1472300  -0.0538877   0.0030149
   11   0.0538642  -0.1341256   0.0063954  -0.1171571  -0.2362184   0.0099055
   12  -0.0031851   0.0060652  -0.0232200   0.0065766   0.0105727  -0.0535258
   13   0.1004369  -0.0774995   0.0044187   0.0013392  -0.0004692  -0.0000013
   14  -0.0774995   0.1943698  -0.0102948   0.0201918  -0.0399060   0.0025548
   15   0.0044187  -0.0102948   0.0117254  -0.0012304   0.0019915   0.0033198
   16   0.0013392   0.0201918  -0.0012304   0.5161223  -0.0088827  -0.0022312
   17  -0.0004692  -0.0399060   0.0019915  -0.0088827   0.6014548  -0.0244914
   18  -0.0000013   0.0025548   0.0033198  -0.0022312  -0.0244914   0.1063439
   19   0.0004128  -0.0011633   0.0000691  -0.1653628   0.0017224   0.0009147
   20  -0.0091615  -0.0054919   0.0003688   0.0016432  -0.0382400   0.0007318
   21   0.0005481   0.0002159  -0.0008985   0.0009319   0.0007913  -0.0211265
   22  -0.0008704  -0.0051257   0.0000164  -0.1478565   0.0579187  -0.0017777
   23  -0.0018005   0.0013098   0.0003190   0.1218584  -0.2499292   0.0085578
   24   0.0000661   0.0003260   0.0035864  -0.0052440   0.0087489  -0.0550091
   25   0.0003885   0.0003157  -0.0000036   0.0009323   0.0028610  -0.0000602
   26  -0.0002493  -0.0018495   0.0001182  -0.0206910  -0.0363277   0.0020383
   27   0.0000097   0.0000621   0.0001845   0.0010061   0.0016522   0.0028166
   28  -0.0001384   0.0009776   0.0001626  -0.0268479   0.0765992  -0.0040991
   29   0.0011598  -0.0019098   0.0001079   0.0236899   0.0310010  -0.0017522
   30   0.0000122  -0.0001633  -0.0009410  -0.0016484  -0.0014948   0.0056286
   31   0.0000924  -0.0000048   0.0000055  -0.0040257  -0.0013597   0.0001560
   32   0.0000405   0.0000543   0.0000060  -0.0004191   0.0009566   0.0002817
   33  -0.0000202   0.0000506  -0.0000621   0.0000629   0.0005815   0.0050630
   34   0.0004895  -0.0008679  -0.0000038  -0.0017207   0.0001857  -0.0000772
   35   0.0014424  -0.0005280   0.0000451   0.0000515  -0.0008541  -0.0002612
   36   0.0000226   0.0000108   0.0001643   0.0000990  -0.0004275  -0.0010199
   37  -0.0002131   0.0002157   0.0000619   0.0005274   0.0001454  -0.0001499
   38   0.0001704  -0.0000832   0.0001081   0.0004060   0.0005433   0.0001535
   39   0.0001725  -0.0002203   0.0000034   0.0000833  -0.0001252  -0.0000246
   40   0.0000453  -0.0000677  -0.0000028  -0.0000752   0.0001699   0.0000063
   41   0.0000260  -0.0000601   0.0000018  -0.0000363   0.0000778  -0.0000300
   42  -0.0000007   0.0000237  -0.0000188  -0.0000812   0.0001261  -0.0000023
   43   0.0000631   0.0000647  -0.0000454  -0.0000919  -0.0003170  -0.0000708
   44  -0.0000610   0.0000632  -0.0000073  -0.0000202   0.0000363  -0.0000775
   45  -0.0000062  -0.0000090   0.0000310   0.0000326   0.0002119  -0.0000015
   46  -0.0000548   0.0000725   0.0000002   0.0000483  -0.0000281  -0.0000089
   47  -0.0000046   0.0000009  -0.0000036   0.0000076  -0.0000379   0.0000025
   48  -0.0000235   0.0000289  -0.0000005   0.0000349   0.0000197  -0.0000049
   49  -0.0001109   0.0001286  -0.0000067   0.0001607  -0.0000235   0.0000210
   50   0.0000537  -0.0000036  -0.0000198  -0.0000236  -0.0001740   0.0000510
   51   0.0000489   0.0000270  -0.0000224  -0.0000073  -0.0003200  -0.0000692
   52  -0.0000310   0.0000394  -0.0000014   0.0000452   0.0000058  -0.0000067
   53   0.0000180  -0.0000171   0.0000066  -0.0000046   0.0000720  -0.0000110
   54  -0.0000101   0.0000173  -0.0000069  -0.0000027  -0.0000222   0.0000009
   55  -0.0000893  -0.0000162   0.0000116  -0.0000456   0.0003430   0.0000450
   56  -0.0001173   0.0000544  -0.0000130   0.0000263  -0.0000858  -0.0001074
   57   0.0001034  -0.0000354   0.0000093  -0.0000074   0.0004294   0.0000112
   58  -0.0000673   0.0000637  -0.0000059   0.0000458  -0.0000125   0.0000100
   59   0.0000097  -0.0000230   0.0000101  -0.0000057  -0.0000382  -0.0000048
   60   0.0000205  -0.0000164  -0.0000001  -0.0000422   0.0000269   0.0000042
   61  -0.0003080   0.0003400  -0.0001268   0.0003583   0.0000381   0.0000716
   62  -0.0000200   0.0000704  -0.0000241  -0.0005175   0.0002082   0.0000986
   63  -0.0003090   0.0000999   0.0000214  -0.0000577  -0.0003436   0.0000440
   64   0.0000525  -0.0000722  -0.0000165  -0.0000570  -0.0000942   0.0000185
   65   0.0000484  -0.0000207   0.0000087   0.0000524   0.0003409  -0.0000151
   66  -0.0000625   0.0001264  -0.0000204   0.0000546   0.0001814  -0.0000537
           19          20          21          22          23          24
    1  -0.0012747  -0.0001494  -0.0000689  -0.0293234  -0.0254546   0.0016673
    2  -0.0006663   0.0004671   0.0000158  -0.0784979   0.0326044  -0.0019408
    3   0.0000027  -0.0000508  -0.0010385   0.0035818  -0.0010749   0.0046594
    4   0.0033350   0.0008848   0.0001341  -0.0537982   0.0308248  -0.0017479
    5  -0.0019249  -0.0031659   0.0002696   0.0316011  -0.0186700   0.0008808
    6   0.0002055   0.0004038   0.0037375  -0.0018132   0.0009942  -0.0009110
    7  -0.0013135  -0.0012147   0.0000416   0.0001741  -0.0001193  -0.0000061
    8  -0.0008159  -0.0001252   0.0000619  -0.0010424   0.0008125  -0.0000898
    9   0.0000450   0.0000135   0.0001968   0.0000514  -0.0001868  -0.0006270
   10  -0.0370299  -0.0222778   0.0012311   0.0628885  -0.0299888   0.0016067
   11  -0.0015366  -0.0000338   0.0002429   0.0280108  -0.0567985   0.0029996
   12   0.0003511   0.0002642   0.0028813  -0.0013834   0.0028876   0.0039082
   13   0.0004128  -0.0091615   0.0005481  -0.0008704  -0.0018005   0.0000661
   14  -0.0011633  -0.0054919   0.0002159  -0.0051257   0.0013098   0.0003260
   15   0.0000691   0.0003688  -0.0008985   0.0000164   0.0003190   0.0035864
   16  -0.1653628   0.0016432   0.0009319  -0.1478565   0.1218584  -0.0052440
   17   0.0017224  -0.0382400   0.0007913   0.0579187  -0.2499292   0.0087489
   18   0.0009147   0.0007318  -0.0211265  -0.0017777   0.0085578  -0.0550091
   19   0.2373761  -0.0016103  -0.0015660  -0.0385513   0.0008132   0.0001910
   20  -0.0016103   0.0537136  -0.0021750   0.0232990   0.0008193  -0.0000703
   21  -0.0015660  -0.0021750   0.0101979  -0.0007936   0.0001394   0.0031049
   22  -0.0385513   0.0232990  -0.0007936   0.6135896  -0.0488630   0.0007053
   23   0.0008132   0.0008193   0.0001394  -0.0488630   0.5336390  -0.0199132
   24   0.0001910  -0.0000703   0.0031049   0.0007053  -0.0199132   0.1114844
   25   0.0010432   0.0078064  -0.0003964  -0.0681302  -0.0538486   0.0027557
   26   0.0009103  -0.0044803   0.0001101  -0.0496009  -0.1317750   0.0050314
   27  -0.0000591   0.0001511  -0.0009833   0.0026216   0.0051636  -0.0224602
   28   0.0031934  -0.0001839  -0.0000947  -0.3273933  -0.0195998   0.0017409
   29   0.0047448  -0.0039460   0.0002777   0.0465078  -0.1110953   0.0031476
   30  -0.0002409   0.0003673   0.0038067  -0.0015564   0.0030211  -0.0570186
   31  -0.0012316   0.0009241  -0.0000552  -0.0125784   0.0276090  -0.0016886
   32  -0.0004613   0.0003535   0.0000262  -0.0030499   0.0022079  -0.0000696
   33   0.0000809  -0.0000073   0.0002637   0.0006135  -0.0001340   0.0029553
   34   0.0006752   0.0000143   0.0001296   0.0019536  -0.0019499  -0.0005460
   35  -0.0000876   0.0001435   0.0001041  -0.0020772  -0.0032286   0.0007280
   36   0.0000253  -0.0000078  -0.0001305  -0.0006379   0.0003989   0.0062665
   37  -0.0004328   0.0000020  -0.0000548  -0.0001750  -0.0002781   0.0014880
   38   0.0002562  -0.0000343  -0.0001275  -0.0002620  -0.0001658   0.0001986
   39   0.0002199  -0.0000376  -0.0000116  -0.0000532  -0.0000922  -0.0001673
   40   0.0000869  -0.0000057  -0.0000052   0.0001050  -0.0001740  -0.0000289
   41   0.0000363  -0.0000124   0.0000135   0.0000377  -0.0001779  -0.0000494
   42   0.0000524   0.0000227   0.0000023   0.0001392  -0.0001003  -0.0000530
   43  -0.0000442   0.0000366   0.0000262  -0.0003263   0.0002585  -0.0000827
   44  -0.0000998   0.0000319   0.0000149   0.0001203   0.0001810   0.0002853
   45   0.0000388  -0.0000150  -0.0000245   0.0001866  -0.0003704   0.0004839
   46  -0.0001012   0.0000050   0.0000024   0.0000159   0.0000512   0.0000784
   47  -0.0000209  -0.0000050   0.0000048   0.0000195   0.0000411  -0.0000460
   48  -0.0000344   0.0000045  -0.0000024   0.0000044   0.0000198   0.0000112
   49  -0.0002093   0.0000058   0.0000117   0.0000038   0.0001873  -0.0002158
   50   0.0000452  -0.0000175   0.0000002  -0.0002916   0.0001152  -0.0000741
   51  -0.0000235   0.0000398   0.0000434  -0.0004031   0.0002811  -0.0001918
   52  -0.0000574   0.0000015  -0.0000003   0.0000529   0.0000650   0.0000081
   53  -0.0000006   0.0000004  -0.0000018   0.0000861  -0.0000520  -0.0000312
   54   0.0000021   0.0000025  -0.0000000  -0.0000160   0.0000342   0.0000133
   55  -0.0000163  -0.0000314  -0.0000331   0.0005483  -0.0003843   0.0002007
   56   0.0000900   0.0000357   0.0000066  -0.0000181   0.0000342   0.0003624
   57  -0.0000326  -0.0000191  -0.0000131   0.0005866  -0.0002568  -0.0001359
   58  -0.0000996  -0.0000007   0.0000006   0.0000363   0.0001030  -0.0000383
   59   0.0000386  -0.0000058   0.0000030  -0.0000750   0.0000069  -0.0000055
   60   0.0000356   0.0000028  -0.0000052   0.0000256  -0.0000656   0.0000231
   61  -0.0004775   0.0000154   0.0000162  -0.0001384   0.0007515  -0.0008660
   62  -0.0002132   0.0000081   0.0000119   0.0008210   0.0002593  -0.0003594
   63  -0.0002230  -0.0000134   0.0000094  -0.0004759   0.0001359  -0.0000998
   64   0.0000796  -0.0000025  -0.0000054  -0.0002318  -0.0000571  -0.0000449
   65  -0.0000566  -0.0000153  -0.0000056   0.0004816  -0.0001350  -0.0000596
   66  -0.0000547   0.0000237  -0.0000096   0.0003731   0.0002432   0.0001770
           25          26          27          28          29          30
    1  -0.0028228   0.0000389  -0.0001086  -0.1702318  -0.1181233   0.0091037
    2   0.0045508   0.0036690   0.0001419  -0.0533072  -0.2646110   0.0089179
    3  -0.0001684   0.0000920   0.0045834   0.0040292   0.0089479  -0.0612496
    4   0.0012756   0.0003906  -0.0000118   0.0616835   0.0218210  -0.0017041
    5  -0.0008286  -0.0002334  -0.0000602  -0.0286155  -0.0587864   0.0044315
    6  -0.0000827  -0.0003194  -0.0008441   0.0014181   0.0042682   0.0075778
    7  -0.0003970  -0.0009624   0.0000698  -0.0002017   0.0017588  -0.0002084
    8  -0.0009529  -0.0014881   0.0000398   0.0069476  -0.0006647   0.0006919
    9   0.0000990   0.0001711  -0.0002564  -0.0003356   0.0002768   0.0037897
   10  -0.0020102   0.0043331  -0.0000589  -0.0517902  -0.0266719   0.0018974
   11   0.0007653   0.0006681   0.0002284  -0.0280498  -0.0149726   0.0009310
   12  -0.0000249   0.0001591   0.0036308   0.0015243   0.0008244  -0.0001445
   13   0.0003885  -0.0002493   0.0000097  -0.0001384   0.0011598   0.0000122
   14   0.0003157  -0.0018495   0.0000621   0.0009776  -0.0019098  -0.0001633
   15  -0.0000036   0.0001182   0.0001845   0.0001626   0.0001079  -0.0009410
   16   0.0009323  -0.0206910   0.0010061  -0.0268479   0.0236899  -0.0016484
   17   0.0028610  -0.0363277   0.0016522   0.0765992   0.0310010  -0.0014948
   18  -0.0000602   0.0020383   0.0028166  -0.0040991  -0.0017522   0.0056286
   19   0.0010432   0.0009103  -0.0000591   0.0031934   0.0047448  -0.0002409
   20   0.0078064  -0.0044803   0.0001511  -0.0001839  -0.0039460   0.0003673
   21  -0.0003964   0.0001101  -0.0009833  -0.0000947   0.0002777   0.0038067
   22  -0.0681302  -0.0496009   0.0026216  -0.3273933   0.0465078  -0.0015564
   23  -0.0538486  -0.1317750   0.0051636  -0.0195998  -0.1110953   0.0030211
   24   0.0027557   0.0050314  -0.0224602   0.0017409   0.0031476  -0.0570186
   25   0.0902366   0.0802747  -0.0041997  -0.0209233  -0.0385600   0.0020401
   26   0.0802747   0.1886414  -0.0083901  -0.0148733  -0.0174110   0.0011843
   27  -0.0041997  -0.0083901   0.0117960   0.0006138   0.0011738   0.0041051
   28  -0.0209233  -0.0148733   0.0006138   0.6847235  -0.0327470   0.0031106
   29  -0.0385600  -0.0174110   0.0011738  -0.0327470   0.7134138  -0.0335190
   30   0.0020401   0.0011843   0.0041051   0.0031106  -0.0335190   0.1247693
   31   0.0007301   0.0005578  -0.0000109  -0.1212352   0.1214761  -0.0083910
   32  -0.0012645   0.0011468  -0.0002178   0.1229824  -0.2744351   0.0155136
   33   0.0000708  -0.0002029  -0.0025944  -0.0088106   0.0160969  -0.0354670
   34   0.0003707   0.0006349   0.0000585  -0.0277143  -0.0102780  -0.0036573
   35  -0.0012341  -0.0005778   0.0000220  -0.0288664   0.0047461   0.0002713
   36  -0.0000111  -0.0000497   0.0000518   0.0006858   0.0001557   0.0050564
   37  -0.0003692  -0.0003049   0.0000344  -0.0013197   0.0032477   0.0000030
   38   0.0001450   0.0001386  -0.0000176   0.0015226   0.0008843   0.0001433
   39   0.0001648   0.0001552   0.0000131   0.0028138   0.0011565   0.0000840
   40   0.0000330   0.0000700   0.0000102  -0.0000681  -0.0001518   0.0000568
   41  -0.0000551  -0.0000550   0.0000126  -0.0007251  -0.0001895  -0.0000179
   42   0.0000585   0.0001191  -0.0000098  -0.0001105  -0.0001899   0.0001398
   43   0.0000168   0.0000235  -0.0000148  -0.0006555  -0.0006122  -0.0000487
   44   0.0000443   0.0000518  -0.0000092   0.0008979   0.0001058   0.0002457
   45  -0.0001080  -0.0000553   0.0000018  -0.0011508   0.0004079   0.0000581
   46  -0.0000614  -0.0000659   0.0000056  -0.0003180   0.0000987  -0.0000020
   47  -0.0000091  -0.0000205   0.0000078   0.0000968   0.0000184  -0.0000134
   48  -0.0000124  -0.0000128   0.0000011  -0.0000828   0.0000188  -0.0000385
   49  -0.0000926  -0.0001336   0.0000021  -0.0003099   0.0004606   0.0003257
   50   0.0000587   0.0000409  -0.0000353  -0.0000970  -0.0001780   0.0001573
   51   0.0000174   0.0000268  -0.0000142  -0.0000178  -0.0003084   0.0003889
   52  -0.0000322  -0.0000477   0.0000045  -0.0000481   0.0000050  -0.0000024
   53  -0.0000183  -0.0000162   0.0000103  -0.0001646   0.0000160   0.0000378
   54   0.0000142   0.0000170  -0.0000067   0.0000931  -0.0000321   0.0000134
   55  -0.0000654  -0.0000639   0.0000410  -0.0001626   0.0001455  -0.0009180
   56   0.0000149   0.0000529   0.0000050   0.0006382  -0.0001742  -0.0000702
   57  -0.0000413  -0.0000498   0.0000353  -0.0009887   0.0001492   0.0001959
   58  -0.0000503  -0.0000780  -0.0000002  -0.0000766   0.0000327  -0.0000483
   59   0.0000179   0.0000110  -0.0000024   0.0001104  -0.0000153   0.0000893
   60   0.0000189   0.0000385  -0.0000012   0.0000109  -0.0000160  -0.0000798
   61  -0.0001125  -0.0002217  -0.0000278  -0.0001089   0.0020575   0.0016337
   62  -0.0000137  -0.0000795   0.0000391  -0.0030871  -0.0023663  -0.0010281
   63  -0.0001290  -0.0001612  -0.0000440  -0.0009079  -0.0009183  -0.0008630
   64   0.0000407   0.0000588   0.0000143  -0.0000616  -0.0000637   0.0002401
   65  -0.0000702  -0.0001065   0.0000231  -0.0004547   0.0005695   0.0003017
   66  -0.0000014  -0.0000204  -0.0000054   0.0003933  -0.0002707   0.0001875
           31          32          33          34          35          36
    1   0.0099469   0.0123741  -0.0010944  -0.2121919   0.0084114  -0.0006219
    2  -0.0154880  -0.0188424   0.0010461   0.0045864  -0.0854931  -0.0103421
    3   0.0008070   0.0013277   0.0039872  -0.0002451  -0.0103556  -0.0736052
    4  -0.0010539  -0.0027796   0.0002388  -0.0181000   0.0279539  -0.0004558
    5  -0.0022567  -0.0017981   0.0002462   0.0140140   0.0010164   0.0003639
    6   0.0002214   0.0003871   0.0055570   0.0029253  -0.0000119   0.0030533
    7   0.0000648   0.0000854  -0.0000058  -0.0017382   0.0034660  -0.0001830
    8  -0.0013349  -0.0011308  -0.0000382  -0.0025083  -0.0012571  -0.0006107
    9   0.0001073   0.0000655   0.0001780  -0.0003517  -0.0000626  -0.0020457
   10  -0.0007325  -0.0008055  -0.0002069   0.0020606   0.0006140   0.0006148
   11  -0.0007899   0.0000629  -0.0001903   0.0011402  -0.0037488   0.0004105
   12   0.0000032  -0.0000901  -0.0009600  -0.0000391   0.0009064   0.0053489
   13   0.0000924   0.0000405  -0.0000202   0.0004895   0.0014424   0.0000226
   14  -0.0000048   0.0000543   0.0000506  -0.0008679  -0.0005280   0.0000108
   15   0.0000055   0.0000060  -0.0000621  -0.0000038   0.0000451   0.0001643
   16  -0.0040257  -0.0004191   0.0000629  -0.0017207   0.0000515   0.0000990
   17  -0.0013597   0.0009566   0.0005815   0.0001857  -0.0008541  -0.0004275
   18   0.0001560   0.0002817   0.0050630  -0.0000772  -0.0002612  -0.0010199
   19  -0.0012316  -0.0004613   0.0000809   0.0006752  -0.0000876   0.0000253
   20   0.0009241   0.0003535  -0.0000073   0.0000143   0.0001435  -0.0000078
   21  -0.0000552   0.0000262   0.0002637   0.0001296   0.0001041  -0.0001305
   22  -0.0125784  -0.0030499   0.0006135   0.0019536  -0.0020772  -0.0006379
   23   0.0276090   0.0022079  -0.0001340  -0.0019499  -0.0032286   0.0003989
   24  -0.0016886  -0.0000696   0.0029553  -0.0005460   0.0007280   0.0062665
   25   0.0007301  -0.0012645   0.0000708   0.0003707  -0.0012341  -0.0000111
   26   0.0005578   0.0011468  -0.0002029   0.0006349  -0.0005778  -0.0000497
   27  -0.0000109  -0.0002178  -0.0025944   0.0000585   0.0000220   0.0000518
   28  -0.1212352   0.1229824  -0.0088106  -0.0277143  -0.0288664   0.0006858
   29   0.1214761  -0.2744351   0.0160969  -0.0102780   0.0047461   0.0001557
   30  -0.0083910   0.0155136  -0.0354670  -0.0036573   0.0002713   0.0050564
   31   0.1293860  -0.1281200   0.0084345   0.0007577  -0.0010320   0.0000840
   32  -0.1281200   0.2901588  -0.0170746   0.0020396   0.0008885  -0.0002100
   33   0.0084345  -0.0170746   0.0251260   0.0007814  -0.0003906  -0.0038790
   34   0.0007577   0.0020396   0.0007814   0.6288788  -0.0216889   0.0190053
   35  -0.0010320   0.0008885  -0.0003906  -0.0216889   0.3228927   0.2183175
   36   0.0000840  -0.0002100  -0.0038790   0.0190053   0.2183175   0.4970011
   37   0.0000721  -0.0006446  -0.0008290  -0.1703452  -0.0206864  -0.0484825
   38  -0.0001351  -0.0000556  -0.0001192  -0.0485927  -0.1130916  -0.0845119
   39   0.0000178  -0.0003566  -0.0000358  -0.1018749  -0.0818660  -0.2091392
   40   0.0000100   0.0000170  -0.0000133   0.0103873  -0.0089638  -0.0135390
   41  -0.0000185  -0.0000010  -0.0000074   0.0061326  -0.0027049  -0.0085999
   42   0.0000614   0.0000553  -0.0000092   0.0123871  -0.0112213  -0.0129591
   43   0.0000244   0.0003046   0.0000353  -0.0329224  -0.0354646  -0.0641103
   44   0.0000333  -0.0001445  -0.0001838  -0.0108084   0.0185820   0.0164197
   45  -0.0000034  -0.0001407  -0.0002999  -0.0237321   0.0141037   0.0264424
   46   0.0000119  -0.0000074  -0.0000485  -0.0051131   0.0016540   0.0005642
   47   0.0000326  -0.0000086  -0.0000007   0.0012405   0.0056093  -0.0024617
   48  -0.0000115   0.0000177  -0.0000031   0.0005053  -0.0024316   0.0034736
   49  -0.0000076   0.0000999   0.0000364   0.0012430  -0.0024276  -0.0025011
   50   0.0000239   0.0001248   0.0000881  -0.0022731  -0.0238259  -0.0278527
   51   0.0000713   0.0003117   0.0001190  -0.0026603  -0.0277848  -0.0526529
   52   0.0000133   0.0000169  -0.0000203   0.0006591  -0.0001370   0.0000256
   53  -0.0000007  -0.0000054  -0.0000066  -0.0001282  -0.0009486  -0.0000353
   54   0.0000122   0.0000278  -0.0000176  -0.0000391  -0.0002581  -0.0012732
   55  -0.0002089  -0.0004275  -0.0001372  -0.0231626   0.0433784   0.0657283
   56   0.0001277   0.0001596  -0.0003030   0.0186458   0.0089979   0.0051911
   57  -0.0000851  -0.0000250  -0.0001792   0.0255047   0.0100523   0.0264336
   58   0.0000007  -0.0000005   0.0000525  -0.0052520   0.0001893  -0.0010670
   59  -0.0000450   0.0000052   0.0000214   0.0006143   0.0057559  -0.0021535
   60   0.0000242  -0.0000308  -0.0000107  -0.0009163  -0.0022807   0.0033654
   61  -0.0000440  -0.0000348   0.0006268  -0.1588175   0.0291614   0.0334635
   62  -0.0001035   0.0002939   0.0004725   0.0583541  -0.1295741  -0.0927422
   63   0.0001309  -0.0001118   0.0006531   0.0865615  -0.0991954  -0.2072521
   64   0.0000073   0.0000543   0.0001521   0.0096032   0.0063410   0.0112893
   65  -0.0000956   0.0000086   0.0000553  -0.0085133  -0.0028003  -0.0112697
   66   0.0001090   0.0003067  -0.0003844  -0.0137215  -0.0084294  -0.0126995
           37          38          39          40          41          42
    1  -0.0266682  -0.0063505  -0.0042792   0.0012016   0.0010989   0.0011130
    2  -0.0126308   0.0053947   0.0011205  -0.0005316  -0.0024447   0.0021979
    3  -0.0235629   0.0023621   0.0047524   0.0000740   0.0018475  -0.0003524
    4   0.0014524   0.0020423   0.0021814   0.0001085   0.0004584  -0.0011925
    5  -0.0034582  -0.0019857   0.0009823   0.0002786   0.0006088  -0.0009094
    6  -0.0015698  -0.0009999  -0.0003430  -0.0001520   0.0001025  -0.0000263
    7  -0.0012113   0.0026497  -0.0019581  -0.0005274   0.0002999   0.0004050
    8   0.0026938  -0.0022026   0.0004848   0.0004193  -0.0003193   0.0003634
    9  -0.0010489   0.0010584  -0.0007289  -0.0007349   0.0006430   0.0000553
   10  -0.0004407  -0.0011932  -0.0000527  -0.0002955  -0.0001562  -0.0001404
   11  -0.0004557  -0.0001087  -0.0000353  -0.0000151  -0.0000781   0.0001898
   12   0.0007085  -0.0001423  -0.0000548   0.0000186  -0.0001578   0.0000126
   13  -0.0002131   0.0001704   0.0001725   0.0000453   0.0000260  -0.0000007
   14   0.0002157  -0.0000832  -0.0002203  -0.0000677  -0.0000601   0.0000237
   15   0.0000619   0.0001081   0.0000034  -0.0000028   0.0000018  -0.0000188
   16   0.0005274   0.0004060   0.0000833  -0.0000752  -0.0000363  -0.0000812
   17   0.0001454   0.0005433  -0.0001252   0.0001699   0.0000778   0.0001261
   18  -0.0001499   0.0001535  -0.0000246   0.0000063  -0.0000300  -0.0000023
   19  -0.0004328   0.0002562   0.0002199   0.0000869   0.0000363   0.0000524
   20   0.0000020  -0.0000343  -0.0000376  -0.0000057  -0.0000124   0.0000227
   21  -0.0000548  -0.0001275  -0.0000116  -0.0000052   0.0000135   0.0000023
   22  -0.0001750  -0.0002620  -0.0000532   0.0001050   0.0000377   0.0001392
   23  -0.0002781  -0.0001658  -0.0000922  -0.0001740  -0.0001779  -0.0001003
   24   0.0014880   0.0001986  -0.0001673  -0.0000289  -0.0000494  -0.0000530
   25  -0.0003692   0.0001450   0.0001648   0.0000330  -0.0000551   0.0000585
   26  -0.0003049   0.0001386   0.0001552   0.0000700  -0.0000550   0.0001191
   27   0.0000344  -0.0000176   0.0000131   0.0000102   0.0000126  -0.0000098
   28  -0.0013197   0.0015226   0.0028138  -0.0000681  -0.0007251  -0.0001105
   29   0.0032477   0.0008843   0.0011565  -0.0001518  -0.0001895  -0.0001899
   30   0.0000030   0.0001433   0.0000840   0.0000568  -0.0000179   0.0001398
   31   0.0000721  -0.0001351   0.0000178   0.0000100  -0.0000185   0.0000614
   32  -0.0006446  -0.0000556  -0.0003566   0.0000170  -0.0000010   0.0000553
   33  -0.0008290  -0.0001192  -0.0000358  -0.0000133  -0.0000074  -0.0000092
   34  -0.1703452  -0.0485927  -0.1018749   0.0103873   0.0061326   0.0123871
   35  -0.0206864  -0.1130916  -0.0818660  -0.0089638  -0.0027049  -0.0112213
   36  -0.0484825  -0.0845119  -0.2091392  -0.0135390  -0.0085999  -0.0129591
   37   0.6762311  -0.0608500  -0.0124803  -0.1169672   0.0652277   0.0926597
   38  -0.0608500   0.3005176   0.2548615   0.0652432  -0.1120922  -0.1117243
   39  -0.0124803   0.2548615   0.5465566   0.0939168  -0.1125353  -0.2037367
   40  -0.1169672   0.0652432   0.0939168   0.1220187  -0.0711002  -0.0991686
   41   0.0652277  -0.1120922  -0.1125353  -0.0711002   0.1090888   0.1245360
   42   0.0926597  -0.1117243  -0.2037367  -0.0991686   0.1245360   0.2115203
   43  -0.3328444   0.0423997   0.0235742  -0.0094338  -0.0001538  -0.0020415
   44   0.0066529  -0.0835821  -0.0309956   0.0163406   0.0025003   0.0004153
   45  -0.0314102  -0.0267012  -0.1107718   0.0244053  -0.0020578   0.0040066
   46  -0.0121044  -0.0135181  -0.0245454   0.0009733  -0.0001529   0.0005044
   47   0.0026798   0.0046466   0.0023788  -0.0005900  -0.0027462   0.0021824
   48   0.0017507  -0.0002516   0.0033518  -0.0000638   0.0021920  -0.0005959
   49  -0.0230947   0.0190734   0.0264052  -0.0054947   0.0007419  -0.0007668
   50   0.0435676   0.0105422   0.0096868   0.0003589   0.0057742  -0.0024863
   51   0.0661271   0.0069088   0.0276241  -0.0014522  -0.0024276   0.0033016
   52   0.0009142   0.0018871   0.0021899  -0.0005792  -0.0000499  -0.0001815
   53   0.0014825   0.0036393  -0.0054602   0.0007720   0.0000073  -0.0000119
   54   0.0016392  -0.0053122  -0.0012367   0.0011618  -0.0001182   0.0000802
   55  -0.0540783  -0.0121462  -0.0258280  -0.0007322  -0.0003122  -0.0006419
   56  -0.0115380  -0.0071520  -0.0031379  -0.0003563  -0.0005430   0.0006140
   57  -0.0255033  -0.0028892  -0.0148419  -0.0005843   0.0006461  -0.0001162
   58  -0.0008324  -0.0004477  -0.0007066   0.0000655  -0.0000260   0.0001179
   59  -0.0004780  -0.0006523   0.0005865  -0.0000535  -0.0007710   0.0004741
   60  -0.0006486   0.0005962  -0.0001222   0.0001278   0.0004529  -0.0003175
   61   0.0625645   0.0055125   0.0175937  -0.0013805  -0.0016352  -0.0037815
   62  -0.0171369  -0.0084303  -0.0320623  -0.0011750   0.0041511  -0.0039991
   63  -0.0217730  -0.0290140  -0.0408943  -0.0032977  -0.0039095  -0.0003130
   64  -0.0006673   0.0021911   0.0024460   0.0005187   0.0003620   0.0006086
   65   0.0025493   0.0033311  -0.0044873  -0.0004846  -0.0000129  -0.0006769
   66   0.0030411  -0.0045775  -0.0002778  -0.0007349  -0.0005372  -0.0006085
           43          44          45          46          47          48
    1   0.0031143  -0.0017020  -0.0023872  -0.0001199   0.0002983   0.0000765
    2  -0.0013079   0.0044112  -0.0046968  -0.0006242   0.0001932  -0.0000664
    3  -0.0024982  -0.0045914  -0.0016077  -0.0010804   0.0000234   0.0001506
    4  -0.0013577  -0.0008014   0.0007789  -0.0001993  -0.0000738   0.0000128
    5  -0.0001381  -0.0008579  -0.0006458  -0.0003098   0.0001385  -0.0001480
    6   0.0010173  -0.0002918  -0.0000022   0.0000853   0.0000450  -0.0000525
    7   0.0011666   0.0001484  -0.0002323   0.0000937   0.0000033  -0.0000307
    8  -0.0007896   0.0003574   0.0008444   0.0001364  -0.0001021   0.0001061
    9   0.0000622   0.0001128  -0.0001440  -0.0000297   0.0000349  -0.0000221
   10   0.0003477  -0.0000009  -0.0002957   0.0000766   0.0000451  -0.0000098
   11   0.0002133   0.0000166  -0.0000821  -0.0000270   0.0000068  -0.0000257
   12   0.0001907   0.0002333  -0.0001895   0.0000226   0.0000067  -0.0000030
   13   0.0000631  -0.0000610  -0.0000062  -0.0000548  -0.0000046  -0.0000235
   14   0.0000647   0.0000632  -0.0000090   0.0000725   0.0000009   0.0000289
   15  -0.0000454  -0.0000073   0.0000310   0.0000002  -0.0000036  -0.0000005
   16  -0.0000919  -0.0000202   0.0000326   0.0000483   0.0000076   0.0000349
   17  -0.0003170   0.0000363   0.0002119  -0.0000281  -0.0000379   0.0000197
   18  -0.0000708  -0.0000775  -0.0000015  -0.0000089   0.0000025  -0.0000049
   19  -0.0000442  -0.0000998   0.0000388  -0.0001012  -0.0000209  -0.0000344
   20   0.0000366   0.0000319  -0.0000150   0.0000050  -0.0000050   0.0000045
   21   0.0000262   0.0000149  -0.0000245   0.0000024   0.0000048  -0.0000024
   22  -0.0003263   0.0001203   0.0001866   0.0000159   0.0000195   0.0000044
   23   0.0002585   0.0001810  -0.0003704   0.0000512   0.0000411   0.0000198
   24  -0.0000827   0.0002853   0.0004839   0.0000784  -0.0000460   0.0000112
   25   0.0000168   0.0000443  -0.0001080  -0.0000614  -0.0000091  -0.0000124
   26   0.0000235   0.0000518  -0.0000553  -0.0000659  -0.0000205  -0.0000128
   27  -0.0000148  -0.0000092   0.0000018   0.0000056   0.0000078   0.0000011
   28  -0.0006555   0.0008979  -0.0011508  -0.0003180   0.0000968  -0.0000828
   29  -0.0006122   0.0001058   0.0004079   0.0000987   0.0000184   0.0000188
   30  -0.0000487   0.0002457   0.0000581  -0.0000020  -0.0000134  -0.0000385
   31   0.0000244   0.0000333  -0.0000034   0.0000119   0.0000326  -0.0000115
   32   0.0003046  -0.0001445  -0.0001407  -0.0000074  -0.0000086   0.0000177
   33   0.0000353  -0.0001838  -0.0002999  -0.0000485  -0.0000007  -0.0000031
   34  -0.0329224  -0.0108084  -0.0237321  -0.0051131   0.0012405   0.0005053
   35  -0.0354646   0.0185820   0.0141037   0.0016540   0.0056093  -0.0024316
   36  -0.0641103   0.0164197   0.0264424   0.0005642  -0.0024617   0.0034736
   37  -0.3328444   0.0066529  -0.0314102  -0.0121044   0.0026798   0.0017507
   38   0.0423997  -0.0835821  -0.0267012  -0.0135181   0.0046466  -0.0002516
   39   0.0235742  -0.0309956  -0.1107718  -0.0245454   0.0023788   0.0033518
   40  -0.0094338   0.0163406   0.0244053   0.0009733  -0.0005900  -0.0000638
   41  -0.0001538   0.0025003  -0.0020578  -0.0001529  -0.0027462   0.0021920
   42  -0.0020415   0.0004153   0.0040066   0.0005044   0.0021824  -0.0005959
   43   0.6781442  -0.0186419   0.0539449  -0.1371208  -0.0587443  -0.1104744
   44  -0.0186419   0.2948604   0.2552659  -0.0584693  -0.0889440  -0.0935915
   45   0.0539449   0.2552659   0.5586378  -0.1104005  -0.0935920  -0.2064648
   46  -0.1371208  -0.0584693  -0.1104005   0.1424198   0.0621786   0.1192407
   47  -0.0587443  -0.0889440  -0.0935920   0.0621786   0.0840286   0.1046178
   48  -0.1104744  -0.0935915  -0.2064648   0.1192407   0.1046178   0.2141915
   49  -0.1720367   0.0671080   0.0927548   0.0115960  -0.0094451  -0.0143032
   50   0.0336971  -0.1318917  -0.1042525   0.0067124  -0.0025082  -0.0083299
   51   0.0382034  -0.0992981  -0.2196691   0.0120941  -0.0110418  -0.0122233
   52  -0.0100454  -0.0002868  -0.0023512   0.0007309  -0.0001609   0.0004037
   53   0.0161821   0.0023828   0.0007770  -0.0005987  -0.0025551   0.0021226
   54   0.0239296  -0.0015312   0.0043894  -0.0002465   0.0022164  -0.0003896
   55   0.0647441  -0.0184813  -0.0216439  -0.0004758   0.0026682   0.0029342
   56   0.0057817  -0.0096106  -0.0279983   0.0021947   0.0039551  -0.0047804
   57   0.0174025  -0.0317379  -0.0400132   0.0023608  -0.0046948  -0.0003250
   58  -0.0011161  -0.0012302  -0.0031635   0.0003866  -0.0004690  -0.0007132
   59  -0.0016860   0.0047121  -0.0043984   0.0003780  -0.0001729  -0.0004554
   60  -0.0037957  -0.0042598  -0.0002387   0.0006367  -0.0005599  -0.0006736
   61  -0.0489977   0.0188622   0.0240736  -0.0007267   0.0003653   0.0008286
   62   0.0184074  -0.0125444  -0.0071195   0.0004500  -0.0008090   0.0005062
   63   0.0240997  -0.0069341  -0.0144874   0.0007966   0.0004266  -0.0000734
   64  -0.0006274   0.0003947   0.0006695   0.0000426  -0.0001177  -0.0000319
   65   0.0004852  -0.0007185   0.0005229  -0.0001300  -0.0007291   0.0004394
   66   0.0006962   0.0005146  -0.0001372  -0.0000303   0.0004667  -0.0003074
           49          50          51          52          53          54
    1  -0.0001812   0.0001890   0.0001618   0.0000485  -0.0001005   0.0000564
    2  -0.0002828  -0.0012522  -0.0003357  -0.0000376  -0.0006668   0.0005395
    3   0.0001777  -0.0002068  -0.0011443   0.0000601   0.0005549  -0.0001979
    4  -0.0001097  -0.0002547  -0.0006111   0.0000034   0.0001988  -0.0001784
    5  -0.0006217   0.0000718   0.0000046  -0.0000424  -0.0000208  -0.0000630
    6  -0.0001608   0.0004349   0.0004732   0.0000109  -0.0000296   0.0000234
    7   0.0000675   0.0003113   0.0007745  -0.0000121   0.0000027   0.0000443
    8   0.0002320  -0.0003187  -0.0008140   0.0000174   0.0000351   0.0000044
    9   0.0000132  -0.0000270   0.0001445  -0.0000171  -0.0000069   0.0000272
   10   0.0000627   0.0001587   0.0002556   0.0000230  -0.0000867   0.0000250
   11  -0.0000836   0.0000937   0.0001187  -0.0000514  -0.0000560   0.0000350
   12   0.0000512  -0.0000812   0.0000795  -0.0000014  -0.0000142   0.0000063
   13  -0.0001109   0.0000537   0.0000489  -0.0000310   0.0000180  -0.0000101
   14   0.0001286  -0.0000036   0.0000270   0.0000394  -0.0000171   0.0000173
   15  -0.0000067  -0.0000198  -0.0000224  -0.0000014   0.0000066  -0.0000069
   16   0.0001607  -0.0000236  -0.0000073   0.0000452  -0.0000046  -0.0000027
   17  -0.0000235  -0.0001740  -0.0003200   0.0000058   0.0000720  -0.0000222
   18   0.0000210   0.0000510  -0.0000692  -0.0000067  -0.0000110   0.0000009
   19  -0.0002093   0.0000452  -0.0000235  -0.0000574  -0.0000006   0.0000021
   20   0.0000058  -0.0000175   0.0000398   0.0000015   0.0000004   0.0000025
   21   0.0000117   0.0000002   0.0000434  -0.0000003  -0.0000018  -0.0000000
   22   0.0000038  -0.0002916  -0.0004031   0.0000529   0.0000861  -0.0000160
   23   0.0001873   0.0001152   0.0002811   0.0000650  -0.0000520   0.0000342
   24  -0.0002158  -0.0000741  -0.0001918   0.0000081  -0.0000312   0.0000133
   25  -0.0000926   0.0000587   0.0000174  -0.0000322  -0.0000183   0.0000142
   26  -0.0001336   0.0000409   0.0000268  -0.0000477  -0.0000162   0.0000170
   27   0.0000021  -0.0000353  -0.0000142   0.0000045   0.0000103  -0.0000067
   28  -0.0003099  -0.0000970  -0.0000178  -0.0000481  -0.0001646   0.0000931
   29   0.0004606  -0.0001780  -0.0003084   0.0000050   0.0000160  -0.0000321
   30   0.0003257   0.0001573   0.0003889  -0.0000024   0.0000378   0.0000134
   31  -0.0000076   0.0000239   0.0000713   0.0000133  -0.0000007   0.0000122
   32   0.0000999   0.0001248   0.0003117   0.0000169  -0.0000054   0.0000278
   33   0.0000364   0.0000881   0.0001190  -0.0000203  -0.0000066  -0.0000176
   34   0.0012430  -0.0022731  -0.0026603   0.0006591  -0.0001282  -0.0000391
   35  -0.0024276  -0.0238259  -0.0277848  -0.0001370  -0.0009486  -0.0002581
   36  -0.0025011  -0.0278527  -0.0526529   0.0000256  -0.0000353  -0.0012732
   37  -0.0230947   0.0435676   0.0661271   0.0009142   0.0014825   0.0016392
   38   0.0190734   0.0105422   0.0069088   0.0018871   0.0036393  -0.0053122
   39   0.0264052   0.0096868   0.0276241   0.0021899  -0.0054602  -0.0012367
   40  -0.0054947   0.0003589  -0.0014522  -0.0005792   0.0007720   0.0011618
   41   0.0007419   0.0057742  -0.0024276  -0.0000499   0.0000073  -0.0001182
   42  -0.0007668  -0.0024863   0.0033016  -0.0001815  -0.0000119   0.0000802
   43  -0.1720367   0.0336971   0.0382034  -0.0100454   0.0161821   0.0239296
   44   0.0671080  -0.1318917  -0.0992981  -0.0002868   0.0023828  -0.0015312
   45   0.0927548  -0.1042525  -0.2196691  -0.0023512   0.0007770   0.0043894
   46   0.0115960   0.0067124   0.0120941   0.0007309  -0.0005987  -0.0002465
   47  -0.0094451  -0.0025082  -0.0110418  -0.0001609  -0.0025551   0.0022164
   48  -0.0143032  -0.0083299  -0.0122233   0.0004037   0.0021226  -0.0003896
   49   0.7360878  -0.0395373   0.0225486  -0.3343364   0.0253522  -0.0018734
   50  -0.0395373   0.2823300   0.2308784   0.0253644  -0.0452078  -0.0097851
   51   0.0225486   0.2308784   0.5119546  -0.0019626  -0.0096546  -0.0532666
   52  -0.3343364   0.0253644  -0.0019626   0.3543417  -0.0278403   0.0024495
   53   0.0253522  -0.0452078  -0.0096546  -0.0278403   0.0368941   0.0144166
   54  -0.0018734  -0.0097851  -0.0532666   0.0024495   0.0144166   0.0492284
   55  -0.1875069  -0.0242938  -0.0562478  -0.0122653  -0.0135913  -0.0240410
   56  -0.0579832  -0.1164429  -0.0928289   0.0028375   0.0047001   0.0026618
   57  -0.1107858  -0.0881341  -0.2221692   0.0023533   0.0002949   0.0041806
   58   0.0117102  -0.0091718  -0.0136967   0.0007442  -0.0000250   0.0006217
   59   0.0071784  -0.0025442  -0.0087917  -0.0004518  -0.0026428   0.0021720
   60   0.0128250  -0.0108355  -0.0123291  -0.0000431   0.0021717  -0.0004210
   61  -0.0320685  -0.0362517  -0.0641703   0.0005089  -0.0008939  -0.0024632
   62  -0.0112060   0.0195804   0.0174658  -0.0012991   0.0042810  -0.0050726
   63  -0.0248328   0.0133268   0.0263598  -0.0030894  -0.0050759  -0.0012154
   64  -0.0053709   0.0016542   0.0009505  -0.0006780  -0.0006411  -0.0011786
   65   0.0011772   0.0056919  -0.0024565   0.0001651   0.0001606   0.0000500
   66   0.0002749  -0.0025016   0.0032630   0.0001717  -0.0000533   0.0000683
           55          56          57          58          59          60
    1   0.0028646   0.0012689   0.0016714  -0.0000937  -0.0000911  -0.0001837
    2   0.0019147   0.0031226  -0.0055461   0.0009246   0.0000972  -0.0000592
    3   0.0015556  -0.0047033  -0.0010952   0.0010107  -0.0002248   0.0001756
    4  -0.0001674  -0.0004430   0.0015021  -0.0003878   0.0000106   0.0000391
    5   0.0002436   0.0005109   0.0002338  -0.0002615   0.0001415  -0.0000230
    6  -0.0000909   0.0000921  -0.0001402   0.0000214  -0.0000522  -0.0000251
    7  -0.0007529  -0.0002980  -0.0001118   0.0000464  -0.0000291   0.0000066
    8   0.0007155  -0.0000978   0.0002717   0.0000915  -0.0000997   0.0000592
    9  -0.0001770  -0.0000256  -0.0000280   0.0000166   0.0000051   0.0000015
   10  -0.0001677   0.0001087  -0.0003016   0.0000438  -0.0000042  -0.0000134
   11  -0.0000618   0.0002461  -0.0004910   0.0000047   0.0000447   0.0000090
   12  -0.0000023   0.0002720   0.0002313  -0.0000748   0.0000011  -0.0000108
   13  -0.0000893  -0.0001173   0.0001034  -0.0000673   0.0000097   0.0000205
   14  -0.0000162   0.0000544  -0.0000354   0.0000637  -0.0000230  -0.0000164
   15   0.0000116  -0.0000130   0.0000093  -0.0000059   0.0000101  -0.0000001
   16  -0.0000456   0.0000263  -0.0000074   0.0000458  -0.0000057  -0.0000422
   17   0.0003430  -0.0000858   0.0004294  -0.0000125  -0.0000382   0.0000269
   18   0.0000450  -0.0001074   0.0000112   0.0000100  -0.0000048   0.0000042
   19  -0.0000163   0.0000900  -0.0000326  -0.0000996   0.0000386   0.0000356
   20  -0.0000314   0.0000357  -0.0000191  -0.0000007  -0.0000058   0.0000028
   21  -0.0000331   0.0000066  -0.0000131   0.0000006   0.0000030  -0.0000052
   22   0.0005483  -0.0000181   0.0005866   0.0000363  -0.0000750   0.0000256
   23  -0.0003843   0.0000342  -0.0002568   0.0001030   0.0000069  -0.0000656
   24   0.0002007   0.0003624  -0.0001359  -0.0000383  -0.0000055   0.0000231
   25  -0.0000654   0.0000149  -0.0000413  -0.0000503   0.0000179   0.0000189
   26  -0.0000639   0.0000529  -0.0000498  -0.0000780   0.0000110   0.0000385
   27   0.0000410   0.0000050   0.0000353  -0.0000002  -0.0000024  -0.0000012
   28  -0.0001626   0.0006382  -0.0009887  -0.0000766   0.0001104   0.0000109
   29   0.0001455  -0.0001742   0.0001492   0.0000327  -0.0000153  -0.0000160
   30  -0.0009180  -0.0000702   0.0001959  -0.0000483   0.0000893  -0.0000798
   31  -0.0002089   0.0001277  -0.0000851   0.0000007  -0.0000450   0.0000242
   32  -0.0004275   0.0001596  -0.0000250  -0.0000005   0.0000052  -0.0000308
   33  -0.0001372  -0.0003030  -0.0001792   0.0000525   0.0000214  -0.0000107
   34  -0.0231626   0.0186458   0.0255047  -0.0052520   0.0006143  -0.0009163
   35   0.0433784   0.0089979   0.0100523   0.0001893   0.0057559  -0.0022807
   36   0.0657283   0.0051911   0.0264336  -0.0010670  -0.0021535   0.0033654
   37  -0.0540783  -0.0115380  -0.0255033  -0.0008324  -0.0004780  -0.0006486
   38  -0.0121462  -0.0071520  -0.0028892  -0.0004477  -0.0006523   0.0005962
   39  -0.0258280  -0.0031379  -0.0148419  -0.0007066   0.0005865  -0.0001222
   40  -0.0007322  -0.0003563  -0.0005843   0.0000655  -0.0000535   0.0001278
   41  -0.0003122  -0.0005430   0.0006461  -0.0000260  -0.0007710   0.0004529
   42  -0.0006419   0.0006140  -0.0001162   0.0001179   0.0004741  -0.0003175
   43   0.0647441   0.0057817   0.0174025  -0.0011161  -0.0016860  -0.0037957
   44  -0.0184813  -0.0096106  -0.0317379  -0.0012302   0.0047121  -0.0042598
   45  -0.0216439  -0.0279983  -0.0400132  -0.0031635  -0.0043984  -0.0002387
   46  -0.0004758   0.0021947   0.0023608   0.0003866   0.0003780   0.0006367
   47   0.0026682   0.0039551  -0.0046948  -0.0004690  -0.0001729  -0.0005599
   48   0.0029342  -0.0047804  -0.0003250  -0.0007132  -0.0004554  -0.0006736
   49  -0.1875069  -0.0579832  -0.1107858   0.0117102   0.0071784   0.0128250
   50  -0.0242938  -0.1164429  -0.0881341  -0.0091718  -0.0025442  -0.0108355
   51  -0.0562478  -0.0928289  -0.2221692  -0.0136967  -0.0087917  -0.0123291
   52  -0.0122653   0.0028375   0.0023533   0.0007442  -0.0004518  -0.0000431
   53  -0.0135913   0.0047001   0.0002949  -0.0000250  -0.0026428   0.0021717
   54  -0.0240410   0.0026618   0.0041806   0.0006217   0.0021720  -0.0004210
   55   0.6691148  -0.0503875  -0.0057735  -0.1167950   0.0644685   0.0929229
   56  -0.0503875   0.3013309   0.2620933   0.0644027  -0.1109858  -0.1114588
   57  -0.0057735   0.2620933   0.5583361   0.0929228  -0.1112138  -0.2039240
   58  -0.1167950   0.0644027   0.0929228   0.1204781  -0.0697199  -0.0995971
   59   0.0644685  -0.1109858  -0.1112138  -0.0697199   0.1078034   0.1237615
   60   0.0929229  -0.1114588  -0.2039240  -0.0995971   0.1237615   0.2116217
   61  -0.3290537   0.0386254   0.0242743  -0.0097401  -0.0000426  -0.0019833
   62   0.0039347  -0.0826186  -0.0313324   0.0161694   0.0020872   0.0003628
   63  -0.0298734  -0.0259319  -0.1101746   0.0244576  -0.0019686   0.0035234
   64  -0.0115255  -0.0136217  -0.0244669   0.0009532  -0.0001445   0.0005297
   65   0.0023856   0.0045105   0.0022561  -0.0005385  -0.0027140   0.0021244
   66   0.0019678   0.0000589   0.0037236  -0.0001202   0.0021472  -0.0005558
           61          62          63          64          65          66
    1  -0.0251616   0.0098740   0.0058566   0.0010805  -0.0017106  -0.0012713
    2   0.0186436   0.0021775   0.0006657   0.0000047  -0.0022437   0.0020097
    3   0.0238103  -0.0013662   0.0040917   0.0007297   0.0018377  -0.0003007
    4  -0.0026713  -0.0017197  -0.0023334   0.0002256   0.0009131   0.0000119
    5  -0.0040881   0.0006003   0.0014710   0.0002535  -0.0003623  -0.0003972
    6   0.0009951   0.0002828  -0.0001560  -0.0000502  -0.0000903   0.0002285
    7   0.0013214  -0.0000186  -0.0008182  -0.0000493   0.0000194   0.0000793
    8   0.0001049   0.0007566   0.0002574  -0.0001363   0.0000385   0.0001829
    9   0.0003912  -0.0001977   0.0001082   0.0000620   0.0000654  -0.0000314
   10  -0.0004135   0.0005465   0.0004532  -0.0000003  -0.0003021  -0.0001371
   11   0.0002119  -0.0000387   0.0002972   0.0000858  -0.0003332  -0.0001065
   12  -0.0010236  -0.0000216  -0.0002563   0.0000232  -0.0000668  -0.0000396
   13  -0.0003080  -0.0000200  -0.0003090   0.0000525   0.0000484  -0.0000625
   14   0.0003400   0.0000704   0.0000999  -0.0000722  -0.0000207   0.0001264
   15  -0.0001268  -0.0000241   0.0000214  -0.0000165   0.0000087  -0.0000204
   16   0.0003583  -0.0005175  -0.0000577  -0.0000570   0.0000524   0.0000546
   17   0.0000381   0.0002082  -0.0003436  -0.0000942   0.0003409   0.0001814
   18   0.0000716   0.0000986   0.0000440   0.0000185  -0.0000151  -0.0000537
   19  -0.0004775  -0.0002132  -0.0002230   0.0000796  -0.0000566  -0.0000547
   20   0.0000154   0.0000081  -0.0000134  -0.0000025  -0.0000153   0.0000237
   21   0.0000162   0.0000119   0.0000094  -0.0000054  -0.0000056  -0.0000096
   22  -0.0001384   0.0008210  -0.0004759  -0.0002318   0.0004816   0.0003731
   23   0.0007515   0.0002593   0.0001359  -0.0000571  -0.0001350   0.0002432
   24  -0.0008660  -0.0003594  -0.0000998  -0.0000449  -0.0000596   0.0001770
   25  -0.0001125  -0.0000137  -0.0001290   0.0000407  -0.0000702  -0.0000014
   26  -0.0002217  -0.0000795  -0.0001612   0.0000588  -0.0001065  -0.0000204
   27  -0.0000278   0.0000391  -0.0000440   0.0000143   0.0000231  -0.0000054
   28  -0.0001089  -0.0030871  -0.0009079  -0.0000616  -0.0004547   0.0003933
   29   0.0020575  -0.0023663  -0.0009183  -0.0000637   0.0005695  -0.0002707
   30   0.0016337  -0.0010281  -0.0008630   0.0002401   0.0003017   0.0001875
   31  -0.0000440  -0.0001035   0.0001309   0.0000073  -0.0000956   0.0001090
   32  -0.0000348   0.0002939  -0.0001118   0.0000543   0.0000086   0.0003067
   33   0.0006268   0.0004725   0.0006531   0.0001521   0.0000553  -0.0003844
   34  -0.1588175   0.0583541   0.0865615   0.0096032  -0.0085133  -0.0137215
   35   0.0291614  -0.1295741  -0.0991954   0.0063410  -0.0028003  -0.0084294
   36   0.0334635  -0.0927422  -0.2072521   0.0112893  -0.0112697  -0.0126995
   37   0.0625645  -0.0171369  -0.0217730  -0.0006673   0.0025493   0.0030411
   38   0.0055125  -0.0084303  -0.0290140   0.0021911   0.0033311  -0.0045775
   39   0.0175937  -0.0320623  -0.0408943   0.0024460  -0.0044873  -0.0002778
   40  -0.0013805  -0.0011750  -0.0032977   0.0005187  -0.0004846  -0.0007349
   41  -0.0016352   0.0041511  -0.0039095   0.0003620  -0.0000129  -0.0005372
   42  -0.0037815  -0.0039991  -0.0003130   0.0006086  -0.0006769  -0.0006085
   43  -0.0489977   0.0184074   0.0240997  -0.0006274   0.0004852   0.0006962
   44   0.0188622  -0.0125444  -0.0069341   0.0003947  -0.0007185   0.0005146
   45   0.0240736  -0.0071195  -0.0144874   0.0006695   0.0005229  -0.0001372
   46  -0.0007267   0.0004500   0.0007966   0.0000426  -0.0001300  -0.0000303
   47   0.0003653  -0.0008090   0.0004266  -0.0001177  -0.0007291   0.0004667
   48   0.0008286   0.0005062  -0.0000734  -0.0000319   0.0004394  -0.0003074
   49  -0.0320685  -0.0112060  -0.0248328  -0.0053709   0.0011772   0.0002749
   50  -0.0362517   0.0195804   0.0133268   0.0016542   0.0056919  -0.0025016
   51  -0.0641703   0.0174658   0.0263598   0.0009505  -0.0024565   0.0032630
   52   0.0005089  -0.0012991  -0.0030894  -0.0006780   0.0001651   0.0001717
   53  -0.0008939   0.0042810  -0.0050759  -0.0006411   0.0001606  -0.0000533
   54  -0.0024632  -0.0050726  -0.0012154  -0.0011786   0.0000500   0.0000683
   55  -0.3290537   0.0039347  -0.0298734  -0.0115255   0.0023856   0.0019678
   56   0.0386254  -0.0826186  -0.0259319  -0.0136217   0.0045105   0.0000589
   57   0.0242743  -0.0313324  -0.1101746  -0.0244669   0.0022561   0.0037236
   58  -0.0097401   0.0161694   0.0244576   0.0009532  -0.0005385  -0.0001202
   59  -0.0000426   0.0020872  -0.0019686  -0.0001445  -0.0027140   0.0021472
   60  -0.0019833   0.0003628   0.0035234   0.0005297   0.0021244  -0.0005558
   61   0.6820105  -0.0140203   0.0567941  -0.1365428  -0.0575000  -0.1101301
   62  -0.0140203   0.2894671   0.2493806  -0.0580279  -0.0874795  -0.0932929
   63   0.0567941   0.2493806   0.5475012  -0.1110301  -0.0924822  -0.2064841
   64  -0.1365428  -0.0580279  -0.1110301   0.1432078   0.0615790   0.1190909
   65  -0.0575000  -0.0874795  -0.0924822   0.0615790   0.0830197   0.1039253
   66  -0.1101301  -0.0932929  -0.2064841   0.1190909   0.1039253   0.2142673
 **********************************************************************
 **                                                                  **
 **                       VIBRATIONAL ANALYSIS                       **
 **                       --------------------                       **
 **                                                                  **
 **        VIBRATIONAL FREQUENCIES (CM**-1) AND NORMAL MODES         **
 **     FORCE CONSTANTS (mDYN/ANGSTROM) AND REDUCED MASSES (AMU)     **
 **                  INFRARED INTENSITIES (KM/MOL)                   **
 **                                                                  **
 **********************************************************************


 Mode:                 1                      2                      3
 Frequency:        28.49                  44.46                  70.74
 Force Cnst:      0.0020                 0.0121                 0.0209
 Red. Mass:       4.2456                10.3589                 7.0929
 IR Active:          YES                    YES                    YES
 IR Intens:        0.020                  0.029                  0.147
 Raman Active:       YES                    YES                    YES
               X      Y      Z        X      Y      Z        X      Y      Z
 C         -0.008 -0.024  0.007   -0.001 -0.013 -0.165   -0.015 -0.130  0.070
 C          0.004 -0.020 -0.013    0.001 -0.010 -0.145    0.028 -0.105  0.033
 Cl         0.030 -0.036 -0.003    0.006 -0.023 -0.263    0.083 -0.145 -0.055
 C          0.004 -0.009 -0.026    0.003  0.000 -0.020    0.032 -0.046  0.035
 Cl         0.018 -0.004 -0.074    0.006  0.008  0.095    0.103 -0.005  0.068
 C         -0.003 -0.003  0.001    0.001  0.004  0.033   -0.016 -0.017  0.012
 Cl        -0.003  0.010 -0.008    0.003  0.021  0.290   -0.016  0.064 -0.040
 C         -0.012 -0.007  0.037   -0.002 -0.004 -0.097   -0.064 -0.046  0.017
 Cl        -0.025  0.002  0.087   -0.007 -0.003 -0.134   -0.147 -0.005 -0.050
 C         -0.011 -0.019  0.030   -0.002 -0.012 -0.177   -0.060 -0.103  0.065
 H         -0.016 -0.021  0.044   -0.003 -0.016 -0.224   -0.100 -0.125  0.080
 C         -0.005 -0.011  0.005   -0.001  0.001 -0.068   -0.014 -0.097  0.074
 C         -0.034 -0.194  0.125   -0.123 -0.031  0.040   -0.036  0.048  0.011
 H         -0.061 -0.360  0.222   -0.222 -0.062  0.000   -0.068  0.020  0.010
 C         -0.030 -0.160  0.116   -0.125 -0.029  0.204   -0.017  0.270 -0.072
 H         -0.049 -0.305  0.208   -0.221 -0.058  0.288   -0.034  0.401 -0.131
 C         -0.003  0.060 -0.016   -0.005  0.005  0.256    0.025  0.334 -0.089
 H         -0.000  0.088 -0.025   -0.005  0.002  0.381    0.041  0.519 -0.166
 C          0.023  0.246 -0.138    0.118  0.043  0.146    0.046  0.152 -0.003
 H          0.046  0.420 -0.241    0.215  0.072  0.187    0.078  0.189 -0.007
 C          0.019  0.208 -0.128    0.117  0.040 -0.017    0.026 -0.063  0.078
 H          0.036  0.350 -0.217    0.212  0.064 -0.098    0.045 -0.176  0.125
 TransDip  -0.004  0.001 -0.002   -0.002 -0.002  0.005    0.001  0.012 -0.003

 Mode:                 4                      5                      6
 Frequency:        79.15                 103.51                 195.42
 Force Cnst:      0.0982                 0.0540                 0.3410
 Red. Mass:      26.6026                 8.5544                15.1578
 IR Active:          YES                    YES                    YES
 IR Intens:        0.025                  0.037                  0.082
 Raman Active:       YES                    YES                    YES
               X      Y      Z        X      Y      Z        X      Y      Z
 C          0.003  0.040 -0.057    0.001 -0.052 -0.271   -0.114  0.025 -0.008
 C         -0.008  0.030 -0.075    0.009 -0.035 -0.108   -0.050  0.028 -0.018
 Cl        -0.022  0.014 -0.350    0.008 -0.006  0.208    0.179 -0.102  0.018
 C         -0.009  0.021  0.075    0.011 -0.019 -0.091   -0.042  0.052 -0.039
 Cl        -0.030  0.037  0.559    0.031 -0.001  0.026    0.157  0.179  0.002
 C          0.006  0.004 -0.055   -0.004 -0.009 -0.099   -0.064  0.025 -0.049
 Cl         0.003 -0.045 -0.478   -0.003  0.023 -0.025   -0.073  0.033  0.012
 C          0.022  0.018  0.051   -0.017 -0.018 -0.124   -0.042  0.015 -0.052
 Cl         0.050  0.012  0.228   -0.046  0.013  0.225    0.377 -0.216  0.025
 C          0.021  0.037  0.076   -0.015 -0.045 -0.294   -0.065  0.040 -0.044
 H          0.035  0.051  0.168   -0.028 -0.055 -0.339   -0.047  0.053 -0.037
 C          0.003  0.039 -0.060    0.002 -0.038 -0.195   -0.179  0.003  0.023
 C         -0.027 -0.038  0.004   -0.119  0.034 -0.143   -0.224  0.019  0.030
 H         -0.049 -0.050 -0.001   -0.220  0.042 -0.214   -0.245  0.009  0.021
 C         -0.035 -0.119  0.084   -0.118  0.096  0.007   -0.233  0.051 -0.003
 H         -0.057 -0.191  0.139   -0.220  0.159  0.046   -0.209  0.064 -0.027
 C         -0.014 -0.113  0.092    0.012  0.071  0.107   -0.259  0.058 -0.026
 H         -0.021 -0.183  0.157    0.015  0.114  0.219   -0.256  0.095 -0.055
 C          0.016 -0.012  0.014    0.137 -0.014  0.063   -0.249  0.002 -0.001
 H          0.035  0.001  0.017    0.242 -0.038  0.144   -0.239 -0.003  0.009
 C          0.022  0.062 -0.062    0.130 -0.066 -0.093   -0.240 -0.024  0.022
 H          0.042  0.121 -0.109    0.232 -0.128 -0.134   -0.275 -0.033  0.054
 TransDip  -0.001 -0.003  0.004   -0.002  0.001 -0.006   -0.003  0.008 -0.000

 Mode:                 7                      8                      9
 Frequency:       214.28                 219.83                 230.80
 Force Cnst:      0.6924                 0.2138                 0.8912
 Red. Mass:      25.5933                 7.5099                28.3942
 IR Active:          YES                    YES                    YES
 IR Intens:        0.119                  0.058                  0.060
 Raman Active:       YES                    YES                    YES
               X      Y      Z        X      Y      Z        X      Y      Z
 C          0.041 -0.087  0.001   -0.010 -0.015 -0.032    0.015 -0.018  0.033
 C         -0.006 -0.104  0.052   -0.009 -0.018  0.129   -0.033 -0.060 -0.045
 Cl        -0.442  0.114 -0.022    0.003 -0.041  0.010   -0.403  0.146 -0.023
 C          0.021 -0.141  0.103    0.001 -0.001  0.258   -0.027 -0.033 -0.114
 Cl         0.144 -0.100 -0.023    0.106  0.033 -0.072    0.563  0.304  0.009
 C         -0.061 -0.071  0.116    0.003 -0.002  0.305   -0.064 -0.017 -0.147
 Cl        -0.064  0.553 -0.053    0.001 -0.063 -0.066   -0.076 -0.389  0.053
 C         -0.059 -0.093  0.099    0.005 -0.006  0.261   -0.015  0.000 -0.125
 Cl         0.187 -0.264 -0.015   -0.037 -0.005 -0.070   -0.098  0.043  0.031
 C         -0.034 -0.050  0.052    0.009 -0.020  0.122   -0.016 -0.018 -0.045
 H         -0.057 -0.067  0.020    0.018 -0.022  0.018   -0.034 -0.024  0.007
 C          0.066 -0.110 -0.040   -0.016  0.086 -0.219    0.019 -0.039  0.113
 C          0.046 -0.106 -0.024   -0.098  0.140 -0.195    0.064 -0.067  0.099
 H          0.013 -0.140 -0.020   -0.171  0.186 -0.274    0.103 -0.087  0.138
 C          0.056 -0.046  0.009   -0.119  0.039  0.000    0.075 -0.045  0.010
 H          0.010 -0.035  0.035   -0.191  0.025  0.059    0.113 -0.057 -0.010
 C          0.117  0.020  0.006   -0.054 -0.103  0.138    0.039  0.026 -0.060
 H          0.122  0.081  0.016   -0.068 -0.259  0.323    0.044  0.082 -0.143
 C          0.151  0.002 -0.012    0.044  0.003  0.007   -0.012  0.010 -0.014
 H          0.187  0.045 -0.019    0.119 -0.036  0.080   -0.053  0.043 -0.062
 C          0.136 -0.077 -0.032    0.048  0.111 -0.193   -0.013 -0.037  0.088
 H          0.186 -0.102 -0.055    0.117  0.140 -0.259   -0.049 -0.039  0.115
 TransDip   0.007  0.008 -0.002   -0.005 -0.006  0.000    0.007  0.003 -0.000

 Mode:                10                     11                     12
 Frequency:       255.27                 259.72                 275.38
 Force Cnst:      0.2551                 0.3895                 0.2690
 Red. Mass:       6.6441                 9.7996                 6.0203
 IR Active:          YES                    YES                    YES
 IR Intens:        0.197                  0.286                  0.364
 Raman Active:       YES                    YES                    YES
               X      Y      Z        X      Y      Z        X      Y      Z
 C         -0.007 -0.004  0.062   -0.009  0.001 -0.027   -0.004 -0.006 -0.045
 C          0.004 -0.041 -0.074    0.100  0.061  0.040    0.009 -0.003 -0.285
 Cl        -0.015 -0.039  0.020   -0.049  0.184 -0.024    0.003  0.043  0.072
 C          0.035 -0.085 -0.169    0.130 -0.000  0.083    0.004  0.004 -0.259
 Cl         0.090 -0.082  0.043    0.029 -0.099 -0.013   -0.015  0.019  0.050
 C          0.064 -0.087 -0.187    0.196 -0.018  0.084    0.003  0.009 -0.105
 Cl         0.092  0.082  0.036    0.275 -0.001 -0.020    0.005 -0.014  0.031
 C          0.039 -0.101 -0.087    0.099 -0.054  0.031   -0.004  0.021  0.196
 Cl        -0.095 -0.048  0.017   -0.048  0.040 -0.004    0.016  0.003 -0.064
 C          0.050 -0.059  0.065    0.068 -0.043 -0.044   -0.008  0.025  0.397
 H          0.097 -0.028  0.174    0.140 -0.005 -0.096   -0.009  0.044  0.686
 C         -0.026  0.192  0.039   -0.109 -0.113 -0.001   -0.003 -0.068 -0.094
 C          0.018  0.252 -0.023   -0.224 -0.132  0.059   -0.065 -0.068 -0.062
 H          0.075  0.348 -0.054   -0.307 -0.216  0.063   -0.126 -0.096 -0.082
 C         -0.002  0.045 -0.005   -0.230 -0.004  0.024   -0.065 -0.004 -0.002
 H          0.064 -0.005 -0.025   -0.229  0.007  0.016   -0.118  0.016  0.025
 C         -0.102 -0.163  0.068   -0.219  0.129 -0.059    0.000  0.041  0.012
 H         -0.125 -0.417  0.150   -0.204  0.298 -0.128    0.006  0.102  0.043
 C         -0.143  0.037 -0.010   -0.166 -0.021 -0.019    0.061 -0.015 -0.003
 H         -0.199 -0.008 -0.014   -0.108  0.018 -0.007    0.119 -0.008  0.028
 C         -0.113  0.246 -0.033   -0.163 -0.162  0.016    0.048 -0.080 -0.063
 H         -0.183  0.352 -0.039   -0.185 -0.208  0.059    0.095 -0.126 -0.072
 TransDip  -0.005  0.008  0.011   -0.017 -0.001 -0.004   -0.002 -0.002  0.019

 Mode:                13                     14                     15
 Frequency:       335.42                 357.11                 392.18
 Force Cnst:      1.7974                 2.0580                 0.7291
 Red. Mass:      27.1156                27.3897                 8.0461
 IR Active:          YES                    YES                    YES
 IR Intens:        0.160                  0.092                  0.276
 Raman Active:       YES                    YES                    YES
               X      Y      Z        X      Y      Z        X      Y      Z
 C         -0.037  0.129 -0.033   -0.089 -0.056  0.022    0.004 -0.044  0.258
 C          0.121  0.250 -0.031   -0.124 -0.001  0.030    0.047  0.021  0.410
 Cl         0.331  0.489 -0.041   -0.105 -0.131  0.007    0.010  0.056 -0.045
 C          0.060 -0.021  0.031   -0.114  0.225  0.003    0.034  0.026  0.079
 Cl         0.069 -0.042 -0.001   -0.267  0.538 -0.032   -0.024  0.006 -0.011
 C         -0.073 -0.076  0.067    0.178  0.011 -0.015   -0.004  0.015 -0.375
 Cl        -0.174 -0.048 -0.005    0.408  0.019 -0.002   -0.009 -0.013  0.049
 C         -0.195 -0.195  0.036    0.004 -0.171 -0.008   -0.031  0.011 -0.262
 Cl        -0.268 -0.475  0.021   -0.156 -0.352  0.020    0.026  0.011  0.029
 C         -0.146  0.081 -0.035    0.002 -0.151  0.009   -0.039 -0.010  0.186
 H         -0.014  0.148 -0.064    0.091 -0.105 -0.006   -0.076 -0.023  0.298
 C          0.012  0.014  0.018   -0.004 -0.008 -0.005   -0.008 -0.137 -0.100
 C          0.072  0.005 -0.001    0.067 -0.032 -0.025   -0.066 -0.006 -0.164
 H          0.112  0.027  0.010    0.108 -0.032  0.003   -0.155  0.035 -0.248
 C          0.082 -0.009 -0.007    0.084 -0.010 -0.026   -0.085  0.007 -0.005
 H          0.075 -0.003 -0.005    0.052  0.015 -0.017   -0.173  0.041  0.038
 C          0.090 -0.011  0.001    0.124 -0.014  0.005   -0.006 -0.035  0.083
 H          0.089 -0.023 -0.008    0.124 -0.018  0.012   -0.010 -0.073  0.201
 C          0.056  0.012  0.014    0.094 -0.005  0.023    0.090  0.047 -0.043
 H          0.028  0.014 -0.006    0.068 -0.021  0.017    0.193  0.133 -0.038
 C          0.048  0.025  0.025    0.079  0.013  0.010    0.061 -0.069 -0.137
 H          0.068  0.034  0.005    0.129  0.002 -0.021    0.145 -0.093 -0.185
 TransDip   0.013 -0.002 -0.002    0.008  0.005 -0.000    0.006 -0.016  0.002

 Mode:                16                     17                     18
 Frequency:       412.78                 474.89                 533.45
 Force Cnst:      0.2905                 0.5783                 1.7846
 Red. Mass:       2.8939                 4.3526                10.6440
 IR Active:          YES                    YES                    YES
 IR Intens:        0.388                  1.476                 15.816
 Raman Active:       YES                    YES                    YES
               X      Y      Z        X      Y      Z        X      Y      Z
 C          0.001  0.002 -0.016    0.009  0.150 -0.047   -0.194  0.134 -0.037
 C         -0.004 -0.003 -0.023   -0.081  0.063  0.082   -0.098  0.121 -0.026
 Cl         0.002 -0.006  0.004    0.005 -0.061 -0.001   -0.026 -0.084  0.008
 C         -0.003 -0.001 -0.001   -0.067 -0.029  0.074   -0.031  0.078  0.048
 Cl        -0.001  0.003  0.000    0.034 -0.014 -0.007    0.093 -0.167  0.005
 C          0.001 -0.001  0.021    0.000 -0.075 -0.096   -0.106  0.179 -0.018
 Cl         0.002  0.001 -0.003   -0.016  0.022  0.009    0.228 -0.047  0.002
 C          0.003 -0.002  0.010    0.080 -0.044 -0.046   -0.320  0.175 -0.045
 Cl        -0.003 -0.002 -0.001   -0.049 -0.023  0.003    0.024 -0.043  0.004
 C          0.003 -0.001 -0.010    0.104  0.088  0.073   -0.379  0.276  0.018
 H          0.004 -0.000 -0.005    0.204  0.148  0.160   -0.439  0.253  0.085
 C         -0.001  0.008  0.003    0.020  0.254 -0.172   -0.129  0.018 -0.012
 C          0.020  0.179 -0.102   -0.003 -0.041  0.009    0.032 -0.041 -0.074
 H          0.050  0.397 -0.232   -0.031 -0.250  0.134    0.141 -0.002 -0.031
 C         -0.014 -0.174  0.108   -0.013 -0.112  0.069    0.061 -0.041 -0.048
 H         -0.031 -0.382  0.234   -0.044 -0.335  0.214   -0.033 -0.005  0.000
 C          0.000  0.001 -0.003    0.020  0.175 -0.104    0.167 -0.006  0.004
 H          0.001  0.010 -0.012    0.034  0.325 -0.192    0.167 -0.007 -0.008
 C          0.011  0.173 -0.105   -0.004 -0.112  0.073    0.054  0.038  0.069
 H          0.023  0.384 -0.239   -0.019 -0.337  0.216   -0.034  0.016  0.029
 C         -0.018 -0.172  0.117   -0.001 -0.037  0.014    0.021  0.041  0.058
 H         -0.042 -0.380  0.247   -0.009 -0.250  0.134    0.130 -0.002  0.001
 TransDip   0.019  0.004  0.000    0.017 -0.011  0.033   -0.107  0.068 -0.004

 Mode:                19                     20                     21
 Frequency:       546.11                 606.53                 610.63
 Force Cnst:      0.9872                 1.1510                 1.5777
 Red. Mass:       5.6183                 5.3102                 7.1814
 IR Active:          YES                    YES                    YES
 IR Intens:        1.402                  5.589                 45.055
 Raman Active:       YES                    YES                    YES
               X      Y      Z        X      Y      Z        X      Y      Z
 C          0.011 -0.033 -0.160    0.110 -0.178  0.015    0.200  0.221 -0.026
 C          0.013 -0.034 -0.262    0.212 -0.112 -0.007    0.108  0.116  0.003
 Cl         0.001  0.009  0.019   -0.036  0.003  0.001   -0.066 -0.132  0.010
 C          0.011  0.020  0.399    0.203  0.097 -0.008    0.097  0.063 -0.011
 Cl        -0.009  0.009 -0.031   -0.039 -0.007  0.000   -0.003 -0.023  0.002
 C          0.007 -0.002  0.034    0.014  0.210 -0.005    0.033  0.097 -0.011
 Cl        -0.011  0.001 -0.002   -0.015 -0.033  0.001   -0.039 -0.012  0.001
 C          0.008 -0.022 -0.339   -0.129  0.134 -0.012    0.065  0.111  0.006
 Cl         0.003  0.006  0.019    0.005 -0.052  0.003   -0.082 -0.109  0.005
 C          0.012 -0.019  0.170   -0.120 -0.078  0.005    0.096  0.319 -0.018
 H         -0.001  0.010  0.741   -0.343 -0.203 -0.000    0.154  0.354 -0.010
 C          0.010 -0.029  0.053    0.114  0.132 -0.060    0.163 -0.132  0.040
 C         -0.002  0.016  0.047    0.023  0.126  0.047    0.016 -0.025  0.087
 H          0.019  0.072  0.023   -0.053 -0.080  0.139   -0.131  0.099 -0.090
 C          0.004  0.021 -0.016   -0.005 -0.050  0.105   -0.002  0.129  0.062
 H          0.046  0.070 -0.072    0.071 -0.373  0.227    0.119  0.319 -0.129
 C         -0.019 -0.036  0.001   -0.096  0.119 -0.085   -0.186 -0.064  0.074
 H         -0.019 -0.045  0.006   -0.100  0.079 -0.074   -0.183 -0.036  0.036
 C         -0.008  0.010 -0.026   -0.036 -0.111 -0.000   -0.025  0.019 -0.116
 H         -0.022  0.052 -0.063   -0.008 -0.381  0.200    0.165  0.286 -0.176
 C          0.002  0.017  0.028    0.003  0.059 -0.062   -0.014 -0.138 -0.099
 H         -0.034  0.076  0.022   -0.114 -0.095  0.107   -0.101  0.065 -0.146
 TransDip   0.021  0.007  0.031    0.054 -0.039  0.036    0.142  0.157 -0.037

 Mode:                22                     23                     24
 Frequency:       624.33                 640.98                 704.45
 Force Cnst:      1.7344                 1.9979                 2.2207
 Red. Mass:       7.5520                 8.2534                 7.5950
 IR Active:          YES                    YES                    YES
 IR Intens:        0.427                  0.155                 18.359
 Raman Active:       YES                    YES                    YES
               X      Y      Z        X      Y      Z        X      Y      Z
 C         -0.006  0.019  0.270    0.008  0.064  0.276   -0.045  0.013 -0.023
 C         -0.012 -0.004 -0.130   -0.021  0.032 -0.033    0.179  0.092  0.007
 Cl         0.002  0.004  0.009   -0.002 -0.015  0.007   -0.057 -0.061  0.005
 C         -0.012 -0.016 -0.133   -0.018 -0.012 -0.228    0.224  0.181 -0.028
 Cl         0.001  0.003  0.007    0.007 -0.006  0.012   -0.007 -0.030  0.002
 C          0.003 -0.001  0.300   -0.001  0.010  0.358    0.212  0.170  0.008
 Cl        -0.001  0.001 -0.016    0.002  0.001 -0.018   -0.114 -0.012  0.001
 C          0.009 -0.024 -0.266    0.015 -0.007 -0.302    0.127  0.049 -0.018
 Cl         0.001  0.006  0.015   -0.011 -0.009  0.016   -0.027 -0.054  0.003
 C          0.008  0.000  0.020    0.021  0.065  0.052    0.125 -0.060  0.012
 H          0.017 -0.001 -0.072    0.051  0.077 -0.041    0.219 -0.004  0.056
 C         -0.007 -0.038 -0.140    0.010  0.052  0.060   -0.213  0.049 -0.020
 C          0.165 -0.112 -0.198   -0.188  0.091  0.078   -0.078 -0.124 -0.145
 H          0.012 -0.225 -0.218   -0.121  0.051  0.145    0.089 -0.230  0.028
 C          0.178  0.060  0.166   -0.234 -0.092 -0.153   -0.059 -0.049 -0.202
 H          0.018  0.029  0.297   -0.166 -0.199 -0.145   -0.310 -0.022 -0.039
 C          0.013  0.098  0.094   -0.006 -0.024 -0.092    0.230 -0.054  0.022
 H         -0.003 -0.090 -0.139    0.006  0.135  0.242    0.216 -0.196  0.107
 C         -0.165  0.094  0.170    0.218 -0.138 -0.158   -0.045  0.159  0.140
 H         -0.021  0.032  0.299    0.143 -0.230 -0.144   -0.309  0.054  0.050
 C         -0.181 -0.077 -0.194    0.203  0.054  0.073   -0.062  0.072  0.183
 H         -0.048 -0.215 -0.216    0.119  0.032  0.144    0.097 -0.094  0.162
 TransDip   0.003 -0.018  0.010    0.009  0.003  0.009    0.093  0.100  0.007

 Mode:                25                     26                     27
 Frequency:       714.55                 721.67                 780.09
 Force Cnst:      0.4948                 1.8087                 0.7914
 Red. Mass:       1.6448                 5.8946                 2.2073
 IR Active:          YES                    YES                    YES
 IR Intens:       51.797                  0.701                 34.386
 Raman Active:       YES                    YES                    YES
               X      Y      Z        X      Y      Z        X      Y      Z
 C         -0.005  0.008 -0.009   -0.000  0.048  0.395   -0.009 -0.031  0.066
 C          0.015  0.013  0.007   -0.002  0.007 -0.345   -0.028 -0.041 -0.031
 Cl        -0.005 -0.007  0.001   -0.004 -0.009  0.013    0.006  0.013  0.000
 C          0.018  0.010 -0.007    0.001  0.022  0.253   -0.018  0.045  0.010
 Cl        -0.001 -0.001  0.000    0.002 -0.004 -0.008    0.006 -0.015  0.001
 C          0.020  0.006  0.005    0.012 -0.013 -0.204   -0.008  0.054 -0.009
 Cl        -0.010 -0.000 -0.000   -0.007  0.001  0.005    0.004 -0.002  0.000
 C          0.014 -0.003 -0.004    0.025  0.008  0.150   -0.006  0.040 -0.008
 Cl        -0.002 -0.003  0.000   -0.007 -0.005  0.001    0.000 -0.010  0.002
 C          0.013  0.003  0.003    0.023  0.032 -0.117    0.004 -0.072  0.013
 H          0.034  0.016  0.022    0.063  0.019 -0.675   -0.054 -0.117 -0.160
 C         -0.025 -0.076  0.046   -0.013 -0.034  0.022    0.023  0.191 -0.119
 C         -0.001  0.040 -0.048   -0.034  0.020 -0.062   -0.006 -0.072  0.061
 H          0.054  0.415 -0.269   -0.046 -0.044 -0.027   -0.003  0.022 -0.001
 C         -0.016 -0.118  0.054   -0.059 -0.039 -0.025    0.003  0.014  0.002
 H         -0.013  0.183 -0.113   -0.111 -0.155  0.073    0.063  0.464 -0.287
 C          0.024  0.047 -0.027    0.017  0.042 -0.020   -0.020 -0.108  0.065
 H          0.064  0.501 -0.310    0.012 -0.003  0.108    0.026  0.414 -0.246
 C         -0.015 -0.102  0.086    0.045 -0.035 -0.004    0.010 -0.004 -0.017
 H         -0.008  0.191 -0.106    0.044 -0.160  0.078    0.062  0.468 -0.302
 C         -0.002  0.060 -0.023    0.029  0.024 -0.037    0.001 -0.081  0.044
 H          0.049  0.424 -0.257    0.047 -0.043 -0.015    0.004  0.016 -0.012
 TransDip   0.030  0.198 -0.115    0.019 -0.002 -0.019   -0.021  0.159 -0.098

 Mode:                28                     29                     30
 Frequency:       819.54                 855.28                 866.67
 Force Cnst:      3.2741                 0.5378                 4.0418
 Red. Mass:       8.2738                 1.2477                 9.1331
 IR Active:          YES                    YES                    YES
 IR Intens:       33.002                  0.169                  6.733
 Raman Active:       YES                    YES                    YES
               X      Y      Z        X      Y      Z        X      Y      Z
 C         -0.142 -0.029 -0.020   -0.003  0.001  0.003    0.323 -0.060 -0.001
 C         -0.292  0.024  0.015    0.005  0.001  0.001   -0.062 -0.317  0.023
 Cl         0.017  0.023 -0.003   -0.001 -0.001  0.000    0.038  0.058 -0.005
 C         -0.250  0.358 -0.024    0.006 -0.002 -0.000   -0.159 -0.133  0.007
 Cl         0.065 -0.114  0.007   -0.001  0.001 -0.000   -0.009  0.007 -0.000
 C          0.053  0.246 -0.010    0.005 -0.002 -0.000   -0.336  0.069 -0.001
 Cl        -0.011  0.001 -0.000   -0.001 -0.000  0.000    0.077  0.004 -0.001
 C          0.169  0.201 -0.004   -0.002 -0.005  0.002    0.122  0.343 -0.013
 Cl        -0.026 -0.067  0.002    0.001  0.001 -0.000   -0.046 -0.070  0.003
 C          0.183 -0.239 -0.002   -0.003  0.002 -0.004    0.172  0.112 -0.016
 H          0.159 -0.246  0.123   -0.001  0.004  0.009   -0.148 -0.055  0.088
 C         -0.006 -0.122  0.077    0.000  0.003 -0.002    0.068 -0.034  0.019
 C          0.038  0.049  0.035   -0.007 -0.067  0.040   -0.058 -0.066 -0.101
 H          0.009  0.128 -0.032    0.047  0.433 -0.266   -0.040  0.005 -0.152
 C          0.058  0.036  0.081   -0.006 -0.060  0.036   -0.122 -0.084 -0.144
 H          0.135 -0.179  0.147    0.038  0.411 -0.254   -0.316 -0.013 -0.054
 C         -0.058  0.066 -0.032   -0.000 -0.001  0.001    0.096  0.008 -0.007
 H         -0.082 -0.226  0.146    0.000  0.005 -0.001    0.084 -0.073  0.037
 C          0.051 -0.050 -0.078    0.005  0.061 -0.037   -0.112  0.105  0.145
 H          0.154 -0.266  0.127   -0.034 -0.406  0.252   -0.314 -0.011  0.105
 C          0.029 -0.018 -0.092    0.006  0.063 -0.038   -0.046  0.068  0.090
 H          0.011 -0.005 -0.091   -0.040 -0.429  0.261   -0.024  0.090  0.076
 TransDip  -0.055  0.175  0.014   -0.007 -0.010 -0.005   -0.081  0.015  0.011

 Mode:                31                     32                     33
 Frequency:       894.29                 936.87                 986.43
 Force Cnst:      0.6690                 0.7430                 0.7873
 Red. Mass:       1.4197                 1.4367                 1.3732
 IR Active:          YES                    YES                    YES
 IR Intens:       10.719                  0.136                  0.178
 Raman Active:       YES                    YES                    YES
               X      Y      Z        X      Y      Z        X      Y      Z
 C         -0.001  0.003  0.072   -0.000  0.002  0.026   -0.001 -0.000 -0.000
 C          0.001  0.004 -0.001    0.010 -0.009 -0.003    0.000 -0.003  0.001
 Cl        -0.000 -0.001 -0.000   -0.000  0.000  0.000   -0.000  0.000 -0.000
 C          0.003 -0.001 -0.003    0.014 -0.007 -0.000    0.001  0.000 -0.000
 Cl        -0.000  0.001  0.001   -0.002  0.002 -0.000   -0.000  0.000 -0.000
 C          0.000 -0.002  0.006    0.002  0.002  0.001    0.002  0.000 -0.000
 Cl         0.000 -0.000 -0.000   -0.000 -0.001 -0.000   -0.000 -0.000  0.000
 C         -0.003  0.001  0.049   -0.014 -0.008  0.006    0.001 -0.001 -0.000
 Cl         0.000  0.000 -0.004    0.002  0.002 -0.000   -0.000 -0.000  0.000
 C         -0.001 -0.008 -0.168   -0.011 -0.013 -0.022   -0.000  0.003  0.000
 H         -0.008  0.061  0.963   -0.018 -0.008  0.126    0.001  0.003 -0.005
 C         -0.003  0.015 -0.003    0.005  0.067 -0.041    0.002 -0.000 -0.000
 C          0.000  0.005 -0.014   -0.009 -0.085  0.055   -0.008 -0.074  0.046
 H         -0.009 -0.085  0.041    0.053  0.471 -0.283    0.041  0.392 -0.239
 C         -0.007 -0.002 -0.002   -0.001  0.009 -0.007    0.006  0.073 -0.047
 H         -0.015  0.027 -0.013   -0.006 -0.047  0.027   -0.041 -0.398  0.244
 C         -0.000 -0.013  0.014    0.008  0.080 -0.048    0.002  0.009 -0.005
 H          0.010  0.103 -0.033   -0.041 -0.461  0.293   -0.003 -0.051  0.032
 C          0.010 -0.010 -0.004    0.003  0.009 -0.007   -0.008 -0.083  0.053
 H          0.029  0.041 -0.026    0.003 -0.048  0.031    0.037  0.457 -0.282
 C          0.001  0.002 -0.018   -0.009 -0.092  0.051    0.006  0.076 -0.048
 H         -0.010 -0.073  0.031    0.048  0.489 -0.304   -0.040 -0.419  0.254
 TransDip  -0.000  0.006  0.105    0.002  0.003 -0.011   -0.011 -0.007 -0.003

 Mode:                34                     35                     36
 Frequency:      1006.88                1016.51                1044.55
 Force Cnst:      0.7875                 3.6296                 2.1395
 Red. Mass:       1.3183                 5.9619                 3.3282
 IR Active:          YES                    YES                    YES
 IR Intens:        0.034                  1.419                  7.302
 Raman Active:       YES                    YES                    YES
               X      Y      Z        X      Y      Z        X      Y      Z
 C          0.000  0.001  0.003   -0.003  0.000 -0.001   -0.056  0.006 -0.001
 C          0.000 -0.003 -0.001    0.007 -0.010 -0.000    0.056  0.034 -0.003
 Cl        -0.000  0.000  0.000    0.001  0.000  0.000   -0.003 -0.004  0.001
 C          0.002 -0.000  0.000    0.011 -0.016  0.001    0.056 -0.101  0.005
 Cl        -0.000  0.000 -0.000   -0.002  0.002 -0.000   -0.008  0.012 -0.001
 C          0.001  0.001 -0.000   -0.008  0.001 -0.000   -0.105  0.006  0.000
 Cl        -0.000 -0.000  0.000    0.001  0.000 -0.000    0.011 -0.000 -0.000
 C         -0.001 -0.001  0.000    0.012  0.016 -0.002    0.049  0.095 -0.005
 Cl         0.000  0.000  0.000   -0.002 -0.002  0.000   -0.007 -0.011  0.001
 C         -0.001 -0.001 -0.001    0.006  0.006  0.003    0.047 -0.031  0.003
 H         -0.001 -0.001  0.005    0.011  0.008 -0.021    0.051 -0.028 -0.010
 C          0.001  0.001 -0.000   -0.003 -0.001 -0.001   -0.110  0.007 -0.000
 C         -0.012 -0.024  0.037   -0.173  0.204  0.278   -0.045 -0.041 -0.067
 H          0.022  0.244 -0.122   -0.173  0.135  0.348   -0.310 -0.064 -0.209
 C          0.005  0.075 -0.051   -0.016 -0.030 -0.005    0.071  0.122  0.203
 H         -0.045 -0.458  0.277   -0.001  0.123 -0.076   -0.223  0.229  0.373
 C          0.012 -0.088  0.054    0.386 -0.015 -0.014    0.114 -0.012 -0.000
 H          0.066  0.505 -0.310    0.390 -0.154  0.066    0.133 -0.005 -0.011
 C          0.005  0.066 -0.036   -0.010 -0.002  0.030    0.053 -0.128 -0.202
 H         -0.027 -0.385  0.246   -0.003  0.092 -0.053   -0.256 -0.214 -0.355
 C         -0.014 -0.033 -0.003   -0.206 -0.152 -0.288   -0.038  0.046  0.068
 H          0.006  0.166 -0.127   -0.198 -0.228 -0.275   -0.298  0.151  0.189
 TransDip   0.002 -0.003 -0.005    0.038 -0.001 -0.000   -0.069  0.052 -0.004

 Mode:                37                     38                     39
 Frequency:      1065.00                1101.78                1124.40
 Force Cnst:      2.7004                 1.1436                 3.6047
 Red. Mass:       4.0410                 1.5990                 4.8391
 IR Active:          YES                    YES                    YES
 IR Intens:       13.410                  4.785                 13.047
 Raman Active:       YES                    YES                    YES
               X      Y      Z        X      Y      Z        X      Y      Z
 C          0.132 -0.028  0.003    0.008  0.005 -0.024    0.113  0.041  0.001
 C         -0.111 -0.184  0.013    0.000 -0.009  0.003    0.057  0.348 -0.022
 Cl         0.010  0.019 -0.002    0.000  0.001 -0.000   -0.016 -0.035  0.003
 C         -0.102  0.182 -0.010   -0.001  0.003  0.000   -0.077  0.081 -0.004
 Cl         0.011 -0.018  0.001   -0.000 -0.000 -0.000    0.013 -0.016  0.001
 C          0.229 -0.005 -0.001    0.004  0.004 -0.001   -0.164 -0.028  0.002
 Cl        -0.025  0.001  0.000   -0.000 -0.000  0.000    0.023 -0.001 -0.000
 C         -0.067 -0.166  0.009   -0.007 -0.008  0.000   -0.116 -0.081  0.004
 Cl         0.008  0.015 -0.001    0.001  0.001 -0.000    0.013  0.017 -0.001
 C         -0.087  0.137 -0.010   -0.004 -0.008  0.007    0.040 -0.214  0.009
 H         -0.070  0.149  0.008   -0.019 -0.019 -0.033   -0.230 -0.387  0.023
 C          0.125 -0.010 -0.007    0.008  0.031  0.051    0.262 -0.026  0.005
 C         -0.040 -0.028 -0.052    0.102 -0.034 -0.041   -0.006 -0.016 -0.022
 H         -0.354 -0.097 -0.208    0.442  0.019  0.125   -0.302 -0.065 -0.186
 C         -0.029  0.040  0.063   -0.062 -0.025 -0.050   -0.082 -0.015 -0.039
 H         -0.316  0.162  0.207   -0.282  0.063  0.049   -0.298  0.066  0.066
 C          0.110 -0.013 -0.006    0.007  0.047  0.076    0.064 -0.006 -0.001
 H          0.117 -0.031 -0.032    0.027  0.291  0.483    0.063 -0.012 -0.008
 C         -0.042 -0.029 -0.055    0.056 -0.037 -0.051   -0.084  0.032  0.039
 H         -0.377 -0.108 -0.213    0.275  0.009  0.045   -0.335 -0.017 -0.079
 C         -0.022  0.037  0.061   -0.110 -0.014 -0.037    0.009  0.013  0.021
 H         -0.281  0.160  0.186   -0.467  0.119  0.137   -0.251  0.115  0.167
 TransDip  -0.048 -0.107  0.007   -0.004  0.024  0.066   -0.052  0.102 -0.016

 Mode:                40                     41                     42
 Frequency:      1183.74                1194.98                1204.49
 Force Cnst:      0.9213                 1.5746                 0.9711
 Red. Mass:       1.1159                 1.8715                 1.1361
 IR Active:          YES                    YES                    YES
 IR Intens:        0.108                 45.842                  0.649
 Raman Active:       YES                    YES                    YES
               X      Y      Z        X      Y      Z        X      Y      Z
 C         -0.001  0.002 -0.002   -0.003 -0.003 -0.000    0.001 -0.000  0.000
 C          0.000 -0.001  0.001    0.050 -0.069  0.004    0.001 -0.002 -0.000
 Cl         0.000 -0.000  0.000   -0.001  0.002 -0.000   -0.000  0.000 -0.000
 C         -0.001 -0.004  0.000    0.013  0.081 -0.005    0.001  0.004 -0.000
 Cl        -0.000  0.000 -0.000    0.001 -0.009  0.000    0.000 -0.000  0.000
 C          0.004  0.001 -0.000   -0.155  0.085 -0.003   -0.007  0.004 -0.000
 Cl        -0.000  0.000  0.000    0.017 -0.003  0.000    0.001 -0.000  0.000
 C          0.003  0.002 -0.000   -0.105 -0.124  0.005   -0.006 -0.006  0.000
 Cl        -0.000 -0.000  0.000    0.008  0.013 -0.001    0.000  0.001 -0.000
 C         -0.003 -0.000  0.001    0.065 -0.016  0.000    0.003 -0.002  0.000
 H         -0.019 -0.009  0.001    0.862  0.414 -0.022    0.042  0.020  0.001
 C         -0.000  0.001  0.002   -0.016  0.000  0.002   -0.004  0.001  0.002
 C         -0.006 -0.003 -0.008   -0.006  0.000 -0.002    0.051  0.010  0.024
 H         -0.135 -0.029 -0.071   -0.028 -0.008 -0.010    0.453  0.086  0.223
 C          0.039 -0.016 -0.020    0.009 -0.001  0.000   -0.044  0.018  0.022
 H          0.396 -0.161 -0.196    0.063 -0.021 -0.027   -0.429  0.172  0.212
 C          0.004  0.036  0.059   -0.001  0.001  0.002   -0.007 -0.000 -0.001
 H          0.029  0.354  0.573    0.000  0.013  0.021   -0.008 -0.007 -0.013
 C         -0.043 -0.010 -0.023    0.006 -0.001 -0.002   -0.042 -0.010 -0.022
 H         -0.447 -0.097 -0.216    0.033  0.003  0.012   -0.413 -0.089 -0.199
 C          0.008 -0.007 -0.010   -0.006  0.001  0.000    0.046 -0.019 -0.025
 H          0.154 -0.064 -0.084   -0.011 -0.004  0.005    0.417 -0.168 -0.210
 TransDip   0.010  0.001  0.003   -0.196 -0.093  0.009    0.022 -0.014  0.003

 Mode:                43                     44                     45
 Frequency:      1264.99                1284.10                1313.47
 Force Cnst:      8.1356                 4.1907                 4.4173
 Red. Mass:       8.6291                 4.3136                 4.3457
 IR Active:          YES                    YES                    YES
 IR Intens:        1.003                 28.282                  5.788
 Raman Active:       YES                    YES                    YES
               X      Y      Z        X      Y      Z        X      Y      Z
 C          0.078  0.353 -0.019    0.219 -0.100  0.006    0.052  0.021 -0.032
 C          0.330 -0.140  0.007    0.112  0.054 -0.007   -0.075 -0.014  0.006
 Cl        -0.002 -0.005  0.001   -0.008 -0.008  0.001    0.003  0.001 -0.000
 C         -0.342 -0.118  0.008   -0.093  0.258 -0.014    0.081  0.011  0.001
 Cl         0.002 -0.005  0.000    0.010 -0.018  0.001   -0.002  0.002 -0.000
 C         -0.009  0.325 -0.015   -0.122 -0.167  0.009    0.001 -0.014 -0.000
 Cl         0.003  0.001  0.000    0.013  0.003 -0.000    0.000 -0.002  0.000
 C          0.226 -0.230  0.010   -0.007 -0.089  0.005   -0.091 -0.008  0.002
 Cl         0.006  0.007 -0.000   -0.000  0.008 -0.000    0.003  0.003 -0.000
 C         -0.227 -0.155  0.008    0.070  0.090 -0.002    0.063 -0.012  0.008
 H         -0.367 -0.237  0.017   -0.554 -0.256  0.006   -0.133 -0.132 -0.025
 C         -0.080  0.029  0.074   -0.256  0.009 -0.035   -0.026  0.186  0.295
 C         -0.033 -0.005 -0.026   -0.048 -0.003 -0.001   -0.140 -0.050 -0.104
 H         -0.058 -0.036 -0.020    0.325  0.102  0.174   -0.262 -0.079 -0.163
 C          0.032 -0.000  0.002    0.050  0.029  0.055    0.157 -0.067 -0.083
 H         -0.005  0.011  0.024    0.284 -0.060 -0.053   -0.322  0.122  0.153
 C         -0.003  0.005  0.010   -0.007 -0.002 -0.006    0.009  0.077  0.126
 H         -0.005 -0.039 -0.070   -0.000  0.010  0.017   -0.002 -0.080 -0.134
 C          0.005 -0.018 -0.030    0.058 -0.031 -0.040   -0.150 -0.052 -0.105
 H          0.166  0.012  0.046    0.198 -0.003  0.020    0.437  0.069  0.170
 C          0.001 -0.004 -0.020   -0.056  0.018  0.021    0.106 -0.069 -0.095
 H          0.214 -0.119 -0.117    0.191 -0.080 -0.113    0.318 -0.164 -0.203
 TransDip  -0.024 -0.021 -0.005   -0.126  0.115 -0.005   -0.010 -0.076  0.009

 Mode:                46                     47                     48
 Frequency:      1351.66                1365.06                1427.51
 Force Cnst:      2.0617                 3.7737                 4.7774
 Red. Mass:       1.9153                 3.4373                 3.9791
 IR Active:          YES                    YES                    YES
 IR Intens:       15.574                 60.845                114.753
 Raman Active:       YES                    YES                    YES
               X      Y      Z        X      Y      Z        X      Y      Z
 C          0.052  0.051 -0.012   -0.157 -0.167 -0.005   -0.196  0.141 -0.006
 C         -0.063 -0.011  0.001    0.178  0.022  0.000   -0.044 -0.165  0.011
 Cl         0.002  0.001 -0.000   -0.007 -0.003  0.000    0.000  0.007 -0.001
 C          0.050 -0.022  0.002   -0.105  0.113 -0.006    0.230  0.155 -0.009
 Cl        -0.002  0.002 -0.000    0.005 -0.007  0.000   -0.005 -0.004  0.000
 C          0.012  0.029 -0.002   -0.058 -0.139  0.007   -0.207 -0.016  0.002
 Cl        -0.001 -0.002  0.000    0.003  0.005 -0.000    0.009 -0.001 -0.000
 C         -0.069 -0.018  0.002    0.189  0.061 -0.003    0.132 -0.155  0.007
 Cl         0.003  0.002 -0.000   -0.007 -0.005  0.000   -0.001  0.007 -0.000
 C          0.046 -0.027  0.002   -0.122  0.084 -0.003    0.058  0.061 -0.004
 H         -0.097 -0.115  0.001    0.210  0.294 -0.016   -0.695 -0.347  0.018
 C         -0.030  0.003  0.022    0.091  0.064  0.055    0.066 -0.016  0.010
 C          0.118  0.010  0.034    0.070  0.006  0.026    0.047  0.008  0.012
 H         -0.464 -0.110 -0.251   -0.462 -0.084 -0.250   -0.125 -0.048 -0.062
 C         -0.049  0.017  0.019    0.013 -0.030 -0.043   -0.034 -0.007 -0.018
 H         -0.166  0.063  0.075   -0.372  0.125  0.142   -0.044 -0.008 -0.018
 C         -0.005 -0.067 -0.109   -0.004 -0.019 -0.033   -0.014  0.006  0.008
 H          0.015  0.170  0.282    0.006  0.136  0.216   -0.024 -0.057 -0.093
 C          0.061 -0.001  0.006   -0.046 -0.001 -0.006    0.029  0.019  0.034
 H          0.243  0.036  0.090    0.193  0.053  0.108   -0.218 -0.033 -0.082
 C         -0.133  0.041  0.043   -0.016 -0.003  0.003    0.029 -0.020 -0.030
 H          0.512 -0.228 -0.278    0.228 -0.074 -0.132   -0.164  0.052  0.068
 TransDip  -0.014 -0.124 -0.020   -0.021  0.248 -0.020   -0.319 -0.126  0.005

 Mode:                49                     50                     51
 Frequency:      1472.90                1525.53                1548.30
 Force Cnst:      2.8240                 3.1783                13.4820
 Red. Mass:       2.2094                 2.3179                 9.5455
 IR Active:          YES                    YES                    YES
 IR Intens:        5.512                  6.155                 22.932
 Raman Active:       YES                    YES                    YES
               X      Y      Z        X      Y      Z        X      Y      Z
 C         -0.005  0.012  0.019   -0.044 -0.001  0.000   -0.029  0.445 -0.011
 C         -0.027 -0.000 -0.001   -0.023  0.000  0.001    0.180 -0.261  0.014
 Cl         0.001  0.001  0.000    0.000  0.000 -0.000   -0.003  0.001 -0.000
 C          0.021 -0.013 -0.000    0.036  0.009 -0.001   -0.008  0.207 -0.012
 Cl        -0.001  0.000 -0.000   -0.000 -0.000  0.000   -0.001  0.000  0.000
 C         -0.016  0.043 -0.002   -0.026  0.004  0.000    0.083 -0.432  0.021
 Cl         0.001 -0.001  0.000    0.000  0.000  0.000   -0.002  0.005 -0.000
 C          0.011 -0.040  0.001    0.046 -0.014  0.000   -0.210  0.330 -0.016
 Cl         0.000  0.001 -0.000   -0.001  0.000 -0.000    0.003 -0.004  0.000
 C          0.021  0.014 -0.003   -0.031  0.000 -0.001   -0.051 -0.259  0.011
 H         -0.094 -0.050  0.017    0.001  0.022  0.005    0.374 -0.047  0.001
 C         -0.007 -0.084 -0.126    0.150 -0.011  0.002    0.022 -0.046 -0.012
 C         -0.083  0.040  0.050   -0.071 -0.045 -0.086   -0.048  0.000 -0.016
 H          0.107  0.085  0.162    0.426  0.043  0.146    0.127  0.009  0.090
 C          0.147 -0.015 -0.003   -0.112  0.066  0.091    0.012  0.023  0.034
 H         -0.316  0.179  0.244    0.434 -0.147 -0.172    0.024  0.019  0.038
 C         -0.003 -0.059 -0.097    0.105 -0.008  0.002    0.006 -0.043 -0.067
 H          0.028  0.331  0.541    0.127 -0.015 -0.006    0.019  0.098  0.170
 C         -0.151  0.010 -0.005   -0.115 -0.046 -0.090   -0.032  0.016  0.018
 H          0.345  0.123  0.249    0.436  0.064  0.165    0.057  0.037  0.068
 C          0.091  0.024  0.050   -0.066  0.057  0.083    0.038  0.002  0.000
 H         -0.091  0.107  0.159    0.405 -0.120 -0.140   -0.050  0.013  0.066
 TransDip  -0.027 -0.017  0.068    0.077 -0.021  0.000   -0.006  0.153  0.005

 Mode:                52                     53                     54
 Frequency:      1595.08                1617.00                1641.26
 Force Cnst:     10.9308                 8.4481                 8.8725
 Red. Mass:       7.2918                 5.4839                 5.5904
 IR Active:          YES                    YES                    YES
 IR Intens:        4.392                  1.050                  2.408
 Raman Active:       YES                    YES                    YES
               X      Y      Z        X      Y      Z        X      Y      Z
 C         -0.307 -0.050  0.002    0.010  0.052  0.015    0.048  0.003  0.000
 C          0.271 -0.077  0.005   -0.007 -0.018 -0.001   -0.004 -0.001 -0.001
 Cl        -0.002  0.004 -0.000    0.000 -0.000  0.000    0.000  0.000  0.000
 C         -0.247 -0.085  0.005    0.014  0.015 -0.002   -0.001  0.001 -0.000
 Cl         0.002  0.001 -0.000   -0.000  0.000  0.000   -0.000  0.000 -0.000
 C          0.121  0.062 -0.004   -0.000 -0.024  0.002    0.002 -0.002  0.000
 Cl         0.002 -0.001  0.000   -0.000  0.000 -0.000   -0.000  0.000 -0.000
 C         -0.293 -0.003  0.001   -0.008  0.017 -0.002   -0.002  0.002  0.000
 Cl         0.002 -0.000 -0.000    0.000 -0.000  0.000   -0.000 -0.000  0.000
 C          0.424  0.178 -0.011   -0.008 -0.026 -0.002   -0.005 -0.004  0.002
 H         -0.536 -0.358  0.021    0.026 -0.009  0.019    0.014  0.006 -0.007
 C          0.078 -0.008 -0.007   -0.006 -0.153 -0.230   -0.219  0.012 -0.008
 C          0.022  0.000 -0.000    0.095  0.086  0.151    0.300  0.018  0.079
 H          0.006 -0.007 -0.009   -0.290  0.009 -0.025   -0.328 -0.108 -0.236
 C         -0.039  0.006  0.004    0.069 -0.117 -0.180   -0.270  0.058  0.052
 H          0.044 -0.029 -0.038   -0.249 -0.005 -0.041    0.226 -0.146 -0.205
 C          0.023  0.008  0.016    0.012  0.196  0.319    0.141 -0.003  0.015
 H          0.025 -0.020 -0.030   -0.026 -0.273 -0.447    0.156 -0.027 -0.020
 C         -0.038 -0.010 -0.020   -0.064 -0.104 -0.178   -0.277 -0.019 -0.069
 H          0.061  0.010  0.025    0.227 -0.058 -0.056    0.259  0.098  0.196
 C          0.005  0.004  0.013   -0.107  0.109  0.158    0.283 -0.064 -0.066
 H          0.045  0.002 -0.011    0.322 -0.058 -0.048   -0.278  0.159  0.223
 TransDip  -0.063 -0.023 -0.006   -0.004 -0.012 -0.030   -0.049  0.005 -0.002

 Mode:                55                     56                     57
 Frequency:      3167.17                3174.04                3182.47
 Force Cnst:      6.4154                 6.4574                 6.5139
 Red. Mass:       1.0855                 1.0879                 1.0916
 IR Active:          YES                    YES                    YES
 IR Intens:        1.481                  1.068                 13.556
 Raman Active:       YES                    YES                    YES
               X      Y      Z        X      Y      Z        X      Y      Z
 C          0.000  0.000  0.000    0.000  0.000  0.000   -0.000 -0.000 -0.000
 C         -0.000  0.000 -0.000   -0.000  0.000 -0.000    0.000  0.000 -0.000
 Cl         0.000 -0.000  0.000   -0.000 -0.000 -0.000   -0.000 -0.000 -0.000
 C          0.000  0.000 -0.000    0.000  0.000 -0.000   -0.000 -0.000  0.000
 Cl         0.000 -0.000 -0.000   -0.000 -0.000 -0.000    0.000  0.000 -0.000
 C         -0.000 -0.000  0.000   -0.000 -0.000  0.000    0.000  0.000 -0.000
 Cl         0.000  0.000  0.000   -0.000 -0.000  0.000   -0.000 -0.000 -0.000
 C         -0.000 -0.000 -0.000   -0.000 -0.000 -0.000    0.000  0.000  0.000
 Cl         0.000  0.000  0.000    0.000  0.000  0.000   -0.000 -0.000  0.000
 C          0.000 -0.001  0.000    0.001 -0.001  0.000   -0.001  0.001 -0.000
 H         -0.005  0.009 -0.000   -0.008  0.014 -0.000    0.009 -0.016  0.001
 C          0.001 -0.000 -0.000    0.001 -0.001 -0.001   -0.002  0.001  0.001
 C          0.006 -0.007 -0.011   -0.013  0.015  0.023   -0.016  0.020  0.029
 H         -0.076  0.084  0.124    0.164 -0.180 -0.266    0.206 -0.226 -0.334
 C          0.018  0.014  0.025   -0.027 -0.021 -0.038   -0.013 -0.013 -0.022
 H         -0.213 -0.162 -0.297    0.320  0.244  0.447    0.172  0.134  0.245
 C         -0.044  0.004  0.000    0.023 -0.001  0.002   -0.046  0.005  0.001
 H          0.524 -0.046  0.002   -0.265  0.022 -0.003    0.532 -0.048  0.000
 C          0.022 -0.024 -0.036    0.011 -0.014 -0.022    0.015 -0.012 -0.018
 H         -0.265  0.287  0.427   -0.148  0.163  0.243   -0.139  0.145  0.216
 C          0.019  0.016  0.028    0.025  0.020  0.037   -0.026 -0.020 -0.036
 H         -0.233 -0.178 -0.329   -0.302 -0.229 -0.423    0.295  0.223  0.412
 TransDip   0.039 -0.004  0.003    0.019 -0.017 -0.022   -0.103 -0.022 -0.053

 Mode:                58                     59                     60
 Frequency:      3190.04                3197.03                3206.48
 Force Cnst:      6.5626                 6.6125                 6.6130
 Red. Mass:       1.0945                 1.0980                 1.0917
 IR Active:          YES                    YES                    YES
 IR Intens:       18.128                  9.400                  0.195
 Raman Active:       YES                    YES                    YES
               X      Y      Z        X      Y      Z        X      Y      Z
 C         -0.000 -0.000 -0.000    0.000  0.000 -0.000    0.002  0.002 -0.000
 C         -0.000 -0.000  0.000   -0.000 -0.000  0.000   -0.000  0.001 -0.000
 Cl         0.000  0.000  0.000    0.000  0.000  0.000   -0.000 -0.000  0.000
 C         -0.000  0.000  0.000    0.000  0.000 -0.000   -0.000  0.000 -0.000
 Cl         0.000  0.000 -0.000   -0.000  0.000  0.000   -0.000  0.000  0.000
 C         -0.000  0.000 -0.000    0.000 -0.000 -0.000   -0.000  0.001 -0.000
 Cl         0.000  0.000 -0.000   -0.000  0.000  0.000    0.000  0.000  0.000
 C          0.000 -0.000  0.000   -0.000 -0.000 -0.000   -0.003 -0.001  0.000
 Cl        -0.000  0.000 -0.000   -0.000 -0.000 -0.000    0.000  0.000 -0.000
 C         -0.001  0.001 -0.000    0.001 -0.001  0.000    0.042 -0.076  0.005
 H          0.006 -0.011  0.000   -0.008  0.015 -0.001   -0.481  0.870 -0.056
 C          0.001  0.001  0.002    0.002  0.000  0.001    0.000 -0.000  0.000
 C          0.026 -0.027 -0.040    0.022 -0.022 -0.032   -0.000  0.000  0.000
 H         -0.284  0.307  0.453   -0.232  0.250  0.367    0.002 -0.003 -0.004
 C         -0.015 -0.008 -0.016   -0.026 -0.020 -0.037    0.000  0.000  0.000
 H          0.141  0.104  0.191    0.289  0.221  0.404   -0.003 -0.002 -0.004
 C          0.028 -0.001  0.003   -0.046  0.004  0.000    0.000  0.000  0.000
 H         -0.318  0.025 -0.005    0.506 -0.044  0.001   -0.004  0.000  0.000
 C          0.023 -0.025 -0.037   -0.015  0.018  0.026    0.000 -0.000 -0.001
 H         -0.258  0.279  0.415    0.174 -0.190 -0.284   -0.004  0.004  0.006
 C         -0.019 -0.012 -0.023    0.011  0.007  0.013   -0.002 -0.001 -0.002
 H          0.193  0.143  0.264   -0.108 -0.080 -0.148    0.017  0.013  0.024
 TransDip   0.060 -0.066 -0.103   -0.095 -0.003 -0.024   -0.001  0.014  0.000

 STANDARD THERMODYNAMIC QUANTITIES AT   298.15 K  AND     1.00 ATM

   This Molecule has  0 Imaginary Frequencies
   Zero point vibrational energy:       89.002 kcal/mol

   Atom    1 Element C  Has Mass   12.00000
   Atom    2 Element C  Has Mass   12.00000
   Atom    3 Element Cl Has Mass   34.96885
   Atom    4 Element C  Has Mass   12.00000
   Atom    5 Element Cl Has Mass   34.96885
   Atom    6 Element C  Has Mass   12.00000
   Atom    7 Element Cl Has Mass   34.96885
   Atom    8 Element C  Has Mass   12.00000
   Atom    9 Element Cl Has Mass   34.96885
   Atom   10 Element C  Has Mass   12.00000
   Atom   11 Element H  Has Mass    1.00783
   Atom   12 Element C  Has Mass   12.00000
   Atom   13 Element C  Has Mass   12.00000
   Atom   14 Element H  Has Mass    1.00783
   Atom   15 Element C  Has Mass   12.00000
   Atom   16 Element H  Has Mass    1.00783
   Atom   17 Element C  Has Mass   12.00000
   Atom   18 Element H  Has Mass    1.00783
   Atom   19 Element C  Has Mass   12.00000
   Atom   20 Element H  Has Mass    1.00783
   Atom   21 Element C  Has Mass   12.00000
   Atom   22 Element H  Has Mass    1.00783
   Molecular Mass:   289.922380 amu
   Principal axes and moments of inertia in amu*Bohr^2:
                             1           2           3
    Eigenvalues --     3303.17720  7751.19471 10578.26862
          X               0.99991    -0.01350     0.00080
          Y               0.01349     0.99985     0.01123
          Z              -0.00095    -0.01122     0.99994
   Rotational Symmetry Number is   1
   The Molecule is an Asymmetric Top
   Translational Enthalpy:        0.889 kcal/mol
   Rotational Enthalpy:           0.889 kcal/mol
   Vibrational Enthalpy:         96.038 kcal/mol
   gas constant (RT):             0.592 kcal/mol
   Translational Entropy:        42.891  cal/mol.K
   Rotational Entropy:           33.959  cal/mol.K
   Vibrational Entropy:          45.895  cal/mol.K

   Total Enthalpy:               98.408 kcal/mol
   Total Entropy:               122.745  cal/mol.K

 ======================================================================

 STANDARD THERMODYNAMIC QUANTITIES FOR ANHARMONIC VIBRATION -- TOSH

   Zero point vibrational energy: ************ kcal/mol

   Vibrational Enthalpy:       Infinity kcal/mol
   Vibrational Entropy:             NaN  cal/mol.K

   Total Enthalpy:             Infinity kcal/mol
   Total Entropy:                   NaN  cal/mol.K

 ======================================================================

 STANDARD THERMODYNAMIC QUANTITIES FOR ANHARMONIC VIBRATION -- VPT2

   Zero point vibrational energy: ************ kcal/mol

   Vibrational Enthalpy:       Infinity kcal/mol
   Vibrational Entropy:             NaN  cal/mol.K

   Total Enthalpy:             Infinity kcal/mol
   Total Entropy:                   NaN  cal/mol.K

 ======================================================================

Archival summary:
1\1\november\FREQ\ProcedureUnspecified\BasisUnspecified\l4126\taweetha\FriJan1012:27:342020FriJan1012:27:342020\0\\#,FREQ,ProcedureUnspecified,BasisUnspecified,\\0,1\Cl\C,1,1.74777\C,2,1.40272,1,119.373\C,2,1.40377,1,119.791,3,178.273,0\C,4,1.39603,2,118.011,1,-177.564,0\H,5,1.08201,4,119.263,2,-179.405,0\C,5,1.38811,4,121.688,2,-0.46907,0\C,7,1.3976,5,120.405,4,-0.126734,0\C,4,1.49129,2,123.399,1,1.82931,0\C,9,1.39959,4,119.779,2,-119.726,0\H,10,1.08433,9,119.55,4,2.6518,0\C,10,1.39371,9,120.507,4,-178.343,0\H,12,1.08409,10,119.727,9,-179.344,0\C,12,1.3929,10,120.112,9,0.429524,0\H,14,1.08406,12,120.145,10,179.957,0\C,14,1.39466,12,119.722,10,-0.006865,0\H,16,1.08406,14,120.097,12,179.574,0\C,16,1.39166,14,120.232,12,-0.354826,0\H,18,1.0834,16,119.921,14,179.956,0\Cl,8,1.73712,7,120.553,5,-179.554,0\Cl,3,1.73884,2,120.224,1,-1.57964,0\Cl,7,1.74648,5,118.404,4,-179.893,0\\\@

 Total job time:  11672.45s(wall), 11671.30s(cpu) 
 Fri Jan 10 12:27:34 2020

        *************************************************************
        *                                                           *
        *  Thank you very much for using Q-Chem.  Have a nice day.  *
        *                                                           *
        *************************************************************
