# Supplementary material for: Quantum Chemical Investigation of Polychlorinated Dibenzodioxins, Dibenzofurans and Biphenyls: Relative Stability and Planarity Analysis
Source: Molecules. 2020 Dec 3;25(23):5697. doi: 10.3390/molecules25235697 (PMC7730433; doi:10.3390/molecules25235697)
Supplement: Supplementary file 1 [file molecules-25-05697-s001.zip › PCB/B3LYP/ClClClHClClClClHCl.out]

                  Welcome to Q-Chem
     A Quantum Leap Into The Future Of Chemistry


 Q-Chem 5.2 (devel), Q-Chem, Inc., Pleasanton, CA (2019)

 Yihan Shao,  Zhengting Gan,  E. Epifanovsky,  A. T. B. Gilbert,  M. Wormit,  
 J. Kussmann,  A. W. Lange,  A. Behn,  Jia Deng,  Xintian Feng,  D. Ghosh,  
 M. Goldey,  P. R. Horn,  L. D. Jacobson,  I. Kaliman,  T. Kus,  A. Landau,  
 Jie Liu,  E. I. Proynov,  R. M. Richard,  R. P. Steele,  E. J. Sundstrom,  
 H. L. Woodcock III,  P. M. Zimmerman,  D. Zuev,  B. Albrecht,  E. Alguire,  
 S. A. Baeppler,  D. Barton,  Z. Benda,  Y. A. Bernard,  E. J. Berquist,  
 K. B. Bravaya,  H. Burton,  D. Casanova,  Chun-Min Chang,  Yunqing Chen,  
 A. Chien,  K. D. Closser,  M. P. Coons,  S. Coriani,  S. Dasgupta,  
 A. L. Dempwolff,  M. Diedenhofen,  Hainam Do,  R. G. Edgar,  Po-Tung Fang,  
 S. Faraji,  S. Fatehi,  Qingguo Feng,  K. D. Fenk,  J. Fosso-Tande,  
 J. Gayvert,  Qinghui Ge,  A. Ghysels,  G. Gidofalvi,  J. Gomes,  
 J. Gonthier,  A. Gunina,  D. Hait,  M. W. D. Hanson-Heine,  
 P. H. P. Harbach,  A. W. Hauser,  M. F. Herbst,  J. E. Herr,  
 E. G. Hohenstein,  Z. C. Holden,  Kerwin Hui,  B. C. Huynh,  T.-C. Jagau,  
 Hyunjun Ji,  B. Kaduk,  K. Khistyaev,  Jaehoon Kim,  P. Klunzinger,  K. Koh,  
 D. Kosenkov,  L. Koulias,  T. Kowalczyk,  C. M. Krauter,  A. Kunitsa,  
 Ka Un Lao,  A. Laurent,  K. V. Lawler,  Joonho Lee,  D. Lefrancois,  
 S. Lehtola,  D. S. Levine,  Yi-Pei Li,  You-Sheng Lin,  Fenglai Liu,  
 E. Livshits,  A. Luenser,  P. Manohar,  E. Mansoor,  S. F. Manzer,  
 Shan-Ping Mao,  Yuezhi Mao,  N. Mardirossian,  A. V. Marenich,  
 T. Markovich,  L. A. Martinez-Martinez,  S. A. Maurer,  N. J. Mayhall,  
 S. C. McKenzie,  J.-M. Mewes,  P. Morgante,  A. F. Morrison,  
 J. W. Mullinax,  K. Nanda,  T. S. Nguyen-Beck,  R. Olivares-Amaya,  
 J. A. Parkhill,  Zheng Pei,  T. M. Perrine,  F. Plasser,  P. Pokhilko,  
 S. Prager,  A. Prociuk,  E. Ramos,  D. R. Rehn,  F. Rob,  M. Scheurer,  
 M. Schneider,  N. Sergueev,  S. M. Sharada,  S. Sharma,  D. W. Small,  
 T. Stauch,  T. Stein,  Yu-Chuan Su,  A. J. W. Thom,  A. Tkatchenko,  
 T. Tsuchimochi,  N. M. Tubman,  L. Vogt,  M. L. Vidal,  O. Vydrov,  
 M. A. Watson,  J. Wenzel,  M. de Wergifosse,  T. A. Wesolowski,  A. White,  
 J. Witte,  A. Yamada,  Jun Yang,  K. Yao,  S. Yeganeh,  S. R. Yost,  
 Zhi-Qiang You,  A. Zech,  Igor Ying Zhang,  Xing Zhang,  Yan Zhao,  
 Ying Zhu,  B. R. Brooks,  G. K. L. Chan,  C. J. Cramer,  M. S. Gordon,  
 W. J. Hehre,  A. Klamt,  M. W. Schmidt,  C. D. Sherrill,  D. G. Truhlar,  
 A. Aspuru-Guzik,  R. Baer,  A. T. Bell,  N. A. Besley,  Jeng-Da Chai,  
 A. E. DePrince, III,  R. A. DiStasio Jr.,  A. Dreuw,  B. D. Dunietz,  
 T. R. Furlani,  Chao-Ping Hsu,  Yousung Jung,  Jing Kong,  D. S. Lambrecht,  
 WanZhen Liang,  C. Ochsenfeld,  V. A. Rassolov,  L. V. Slipchenko,  
 J. E. Subotnik,  T. Van Voorhis,  J. M. Herbert,  A. I. Krylov,  
 P. M. W. Gill,  M. Head-Gordon

 Contributors to earlier versions of Q-Chem not listed above: 
 R. D. Adamson,  B. Austin,  J. Baker,  G. J. O. Beran,  K. Brandhorst,  
 S. T. Brown,  E. F. C. Byrd,  A. K. Chakraborty,  C.-L. Cheng,  
 Siu Hung Chien,  D. M. Chipman,  D. L. Crittenden,  H. Dachsel,  
 R. J. Doerksen,  A. D. Dutoi,  L. Fusti-Molnar,  W. A. Goddard III,  
 A. Golubeva-Zadorozhnaya,  S. R. Gwaltney,  G. Hawkins,  A. Heyden,  
 S. Hirata,  G. Kedziora,  F. J. Keil,  C. Kelley,  Jihan Kim,  R. A. King,  
 R. Z. Khaliullin,  P. P. Korambath,  W. Kurlancheek,  A. M. Lee,  M. S. Lee,  
 S. V. Levchenko,  Ching Yeh Lin,  D. Liotard,  R. C. Lochan,  I. Lotan,  
 P. E. Maslen,  N. Nair,  D. P. O'Neill,  D. Neuhauser,  E. Neuscamman,  
 C. M. Oana,  R. Olson,  B. Peters,  R. Peverati,  P. A. Pieniazek,  
 Y. M. Rhee,  J. Ritchie,  M. A. Rohrdanz,  E. Rosta,  N. J. Russ,  
 H. F. Schaefer III,  N. E. Schultz,  N. Shenvi,  A. C. Simmonett,  A. Sodt,  
 D. Stuck,  K. S. Thanthiriwatte,  V. Vanovschi,  Tao Wang,  A. Warshel,  
 C. F. Williams,  Q. Wu,  X. Xu,  W. Zhang

 Please cite Q-Chem as follows:
 Y. Shao et al., Mol. Phys. 113, 184-215 (2015)
 DOI: 10.1080/00268976.2014.952696

 Q-Chem 5.2.1 for Intel X86 EM64T Linux

 Parts of Q-Chem use Armadillo 8.300.2 (Tropical Shenanigans).
 http://arma.sourceforge.net/

 Q-Chem begins on Fri Jan 10 14:07:07 2020  

Host: 
0

     Scratch files written to /scratch/taweetham/qchem1805//
NAlpha2: 210
NElect   210
Mult     1

 Q-Chem warning in module libgen/rem_setup.C, line 2168:

 Setting Thresh to 1e-14


Checking the input file for inconsistencies... 	...done.

--------------------------------------------------------------
User input:
--------------------------------------------------------------
$MOLECULE
0 1
C 
C  1 1.394960
Cl  2 CCl 1 119.528007
C  2 1.386606 1 120.846377 3 178.766605 0
Cl  4 CCl 2 119.698148 1 -179.612229 0
C  4 1.387279 2 120.235871 1 -0.083363 0
Cl  6 CCl 4 120.254637 2 -179.958574 0
C  6 1.387279 4 119.490737 2 0.041992 0
H  8 CH 6 120.064298 4 179.568218 0
C  8 1.386606 6 120.235863 4 0.041336 0
Cl  10 CCl 8 119.614146 6 178.681836 0
C  1 1.488550 2 120.827489 3 1.275929 0
C  12 1.394960 1 120.827496 2 44.635695 0
Cl  13 CCl 12 119.528011 1 1.275194 0
C  13 1.386606 12 120.846392 1 -179.957497 0
Cl  15 CCl 13 119.698155 12 -179.612829 0
C  15 1.387278 13 120.235860 12 -0.083872 0
Cl  17 CCl 15 120.254633 13 -179.958492 0
C  17 1.387279 15 119.490737 13 0.041666 0
H  19 CH 17 120.064293 15 179.568399 0
C  19 1.386606 17 120.235874 15 0.041790 0
Cl  21 CCl 19 119.614152 17 178.681599 0

CH=1.08273
CCl=1.75400
$END

$REM
   JOB_TYPE	OPTIMIZATION
   BASIS	6-311++G**
   METHOD	B3LYP
   SYM_IGNORE	TRUE
   SCF_GUESS_ALWAYS     TRUE
   SYM_IGNORE   TRUE
   S2THRESH     15
   THRESH       15
$END

--------------------------------------------------------------
 ----------------------------------------------------------------
             Standard Nuclear Orientation (Angstroms)
    I     Atom           X                Y                Z
 ----------------------------------------------------------------
    1      C       0.0000000000     0.0000000000     0.0000000000
    2      C       0.0000000000     0.0000000000     1.3949600000
    3      Cl      1.5261815140     0.0000000000     2.2594170471
    4      C      -1.1901880373     0.0256249026     2.1059255403
    5      Cl     -1.1548436435     0.0351778398     3.8595433764
    6      C      -2.4041742747     0.0535064326     1.4351028665
    7      Cl     -3.9099833729     0.0870232313     2.3339530118
    8      C      -2.4180259722     0.0546630380     0.0478935036
    9      H      -3.3603520375     0.0692493833    -0.4851290834
   10      C      -1.2274122092     0.0272853135    -0.6622934626
   11      Cl     -1.2645630159    -0.0058824468    -2.4155862839
   12      C       1.2779219872    -0.0284629571    -0.7628147595
   13      C       2.3095886281    -0.8932703637    -0.3971844912
   14      Cl      2.0841394724    -1.9836059182     0.9581225060
   15      C       3.5004827568    -0.9194878930    -1.1069450245
   16      Cl      4.7739092873    -2.0261183446    -0.6270805489
   17      C       3.6821124948    -0.0819958503    -2.1978886372
   18      Cl      5.1879324501    -0.1155248115    -3.0967201401
   19      C       2.6636000698     0.7822218600    -2.5724593424
   20      H       2.7980411655     1.4448431951    -3.4181323354
   21      C       1.4736782845     0.8090230106    -1.8610916159
   22      Cl      0.2100943914     1.9325319622    -2.3275671039
 ----------------------------------------------------------------
 Nuclear Repulsion Energy =        2792.99745202 hartrees
 There are      105 alpha and      105 beta electrons
 Requested basis set is 6-311++G(d,p)
 There are 186 shells and 518 basis functions

 Total QAlloc Memory Limit   2000 MB
 Mega-Array Size       188 MB
 MEM_STATIC part       192 MB
 A cutoff of  1.0D-15 yielded  12490 shell pairs
 There are    108736 function pairs (    116983 Cartesian)
 Smallest overlap matrix eigenvalue = 1.97E-07
 Linear dependence detected in AO basis
 Number of orthogonalized atomic orbitals = 512
 Maximum deviation from orthogonality = 4.335E-10

 Scale SEOQF with 1.000000e-02/1.000000e-01/1.000000e-01

 Standard Electronic Orientation quadrupole field applied
 Nucleus-field energy     =    -0.0000000830 hartrees
 Guess from superposition of atomic densities
 Warning:  Energy on first SCF cycle will be non-variational
 SAD guess density has 210.000000 electrons

 -----------------------------------------------------------------------
  General SCF calculation program by
  Eric Jon Sundstrom, Paul Horn, Yuezhi Mao, Dmitri Zuev, Alec White,
  David Stuck, Shaama M.S., Shane Yost, Joonho Lee, David Small,
  Daniel Levine, Susi Lehtola, Hugh Burton, Evgeny Epifanovsky,
  Bang C. Huynh
 -----------------------------------------------------------------------
 Exchange:     0.2000 Hartree-Fock + 0.0800 Slater + 0.7200 B88
 Correlation:  0.1900 VWN1RPA + 0.8100 LYP
 Using SG-1 standard quadrature grid
 A restricted SCF calculation will be
 performed using DIIS
 SCF converges when DIIS error is below 1.0e-08
 ---------------------------------------
  Cycle       Energy         DIIS error
 ---------------------------------------
    1   -4145.3286485108      2.71e-02  
    2   -4140.1421160517      1.79e-03  
    3   -4140.0798913718      2.16e-03  
    4   -4140.2329634779      5.69e-04  
    5   -4140.2430483223      2.30e-04  
    6   -4140.2445236457      9.30e-05  
    7   -4140.2447794701      3.09e-05  
    8   -4140.2448093923      7.86e-06  
    9   -4140.2448110265      3.53e-06  
   10   -4140.2448114439      7.71e-07  
   11   -4140.2448114640      2.05e-07  
   12   -4140.2448114649      7.62e-08  
   13   -4140.2448114658      2.09e-08  
   14   -4140.2448114653      5.41e-09  Convergence criterion met
 ---------------------------------------
 SCF time:   CPU 964.74s  wall 965.00s 
 SCF   energy in the final basis set =    -4140.2448114653
 Total energy in the final basis set =    -4140.2448114653

 --------------------------------------------------------------

                    Orbital Energies (a.u.)
 --------------------------------------------------------------

 Alpha MOs
 -- Occupied --
********-101.5831-101.5784-101.5783-101.5743-101.5743-101.5739-101.5739
-10.2834 -10.2834 -10.2823 -10.2823 -10.2802 -10.2801 -10.2794 -10.2793
-10.2463 -10.2460 -10.2282 -10.2282  -9.4974  -9.4974  -9.4929  -9.4928
 -9.4914  -9.4914  -9.4910  -9.4909  -7.2625  -7.2624  -7.2580  -7.2577
 -7.2560  -7.2557  -7.2557  -7.2556  -7.2523  -7.2522  -7.2515  -7.2515
 -7.2477  -7.2476  -7.2469  -7.2468  -7.2460  -7.2459  -7.2456  -7.2456
 -7.2455  -7.2454  -7.2448  -7.2447  -0.9790  -0.9577  -0.9368  -0.9228
 -0.9000  -0.8961  -0.8773  -0.8629  -0.8623  -0.8344  -0.8087  -0.7657
 -0.7629  -0.7456  -0.6712  -0.6555  -0.6413  -0.6172  -0.5691  -0.5606
 -0.5399  -0.5268  -0.5036  -0.4884  -0.4807  -0.4770  -0.4761  -0.4699
 -0.4670  -0.4474  -0.4448  -0.4326  -0.4251  -0.4214  -0.4166  -0.4017
 -0.3939  -0.3689  -0.3634  -0.3576  -0.3567  -0.3555  -0.3467  -0.3423
 -0.3405  -0.3286  -0.3214  -0.3044  -0.2960  -0.2895  -0.2704  -0.2689
 -0.2483
 -- Virtual --
 -0.0844  -0.0662  -0.0636  -0.0533  -0.0529  -0.0382  -0.0130  -0.0078
 -0.0075   0.0037   0.0044   0.0053   0.0189   0.0200   0.0237   0.0270
  0.0356   0.0434   0.0497   0.0521   0.0549   0.0608   0.0670   0.0680
  0.0691   0.0718   0.0800   0.0808   0.0859   0.0880   0.0899   0.0910
  0.0936   0.1014   0.1016   0.1035   0.1112   0.1129   0.1145   0.1174
  0.1190   0.1205   0.1232   0.1238   0.1305   0.1325   0.1374   0.1401
  0.1470   0.1510   0.1522   0.1540   0.1606   0.1691   0.1695   0.1708
  0.1732   0.1789   0.1818   0.1832   0.1857   0.1947   0.1981   0.2018
  0.2026   0.2040   0.2174   0.2220   0.2227   0.2265   0.2288   0.2295
  0.2330   0.2365   0.2379   0.2429   0.2445   0.2512   0.2570   0.2583
  0.2635   0.2639   0.2661   0.2691   0.2697   0.2743   0.2779   0.2821
  0.2899   0.2939   0.3010   0.3015   0.3033   0.3043   0.3094   0.3158
  0.3210   0.3258   0.3411   0.3449   0.3538   0.3770   0.4007   0.4060
  0.4071   0.4277   0.4316   0.4347   0.4396   0.4422   0.4528   0.4531
  0.4611   0.4655   0.4662   0.4694   0.4771   0.4800   0.4807   0.4845
  0.4902   0.4907   0.4989   0.5030   0.5113   0.5145   0.5250   0.5286
  0.5458   0.5555   0.5612   0.5652   0.5679   0.5843   0.5853   0.5910
  0.5930   0.5965   0.5995   0.6093   0.6169   0.6170   0.6213   0.6240
  0.6314   0.6326   0.6465   0.6547   0.6624   0.6631   0.6715   0.6836
  0.7071   0.7168   0.7176   0.7448   0.7595   0.7758   0.7791   0.7874
  0.7951   0.8043   0.8046   0.8136   0.8239   0.8241   0.8308   0.8342
  0.8347   0.8406   0.8411   0.8442   0.8499   0.8565   0.8568   0.8602
  0.8635   0.8674   0.8804   0.8822   0.8889   0.8929   0.8929   0.9045
  0.9094   0.9116   0.9163   0.9206   0.9285   0.9319   0.9403   0.9446
  0.9476   0.9603   0.9621   0.9628   0.9653   0.9682   0.9799   0.9821
  0.9929   0.9934   1.0011   1.0060   1.0304   1.0428   1.0465   1.0576
  1.0700   1.0935   1.1062   1.1137   1.1369   1.1446   1.1539   1.1668
  1.1886   1.2078   1.2174   1.2294   1.2347   1.2504   1.2589   1.2638
  1.2800   1.2811   1.2868   1.2903   1.3036   1.3044   1.3249   1.3274
  1.3344   1.3384   1.3664   1.3900   1.4053   1.4192   1.4477   1.4671
  1.5094   1.5216   1.5409   1.5567   1.5612   1.5873   1.5994   1.6114
  1.6385   1.6526   1.7077   1.7110   1.7453   1.7766   1.7791   1.7955
  1.7966   1.8107   1.8228   1.8495   1.8634   1.8732   1.8814   1.8850
  1.8976   1.8990   1.9454   1.9561   1.9839   2.0242   2.0356   2.0658
  2.0874   2.1058   2.1208   2.1823   2.2010   2.2023   2.2254   2.2287
  2.2345   2.2366   2.2448   2.2647   2.2842   2.2847   2.2873   2.3079
  2.3116   2.3168   2.3663   2.3667   2.3710   2.4039   2.4148   2.4264
  2.4395   2.4517   2.4542   2.4724   2.4884   2.4889   2.5176   2.5206
  2.5568   2.5655   2.5701   2.5892   2.6014   2.6258   2.6357   2.6397
  2.6615   2.6792   2.6909   2.7189   2.7341   2.7433   2.7576   2.7770
  2.7867   2.8150   2.8182   2.8910   2.8946   2.9113   2.9511   3.0236
  3.0722   3.0732   3.0896   3.1273   3.1386   3.1534   3.1577   3.1828
  3.2375   3.2406   3.2660   3.2748   3.3807   3.3899   3.4469   3.5380
  3.6359   3.6405   3.7384   3.7546   3.8815   3.9099   4.0090   4.0224
  4.3695   4.8122   4.8226   9.7329   9.7483   9.7951   9.7969   9.8249
  9.8406   9.8492   9.8611  23.2608  23.4389  23.8153  23.8285  23.8493
 23.8515  23.9472  23.9826  23.9882  24.0440  24.0828  24.0946  25.7046
 25.7206  25.7850  25.7854  25.8671  25.8721  26.0572  26.0817  26.0875
 26.1274  26.1390  26.2188  26.2612  26.4447  26.4885  26.5108  26.5376
 26.5824  26.7080  26.7202  26.7539  26.8225  26.9998  27.0472 215.7241
215.7383 215.7924 215.7946 215.8270 215.8435 215.8679 215.8858
 --------------------------------------------------------------

          Ground-State Mulliken Net Atomic Charges

     Atom                 Charge (a.u.)
  ----------------------------------------
      1 C                    -1.033270
      2 C                    -1.230558
      3 Cl                    0.519932
      4 C                     0.845050
      5 Cl                    0.635115
      6 C                    -0.483975
      7 Cl                    0.551398
      8 C                    -0.505557
      9 H                     0.228320
     10 C                    -0.022078
     11 Cl                    0.511333
     12 C                    -1.053493
     13 C                    -1.243917
     14 Cl                    0.517410
     15 C                     0.859334
     16 Cl                    0.636068
     17 C                    -0.489985
     18 Cl                    0.550499
     19 C                    -0.507934
     20 H                     0.228528
     21 C                    -0.025419
     22 Cl                    0.513200
  ----------------------------------------
  Sum of atomic charges =     0.000000

 -----------------------------------------------------------------
                    Cartesian Multipole Moments
 -----------------------------------------------------------------
    Charge (ESU x 10^10)
                -0.0000
    Dipole Moment (Debye)
         X      -0.7408      Y       0.6222      Z      -1.2654
       Tot       1.5928
    Quadrupole Moments (Debye-Ang)
        XX    -169.1019     XY       1.3777     YY    -172.1866
        XZ       0.8533     YZ      -3.5198     ZZ    -168.0707
    Octopole Moments (Debye-Ang^2)
       XXX    -431.2160    XXY      34.8489    XYY    -138.8821
       YYY      78.2038    XXZ      13.7613    XYZ      -6.1188
       YYZ      18.0096    XZZ    -123.5301    YZZ      30.4469
       ZZZ      33.5480
    Hexadecapole Moments (Debye-Ang^3)
      XXXX   -7735.0711   XXXY     572.8300   XXYY   -1498.4283
      XYYY     571.8663   YYYY   -1209.5046   XXXZ    1427.6072
      XXYZ      36.7987   XYYZ     486.6997   YYYZ     195.5299
      XXZZ   -2038.1828   XYZZ     202.3190   YYZZ    -978.0379
      XZZZ    1395.8899   YZZZ     161.0097   ZZZZ   -4566.4836
 -----------------------------------------------------------------
 Calculating analytic gradient of the SCF energy
 Gradient of SCF Energy
            1           2           3           4           5           6
    1  -0.0190814  -0.0098778   0.0315538  -0.0007325   0.0007779   0.0061390
    2   0.0009140  -0.0043116  -0.0741857   0.0003498   0.0001675  -0.0003900
    3   0.0120378  -0.0080671  -0.0426547  -0.0236790   0.0050938   0.0007056
            7           8           9          10          11          12
    1  -0.0027877   0.0093976  -0.0005329   0.0058627   0.0603990   0.0194161
    2   0.0001100  -0.0004484   0.0002984   0.0034679   0.0722925  -0.0013498
    3   0.0069782   0.0068306  -0.0009027   0.0020386  -0.0065466  -0.0115550
           13          14          15          16          17          18
    1   0.0011346  -0.0223017  -0.0172293   0.0031508  -0.0028782   0.0068131
    2   0.0117392   0.0662975   0.0148307  -0.0034992  -0.0022505  -0.0034044
    3  -0.0068159   0.0583596  -0.0071244   0.0017886   0.0048982  -0.0003734
           19          20          21          22
    1  -0.0001768  -0.0004510  -0.0032285  -0.0653667
    2  -0.0074022   0.0005580  -0.0059533  -0.0678305
    3   0.0090437  -0.0007727   0.0030278  -0.0023110
 Max gradient component =       7.419E-02
 RMS gradient           =       2.385E-02
 Gradient time:  CPU 347.55 s  wall 347.55 s
 Geometry Optimization Parameters
   NAtoms,    NIC,     NZ,  NCons,   NDum,   NFix, NCnnct, MaxDiis
       22     171      22       0       0       0       0       0


** GEOMETRY OPTIMIZATION IN DELOCALIZED INTERNAL COORDINATES **
   Searching for a Minimum

   Optimization Cycle:   1

                       Coordinates (Angstroms)
     ATOM                X               Y               Z
      1  C         0.0000000000    0.0000000000    0.0000000000
      2  C         0.0000000000    0.0000000000    1.3949600000
      3  Cl        1.5261815140    0.0000000000    2.2594170471
      4  C        -1.1901880373    0.0256249026    2.1059255403
      5  Cl       -1.1548436435    0.0351778398    3.8595433764
      6  C        -2.4041742747    0.0535064326    1.4351028665
      7  Cl       -3.9099833729    0.0870232313    2.3339530118
      8  C        -2.4180259722    0.0546630380    0.0478935036
      9  H        -3.3603520375    0.0692493833   -0.4851290834
     10  C        -1.2274122092    0.0272853135   -0.6622934626
     11  Cl       -1.2645630159   -0.0058824468   -2.4155862839
     12  C         1.2779219872   -0.0284629571   -0.7628147595
     13  C         2.3095886281   -0.8932703637   -0.3971844912
     14  Cl        2.0841394724   -1.9836059182    0.9581225060
     15  C         3.5004827568   -0.9194878930   -1.1069450245
     16  Cl        4.7739092873   -2.0261183446   -0.6270805489
     17  C         3.6821124948   -0.0819958503   -2.1978886372
     18  Cl        5.1879324501   -0.1155248115   -3.0967201401
     19  C         2.6636000698    0.7822218600   -2.5724593424
     20  H         2.7980411655    1.4448431951   -3.4181323354
     21  C         1.4736782845    0.8090230106   -1.8610916159
     22  Cl        0.2100943914    1.9325319622   -2.3275671039
   Point Group: c1    Number of degrees of freedom:    60


   Energy is  -4140.244811465


 Attempting to generate delocalized internal coordinates
 Initial Hessian constructed with Jon Baker's OPTIMIZE code

 60 Hessian modes will be used to form the next step
  Hessian Eigenvalues:
     0.016316    0.017505    0.019761    0.020575    0.020682    0.021678
     0.022464    0.022741    0.023495    0.024090    0.024090    0.024114
     0.024114    0.024135    0.024135    0.024143    0.024143    0.055164
     0.085125    0.101101    0.108009    0.159995    0.159995    0.215959
     0.220919    0.227119    0.232032    0.236393    0.238176    0.249981
     0.249983    0.249991    0.249992    0.249993    0.250000    0.250000
     0.250000    0.287279    0.287923    0.290267    0.292902    0.301033
     0.301033    0.301033    0.301033    0.315933    0.356665    0.356665
     0.401151    0.407943    0.418682    0.425401    0.457057    0.458519
     0.466670    0.468855    0.478201    0.478202    0.479142    0.479142

 Minimum search - taking simple RFO step
 Searching for Lamda that Minimizes Along All modes
 Value Taken    Lamda =  -0.09057015
 Calculated Step too Large.  Step scaled by  0.448369
 Step Taken.  Stepsize is  0.300000

                             Maximum     Tolerance    Cnvgd?
         Gradient           0.096469      0.000300      NO
         Displacement       0.221618      0.001200      NO
         Energy change     *********      0.000001      NO


 New Cartesian Coordinates Obtained by Inverse Iteration

 Displacement from previous Coordinates is:  0.310666
 ----------------------------------------------------------------
             Standard Nuclear Orientation (Angstroms)
    I     Atom           X                Y                Z
 ----------------------------------------------------------------
    1      C       0.0014500972    -0.0017493275     0.0077440406
    2      C      -0.0111232242     0.0177198922     1.4100913512
    3      Cl      1.5016978506     0.0426938749     2.2826272118
    4      C      -1.2068681757     0.0430416403     2.1229284531
    5      Cl     -1.1802997242     0.0746499502     3.8733498830
    6      C      -2.4201950854     0.0551099349     1.4422854462
    7      Cl     -3.9359174468     0.0894663486     2.3170671879
    8      C      -2.4301593896     0.0396035017     0.0561327316
    9      H      -3.3708335064     0.0410326332    -0.4790115035
   10      C      -1.2367890080     0.0094911082    -0.6487541583
   11      Cl     -1.2985438104    -0.0476102110    -2.3947519307
   12      C       1.2837297101    -0.0322419814    -0.7585950375
   13      C       2.3207688685    -0.9107196931    -0.4123158673
   14      Cl      2.0992082706    -2.0182286219     0.9197515090
   15      C       3.5162957208    -0.9362297460    -1.1255163051
   16      Cl      4.7843854018    -2.0531168348    -0.6667944770
   17      C       3.6959093303    -0.0820133066    -2.2089150131
   18      Cl      5.1889859953    -0.0978584887    -3.1221637914
   19      C       2.6821542963     0.7919393602    -2.5701083345
   20      H       2.8188108125     1.4642763612    -3.4071148769
   21      C       1.4956930749     0.8165734752    -1.8534670354
   22      Cl      0.2597798805     1.9609717140    -2.3204444610
 ----------------------------------------------------------------
 Nuclear Repulsion Energy =        2780.01751623 hartrees
 There are      105 alpha and      105 beta electrons
 Applying Cartesian multipole field
    Component          Value
    ---------          -----
     (2,0,0)        1.00000E-12
     (0,2,0)        2.00000E-11
     (0,0,2)       -3.00000E-11
 Nucleus-field energy     =    -0.0000000828 hartrees
 Requested basis set is 6-311++G(d,p)
 There are 186 shells and 518 basis functions
 A cutoff of  1.0D-15 yielded  12466 shell pairs
 There are    108462 function pairs (    116693 Cartesian)
 Smallest overlap matrix eigenvalue = 2.06E-07
 Linear dependence detected in AO basis
 Number of orthogonalized atomic orbitals = 512
 Maximum deviation from orthogonality = 3.904E-10
 Guess from superposition of atomic densities
 Warning:  Energy on first SCF cycle will be non-variational
 SAD guess density has 210.000000 electrons

 -----------------------------------------------------------------------
  General SCF calculation program by
  Eric Jon Sundstrom, Paul Horn, Yuezhi Mao, Dmitri Zuev, Alec White,
  David Stuck, Shaama M.S., Shane Yost, Joonho Lee, David Small,
  Daniel Levine, Susi Lehtola, Hugh Burton, Evgeny Epifanovsky,
  Bang C. Huynh
 -----------------------------------------------------------------------
 Exchange:     0.2000 Hartree-Fock + 0.0800 Slater + 0.7200 B88
 Correlation:  0.1900 VWN1RPA + 0.8100 LYP
 Using SG-1 standard quadrature grid
 A restricted SCF calculation will be
 performed using DIIS
 SCF converges when DIIS error is below 1.0e-08
 ---------------------------------------
  Cycle       Energy         DIIS error
 ---------------------------------------
    1   -4145.2435927946      2.69e-02  
    2   -4140.1788678681      1.77e-03  
    3   -4140.1190929818      2.13e-03  
    4   -4140.2678943657      5.59e-04  
    5   -4140.2776426845      2.29e-04  
    6   -4140.2791202988      9.02e-05  
    7   -4140.2793594066      2.95e-05  
    8   -4140.2793862753      8.13e-06  
    9   -4140.2793880091      3.73e-06  
   10   -4140.2793884855      7.01e-07  
   11   -4140.2793885018      1.90e-07  
   12   -4140.2793885026      7.15e-08  
   13   -4140.2793885029      1.98e-08  
   14   -4140.2793885030      5.14e-09  Convergence criterion met
 ---------------------------------------
 SCF time:   CPU 957.61s  wall 958.00s 
 SCF   energy in the final basis set =    -4140.2793885030
 Total energy in the final basis set =    -4140.2793885030

 --------------------------------------------------------------

                    Orbital Energies (a.u.)
 --------------------------------------------------------------

 Alpha MOs
 -- Occupied --
********-101.5831-101.5791-101.5790-101.5747-101.5746-101.5745-101.5745
-10.2844 -10.2844 -10.2822 -10.2822 -10.2806 -10.2806 -10.2794 -10.2794
-10.2482 -10.2479 -10.2272 -10.2271  -9.4975  -9.4975  -9.4935  -9.4935
 -9.4914  -9.4913  -9.4912  -9.4912  -7.2625  -7.2624  -7.2587  -7.2584
 -7.2561  -7.2560  -7.2559  -7.2556  -7.2523  -7.2523  -7.2516  -7.2515
 -7.2483  -7.2483  -7.2475  -7.2475  -7.2460  -7.2459  -7.2458  -7.2457
 -7.2454  -7.2452  -7.2452  -7.2451  -0.9758  -0.9573  -0.9323  -0.9209
 -0.9025  -0.8979  -0.8775  -0.8655  -0.8573  -0.8353  -0.8071  -0.7626
 -0.7622  -0.7446  -0.6694  -0.6522  -0.6403  -0.6172  -0.5674  -0.5592
 -0.5396  -0.5268  -0.5031  -0.4888  -0.4786  -0.4760  -0.4741  -0.4694
 -0.4657  -0.4450  -0.4415  -0.4316  -0.4246  -0.4209  -0.4124  -0.4010
 -0.3933  -0.3688  -0.3634  -0.3572  -0.3554  -0.3550  -0.3469  -0.3420
 -0.3396  -0.3294  -0.3222  -0.3068  -0.2970  -0.2868  -0.2802  -0.2694
 -0.2548
 -- Virtual --
 -0.0851  -0.0657  -0.0620  -0.0526  -0.0503  -0.0397  -0.0111  -0.0062
 -0.0060   0.0054   0.0058   0.0063   0.0194   0.0201   0.0239   0.0269
  0.0361   0.0436   0.0497   0.0518   0.0557   0.0604   0.0669   0.0678
  0.0686   0.0724   0.0803   0.0807   0.0857   0.0880   0.0904   0.0918
  0.0943   0.1003   0.1012   0.1036   0.1113   0.1133   0.1140   0.1172
  0.1191   0.1204   0.1228   0.1241   0.1304   0.1330   0.1380   0.1400
  0.1466   0.1506   0.1513   0.1535   0.1604   0.1678   0.1690   0.1699
  0.1725   0.1775   0.1814   0.1822   0.1844   0.1943   0.1975   0.2009
  0.2023   0.2028   0.2173   0.2210   0.2213   0.2265   0.2279   0.2293
  0.2323   0.2373   0.2382   0.2419   0.2438   0.2525   0.2558   0.2560
  0.2613   0.2640   0.2666   0.2682   0.2684   0.2738   0.2776   0.2802
  0.2905   0.2935   0.2994   0.3006   0.3024   0.3043   0.3082   0.3148
  0.3230   0.3261   0.3383   0.3445   0.3522   0.3796   0.3999   0.4051
  0.4078   0.4281   0.4309   0.4349   0.4383   0.4417   0.4526   0.4529
  0.4612   0.4663   0.4670   0.4702   0.4760   0.4797   0.4825   0.4874
  0.4890   0.4960   0.5007   0.5031   0.5125   0.5127   0.5227   0.5277
  0.5462   0.5522   0.5566   0.5587   0.5691   0.5808   0.5868   0.5894
  0.5946   0.5963   0.5981   0.6103   0.6134   0.6175   0.6225   0.6238
  0.6308   0.6315   0.6427   0.6564   0.6606   0.6625   0.6704   0.6853
  0.7047   0.7140   0.7166   0.7500   0.7794   0.7805   0.7888   0.7923
  0.7990   0.8081   0.8090   0.8164   0.8239   0.8252   0.8319   0.8342
  0.8353   0.8402   0.8407   0.8434   0.8499   0.8542   0.8581   0.8598
  0.8635   0.8675   0.8809   0.8825   0.8885   0.8947   0.8962   0.9004
  0.9106   0.9110   0.9170   0.9231   0.9296   0.9310   0.9392   0.9442
  0.9487   0.9578   0.9604   0.9612   0.9661   0.9713   0.9792   0.9805
  0.9906   0.9947   0.9994   1.0022   1.0196   1.0361   1.0448   1.0581
  1.0584   1.0882   1.0930   1.1113   1.1367   1.1419   1.1533   1.1625
  1.1856   1.2063   1.2151   1.2259   1.2325   1.2484   1.2538   1.2626
  1.2808   1.2828   1.2878   1.2891   1.2956   1.3061   1.3147   1.3272
  1.3286   1.3363   1.3660   1.3848   1.4021   1.4189   1.4453   1.4652
  1.5084   1.5211   1.5391   1.5516   1.5571   1.5787   1.5979   1.6095
  1.6363   1.6508   1.7059   1.7119   1.7465   1.7749   1.7764   1.7947
  1.7985   1.8054   1.8218   1.8459   1.8616   1.8706   1.8778   1.8796
  1.8935   1.8950   1.9446   1.9483   1.9784   2.0236   2.0345   2.0648
  2.0848   2.1057   2.1197   2.1920   2.1978   2.2225   2.2263   2.2332
  2.2350   2.2402   2.2441   2.2664   2.2825   2.2827   2.2874   2.3045
  2.3074   2.3141   2.3572   2.3672   2.3679   2.4030   2.4122   2.4239
  2.4341   2.4434   2.4532   2.4563   2.4809   2.4925   2.5106   2.5195
  2.5593   2.5629   2.5649   2.5907   2.5989   2.6201   2.6328   2.6399
  2.6579   2.6761   2.6871   2.7153   2.7205   2.7421   2.7566   2.7744
  2.7845   2.8098   2.8153   2.8856   2.8885   2.9070   2.9486   3.0154
  3.0677   3.0692   3.0855   3.1255   3.1313   3.1413   3.1541   3.1770
  3.2295   3.2367   3.2612   3.2660   3.3773   3.3835   3.4424   3.5361
  3.6336   3.6347   3.7359   3.7513   3.8709   3.9051   4.0056   4.0210
  4.3704   4.8033   4.8175   9.7281   9.7493   9.7919   9.7963   9.8064
  9.8259   9.8542   9.8647  23.2642  23.4341  23.8071  23.8209  23.8390
 23.8409  23.9279  23.9661  23.9699  24.0277  24.0812  24.0869  25.7555
 25.7787  25.7835  25.7905  25.8651  25.8767  26.0536  26.0788  26.0877
 26.1234  26.1285  26.2133  26.2687  26.4100  26.4454  26.4830  26.5118
 26.5265  26.6880  26.7148  26.7514  26.8039  26.9828  27.0266 215.7190
215.7393 215.7885 215.7937 215.8057 215.8280 215.8707 215.8867
 --------------------------------------------------------------

          Ground-State Mulliken Net Atomic Charges

     Atom                 Charge (a.u.)
  ----------------------------------------
      1 C                    -0.895781
      2 C                    -1.152515
      3 Cl                    0.504943
      4 C                     0.840922
      5 Cl                    0.629545
      6 C                    -0.565838
      7 Cl                    0.553576
      8 C                    -0.472016
      9 H                     0.230784
     10 C                    -0.149462
     11 Cl                    0.488703
     12 C                    -0.917791
     13 C                    -1.165809
     14 Cl                    0.503104
     15 C                     0.859249
     16 Cl                    0.630162
     17 C                    -0.572409
     18 Cl                    0.552621
     19 C                    -0.471364
     20 H                     0.230970
     21 C                    -0.152988
     22 Cl                    0.491394
  ----------------------------------------
  Sum of atomic charges =     0.000000

 -----------------------------------------------------------------
                    Cartesian Multipole Moments
 -----------------------------------------------------------------
    Charge (ESU x 10^10)
                -0.0000
    Dipole Moment (Debye)
         X      -0.7137      Y       0.5995      Z      -1.2195
       Tot       1.5349
    Quadrupole Moments (Debye-Ang)
        XX    -168.9190     XY       1.5750     YY    -171.7919
        XZ       0.7326     YZ      -3.3092     ZZ    -168.1931
    Octopole Moments (Debye-Ang^2)
       XXX    -430.5245    XXY      34.2250    XYY    -137.6690
       YYY      77.4151    XXZ      13.5745    XYZ      -6.4386
       YYZ      17.9906    XZZ    -123.2893    YZZ      30.6716
       ZZZ      36.0504
    Hexadecapole Moments (Debye-Ang^3)
      XXXX   -7789.5363   XXXY     574.4046   XXYY   -1510.5900
      XYYY     570.2861   YYYY   -1233.5435   XXXZ    1455.3184
      XXYZ      31.7166   XYYZ     495.4100   YYYZ     176.5861
      XXZZ   -2050.2470   XYZZ     205.7807   YYZZ    -984.5003
      XZZZ    1424.7260   YZZZ     148.0933   ZZZZ   -4582.7707
 -----------------------------------------------------------------
 Calculating analytic gradient of the SCF energy
 Gradient of SCF Energy
            1           2           3           4           5           6
    1  -0.0127558  -0.0065720   0.0217983  -0.0005708   0.0008650   0.0037076
    2   0.0008678  -0.0035606  -0.0539972  -0.0000438   0.0001972  -0.0002976
    3   0.0082248  -0.0034888  -0.0310608  -0.0166986   0.0045651  -0.0003187
            7           8           9          10          11          12
    1  -0.0022331   0.0064649  -0.0005511   0.0012031   0.0436068   0.0130601
    2   0.0001406  -0.0001113   0.0001949   0.0027957   0.0525408  -0.0012043
    3   0.0046596   0.0049076  -0.0006409   0.0005275  -0.0033012  -0.0077879
           13          14          15          16          17          18
    1   0.0023424  -0.0155710  -0.0120420   0.0027768  -0.0022921   0.0047323
    2   0.0071496   0.0486970   0.0106831  -0.0032576  -0.0008599  -0.0021636
    3  -0.0037243   0.0416244  -0.0048999   0.0017129   0.0027852  -0.0005967
           19          20          21          22
    1  -0.0000504  -0.0002157  -0.0014155  -0.0462880
    2  -0.0053525   0.0004998  -0.0028032  -0.0501148
    3   0.0061610  -0.0006573  -0.0004290  -0.0015640
 Max gradient component =       5.400E-02
 RMS gradient           =       1.718E-02
 Gradient time:  CPU 350.19 s  wall 350.20 s
 Geometry Optimization Parameters
   NAtoms,    NIC,     NZ,  NCons,   NDum,   NFix, NCnnct, MaxDiis
       22     171      22       0       0       0       0       0

 Cartesian Hessian Update
 Hessian updated using BFGS update


** GEOMETRY OPTIMIZATION IN DELOCALIZED INTERNAL COORDINATES **
   Searching for a Minimum

   Optimization Cycle:   2

                       Coordinates (Angstroms)
     ATOM                X               Y               Z
      1  C         0.0014500972   -0.0017493275    0.0077440406
      2  C        -0.0111232242    0.0177198922    1.4100913512
      3  Cl        1.5016978506    0.0426938749    2.2826272118
      4  C        -1.2068681757    0.0430416403    2.1229284531
      5  Cl       -1.1802997242    0.0746499502    3.8733498830
      6  C        -2.4201950854    0.0551099349    1.4422854462
      7  Cl       -3.9359174468    0.0894663486    2.3170671879
      8  C        -2.4301593896    0.0396035017    0.0561327316
      9  H        -3.3708335064    0.0410326332   -0.4790115035
     10  C        -1.2367890080    0.0094911082   -0.6487541583
     11  Cl       -1.2985438104   -0.0476102110   -2.3947519307
     12  C         1.2837297101   -0.0322419814   -0.7585950375
     13  C         2.3207688685   -0.9107196931   -0.4123158673
     14  Cl        2.0992082706   -2.0182286219    0.9197515090
     15  C         3.5162957208   -0.9362297460   -1.1255163051
     16  Cl        4.7843854018   -2.0531168348   -0.6667944770
     17  C         3.6959093303   -0.0820133066   -2.2089150131
     18  Cl        5.1889859953   -0.0978584887   -3.1221637914
     19  C         2.6821542963    0.7919393602   -2.5701083345
     20  H         2.8188108125    1.4642763612   -3.4071148769
     21  C         1.4956930749    0.8165734752   -1.8534670354
     22  Cl        0.2597798805    1.9609717140   -2.3204444610
   Point Group: c1    Number of degrees of freedom:    60


   Energy is  -4140.279388503

 Hessian updated using BFGS update

 58 Hessian modes will be used to form the next step
  Hessian Eigenvalues:
     0.016316    0.017505    0.019846    0.020575    0.020682    0.021678
     0.022489    0.022741    0.023495    0.024090    0.024090    0.024114
     0.024114    0.024135    0.024135    0.024143    0.024143    0.055172
     0.082120    0.101101    0.125028    0.159995    0.160012    0.215694
     0.225867    0.227119    0.232032    0.236195    0.238176    0.249280
     0.249981    0.249989    0.249991    0.249993    0.250000    0.250000
     0.250819    0.287923    0.288417    0.290267    0.292997    0.300141
     0.301219    0.316212    0.356649    0.356665    0.402279    0.407943
     0.418682    0.424797    0.457320    0.458519    0.466670    0.469681
     0.478202    0.478398    0.478731    0.479142

 Minimum search - taking simple RFO step
 Searching for Lamda that Minimizes Along All modes
 Value Taken    Lamda =  -0.05308993
 Calculated Step too Large.  Step scaled by  0.539567
 Step Taken.  Stepsize is  0.300000

                             Maximum     Tolerance    Cnvgd?
         Gradient           0.070452      0.000300      NO
         Displacement       0.224376      0.001200      NO
         Energy change     -0.034577      0.000001      NO


 New Cartesian Coordinates Obtained by Inverse Iteration

 Displacement from previous Coordinates is:  0.321546
 ----------------------------------------------------------------
             Standard Nuclear Orientation (Angstroms)
    I     Atom           X                Y                Z
 ----------------------------------------------------------------
    1      C       0.0060615680    -0.0034186381     0.0129460983
    2      C      -0.0145255340     0.0410250512     1.4192531979
    3      Cl      1.4894181132     0.0968948489     2.2934012441
    4      C      -1.2144534342     0.0667073427     2.1348141484
    5      Cl     -1.2005699852     0.1273328846     3.8791335654
    6      C      -2.4261025854     0.0556927214     1.4450645244
    7      Cl     -3.9491066137     0.0889819473     2.2989896869
    8      C      -2.4330754869     0.0171663838     0.0593025977
    9      H      -3.3716703247     0.0005961272    -0.4775627609
   10      C      -1.2369830375    -0.0138463095    -0.6406872185
   11      Cl     -1.3170446349    -0.1005692597    -2.3815388813
   12      C       1.2859065405    -0.0354967592    -0.7527853503
   13      C       2.3212172748    -0.9309702604    -0.4265481995
   14      Cl      2.0938905984    -2.0574151158     0.8801290723
   15      C       3.5209118106    -0.9573067930    -1.1424605477
   16      Cl      4.7809657677    -2.0862672784    -0.7131305138
   17      C       3.7010864242    -0.0823011189    -2.2130261359
   18      Cl      5.1829601949    -0.0826381729    -3.1367349759
   19      C       2.6944240484     0.8065143076    -2.5579290477
   20      H       2.8350736917     1.4913024817    -3.3830377313
   21      C       1.5105327724     0.8281366715    -1.8371608612
   22      Cl      0.2992227703     1.9966805216    -2.2964068886
 ----------------------------------------------------------------
 Nuclear Repulsion Energy =        2771.74723000 hartrees
 There are      105 alpha and      105 beta electrons
 Applying Cartesian multipole field
    Component          Value
    ---------          -----
     (2,0,0)        1.00000E-12
     (0,2,0)        2.00000E-11
     (0,0,2)       -3.00000E-11
 Nucleus-field energy     =    -0.0000000820 hartrees
 Requested basis set is 6-311++G(d,p)
 There are 186 shells and 518 basis functions
 A cutoff of  1.0D-15 yielded  12447 shell pairs
 There are    108331 function pairs (    116552 Cartesian)
 Smallest overlap matrix eigenvalue = 2.08E-07
 Linear dependence detected in AO basis
 Number of orthogonalized atomic orbitals = 512
 Maximum deviation from orthogonality = 3.934E-10
 Guess from superposition of atomic densities
 Warning:  Energy on first SCF cycle will be non-variational
 SAD guess density has 210.000000 electrons

 -----------------------------------------------------------------------
  General SCF calculation program by
  Eric Jon Sundstrom, Paul Horn, Yuezhi Mao, Dmitri Zuev, Alec White,
  David Stuck, Shaama M.S., Shane Yost, Joonho Lee, David Small,
  Daniel Levine, Susi Lehtola, Hugh Burton, Evgeny Epifanovsky,
  Bang C. Huynh
 -----------------------------------------------------------------------
 Exchange:     0.2000 Hartree-Fock + 0.0800 Slater + 0.7200 B88
 Correlation:  0.1900 VWN1RPA + 0.8100 LYP
 Using SG-1 standard quadrature grid
 A restricted SCF calculation will be
 performed using DIIS
 SCF converges when DIIS error is below 1.0e-08
 ---------------------------------------
  Cycle       Energy         DIIS error
 ---------------------------------------
    1   -4145.2013343926      2.68e-02  
    2   -4140.2036905353      1.76e-03  
    3   -4140.1427403789      2.13e-03  
    4   -4140.2922376062      5.60e-04  
    5   -4140.3019733381      2.33e-04  
    6   -4140.3035343452      8.85e-05  
    7   -4140.3037632368      2.93e-05  
    8   -4140.3037895967      8.35e-06  
    9   -4140.3037914144      3.90e-06  
   10   -4140.3037919429      6.49e-07  
   11   -4140.3037919569      1.79e-07  
   12   -4140.3037919578      6.91e-08  
   13   -4140.3037919579      1.89e-08  
   14   -4140.3037919576      4.97e-09  Convergence criterion met
 ---------------------------------------
 SCF time:   CPU 951.67s  wall 951.00s 
 SCF   energy in the final basis set =    -4140.3037919576
 Total energy in the final basis set =    -4140.3037919576

 --------------------------------------------------------------

                    Orbital Energies (a.u.)
 --------------------------------------------------------------

 Alpha MOs
 -- Occupied --
********-101.5829-101.5798-101.5797-101.5756-101.5756-101.5749-101.5749
-10.2849 -10.2849 -10.2819 -10.2819 -10.2808 -10.2808 -10.2790 -10.2790
-10.2486 -10.2483 -10.2262 -10.2262  -9.4974  -9.4974  -9.4943  -9.4942
 -9.4921  -9.4920  -9.4913  -9.4913  -7.2623  -7.2623  -7.2595  -7.2591
 -7.2569  -7.2568  -7.2560  -7.2557  -7.2523  -7.2522  -7.2515  -7.2515
 -7.2491  -7.2491  -7.2483  -7.2483  -7.2467  -7.2466  -7.2459  -7.2459
 -7.2459  -7.2458  -7.2455  -7.2453  -0.9740  -0.9573  -0.9295  -0.9198
 -0.9045  -0.8995  -0.8782  -0.8681  -0.8537  -0.8359  -0.8063  -0.7615
 -0.7602  -0.7438  -0.6680  -0.6500  -0.6397  -0.6171  -0.5662  -0.5585
 -0.5398  -0.5267  -0.5029  -0.4895  -0.4775  -0.4750  -0.4731  -0.4690
 -0.4649  -0.4451  -0.4372  -0.4312  -0.4246  -0.4200  -0.4090  -0.4004
 -0.3928  -0.3686  -0.3634  -0.3572  -0.3548  -0.3537  -0.3470  -0.3418
 -0.3389  -0.3301  -0.3231  -0.3104  -0.2975  -0.2893  -0.2844  -0.2684
 -0.2591
 -- Virtual --
 -0.0852  -0.0653  -0.0608  -0.0515  -0.0478  -0.0408  -0.0101  -0.0051
 -0.0047   0.0062   0.0070   0.0078   0.0199   0.0203   0.0242   0.0268
  0.0366   0.0438   0.0497   0.0515   0.0563   0.0603   0.0663   0.0678
  0.0684   0.0730   0.0806   0.0808   0.0856   0.0878   0.0909   0.0923
  0.0951   0.0996   0.1010   0.1036   0.1116   0.1135   0.1139   0.1171
  0.1192   0.1206   0.1227   0.1245   0.1303   0.1334   0.1386   0.1401
  0.1461   0.1502   0.1508   0.1529   0.1600   0.1662   0.1686   0.1693
  0.1719   0.1766   0.1798   0.1828   0.1832   0.1931   0.1970   0.2004
  0.2019   0.2026   0.2172   0.2203   0.2215   0.2268   0.2272   0.2295
  0.2318   0.2369   0.2398   0.2417   0.2433   0.2537   0.2545   0.2547
  0.2595   0.2638   0.2669   0.2674   0.2682   0.2734   0.2771   0.2794
  0.2913   0.2937   0.2972   0.3006   0.3027   0.3054   0.3066   0.3138
  0.3258   0.3275   0.3360   0.3431   0.3514   0.3808   0.3993   0.4046
  0.4081   0.4280   0.4317   0.4349   0.4373   0.4417   0.4523   0.4526
  0.4626   0.4665   0.4682   0.4709   0.4754   0.4795   0.4846   0.4871
  0.4884   0.4959   0.5038   0.5078   0.5105   0.5122   0.5218   0.5265
  0.5441   0.5475   0.5553   0.5575   0.5705   0.5769   0.5863   0.5871
  0.5956   0.5971   0.6003   0.6108   0.6116   0.6164   0.6243   0.6254
  0.6285   0.6331   0.6405   0.6580   0.6587   0.6618   0.6686   0.6861
  0.7026   0.7126   0.7167   0.7567   0.7824   0.7824   0.7903   0.7907
  0.8056   0.8126   0.8202   0.8218   0.8235   0.8256   0.8336   0.8363
  0.8368   0.8404   0.8411   0.8467   0.8504   0.8526   0.8567   0.8591
  0.8671   0.8679   0.8809   0.8824   0.8897   0.8947   0.8975   0.9010
  0.9104   0.9145   0.9173   0.9256   0.9313   0.9316   0.9395   0.9452
  0.9508   0.9557   0.9589   0.9607   0.9672   0.9729   0.9781   0.9829
  0.9909   0.9955   0.9972   1.0005   1.0109   1.0202   1.0463   1.0529
  1.0595   1.0821   1.0864   1.1127   1.1349   1.1414   1.1527   1.1598
  1.1835   1.2057   1.2125   1.2231   1.2311   1.2471   1.2498   1.2621
  1.2814   1.2843   1.2886   1.2896   1.2911   1.3073   1.3082   1.3256
  1.3269   1.3361   1.3657   1.3822   1.4002   1.4193   1.4468   1.4659
  1.5088   1.5215   1.5389   1.5488   1.5557   1.5751   1.5973   1.6092
  1.6355   1.6502   1.7060   1.7130   1.7482   1.7743   1.7749   1.7951
  1.8004   1.8013   1.8217   1.8442   1.8597   1.8694   1.8722   1.8801
  1.8926   1.8931   1.9424   1.9469   1.9758   2.0235   2.0340   2.0647
  2.0830   2.1081   2.1189   2.1952   2.1997   2.2254   2.2305   2.2320
  2.2438   2.2469   2.2605   2.2684   2.2810   2.2818   2.2886   2.3037
  2.3062   2.3152   2.3446   2.3573   2.3736   2.4016   2.4117   2.4127
  2.4282   2.4440   2.4463   2.4582   2.4774   2.4983   2.5097   2.5210
  2.5595   2.5615   2.5629   2.5927   2.5984   2.6158   2.6315   2.6420
  2.6571   2.6745   2.6834   2.7131   2.7132   2.7421   2.7563   2.7729
  2.7837   2.8074   2.8142   2.8826   2.8858   2.9082   2.9497   3.0138
  3.0652   3.0681   3.0830   3.1258   3.1265   3.1338   3.1527   3.1746
  3.2257   3.2358   3.2591   3.2602   3.3763   3.3810   3.4403   3.5375
  3.6314   3.6334   3.7344   3.7493   3.8669   3.9049   4.0046   4.0218
  4.3704   4.7953   4.8138   9.7237   9.7507   9.7908   9.7972   9.7973
  9.8212   9.8555   9.8651  23.2675  23.4354  23.8017  23.8174  23.8317
 23.8369  23.9192  23.9538  23.9559  24.0184  24.0803  24.0847  25.7780
 25.7824  25.8289  25.8538  25.8631  25.8990  26.0502  26.0722  26.0895
 26.1168  26.1230  26.1931  26.2981  26.3009  26.4182  26.4577  26.4936
 26.5197  26.6853  26.7101  26.7544  26.7892  26.9751  27.0166 215.7146
215.7407 215.7875 215.7945 215.7966 215.8239 215.8692 215.8838
 --------------------------------------------------------------

          Ground-State Mulliken Net Atomic Charges

     Atom                 Charge (a.u.)
  ----------------------------------------
      1 C                    -0.781708
      2 C                    -1.060681
      3 Cl                    0.467381
      4 C                     0.849299
      5 Cl                    0.627309
      6 C                    -0.642039
      7 Cl                    0.556223
      8 C                    -0.455670
      9 H                     0.233369
     10 C                    -0.238992
     11 Cl                    0.454206
     12 C                    -0.804108
     13 C                    -1.073852
     14 Cl                    0.466357
     15 C                     0.871514
     16 Cl                    0.627623
     17 C                    -0.648957
     18 Cl                    0.555276
     19 C                    -0.451963
     20 H                     0.233511
     21 C                    -0.241974
     22 Cl                    0.457876
  ----------------------------------------
  Sum of atomic charges =     0.000000

 -----------------------------------------------------------------
                    Cartesian Multipole Moments
 -----------------------------------------------------------------
    Charge (ESU x 10^10)
                -0.0000
    Dipole Moment (Debye)
         X      -0.6767      Y       0.5685      Z      -1.1574
       Tot       1.4563
    Quadrupole Moments (Debye-Ang)
        XX    -168.6655     XY       1.7338     YY    -171.4366
        XZ       0.6013     YZ      -3.1237     ZZ    -168.2761
    Octopole Moments (Debye-Ang^2)
       XXX    -428.7963    XXY      33.3048    XYY    -136.4006
       YYY      76.4110    XXZ      13.5706    XYZ      -6.6293
       YYZ      18.1129    XZZ    -123.3258    YZZ      30.8206
       ZZZ      39.2330
    Hexadecapole Moments (Debye-Ang^3)
      XXXX   -7797.5029   XXXY     573.2515   XXYY   -1516.3682
      XYYY     566.7635   YYYY   -1266.8360   XXXZ    1475.1360
      XXYZ      25.3862   XYYZ     500.9908   YYYZ     152.0704
      XXZZ   -2051.7967   XYZZ     208.2915   YYZZ    -988.6497
      XZZZ    1445.3698   YZZZ     129.7527   ZZZZ   -4577.0753
 -----------------------------------------------------------------
 Calculating analytic gradient of the SCF energy
 Gradient of SCF Energy
            1           2           3           4           5           6
    1  -0.0066511  -0.0030901   0.0137574  -0.0005586   0.0002750   0.0019056
    2   0.0008255  -0.0030415  -0.0394302  -0.0002283   0.0001781  -0.0002221
    3   0.0042926  -0.0010944  -0.0229552  -0.0098557   0.0029848  -0.0000328
            7           8           9          10          11          12
    1  -0.0011274   0.0038042  -0.0002423  -0.0001676   0.0304738   0.0067000
    2   0.0001210   0.0000719   0.0001238   0.0024038   0.0384178  -0.0008843
    3   0.0025793   0.0028442  -0.0004054  -0.0003898  -0.0006851  -0.0042829
           13          14          15          16          17          18
    1   0.0019596  -0.0103940  -0.0069425   0.0020020  -0.0010578   0.0025239
    2   0.0039599   0.0365777   0.0065376  -0.0020512  -0.0005024  -0.0012621
    3  -0.0008758   0.0286910  -0.0029542   0.0008639   0.0014850  -0.0002939
           19          20          21          22
    1  -0.0001111  -0.0001962  -0.0010453  -0.0318173
    2  -0.0032040   0.0003079  -0.0013715  -0.0373273
    3   0.0035233  -0.0003279  -0.0014972  -0.0016137
 Max gradient component =       3.943E-02
 RMS gradient           =       1.220E-02
 Gradient time:  CPU 350.08 s  wall 350.08 s
 Geometry Optimization Parameters
   NAtoms,    NIC,     NZ,  NCons,   NDum,   NFix, NCnnct, MaxDiis
       22     171      22       0       0       0       0       0

 Cartesian Hessian Update
 Hessian updated using BFGS update


** GEOMETRY OPTIMIZATION IN DELOCALIZED INTERNAL COORDINATES **
   Searching for a Minimum

   Optimization Cycle:   3

                       Coordinates (Angstroms)
     ATOM                X               Y               Z
      1  C         0.0060615680   -0.0034186381    0.0129460983
      2  C        -0.0145255340    0.0410250512    1.4192531979
      3  Cl        1.4894181132    0.0968948489    2.2934012441
      4  C        -1.2144534342    0.0667073427    2.1348141484
      5  Cl       -1.2005699852    0.1273328846    3.8791335654
      6  C        -2.4261025854    0.0556927214    1.4450645244
      7  Cl       -3.9491066137    0.0889819473    2.2989896869
      8  C        -2.4330754869    0.0171663838    0.0593025977
      9  H        -3.3716703247    0.0005961272   -0.4775627609
     10  C        -1.2369830375   -0.0138463095   -0.6406872185
     11  Cl       -1.3170446349   -0.1005692597   -2.3815388813
     12  C         1.2859065405   -0.0354967592   -0.7527853503
     13  C         2.3212172748   -0.9309702604   -0.4265481995
     14  Cl        2.0938905984   -2.0574151158    0.8801290723
     15  C         3.5209118106   -0.9573067930   -1.1424605477
     16  Cl        4.7809657677   -2.0862672784   -0.7131305138
     17  C         3.7010864242   -0.0823011189   -2.2130261359
     18  Cl        5.1829601949   -0.0826381729   -3.1367349759
     19  C         2.6944240484    0.8065143076   -2.5579290477
     20  H         2.8350736917    1.4913024817   -3.3830377313
     21  C         1.5105327724    0.8281366715   -1.8371608612
     22  Cl        0.2992227703    1.9966805216   -2.2964068886
   Point Group: c1    Number of degrees of freedom:    60


   Energy is  -4140.303791958

 Hessian updated using BFGS update

 59 Hessian modes will be used to form the next step
  Hessian Eigenvalues:
     0.016316    0.017505    0.019819    0.020576    0.020682    0.021678
     0.022481    0.022741    0.023495    0.024090    0.024090    0.024114
     0.024114    0.024135    0.024135    0.024143    0.024143    0.055178
     0.071100    0.101097    0.107306    0.159995    0.159999    0.215950
     0.226850    0.227224    0.232032    0.236877    0.238177    0.249728
     0.249981    0.249991    0.249993    0.249999    0.250000    0.250283
     0.250655    0.287923    0.289457    0.290267    0.293042    0.300359
     0.301033    0.301384    0.316404    0.356662    0.356665    0.403089
     0.407944    0.418682    0.425579    0.457680    0.458519    0.466669
     0.470560    0.478202    0.478381    0.479064    0.479143

 Minimum search - taking simple RFO step
 Searching for Lamda that Minimizes Along All modes
 Value Taken    Lamda =  -0.03750158
 Calculated Step too Large.  Step scaled by  0.537248
 Step Taken.  Stepsize is  0.300000

                             Maximum     Tolerance    Cnvgd?
         Gradient           0.050801      0.000300      NO
         Displacement       0.222913      0.001200      NO
         Energy change     -0.024403      0.000001      NO


 New Cartesian Coordinates Obtained by Inverse Iteration

 Displacement from previous Coordinates is:  0.347867
 ----------------------------------------------------------------
             Standard Nuclear Orientation (Angstroms)
    I     Atom           X                Y                Z
 ----------------------------------------------------------------
    1      C       0.0090831228    -0.0043709753     0.0152676438
    2      C      -0.0154256168     0.0680807580     1.4223600615
    3      Cl      1.4841827014     0.1578427759     2.2954214842
    4      C      -1.2168089136     0.0936837596     2.1408134150
    5      Cl     -1.2075580796     0.1874088389     3.8788609667
    6      C      -2.4277140632     0.0545197354     1.4460650291
    7      Cl     -3.9552045688     0.0848330938     2.2872170501
    8      C      -2.4334322622    -0.0111182649     0.0608593970
    9      H      -3.3709767706    -0.0492259373    -0.4756837354
   10      C      -1.2353625615    -0.0413073494    -0.6363281964
   11      Cl     -1.3238761619    -0.1611259528    -2.3744469043
   12      C       1.2864095211    -0.0365856375    -0.7492493117
   13      C       2.3142724250    -0.9507566836    -0.4426982207
   14      Cl      2.0759698302    -2.0985138159     0.8392904044
   15      C       3.5167694698    -0.9788450194    -1.1591254343
   16      Cl      4.7620154506    -2.1261650201    -0.7560562219
   17      C       3.7030443296    -0.0816786878    -2.2132849896
   18      Cl      5.1788452341    -0.0712643502    -3.1421263615
   19      C       2.7060660292     0.8252775284    -2.5406924869
   20      H       2.8541690142     1.5239629951    -3.3520338263
   21      C       1.5228917583     0.8444150136    -1.8181556412
   22      Cl      0.3307800504     2.0377347794    -2.2622490986
 ----------------------------------------------------------------
 Nuclear Repulsion Energy =        2765.83804490 hartrees
 There are      105 alpha and      105 beta electrons
 Applying Cartesian multipole field
    Component          Value
    ---------          -----
     (2,0,0)        1.00000E-12
     (0,2,0)        2.00000E-11
     (0,0,2)       -3.00000E-11
 Nucleus-field energy     =    -0.0000000809 hartrees
 Requested basis set is 6-311++G(d,p)
 There are 186 shells and 518 basis functions
 A cutoff of  1.0D-15 yielded  12447 shell pairs
 There are    108340 function pairs (    116573 Cartesian)
 Smallest overlap matrix eigenvalue = 2.06E-07
 Linear dependence detected in AO basis
 Number of orthogonalized atomic orbitals = 512
 Maximum deviation from orthogonality = 6.304E-10
 Guess from superposition of atomic densities
 Warning:  Energy on first SCF cycle will be non-variational
 SAD guess density has 210.000000 electrons

 -----------------------------------------------------------------------
  General SCF calculation program by
  Eric Jon Sundstrom, Paul Horn, Yuezhi Mao, Dmitri Zuev, Alec White,
  David Stuck, Shaama M.S., Shane Yost, Joonho Lee, David Small,
  Daniel Levine, Susi Lehtola, Hugh Burton, Evgeny Epifanovsky,
  Bang C. Huynh
 -----------------------------------------------------------------------
 Exchange:     0.2000 Hartree-Fock + 0.0800 Slater + 0.7200 B88
 Correlation:  0.1900 VWN1RPA + 0.8100 LYP
 Using SG-1 standard quadrature grid
 A restricted SCF calculation will be
 performed using DIIS
 SCF converges when DIIS error is below 1.0e-08
 ---------------------------------------
  Cycle       Energy         DIIS error
 ---------------------------------------
    1   -4145.1707353606      2.67e-02  
    2   -4140.2210148028      1.76e-03  
    3   -4140.1588030215      2.13e-03  
    4   -4140.3093575285      5.63e-04  
    5   -4140.3191275045      2.38e-04  
    6   -4140.3207749439      8.77e-05  
    7   -4140.3209982168      2.98e-05  
    8   -4140.3210254440      8.49e-06  
    9   -4140.3210273229      4.00e-06  
   10   -4140.3210278815      6.14e-07  
   11   -4140.3210278941      1.70e-07  
   12   -4140.3210278950      6.78e-08  
   13   -4140.3210278948      1.81e-08  
   14   -4140.3210278949      4.87e-09  Convergence criterion met
 ---------------------------------------
 SCF time:   CPU 949.75s  wall 950.00s 
 SCF   energy in the final basis set =    -4140.3210278949
 Total energy in the final basis set =    -4140.3210278949

 --------------------------------------------------------------

                    Orbital Energies (a.u.)
 --------------------------------------------------------------

 Alpha MOs
 -- Occupied --
********-101.5828-101.5804-101.5803-101.5766-101.5766-101.5755-101.5755
-10.2852 -10.2852 -10.2819 -10.2818 -10.2809 -10.2809 -10.2789 -10.2788
-10.2484 -10.2481 -10.2257 -10.2257  -9.4974  -9.4973  -9.4950  -9.4949
 -9.4927  -9.4927  -9.4916  -9.4916  -7.2623  -7.2623  -7.2601  -7.2597
 -7.2576  -7.2575  -7.2564  -7.2561  -7.2522  -7.2522  -7.2515  -7.2514
 -7.2497  -7.2497  -7.2489  -7.2489  -7.2474  -7.2473  -7.2467  -7.2466
 -7.2462  -7.2462  -7.2458  -7.2456  -0.9729  -0.9574  -0.9275  -0.9187
 -0.9060  -0.9005  -0.8787  -0.8701  -0.8510  -0.8364  -0.8058  -0.7612
 -0.7587  -0.7434  -0.6670  -0.6486  -0.6396  -0.6172  -0.5653  -0.5580
 -0.5403  -0.5267  -0.5026  -0.4901  -0.4769  -0.4743  -0.4727  -0.4685
 -0.4642  -0.4452  -0.4341  -0.4308  -0.4249  -0.4185  -0.4061  -0.3998
 -0.3923  -0.3683  -0.3634  -0.3572  -0.3547  -0.3520  -0.3467  -0.3419
 -0.3386  -0.3309  -0.3236  -0.3141  -0.3008  -0.2934  -0.2826  -0.2679
 -0.2623
 -- Virtual --
 -0.0848  -0.0651  -0.0602  -0.0509  -0.0463  -0.0418  -0.0095  -0.0048
 -0.0036   0.0062   0.0080   0.0086   0.0203   0.0204   0.0246   0.0267
  0.0370   0.0437   0.0496   0.0511   0.0566   0.0603   0.0655   0.0677
  0.0683   0.0734   0.0807   0.0809   0.0857   0.0876   0.0912   0.0924
  0.0957   0.0995   0.1008   0.1033   0.1117   0.1136   0.1138   0.1169
  0.1193   0.1207   0.1229   0.1248   0.1301   0.1337   0.1386   0.1401
  0.1454   0.1498   0.1508   0.1524   0.1596   0.1646   0.1681   0.1687
  0.1711   0.1766   0.1783   0.1820   0.1837   0.1916   0.1970   0.2006
  0.2010   0.2030   0.2173   0.2198   0.2225   0.2263   0.2272   0.2296
  0.2316   0.2367   0.2413   0.2416   0.2427   0.2524   0.2535   0.2560
  0.2582   0.2634   0.2657   0.2676   0.2689   0.2731   0.2767   0.2789
  0.2920   0.2938   0.2943   0.3006   0.3036   0.3046   0.3066   0.3125
  0.3286   0.3300   0.3343   0.3419   0.3509   0.3818   0.3987   0.4043
  0.4083   0.4276   0.4335   0.4348   0.4363   0.4420   0.4509   0.4528
  0.4642   0.4664   0.4693   0.4713   0.4760   0.4794   0.4844   0.4885
  0.4909   0.4945   0.5045   0.5085   0.5089   0.5133   0.5191   0.5250
  0.5397   0.5492   0.5566   0.5572   0.5719   0.5757   0.5849   0.5873
  0.5959   0.5982   0.6028   0.6104   0.6111   0.6154   0.6247   0.6262
  0.6281   0.6355   0.6398   0.6573   0.6586   0.6623   0.6669   0.6855
  0.7006   0.7124   0.7166   0.7637   0.7826   0.7829   0.7864   0.7900
  0.8085   0.8169   0.8234   0.8247   0.8249   0.8290   0.8338   0.8374
  0.8376   0.8403   0.8407   0.8510   0.8511   0.8531   0.8569   0.8585
  0.8692   0.8698   0.8804   0.8820   0.8912   0.8918   0.9004   0.9041
  0.9104   0.9170   0.9173   0.9282   0.9322   0.9327   0.9406   0.9460
  0.9525   0.9548   0.9567   0.9599   0.9682   0.9718   0.9772   0.9860
  0.9879   0.9936   0.9961   1.0018   1.0047   1.0085   1.0483   1.0493
  1.0582   1.0736   1.0880   1.1152   1.1325   1.1416   1.1523   1.1583
  1.1815   1.2055   1.2091   1.2206   1.2302   1.2466   1.2496   1.2617
  1.2813   1.2847   1.2885   1.2904   1.2907   1.3027   1.3077   1.3240
  1.3264   1.3368   1.3656   1.3811   1.3996   1.4196   1.4501   1.4675
  1.5095   1.5216   1.5395   1.5480   1.5539   1.5739   1.5969   1.6093
  1.6352   1.6497   1.7068   1.7135   1.7496   1.7738   1.7745   1.7952
  1.7989   1.8015   1.8217   1.8436   1.8580   1.8676   1.8681   1.8828
  1.8902   1.8946   1.9398   1.9479   1.9753   2.0230   2.0333   2.0647
  2.0808   2.1109   2.1176   2.1933   2.2034   2.2252   2.2307   2.2321
  2.2435   2.2590   2.2690   2.2713   2.2795   2.2871   2.2922   2.3033
  2.3065   2.3184   2.3290   2.3404   2.3807   2.3991   2.4071   2.4134
  2.4272   2.4379   2.4471   2.4647   2.4763   2.5030   2.5102   2.5240
  2.5560   2.5597   2.5650   2.5945   2.5983   2.6124   2.6312   2.6444
  2.6572   2.6726   2.6801   2.7093   2.7122   2.7428   2.7556   2.7718
  2.7832   2.8060   2.8139   2.8802   2.8848   2.9114   2.9520   3.0143
  3.0639   3.0681   3.0811   3.1225   3.1259   3.1293   3.1525   3.1725
  3.2230   3.2355   3.2559   3.2579   3.3763   3.3800   3.4395   3.5395
  3.6290   3.6334   3.7334   3.7480   3.8655   3.9056   4.0043   4.0231
  4.3675   4.7892   4.8120   9.7209   9.7520   9.7908   9.7969   9.7978
  9.8251   9.8529   9.8619  23.2698  23.4373  23.7988  23.8164  23.8275
 23.8358  23.9158  23.9464  23.9477  24.0164  24.0788  24.0832  25.7801
 25.7814  25.8496  25.8603  25.9124  25.9505  26.0371  26.0521  26.0947
 26.0978  26.1227  26.1484  26.2263  26.3378  26.3735  26.4697  26.4941
 26.5138  26.6888  26.7063  26.7567  26.7790  26.9715  27.0133 215.7121
215.7421 215.7882 215.7951 215.7973 215.8303 215.8635 215.8770
 --------------------------------------------------------------

          Ground-State Mulliken Net Atomic Charges

     Atom                 Charge (a.u.)
  ----------------------------------------
      1 C                    -0.689513
      2 C                    -0.994182
      3 Cl                    0.419051
      4 C                     0.857266
      5 Cl                    0.628814
      6 C                    -0.680811
      7 Cl                    0.557703
      8 C                    -0.444636
      9 H                     0.235264
     10 C                    -0.297766
     11 Cl                    0.413306
     12 C                    -0.709223
     13 C                    -1.007727
     14 Cl                    0.418947
     15 C                     0.880416
     16 Cl                    0.628985
     17 C                    -0.686472
     18 Cl                    0.556789
     19 C                    -0.441786
     20 H                     0.235373
     21 C                    -0.297207
     22 Cl                    0.417407
  ----------------------------------------
  Sum of atomic charges =     0.000000

 -----------------------------------------------------------------
                    Cartesian Multipole Moments
 -----------------------------------------------------------------
    Charge (ESU x 10^10)
                 0.0000
    Dipole Moment (Debye)
         X      -0.6453      Y       0.5417      Z      -1.1044
       Tot       1.3891
    Quadrupole Moments (Debye-Ang)
        XX    -168.4261     XY       1.9039     YY    -171.1333
        XZ       0.4773     YZ      -2.9736     ZZ    -168.3723
    Octopole Moments (Debye-Ang^2)
       XXX    -427.1519    XXY      32.4764    XYY    -135.2219
       YYY      75.4151    XXZ      13.6256    XYZ      -6.8372
       YYZ      18.2994    XZZ    -123.3131    YZZ      30.9368
       ZZZ      42.3364
    Hexadecapole Moments (Debye-Ang^3)
      XXXX   -7780.0148   XXXY     571.1299   XXYY   -1518.9752
      XYYY     561.3322   YYYY   -1308.2927   XXXZ    1489.1938
      XXYZ      17.8882   XYYZ     504.6339   YYYZ     124.6681
      XXZZ   -2046.9891   XYZZ     209.9409   YYZZ    -992.0685
      XZZZ    1460.6522   YZZZ     108.6600   ZZZZ   -4559.4340
 -----------------------------------------------------------------
 Calculating analytic gradient of the SCF energy
 Gradient of SCF Energy
            1           2           3           4           5           6
    1  -0.0026262  -0.0011868   0.0081542  -0.0002136   0.0002260   0.0006805
    2   0.0007277  -0.0025971  -0.0288615  -0.0002619   0.0001155  -0.0001544
    3   0.0017025   0.0000833  -0.0166998  -0.0049910   0.0014006   0.0003003
            7           8           9          10          11          12
    1  -0.0005023   0.0019354  -0.0000431  -0.0003445   0.0210127   0.0024887
    2   0.0000817   0.0001420   0.0000794   0.0021464   0.0281530  -0.0006300
    3   0.0012162   0.0014358  -0.0002362  -0.0006741   0.0005216  -0.0019273
           13          14          15          16          17          18
    1   0.0016210  -0.0064408  -0.0035366   0.0008675  -0.0001346   0.0011428
    2   0.0021137   0.0274341   0.0033833  -0.0009969  -0.0003387  -0.0006168
    3   0.0005872   0.0195958  -0.0013719   0.0004530   0.0006162  -0.0001522
           19          20          21          22
    1  -0.0001077  -0.0001742  -0.0009581  -0.0218603
    2  -0.0016722   0.0001695  -0.0008322  -0.0275846
    3   0.0017218  -0.0001127  -0.0016524  -0.0018166
 Max gradient component =       2.886E-02
 RMS gradient           =       8.660E-03
 Gradient time:  CPU 348.92 s  wall 348.93 s
 Geometry Optimization Parameters
   NAtoms,    NIC,     NZ,  NCons,   NDum,   NFix, NCnnct, MaxDiis
       22     171      22       0       0       0       0       0

 Cartesian Hessian Update
 Hessian updated using BFGS update


** GEOMETRY OPTIMIZATION IN DELOCALIZED INTERNAL COORDINATES **
   Searching for a Minimum

   Optimization Cycle:   4

                       Coordinates (Angstroms)
     ATOM                X               Y               Z
      1  C         0.0090831228   -0.0043709753    0.0152676438
      2  C        -0.0154256168    0.0680807580    1.4223600615
      3  Cl        1.4841827014    0.1578427759    2.2954214842
      4  C        -1.2168089136    0.0936837596    2.1408134150
      5  Cl       -1.2075580796    0.1874088389    3.8788609667
      6  C        -2.4277140632    0.0545197354    1.4460650291
      7  Cl       -3.9552045688    0.0848330938    2.2872170501
      8  C        -2.4334322622   -0.0111182649    0.0608593970
      9  H        -3.3709767706   -0.0492259373   -0.4756837354
     10  C        -1.2353625615   -0.0413073494   -0.6363281964
     11  Cl       -1.3238761619   -0.1611259528   -2.3744469043
     12  C         1.2864095211   -0.0365856375   -0.7492493117
     13  C         2.3142724250   -0.9507566836   -0.4426982207
     14  Cl        2.0759698302   -2.0985138159    0.8392904044
     15  C         3.5167694698   -0.9788450194   -1.1591254343
     16  Cl        4.7620154506   -2.1261650201   -0.7560562219
     17  C         3.7030443296   -0.0816786878   -2.2132849896
     18  Cl        5.1788452341   -0.0712643502   -3.1421263615
     19  C         2.7060660292    0.8252775284   -2.5406924869
     20  H         2.8541690142    1.5239629951   -3.3520338263
     21  C         1.5228917583    0.8444150136   -1.8181556412
     22  Cl        0.3307800504    2.0377347794   -2.2622490986
   Point Group: c1    Number of degrees of freedom:    60


   Energy is  -4140.321027895

 Hessian updated using BFGS update

 60 Hessian modes will be used to form the next step
  Hessian Eigenvalues:
     0.016316    0.017505    0.019754    0.020576    0.020682    0.021678
     0.022461    0.022741    0.023494    0.024090    0.024090    0.024114
     0.024114    0.024135    0.024135    0.024143    0.024143    0.055134
     0.055180    0.101052    0.102385    0.159995    0.159997    0.216057
     0.226900    0.227285    0.232033    0.237022    0.238179    0.249879
     0.249982    0.249991    0.249993    0.249999    0.250000    0.250270
     0.251399    0.287923    0.289757    0.290267    0.293027    0.300968
     0.301033    0.301033    0.301418    0.316935    0.356665    0.356675
     0.403326    0.407944    0.418682    0.425824    0.457652    0.458519
     0.466670    0.471904    0.478202    0.478395    0.479142    0.479431

 Minimum search - taking simple RFO step
 Searching for Lamda that Minimizes Along All modes
 Value Taken    Lamda =  -0.02701347
 Calculated Step too Large.  Step scaled by  0.531454
 Step Taken.  Stepsize is  0.300000

                             Maximum     Tolerance    Cnvgd?
         Gradient           0.036535      0.000300      NO
         Displacement       0.219316      0.001200      NO
         Energy change     -0.017236      0.000001      NO


 New Cartesian Coordinates Obtained by Inverse Iteration

 Displacement from previous Coordinates is:  0.383482
 ----------------------------------------------------------------
             Standard Nuclear Orientation (Angstroms)
    I     Atom           X                Y                Z
 ----------------------------------------------------------------
    1      C       0.0107264609    -0.0052736723     0.0164543802
    2      C      -0.0148269632     0.0981827749     1.4217534575
    3      Cl      1.4854560895     0.2242013431     2.2887974366
    4      C      -1.2167977531     0.1237538138     2.1424935288
    5      Cl     -1.2122039053     0.2544217322     3.8751174990
    6      C      -2.4266409533     0.0523048656     1.4454679198
    7      Cl     -3.9561575924     0.0789737245     2.2807402865
    8      C      -2.4319897741    -0.0439751394     0.0616426325
    9      H      -3.3689382735    -0.1061989852    -0.4731774789
   10      C      -1.2325395009    -0.0724502310    -0.6335679007
   11      Cl     -1.3206807745    -0.2272189752    -2.3698732542
   12      C       1.2866969918    -0.0365696380    -0.7469890769
   13      C       2.3026014419    -0.9707955080    -0.4605267619
   14      Cl      2.0458060924    -2.1405485356     0.7974557176
   15      C       3.5070213250    -1.0005984155    -1.1770031791
   16      Cl      4.7367050949    -2.1695272823    -0.8026314690
   17      C       3.7026985110    -0.0802201478    -2.2112434704
   18      Cl      5.1764089082    -0.0635288744    -3.1412095913
   19      C       2.7176195336     0.8468760052    -2.5194548729
   20      H       2.8753577362     1.5605441459    -3.3154370432
   21      C       1.5345235552     0.8636052307    -1.7964152126
   22      Cl      0.3572936883     2.0808433526    -2.2183685246
 ----------------------------------------------------------------
 Nuclear Repulsion Energy =        2761.46869902 hartrees
 There are      105 alpha and      105 beta electrons
 Applying Cartesian multipole field
    Component          Value
    ---------          -----
     (2,0,0)        1.00000E-12
     (0,2,0)        2.00000E-11
     (0,0,2)       -3.00000E-11
 Nucleus-field energy     =    -0.0000000794 hartrees
 Requested basis set is 6-311++G(d,p)
 There are 186 shells and 518 basis functions
 A cutoff of  1.0D-15 yielded  12434 shell pairs
 There are    108208 function pairs (    116407 Cartesian)
 Smallest overlap matrix eigenvalue = 2.02E-07
 Linear dependence detected in AO basis
 Number of orthogonalized atomic orbitals = 512
 Maximum deviation from orthogonality = 5.475E-10
 Guess from superposition of atomic densities
 Warning:  Energy on first SCF cycle will be non-variational
 SAD guess density has 210.000000 electrons

 -----------------------------------------------------------------------
  General SCF calculation program by
  Eric Jon Sundstrom, Paul Horn, Yuezhi Mao, Dmitri Zuev, Alec White,
  David Stuck, Shaama M.S., Shane Yost, Joonho Lee, David Small,
  Daniel Levine, Susi Lehtola, Hugh Burton, Evgeny Epifanovsky,
  Bang C. Huynh
 -----------------------------------------------------------------------
 Exchange:     0.2000 Hartree-Fock + 0.0800 Slater + 0.7200 B88
 Correlation:  0.1900 VWN1RPA + 0.8100 LYP
 Using SG-1 standard quadrature grid
 A restricted SCF calculation will be
 performed using DIIS
 SCF converges when DIIS error is below 1.0e-08
 ---------------------------------------
  Cycle       Energy         DIIS error
 ---------------------------------------
    1   -4145.1457932860      2.67e-02  
    2   -4140.2331968638      1.76e-03  
    3   -4140.1696322689      2.14e-03  
    4   -4140.3214753806      5.67e-04  
    5   -4140.3313447408      2.43e-04  
    6   -4140.3330715794      8.74e-05  
    7   -4140.3332918777      3.06e-05  
    8   -4140.3333206003      8.56e-06  
    9   -4140.3333225081      4.05e-06  
   10   -4140.3333230816      5.93e-07  
   11   -4140.3333230933      1.62e-07  
   12   -4140.3333230945      6.72e-08  
   13   -4140.3333230943      1.75e-08  
   14   -4140.3333230944      4.80e-09  Convergence criterion met
 ---------------------------------------
 SCF time:   CPU 949.10s  wall 949.00s 
 SCF   energy in the final basis set =    -4140.3333230944
 Total energy in the final basis set =    -4140.3333230944

 --------------------------------------------------------------

                    Orbital Energies (a.u.)
 --------------------------------------------------------------

 Alpha MOs
 -- Occupied --
********-101.5827-101.5808-101.5807-101.5775-101.5775-101.5763-101.5763
-10.2854 -10.2853 -10.2819 -10.2819 -10.2811 -10.2811 -10.2787 -10.2787
-10.2480 -10.2477 -10.2256 -10.2255  -9.4973  -9.4973  -9.4954  -9.4953
 -9.4934  -9.4934  -9.4920  -9.4920  -7.2622  -7.2622  -7.2605  -7.2602
 -7.2583  -7.2583  -7.2568  -7.2566  -7.2522  -7.2521  -7.2514  -7.2514
 -7.2502  -7.2502  -7.2494  -7.2494  -7.2481  -7.2480  -7.2474  -7.2473
 -7.2467  -7.2467  -7.2463  -7.2461  -0.9722  -0.9575  -0.9260  -0.9176
 -0.9068  -0.9011  -0.8790  -0.8714  -0.8491  -0.8370  -0.8055  -0.7613
 -0.7579  -0.7433  -0.6663  -0.6477  -0.6398  -0.6174  -0.5646  -0.5577
 -0.5413  -0.5268  -0.5021  -0.4904  -0.4766  -0.4739  -0.4728  -0.4678
 -0.4638  -0.4452  -0.4317  -0.4306  -0.4252  -0.4168  -0.4037  -0.3993
 -0.3918  -0.3677  -0.3632  -0.3574  -0.3548  -0.3505  -0.3464  -0.3421
 -0.3384  -0.3320  -0.3240  -0.3173  -0.3066  -0.2933  -0.2812  -0.2678
 -0.2648
 -- Virtual --
 -0.0841  -0.0650  -0.0599  -0.0509  -0.0459  -0.0427  -0.0092  -0.0049
 -0.0030   0.0060   0.0086   0.0087   0.0203   0.0206   0.0247   0.0266
  0.0374   0.0435   0.0495   0.0507   0.0567   0.0603   0.0647   0.0674
  0.0684   0.0735   0.0807   0.0809   0.0859   0.0873   0.0913   0.0923
  0.0960   0.0997   0.1004   0.1028   0.1117   0.1135   0.1138   0.1167
  0.1192   0.1207   0.1232   0.1249   0.1300   0.1339   0.1383   0.1399
  0.1445   0.1493   0.1512   0.1519   0.1591   0.1632   0.1675   0.1681
  0.1705   0.1767   0.1772   0.1810   0.1845   0.1899   0.1972   0.2001
  0.2009   0.2038   0.2178   0.2195   0.2242   0.2256   0.2271   0.2297
  0.2320   0.2367   0.2413   0.2417   0.2432   0.2512   0.2522   0.2574
  0.2576   0.2625   0.2650   0.2675   0.2696   0.2731   0.2764   0.2784
  0.2894   0.2930   0.2948   0.3007   0.3023   0.3045   0.3073   0.3112
  0.3309   0.3325   0.3331   0.3418   0.3505   0.3827   0.3979   0.4038
  0.4086   0.4272   0.4341   0.4357   0.4359   0.4425   0.4491   0.4531
  0.4657   0.4666   0.4703   0.4714   0.4782   0.4797   0.4848   0.4895
  0.4941   0.4953   0.5035   0.5046   0.5081   0.5123   0.5157   0.5234
  0.5402   0.5511   0.5572   0.5588   0.5734   0.5786   0.5860   0.5879
  0.5962   0.5990   0.6048   0.6099   0.6107   0.6150   0.6235   0.6257
  0.6304   0.6379   0.6408   0.6569   0.6575   0.6655   0.6658   0.6832
  0.6988   0.7135   0.7163   0.7708   0.7817   0.7828   0.7832   0.7899
  0.8097   0.8208   0.8237   0.8238   0.8287   0.8295   0.8349   0.8379
  0.8382   0.8401   0.8403   0.8508   0.8516   0.8532   0.8583   0.8585
  0.8701   0.8714   0.8794   0.8810   0.8883   0.8937   0.9016   0.9066
  0.9119   0.9158   0.9184   0.9309   0.9310   0.9346   0.9425   0.9462
  0.9516   0.9544   0.9553   0.9590   0.9666   0.9691   0.9737   0.9807
  0.9887   0.9891   0.9958   1.0022   1.0063   1.0065   1.0463   1.0511
  1.0564   1.0670   1.0904   1.1184   1.1299   1.1418   1.1524   1.1584
  1.1800   1.2051   1.2064   1.2178   1.2295   1.2465   1.2542   1.2609
  1.2806   1.2844   1.2884   1.2916   1.2920   1.2987   1.3060   1.3230
  1.3267   1.3383   1.3659   1.3807   1.4008   1.4207   1.4546   1.4696
  1.5112   1.5215   1.5407   1.5482   1.5524   1.5741   1.5965   1.6096
  1.6345   1.6491   1.7078   1.7139   1.7511   1.7732   1.7752   1.7939
  1.7987   1.8020   1.8219   1.8435   1.8561   1.8636   1.8665   1.8868
  1.8873   1.8978   1.9384   1.9490   1.9763   2.0226   2.0326   2.0650
  2.0784   2.1140   2.1161   2.1920   2.2049   2.2255   2.2294   2.2328
  2.2434   2.2661   2.2664   2.2706   2.2790   2.2893   2.3008   2.3024
  2.3071   2.3133   2.3236   2.3251   2.3873   2.3971   2.4071   2.4168
  2.4282   2.4363   2.4466   2.4683   2.4761   2.5053   2.5111   2.5258
  2.5542   2.5581   2.5669   2.5955   2.5985   2.6106   2.6316   2.6463
  2.6582   2.6699   2.6779   2.7072   2.7122   2.7440   2.7537   2.7710
  2.7826   2.8049   2.8143   2.8775   2.8848   2.9156   2.9547   3.0162
  3.0637   3.0684   3.0795   3.1193   3.1241   3.1282   3.1528   3.1708
  3.2212   3.2350   3.2532   3.2574   3.3772   3.3803   3.4396   3.5410
  3.6279   3.6333   3.7324   3.7471   3.8660   3.9068   4.0040   4.0244
  4.3620   4.7855   4.8119   9.7201   9.7528   9.7914   9.7985   9.8008
  9.8397   9.8472   9.8560  23.2714  23.4389  23.7984  23.8174  23.8255
 23.8353  23.9159  23.9424  23.9432  24.0198  24.0779  24.0830  25.7803
 25.7805  25.8542  25.8558  25.9493  25.9923  25.9971  26.0063  26.0843
 26.1020  26.1201  26.1235  26.1960  26.3678  26.3695  26.4741  26.4957
 26.5076  26.6945  26.7039  26.7574  26.7733  26.9715  27.0113 215.7118
215.7429 215.7894 215.7958 215.8021 215.8500 215.8549 215.8677
 --------------------------------------------------------------

          Ground-State Mulliken Net Atomic Charges

     Atom                 Charge (a.u.)
  ----------------------------------------
      1 C                    -0.618575
      2 C                    -0.948979
      3 Cl                    0.361607
      4 C                     0.866922
      5 Cl                    0.633768
      6 C                    -0.688963
      7 Cl                    0.558780
      8 C                    -0.424785
      9 H                     0.236660
     10 C                    -0.343732
     11 Cl                    0.366091
     12 C                    -0.632982
     13 C                    -0.961964
     14 Cl                    0.362497
     15 C                     0.890512
     16 Cl                    0.633966
     17 C                    -0.693599
     18 Cl                    0.558048
     19 C                    -0.424322
     20 H                     0.236740
     21 C                    -0.337713
     22 Cl                    0.370025
  ----------------------------------------
  Sum of atomic charges =     0.000000

 -----------------------------------------------------------------
                    Cartesian Multipole Moments
 -----------------------------------------------------------------
    Charge (ESU x 10^10)
                 0.0000
    Dipole Moment (Debye)
         X      -0.6238      Y       0.5226      Z      -1.0672
       Tot       1.3421
    Quadrupole Moments (Debye-Ang)
        XX    -168.2172     XY       2.0995     YY    -170.8824
        XZ       0.3528     YZ      -2.8514     ZZ    -168.4968
    Octopole Moments (Debye-Ang^2)
       XXX    -425.4835    XXY      31.7561    XYY    -134.1979
       YYY      74.4677    XXZ      13.7411    XYZ      -7.0025
       YYZ      18.5240    XZZ    -123.3812    YZZ      30.9927
       ZZZ      45.3070
    Hexadecapole Moments (Debye-Ang^3)
      XXXX   -7748.7547   XXXY     568.3399   XXYY   -1520.4363
      XYYY     555.0224   YYYY   -1356.2996   XXXZ    1501.7518
      XXYZ       9.3956   XYYZ     507.7376   YYYZ      93.7653
      XXZZ   -2038.3474   XYZZ     210.8509   YYZZ    -994.9957
      XZZZ    1474.6904   YZZZ      84.0656   ZZZZ   -4533.3547
 -----------------------------------------------------------------
 Calculating analytic gradient of the SCF energy
 Gradient of SCF Energy
            1           2           3           4           5           6
    1  -0.0004859  -0.0002487   0.0049659  -0.0001557  -0.0000627   0.0000606
    2   0.0005565  -0.0022594  -0.0210084  -0.0002020   0.0000414  -0.0001091
    3   0.0002729   0.0002836  -0.0120333  -0.0019820   0.0004211   0.0003989
            7           8           9          10          11          12
    1  -0.0001056   0.0009167   0.0000421  -0.0001595   0.0143808   0.0002487
    2   0.0000525   0.0001442   0.0000494   0.0019693   0.0205132  -0.0003659
    3   0.0005629   0.0006443  -0.0001277  -0.0004798   0.0008596  -0.0006402
           13          14          15          16          17          18
    1   0.0011248  -0.0040513  -0.0013525   0.0003444   0.0002686   0.0004349
    2   0.0013711   0.0202573   0.0014442  -0.0002320  -0.0002266  -0.0003335
    3   0.0011690   0.0135839  -0.0005704   0.0000008   0.0001681  -0.0000041
           19          20          21          22
    1  -0.0001158  -0.0001420  -0.0008329  -0.0150747
    2  -0.0008012   0.0000886  -0.0008875  -0.0200620
    3   0.0007699  -0.0000095  -0.0014204  -0.0018676
 Max gradient component =       2.101E-02
 RMS gradient           =       6.172E-03
 Gradient time:  CPU 348.72 s  wall 348.73 s
 Geometry Optimization Parameters
   NAtoms,    NIC,     NZ,  NCons,   NDum,   NFix, NCnnct, MaxDiis
       22     171      22       0       0       0       0       0

 Cartesian Hessian Update
 Hessian updated using BFGS update


** GEOMETRY OPTIMIZATION IN DELOCALIZED INTERNAL COORDINATES **
   Searching for a Minimum

   Optimization Cycle:   5

                       Coordinates (Angstroms)
     ATOM                X               Y               Z
      1  C         0.0107264609   -0.0052736723    0.0164543802
      2  C        -0.0148269632    0.0981827749    1.4217534575
      3  Cl        1.4854560895    0.2242013431    2.2887974366
      4  C        -1.2167977531    0.1237538138    2.1424935288
      5  Cl       -1.2122039053    0.2544217322    3.8751174990
      6  C        -2.4266409533    0.0523048656    1.4454679198
      7  Cl       -3.9561575924    0.0789737245    2.2807402865
      8  C        -2.4319897741   -0.0439751394    0.0616426325
      9  H        -3.3689382735   -0.1061989852   -0.4731774789
     10  C        -1.2325395009   -0.0724502310   -0.6335679007
     11  Cl       -1.3206807745   -0.2272189752   -2.3698732542
     12  C         1.2866969918   -0.0365696380   -0.7469890769
     13  C         2.3026014419   -0.9707955080   -0.4605267619
     14  Cl        2.0458060924   -2.1405485356    0.7974557176
     15  C         3.5070213250   -1.0005984155   -1.1770031791
     16  Cl        4.7367050949   -2.1695272823   -0.8026314690
     17  C         3.7026985110   -0.0802201478   -2.2112434704
     18  Cl        5.1764089082   -0.0635288744   -3.1412095913
     19  C         2.7176195336    0.8468760052   -2.5194548729
     20  H         2.8753577362    1.5605441459   -3.3154370432
     21  C         1.5345235552    0.8636052307   -1.7964152126
     22  Cl        0.3572936883    2.0808433526   -2.2183685246
   Point Group: c1    Number of degrees of freedom:    60


   Energy is  -4140.333323094

 Hessian updated using BFGS update

 60 Hessian modes will be used to form the next step
  Hessian Eigenvalues:
     0.016316    0.017505    0.019659    0.020576    0.020682    0.021678
     0.022424    0.022741    0.023494    0.024090    0.024090    0.024114
     0.024114    0.024135    0.024135    0.024143    0.024143    0.042922
     0.055183    0.099417    0.101142    0.159995    0.159996    0.216215
     0.226853    0.227255    0.232033    0.237208    0.238179    0.249910
     0.249982    0.249991    0.249993    0.250000    0.250000    0.250467
     0.251538    0.287923    0.289653    0.290267    0.293017    0.301033
     0.301033    0.301248    0.301542    0.317172    0.356665    0.356681
     0.403492    0.407944    0.418682    0.426223    0.457704    0.458519
     0.466670    0.472335    0.478202    0.478377    0.479142    0.480024

 Minimum search - taking simple RFO step
 Searching for Lamda that Minimizes Along All modes
 Value Taken    Lamda =  -0.01928263
 Calculated Step too Large.  Step scaled by  0.536466
 Step Taken.  Stepsize is  0.300000

                             Maximum     Tolerance    Cnvgd?
         Gradient           0.026170      0.000300      NO
         Displacement       0.217198      0.001200      NO
         Energy change     -0.012295      0.000001      NO


 New Cartesian Coordinates Obtained by Inverse Iteration

 Displacement from previous Coordinates is:  0.404869
 ----------------------------------------------------------------
             Standard Nuclear Orientation (Angstroms)
    I     Atom           X                Y                Z
 ----------------------------------------------------------------
    1      C       0.0110928620    -0.0059915346     0.0164425807
    2      C      -0.0137419915     0.1298752798     1.4179320277
    3      Cl      1.4887779693     0.2926600781     2.2768444560
    4      C      -1.2150291060     0.1552664631     2.1405680988
    5      Cl     -1.2107384302     0.3248943233     3.8682007825
    6      C      -2.4239135276     0.0492784765     1.4439603033
    7      Cl     -3.9543406489     0.0718335829     2.2770640040
    8      C      -2.4295754559    -0.0796083625     0.0623443559
    9      H      -3.3661336921    -0.1673443778    -0.4694050469
   10      C      -1.2293658995    -0.1058276884    -0.6318193628
   11      Cl     -1.3114573262    -0.2960564466    -2.3661817191
   12      C       1.2866901021    -0.0356436403    -0.7460924341
   13      C       2.2876950690    -0.9901877891    -0.4799495412
   14      Cl      2.0098481998    -2.1817211972     0.7540966263
   15      C       3.4931359030    -1.0217051091    -1.1954189654
   16      Cl      4.7042932375    -2.2153568634    -0.8472161652
   17      C       3.7011007903    -0.0781573231    -2.2077324572
   18      Cl      5.1749989705    -0.0573694896    -3.1367785609
   19      C       2.7295039276     0.8700573523    -2.4957926401
   20      H       2.8984709645     1.5989979628    -3.2753182878
   21      C       1.5459536209     0.8847285940    -1.7732159471
   22      Cl      0.3808744002     2.1241792928    -2.1685070845
 ----------------------------------------------------------------
 Nuclear Repulsion Energy =        2758.34086645 hartrees
 There are      105 alpha and      105 beta electrons
 Applying Cartesian multipole field
    Component          Value
    ---------          -----
     (2,0,0)        1.00000E-12
     (0,2,0)        2.00000E-11
     (0,0,2)       -3.00000E-11
 Nucleus-field energy     =    -0.0000000776 hartrees
 Requested basis set is 6-311++G(d,p)
 There are 186 shells and 518 basis functions
 A cutoff of  1.0D-15 yielded  12442 shell pairs
 There are    108284 function pairs (    116491 Cartesian)
 Smallest overlap matrix eigenvalue = 1.97E-07
 Linear dependence detected in AO basis
 Number of orthogonalized atomic orbitals = 512
 Maximum deviation from orthogonality = 5.245E-10
 Guess from superposition of atomic densities
 Warning:  Energy on first SCF cycle will be non-variational
 SAD guess density has 210.000000 electrons

 -----------------------------------------------------------------------
  General SCF calculation program by
  Eric Jon Sundstrom, Paul Horn, Yuezhi Mao, Dmitri Zuev, Alec White,
  David Stuck, Shaama M.S., Shane Yost, Joonho Lee, David Small,
  Daniel Levine, Susi Lehtola, Hugh Burton, Evgeny Epifanovsky,
  Bang C. Huynh
 -----------------------------------------------------------------------
 Exchange:     0.2000 Hartree-Fock + 0.0800 Slater + 0.7200 B88
 Correlation:  0.1900 VWN1RPA + 0.8100 LYP
 Using SG-1 standard quadrature grid
 A restricted SCF calculation will be
 performed using DIIS
 SCF converges when DIIS error is below 1.0e-08
 ---------------------------------------
  Cycle       Energy         DIIS error
 ---------------------------------------
    1   -4145.1270055892      2.67e-02  
    2   -4140.2418109640      1.76e-03  
    3   -4140.1770374596      2.15e-03  
    4   -4140.3301108594      5.73e-04  
    5   -4140.3401051656      2.47e-04  
    6   -4140.3419060582      8.75e-05  
    7   -4140.3421259581      3.14e-05  
    8   -4140.3421564131      8.55e-06  
    9   -4140.3421583110      4.06e-06  
   10   -4140.3421588894      5.81e-07  
   11   -4140.3421589002      1.56e-07  
   12   -4140.3421589013      6.66e-08  
   13   -4140.3421589014      1.73e-08  
   14   -4140.3421589011      4.77e-09  Convergence criterion met
 ---------------------------------------
 SCF time:   CPU 947.14s  wall 947.00s 
 SCF   energy in the final basis set =    -4140.3421589011
 Total energy in the final basis set =    -4140.3421589011

 --------------------------------------------------------------

                    Orbital Energies (a.u.)
 --------------------------------------------------------------

 Alpha MOs
 -- Occupied --
********-101.5827-101.5811-101.5810-101.5784-101.5784-101.5771-101.5771
-10.2854 -10.2853 -10.2820 -10.2820 -10.2812 -10.2812 -10.2787 -10.2786
-10.2473 -10.2470 -10.2256 -10.2256  -9.4973  -9.4972  -9.4957  -9.4956
 -9.4940  -9.4940  -9.4926  -9.4926  -7.2622  -7.2622  -7.2608  -7.2605
 -7.2589  -7.2589  -7.2574  -7.2572  -7.2522  -7.2520  -7.2514  -7.2514
 -7.2505  -7.2505  -7.2497  -7.2497  -7.2488  -7.2487  -7.2480  -7.2480
 -7.2473  -7.2472  -7.2469  -7.2467  -0.9717  -0.9576  -0.9250  -0.9165
 -0.9075  -0.9015  -0.8789  -0.8723  -0.8477  -0.8377  -0.8053  -0.7617
 -0.7575  -0.7434  -0.6658  -0.6470  -0.6403  -0.6176  -0.5639  -0.5575
 -0.5424  -0.5268  -0.5017  -0.4906  -0.4763  -0.4737  -0.4730  -0.4673
 -0.4634  -0.4453  -0.4305  -0.4297  -0.4256  -0.4150  -0.4016  -0.3988
 -0.3913  -0.3672  -0.3630  -0.3575  -0.3549  -0.3494  -0.3459  -0.3425
 -0.3383  -0.3334  -0.3242  -0.3197  -0.3119  -0.2925  -0.2802  -0.2680
 -0.2668
 -- Virtual --
 -0.0830  -0.0650  -0.0597  -0.0512  -0.0465  -0.0433  -0.0091  -0.0051
 -0.0027   0.0057   0.0085   0.0091   0.0203   0.0207   0.0247   0.0265
  0.0378   0.0433   0.0494   0.0503   0.0565   0.0603   0.0638   0.0672
  0.0686   0.0732   0.0806   0.0809   0.0862   0.0869   0.0915   0.0922
  0.0961   0.0999   0.1001   0.1022   0.1117   0.1133   0.1138   0.1165
  0.1189   0.1206   0.1236   0.1248   0.1297   0.1341   0.1378   0.1396
  0.1434   0.1488   0.1515   0.1519   0.1585   0.1617   0.1671   0.1677
  0.1702   0.1750   0.1781   0.1802   0.1854   0.1885   0.1975   0.1995
  0.2011   0.2048   0.2185   0.2193   0.2249   0.2265   0.2266   0.2297
  0.2326   0.2368   0.2409   0.2413   0.2448   0.2502   0.2510   0.2569
  0.2586   0.2615   0.2650   0.2674   0.2699   0.2736   0.2754   0.2780
  0.2835   0.2937   0.2956   0.3001   0.3010   0.3050   0.3073   0.3101
  0.3318   0.3328   0.3339   0.3431   0.3503   0.3835   0.3970   0.4033
  0.4093   0.4269   0.4329   0.4362   0.4375   0.4432   0.4477   0.4532
  0.4666   0.4670   0.4711   0.4712   0.4804   0.4822   0.4863   0.4909
  0.4945   0.4967   0.4978   0.5039   0.5078   0.5100   0.5158   0.5219
  0.5421   0.5526   0.5578   0.5604   0.5746   0.5811   0.5891   0.5907
  0.5977   0.5996   0.6063   0.6098   0.6099   0.6152   0.6216   0.6261
  0.6321   0.6397   0.6439   0.6558   0.6577   0.6653   0.6708   0.6800
  0.6969   0.7154   0.7158   0.7767   0.7780   0.7819   0.7840   0.7903
  0.8104   0.8223   0.8227   0.8259   0.8281   0.8324   0.8355   0.8378
  0.8388   0.8393   0.8403   0.8505   0.8520   0.8522   0.8587   0.8592
  0.8693   0.8725   0.8774   0.8803   0.8860   0.8949   0.9002   0.9081
  0.9137   0.9147   0.9189   0.9286   0.9312   0.9368   0.9435   0.9463
  0.9487   0.9526   0.9539   0.9582   0.9606   0.9692   0.9698   0.9764
  0.9856   0.9901   0.9990   1.0017   1.0059   1.0098   1.0440   1.0538
  1.0567   1.0620   1.0919   1.1214   1.1288   1.1415   1.1532   1.1600
  1.1790   1.2041   1.2049   1.2166   1.2291   1.2464   1.2600   1.2610
  1.2799   1.2840   1.2877   1.2932   1.2953   1.2955   1.3037   1.3218
  1.3289   1.3405   1.3660   1.3807   1.4039   1.4223   1.4601   1.4714
  1.5138   1.5208   1.5422   1.5486   1.5523   1.5752   1.5962   1.6098
  1.6339   1.6486   1.7089   1.7147   1.7525   1.7725   1.7767   1.7921
  1.7997   1.8020   1.8222   1.8435   1.8536   1.8603   1.8650   1.8844
  1.8915   1.9021   1.9377   1.9503   1.9782   2.0222   2.0318   2.0655
  2.0758   2.1146   2.1171   2.1913   2.2055   2.2260   2.2282   2.2335
  2.2440   2.2615   2.2664   2.2711   2.2788   2.2894   2.2990   2.3000
  2.3071   2.3097   2.3160   2.3284   2.3925   2.3968   2.4088   2.4211
  2.4314   2.4362   2.4448   2.4674   2.4764   2.5061   2.5121   2.5248
  2.5551   2.5569   2.5683   2.5953   2.5995   2.6090   2.6327   2.6475
  2.6598   2.6668   2.6767   2.7064   2.7125   2.7456   2.7508   2.7703
  2.7815   2.8039   2.8151   2.8742   2.8852   2.9204   2.9578   3.0191
  3.0643   3.0687   3.0782   3.1167   3.1217   3.1291   3.1533   3.1703
  3.2208   3.2345   3.2522   3.2573   3.3788   3.3813   3.4403   3.5424
  3.6281   3.6333   3.7317   3.7468   3.8677   3.9080   4.0039   4.0258
  4.3550   4.7839   4.8131   9.7215   9.7535   9.7920   9.7986   9.8037
  9.8399   9.8485   9.8661  23.2726  23.4403  23.7994  23.8193  23.8252
 23.8356  23.9176  23.9410  23.9419  24.0262  24.0771  24.0837  25.7791
 25.7802  25.8491  25.8554  25.9462  25.9623  25.9675  26.0120  26.0826
 26.1102  26.1139  26.1237  26.1885  26.3799  26.3825  26.4663  26.4978
 26.5036  26.7009  26.7027  26.7579  26.7683  26.9753  27.0064 215.7136
215.7438 215.7901 215.7960 215.8059 215.8446 215.8574 215.8829
 --------------------------------------------------------------

          Ground-State Mulliken Net Atomic Charges

     Atom                 Charge (a.u.)
  ----------------------------------------
      1 C                    -0.564194
      2 C                    -0.938128
      3 Cl                    0.307874
      4 C                     0.869422
      5 Cl                    0.640364
      6 C                    -0.664676
      7 Cl                    0.559364
      8 C                    -0.388403
      9 H                     0.237595
     10 C                    -0.383736
     11 Cl                    0.317756
     12 C                    -0.572263
     13 C                    -0.949952
     14 Cl                    0.309512
     15 C                     0.891470
     16 Cl                    0.640712
     17 C                    -0.667925
     18 Cl                    0.558865
     19 C                    -0.390303
     20 H                     0.237624
     21 C                    -0.371871
     22 Cl                    0.320890
  ----------------------------------------
  Sum of atomic charges =     0.000000

 -----------------------------------------------------------------
                    Cartesian Multipole Moments
 -----------------------------------------------------------------
    Charge (ESU x 10^10)
                -0.0000
    Dipole Moment (Debye)
         X      -0.6092      Y       0.5092      Z      -1.0414
       Tot       1.3096
    Quadrupole Moments (Debye-Ang)
        XX    -168.0654     XY       2.3138     YY    -170.6552
        XZ       0.2701     YZ      -2.7615     ZZ    -168.6340
    Octopole Moments (Debye-Ang^2)
       XXX    -424.0611    XXY      31.1889    XYY    -133.2763
       YYY      73.5376    XXZ      13.9545    XYZ      -7.1893
       YYZ      18.7946    XZZ    -123.3750    YZZ      31.0080
       ZZZ      48.0701
    Hexadecapole Moments (Debye-Ang^3)
      XXXX   -7708.3098   XXXY     565.2386   XXYY   -1520.9658
      XYYY     547.5513   YYYY   -1408.9800   XXXZ    1512.4942
      XXYZ      -0.0105   XYYZ     510.2250   YYYZ      61.1625
      XXZZ   -2026.9232   XYZZ     211.0789   YYZZ    -997.5909
      XZZZ    1487.1264   YZZZ      57.6060   ZZZZ   -4501.1013
 -----------------------------------------------------------------
 Calculating analytic gradient of the SCF energy
 Gradient of SCF Energy
            1           2           3           4           5           6
    1   0.0002994  -0.0000579   0.0031058   0.0001333   0.0000272  -0.0002399
    2   0.0003736  -0.0019548  -0.0151376  -0.0001061  -0.0000130  -0.0000723
    3  -0.0002468   0.0001116  -0.0084300  -0.0004461  -0.0000558   0.0002775
            7           8           9          10          11          12
    1  -0.0000012   0.0003734   0.0000630   0.0000888   0.0098903  -0.0005278
    2   0.0000222   0.0001046   0.0000239   0.0017895   0.0148456  -0.0001803
    3   0.0002018   0.0001951  -0.0000694  -0.0001644   0.0007237  -0.0001124
           13          14          15          16          17          18
    1   0.0008176  -0.0024822  -0.0003983  -0.0000603   0.0003336   0.0001229
    2   0.0012233   0.0146147   0.0003219   0.0000499  -0.0000685  -0.0001110
    3   0.0011348   0.0094693   0.0000079  -0.0000377  -0.0000910  -0.0000036
           19          20          21          22
    1  -0.0001250  -0.0001142  -0.0007272  -0.0105211
    2  -0.0002890   0.0000461  -0.0011158  -0.0143669
    3   0.0002657   0.0000266  -0.0010755  -0.0016813
 Max gradient component =       1.514E-02
 RMS gradient           =       4.392E-03
 Gradient time:  CPU 349.71 s  wall 349.72 s
 Geometry Optimization Parameters
   NAtoms,    NIC,     NZ,  NCons,   NDum,   NFix, NCnnct, MaxDiis
       22     171      22       0       0       0       0       0

 Cartesian Hessian Update
 Hessian updated using BFGS update


** GEOMETRY OPTIMIZATION IN DELOCALIZED INTERNAL COORDINATES **
   Searching for a Minimum

   Optimization Cycle:   6

                       Coordinates (Angstroms)
     ATOM                X               Y               Z
      1  C         0.0110928620   -0.0059915346    0.0164425807
      2  C        -0.0137419915    0.1298752798    1.4179320277
      3  Cl        1.4887779693    0.2926600781    2.2768444560
      4  C        -1.2150291060    0.1552664631    2.1405680988
      5  Cl       -1.2107384302    0.3248943233    3.8682007825
      6  C        -2.4239135276    0.0492784765    1.4439603033
      7  Cl       -3.9543406489    0.0718335829    2.2770640040
      8  C        -2.4295754559   -0.0796083625    0.0623443559
      9  H        -3.3661336921   -0.1673443778   -0.4694050469
     10  C        -1.2293658995   -0.1058276884   -0.6318193628
     11  Cl       -1.3114573262   -0.2960564466   -2.3661817191
     12  C         1.2866901021   -0.0356436403   -0.7460924341
     13  C         2.2876950690   -0.9901877891   -0.4799495412
     14  Cl        2.0098481998   -2.1817211972    0.7540966263
     15  C         3.4931359030   -1.0217051091   -1.1954189654
     16  Cl        4.7042932375   -2.2153568634   -0.8472161652
     17  C         3.7011007903   -0.0781573231   -2.2077324572
     18  Cl        5.1749989705   -0.0573694896   -3.1367785609
     19  C         2.7295039276    0.8700573523   -2.4957926401
     20  H         2.8984709645    1.5989979628   -3.2753182878
     21  C         1.5459536209    0.8847285940   -1.7732159471
     22  Cl        0.3808744002    2.1241792928   -2.1685070845
   Point Group: c1    Number of degrees of freedom:    60


   Energy is  -4140.342158901

 Hessian updated using BFGS update

 60 Hessian modes will be used to form the next step
  Hessian Eigenvalues:
     0.016316    0.017504    0.019436    0.020577    0.020682    0.021678
     0.022345    0.022741    0.023496    0.024090    0.024090    0.024114
     0.024114    0.024135    0.024135    0.024143    0.024143    0.033341
     0.055182    0.097604    0.101128    0.159995    0.159996    0.216235
     0.226719    0.227210    0.232033    0.237199    0.238179    0.249959
     0.249983    0.249991    0.249993    0.250000    0.250000    0.250514
     0.251710    0.287923    0.289547    0.290267    0.293014    0.301033
     0.301033    0.301284    0.301630    0.317278    0.356665    0.356682
     0.403436    0.407944    0.418682    0.426280    0.457688    0.458519
     0.466670    0.472546    0.478202    0.478415    0.479142    0.480098

 Minimum search - taking simple RFO step
 Searching for Lamda that Minimizes Along All modes
 Value Taken    Lamda =  -0.01367819
 Calculated Step too Large.  Step scaled by  0.545650
 Step Taken.  Stepsize is  0.300000

                             Maximum     Tolerance    Cnvgd?
         Gradient           0.018768      0.000300      NO
         Displacement       0.216788      0.001200      NO
         Energy change     -0.008836      0.000001      NO


 New Cartesian Coordinates Obtained by Inverse Iteration

 Displacement from previous Coordinates is:  0.414597
 ----------------------------------------------------------------
             Standard Nuclear Orientation (Angstroms)
    I     Atom           X                Y                Z
 ----------------------------------------------------------------
    1      C       0.0108363869    -0.0068093578     0.0163463654
    2      C      -0.0130427073     0.1621829201     1.4128235145
    3      Cl      1.4922909937     0.3619904272     2.2615074423
    4      C      -1.2137717867     0.1872818529     2.1366661408
    5      Cl     -1.2114990088     0.3968507770     3.8592379870
    6      C      -2.4209400056     0.0459993178     1.4422974044
    7      Cl     -3.9512745793     0.0649398986     2.2758068354
    8      C      -2.4266591811    -0.1162151728     0.0638636810
    9      H      -3.3626535335    -0.2296524448    -0.4639991396
   10      C      -1.2259616884    -0.1403561428    -0.6296373976
   11      Cl     -1.2993794419    -0.3662003358    -2.3611502844
   12      C       1.2869436704    -0.0345706537    -0.7456118086
   13      C       2.2717038527    -1.0094006163    -0.5005897722
   14      Cl      1.9713585118    -2.2214572763     0.7097366349
   15      C       3.4777680886    -1.0419832211    -1.2152905466
   16      Cl      4.6713204816    -2.2598958769    -0.8948684592
   17      C       3.6992950704    -0.0759519902    -2.2039764554
   18      Cl      5.1745313703    -0.0534517448    -3.1309828202
   19      C       2.7421555056     0.8934337047    -2.4706699890
   20      H       2.9230966375     1.6374859086    -3.2330182144
   21      C       1.5580258483     0.9063916934    -1.7487974841
   22      Cl      0.4039954532     2.1661899169    -2.1156686117
 ----------------------------------------------------------------
 Nuclear Repulsion Energy =        2755.76409931 hartrees
 There are      105 alpha and      105 beta electrons
 Applying Cartesian multipole field
    Component          Value
    ---------          -----
     (2,0,0)        1.00000E-12
     (0,2,0)        2.00000E-11
     (0,0,2)       -3.00000E-11
 Nucleus-field energy     =    -0.0000000758 hartrees
 Requested basis set is 6-311++G(d,p)
 There are 186 shells and 518 basis functions
 A cutoff of  1.0D-15 yielded  12446 shell pairs
 There are    108356 function pairs (    116572 Cartesian)
 Smallest overlap matrix eigenvalue = 1.90E-07
 Linear dependence detected in AO basis
 Number of orthogonalized atomic orbitals = 512
 Maximum deviation from orthogonality = 3.696E-10
 Guess from superposition of atomic densities
 Warning:  Energy on first SCF cycle will be non-variational
 SAD guess density has 210.000000 electrons

 -----------------------------------------------------------------------
  General SCF calculation program by
  Eric Jon Sundstrom, Paul Horn, Yuezhi Mao, Dmitri Zuev, Alec White,
  David Stuck, Shaama M.S., Shane Yost, Joonho Lee, David Small,
  Daniel Levine, Susi Lehtola, Hugh Burton, Evgeny Epifanovsky,
  Bang C. Huynh
 -----------------------------------------------------------------------
 Exchange:     0.2000 Hartree-Fock + 0.0800 Slater + 0.7200 B88
 Correlation:  0.1900 VWN1RPA + 0.8100 LYP
 Using SG-1 standard quadrature grid
 A restricted SCF calculation will be
 performed using DIIS
 SCF converges when DIIS error is below 1.0e-08
 ---------------------------------------
  Cycle       Energy         DIIS error
 ---------------------------------------
    1   -4145.1122015285      2.66e-02  
    2   -4140.2478921055      1.76e-03  
    3   -4140.1819447384      2.16e-03  
    4   -4140.3362879123      5.78e-04  
    5   -4140.3464073151      2.51e-04  
    6   -4140.3482669337      8.78e-05  
    7   -4140.3484875777      3.21e-05  
    8   -4140.3485194954      8.51e-06  
    9   -4140.3485213705      4.06e-06  
   10   -4140.3485219483      5.76e-07  
   11   -4140.3485219590      1.52e-07  
   12   -4140.3485219597      6.61e-08  
   13   -4140.3485219600      1.74e-08  
   14   -4140.3485219599      4.75e-09  Convergence criterion met
 ---------------------------------------
 SCF time:   CPU 945.90s  wall 946.00s 
 SCF   energy in the final basis set =    -4140.3485219599
 Total energy in the final basis set =    -4140.3485219599

 --------------------------------------------------------------

                    Orbital Energies (a.u.)
 --------------------------------------------------------------

 Alpha MOs
 -- Occupied --
********-101.5826-101.5813-101.5812-101.5793-101.5792-101.5779-101.5779
-10.2853 -10.2853 -10.2822 -10.2821 -10.2813 -10.2813 -10.2786 -10.2786
-10.2467 -10.2464 -10.2257 -10.2257  -9.4972  -9.4972  -9.4959  -9.4958
 -9.4946  -9.4946  -9.4932  -9.4932  -7.2621  -7.2621  -7.2610  -7.2607
 -7.2596  -7.2596  -7.2580  -7.2578  -7.2521  -7.2520  -7.2513  -7.2513
 -7.2507  -7.2507  -7.2499  -7.2499  -7.2494  -7.2493  -7.2486  -7.2486
 -7.2479  -7.2479  -7.2475  -7.2473  -0.9714  -0.9577  -0.9242  -0.9155
 -0.9081  -0.9018  -0.8788  -0.8730  -0.8466  -0.8383  -0.8051  -0.7620
 -0.7573  -0.7435  -0.6654  -0.6465  -0.6408  -0.6179  -0.5633  -0.5573
 -0.5436  -0.5269  -0.5013  -0.4907  -0.4760  -0.4737  -0.4732  -0.4668
 -0.4632  -0.4454  -0.4304  -0.4281  -0.4260  -0.4135  -0.4000  -0.3983
 -0.3909  -0.3665  -0.3627  -0.3576  -0.3551  -0.3489  -0.3453  -0.3431
 -0.3381  -0.3351  -0.3244  -0.3215  -0.3164  -0.2915  -0.2795  -0.2684
 -0.2684
 -- Virtual --
 -0.0817  -0.0650  -0.0595  -0.0518  -0.0477  -0.0436  -0.0090  -0.0053
 -0.0024   0.0054   0.0083   0.0094   0.0203   0.0207   0.0247   0.0263
  0.0381   0.0430   0.0493   0.0499   0.0563   0.0603   0.0630   0.0670
  0.0687   0.0728   0.0805   0.0808   0.0865   0.0866   0.0917   0.0920
  0.0962   0.0995   0.1005   0.1017   0.1116   0.1131   0.1137   0.1163
  0.1186   0.1204   0.1242   0.1246   0.1294   0.1342   0.1371   0.1392
  0.1423   0.1484   0.1514   0.1528   0.1580   0.1604   0.1669   0.1674
  0.1703   0.1732   0.1792   0.1795   0.1864   0.1874   0.1978   0.1991
  0.2011   0.2060   0.2192   0.2195   0.2242   0.2259   0.2289   0.2300
  0.2331   0.2371   0.2401   0.2413   0.2460   0.2493   0.2501   0.2568
  0.2579   0.2617   0.2651   0.2671   0.2697   0.2737   0.2745   0.2753
  0.2793   0.2941   0.2964   0.2988   0.3017   0.3047   0.3069   0.3097
  0.3311   0.3334   0.3346   0.3428   0.3501   0.3842   0.3959   0.4026
  0.4104   0.4268   0.4319   0.4369   0.4386   0.4441   0.4470   0.4534
  0.4667   0.4669   0.4708   0.4717   0.4810   0.4868   0.4891   0.4897
  0.4937   0.4956   0.4982   0.5034   0.5035   0.5135   0.5175   0.5209
  0.5440   0.5531   0.5593   0.5618   0.5752   0.5821   0.5911   0.5917
  0.6003   0.6032   0.6074   0.6092   0.6105   0.6157   0.6205   0.6264
  0.6328   0.6419   0.6481   0.6542   0.6596   0.6662   0.6755   0.6781
  0.6950   0.7149   0.7164   0.7750   0.7797   0.7799   0.7866   0.7914
  0.8115   0.8221   0.8223   0.8274   0.8286   0.8353   0.8356   0.8375
  0.8391   0.8394   0.8405   0.8498   0.8505   0.8522   0.8586   0.8597
  0.8643   0.8732   0.8764   0.8796   0.8850   0.8933   0.8993   0.9071
  0.9136   0.9161   0.9194   0.9269   0.9270   0.9378   0.9402   0.9440
  0.9462   0.9524   0.9533   0.9574   0.9624   0.9676   0.9704   0.9741
  0.9846   0.9894   1.0010   1.0023   1.0055   1.0109   1.0422   1.0539
  1.0580   1.0608   1.0933   1.1229   1.1302   1.1408   1.1544   1.1626
  1.1788   1.2025   1.2043   1.2167   1.2288   1.2463   1.2589   1.2661
  1.2790   1.2837   1.2877   1.2918   1.2947   1.3002   1.3010   1.3202
  1.3328   1.3433   1.3654   1.3807   1.4087   1.4245   1.4665   1.4719
  1.5163   1.5195   1.5436   1.5481   1.5542   1.5765   1.5958   1.6096
  1.6334   1.6482   1.7100   1.7163   1.7536   1.7715   1.7788   1.7902
  1.8011   1.8016   1.8226   1.8433   1.8495   1.8576   1.8635   1.8815
  1.8960   1.9076   1.9376   1.9521   1.9807   2.0221   2.0311   2.0659
  2.0732   2.1133   2.1198   2.1910   2.2056   2.2261   2.2275   2.2340
  2.2455   2.2566   2.2634   2.2717   2.2780   2.2889   2.2946   2.2949
  2.3086   2.3107   2.3145   2.3301   2.3960   2.3975   2.4106   2.4239
  2.4350   2.4373   2.4424   2.4643   2.4774   2.5045   2.5132   2.5219
  2.5556   2.5580   2.5691   2.5946   2.6016   2.6056   2.6336   2.6481
  2.6620   2.6641   2.6760   2.7063   2.7123   2.7475   2.7476   2.7697
  2.7794   2.8030   2.8161   2.8700   2.8855   2.9251   2.9608   3.0225
  3.0654   3.0689   3.0772   3.1145   3.1200   3.1304   3.1538   3.1709
  3.2213   3.2336   3.2528   3.2571   3.3807   3.3825   3.4412   3.5434
  3.6296   3.6330   3.7311   3.7467   3.8697   3.9091   4.0037   4.0271
  4.3474   4.7837   4.8147   9.7244   9.7541   9.7930   9.7988   9.8057
  9.8315   9.8408   9.8959  23.2739  23.4413  23.8010  23.8215  23.8257
 23.8360  23.9196  23.9408  23.9419  24.0328  24.0766  24.0853  25.7777
 25.7793  25.8410  25.8550  25.9129  25.9364  25.9719  26.0148  26.0863
 26.1143  26.1150  26.1241  26.1891  26.3755  26.3984  26.4502  26.5008
 26.5036  26.7010  26.7069  26.7594  26.7600  26.9831  26.9955 215.7168
215.7444 215.7909 215.7962 215.8085 215.8337 215.8476 215.9186
 --------------------------------------------------------------

          Ground-State Mulliken Net Atomic Charges

     Atom                 Charge (a.u.)
  ----------------------------------------
      1 C                    -0.542035
      2 C                    -0.938055
      3 Cl                    0.269697
      4 C                     0.856811
      5 Cl                    0.646782
      6 C                    -0.628030
      7 Cl                    0.560303
      8 C                    -0.334783
      9 H                     0.238247
     10 C                    -0.416126
     11 Cl                    0.278305
     12 C                    -0.544925
     13 C                    -0.948569
     14 Cl                    0.271777
     15 C                     0.874175
     16 Cl                    0.647204
     17 C                    -0.629305
     18 Cl                    0.560059
     19 C                    -0.338772
     20 H                     0.238185
     21 C                    -0.401097
     22 Cl                    0.280155
  ----------------------------------------
  Sum of atomic charges =     0.000000

 -----------------------------------------------------------------
                    Cartesian Multipole Moments
 -----------------------------------------------------------------
    Charge (ESU x 10^10)
                -0.0000
    Dipole Moment (Debye)
         X      -0.5984      Y       0.4998      Z      -1.0227
       Tot       1.2860
    Quadrupole Moments (Debye-Ang)
        XX    -167.9459     XY       2.5342     YY    -170.4528
        XZ       0.2079     YZ      -2.6916     ZZ    -168.7800
    Octopole Moments (Debye-Ang^2)
       XXX    -422.5968    XXY      30.7092    XYY    -132.4567
       YYY      72.6385    XXZ      14.2668    XYZ      -7.3390
       YYZ      19.1163    XZZ    -123.3966    YZZ      30.9575
       ZZZ      50.7603
    Hexadecapole Moments (Debye-Ang^3)
      XXXX   -7667.2921   XXXY     561.8288   XXYY   -1521.9692
      XYYY     539.8771   YYYY   -1464.4128   XXXZ    1524.2428
      XXYZ      -9.9095   XYYZ     513.0965   YYYZ      27.0600
      XXZZ   -2014.8395   XYZZ     210.7278   YYZZ   -1000.1451
      XZZZ    1500.8030   YZZZ      29.3038   ZZZZ   -4466.6341
 -----------------------------------------------------------------
 Calculating analytic gradient of the SCF energy
 Gradient of SCF Energy
            1           2           3           4           5           6
    1   0.0003498  -0.0000176   0.0021878   0.0001551  -0.0000856  -0.0002293
    2   0.0001986  -0.0016560  -0.0109258  -0.0000270  -0.0000552  -0.0000414
    3  -0.0003003  -0.0002013  -0.0059642   0.0001784  -0.0002119   0.0001531
            7           8           9          10          11          12
    1   0.0000632   0.0001455   0.0000464   0.0002955   0.0069393  -0.0005429
    2   0.0000147   0.0000656   0.0000055   0.0015748   0.0107144  -0.0000415
    3   0.0001195   0.0000103  -0.0000230   0.0000858   0.0005076   0.0000083
           13          14          15          16          17          18
    1   0.0005086  -0.0016977   0.0000447  -0.0001068   0.0002257   0.0000357
    2   0.0012470   0.0104483  -0.0001125   0.0001905  -0.0000032  -0.0000757
    3   0.0009630   0.0067873   0.0001558  -0.0001614  -0.0001170   0.0000415
           19          20          21          22
    1  -0.0001122  -0.0000723  -0.0006754  -0.0074575
    2  -0.0000653   0.0000152  -0.0012485  -0.0102225
    3   0.0000545   0.0000295  -0.0007392  -0.0013762
 Max gradient component =       1.093E-02
 RMS gradient           =       3.150E-03
 Gradient time:  CPU 349.86 s  wall 349.88 s
 Geometry Optimization Parameters
   NAtoms,    NIC,     NZ,  NCons,   NDum,   NFix, NCnnct, MaxDiis
       22     171      22       0       0       0       0       0

 Cartesian Hessian Update
 Hessian updated using BFGS update


** GEOMETRY OPTIMIZATION IN DELOCALIZED INTERNAL COORDINATES **
   Searching for a Minimum

   Optimization Cycle:   7

                       Coordinates (Angstroms)
     ATOM                X               Y               Z
      1  C         0.0108363869   -0.0068093578    0.0163463654
      2  C        -0.0130427073    0.1621829201    1.4128235145
      3  Cl        1.4922909937    0.3619904272    2.2615074423
      4  C        -1.2137717867    0.1872818529    2.1366661408
      5  Cl       -1.2114990088    0.3968507770    3.8592379870
      6  C        -2.4209400056    0.0459993178    1.4422974044
      7  Cl       -3.9512745793    0.0649398986    2.2758068354
      8  C        -2.4266591811   -0.1162151728    0.0638636810
      9  H        -3.3626535335   -0.2296524448   -0.4639991396
     10  C        -1.2259616884   -0.1403561428   -0.6296373976
     11  Cl       -1.2993794419   -0.3662003358   -2.3611502844
     12  C         1.2869436704   -0.0345706537   -0.7456118086
     13  C         2.2717038527   -1.0094006163   -0.5005897722
     14  Cl        1.9713585118   -2.2214572763    0.7097366349
     15  C         3.4777680886   -1.0419832211   -1.2152905466
     16  Cl        4.6713204816   -2.2598958769   -0.8948684592
     17  C         3.6992950704   -0.0759519902   -2.2039764554
     18  Cl        5.1745313703   -0.0534517448   -3.1309828202
     19  C         2.7421555056    0.8934337047   -2.4706699890
     20  H         2.9230966375    1.6374859086   -3.2330182144
     21  C         1.5580258483    0.9063916934   -1.7487974841
     22  Cl        0.4039954532    2.1661899169   -2.1156686117
   Point Group: c1    Number of degrees of freedom:    60


   Energy is  -4140.348521960

 Hessian updated using BFGS update

 60 Hessian modes will be used to form the next step
  Hessian Eigenvalues:
     0.016316    0.017506    0.018677    0.020578    0.020682    0.021678
     0.022073    0.022741    0.023493    0.024089    0.024090    0.024113
     0.024114    0.024135    0.024135    0.024141    0.024144    0.026108
     0.055183    0.096109    0.101120    0.159995    0.159997    0.216253
     0.226598    0.227191    0.232033    0.237225    0.238179    0.249971
     0.249984    0.249991    0.249993    0.250000    0.250000    0.250586
     0.251680    0.287923    0.289453    0.290267    0.293009    0.301033
     0.301033    0.301271    0.301652    0.317243    0.356665    0.356682
     0.403384    0.407945    0.418682    0.426317    0.457691    0.458519
     0.466670    0.472526    0.478202    0.478413    0.479142    0.480134

 Minimum search - taking simple RFO step
 Searching for Lamda that Minimizes Along All modes
 Value Taken    Lamda =  -0.00983101
 Calculated Step too Large.  Step scaled by  0.550118
 Step Taken.  Stepsize is  0.300000

                             Maximum     Tolerance    Cnvgd?
         Gradient           0.013534      0.000300      NO
         Displacement       0.218036      0.001200      NO
         Energy change     -0.006363      0.000001      NO


 New Cartesian Coordinates Obtained by Inverse Iteration

 Displacement from previous Coordinates is:  0.408928
 ----------------------------------------------------------------
             Standard Nuclear Orientation (Angstroms)
    I     Atom           X                Y                Z
 ----------------------------------------------------------------
    1      C       0.0099530664    -0.0074592425     0.0158054222
    2      C      -0.0133877685     0.1940160507     1.4066816983
    3      Cl      1.4931924130     0.4311874791     2.2455241510
    4      C      -1.2132520587     0.2182799424     2.1315648107
    5      Cl     -1.2111799746     0.4673848540     3.8486931185
    6      C      -2.4184942713     0.0422565034     1.4411725786
    7      Cl     -3.9485874606     0.0574606972     2.2757162306
    8      C      -2.4239478352    -0.1522350996     0.0666718819
    9      H      -3.3591467320    -0.2906381485    -0.4566880347
   10      C      -1.2231860139    -0.1743620264    -0.6268797725
   11      Cl     -1.2888925174    -0.4350672271    -2.3545035026
   12      C       1.2871350834    -0.0335904931    -0.7459082111
   13      C       2.2556180643    -1.0278178368    -0.5222831771
   14      Cl      1.9350494270    -2.2592940830     0.6644480113
   15      C       3.4621266037    -1.0610508374    -1.2358389942
   16      Cl      4.6374899653    -2.3025551334    -0.9407917179
   17      C       3.6982102914    -0.0739406459    -2.2005200537
   18      Cl      5.1750865458    -0.0500360414    -3.1253327009
   19      C       2.7558209272     0.9157606806    -2.4453757848
   20      H       2.9490315483     1.6744379716    -3.1901423785
   21      C       1.5708860535     0.9274537175    -1.7246204885
   22      Cl      0.4286145815     2.2066105025    -2.0633680638
 ----------------------------------------------------------------
 Nuclear Repulsion Energy =        2753.33178395 hartrees
 There are      105 alpha and      105 beta electrons
 Applying Cartesian multipole field
    Component          Value
    ---------          -----
     (2,0,0)        1.00000E-12
     (0,2,0)        2.00000E-11
     (0,0,2)       -3.00000E-11
 Nucleus-field energy     =    -0.0000000740 hartrees
 Requested basis set is 6-311++G(d,p)
 There are 186 shells and 518 basis functions
 A cutoff of  1.0D-15 yielded  12450 shell pairs
 There are    108430 function pairs (    116651 Cartesian)
 Smallest overlap matrix eigenvalue = 1.81E-07
 Linear dependence detected in AO basis
 Number of orthogonalized atomic orbitals = 513
 Maximum deviation from orthogonality = 5.267E-10
 Guess from superposition of atomic densities
 Warning:  Energy on first SCF cycle will be non-variational
 SAD guess density has 210.000000 electrons

 -----------------------------------------------------------------------
  General SCF calculation program by
  Eric Jon Sundstrom, Paul Horn, Yuezhi Mao, Dmitri Zuev, Alec White,
  David Stuck, Shaama M.S., Shane Yost, Joonho Lee, David Small,
  Daniel Levine, Susi Lehtola, Hugh Burton, Evgeny Epifanovsky,
  Bang C. Huynh
 -----------------------------------------------------------------------
 Exchange:     0.2000 Hartree-Fock + 0.0800 Slater + 0.7200 B88
 Correlation:  0.1900 VWN1RPA + 0.8100 LYP
 Using SG-1 standard quadrature grid
 A restricted SCF calculation will be
 performed using DIIS
 SCF converges when DIIS error is below 1.0e-08
 ---------------------------------------
  Cycle       Energy         DIIS error
 ---------------------------------------
    1   -4145.1004240788      2.66e-02  
    2   -4140.2523294219      1.76e-03  
    3   -4140.1854179031      2.16e-03  
    4   -4140.3408510884      5.80e-04  
    5   -4140.3510656342      2.53e-04  
    6   -4140.3529701426      8.80e-05  
    7   -4140.3531925844      3.25e-05  
    8   -4140.3532256677      8.45e-06  
    9   -4140.3532275138      4.05e-06  
   10   -4140.3532280905      5.73e-07  
   11   -4140.3532281006      1.48e-07  
   12   -4140.3532281015      6.53e-08  
   13   -4140.3532281012      1.77e-08  
   14   -4140.3532281017      4.74e-09  Convergence criterion met
 ---------------------------------------
 SCF time:   CPU 945.99s  wall 946.00s 
 SCF   energy in the final basis set =    -4140.3532281017
 Total energy in the final basis set =    -4140.3532281017

 --------------------------------------------------------------

                    Orbital Energies (a.u.)
 --------------------------------------------------------------

 Alpha MOs
 -- Occupied --
********-101.5825-101.5814-101.5813-101.5800-101.5799-101.5786-101.5786
-10.2853 -10.2852 -10.2823 -10.2822 -10.2814 -10.2814 -10.2785 -10.2785
-10.2463 -10.2460 -10.2258 -10.2258  -9.4971  -9.4971  -9.4961  -9.4960
 -9.4952  -9.4952  -9.4937  -9.4937  -7.2620  -7.2620  -7.2611  -7.2608
 -7.2601  -7.2601  -7.2586  -7.2583  -7.2520  -7.2519  -7.2512  -7.2512
 -7.2508  -7.2508  -7.2500  -7.2500  -7.2499  -7.2498  -7.2492  -7.2492
 -7.2484  -7.2484  -7.2481  -7.2479  -0.9712  -0.9577  -0.9236  -0.9147
 -0.9087  -0.9021  -0.8786  -0.8735  -0.8458  -0.8389  -0.8049  -0.7624
 -0.7572  -0.7436  -0.6652  -0.6460  -0.6414  -0.6181  -0.5627  -0.5570
 -0.5448  -0.5270  -0.5010  -0.4908  -0.4758  -0.4737  -0.4734  -0.4663
 -0.4631  -0.4455  -0.4303  -0.4267  -0.4264  -0.4121  -0.3986  -0.3979
 -0.3906  -0.3659  -0.3624  -0.3577  -0.3553  -0.3486  -0.3448  -0.3438
 -0.3376  -0.3369  -0.3245  -0.3228  -0.3197  -0.2904  -0.2789  -0.2697
 -0.2687
 -- Virtual --
 -0.0802  -0.0651  -0.0592  -0.0523  -0.0492  -0.0439  -0.0091  -0.0056
 -0.0023   0.0051   0.0080   0.0096   0.0202   0.0205   0.0246   0.0261
  0.0384   0.0427   0.0492   0.0493   0.0561   0.0603   0.0622   0.0669
  0.0688   0.0723   0.0803   0.0808   0.0860   0.0869   0.0917   0.0920
  0.0954   0.0991   0.1003   0.1016   0.1115   0.1124   0.1136   0.1161
  0.1179   0.1202   0.1242   0.1248   0.1291   0.1343   0.1365   0.1388
  0.1414   0.1479   0.1514   0.1525   0.1565   0.1592   0.1623   0.1671
  0.1687   0.1715   0.1789   0.1802   0.1867   0.1868   0.1979   0.1988
  0.1996   0.2058   0.2191   0.2202   0.2233   0.2254   0.2289   0.2320
  0.2331   0.2376   0.2395   0.2416   0.2463   0.2484   0.2493   0.2564
  0.2569   0.2614   0.2624   0.2650   0.2667   0.2695   0.2724   0.2753
  0.2796   0.2931   0.2939   0.2973   0.3031   0.3039   0.3056   0.3076
  0.3097   0.3306   0.3335   0.3373   0.3397   0.3501   0.3857   0.3946
  0.4020   0.4119   0.4267   0.4326   0.4385   0.4390   0.4447   0.4492
  0.4534   0.4648   0.4667   0.4706   0.4720   0.4798   0.4897   0.4899
  0.4918   0.4927   0.4991   0.4997   0.5042   0.5146   0.5160   0.5216
  0.5225   0.5483   0.5528   0.5613   0.5686   0.5749   0.5836   0.5937
  0.5945   0.6009   0.6071   0.6084   0.6126   0.6164   0.6177   0.6257
  0.6322   0.6330   0.6434   0.6534   0.6560   0.6611   0.6691   0.6767
  0.6830   0.6929   0.7135   0.7210   0.7730   0.7808   0.7839   0.7902
  0.7931   0.8122   0.8219   0.8221   0.8300   0.8304   0.8357   0.8368
  0.8399   0.8400   0.8411   0.8415   0.8471   0.8498   0.8522   0.8554
  0.8582   0.8614   0.8738   0.8786   0.8791   0.8849   0.8882   0.9002
  0.9102   0.9138   0.9145   0.9229   0.9251   0.9286   0.9418   0.9443
  0.9444   0.9463   0.9530   0.9533   0.9574   0.9655   0.9684   0.9720
  0.9746   0.9839   0.9887   1.0009   1.0051   1.0054   1.0103   1.0410
  1.0551   1.0577   1.0693   1.0963   1.1252   1.1352   1.1397   1.1559
  1.1669   1.1791   1.2020   1.2038   1.2181   1.2286   1.2465   1.2577
  1.2712   1.2781   1.2834   1.2891   1.2892   1.2954   1.2982   1.3049
  1.3185   1.3373   1.3461   1.3654   1.3807   1.4130   1.4271   1.4705
  1.4748   1.5174   1.5179   1.5446   1.5559   1.5596   1.5777   1.5954
  1.6084   1.6343   1.6477   1.7109   1.7187   1.7545   1.7710   1.7809
  1.7893   1.8009   1.8050   1.8230   1.8427   1.8447   1.8560   1.8621
  1.8799   1.8996   1.9137   1.9400   1.9546   1.9832   2.0222   2.0305
  2.0660   2.0711   2.1121   2.1229   2.1911   2.2094   2.2269   2.2274
  2.2359   2.2482   2.2541   2.2599   2.2713   2.2778   2.2880   2.2909
  2.2945   2.3071   2.3139   2.3168   2.3292   2.3984   2.4037   2.4127
  2.4215   2.4374   2.4399   2.4438   2.4620   2.4790   2.5003   2.5141
  2.5208   2.5539   2.5629   2.5694   2.5942   2.6005   2.6051   2.6333
  2.6490   2.6628   2.6701   2.6758   2.7068   2.7124   2.7464   2.7495
  2.7692   2.7777   2.8023   2.8168   2.8653   2.8855   2.9294   2.9660
  3.0263   3.0668   3.0694   3.0763   3.1126   3.1208   3.1322   3.1540
  3.1754   3.2227   3.2321   3.2539   3.2568   3.3825   3.3850   3.4422
  3.5493   3.6327   3.6389   3.7307   3.7474   3.8715   3.9125   4.0034
  4.0284   4.3404   4.7844   4.8161   9.7301   9.7546   9.7945   9.7986
  9.8082   9.8228   9.8340   9.9193  23.2774  23.4419  23.8021  23.8230
 23.8279  23.8365  23.9209  23.9410  23.9427  24.0413  24.0763  24.0874
 25.7763  25.7782  25.8358  25.8543  25.9014  25.9277  25.9671  26.0080
 26.0899  26.1149  26.1211  26.1640  26.1947  26.3556  26.4169  26.4325
 26.5042  26.5115  26.6991  26.7113  26.7593  26.7642  26.9811  26.9948
215.7233 215.7451 215.7923 215.7959 215.8120 215.8229 215.8397 215.9457
 --------------------------------------------------------------

          Ground-State Mulliken Net Atomic Charges

     Atom                 Charge (a.u.)
  ----------------------------------------
      1 C                    -0.403514
      2 C                    -1.313566
      3 Cl                    0.338469
      4 C                     0.998711
      5 Cl                    0.628944
      6 C                    -0.499862
      7 Cl                    0.561008
      8 C                    -0.289347
      9 H                     0.236644
     10 C                    -0.520047
     11 Cl                    0.256159
     12 C                    -0.410616
     13 C                    -1.330979
     14 Cl                    0.341765
     15 C                     1.010567
     16 Cl                    0.628443
     17 C                    -0.496584
     18 Cl                    0.561122
     19 C                    -0.284276
     20 H                     0.236389
     21 C                    -0.506165
     22 Cl                    0.256736
  ----------------------------------------
  Sum of atomic charges =     0.000000

 -----------------------------------------------------------------
                    Cartesian Multipole Moments
 -----------------------------------------------------------------
    Charge (ESU x 10^10)
                -0.0000
    Dipole Moment (Debye)
         X      -0.5888      Y       0.4922      Z      -1.0064
       Tot       1.2656
    Quadrupole Moments (Debye-Ang)
        XX    -167.8667     XY       2.7483     YY    -170.2677
        XZ       0.1938     YZ      -2.6519     ZZ    -168.9167
    Octopole Moments (Debye-Ang^2)
       XXX    -421.3461    XXY      30.3407    XYY    -131.6949
       YYY      71.7191    XXZ      14.6834    XYZ      -7.5206
       YYZ      19.5011    XZZ    -123.2910    YZZ      30.8686
       ZZZ      53.3122
    Hexadecapole Moments (Debye-Ang^3)
      XXXX   -7629.7454   XXXY     558.2881   XXYY   -1523.6848
      XYYY     531.6412   YYYY   -1521.3103   XXXZ    1536.5736
      XXYZ     -20.1955   XYYZ     516.2003   YYYZ      -6.8564
      XXZZ   -2003.0936   XYZZ     209.8810   YYZZ   -1002.8865
      XZZZ    1515.1173   YZZZ       0.6855   ZZZZ   -4432.1539
 -----------------------------------------------------------------
 Calculating analytic gradient of the SCF energy
 Gradient of SCF Energy
            1           2           3           4           5           6
    1   0.0000700  -0.0000677   0.0014984   0.0002219   0.0000449  -0.0001434
    2   0.0000894  -0.0013378  -0.0078841   0.0000944  -0.0000847  -0.0000639
    3  -0.0001005  -0.0003477  -0.0041494   0.0002830  -0.0002157   0.0000200
            7           8           9          10          11          12
    1   0.0000152   0.0000463   0.0000190   0.0003639   0.0049381  -0.0001896
    2  -0.0000024   0.0000728  -0.0000100   0.0012745   0.0077368   0.0000215
    3   0.0000624  -0.0000824   0.0000000   0.0001900   0.0003699  -0.0000879
           13          14          15          16          17          18
    1   0.0003436  -0.0010675   0.0000515  -0.0001884   0.0000912   0.0000371
    2   0.0011767   0.0074138  -0.0002996   0.0001519   0.0000923  -0.0000061
    3   0.0007233   0.0048575   0.0001814  -0.0000541  -0.0000802   0.0000155
           19          20          21          22
    1  -0.0001220  -0.0000315  -0.0006147  -0.0053162
    2   0.0000191   0.0000071  -0.0011648  -0.0072967
    3  -0.0000567   0.0000220  -0.0004645  -0.0010859
 Max gradient component =       7.884E-03
 RMS gradient           =       2.258E-03
 Gradient time:  CPU 347.50 s  wall 347.50 s
 Geometry Optimization Parameters
   NAtoms,    NIC,     NZ,  NCons,   NDum,   NFix, NCnnct, MaxDiis
       22     171      22       0       0       0       0       0

 Cartesian Hessian Update
 Hessian updated using BFGS update


** GEOMETRY OPTIMIZATION IN DELOCALIZED INTERNAL COORDINATES **
   Searching for a Minimum

   Optimization Cycle:   8

                       Coordinates (Angstroms)
     ATOM                X               Y               Z
      1  C         0.0099530664   -0.0074592425    0.0158054222
      2  C        -0.0133877685    0.1940160507    1.4066816983
      3  Cl        1.4931924130    0.4311874791    2.2455241510
      4  C        -1.2132520587    0.2182799424    2.1315648107
      5  Cl       -1.2111799746    0.4673848540    3.8486931185
      6  C        -2.4184942713    0.0422565034    1.4411725786
      7  Cl       -3.9485874606    0.0574606972    2.2757162306
      8  C        -2.4239478352   -0.1522350996    0.0666718819
      9  H        -3.3591467320   -0.2906381485   -0.4566880347
     10  C        -1.2231860139   -0.1743620264   -0.6268797725
     11  Cl       -1.2888925174   -0.4350672271   -2.3545035026
     12  C         1.2871350834   -0.0335904931   -0.7459082111
     13  C         2.2556180643   -1.0278178368   -0.5222831771
     14  Cl        1.9350494270   -2.2592940830    0.6644480113
     15  C         3.4621266037   -1.0610508374   -1.2358389942
     16  Cl        4.6374899653   -2.3025551334   -0.9407917179
     17  C         3.6982102914   -0.0739406459   -2.2005200537
     18  Cl        5.1750865458   -0.0500360414   -3.1253327009
     19  C         2.7558209272    0.9157606806   -2.4453757848
     20  H         2.9490315483    1.6744379716   -3.1901423785
     21  C         1.5708860535    0.9274537175   -1.7246204885
     22  Cl        0.4286145815    2.2066105025   -2.0633680638
   Point Group: c1    Number of degrees of freedom:    60


   Energy is  -4140.353228102

 Hessian updated using BFGS update

 60 Hessian modes will be used to form the next step
  Hessian Eigenvalues:
     0.015877    0.016317    0.017506    0.020578    0.020682    0.021237
     0.021680    0.022740    0.023218    0.023514    0.024090    0.024095
     0.024114    0.024118    0.024135    0.024136    0.024144    0.024168
     0.055184    0.095338    0.101119    0.159995    0.159999    0.216257
     0.226477    0.227181    0.232033    0.237215    0.238179    0.249979
     0.249986    0.249991    0.249993    0.250000    0.250000    0.250702
     0.251683    0.287923    0.289327    0.290267    0.293005    0.301033
     0.301033    0.301251    0.301652    0.317204    0.356665    0.356682
     0.403360    0.407944    0.418682    0.426318    0.457682    0.458519
     0.466670    0.472510    0.478202    0.478446    0.479142    0.480141

 Minimum search - taking simple RFO step
 Searching for Lamda that Minimizes Along All modes
 Value Taken    Lamda =  -0.00709262
 Calculated Step too Large.  Step scaled by  0.551655
 Step Taken.  Stepsize is  0.300000

                             Maximum     Tolerance    Cnvgd?
         Gradient           0.009808      0.000300      NO
         Displacement       0.218629      0.001200      NO
         Energy change     -0.004706      0.000001      NO


 New Cartesian Coordinates Obtained by Inverse Iteration

 Displacement from previous Coordinates is:  0.405290
 ----------------------------------------------------------------
             Standard Nuclear Orientation (Angstroms)
    I     Atom           X                Y                Z
 ----------------------------------------------------------------
    1      C       0.0090934778    -0.0081008423     0.0153216718
    2      C      -0.0145337014     0.2251159937     1.4003200725
    3      Cl      1.4923805064     0.5008920103     2.2285668659
    4      C      -1.2139202138     0.2477757196     2.1260595205
    5      Cl     -1.2146610504     0.5372731703     3.8369084575
    6      C      -2.4165686099     0.0379863974     1.4405384005
    7      Cl     -3.9461770411     0.0502190479     2.2764683711
    8      C      -2.4210062443    -0.1879307655     0.0706869894
    9      H      -3.3550067330    -0.3504407788    -0.4479028009
   10      C      -1.2203709104    -0.2078073368    -0.6233039471
   11      Cl     -1.2796425034    -0.5026934295    -2.3462114421
   12      C       1.2875510602    -0.0325997011    -0.7460545294
   13      C       2.2400806894    -1.0453378240    -0.5441201848
   14      Cl      1.8992178162    -2.2954665146     0.6184409844
   15      C       3.4472760153    -1.0786826141    -1.2566280262
   16      Cl      4.6054148051    -2.3424321169    -0.9888888063
   17      C       3.6977647734    -0.0722731183    -2.1975045627
   18      Cl      5.1756029941    -0.0485815070    -3.1211688395
   19      C       2.7703490667     0.9369116915    -2.4197646591
   20      H       2.9755518551     1.7093857953    -3.1469953795
   21      C       1.5846316264     0.9477518736    -1.7000916604
   22      Cl      0.4551122600     2.2458364331    -2.0106514728
 ----------------------------------------------------------------
 Nuclear Repulsion Energy =        2750.92537956 hartrees
 There are      105 alpha and      105 beta electrons
 Applying Cartesian multipole field
    Component          Value
    ---------          -----
     (2,0,0)        1.00000E-12
     (0,2,0)        2.00000E-11
     (0,0,2)       -3.00000E-11
 Nucleus-field energy     =    -0.0000000721 hartrees
 Requested basis set is 6-311++G(d,p)
 There are 186 shells and 518 basis functions
 A cutoff of  1.0D-15 yielded  12448 shell pairs
 There are    108484 function pairs (    116717 Cartesian)
 Smallest overlap matrix eigenvalue = 1.70E-07
 Linear dependence detected in AO basis
 Number of orthogonalized atomic orbitals = 513
 Maximum deviation from orthogonality = 8.609E-10
 Guess from superposition of atomic densities
 Warning:  Energy on first SCF cycle will be non-variational
 SAD guess density has 210.000000 electrons

 -----------------------------------------------------------------------
  General SCF calculation program by
  Eric Jon Sundstrom, Paul Horn, Yuezhi Mao, Dmitri Zuev, Alec White,
  David Stuck, Shaama M.S., Shane Yost, Joonho Lee, David Small,
  Daniel Levine, Susi Lehtola, Hugh Burton, Evgeny Epifanovsky,
  Bang C. Huynh
 -----------------------------------------------------------------------
 Exchange:     0.2000 Hartree-Fock + 0.0800 Slater + 0.7200 B88
 Correlation:  0.1900 VWN1RPA + 0.8100 LYP
 Using SG-1 standard quadrature grid
 A restricted SCF calculation will be
 performed using DIIS
 SCF converges when DIIS error is below 1.0e-08
 ---------------------------------------
  Cycle       Energy         DIIS error
 ---------------------------------------
    1   -4145.0898976603      2.66e-02  
    2   -4140.2554083947      1.77e-03  
    3   -4140.1876646259      2.17e-03  
    4   -4140.3440701029      5.83e-04  
    5   -4140.3543490210      2.55e-04  
    6   -4140.3562851823      8.83e-05  
    7   -4140.3565092311      3.30e-05  
    8   -4140.3565432105      8.40e-06  
    9   -4140.3565450322      4.04e-06  
   10   -4140.3565456066      5.73e-07  
   11   -4140.3565456171      1.46e-07  
   12   -4140.3565456177      6.45e-08  
   13   -4140.3565456177      1.80e-08  
   14   -4140.3565456177      4.75e-09  Convergence criterion met
 ---------------------------------------
 SCF time:   CPU 948.43s  wall 949.00s 
 SCF   energy in the final basis set =    -4140.3565456177
 Total energy in the final basis set =    -4140.3565456177

 --------------------------------------------------------------

                    Orbital Energies (a.u.)
 --------------------------------------------------------------

 Alpha MOs
 -- Occupied --
********-101.5825-101.5815-101.5814-101.5806-101.5805-101.5792-101.5792
-10.2852 -10.2852 -10.2823 -10.2823 -10.2814 -10.2814 -10.2785 -10.2785
-10.2460 -10.2457 -10.2259 -10.2258  -9.4971  -9.4970  -9.4961  -9.4960
 -9.4957  -9.4957  -9.4942  -9.4942  -7.2620  -7.2620  -7.2612  -7.2609
 -7.2606  -7.2606  -7.2591  -7.2588  -7.2520  -7.2518  -7.2512  -7.2512
 -7.2509  -7.2509  -7.2505  -7.2503  -7.2501  -7.2501  -7.2497  -7.2497
 -7.2489  -7.2489  -7.2486  -7.2485  -0.9710  -0.9578  -0.9232  -0.9139
 -0.9092  -0.9024  -0.8783  -0.8739  -0.8452  -0.8394  -0.8047  -0.7626
 -0.7572  -0.7436  -0.6650  -0.6455  -0.6419  -0.6183  -0.5621  -0.5568
 -0.5459  -0.5270  -0.5008  -0.4908  -0.4756  -0.4738  -0.4736  -0.4659
 -0.4630  -0.4457  -0.4302  -0.4268  -0.4256  -0.4110  -0.3976  -0.3974
 -0.3904  -0.3653  -0.3622  -0.3579  -0.3557  -0.3486  -0.3447  -0.3446
 -0.3384  -0.3370  -0.3245  -0.3244  -0.3218  -0.2893  -0.2786  -0.2707
 -0.2691
 -- Virtual --
 -0.0786  -0.0652  -0.0590  -0.0528  -0.0508  -0.0440  -0.0092  -0.0058
 -0.0021   0.0048   0.0078   0.0098   0.0202   0.0204   0.0246   0.0259
  0.0387   0.0425   0.0489   0.0492   0.0559   0.0603   0.0616   0.0668
  0.0689   0.0719   0.0800   0.0808   0.0856   0.0872   0.0912   0.0922
  0.0954   0.0987   0.1001   0.1018   0.1113   0.1122   0.1135   0.1160
  0.1174   0.1200   0.1238   0.1255   0.1286   0.1343   0.1359   0.1384
  0.1408   0.1475   0.1517   0.1535   0.1562   0.1580   0.1621   0.1668
  0.1686   0.1700   0.1783   0.1811   0.1861   0.1877   0.1977   0.1990
  0.1992   0.2065   0.2190   0.2211   0.2224   0.2250   0.2278   0.2329
  0.2344   0.2380   0.2390   0.2420   0.2457   0.2487   0.2493   0.2552
  0.2571   0.2588   0.2617   0.2645   0.2663   0.2693   0.2714   0.2760
  0.2804   0.2922   0.2932   0.2980   0.3031   0.3035   0.3050   0.3070
  0.3100   0.3299   0.3322   0.3331   0.3383   0.3503   0.3861   0.3934
  0.4014   0.4137   0.4266   0.4336   0.4391   0.4397   0.4450   0.4493
  0.4534   0.4617   0.4661   0.4696   0.4719   0.4784   0.4888   0.4911
  0.4920   0.4922   0.5000   0.5004   0.5072   0.5146   0.5174   0.5238
  0.5243   0.5514   0.5522   0.5632   0.5694   0.5740   0.5839   0.5925
  0.5962   0.6018   0.6057   0.6096   0.6146   0.6169   0.6193   0.6264
  0.6294   0.6327   0.6442   0.6536   0.6588   0.6621   0.6733   0.6761
  0.6876   0.6907   0.7118   0.7160   0.7718   0.7810   0.7842   0.7935
  0.7952   0.8116   0.8217   0.8219   0.8313   0.8317   0.8338   0.8371
  0.8400   0.8402   0.8428   0.8435   0.8448   0.8497   0.8521   0.8526
  0.8574   0.8621   0.8739   0.8776   0.8804   0.8837   0.8856   0.9011
  0.9082   0.9088   0.9148   0.9181   0.9255   0.9258   0.9425   0.9448
  0.9454   0.9488   0.9517   0.9526   0.9579   0.9670   0.9702   0.9726
  0.9777   0.9844   0.9861   1.0018   1.0051   1.0062   1.0107   1.0401
  1.0534   1.0542   1.0733   1.0992   1.1255   1.1382   1.1393   1.1576
  1.1694   1.1801   1.2024   1.2034   1.2200   1.2286   1.2462   1.2562
  1.2719   1.2770   1.2833   1.2867   1.2900   1.2951   1.2963   1.3080
  1.3166   1.3411   1.3489   1.3643   1.3807   1.4132   1.4297   1.4670
  1.4803   1.5116   1.5147   1.5454   1.5558   1.5614   1.5786   1.5950
  1.6060   1.6348   1.6471   1.7118   1.7205   1.7550   1.7700   1.7829
  1.7872   1.7998   1.8063   1.8235   1.8390   1.8418   1.8542   1.8608
  1.8775   1.9024   1.9199   1.9391   1.9571   1.9856   2.0224   2.0299
  2.0659   2.0687   2.1112   2.1244   2.1913   2.2088   2.2263   2.2278
  2.2358   2.2516   2.2544   2.2560   2.2697   2.2804   2.2860   2.2894
  2.2966   2.3070   2.3129   2.3194   2.3262   2.3989   2.4040   2.4138
  2.4150   2.4394   2.4431   2.4477   2.4586   2.4810   2.4920   2.5149
  2.5198   2.5517   2.5643   2.5692   2.5926   2.5959   2.6101   2.6310
  2.6492   2.6635   2.6720   2.6760   2.7077   2.7108   2.7439   2.7515
  2.7688   2.7738   2.8019   2.8167   2.8597   2.8851   2.9331   2.9677
  3.0297   3.0684   3.0707   3.0758   3.1108   3.1211   3.1331   3.1539
  3.1767   3.2238   3.2302   3.2547   3.2562   3.3841   3.3868   3.4430
  3.5507   3.6321   3.6419   3.7304   3.7478   3.8731   3.9137   4.0028
  4.0293   4.3340   4.7851   4.8168   9.7343   9.7550   9.7950   9.7983
  9.8104   9.8145   9.8293   9.9239  23.2793  23.4423  23.8026  23.8237
 23.8289  23.8368  23.9216  23.9405  23.9430  24.0455  24.0760  24.0897
 25.7754  25.7773  25.8351  25.8522  25.9071  25.9310  25.9550  25.9986
 26.0932  26.1124  26.1311  26.1610  26.2034  26.3252  26.4115  26.4328
 26.5077  26.5133  26.6942  26.7133  26.7422  26.7730  26.9595  27.0104
215.7276 215.7456 215.7926 215.7955 215.8131 215.8145 215.8349 215.9501
 --------------------------------------------------------------

          Ground-State Mulliken Net Atomic Charges

     Atom                 Charge (a.u.)
  ----------------------------------------
      1 C                    -0.358794
      2 C                    -1.373560
      3 Cl                    0.366445
      4 C                     0.982319
      5 Cl                    0.628596
      6 C                    -0.446090
      7 Cl                    0.563449
      8 C                    -0.291346
      9 H                     0.237069
     10 C                    -0.588364
     11 Cl                    0.278987
     12 C                    -0.367973
     13 C                    -1.391055
     14 Cl                    0.369078
     15 C                     0.988057
     16 Cl                    0.627865
     17 C                    -0.440690
     18 Cl                    0.563794
     19 C                    -0.285050
     20 H                     0.236727
     21 C                    -0.577846
     22 Cl                    0.278381
  ----------------------------------------
  Sum of atomic charges =     0.000000

 -----------------------------------------------------------------
                    Cartesian Multipole Moments
 -----------------------------------------------------------------
    Charge (ESU x 10^10)
                 0.0000
    Dipole Moment (Debye)
         X      -0.5798      Y       0.4851      Z      -0.9914
       Tot       1.2467
    Quadrupole Moments (Debye-Ang)
        XX    -167.7858     XY       2.9539     YY    -170.1072
        XZ       0.1644     YZ      -2.6110     ZZ    -169.0577
    Octopole Moments (Debye-Ang^2)
       XXX    -419.8280    XXY      29.9694    XYY    -130.9999
       YYY      70.7680    XXZ      15.1504    XYZ      -7.6240
       YYZ      19.9439    XZZ    -123.2593    YZZ      30.7092
       ZZZ      55.8966
    Hexadecapole Moments (Debye-Ang^3)
      XXXX   -7594.8177   XXXY     554.1102   XXYY   -1526.3129
      XYYY     523.3437   YYYY   -1579.4073   XXXZ    1549.7829
      XXYZ     -30.4079   XYYZ     519.8326   YYYZ     -41.0159
      XXZZ   -1991.7489   XYZZ     208.5252   YYZZ   -1005.9371
      XZZZ    1530.7275   YZZZ     -28.5898   ZZZZ   -4398.4860
 -----------------------------------------------------------------
 Calculating analytic gradient of the SCF energy
 Gradient of SCF Energy
            1           2           3           4           5           6
    1  -0.0001425  -0.0000414   0.0011526   0.0000957  -0.0000390   0.0000015
    2  -0.0000213  -0.0010207  -0.0055677   0.0000180  -0.0000662  -0.0000206
    3   0.0000637  -0.0004019  -0.0028660   0.0002311  -0.0001415  -0.0000198
            7           8           9          10          11          12
    1   0.0000052   0.0000235   0.0000004   0.0003559   0.0033946   0.0001090
    2   0.0000156   0.0000238  -0.0000086   0.0010336   0.0054674   0.0000786
    3   0.0000789  -0.0000707   0.0000190   0.0001549   0.0002042  -0.0001398
           13          14          15          16          17          18
    1   0.0001639  -0.0007567   0.0001214  -0.0000939  -0.0000246   0.0000534
    2   0.0010105   0.0051398  -0.0001964   0.0001266   0.0000694  -0.0000306
    3   0.0005497   0.0034971   0.0001428  -0.0001121  -0.0000236   0.0000130
           19          20          21          22
    1  -0.0000780   0.0000003  -0.0005915  -0.0037098
    2   0.0000434  -0.0000074  -0.0009988  -0.0050885
    3  -0.0000437   0.0000126  -0.0003091  -0.0008387
 Max gradient component =       5.568E-03
 RMS gradient           =       1.591E-03
 Gradient time:  CPU 345.51 s  wall 345.52 s
 Geometry Optimization Parameters
   NAtoms,    NIC,     NZ,  NCons,   NDum,   NFix, NCnnct, MaxDiis
       22     171      22       0       0       0       0       0

 Cartesian Hessian Update
 Hessian updated using BFGS update


** GEOMETRY OPTIMIZATION IN DELOCALIZED INTERNAL COORDINATES **
   Searching for a Minimum

   Optimization Cycle:   9

                       Coordinates (Angstroms)
     ATOM                X               Y               Z
      1  C         0.0090934778   -0.0081008423    0.0153216718
      2  C        -0.0145337014    0.2251159937    1.4003200725
      3  Cl        1.4923805064    0.5008920103    2.2285668659
      4  C        -1.2139202138    0.2477757196    2.1260595205
      5  Cl       -1.2146610504    0.5372731703    3.8369084575
      6  C        -2.4165686099    0.0379863974    1.4405384005
      7  Cl       -3.9461770411    0.0502190479    2.2764683711
      8  C        -2.4210062443   -0.1879307655    0.0706869894
      9  H        -3.3550067330   -0.3504407788   -0.4479028009
     10  C        -1.2203709104   -0.2078073368   -0.6233039471
     11  Cl       -1.2796425034   -0.5026934295   -2.3462114421
     12  C         1.2875510602   -0.0325997011   -0.7460545294
     13  C         2.2400806894   -1.0453378240   -0.5441201848
     14  Cl        1.8992178162   -2.2954665146    0.6184409844
     15  C         3.4472760153   -1.0786826141   -1.2566280262
     16  Cl        4.6054148051   -2.3424321169   -0.9888888063
     17  C         3.6977647734   -0.0722731183   -2.1975045627
     18  Cl        5.1756029941   -0.0485815070   -3.1211688395
     19  C         2.7703490667    0.9369116915   -2.4197646591
     20  H         2.9755518551    1.7093857953   -3.1469953795
     21  C         1.5846316264    0.9477518736   -1.7000916604
     22  Cl        0.4551122600    2.2458364331   -2.0106514728
   Point Group: c1    Number of degrees of freedom:    60


   Energy is  -4140.356545618

 Hessian updated using BFGS update

 60 Hessian modes will be used to form the next step
  Hessian Eigenvalues:
     0.012433    0.016316    0.017506    0.020579    0.020682    0.020813
     0.021680    0.022740    0.022913    0.023504    0.024090    0.024093
     0.024115    0.024116    0.024135    0.024137    0.024145    0.024150
     0.055192    0.094841    0.101117    0.159995    0.160001    0.216264
     0.226332    0.227162    0.232033    0.237220    0.238179    0.249975
     0.249984    0.249991    0.249993    0.250000    0.250002    0.250778
     0.251670    0.287923    0.289204    0.290267    0.293013    0.301033
     0.301033    0.301233    0.301654    0.317240    0.356665    0.356682
     0.403270    0.407944    0.418682    0.426320    0.457686    0.458519
     0.466670    0.472499    0.478203    0.478458    0.479143    0.480139

 Minimum search - taking simple RFO step
 Searching for Lamda that Minimizes Along All modes
 Value Taken    Lamda =  -0.00486849
 Calculated Step too Large.  Step scaled by  0.570817
 Step Taken.  Stepsize is  0.300000

                             Maximum     Tolerance    Cnvgd?
         Gradient           0.006955      0.000300      NO
         Displacement       0.219672      0.001200      NO
         Energy change     -0.003318      0.000001      NO


 New Cartesian Coordinates Obtained by Inverse Iteration

 Displacement from previous Coordinates is:  0.403392
 ----------------------------------------------------------------
             Standard Nuclear Orientation (Angstroms)
    I     Atom           X                Y                Z
 ----------------------------------------------------------------
    1      C       0.0083643960    -0.0079011352     0.0147444516
    2      C      -0.0164095339     0.2563863425     1.3933831151
    3      Cl      1.4892153064     0.5703833609     2.2114809817
    4      C      -1.2152286832     0.2773551096     2.1198754331
    5      Cl     -1.2179797513     0.6058564941     3.8237517827
    6      C      -2.4149716330     0.0337773638     1.4401958701
    7      Cl     -3.9441368619     0.0414496842     2.2773296835
    8      C      -2.4176463289    -0.2227861015     0.0755819831
    9      H      -3.3498839157    -0.4096073911    -0.4380016388
   10      C      -1.2171463559    -0.2404513013    -0.6188570270
   11      Cl     -1.2698242063    -0.5702186504    -2.3360030638
   12      C       1.2877537617    -0.0314589243    -0.7464077251
   13      C       2.2242789956    -1.0619770277    -0.5666864111
   14      Cl      1.8642170675    -2.3300634362     0.5711092238
   15      C       3.4319282268    -1.0957654875    -1.2782318464
   16      Cl      4.5721784000    -2.3808779204    -1.0360456026
   17      C       3.6975108115    -0.0710357150    -2.1950567192
   18      Cl      5.1763055984    -0.0471754479    -3.1174692929
   19      C       2.7852782030     0.9568681842    -2.3942543662
   20      H       3.0024736851     1.7426860679    -3.1035655805
   21      C       1.5989761467     0.9674257309    -1.6753795944
   22      Cl      0.4828866100     2.2839317844    -1.9574686341
 ----------------------------------------------------------------
 Nuclear Repulsion Energy =        2748.82782278 hartrees
 There are      105 alpha and      105 beta electrons
 Applying Cartesian multipole field
    Component          Value
    ---------          -----
     (2,0,0)        1.00000E-12
     (0,2,0)        2.00000E-11
     (0,0,2)       -3.00000E-11
 Nucleus-field energy     =    -0.0000000703 hartrees
 Requested basis set is 6-311++G(d,p)
 There are 186 shells and 518 basis functions
 A cutoff of  1.0D-15 yielded  12445 shell pairs
 There are    108404 function pairs (    116627 Cartesian)
 Smallest overlap matrix eigenvalue = 1.57E-07
 Linear dependence detected in AO basis
 Number of orthogonalized atomic orbitals = 513
 Maximum deviation from orthogonality = 5.393E-10
 Guess from superposition of atomic densities
 Warning:  Energy on first SCF cycle will be non-variational
 SAD guess density has 210.000000 electrons

 -----------------------------------------------------------------------
  General SCF calculation program by
  Eric Jon Sundstrom, Paul Horn, Yuezhi Mao, Dmitri Zuev, Alec White,
  David Stuck, Shaama M.S., Shane Yost, Joonho Lee, David Small,
  Daniel Levine, Susi Lehtola, Hugh Burton, Evgeny Epifanovsky,
  Bang C. Huynh
 -----------------------------------------------------------------------
 Exchange:     0.2000 Hartree-Fock + 0.0800 Slater + 0.7200 B88
 Correlation:  0.1900 VWN1RPA + 0.8100 LYP
 Using SG-1 standard quadrature grid
 A restricted SCF calculation will be
 performed using DIIS
 SCF converges when DIIS error is below 1.0e-08
 ---------------------------------------
  Cycle       Energy         DIIS error
 ---------------------------------------
    1   -4145.0822359538      2.65e-02  
    2   -4140.2574952879      1.77e-03  
    3   -4140.1890309062      2.18e-03  
    4   -4140.3462973557      5.86e-04  
    5   -4140.3566348660      2.57e-04  
    6   -4140.3585989609      8.87e-05  
    7   -4140.3588249167      3.33e-05  
    8   -4140.3588596908      8.35e-06  
    9   -4140.3588614853      4.03e-06  
   10   -4140.3588620567      5.73e-07  
   11   -4140.3588620673      1.43e-07  
   12   -4140.3588620679      6.37e-08  
   13   -4140.3588620680      1.83e-08  
   14   -4140.3588620682      4.76e-09  Convergence criterion met
 ---------------------------------------
 SCF time:   CPU 946.88s  wall 947.00s 
 SCF   energy in the final basis set =    -4140.3588620682
 Total energy in the final basis set =    -4140.3588620682

 --------------------------------------------------------------

                    Orbital Energies (a.u.)
 --------------------------------------------------------------

 Alpha MOs
 -- Occupied --
********-101.5825-101.5816-101.5815-101.5811-101.5810-101.5797-101.5797
-10.2852 -10.2851 -10.2824 -10.2823 -10.2815 -10.2815 -10.2785 -10.2784
-10.2457 -10.2454 -10.2260 -10.2259  -9.4971  -9.4970  -9.4962  -9.4961
 -9.4961  -9.4961  -9.4947  -9.4946  -7.2620  -7.2619  -7.2613  -7.2610
 -7.2610  -7.2610  -7.2595  -7.2592  -7.2519  -7.2518  -7.2512  -7.2512
 -7.2510  -7.2509  -7.2509  -7.2507  -7.2502  -7.2501  -7.2501  -7.2501
 -7.2494  -7.2493  -7.2490  -7.2489  -0.9708  -0.9578  -0.9228  -0.9133
 -0.9097  -0.9026  -0.8781  -0.8742  -0.8448  -0.8398  -0.8046  -0.7629
 -0.7572  -0.7437  -0.6648  -0.6449  -0.6424  -0.6185  -0.5615  -0.5566
 -0.5470  -0.5271  -0.5007  -0.4909  -0.4755  -0.4738  -0.4737  -0.4655
 -0.4629  -0.4458  -0.4301  -0.4272  -0.4247  -0.4101  -0.3974  -0.3965
 -0.3903  -0.3648  -0.3620  -0.3580  -0.3561  -0.3486  -0.3456  -0.3444
 -0.3398  -0.3363  -0.3263  -0.3245  -0.3227  -0.2882  -0.2784  -0.2715
 -0.2695
 -- Virtual --
 -0.0770  -0.0653  -0.0588  -0.0532  -0.0526  -0.0441  -0.0093  -0.0059
 -0.0020   0.0046   0.0077   0.0099   0.0202   0.0203   0.0245   0.0258
  0.0389   0.0423   0.0486   0.0491   0.0558   0.0603   0.0611   0.0667
  0.0691   0.0715   0.0798   0.0809   0.0852   0.0875   0.0908   0.0924
  0.0956   0.0984   0.0997   0.1022   0.1111   0.1120   0.1134   0.1159
  0.1169   0.1197   0.1234   0.1263   0.1282   0.1342   0.1354   0.1381
  0.1406   0.1471   0.1522   0.1542   0.1560   0.1570   0.1623   0.1665
  0.1685   0.1688   0.1777   0.1817   0.1859   0.1885   0.1973   0.1985
  0.1995   0.2066   0.2190   0.2214   0.2215   0.2246   0.2260   0.2325
  0.2357   0.2385   0.2388   0.2425   0.2447   0.2483   0.2491   0.2560
  0.2564   0.2573   0.2623   0.2656   0.2659   0.2691   0.2704   0.2765
  0.2812   0.2909   0.2921   0.2985   0.3000   0.3024   0.3069   0.3075
  0.3104   0.3262   0.3289   0.3327   0.3386   0.3508   0.3863   0.3923
  0.4008   0.4159   0.4266   0.4351   0.4389   0.4412   0.4449   0.4495
  0.4534   0.4587   0.4654   0.4685   0.4717   0.4780   0.4867   0.4893
  0.4929   0.4935   0.4996   0.5019   0.5104   0.5147   0.5188   0.5251
  0.5266   0.5518   0.5548   0.5649   0.5697   0.5726   0.5836   0.5906
  0.5982   0.6030   0.6038   0.6109   0.6150   0.6174   0.6214   0.6257
  0.6284   0.6323   0.6443   0.6517   0.6611   0.6645   0.6758   0.6774
  0.6888   0.6899   0.7089   0.7105   0.7711   0.7812   0.7846   0.7961
  0.7973   0.8111   0.8211   0.8220   0.8310   0.8315   0.8328   0.8371
  0.8395   0.8397   0.8412   0.8442   0.8456   0.8498   0.8516   0.8563
  0.8580   0.8643   0.8736   0.8739   0.8821   0.8830   0.8879   0.9006
  0.9022   0.9074   0.9148   0.9161   0.9239   0.9271   0.9430   0.9439
  0.9461   0.9495   0.9507   0.9518   0.9592   0.9671   0.9724   0.9731
  0.9787   0.9836   0.9878   1.0022   1.0041   1.0091   1.0134   1.0396
  1.0497   1.0530   1.0761   1.1017   1.1259   1.1368   1.1449   1.1594
  1.1716   1.1814   1.2035   1.2037   1.2231   1.2287   1.2461   1.2545
  1.2713   1.2758   1.2838   1.2849   1.2904   1.2928   1.2969   1.3102
  1.3144   1.3429   1.3516   1.3635   1.3806   1.4062   1.4325   1.4622
  1.4844   1.5024   1.5113   1.5460   1.5548   1.5656   1.5794   1.5945
  1.6033   1.6357   1.6465   1.7127   1.7217   1.7555   1.7692   1.7847
  1.7852   1.7985   1.8073   1.8239   1.8338   1.8407   1.8531   1.8598
  1.8754   1.9045   1.9262   1.9378   1.9595   1.9880   2.0227   2.0291
  2.0656   2.0666   2.1104   2.1253   2.1915   2.2082   2.2254   2.2282
  2.2349   2.2518   2.2547   2.2568   2.2679   2.2842   2.2862   2.2892
  2.3000   2.3081   2.3097   2.3221   2.3236   2.3993   2.3998   2.4092
  2.4175   2.4412   2.4464   2.4520   2.4561   2.4825   2.4831   2.5154
  2.5198   2.5488   2.5641   2.5686   2.5867   2.5965   2.6166   2.6268
  2.6494   2.6659   2.6739   2.6765   2.7089   2.7091   2.7423   2.7535
  2.7685   2.7693   2.8021   2.8157   2.8540   2.8845   2.9367   2.9686
  3.0328   3.0701   3.0728   3.0762   3.1092   3.1216   3.1337   3.1535
  3.1780   3.2248   3.2281   3.2553   3.2555   3.3856   3.3890   3.4442
  3.5521   3.6315   3.6455   3.7302   3.7485   3.8745   3.9148   4.0024
  4.0303   4.3285   4.7862   4.8169   9.7389   9.7554   9.7952   9.7973
  9.8076   9.8140   9.8277   9.9118  23.2815  23.4428  23.8026  23.8237
 23.8301  23.8372  23.9221  23.9397  23.9434  24.0488  24.0756  24.0921
 25.7749  25.7766  25.8373  25.8497  25.9211  25.9384  25.9433  25.9907
 26.0952  26.1089  26.1430  26.1577  26.2185  26.2923  26.3900  26.4441
 26.5105  26.5150  26.6882  26.7138  26.7255  26.7851  26.9390  27.0303
215.7323 215.7460 215.7927 215.7940 215.8056 215.8185 215.8341 215.9349
 --------------------------------------------------------------

          Ground-State Mulliken Net Atomic Charges

     Atom                 Charge (a.u.)
  ----------------------------------------
      1 C                    -0.324012
      2 C                    -1.436652
      3 Cl                    0.419165
      4 C                     0.957320
      5 Cl                    0.624054
      6 C                    -0.391585
      7 Cl                    0.566131
      8 C                    -0.317034
      9 H                     0.237510
     10 C                    -0.648732
     11 Cl                    0.319875
     12 C                    -0.337546
     13 C                    -1.456173
     14 Cl                    0.420753
     15 C                     0.959881
     16 Cl                    0.623141
     17 C                    -0.385452
     18 Cl                    0.566595
     19 C                    -0.312470
     20 H                     0.237082
     21 C                    -0.640523
     22 Cl                    0.318673
  ----------------------------------------
  Sum of atomic charges =     0.000000

 -----------------------------------------------------------------
                    Cartesian Multipole Moments
 -----------------------------------------------------------------
    Charge (ESU x 10^10)
                -0.0000
    Dipole Moment (Debye)
         X      -0.5703      Y       0.4775      Z      -0.9756
       Tot       1.2268
    Quadrupole Moments (Debye-Ang)
        XX    -167.7147     XY       3.1486     YY    -169.9663
        XZ       0.1473     YZ      -2.5821     ZZ    -169.1928
    Octopole Moments (Debye-Ang^2)
       XXX    -418.2870    XXY      29.6379    XYY    -130.3458
       YYY      69.8122    XXZ      15.6742    XYZ      -7.7197
       YYZ      20.4407    XZZ    -123.1714    YZZ      30.5084
       ZZZ      58.4353
    Hexadecapole Moments (Debye-Ang^3)
      XXXX   -7559.8906   XXXY     549.3653   XXYY   -1529.2327
      XYYY     514.3421   YYYY   -1639.1030   XXXZ    1563.2120
      XXYZ     -40.8996   XYYZ     523.6581   YYYZ     -74.9630
      XXZZ   -1980.3018   XYZZ     206.6989   YYZZ   -1009.2362
      XZZZ    1546.6792   YZZZ     -58.1960   ZZZZ   -4364.5317
 -----------------------------------------------------------------
 Calculating analytic gradient of the SCF energy
 Gradient of SCF Energy
            1           2           3           4           5           6
    1  -0.0002917  -0.0000767   0.0008128   0.0001001   0.0000522   0.0000518
    2  -0.0000446  -0.0007245  -0.0037741  -0.0000049  -0.0000465   0.0000039
    3   0.0001484  -0.0003523  -0.0018297   0.0001300  -0.0000757  -0.0000391
            7           8           9          10          11          12
    1  -0.0000436   0.0000005  -0.0000110   0.0003496   0.0022379   0.0002616
    2  -0.0000031   0.0000299  -0.0000107   0.0007441   0.0037388   0.0000469
    3   0.0000447  -0.0000582   0.0000176   0.0001231   0.0000663  -0.0001897
           13          14          15          16          17          18
    1   0.0000720  -0.0004130   0.0000357  -0.0000983  -0.0000655   0.0000586
    2   0.0007697   0.0034145  -0.0001534   0.0000523   0.0000777   0.0000102
    3   0.0003556   0.0023963   0.0001456  -0.0000188  -0.0000192  -0.0000191
           19          20          21          22
    1  -0.0000477   0.0000151  -0.0004795  -0.0025208
    2   0.0000324  -0.0000044  -0.0007326  -0.0034217
    3  -0.0000645   0.0000091  -0.0001480  -0.0006224
 Max gradient component =       3.774E-03
 RMS gradient           =       1.076E-03
 Gradient time:  CPU 344.93 s  wall 344.94 s
 Geometry Optimization Parameters
   NAtoms,    NIC,     NZ,  NCons,   NDum,   NFix, NCnnct, MaxDiis
       22     171      22       0       0       0       0       0

 Cartesian Hessian Update
 Hessian updated using BFGS update


** GEOMETRY OPTIMIZATION IN DELOCALIZED INTERNAL COORDINATES **
   Searching for a Minimum

   Optimization Cycle:  10

                       Coordinates (Angstroms)
     ATOM                X               Y               Z
      1  C         0.0083643960   -0.0079011352    0.0147444516
      2  C        -0.0164095339    0.2563863425    1.3933831151
      3  Cl        1.4892153064    0.5703833609    2.2114809817
      4  C        -1.2152286832    0.2773551096    2.1198754331
      5  Cl       -1.2179797513    0.6058564941    3.8237517827
      6  C        -2.4149716330    0.0337773638    1.4401958701
      7  Cl       -3.9441368619    0.0414496842    2.2773296835
      8  C        -2.4176463289   -0.2227861015    0.0755819831
      9  H        -3.3498839157   -0.4096073911   -0.4380016388
     10  C        -1.2171463559   -0.2404513013   -0.6188570270
     11  Cl       -1.2698242063   -0.5702186504   -2.3360030638
     12  C         1.2877537617   -0.0314589243   -0.7464077251
     13  C         2.2242789956   -1.0619770277   -0.5666864111
     14  Cl        1.8642170675   -2.3300634362    0.5711092238
     15  C         3.4319282268   -1.0957654875   -1.2782318464
     16  Cl        4.5721784000   -2.3808779204   -1.0360456026
     17  C         3.6975108115   -0.0710357150   -2.1950567192
     18  Cl        5.1763055984   -0.0471754479   -3.1174692929
     19  C         2.7852782030    0.9568681842   -2.3942543662
     20  H         3.0024736851    1.7426860679   -3.1035655805
     21  C         1.5989761467    0.9674257309   -1.6753795944
     22  Cl        0.4828866100    2.2839317844   -1.9574686341
   Point Group: c1    Number of degrees of freedom:    60


   Energy is  -4140.358862068

 Hessian updated using BFGS update

 60 Hessian modes will be used to form the next step
  Hessian Eigenvalues:
     0.009692    0.016317    0.017506    0.020577    0.020642    0.020683
     0.021679    0.022743    0.022831    0.023502    0.024090    0.024093
     0.024116    0.024116    0.024135    0.024136    0.024145    0.024151
     0.055192    0.094623    0.101117    0.159995    0.160000    0.216266
     0.226148    0.227149    0.232034    0.237219    0.238179    0.249969
     0.249984    0.249991    0.249993    0.250000    0.250004    0.250877
     0.251683    0.287924    0.289084    0.290268    0.293013    0.301033
     0.301033    0.301220    0.301658    0.317253    0.356665    0.356682
     0.403179    0.407944    0.418682    0.426325    0.457685    0.458519
     0.466670    0.472481    0.478203    0.478477    0.479143    0.480138

 Minimum search - taking simple RFO step
 Searching for Lamda that Minimizes Along All modes
 Value Taken    Lamda =  -0.00310738
 Calculated Step too Large.  Step scaled by  0.611756
 Step Taken.  Stepsize is  0.300000

                             Maximum     Tolerance    Cnvgd?
         Gradient           0.004749      0.000300      NO
         Displacement       0.219440      0.001200      NO
         Energy change     -0.002316      0.000001      NO


 New Cartesian Coordinates Obtained by Inverse Iteration

 Displacement from previous Coordinates is:  0.409022
 ----------------------------------------------------------------
             Standard Nuclear Orientation (Angstroms)
    I     Atom           X                Y                Z
 ----------------------------------------------------------------
    1      C       0.0082106562    -0.0073544445     0.0146811880
    2      C      -0.0186931504     0.2877165514     1.3863823163
    3      Cl      1.4848627474     0.6400344281     2.1934954967
    4      C      -1.2174275224     0.3070687809     2.1132016147
    5      Cl     -1.2248702665     0.6748371026     3.8090833204
    6      C      -2.4134395934     0.0295601939     1.4398201815
    7      Cl     -3.9420720376     0.0332317227     2.2780752275
    8      C      -2.4133149986    -0.2578357584     0.0812081557
    9      H      -3.3431311791    -0.4691975193    -0.4272183506
   10      C      -1.2127535562    -0.2730748118    -0.6132935306
   11      Cl     -1.2575690216    -0.6391163751    -2.3234971374
   12      C       1.2882843629    -0.0298208961    -0.7459872308
   13      C       2.2085165292    -1.0775726192    -0.5892563766
   14      Cl      1.8275731897    -2.3633026161     0.5222766045
   15      C       3.4164028735    -1.1120739494    -1.3005930501
   16      Cl      4.5385116986    -2.4181539850    -1.0869365446
   17      C       3.6972457368    -0.0698024809    -2.1927780605
   18      Cl      5.1763413911    -0.0468751064    -3.1148338883
   19      C       2.8005665629     0.9762586596    -2.3680075681
   20      H       3.0295556732     1.7747777031    -3.0592736179
   21      C       1.6138500176     0.9866436056    -1.6497308643
   22      Cl      0.5114898251     2.3208533980    -1.9027928627
 ----------------------------------------------------------------
 Nuclear Repulsion Energy =        2747.11617529 hartrees
 There are      105 alpha and      105 beta electrons
 Applying Cartesian multipole field
    Component          Value
    ---------          -----
     (2,0,0)        1.00000E-12
     (0,2,0)        2.00000E-11
     (0,0,2)       -3.00000E-11
 Nucleus-field energy     =    -0.0000000683 hartrees
 Requested basis set is 6-311++G(d,p)
 There are 186 shells and 518 basis functions
 A cutoff of  1.0D-15 yielded  12448 shell pairs
 There are    108404 function pairs (    116624 Cartesian)
 Smallest overlap matrix eigenvalue = 1.41E-07
 Linear dependence detected in AO basis
 Number of orthogonalized atomic orbitals = 513
 Maximum deviation from orthogonality = 5.206E-10
 Guess from superposition of atomic densities
 Warning:  Energy on first SCF cycle will be non-variational
 SAD guess density has 210.000000 electrons

 -----------------------------------------------------------------------
  General SCF calculation program by
  Eric Jon Sundstrom, Paul Horn, Yuezhi Mao, Dmitri Zuev, Alec White,
  David Stuck, Shaama M.S., Shane Yost, Joonho Lee, David Small,
  Daniel Levine, Susi Lehtola, Hugh Burton, Evgeny Epifanovsky,
  Bang C. Huynh
 -----------------------------------------------------------------------
 Exchange:     0.2000 Hartree-Fock + 0.0800 Slater + 0.7200 B88
 Correlation:  0.1900 VWN1RPA + 0.8100 LYP
 Using SG-1 standard quadrature grid
 A restricted SCF calculation will be
 performed using DIIS
 SCF converges when DIIS error is below 1.0e-08
 ---------------------------------------
  Cycle       Energy         DIIS error
 ---------------------------------------
    1   -4145.0767417798      2.65e-02  
    2   -4140.2588145162      1.77e-03  
    3   -4140.1896133268      2.18e-03  
    4   -4140.3477729519      5.88e-04  
    5   -4140.3581715908      2.58e-04  
    6   -4140.3601593148      8.91e-05  
    7   -4140.3603871948      3.36e-05  
    8   -4140.3604226816      8.31e-06  
    9   -4140.3604244507      4.02e-06  
   10   -4140.3604250187      5.73e-07  
   11   -4140.3604250294      1.41e-07  
   12   -4140.3604250299      6.28e-08  
   13   -4140.3604250300      1.85e-08  
   14   -4140.3604250300      4.77e-09  Convergence criterion met
 ---------------------------------------
 SCF time:   CPU 944.33s  wall 944.00s 
 SCF   energy in the final basis set =    -4140.3604250300
 Total energy in the final basis set =    -4140.3604250300

 --------------------------------------------------------------

                    Orbital Energies (a.u.)
 --------------------------------------------------------------

 Alpha MOs
 -- Occupied --
********-101.5824-101.5816-101.5815-101.5815-101.5815-101.5801-101.5801
-10.2852 -10.2851 -10.2824 -10.2824 -10.2815 -10.2815 -10.2784 -10.2784
-10.2454 -10.2451 -10.2261 -10.2260  -9.4970  -9.4970  -9.4964  -9.4964
 -9.4962  -9.4962  -9.4950  -9.4949  -7.2619  -7.2619  -7.2614  -7.2614
 -7.2613  -7.2610  -7.2598  -7.2596  -7.2519  -7.2518  -7.2512  -7.2512
 -7.2511  -7.2511  -7.2510  -7.2510  -7.2505  -7.2504  -7.2502  -7.2502
 -7.2497  -7.2497  -7.2493  -7.2492  -0.9707  -0.9579  -0.9226  -0.9128
 -0.9102  -0.9029  -0.8780  -0.8745  -0.8445  -0.8401  -0.8045  -0.7630
 -0.7573  -0.7437  -0.6648  -0.6444  -0.6429  -0.6187  -0.5610  -0.5563
 -0.5481  -0.5272  -0.5007  -0.4909  -0.4754  -0.4739  -0.4738  -0.4652
 -0.4630  -0.4459  -0.4300  -0.4276  -0.4240  -0.4094  -0.3972  -0.3958
 -0.3903  -0.3644  -0.3618  -0.3581  -0.3566  -0.3486  -0.3465  -0.3444
 -0.3409  -0.3356  -0.3279  -0.3245  -0.3233  -0.2872  -0.2784  -0.2721
 -0.2699
 -- Virtual --
 -0.0753  -0.0654  -0.0586  -0.0544  -0.0534  -0.0442  -0.0093  -0.0060
 -0.0019   0.0044   0.0076   0.0100   0.0202   0.0203   0.0245   0.0256
  0.0391   0.0422   0.0484   0.0491   0.0557   0.0603   0.0606   0.0667
  0.0692   0.0712   0.0797   0.0810   0.0846   0.0878   0.0903   0.0926
  0.0958   0.0982   0.0994   0.1024   0.1110   0.1118   0.1132   0.1158
  0.1166   0.1194   0.1229   0.1272   0.1278   0.1341   0.1350   0.1379
  0.1407   0.1466   0.1526   0.1546   0.1557   0.1562   0.1630   0.1661
  0.1678   0.1686   0.1771   0.1821   0.1858   0.1893   0.1968   0.1975
  0.2000   0.2062   0.2191   0.2206   0.2206   0.2240   0.2243   0.2322
  0.2353   0.2388   0.2389   0.2424   0.2431   0.2479   0.2499   0.2549
  0.2575   0.2595   0.2631   0.2653   0.2669   0.2690   0.2696   0.2768
  0.2820   0.2895   0.2908   0.2943   0.3006   0.3019   0.3072   0.3101
  0.3108   0.3224   0.3271   0.3329   0.3393   0.3515   0.3865   0.3913
  0.4003   0.4186   0.4270   0.4368   0.4386   0.4430   0.4445   0.4497
  0.4534   0.4561   0.4646   0.4676   0.4714   0.4782   0.4850   0.4870
  0.4939   0.4946   0.4982   0.5038   0.5120   0.5153   0.5199   0.5251
  0.5292   0.5514   0.5581   0.5663   0.5697   0.5709   0.5824   0.5899
  0.5994   0.6019   0.6047   0.6123   0.6160   0.6179   0.6191   0.6268
  0.6296   0.6318   0.6440   0.6505   0.6608   0.6672   0.6755   0.6800
  0.6878   0.6902   0.7026   0.7098   0.7706   0.7814   0.7850   0.7985
  0.7993   0.8115   0.8203   0.8220   0.8300   0.8304   0.8339   0.8369
  0.8383   0.8393   0.8410   0.8446   0.8474   0.8495   0.8506   0.8554
  0.8603   0.8688   0.8706   0.8734   0.8837   0.8838   0.8921   0.8956
  0.9017   0.9063   0.9146   0.9161   0.9221   0.9282   0.9426   0.9426
  0.9465   0.9479   0.9504   0.9520   0.9609   0.9667   0.9730   0.9737
  0.9799   0.9821   0.9912   0.9984   1.0079   1.0136   1.0166   1.0396
  1.0450   1.0539   1.0770   1.1033   1.1261   1.1356   1.1526   1.1614
  1.1737   1.1830   1.2050   1.2050   1.2272   1.2292   1.2461   1.2525
  1.2700   1.2746   1.2835   1.2848   1.2904   1.2910   1.2977   1.3118
  1.3121   1.3421   1.3541   1.3634   1.3805   1.3930   1.4355   1.4593
  1.4842   1.4982   1.5070   1.5466   1.5545   1.5713   1.5801   1.5941
  1.6009   1.6366   1.6458   1.7137   1.7222   1.7559   1.7685   1.7830
  1.7864   1.7971   1.8081   1.8242   1.8291   1.8398   1.8528   1.8589
  1.8732   1.9060   1.9322   1.9364   1.9614   1.9902   2.0231   2.0282
  2.0649   2.0652   2.1099   2.1258   2.1917   2.2076   2.2244   2.2286
  2.2334   2.2478   2.2568   2.2597   2.2660   2.2830   2.2887   2.2938
  2.3040   2.3046   2.3104   2.3233   2.3248   2.3931   2.3993   2.4086
  2.4200   2.4420   2.4505   2.4512   2.4599   2.4740   2.4848   2.5159
  2.5204   2.5453   2.5630   2.5674   2.5811   2.5976   2.6217   2.6250
  2.6498   2.6686   2.6756   2.6774   2.7072   2.7104   2.7415   2.7553
  2.7646   2.7688   2.8028   2.8143   2.8484   2.8836   2.9401   2.9685
  3.0358   3.0712   3.0752   3.0783   3.1076   3.1223   3.1340   3.1528
  3.1796   3.2255   3.2259   3.2547   3.2562   3.3868   3.3917   3.4459
  3.5534   3.6310   3.6502   3.7301   3.7494   3.8760   3.9162   4.0020
  4.0312   4.3237   4.7875   4.8160   9.7436   9.7557   9.7951   9.7955
  9.8035   9.8196   9.8295   9.8908  23.2842  23.4436  23.8030  23.8234
 23.8314  23.8376  23.9227  23.9387  23.9434  24.0513  24.0753  24.0947
 25.7745  25.7763  25.8398  25.8463  25.9182  25.9352  25.9606  25.9854
 26.0971  26.1057  26.1525  26.1533  26.2414  26.2636  26.3706  26.4508
 26.5114  26.5173  26.6815  26.7117  26.7132  26.7969  26.9221  27.0548
215.7371 215.7463 215.7911 215.7928 215.8015 215.8246 215.8378 215.9093
 --------------------------------------------------------------

          Ground-State Mulliken Net Atomic Charges

     Atom                 Charge (a.u.)
  ----------------------------------------
      1 C                    -0.298561
      2 C                    -1.491991
      3 Cl                    0.478244
      4 C                     0.928105
      5 Cl                    0.616912
      6 C                    -0.340480
      7 Cl                    0.569213
      8 C                    -0.356117
      9 H                     0.238014
     10 C                    -0.699362
     11 Cl                    0.366305
     12 C                    -0.317058
     13 C                    -1.516610
     14 Cl                    0.479712
     15 C                     0.933076
     16 Cl                    0.615645
     17 C                    -0.333451
     18 Cl                    0.569757
     19 C                    -0.354299
     20 H                     0.237513
     21 C                    -0.688760
     22 Cl                    0.364193
  ----------------------------------------
  Sum of atomic charges =     0.000000

 -----------------------------------------------------------------
                    Cartesian Multipole Moments
 -----------------------------------------------------------------
    Charge (ESU x 10^10)
                 0.0000
    Dipole Moment (Debye)
         X      -0.5600      Y       0.4696      Z      -0.9593
       Tot       1.2060
    Quadrupole Moments (Debye-Ang)
        XX    -167.6421     XY       3.3331     YY    -169.8472
        XZ       0.1271     YZ      -2.5586     ZZ    -169.3253
    Octopole Moments (Debye-Ang^2)
       XXX    -416.5384    XXY      29.3058    XYY    -129.7187
       YYY      68.8386    XXZ      16.2616    XYZ      -7.7753
       YYZ      21.0022    XZZ    -123.0753    YZZ      30.2581
       ZZZ      61.0534
    Hexadecapole Moments (Debye-Ang^3)
      XXXX   -7523.9625   XXXY     544.0870   XXYY   -1532.3762
      XYYY     505.1755   YYYY   -1700.9036   XXXZ    1577.8731
      XXYZ     -51.6477   XYYZ     527.9138   YYYZ    -109.7450
      XXZZ   -1968.5195   XYZZ     204.4126   YYZZ   -1012.7994
      XZZZ    1563.8721   YZZZ     -89.1597   ZZZZ   -4330.2868
 -----------------------------------------------------------------
 Calculating analytic gradient of the SCF energy
 Gradient of SCF Energy
            1           2           3           4           5           6
    1  -0.0003260  -0.0000368   0.0006801   0.0000040  -0.0000246   0.0000740
    2  -0.0000756  -0.0004899  -0.0024739  -0.0000522  -0.0000241   0.0000161
    3   0.0001152  -0.0003138  -0.0011875   0.0000825  -0.0000305   0.0000004
            7           8           9          10          11          12
    1  -0.0000214  -0.0000102  -0.0000131   0.0003556   0.0014536   0.0002759
    2  -0.0000009   0.0000405  -0.0000034   0.0004958   0.0025173   0.0000266
    3   0.0000527  -0.0000401   0.0000123   0.0001026  -0.0000177  -0.0001747
           13          14          15          16          17          18
    1  -0.0000832  -0.0003081   0.0000554  -0.0000021  -0.0000404   0.0000415
    2   0.0005545   0.0022167  -0.0000660   0.0000467   0.0000426  -0.0000203
    3   0.0002476   0.0016535   0.0000678  -0.0000561   0.0000049  -0.0000112
           19          20          21          22
    1  -0.0000310   0.0000166  -0.0003327  -0.0017268
    2   0.0000147  -0.0000028  -0.0004931  -0.0022694
    3  -0.0000594   0.0000066  -0.0000031  -0.0004522
 Max gradient component =       2.517E-03
 RMS gradient           =       7.205E-04
 Gradient time:  CPU 348.94 s  wall 348.94 s
 Geometry Optimization Parameters
   NAtoms,    NIC,     NZ,  NCons,   NDum,   NFix, NCnnct, MaxDiis
       22     171      22       0       0       0       0       0

 Cartesian Hessian Update
 Hessian updated using BFGS update


** GEOMETRY OPTIMIZATION IN DELOCALIZED INTERNAL COORDINATES **
   Searching for a Minimum

   Optimization Cycle:  11

                       Coordinates (Angstroms)
     ATOM                X               Y               Z
      1  C         0.0082106562   -0.0073544445    0.0146811880
      2  C        -0.0186931504    0.2877165514    1.3863823163
      3  Cl        1.4848627474    0.6400344281    2.1934954967
      4  C        -1.2174275224    0.3070687809    2.1132016147
      5  Cl       -1.2248702665    0.6748371026    3.8090833204
      6  C        -2.4134395934    0.0295601939    1.4398201815
      7  Cl       -3.9420720376    0.0332317227    2.2780752275
      8  C        -2.4133149986   -0.2578357584    0.0812081557
      9  H        -3.3431311791   -0.4691975193   -0.4272183506
     10  C        -1.2127535562   -0.2730748118   -0.6132935306
     11  Cl       -1.2575690216   -0.6391163751   -2.3234971374
     12  C         1.2882843629   -0.0298208961   -0.7459872308
     13  C         2.2085165292   -1.0775726192   -0.5892563766
     14  Cl        1.8275731897   -2.3633026161    0.5222766045
     15  C         3.4164028735   -1.1120739494   -1.3005930501
     16  Cl        4.5385116986   -2.4181539850   -1.0869365446
     17  C         3.6972457368   -0.0698024809   -2.1927780605
     18  Cl        5.1763413911   -0.0468751064   -3.1148338883
     19  C         2.8005665629    0.9762586596   -2.3680075681
     20  H         3.0295556732    1.7747777031   -3.0592736179
     21  C         1.6138500176    0.9866436056   -1.6497308643
     22  Cl        0.5114898251    2.3208533980   -1.9027928627
   Point Group: c1    Number of degrees of freedom:    60


   Energy is  -4140.360425030

 Hessian updated using BFGS update

 60 Hessian modes will be used to form the next step
  Hessian Eigenvalues:
     0.007062    0.016318    0.017506    0.020541    0.020583    0.020683
     0.021679    0.022745    0.022792    0.023500    0.024090    0.024093
     0.024116    0.024116    0.024136    0.024136    0.024145    0.024150
     0.055204    0.094380    0.101117    0.159995    0.159999    0.216269
     0.225904    0.227144    0.232035    0.237218    0.238180    0.249965
     0.249984    0.249991    0.249993    0.250000    0.250006    0.250979
     0.251690    0.287924    0.288958    0.290270    0.293019    0.301033
     0.301033    0.301216    0.301657    0.317268    0.356665    0.356682
     0.403104    0.407944    0.418683    0.426333    0.457685    0.458520
     0.466670    0.472460    0.478202    0.478502    0.479143    0.480160

 Minimum search - taking simple RFO step
 Searching for Lamda that Minimizes Along All modes
 Value Taken    Lamda =  -0.00197166
 Calculated Step too Large.  Step scaled by  0.644386
 Step Taken.  Stepsize is  0.300000

                             Maximum     Tolerance    Cnvgd?
         Gradient           0.003164      0.000300      NO
         Displacement       0.219971      0.001200      NO
         Energy change     -0.001563      0.000001      NO


 New Cartesian Coordinates Obtained by Inverse Iteration

 Displacement from previous Coordinates is:  0.406175
 ----------------------------------------------------------------
             Standard Nuclear Orientation (Angstroms)
    I     Atom           X                Y                Z
 ----------------------------------------------------------------
    1      C       0.0083363545    -0.0059930815     0.0149434612
    2      C      -0.0218645601     0.3187583945     1.3793148092
    3      Cl      1.4775439373     0.7087526294     2.1768997284
    4      C      -1.2205722821     0.3366280034     2.1060343128
    5      Cl     -1.2323789691     0.7420346459     3.7933077006
    6      C      -2.4123334477     0.0256750292     1.4395106205
    7      Cl     -3.9406739016     0.0249353711     2.2783999764
    8      C      -2.4084568794    -0.2922105199     0.0876302898
    9      H      -3.3352569292    -0.5283700325    -0.4153256813
   10      C      -1.2077740238    -0.3046069005    -0.6067617760
   11      Cl     -1.2444393513    -0.7083752182    -2.3087362699
   12      C       1.2890365187    -0.0277217167    -0.7452798061
   13      C       2.1932906584    -1.0916132001    -0.6117786120
   14      Cl      1.7923598313    -2.3951631686     0.4719317131
   15      C       3.4008774251    -1.1273300761    -1.3234067840
   16      Cl      4.5034373740    -2.4542404011    -1.1380606902
   17      C       3.6970957242    -0.0687893956    -2.1911746473
   18      Cl      5.1763338632    -0.0465050785    -3.1131145041
   19      C       2.8160202750     0.9943635895    -2.3422453903
   20      H       3.0567049187     1.8048228091    -3.0154896273
   21      C       1.6289871612     1.0048327527    -1.6244824935
   22      Cl      0.5418662415     2.3569171484    -1.8480913072
 ----------------------------------------------------------------
 Nuclear Repulsion Energy =        2745.63109743 hartrees
 There are      105 alpha and      105 beta electrons
 Applying Cartesian multipole field
    Component          Value
    ---------          -----
     (2,0,0)        1.00000E-12
     (0,2,0)        2.00000E-11
     (0,0,2)       -3.00000E-11
 Nucleus-field energy     =    -0.0000000664 hartrees
 Requested basis set is 6-311++G(d,p)
 There are 186 shells and 518 basis functions
 A cutoff of  1.0D-15 yielded  12445 shell pairs
 There are    108388 function pairs (    116601 Cartesian)
 Smallest overlap matrix eigenvalue = 1.25E-07
 Linear dependence detected in AO basis
 Number of orthogonalized atomic orbitals = 513
 Maximum deviation from orthogonality = 7.040E-10
 Guess from superposition of atomic densities
 Warning:  Energy on first SCF cycle will be non-variational
 SAD guess density has 210.000000 electrons

 -----------------------------------------------------------------------
  General SCF calculation program by
  Eric Jon Sundstrom, Paul Horn, Yuezhi Mao, Dmitri Zuev, Alec White,
  David Stuck, Shaama M.S., Shane Yost, Joonho Lee, David Small,
  Daniel Levine, Susi Lehtola, Hugh Burton, Evgeny Epifanovsky,
  Bang C. Huynh
 -----------------------------------------------------------------------
 Exchange:     0.2000 Hartree-Fock + 0.0800 Slater + 0.7200 B88
 Correlation:  0.1900 VWN1RPA + 0.8100 LYP
 Using SG-1 standard quadrature grid
 A restricted SCF calculation will be
 performed using DIIS
 SCF converges when DIIS error is below 1.0e-08
 ---------------------------------------
  Cycle       Energy         DIIS error
 ---------------------------------------
    1   -4145.0734814919      2.65e-02  
    2   -4140.2596546890      1.77e-03  
    3   -4140.1899568862      2.19e-03  
    4   -4140.3487575284      5.90e-04  
    5   -4140.3591930554      2.59e-04  
    6   -4140.3611980219      8.94e-05  
    7   -4140.3614279156      3.39e-05  
    8   -4140.3614639305      8.26e-06  
    9   -4140.3614656731      4.01e-06  
   10   -4140.3614662374      5.73e-07  
   11   -4140.3614662477      1.39e-07  
   12   -4140.3614662484      6.20e-08  
   13   -4140.3614662483      1.86e-08  
   14   -4140.3614662485      4.78e-09  Convergence criterion met
 ---------------------------------------
 SCF time:   CPU 944.33s  wall 944.00s 
 SCF   energy in the final basis set =    -4140.3614662485
 Total energy in the final basis set =    -4140.3614662485

 --------------------------------------------------------------

                    Orbital Energies (a.u.)
 --------------------------------------------------------------

 Alpha MOs
 -- Occupied --
********-101.5824-101.5819-101.5818-101.5817-101.5816-101.5805-101.5804
-10.2851 -10.2850 -10.2825 -10.2824 -10.2816 -10.2816 -10.2784 -10.2784
-10.2452 -10.2449 -10.2261 -10.2261  -9.4970  -9.4970  -9.4967  -9.4967
 -9.4963  -9.4962  -9.4953  -9.4952  -7.2619  -7.2619  -7.2616  -7.2616
 -7.2614  -7.2611  -7.2601  -7.2598  -7.2519  -7.2518  -7.2515  -7.2514
 -7.2512  -7.2511  -7.2511  -7.2510  -7.2508  -7.2507  -7.2503  -7.2502
 -7.2500  -7.2500  -7.2496  -7.2495  -0.9707  -0.9579  -0.9223  -0.9124
 -0.9107  -0.9031  -0.8778  -0.8748  -0.8443  -0.8404  -0.8044  -0.7631
 -0.7573  -0.7437  -0.6647  -0.6438  -0.6434  -0.6189  -0.5605  -0.5559
 -0.5492  -0.5272  -0.5007  -0.4909  -0.4754  -0.4740  -0.4739  -0.4649
 -0.4630  -0.4460  -0.4299  -0.4279  -0.4234  -0.4088  -0.3971  -0.3953
 -0.3903  -0.3640  -0.3616  -0.3582  -0.3570  -0.3486  -0.3472  -0.3443
 -0.3418  -0.3349  -0.3292  -0.3244  -0.3236  -0.2862  -0.2786  -0.2725
 -0.2702
 -- Virtual --
 -0.0736  -0.0655  -0.0584  -0.0562  -0.0537  -0.0442  -0.0094  -0.0061
 -0.0018   0.0042   0.0075   0.0101   0.0200   0.0204   0.0245   0.0255
  0.0393   0.0421   0.0482   0.0491   0.0557   0.0602   0.0604   0.0667
  0.0693   0.0708   0.0797   0.0811   0.0841   0.0881   0.0900   0.0928
  0.0959   0.0981   0.0991   0.1027   0.1108   0.1116   0.1131   0.1156
  0.1163   0.1191   0.1225   0.1273   0.1282   0.1340   0.1347   0.1377
  0.1410   0.1462   0.1530   0.1546   0.1554   0.1557   0.1639   0.1657
  0.1671   0.1687   0.1765   0.1823   0.1860   0.1900   0.1962   0.1964
  0.2006   0.2053   0.2185   0.2192   0.2198   0.2228   0.2240   0.2320
  0.2343   0.2373   0.2392   0.2416   0.2437   0.2476   0.2507   0.2549
  0.2575   0.2618   0.2635   0.2649   0.2673   0.2689   0.2714   0.2770
  0.2823   0.2871   0.2896   0.2920   0.3012   0.3027   0.3076   0.3111
  0.3124   0.3207   0.3247   0.3337   0.3402   0.3526   0.3867   0.3905
  0.4000   0.4214   0.4279   0.4382   0.4388   0.4438   0.4451   0.4499
  0.4534   0.4538   0.4637   0.4671   0.4710   0.4787   0.4841   0.4844
  0.4947   0.4952   0.4967   0.5055   0.5122   0.5169   0.5202   0.5258
  0.5309   0.5511   0.5613   0.5671   0.5692   0.5693   0.5809   0.5899
  0.5999   0.6004   0.6064   0.6130   0.6143   0.6189   0.6189   0.6290
  0.6312   0.6317   0.6431   0.6498   0.6597   0.6686   0.6754   0.6805
  0.6880   0.6893   0.6991   0.7098   0.7705   0.7816   0.7851   0.8000
  0.8014   0.8128   0.8198   0.8217   0.8297   0.8303   0.8347   0.8368
  0.8375   0.8390   0.8411   0.8454   0.8489   0.8493   0.8494   0.8546
  0.8607   0.8684   0.8709   0.8731   0.8850   0.8865   0.8924   0.8963
  0.9013   0.9056   0.9146   0.9171   0.9201   0.9290   0.9408   0.9410
  0.9473   0.9478   0.9493   0.9518   0.9620   0.9662   0.9723   0.9733
  0.9818   0.9823   0.9933   0.9943   1.0128   1.0184   1.0193   1.0405
  1.0406   1.0556   1.0757   1.1037   1.1266   1.1347   1.1603   1.1634
  1.1762   1.1845   1.2067   1.2073   1.2301   1.2316   1.2464   1.2504
  1.2683   1.2734   1.2827   1.2860   1.2898   1.2902   1.2987   1.3099
  1.3139   1.3379   1.3560   1.3638   1.3804   1.3823   1.4386   1.4591
  1.4797   1.5002   1.5021   1.5471   1.5548   1.5778   1.5807   1.5936
  1.5990   1.6378   1.6449   1.7147   1.7224   1.7564   1.7680   1.7810
  1.7877   1.7959   1.8089   1.8244   1.8254   1.8389   1.8532   1.8586
  1.8714   1.9071   1.9350   1.9377   1.9628   1.9922   2.0234   2.0273
  2.0635   2.0646   2.1096   2.1258   2.1919   2.2070   2.2237   2.2287
  2.2319   2.2443   2.2583   2.2620   2.2638   2.2822   2.2854   2.2991
  2.3005   2.3085   2.3145   2.3240   2.3273   2.3886   2.3994   2.4089
  2.4222   2.4416   2.4469   2.4568   2.4648   2.4692   2.4858   2.5164
  2.5213   2.5407   2.5614   2.5659   2.5768   2.5988   2.6170   2.6343
  2.6506   2.6709   2.6768   2.6786   2.7056   2.7117   2.7417   2.7567
  2.7600   2.7699   2.8041   2.8130   2.8429   2.8826   2.9433   2.9675
  3.0385   3.0719   3.0775   3.0817   3.1063   3.1229   3.1340   3.1518
  3.1813   3.2237   3.2258   3.2539   3.2579   3.3877   3.3950   3.4482
  3.5548   3.6307   3.6557   3.7303   3.7509   3.8772   3.9176   4.0017
  4.0322   4.3199   4.7891   4.8142   9.7480   9.7559   9.7920   9.7954
  9.8020   9.8277   9.8343   9.8686  23.2873  23.4444  23.8037  23.8225
 23.8332  23.8380  23.9229  23.9382  23.9436  24.0531  24.0750  24.0972
 25.7742  25.7760  25.8415  25.8418  25.8961  25.9464  25.9774  25.9809
 26.0984  26.1015  26.1474  26.1605  26.2441  26.2713  26.3569  26.4529
 26.5099  26.5195  26.6756  26.7010  26.7122  26.8049  26.9104  27.0832
215.7416 215.7466 215.7877 215.7927 215.8001 215.8335 215.8453 215.8822
 --------------------------------------------------------------

          Ground-State Mulliken Net Atomic Charges

     Atom                 Charge (a.u.)
  ----------------------------------------
      1 C                    -0.282897
      2 C                    -1.535138
      3 Cl                    0.529970
      4 C                     0.897826
      5 Cl                    0.609236
      6 C                    -0.293154
      7 Cl                    0.572096
      8 C                    -0.396390
      9 H                     0.238503
     10 C                    -0.736563
     11 Cl                    0.405583
     12 C                    -0.305052
     13 C                    -1.567042
     14 Cl                    0.533047
     15 C                     0.909503
     16 Cl                    0.607223
     17 C                    -0.283711
     18 Cl                    0.572759
     19 C                    -0.396148
     20 H                     0.237973
     21 C                    -0.719185
     22 Cl                    0.401561
  ----------------------------------------
  Sum of atomic charges =     0.000000

 -----------------------------------------------------------------
                    Cartesian Multipole Moments
 -----------------------------------------------------------------
    Charge (ESU x 10^10)
                 0.0000
    Dipole Moment (Debye)
         X      -0.5486      Y       0.4611      Z      -0.9419
       Tot       1.1835
    Quadrupole Moments (Debye-Ang)
        XX    -167.5817     XY       3.5068     YY    -169.7373
        XZ       0.1195     YZ      -2.5415     ZZ    -169.4516
    Octopole Moments (Debye-Ang^2)
       XXX    -414.7634    XXY      28.9865    XYY    -129.1034
       YYY      67.8419    XXZ      16.8975    XYZ      -7.8240
       YYZ      21.5989    XZZ    -122.9205    YZZ      29.9844
       ZZZ      63.6560
    Hexadecapole Moments (Debye-Ang^3)
      XXXX   -7488.4576   XXXY     538.4718   XXYY   -1535.7786
      XYYY     495.5716   YYYY   -1763.9078   XXXZ    1593.1316
      XXYZ     -62.5781   XYYZ     532.4189   YYYZ    -144.2804
      XXZZ   -1956.9038   XYZZ     201.8086   YYZZ   -1016.7536
      XZZZ    1581.7061   YZZZ    -120.4180   ZZZZ   -4296.8493
 -----------------------------------------------------------------
 Calculating analytic gradient of the SCF energy
 Gradient of SCF Energy
            1           2           3           4           5           6
    1  -0.0003458  -0.0000481   0.0004417   0.0000619   0.0000660   0.0000615
    2  -0.0000277  -0.0003487  -0.0015864  -0.0000651   0.0000113   0.0000166
    3   0.0001128  -0.0002045  -0.0007046   0.0000287  -0.0000304  -0.0000306
            7           8           9          10          11          12
    1  -0.0000278  -0.0000216  -0.0000138   0.0003071   0.0009425   0.0002991
    2  -0.0000167   0.0000259   0.0000044   0.0003299   0.0017102  -0.0000440
    3   0.0000263  -0.0000101   0.0000100   0.0000611  -0.0000179  -0.0001924
           13          14          15          16          17          18
    1  -0.0001126  -0.0001234  -0.0000195  -0.0000452  -0.0000497   0.0000213
    2   0.0003940   0.0014161  -0.0000273  -0.0000048   0.0000387   0.0000043
    3   0.0001526   0.0010666   0.0000610   0.0000205   0.0000005  -0.0000310
           19          20          21          22
    1  -0.0000136   0.0000163  -0.0001891  -0.0012070
    2   0.0000159   0.0000033  -0.0002967  -0.0015534
    3  -0.0000286   0.0000032   0.0000526  -0.0003457
 Max gradient component =       1.710E-03
 RMS gradient           =       4.792E-04
 Gradient time:  CPU 345.25 s  wall 345.27 s
 Geometry Optimization Parameters
   NAtoms,    NIC,     NZ,  NCons,   NDum,   NFix, NCnnct, MaxDiis
       22     171      22       0       0       0       0       0

 Cartesian Hessian Update
 Hessian updated using BFGS update


** GEOMETRY OPTIMIZATION IN DELOCALIZED INTERNAL COORDINATES **
   Searching for a Minimum

   Optimization Cycle:  12

                       Coordinates (Angstroms)
     ATOM                X               Y               Z
      1  C         0.0083363545   -0.0059930815    0.0149434612
      2  C        -0.0218645601    0.3187583945    1.3793148092
      3  Cl        1.4775439373    0.7087526294    2.1768997284
      4  C        -1.2205722821    0.3366280034    2.1060343128
      5  Cl       -1.2323789691    0.7420346459    3.7933077006
      6  C        -2.4123334477    0.0256750292    1.4395106205
      7  Cl       -3.9406739016    0.0249353711    2.2783999764
      8  C        -2.4084568794   -0.2922105199    0.0876302898
      9  H        -3.3352569292   -0.5283700325   -0.4153256813
     10  C        -1.2077740238   -0.3046069005   -0.6067617760
     11  Cl       -1.2444393513   -0.7083752182   -2.3087362699
     12  C         1.2890365187   -0.0277217167   -0.7452798061
     13  C         2.1932906584   -1.0916132001   -0.6117786120
     14  Cl        1.7923598313   -2.3951631686    0.4719317131
     15  C         3.4008774251   -1.1273300761   -1.3234067840
     16  Cl        4.5034373740   -2.4542404011   -1.1380606902
     17  C         3.6970957242   -0.0687893956   -2.1911746473
     18  Cl        5.1763338632   -0.0465050785   -3.1131145041
     19  C         2.8160202750    0.9943635895   -2.3422453903
     20  H         3.0567049187    1.8048228091   -3.0154896273
     21  C         1.6289871612    1.0048327527   -1.6244824935
     22  Cl        0.5418662415    2.3569171484   -1.8480913072
   Point Group: c1    Number of degrees of freedom:    60


   Energy is  -4140.361466248

 Hessian updated using BFGS update

 59 Hessian modes will be used to form the next step
  Hessian Eigenvalues:
     0.004719    0.016320    0.017508    0.020503    0.020581    0.020683
     0.021679    0.022745    0.022768    0.023502    0.024091    0.024092
     0.024115    0.024116    0.024136    0.024136    0.024145    0.024150
     0.055203    0.094241    0.101126    0.159995    0.159998    0.216299
     0.225613    0.227146    0.232034    0.237220    0.238181    0.249960
     0.249985    0.249991    0.250000    0.250005    0.251176    0.251729
     0.287922    0.288856    0.290273    0.293027    0.301033    0.301033
     0.301211    0.301655    0.317266    0.356665    0.356682    0.403022
     0.407945    0.418684    0.426355    0.457686    0.458522    0.466670
     0.472439    0.478203    0.478540    0.479143    0.480195

 Minimum search - taking simple RFO step
 Searching for Lamda that Minimizes Along All modes
 Value Taken    Lamda =  -0.00131512
 Calculated Step too Large.  Step scaled by  0.644513
 Step Taken.  Stepsize is  0.300000

                             Maximum     Tolerance    Cnvgd?
         Gradient           0.002141      0.000300      NO
         Displacement       0.220726      0.001200      NO
         Energy change     -0.001041      0.000001      NO


 New Cartesian Coordinates Obtained by Inverse Iteration

 Displacement from previous Coordinates is:  0.408728
 ----------------------------------------------------------------
             Standard Nuclear Orientation (Angstroms)
    I     Atom           X                Y                Z
 ----------------------------------------------------------------
    1      C       0.0091279201    -0.0045354202     0.0159626471
    2      C      -0.0254474479     0.3499960924     1.3723203201
    3      Cl      1.4691549968     0.7776965751     2.1598441733
    4      C      -1.2247387550     0.3663957891     2.0984205724
    5      Cl     -1.2437227846     0.8081017080     3.7765340095
    6      C      -2.4113258370     0.0221489315     1.4389122626
    7      Cl     -3.9395853494     0.0175501709     2.2779765302
    8      C      -2.4025112347    -0.3262669850     0.0944939836
    9      H      -3.3256071631    -0.5874535101    -0.4028099543
   10      C      -1.2014293185    -0.3359597628    -0.5992497899
   11      Cl     -1.2287552354    -0.7782190486    -2.2920233169
   12      C       1.2902793711    -0.0253723599    -0.7434667645
   13      C       2.1783994051    -1.1047983437    -0.6338729081
   14      Cl      1.7561113681    -2.4257761459     0.4208149923
   15      C       3.3854104336    -1.1418425772    -1.3467020504
   16      Cl      4.4688196077    -2.4883360832    -1.1921968367
   17      C       3.6965036363    -0.0681094221    -2.1902294711
   18      Cl      5.1754092048    -0.0469163370    -3.1127795503
   19      C       2.8309898970     1.0111355716    -2.3167313886
   20      H       3.0830148721     1.8327673201    -2.9721135359
   21      C       1.6442536333     1.0221155213    -1.5984808456
   22      Cl      0.5737887182     2.3924798995    -1.7905980561
 ----------------------------------------------------------------
 Nuclear Repulsion Energy =        2744.43746804 hartrees
 There are      105 alpha and      105 beta electrons
 Applying Cartesian multipole field
    Component          Value
    ---------          -----
     (2,0,0)        1.00000E-12
     (0,2,0)        2.00000E-11
     (0,0,2)       -3.00000E-11
 Nucleus-field energy     =    -0.0000000645 hartrees
 Requested basis set is 6-311++G(d,p)
 There are 186 shells and 518 basis functions
 A cutoff of  1.0D-15 yielded  12458 shell pairs
 There are    108557 function pairs (    116793 Cartesian)
 Smallest overlap matrix eigenvalue = 1.10E-07
 Linear dependence detected in AO basis
 Number of orthogonalized atomic orbitals = 513
 Maximum deviation from orthogonality = 6.159E-10
 Guess from superposition of atomic densities
 Warning:  Energy on first SCF cycle will be non-variational
 SAD guess density has 210.000000 electrons

 -----------------------------------------------------------------------
  General SCF calculation program by
  Eric Jon Sundstrom, Paul Horn, Yuezhi Mao, Dmitri Zuev, Alec White,
  David Stuck, Shaama M.S., Shane Yost, Joonho Lee, David Small,
  Daniel Levine, Susi Lehtola, Hugh Burton, Evgeny Epifanovsky,
  Bang C. Huynh
 -----------------------------------------------------------------------
 Exchange:     0.2000 Hartree-Fock + 0.0800 Slater + 0.7200 B88
 Correlation:  0.1900 VWN1RPA + 0.8100 LYP
 Using SG-1 standard quadrature grid
 A restricted SCF calculation will be
 performed using DIIS
 SCF converges when DIIS error is below 1.0e-08
 ---------------------------------------
  Cycle       Energy         DIIS error
 ---------------------------------------
    1   -4145.0704683583      2.65e-02  
    2   -4140.2601663816      1.77e-03  
    3   -4140.1899674418      2.19e-03  
    4   -4140.3494032744      5.91e-04  
    5   -4140.3598756861      2.60e-04  
    6   -4140.3618942658      8.97e-05  
    7   -4140.3621258823      3.41e-05  
    8   -4140.3621623673      8.21e-06  
    9   -4140.3621640857      4.00e-06  
   10   -4140.3621646470      5.73e-07  
   11   -4140.3621646572      1.37e-07  
   12   -4140.3621646578      6.12e-08  
   13   -4140.3621646581      1.87e-08  
   14   -4140.3621646578      4.80e-09  Convergence criterion met
 ---------------------------------------
 SCF time:   CPU 945.28s  wall 945.00s 
 SCF   energy in the final basis set =    -4140.3621646578
 Total energy in the final basis set =    -4140.3621646578

 --------------------------------------------------------------

                    Orbital Energies (a.u.)
 --------------------------------------------------------------

 Alpha MOs
 -- Occupied --
********-101.5824-101.5821-101.5821-101.5817-101.5816-101.5807-101.5806
-10.2851 -10.2850 -10.2825 -10.2825 -10.2816 -10.2816 -10.2784 -10.2784
-10.2450 -10.2447 -10.2262 -10.2261  -9.4970  -9.4970  -9.4969  -9.4969
 -9.4963  -9.4962  -9.4955  -9.4954  -7.2619  -7.2619  -7.2619  -7.2619
 -7.2614  -7.2611  -7.2603  -7.2600  -7.2519  -7.2518  -7.2517  -7.2516
 -7.2512  -7.2511  -7.2511  -7.2510  -7.2510  -7.2510  -7.2503  -7.2503
 -7.2502  -7.2502  -7.2498  -7.2497  -0.9706  -0.9580  -0.9222  -0.9120
 -0.9111  -0.9032  -0.8777  -0.8751  -0.8441  -0.8406  -0.8044  -0.7632
 -0.7574  -0.7437  -0.6646  -0.6439  -0.6433  -0.6191  -0.5601  -0.5555
 -0.5503  -0.5272  -0.5006  -0.4910  -0.4754  -0.4740  -0.4739  -0.4646
 -0.4631  -0.4461  -0.4298  -0.4283  -0.4229  -0.4084  -0.3970  -0.3948
 -0.3903  -0.3637  -0.3614  -0.3583  -0.3575  -0.3487  -0.3479  -0.3443
 -0.3426  -0.3343  -0.3302  -0.3244  -0.3238  -0.2852  -0.2790  -0.2727
 -0.2704
 -- Virtual --
 -0.0718  -0.0656  -0.0583  -0.0580  -0.0539  -0.0443  -0.0095  -0.0062
 -0.0017   0.0040   0.0075   0.0102   0.0199   0.0204   0.0244   0.0254
  0.0394   0.0421   0.0480   0.0491   0.0557   0.0598   0.0604   0.0667
  0.0695   0.0705   0.0798   0.0813   0.0834   0.0883   0.0896   0.0929
  0.0959   0.0981   0.0990   0.1030   0.1106   0.1115   0.1129   0.1154
  0.1161   0.1188   0.1221   0.1270   0.1292   0.1339   0.1345   0.1375
  0.1413   0.1458   0.1528   0.1541   0.1553   0.1558   0.1648   0.1652
  0.1667   0.1689   0.1760   0.1824   0.1864   0.1905   0.1949   0.1956
  0.2014   0.2043   0.2159   0.2188   0.2195   0.2221   0.2237   0.2319
  0.2327   0.2354   0.2395   0.2417   0.2441   0.2472   0.2504   0.2558
  0.2575   0.2609   0.2637   0.2646   0.2685   0.2689   0.2754   0.2771
  0.2811   0.2856   0.2885   0.2933   0.3009   0.3048   0.3081   0.3111
  0.3139   0.3202   0.3222   0.3349   0.3411   0.3541   0.3869   0.3899
  0.3998   0.4240   0.4292   0.4376   0.4409   0.4430   0.4474   0.4499
  0.4526   0.4535   0.4629   0.4673   0.4706   0.4793   0.4814   0.4837
  0.4937   0.4956   0.4969   0.5064   0.5116   0.5189   0.5195   0.5296
  0.5312   0.5509   0.5644   0.5662   0.5688   0.5692   0.5796   0.5901
  0.5998   0.6004   0.6076   0.6109   0.6132   0.6205   0.6212   0.6305
  0.6310   0.6349   0.6415   0.6496   0.6575   0.6695   0.6753   0.6801
  0.6878   0.6887   0.6989   0.7102   0.7707   0.7816   0.7851   0.8011
  0.8037   0.8147   0.8194   0.8212   0.8299   0.8308   0.8349   0.8371
  0.8373   0.8388   0.8414   0.8462   0.8479   0.8493   0.8500   0.8536
  0.8608   0.8667   0.8709   0.8727   0.8864   0.8893   0.8911   0.8975
  0.9008   0.9059   0.9149   0.9178   0.9187   0.9290   0.9389   0.9391
  0.9473   0.9480   0.9489   0.9511   0.9624   0.9662   0.9718   0.9721
  0.9821   0.9851   0.9904   0.9945   1.0178   1.0206   1.0225   1.0373
  1.0425   1.0577   1.0728   1.1031   1.1272   1.1341   1.1646   1.1662
  1.1804   1.1862   1.2088   1.2104   1.2314   1.2348   1.2461   1.2480
  1.2672   1.2723   1.2821   1.2862   1.2895   1.2904   1.2994   1.3079
  1.3179   1.3326   1.3575   1.3643   1.3791   1.3805   1.4418   1.4602
  1.4749   1.4965   1.5039   1.5474   1.5554   1.5813   1.5838   1.5932
  1.5997   1.6390   1.6440   1.7157   1.7223   1.7570   1.7675   1.7791
  1.7887   1.7947   1.8098   1.8221   1.8249   1.8381   1.8542   1.8586
  1.8699   1.9078   1.9338   1.9425   1.9636   1.9940   2.0238   2.0264
  2.0625   2.0640   2.1095   2.1257   2.1922   2.2066   2.2235   2.2288
  2.2305   2.2412   2.2589   2.2605   2.2636   2.2789   2.2820   2.2975
  2.3051   2.3116   2.3196   2.3245   2.3295   2.3883   2.3993   2.4098
  2.4239   2.4398   2.4430   2.4621   2.4630   2.4744   2.4858   2.5172
  2.5224   2.5351   2.5597   2.5640   2.5737   2.5998   2.6127   2.6439
  2.6519   2.6728   2.6777   2.6793   2.7043   2.7124   2.7426   2.7558
  2.7578   2.7721   2.8054   2.8118   2.8376   2.8815   2.9465   2.9659
  3.0409   3.0726   3.0796   3.0855   3.1054   3.1228   3.1342   3.1505
  3.1832   3.2214   3.2255   3.2531   3.2606   3.3884   3.3986   3.4508
  3.5560   3.6304   3.6618   3.7304   3.7527   3.8784   3.9191   4.0015
  4.0332   4.3168   4.7910   4.8116   9.7516   9.7560   9.7899   9.7953
  9.8017   9.8382   9.8413   9.8493  23.2911  23.4452  23.8051  23.8212
 23.8351  23.8383  23.9232  23.9376  23.9434  24.0545  24.0748  24.0996
 25.7739  25.7753  25.8330  25.8429  25.8758  25.9539  25.9766  25.9901
 26.0977  26.0999  26.1424  26.1646  26.2340  26.3024  26.3522  26.4504
 26.5067  26.5218  26.6717  26.6933  26.7099  26.8060  26.9049  27.1144
215.7452 215.7467 215.7856 215.7926 215.7999 215.8451 215.8553 215.8586
 --------------------------------------------------------------

          Ground-State Mulliken Net Atomic Charges

     Atom                 Charge (a.u.)
  ----------------------------------------
      1 C                    -0.265215
      2 C                    -1.572524
      3 Cl                    0.564697
      4 C                     0.873862
      5 Cl                    0.603060
      6 C                    -0.247266
      7 Cl                    0.574823
      8 C                    -0.433862
      9 H                     0.238912
     10 C                    -0.766415
     11 Cl                    0.431905
     12 C                    -0.289349
     13 C                    -1.610006
     14 Cl                    0.570180
     15 C                     0.893487
     16 Cl                    0.599993
     17 C                    -0.233621
     18 Cl                    0.575679
     19 C                    -0.433309
     20 H                     0.238401
     21 C                    -0.738852
     22 Cl                    0.425419
  ----------------------------------------
  Sum of atomic charges =     0.000000

 -----------------------------------------------------------------
                    Cartesian Multipole Moments
 -----------------------------------------------------------------
    Charge (ESU x 10^10)
                -0.0000
    Dipole Moment (Debye)
         X      -0.5367      Y       0.4518      Z      -0.9243
       Tot       1.1604
    Quadrupole Moments (Debye-Ang)
        XX    -167.5219     XY       3.6695     YY    -169.6438
        XZ       0.1079     YZ      -2.5270     ZZ    -169.5728
    Octopole Moments (Debye-Ang^2)
       XXX    -412.8316    XXY      28.6318    XYY    -128.5201
       YYY      66.7999    XXZ      17.5752    XYZ      -7.8416
       YYZ      22.2245    XZZ    -122.7695    YZZ      29.6592
       ZZZ      66.2818
    Hexadecapole Moments (Debye-Ang^3)
      XXXX   -7452.6297   XXXY     532.4128   XXYY   -1539.4655
      XYYY     485.9827   YYYY   -1828.3888   XXXZ    1609.4715
      XXYZ     -73.6382   XYYZ     537.2798   YYYZ    -179.2857
      XXZZ   -1945.2058   XYZZ     198.8656   YYZZ   -1020.9895
      XZZZ    1600.5393   YZZZ    -152.7505   ZZZZ   -4263.5405
 -----------------------------------------------------------------
 Calculating analytic gradient of the SCF energy
 Gradient of SCF Energy
            1           2           3           4           5           6
    1  -0.0002859   0.0000749   0.0004089   0.0000001  -0.0000148   0.0000362
    2  -0.0000113  -0.0002704  -0.0009985  -0.0000664   0.0000224   0.0000095
    3   0.0000568  -0.0002051  -0.0004940   0.0000441  -0.0000114  -0.0000096
            7           8           9          10          11          12
    1   0.0000065  -0.0000258  -0.0000080   0.0003030   0.0006700   0.0002596
    2  -0.0000092   0.0000200   0.0000096   0.0002218   0.0011830  -0.0000422
    3   0.0000468   0.0000112   0.0000124   0.0000162  -0.0000295  -0.0001512
           13          14          15          16          17          18
    1  -0.0002301  -0.0001817   0.0000419   0.0000276  -0.0000223   0.0000066
    2   0.0003101   0.0009053   0.0000218   0.0000135  -0.0000033  -0.0000255
    3   0.0001563   0.0007695  -0.0000150  -0.0000300   0.0000074  -0.0000183
           19          20          21          22
    1  -0.0000191   0.0000095  -0.0001279  -0.0009293
    2   0.0000127   0.0000054  -0.0002040  -0.0011044
    3  -0.0000118  -0.0000005   0.0001125  -0.0002569
 Max gradient component =       1.183E-03
 RMS gradient           =       3.383E-04
 Gradient time:  CPU 345.95 s  wall 345.96 s
 Geometry Optimization Parameters
   NAtoms,    NIC,     NZ,  NCons,   NDum,   NFix, NCnnct, MaxDiis
       22     171      22       0       0       0       0       0

 Cartesian Hessian Update
 Hessian updated using BFGS update


** GEOMETRY OPTIMIZATION IN DELOCALIZED INTERNAL COORDINATES **
   Searching for a Minimum

   Optimization Cycle:  13

                       Coordinates (Angstroms)
     ATOM                X               Y               Z
      1  C         0.0091279201   -0.0045354202    0.0159626471
      2  C        -0.0254474479    0.3499960924    1.3723203201
      3  Cl        1.4691549968    0.7776965751    2.1598441733
      4  C        -1.2247387550    0.3663957891    2.0984205724
      5  Cl       -1.2437227846    0.8081017080    3.7765340095
      6  C        -2.4113258370    0.0221489315    1.4389122626
      7  Cl       -3.9395853494    0.0175501709    2.2779765302
      8  C        -2.4025112347   -0.3262669850    0.0944939836
      9  H        -3.3256071631   -0.5874535101   -0.4028099543
     10  C        -1.2014293185   -0.3359597628   -0.5992497899
     11  Cl       -1.2287552354   -0.7782190486   -2.2920233169
     12  C         1.2902793711   -0.0253723599   -0.7434667645
     13  C         2.1783994051   -1.1047983437   -0.6338729081
     14  Cl        1.7561113681   -2.4257761459    0.4208149923
     15  C         3.3854104336   -1.1418425772   -1.3467020504
     16  Cl        4.4688196077   -2.4883360832   -1.1921968367
     17  C         3.6965036363   -0.0681094221   -2.1902294711
     18  Cl        5.1754092048   -0.0469163370   -3.1127795503
     19  C         2.8309898970    1.0111355716   -2.3167313886
     20  H         3.0830148721    1.8327673201   -2.9721135359
     21  C         1.6442536333    1.0221155213   -1.5984808456
     22  Cl        0.5737887182    2.3924798995   -1.7905980561
   Point Group: c1    Number of degrees of freedom:    60


   Energy is  -4140.362164658

 Hessian updated using BFGS update

 60 Hessian modes will be used to form the next step
  Hessian Eigenvalues:
     0.003074    0.016320    0.017510    0.020475    0.020581    0.020683
     0.021679    0.022747    0.022753    0.023504    0.024091    0.024092
     0.024116    0.024116    0.024136    0.024137    0.024145    0.024150
     0.055229    0.094341    0.101127    0.159995    0.159997    0.216301
     0.225268    0.227153    0.232033    0.237213    0.238180    0.249958
     0.249985    0.249991    0.249993    0.250000    0.250003    0.251324
     0.251879    0.287923    0.288749    0.290270    0.293036    0.301033
     0.301033    0.301213    0.301653    0.317271    0.356665    0.356682
     0.402931    0.407948    0.418683    0.426378    0.457704    0.458521
     0.466671    0.472420    0.478205    0.478597    0.479143    0.480262

 Minimum search - taking simple RFO step
 Searching for Lamda that Minimizes Along All modes
 Value Taken    Lamda =  -0.00091771
 Calculated Step too Large.  Step scaled by  0.628784
 Step Taken.  Stepsize is  0.300000

                             Maximum     Tolerance    Cnvgd?
         Gradient           0.001484      0.000300      NO
         Displacement       0.222312      0.001200      NO
         Energy change     -0.000698      0.000001      NO


 New Cartesian Coordinates Obtained by Inverse Iteration

 Displacement from previous Coordinates is:  0.398875
 ----------------------------------------------------------------
             Standard Nuclear Orientation (Angstroms)
    I     Atom           X                Y                Z
 ----------------------------------------------------------------
    1      C       0.0100704559    -0.0032093204     0.0177805146
    2      C      -0.0305878947     0.3800783287     1.3658893480
    3      Cl      1.4566215473     0.8446534293     2.1461779755
    4      C      -1.2306888903     0.3954644717     2.0906048587
    5      Cl     -1.2565942125     0.8717850380     3.7591501655
    6      C      -2.4115461284     0.0193085137     1.4383843972
    7      Cl     -3.9403254128     0.0114312731     2.2765790791
    8      C      -2.3966322221    -0.3589258700     0.1021573517
    9      H      -3.3154917533    -0.6446147654    -0.3894398294
   10      C      -1.1949693433    -0.3661901915    -0.5905308184
   11      Cl     -1.2142091953    -0.8467044223    -2.2731659876
   12      C       1.2920819392    -0.0232976849    -0.7411394936
   13      C       2.1653460990    -1.1167038961    -0.6557233878
   14      Cl      1.7252943453    -2.4553979122     0.3690987283
   15      C       3.3710643152    -1.1550133362    -1.3704810557
   16      Cl      4.4349055178    -2.5200193368    -1.2459261289
   17      C       3.6962202994    -0.0677614487    -2.1908964884
   18      Cl      5.1742280664    -0.0471905762    -3.1150093047
   19      C       2.8458085454     1.0259914469    -2.2927699427
   20      H       3.1085334413     1.8579027516    -2.9308123436
   21      C       1.6599745203     1.0378058983    -1.5730403269
   22      Cl      0.6090358988     2.4274091933    -1.7328622881
 ----------------------------------------------------------------
 Nuclear Repulsion Energy =        2743.10440605 hartrees
 There are      105 alpha and      105 beta electrons
 Applying Cartesian multipole field
    Component          Value
    ---------          -----
     (2,0,0)        1.00000E-12
     (0,2,0)        2.00000E-11
     (0,0,2)       -3.00000E-11
 Nucleus-field energy     =    -0.0000000626 hartrees
 Requested basis set is 6-311++G(d,p)
 There are 186 shells and 518 basis functions
 A cutoff of  1.0D-15 yielded  12455 shell pairs
 There are    108454 function pairs (    116672 Cartesian)
 Smallest overlap matrix eigenvalue = 9.85E-08
 Linear dependence detected in AO basis
 Number of orthogonalized atomic orbitals = 513
 Maximum deviation from orthogonality = 4.903E-10
 Guess from superposition of atomic densities
 Warning:  Energy on first SCF cycle will be non-variational
 SAD guess density has 210.000000 electrons

 -----------------------------------------------------------------------
  General SCF calculation program by
  Eric Jon Sundstrom, Paul Horn, Yuezhi Mao, Dmitri Zuev, Alec White,
  David Stuck, Shaama M.S., Shane Yost, Joonho Lee, David Small,
  Daniel Levine, Susi Lehtola, Hugh Burton, Evgeny Epifanovsky,
  Bang C. Huynh
 -----------------------------------------------------------------------
 Exchange:     0.2000 Hartree-Fock + 0.0800 Slater + 0.7200 B88
 Correlation:  0.1900 VWN1RPA + 0.8100 LYP
 Using SG-1 standard quadrature grid
 A restricted SCF calculation will be
 performed using DIIS
 SCF converges when DIIS error is below 1.0e-08
 ---------------------------------------
  Cycle       Energy         DIIS error
 ---------------------------------------
    1   -4145.0682286599      2.65e-02  
    2   -4140.2605804369      1.77e-03  
    3   -4140.1903898339      2.19e-03  
    4   -4140.3499044015      5.91e-04  
    5   -4140.3603465176      2.60e-04  
    6   -4140.3623638179      9.00e-05  
    7   -4140.3625971889      3.41e-05  
    8   -4140.3626339055      8.17e-06  
    9   -4140.3626356023      3.98e-06  
   10   -4140.3626361593      5.73e-07  
   11   -4140.3626361696      1.35e-07  
   12   -4140.3626361703      6.05e-08  
   13   -4140.3626361705      1.86e-08  
   14   -4140.3626361704      4.82e-09  Convergence criterion met
 ---------------------------------------
 SCF time:   CPU 961.66s  wall 962.00s 
 SCF   energy in the final basis set =    -4140.3626361704
 Total energy in the final basis set =    -4140.3626361704

 --------------------------------------------------------------

                    Orbital Energies (a.u.)
 --------------------------------------------------------------

 Alpha MOs
 -- Occupied --
********-101.5824-101.5823-101.5822-101.5817-101.5816-101.5809-101.5808
-10.2851 -10.2850 -10.2825 -10.2825 -10.2816 -10.2816 -10.2784 -10.2784
-10.2450 -10.2447 -10.2262 -10.2261  -9.4971  -9.4970  -9.4970  -9.4970
 -9.4964  -9.4962  -9.4956  -9.4955  -7.2620  -7.2620  -7.2619  -7.2619
 -7.2614  -7.2612  -7.2604  -7.2602  -7.2519  -7.2519  -7.2518  -7.2517
 -7.2512  -7.2511  -7.2511  -7.2511  -7.2511  -7.2510  -7.2503  -7.2503
 -7.2503  -7.2503  -7.2499  -7.2499  -0.9706  -0.9581  -0.9220  -0.9117
 -0.9115  -0.9034  -0.8775  -0.8752  -0.8440  -0.8407  -0.8043  -0.7632
 -0.7574  -0.7438  -0.6646  -0.6444  -0.6427  -0.6193  -0.5598  -0.5550
 -0.5512  -0.5273  -0.5006  -0.4910  -0.4754  -0.4741  -0.4739  -0.4643
 -0.4633  -0.4462  -0.4297  -0.4285  -0.4226  -0.4081  -0.3970  -0.3944
 -0.3904  -0.3634  -0.3613  -0.3584  -0.3578  -0.3487  -0.3483  -0.3443
 -0.3431  -0.3337  -0.3310  -0.3242  -0.3240  -0.2843  -0.2796  -0.2728
 -0.2706
 -- Virtual --
 -0.0701  -0.0657  -0.0598  -0.0582  -0.0540  -0.0443  -0.0096  -0.0063
 -0.0017   0.0038   0.0075   0.0102   0.0197   0.0205   0.0245   0.0254
  0.0395   0.0421   0.0479   0.0491   0.0558   0.0595   0.0604   0.0667
  0.0696   0.0702   0.0800   0.0815   0.0829   0.0885   0.0894   0.0929
  0.0957   0.0982   0.0991   0.1033   0.1103   0.1116   0.1127   0.1152
  0.1160   0.1184   0.1218   0.1267   0.1301   0.1338   0.1345   0.1374
  0.1417   0.1455   0.1523   0.1533   0.1552   0.1564   0.1649   0.1655
  0.1665   0.1690   0.1755   0.1824   0.1870   0.1906   0.1935   0.1949
  0.2023   0.2035   0.2135   0.2181   0.2197   0.2216   0.2234   0.2308
  0.2320   0.2341   0.2399   0.2418   0.2445   0.2469   0.2498   0.2566
  0.2573   0.2587   0.2640   0.2644   0.2688   0.2698   0.2771   0.2789
  0.2808   0.2856   0.2878   0.2958   0.3003   0.3068   0.3085   0.3100
  0.3144   0.3202   0.3206   0.3361   0.3420   0.3556   0.3871   0.3896
  0.3998   0.4260   0.4304   0.4370   0.4422   0.4427   0.4488   0.4498
  0.4535   0.4537   0.4621   0.4679   0.4702   0.4779   0.4799   0.4839
  0.4916   0.4964   0.4978   0.5070   0.5103   0.5182   0.5199   0.5302
  0.5374   0.5508   0.5647   0.5671   0.5683   0.5697   0.5786   0.5896
  0.6000   0.6008   0.6075   0.6082   0.6133   0.6221   0.6236   0.6298
  0.6327   0.6391   0.6395   0.6499   0.6548   0.6707   0.6753   0.6795
  0.6862   0.6892   0.7025   0.7103   0.7710   0.7814   0.7850   0.8021
  0.8056   0.8169   0.8191   0.8206   0.8298   0.8322   0.8348   0.8370
  0.8385   0.8386   0.8416   0.8467   0.8469   0.8497   0.8505   0.8526
  0.8602   0.8653   0.8705   0.8723   0.8888   0.8911   0.8921   0.8966
  0.9005   0.9057   0.9152   0.9160   0.9199   0.9282   0.9370   0.9374
  0.9453   0.9483   0.9502   0.9506   0.9626   0.9671   0.9700   0.9717
  0.9817   0.9869   0.9883   0.9943   1.0194   1.0219   1.0252   1.0363
  1.0452   1.0599   1.0688   1.1019   1.1282   1.1339   1.1662   1.1680
  1.1852   1.1879   1.2117   1.2134   1.2330   1.2361   1.2446   1.2460
  1.2672   1.2711   1.2820   1.2856   1.2901   1.2912   1.2995   1.3069
  1.3213   1.3316   1.3578   1.3642   1.3801   1.3814   1.4450   1.4612
  1.4714   1.4910   1.5077   1.5475   1.5562   1.5815   1.5853   1.5928
  1.6057   1.6404   1.6429   1.7166   1.7222   1.7578   1.7669   1.7777
  1.7891   1.7940   1.8107   1.8199   1.8253   1.8372   1.8557   1.8590
  1.8694   1.9081   1.9327   1.9466   1.9640   1.9953   2.0242   2.0257
  2.0618   2.0633   2.1095   2.1255   2.1927   2.2066   2.2238   2.2287
  2.2296   2.2383   2.2558   2.2593   2.2646   2.2734   2.2818   2.2971
  2.3075   2.3143   2.3235   2.3238   2.3312   2.3919   2.3995   2.4114
  2.4253   2.4369   2.4400   2.4611   2.4652   2.4813   2.4848   2.5182
  2.5231   2.5284   2.5579   2.5624   2.5717   2.6006   2.6095   2.6510
  2.6539   2.6744   2.6781   2.6796   2.7032   2.7130   2.7437   2.7525
  2.7585   2.7752   2.8067   2.8109   2.8326   2.8802   2.9494   2.9637
  3.0425   3.0732   3.0816   3.0885   3.1056   3.1211   3.1351   3.1491
  3.1851   3.2193   3.2250   3.2524   3.2640   3.3886   3.4022   3.4536
  3.5568   3.6302   3.6677   3.7307   3.7547   3.8787   3.9205   4.0013
  4.0342   4.3148   4.7930   4.8086   9.7543   9.7560   9.7890   9.7949
  9.8021   9.8329   9.8489   9.8512  23.2951  23.4456  23.8067  23.8194
 23.8375  23.8385  23.9228  23.9377  23.9434  24.0553  24.0748  24.1012
 25.7735  25.7741  25.8184  25.8436  25.8632  25.9579  25.9717  25.9984
 26.0941  26.1009  26.1397  26.1673  26.2321  26.3282  26.3564  26.4421
 26.5035  26.5235  26.6704  26.6884  26.7061  26.8017  26.9046  27.1436
215.7467 215.7480 215.7849 215.7922 215.8005 215.8387 215.8588 215.8659
 --------------------------------------------------------------

          Ground-State Mulliken Net Atomic Charges

     Atom                 Charge (a.u.)
  ----------------------------------------
      1 C                    -0.244179
      2 C                    -1.601441
      3 Cl                    0.583891
      4 C                     0.858104
      5 Cl                    0.598902
      6 C                    -0.208094
      7 Cl                    0.576836
      8 C                    -0.466305
      9 H                     0.239201
     10 C                    -0.787794
     11 Cl                    0.444305
     12 C                    -0.269304
     13 C                    -1.640291
     14 Cl                    0.591170
     15 C                     0.882264
     16 Cl                    0.594908
     17 C                    -0.190375
     18 Cl                    0.577859
     19 C                    -0.463945
     20 H                     0.238754
     21 C                    -0.750583
     22 Cl                    0.436117
  ----------------------------------------
  Sum of atomic charges =     0.000000

 -----------------------------------------------------------------
                    Cartesian Multipole Moments
 -----------------------------------------------------------------
    Charge (ESU x 10^10)
                 0.0000
    Dipole Moment (Debye)
         X      -0.5245      Y       0.4414      Z      -0.9056
       Tot       1.1358
    Quadrupole Moments (Debye-Ang)
        XX    -167.4793     XY       3.8197     YY    -169.5545
        XZ       0.1094     YZ      -2.5161     ZZ    -169.6855
    Octopole Moments (Debye-Ang^2)
       XXX    -410.9808    XXY      28.2651    XYY    -127.9555
       YYY      65.6926    XXZ      18.2815    XYZ      -7.8635
       YYZ      22.8637    XZZ    -122.5751    YZZ      29.3199
       ZZZ      68.8313
    Hexadecapole Moments (Debye-Ang^3)
      XXXX   -7421.4741   XXXY     526.7036   XXYY   -1544.0076
      XYYY     476.7486   YYYY   -1892.8299   XXXZ    1626.8640
      XXYZ     -84.7467   XYYZ     542.5702   YYYZ    -213.7015
      XXZZ   -1934.7002   XYZZ     195.9412   YYZZ   -1025.7512
      XZZZ    1620.4316   YZZZ    -185.0143   ZZZZ   -4232.9405
 -----------------------------------------------------------------
 Calculating analytic gradient of the SCF energy
 Gradient of SCF Energy
            1           2           3           4           5           6
    1  -0.0002910   0.0000855   0.0001382   0.0000492   0.0000876   0.0000640
    2   0.0000778  -0.0002268  -0.0005747  -0.0000440   0.0000332  -0.0000033
    3   0.0001226  -0.0001296  -0.0002142  -0.0000165  -0.0000251  -0.0000689
            7           8           9          10          11          12
    1  -0.0000045  -0.0000129  -0.0000119   0.0002039   0.0004020   0.0003054
    2  -0.0000132   0.0000043   0.0000113   0.0001524   0.0007811  -0.0001043
    3   0.0000391   0.0000486   0.0000288  -0.0000263   0.0000118  -0.0001835
           13          14          15          16          17          18
    1  -0.0001459  -0.0000028  -0.0000109  -0.0000617  -0.0000942   0.0000073
    2   0.0002455   0.0005203   0.0000547  -0.0000123  -0.0000006  -0.0000041
    3   0.0001284   0.0004132  -0.0000071   0.0000446   0.0000277  -0.0000358
           19          20          21          22
    1  -0.0000104   0.0000115  -0.0000852  -0.0006232
    2  -0.0000080   0.0000015  -0.0001259  -0.0007649
    3   0.0000059  -0.0000164   0.0000728  -0.0002201
 Max gradient component =       7.811E-04
 RMS gradient           =       2.199E-04
 Gradient time:  CPU 360.23 s  wall 360.24 s
 Geometry Optimization Parameters
   NAtoms,    NIC,     NZ,  NCons,   NDum,   NFix, NCnnct, MaxDiis
       22     171      22       0       0       0       0       0

 Cartesian Hessian Update
 Hessian updated using BFGS update


** GEOMETRY OPTIMIZATION IN DELOCALIZED INTERNAL COORDINATES **
   Searching for a Minimum

   Optimization Cycle:  14

                       Coordinates (Angstroms)
     ATOM                X               Y               Z
      1  C         0.0100704559   -0.0032093204    0.0177805146
      2  C        -0.0305878947    0.3800783287    1.3658893480
      3  Cl        1.4566215473    0.8446534293    2.1461779755
      4  C        -1.2306888903    0.3954644717    2.0906048587
      5  Cl       -1.2565942125    0.8717850380    3.7591501655
      6  C        -2.4115461284    0.0193085137    1.4383843972
      7  Cl       -3.9403254128    0.0114312731    2.2765790791
      8  C        -2.3966322221   -0.3589258700    0.1021573517
      9  H        -3.3154917533   -0.6446147654   -0.3894398294
     10  C        -1.1949693433   -0.3661901915   -0.5905308184
     11  Cl       -1.2142091953   -0.8467044223   -2.2731659876
     12  C         1.2920819392   -0.0232976849   -0.7411394936
     13  C         2.1653460990   -1.1167038961   -0.6557233878
     14  Cl        1.7252943453   -2.4553979122    0.3690987283
     15  C         3.3710643152   -1.1550133362   -1.3704810557
     16  Cl        4.4349055178   -2.5200193368   -1.2459261289
     17  C         3.6962202994   -0.0677614487   -2.1908964884
     18  Cl        5.1742280664   -0.0471905762   -3.1150093047
     19  C         2.8458085454    1.0259914469   -2.2927699427
     20  H         3.1085334413    1.8579027516   -2.9308123436
     21  C         1.6599745203    1.0378058983   -1.5730403269
     22  Cl        0.6090358988    2.4274091933   -1.7328622881
   Point Group: c1    Number of degrees of freedom:    60


   Energy is  -4140.362636170

 Hessian updated using BFGS update

 60 Hessian modes will be used to form the next step
  Hessian Eigenvalues:
     0.002185    0.016320    0.017513    0.020488    0.020586    0.020683
     0.021679    0.022742    0.022759    0.023502    0.024091    0.024092
     0.024115    0.024116    0.024136    0.024137    0.024145    0.024150
     0.055230    0.094962    0.101152    0.159994    0.159999    0.216375
     0.224827    0.227158    0.232033    0.237214    0.238179    0.249951
     0.249984    0.249991    0.249994    0.250000    0.250004    0.251505
     0.252341    0.287928    0.288798    0.290269    0.293087    0.301033
     0.301033    0.301215    0.301653    0.317271    0.356665    0.356682
     0.402839    0.407948    0.418683    0.426502    0.457716    0.458518
     0.466671    0.472373    0.478206    0.478665    0.479143    0.480479

 Minimum search - taking simple RFO step
 Searching for Lamda that Minimizes Along All modes
 Value Taken    Lamda =  -0.00057017
 Calculated Step too Large.  Step scaled by  0.661323
 Step Taken.  Stepsize is  0.300000

                             Maximum     Tolerance    Cnvgd?
         Gradient           0.000987      0.000300      NO
         Displacement       0.222483      0.001200      NO
         Energy change     -0.000472      0.000001      NO


 New Cartesian Coordinates Obtained by Inverse Iteration

 Displacement from previous Coordinates is:  0.413849
 ----------------------------------------------------------------
             Standard Nuclear Orientation (Angstroms)
    I     Atom           X                Y                Z
 ----------------------------------------------------------------
    1      C       0.0117595308    -0.0030896512     0.0201737047
    2      C      -0.0354048008     0.4107209426     1.3587016423
    3      Cl      1.4454429334     0.9129113681     2.1285383200
    4      C      -1.2368390580     0.4255923339     2.0817937141
    5      Cl     -1.2727000062     0.9380827198     3.7394736549
    6      C      -2.4111844573     0.0168689199     1.4372294249
    7      Cl     -3.9408472546     0.0069783455     2.2738083005
    8      C      -2.3892120842    -0.3923333995     0.1100848972
    9      H      -3.3031807890    -0.7028686060    -0.3754846494
   10      C      -1.1866644030    -0.3979490232    -0.5809749038
   11      Cl     -1.1955889855    -0.9166619178    -2.2528776310
   12      C       1.2939107260    -0.0218925942    -0.7377539898
   13      C       2.1513251537    -1.1292386742    -0.6779923737
   14      Cl      1.6910946282    -2.4843856283     0.3168421452
   15      C       3.3558031444    -1.1683466468    -1.3952522060
   16      Cl      4.4009548260    -2.5503352448    -1.3038058035
   17      C       3.6948819496    -0.0674428812    -2.1915983489
   18      Cl      5.1715541272    -0.0470585532    -3.1178658206
   19      C       2.8598543746     1.0404152037    -2.2673912471
   20      H       3.1332045575     1.8825782664    -2.8872891685
   21      C       1.6754989050     1.0528631842    -1.5452093439
   22      Cl      0.6444769210     2.4613931201    -1.6691252949
 ----------------------------------------------------------------
 Nuclear Repulsion Energy =        2742.35174104 hartrees
 There are      105 alpha and      105 beta electrons
 Applying Cartesian multipole field
    Component          Value
    ---------          -----
     (2,0,0)        1.00000E-12
     (0,2,0)        2.00000E-11
     (0,0,2)       -3.00000E-11
 Nucleus-field energy     =    -0.0000000607 hartrees
 Requested basis set is 6-311++G(d,p)
 There are 186 shells and 518 basis functions
 A cutoff of  1.0D-15 yielded  12460 shell pairs
 There are    108435 function pairs (    116645 Cartesian)
 Smallest overlap matrix eigenvalue = 8.93E-08
 Linear dependence detected in AO basis
 Number of orthogonalized atomic orbitals = 513
 Maximum deviation from orthogonality = 6.521E-10
 Guess from superposition of atomic densities
 Warning:  Energy on first SCF cycle will be non-variational
 SAD guess density has 210.000000 electrons

 -----------------------------------------------------------------------
  General SCF calculation program by
  Eric Jon Sundstrom, Paul Horn, Yuezhi Mao, Dmitri Zuev, Alec White,
  David Stuck, Shaama M.S., Shane Yost, Joonho Lee, David Small,
  Daniel Levine, Susi Lehtola, Hugh Burton, Evgeny Epifanovsky,
  Bang C. Huynh
 -----------------------------------------------------------------------
 Exchange:     0.2000 Hartree-Fock + 0.0800 Slater + 0.7200 B88
 Correlation:  0.1900 VWN1RPA + 0.8100 LYP
 Using SG-1 standard quadrature grid
 A restricted SCF calculation will be
 performed using DIIS
 SCF converges when DIIS error is below 1.0e-08
 ---------------------------------------
  Cycle       Energy         DIIS error
 ---------------------------------------
    1   -4145.0648643415      2.65e-02  
    2   -4140.2607693223      1.77e-03  
    3   -4140.1902556007      2.20e-03  
    4   -4140.3501657722      5.92e-04  
    5   -4140.3606269676      2.60e-04  
    6   -4140.3626507654      9.02e-05  
    7   -4140.3628853429      3.43e-05  
    8   -4140.3629224275      8.13e-06  
    9   -4140.3629241023      3.97e-06  
   10   -4140.3629246561      5.72e-07  
   11   -4140.3629246663      1.32e-07  
   12   -4140.3629246668      5.98e-08  
   13   -4140.3629246668      1.85e-08  
   14   -4140.3629246668      4.84e-09  Convergence criterion met
 ---------------------------------------
 SCF time:   CPU 944.80s  wall 944.00s 
 SCF   energy in the final basis set =    -4140.3629246668
 Total energy in the final basis set =    -4140.3629246668

 --------------------------------------------------------------

                    Orbital Energies (a.u.)
 --------------------------------------------------------------

 Alpha MOs
 -- Occupied --
********-101.5824-101.5824-101.5823-101.5818-101.5816-101.5810-101.5809
-10.2852 -10.2851 -10.2825 -10.2825 -10.2817 -10.2817 -10.2784 -10.2784
-10.2449 -10.2446 -10.2262 -10.2262  -9.4972  -9.4971  -9.4970  -9.4970
 -9.4964  -9.4963  -9.4957  -9.4956  -7.2621  -7.2621  -7.2619  -7.2619
 -7.2615  -7.2612  -7.2605  -7.2603  -7.2521  -7.2519  -7.2519  -7.2517
 -7.2512  -7.2512  -7.2512  -7.2512  -7.2511  -7.2511  -7.2504  -7.2504
 -7.2503  -7.2503  -7.2500  -7.2499  -0.9705  -0.9580  -0.9219  -0.9118
 -0.9112  -0.9034  -0.8774  -0.8754  -0.8439  -0.8408  -0.8043  -0.7633
 -0.7574  -0.7438  -0.6646  -0.6449  -0.6421  -0.6194  -0.5595  -0.5544
 -0.5522  -0.5273  -0.5006  -0.4910  -0.4754  -0.4741  -0.4740  -0.4640
 -0.4634  -0.4462  -0.4295  -0.4288  -0.4224  -0.4079  -0.3969  -0.3941
 -0.3904  -0.3633  -0.3611  -0.3584  -0.3582  -0.3487  -0.3487  -0.3443
 -0.3436  -0.3332  -0.3316  -0.3242  -0.3242  -0.2834  -0.2803  -0.2727
 -0.2708
 -- Virtual --
 -0.0682  -0.0660  -0.0615  -0.0581  -0.0541  -0.0444  -0.0096  -0.0064
 -0.0017   0.0036   0.0075   0.0102   0.0195   0.0206   0.0244   0.0253
  0.0394   0.0421   0.0478   0.0491   0.0558   0.0592   0.0604   0.0667
  0.0698   0.0698   0.0801   0.0818   0.0823   0.0886   0.0891   0.0929
  0.0953   0.0982   0.0993   0.1037   0.1101   0.1117   0.1126   0.1148
  0.1160   0.1181   0.1216   0.1265   0.1310   0.1337   0.1345   0.1371
  0.1420   0.1453   0.1516   0.1525   0.1552   0.1573   0.1647   0.1660
  0.1666   0.1690   0.1750   0.1823   0.1877   0.1904   0.1922   0.1944
  0.2028   0.2035   0.2115   0.2177   0.2200   0.2213   0.2233   0.2291
  0.2324   0.2330   0.2403   0.2417   0.2447   0.2468   0.2490   0.2566
  0.2570   0.2579   0.2642   0.2644   0.2689   0.2707   0.2772   0.2780
  0.2840   0.2872   0.2876   0.2980   0.2994   0.3070   0.3088   0.3095
  0.3144   0.3197   0.3208   0.3370   0.3427   0.3570   0.3873   0.3894
  0.3998   0.4278   0.4312   0.4362   0.4416   0.4432   0.4490   0.4514
  0.4538   0.4555   0.4612   0.4689   0.4698   0.4741   0.4804   0.4845
  0.4895   0.4976   0.4986   0.5073   0.5085   0.5168   0.5207   0.5287
  0.5457   0.5507   0.5636   0.5671   0.5699   0.5709   0.5781   0.5888
  0.6009   0.6016   0.6054   0.6068   0.6137   0.6237   0.6254   0.6287
  0.6343   0.6366   0.6443   0.6505   0.6520   0.6720   0.6750   0.6791
  0.6847   0.6895   0.7096   0.7103   0.7716   0.7810   0.7851   0.8029
  0.8075   0.8183   0.8189   0.8201   0.8292   0.8337   0.8343   0.8369
  0.8383   0.8395   0.8416   0.8456   0.8469   0.8504   0.8509   0.8523
  0.8591   0.8640   0.8702   0.8716   0.8904   0.8921   0.8935   0.8958
  0.9005   0.9048   0.9141   0.9151   0.9213   0.9269   0.9349   0.9368
  0.9431   0.9487   0.9502   0.9516   0.9628   0.9679   0.9691   0.9711
  0.9802   0.9861   0.9903   0.9942   1.0165   1.0245   1.0279   1.0369
  1.0481   1.0621   1.0647   1.1009   1.1290   1.1335   1.1675   1.1685
  1.1888   1.1900   1.2155   1.2161   1.2344   1.2358   1.2426   1.2444
  1.2675   1.2700   1.2822   1.2850   1.2913   1.2915   1.2979   1.3077
  1.3189   1.3384   1.3579   1.3648   1.3801   1.3861   1.4488   1.4597
  1.4712   1.4852   1.5110   1.5475   1.5571   1.5819   1.5839   1.5926
  1.6158   1.6419   1.6423   1.7172   1.7219   1.7587   1.7659   1.7768
  1.7894   1.7932   1.8116   1.8181   1.8258   1.8368   1.8566   1.8599
  1.8704   1.9085   1.9320   1.9499   1.9636   1.9965   2.0247   2.0251
  2.0616   2.0625   2.1095   2.1253   2.1933   2.2069   2.2240   2.2287
  2.2294   2.2355   2.2506   2.2591   2.2653   2.2701   2.2816   2.2975
  2.3086   2.3173   2.3222   2.3256   2.3325   2.3973   2.3993   2.4155
  2.4254   2.4326   2.4372   2.4603   2.4656   2.4829   2.4897   2.5190
  2.5218   2.5237   2.5566   2.5608   2.5705   2.6014   2.6069   2.6556
  2.6564   2.6759   2.6784   2.6790   2.7024   2.7132   2.7440   2.7513
  2.7590   2.7791   2.8078   2.8102   2.8280   2.8793   2.9525   2.9612
  3.0440   3.0736   3.0832   3.0902   3.1071   3.1182   3.1367   3.1477
  3.1871   3.2172   3.2249   3.2520   3.2676   3.3886   3.4054   3.4558
  3.5576   3.6297   3.6731   3.7307   3.7567   3.8793   3.9221   4.0012
  4.0352   4.3130   4.7954   4.8051   9.7559   9.7563   9.7898   9.7944
  9.8032   9.8206   9.8554   9.8640  23.2992  23.4462  23.8088  23.8174
 23.8386  23.8395  23.9228  23.9373  23.9429  24.0558  24.0746  24.1027
 25.7714  25.7733  25.8025  25.8438  25.8576  25.9594  25.9680  26.0032
 26.0922  26.1019  26.1377  26.1681  26.2343  26.3467  26.3701  26.4275
 26.5017  26.5249  26.6719  26.6869  26.6990  26.7936  26.9090  27.1683
215.7467 215.7498 215.7860 215.7915 215.8020 215.8237 215.8724 215.8747
 --------------------------------------------------------------

          Ground-State Mulliken Net Atomic Charges

     Atom                 Charge (a.u.)
  ----------------------------------------
      1 C                    -0.212916
      2 C                    -1.633489
      3 Cl                    0.589197
      4 C                     0.855119
      5 Cl                    0.596663
      6 C                    -0.171236
      7 Cl                    0.578633
      8 C                    -0.495785
      9 H                     0.239278
     10 C                    -0.803662
     11 Cl                    0.445701
     12 C                    -0.238453
     13 C                    -1.667848
     14 Cl                    0.596470
     15 C                     0.877686
     16 Cl                    0.592381
     17 C                    -0.152344
     18 Cl                    0.579700
     19 C                    -0.489882
     20 H                     0.238933
     21 C                    -0.761600
     22 Cl                    0.437451
  ----------------------------------------
  Sum of atomic charges =     0.000000

 -----------------------------------------------------------------
                    Cartesian Multipole Moments
 -----------------------------------------------------------------
    Charge (ESU x 10^10)
                -0.0000
    Dipole Moment (Debye)
         X      -0.5123      Y       0.4305      Z      -0.8860
       Tot       1.1103
    Quadrupole Moments (Debye-Ang)
        XX    -167.4295     XY       3.9671     YY    -169.4787
        XZ       0.0999     YZ      -2.5070     ZZ    -169.8006
    Octopole Moments (Debye-Ang^2)
       XXX    -408.9498    XXY      27.8451    XYY    -127.4161
       YYY      64.4912    XXZ      19.0537    XYZ      -7.8608
       YYZ      23.5621    XZZ    -122.4141    YZZ      28.9073
       ZZZ      71.5205
    Hexadecapole Moments (Debye-Ang^3)
      XXXX   -7387.1537   XXXY     520.5697   XXYY   -1548.5504
      XYYY     467.6486   YYYY   -1960.0314   XXXZ    1644.5519
      XXYZ     -96.2928   XYYZ     547.8792   YYYZ    -249.5530
      XXZZ   -1923.2125   XYZZ     192.6375   YYZZ   -1030.3939
      XZZZ    1640.5622   YZZZ    -219.2360   ZZZZ   -4199.5416
 -----------------------------------------------------------------
 Calculating analytic gradient of the SCF energy
 Gradient of SCF Energy
            1           2           3           4           5           6
    1  -0.0001606   0.0002335   0.0002860  -0.0000324  -0.0000330  -0.0000063
    2   0.0000289  -0.0001575  -0.0002145  -0.0000200   0.0000166  -0.0000071
    3   0.0000623  -0.0002627  -0.0001671   0.0000459   0.0000411   0.0000132
            7           8           9          10          11          12
    1   0.0000134  -0.0000259   0.0000041   0.0002810   0.0003122   0.0001818
    2   0.0000027   0.0000005   0.0000074   0.0000757   0.0004510  -0.0000377
    3   0.0000481   0.0000071   0.0000270   0.0000181  -0.0001258  -0.0000863
           13          14          15          16          17          18
    1  -0.0002900  -0.0002056   0.0001023   0.0000473  -0.0000154   0.0000006
    2   0.0002235   0.0001795   0.0000377   0.0000118  -0.0000319  -0.0000230
    3   0.0001361   0.0003519  -0.0000353  -0.0000394  -0.0000013  -0.0000277
           19          20          21          22
    1  -0.0000277  -0.0000133  -0.0001218  -0.0005303
    2   0.0000086  -0.0000005  -0.0001589  -0.0003926
    3  -0.0000306  -0.0000219   0.0001527  -0.0001055
 Max gradient component =       5.303E-04
 RMS gradient           =       1.592E-04
 Gradient time:  CPU 352.92 s  wall 352.92 s
 Geometry Optimization Parameters
   NAtoms,    NIC,     NZ,  NCons,   NDum,   NFix, NCnnct, MaxDiis
       22     171      22       0       0       0       0       0

 Cartesian Hessian Update
 Hessian updated using BFGS update


** GEOMETRY OPTIMIZATION IN DELOCALIZED INTERNAL COORDINATES **
   Searching for a Minimum

   Optimization Cycle:  15

                       Coordinates (Angstroms)
     ATOM                X               Y               Z
      1  C         0.0117595308   -0.0030896512    0.0201737047
      2  C        -0.0354048008    0.4107209426    1.3587016423
      3  Cl        1.4454429334    0.9129113681    2.1285383200
      4  C        -1.2368390580    0.4255923339    2.0817937141
      5  Cl       -1.2727000062    0.9380827198    3.7394736549
      6  C        -2.4111844573    0.0168689199    1.4372294249
      7  Cl       -3.9408472546    0.0069783455    2.2738083005
      8  C        -2.3892120842   -0.3923333995    0.1100848972
      9  H        -3.3031807890   -0.7028686060   -0.3754846494
     10  C        -1.1866644030   -0.3979490232   -0.5809749038
     11  Cl       -1.1955889855   -0.9166619178   -2.2528776310
     12  C         1.2939107260   -0.0218925942   -0.7377539898
     13  C         2.1513251537   -1.1292386742   -0.6779923737
     14  Cl        1.6910946282   -2.4843856283    0.3168421452
     15  C         3.3558031444   -1.1683466468   -1.3952522060
     16  Cl        4.4009548260   -2.5503352448   -1.3038058035
     17  C         3.6948819496   -0.0674428812   -2.1915983489
     18  Cl        5.1715541272   -0.0470585532   -3.1178658206
     19  C         2.8598543746    1.0404152037   -2.2673912471
     20  H         3.1332045575    1.8825782664   -2.8872891685
     21  C         1.6754989050    1.0528631842   -1.5452093439
     22  Cl        0.6444769210    2.4613931201   -1.6691252949
   Point Group: c1    Number of degrees of freedom:    60


   Energy is  -4140.362924667

 Hessian updated using BFGS update

 60 Hessian modes will be used to form the next step
  Hessian Eigenvalues:
     0.001847    0.016321    0.017511    0.020501    0.020592    0.020683
     0.021679    0.022745    0.022759    0.023500    0.024090    0.024093
     0.024115    0.024116    0.024136    0.024137    0.024146    0.024150
     0.055257    0.097776    0.101143    0.159995    0.160001    0.216500
     0.224626    0.227159    0.232036    0.237199    0.238180    0.249961
     0.249979    0.249991    0.249993    0.250000    0.250004    0.251523
     0.253374    0.287929    0.289058    0.290278    0.293121    0.301033
     0.301034    0.301231    0.301671    0.317333    0.356665    0.356683
     0.402721    0.407944    0.418683    0.426685    0.457803    0.458517
     0.466671    0.472317    0.478204    0.478761    0.479143    0.481059

 Minimum search - taking simple RFO step
 Searching for Lamda that Minimizes Along All modes
 Value Taken    Lamda =  -0.00024863
 Calculated Step too Large.  Step scaled by  0.891741
 Step Taken.  Stepsize is  0.300000

                             Maximum     Tolerance    Cnvgd?
         Gradient           0.000580      0.000300      NO
         Displacement       0.223809      0.001200      NO
         Energy change     -0.000288      0.000001      NO


 New Cartesian Coordinates Obtained by Inverse Iteration

 Displacement from previous Coordinates is:  0.393552
 ----------------------------------------------------------------
             Standard Nuclear Orientation (Angstroms)
    I     Atom           X                Y                Z
 ----------------------------------------------------------------
    1      C       0.0126594094    -0.0032790264     0.0232833794
    2      C      -0.0433235446     0.4384223216     1.3529342483
    3      Cl      1.4267941229     0.9760038013     2.1184172235
    4      C      -1.2461083567     0.4539682293     2.0734425578
    5      Cl     -1.2903434197     1.0015585713     3.7195779055
    6      C      -2.4137660586     0.0154191651     1.4373006460
    7      Cl     -3.9445505322     0.0042544622     2.2718864173
    8      C      -2.3839803869    -0.4231106259     0.1200750808
    9      H      -3.2928886366    -0.7572244483    -0.3593231677
   10      C      -1.1806764003    -0.4272563878    -0.5695071247
   11      Cl     -1.1842933222    -0.9841477728    -2.2289950174
   12      C       1.2964126005    -0.0211630026    -0.7349532934
   13      C       2.1410431340    -1.1400383246    -0.7008536014
   14      Cl      1.6686916036    -2.5128688333     0.2629199567
   15      C       3.3433554510    -1.1795786613    -1.4212471005
   16      Cl      4.3696528239    -2.5772034463    -1.3602827920
   17      C       3.6958603163    -0.0670195189    -2.1945001475
   18      Cl      5.1711574855    -0.0461583286    -3.1230042552
   19      C       2.8754747006     1.0527314672    -2.2445305794
   20      H       3.1589209422     1.9043338817    -2.8467780112
   21      C       1.6924700930     1.0655688507    -1.5201428554
   22      Cl      0.6855779135     2.4935892102    -1.6116944468
 ----------------------------------------------------------------
 Nuclear Repulsion Energy =        2740.76921436 hartrees
 There are      105 alpha and      105 beta electrons
 Applying Cartesian multipole field
    Component          Value
    ---------          -----
     (2,0,0)        1.00000E-12
     (0,2,0)        2.00000E-11
     (0,0,2)       -3.00000E-11
 Nucleus-field energy     =    -0.0000000589 hartrees
 Requested basis set is 6-311++G(d,p)
 There are 186 shells and 518 basis functions
 A cutoff of  1.0D-15 yielded  12465 shell pairs
 There are    108445 function pairs (    116659 Cartesian)
 Smallest overlap matrix eigenvalue = 8.58E-08
 Linear dependence detected in AO basis
 Number of orthogonalized atomic orbitals = 513
 Maximum deviation from orthogonality = 4.870E-10
 Guess from superposition of atomic densities
 Warning:  Energy on first SCF cycle will be non-variational
 SAD guess density has 210.000000 electrons

 -----------------------------------------------------------------------
  General SCF calculation program by
  Eric Jon Sundstrom, Paul Horn, Yuezhi Mao, Dmitri Zuev, Alec White,
  David Stuck, Shaama M.S., Shane Yost, Joonho Lee, David Small,
  Daniel Levine, Susi Lehtola, Hugh Burton, Evgeny Epifanovsky,
  Bang C. Huynh
 -----------------------------------------------------------------------
 Exchange:     0.2000 Hartree-Fock + 0.0800 Slater + 0.7200 B88
 Correlation:  0.1900 VWN1RPA + 0.8100 LYP
 Using SG-1 standard quadrature grid
 A restricted SCF calculation will be
 performed using DIIS
 SCF converges when DIIS error is below 1.0e-08
 ---------------------------------------
  Cycle       Energy         DIIS error
 ---------------------------------------
    1   -4145.0633171141      2.65e-02  
    2   -4140.2610957552      1.77e-03  
    3   -4140.1914716948      2.19e-03  
    4   -4140.3504944339      5.87e-04  
    5   -4140.3607929599      2.58e-04  
    6   -4140.3627832149      9.05e-05  
    7   -4140.3630196548      3.42e-05  
    8   -4140.3630566409      8.09e-06  
    9   -4140.3630583015      3.95e-06  
   10   -4140.3630588500      5.69e-07  
   11   -4140.3630588597      1.30e-07  
   12   -4140.3630588603      5.92e-08  
   13   -4140.3630588606      1.82e-08  
   14   -4140.3630588608      4.83e-09  Convergence criterion met
 ---------------------------------------
 SCF time:   CPU 1014.94s  wall 1015.00s 
 SCF   energy in the final basis set =    -4140.3630588608
 Total energy in the final basis set =    -4140.3630588608

 --------------------------------------------------------------

                    Orbital Energies (a.u.)
 --------------------------------------------------------------

 Alpha MOs
 -- Occupied --
********-101.5824-101.5824-101.5823-101.5817-101.5816-101.5810-101.5810
-10.2853 -10.2852 -10.2825 -10.2825 -10.2816 -10.2816 -10.2785 -10.2785
-10.2453 -10.2450 -10.2261 -10.2261  -9.4972  -9.4971  -9.4970  -9.4970
 -9.4964  -9.4962  -9.4957  -9.4956  -7.2621  -7.2621  -7.2619  -7.2619
 -7.2614  -7.2612  -7.2605  -7.2603  -7.2521  -7.2519  -7.2519  -7.2517
 -7.2512  -7.2512  -7.2512  -7.2512  -7.2511  -7.2510  -7.2505  -7.2504
 -7.2503  -7.2503  -7.2500  -7.2499  -0.9704  -0.9582  -0.9218  -0.9123
 -0.9110  -0.9035  -0.8772  -0.8755  -0.8439  -0.8408  -0.8043  -0.7632
 -0.7574  -0.7439  -0.6646  -0.6453  -0.6414  -0.6197  -0.5593  -0.5537
 -0.5531  -0.5274  -0.5007  -0.4910  -0.4754  -0.4740  -0.4739  -0.4638
 -0.4636  -0.4462  -0.4293  -0.4290  -0.4223  -0.4077  -0.3970  -0.3939
 -0.3906  -0.3631  -0.3612  -0.3585  -0.3583  -0.3489  -0.3487  -0.3441
 -0.3438  -0.3327  -0.3321  -0.3242  -0.3240  -0.2826  -0.2811  -0.2725
 -0.2710
 -- Virtual --
 -0.0666  -0.0664  -0.0630  -0.0580  -0.0541  -0.0444  -0.0096  -0.0064
 -0.0015   0.0035   0.0076   0.0102   0.0194   0.0208   0.0245   0.0253
  0.0392   0.0422   0.0477   0.0490   0.0560   0.0590   0.0604   0.0667
  0.0696   0.0699   0.0803   0.0818   0.0820   0.0887   0.0890   0.0929
  0.0949   0.0984   0.0996   0.1041   0.1097   0.1119   0.1125   0.1143
  0.1160   0.1178   0.1213   0.1264   0.1318   0.1336   0.1346   0.1368
  0.1423   0.1452   0.1511   0.1517   0.1552   0.1583   0.1647   0.1661
  0.1667   0.1691   0.1747   0.1820   0.1885   0.1898   0.1915   0.1939
  0.2029   0.2048   0.2101   0.2172   0.2198   0.2212   0.2232   0.2279
  0.2320   0.2328   0.2409   0.2416   0.2447   0.2469   0.2483   0.2561
  0.2566   0.2580   0.2641   0.2644   0.2690   0.2711   0.2772   0.2776
  0.2847   0.2869   0.2916   0.2970   0.2995   0.3043   0.3088   0.3110
  0.3141   0.3195   0.3212   0.3373   0.3433   0.3575   0.3876   0.3895
  0.3999   0.4289   0.4314   0.4352   0.4412   0.4426   0.4495   0.4532
  0.4539   0.4576   0.4599   0.4691   0.4701   0.4705   0.4810   0.4851
  0.4879   0.4989   0.4993   0.5065   0.5079   0.5157   0.5214   0.5272
  0.5505   0.5506   0.5630   0.5661   0.5702   0.5728   0.5778   0.5875
  0.6017   0.6030   0.6038   0.6052   0.6137   0.6246   0.6268   0.6277
  0.6339   0.6355   0.6473   0.6498   0.6515   0.6739   0.6750   0.6792
  0.6834   0.6897   0.7097   0.7162   0.7718   0.7805   0.7850   0.8035
  0.8084   0.8179   0.8194   0.8209   0.8283   0.8333   0.8353   0.8369
  0.8379   0.8402   0.8417   0.8445   0.8465   0.8508   0.8519   0.8526
  0.8584   0.8628   0.8705   0.8713   0.8916   0.8926   0.8938   0.8962
  0.9015   0.9043   0.9125   0.9142   0.9223   0.9260   0.9328   0.9365
  0.9420   0.9490   0.9503   0.9525   0.9631   0.9669   0.9691   0.9711
  0.9780   0.9858   0.9896   0.9956   1.0135   1.0253   1.0299   1.0372
  1.0497   1.0601   1.0639   1.0995   1.1301   1.1335   1.1673   1.1688
  1.1896   1.1915   1.2178   1.2186   1.2342   1.2358   1.2412   1.2437
  1.2676   1.2691   1.2830   1.2848   1.2918   1.2931   1.2968   1.3094
  1.3152   1.3439   1.3562   1.3644   1.3795   1.3887   1.4527   1.4567
  1.4737   1.4802   1.5136   1.5470   1.5576   1.5811   1.5823   1.5925
  1.6208   1.6405   1.6441   1.7178   1.7213   1.7600   1.7647   1.7768
  1.7888   1.7932   1.8117   1.8176   1.8266   1.8360   1.8561   1.8611
  1.8720   1.9081   1.9310   1.9528   1.9626   1.9965   2.0246   2.0253
  2.0616   2.0619   2.1096   2.1247   2.1945   2.2072   2.2236   2.2286
  2.2304   2.2335   2.2472   2.2589   2.2660   2.2685   2.2818   2.2975
  2.3089   2.3192   2.3206   2.3259   2.3330   2.3994   2.4019   2.4219
  2.4225   2.4299   2.4360   2.4604   2.4626   2.4806   2.4964   2.5151
  2.5199   2.5237   2.5557   2.5602   2.5700   2.6019   2.6051   2.6562
  2.6588   2.6758   2.6782   2.6790   2.7021   2.7130   2.7433   2.7516
  2.7590   2.7807   2.8085   2.8095   2.8252   2.8784   2.9546   2.9582
  3.0438   3.0736   3.0848   3.0901   3.1094   3.1136   3.1383   3.1462
  3.1879   3.2156   3.2246   3.2516   3.2698   3.3878   3.4076   3.4571
  3.5575   3.6293   3.6760   3.7309   3.7578   3.8776   3.9228   4.0008
  4.0355   4.3131   4.7979   4.8017   9.7557   9.7571   9.7909   9.7931
  9.8059   9.8123   9.8596   9.8704  23.3017  23.4453  23.8104  23.8149
 23.8384  23.8413  23.9213  23.9382  23.9428  24.0558  24.0750  24.1019
 25.7681  25.7732  25.7937  25.8440  25.8555  25.9596  25.9651  26.0047
 26.0904  26.1026  26.1377  26.1692  26.2385  26.3544  26.3871  26.4084
 26.5002  26.5248  26.6751  26.6893  26.6909  26.7860  26.9135  27.1792
215.7465 215.7508 215.7874 215.7900 215.8054 215.8134 215.8788 215.8802
 --------------------------------------------------------------

          Ground-State Mulliken Net Atomic Charges

     Atom                 Charge (a.u.)
  ----------------------------------------
      1 C                    -0.194851
      2 C                    -1.636265
      3 Cl                    0.591921
      4 C                     0.858348
      5 Cl                    0.595453
      6 C                    -0.163855
      7 Cl                    0.579365
      8 C                    -0.517910
      9 H                     0.239400
     10 C                    -0.809843
     11 Cl                    0.444501
     12 C                    -0.218061
     13 C                    -1.666335
     14 Cl                    0.598897
     15 C                     0.875049
     16 Cl                    0.591421
     17 C                    -0.146585
     18 Cl                    0.580272
     19 C                    -0.508409
     20 H                     0.239158
     21 C                    -0.768815
     22 Cl                    0.437144
  ----------------------------------------
  Sum of atomic charges =     0.000000

 -----------------------------------------------------------------
                    Cartesian Multipole Moments
 -----------------------------------------------------------------
    Charge (ESU x 10^10)
                -0.0000
    Dipole Moment (Debye)
         X      -0.4996      Y       0.4187      Z      -0.8649
       Tot       1.0830
    Quadrupole Moments (Debye-Ang)
        XX    -167.4019     XY       4.1024     YY    -169.3958
        XZ       0.1088     YZ      -2.4979     ZZ    -169.9090
    Octopole Moments (Debye-Ang^2)
       XXX    -407.1242    XXY      27.4494    XYY    -126.8788
       YYY      63.2654    XXZ      19.8435    XYZ      -7.8744
       YYZ      24.2675    XZZ    -122.2061    YZZ      28.5212
       ZZZ      74.1304
    Hexadecapole Moments (Debye-Ang^3)
      XXXX   -7366.4330   XXXY     515.5106   XXYY   -1555.1634
      XYYY     459.4744   YYYY   -2024.9438   XXXZ    1664.4052
      XXYZ    -107.6598   XYYZ     554.1145   YYYZ    -283.8013
      XXZZ   -1915.0198   XYZZ     189.6800   YYZZ   -1035.8338
      XZZZ    1663.1228   YZZZ    -252.2002   ZZZZ   -4172.8932
 -----------------------------------------------------------------
 Calculating analytic gradient of the SCF energy
 Gradient of SCF Energy
            1           2           3           4           5           6
    1  -0.0002311   0.0000278  -0.0002735   0.0000011   0.0001423   0.0001725
    2   0.0001059  -0.0000823   0.0000508  -0.0000000  -0.0000068  -0.0000076
    3   0.0002307  -0.0000113   0.0002109  -0.0001247  -0.0000275  -0.0001043
            7           8           9          10          11          12
    1  -0.0000071   0.0000297  -0.0000176  -0.0000037  -0.0000378   0.0002784
    2   0.0000041  -0.0000161   0.0000040   0.0000194   0.0002051  -0.0001499
    3   0.0000517   0.0000648   0.0000643   0.0000294   0.0000669  -0.0001580
           13          14          15          16          17          18
    1   0.0000574   0.0002691  -0.0000385  -0.0001303  -0.0002099   0.0000181
    2   0.0000937  -0.0000589   0.0001158  -0.0000026  -0.0000062  -0.0000086
    3   0.0000158  -0.0001420  -0.0000288   0.0000726   0.0000940  -0.0000457
           19          20          21          22
    1   0.0000034   0.0000091  -0.0000307  -0.0000286
    2  -0.0000491  -0.0000163  -0.0000317  -0.0001626
    3   0.0000175  -0.0000504  -0.0000737  -0.0001525
 Max gradient component =       2.784E-04
 RMS gradient           =       1.085E-04
 Gradient time:  CPU 348.08 s  wall 348.09 s
 Geometry Optimization Parameters
   NAtoms,    NIC,     NZ,  NCons,   NDum,   NFix, NCnnct, MaxDiis
       22     171      22       0       0       0       0       0

 Cartesian Hessian Update
 Hessian updated using BFGS update


** GEOMETRY OPTIMIZATION IN DELOCALIZED INTERNAL COORDINATES **
   Searching for a Minimum

   Optimization Cycle:  16

                       Coordinates (Angstroms)
     ATOM                X               Y               Z
      1  C         0.0126594094   -0.0032790264    0.0232833794
      2  C        -0.0433235446    0.4384223216    1.3529342483
      3  Cl        1.4267941229    0.9760038013    2.1184172235
      4  C        -1.2461083567    0.4539682293    2.0734425578
      5  Cl       -1.2903434197    1.0015585713    3.7195779055
      6  C        -2.4137660586    0.0154191651    1.4373006460
      7  Cl       -3.9445505322    0.0042544622    2.2718864173
      8  C        -2.3839803869   -0.4231106259    0.1200750808
      9  H        -3.2928886366   -0.7572244483   -0.3593231677
     10  C        -1.1806764003   -0.4272563878   -0.5695071247
     11  Cl       -1.1842933222   -0.9841477728   -2.2289950174
     12  C         1.2964126005   -0.0211630026   -0.7349532934
     13  C         2.1410431340   -1.1400383246   -0.7008536014
     14  Cl        1.6686916036   -2.5128688333    0.2629199567
     15  C         3.3433554510   -1.1795786613   -1.4212471005
     16  Cl        4.3696528239   -2.5772034463   -1.3602827920
     17  C         3.6958603163   -0.0670195189   -2.1945001475
     18  Cl        5.1711574855   -0.0461583286   -3.1230042552
     19  C         2.8754747006    1.0527314672   -2.2445305794
     20  H         3.1589209422    1.9043338817   -2.8467780112
     21  C         1.6924700930    1.0655688507   -1.5201428554
     22  Cl        0.6855779135    2.4935892102   -1.6116944468
   Point Group: c1    Number of degrees of freedom:    60


   Energy is  -4140.363058861

 Hessian updated using BFGS update

 60 Hessian modes will be used to form the next step
  Hessian Eigenvalues:
     0.001463    0.016322    0.017511    0.020566    0.020683    0.020710
     0.021680    0.022748    0.022773    0.023510    0.024090    0.024093
     0.024115    0.024116    0.024136    0.024137    0.024148    0.024157
     0.055396    0.100831    0.114246    0.159995    0.160047    0.216666
     0.226006    0.227182    0.232050    0.237193    0.238185    0.249959
     0.249977    0.249991    0.249992    0.250001    0.250073    0.251534
     0.256071    0.287923    0.290276    0.290495    0.293600    0.301033
     0.301034    0.301300    0.301771    0.317806    0.356665    0.356683
     0.402853    0.407941    0.418688    0.427410    0.457918    0.458518
     0.466671    0.472269    0.478201    0.478784    0.479144    0.482894

 Minimum search - taking simple RFO step
 Searching for Lamda that Minimizes Along All modes
 Value Taken    Lamda =  -0.00004987
 Step Taken.  Stepsize is  0.159580

                             Maximum     Tolerance    Cnvgd?
         Gradient           0.000726      0.000300      NO
         Displacement       0.117145      0.001200      NO
         Energy change     -0.000134      0.000001      NO


 New Cartesian Coordinates Obtained by Inverse Iteration

 Displacement from previous Coordinates is:  0.249849
 ----------------------------------------------------------------
             Standard Nuclear Orientation (Angstroms)
    I     Atom           X                Y                Z
 ----------------------------------------------------------------
    1      C       0.0140366302    -0.0048254282     0.0240634805
    2      C      -0.0445462977     0.4555128060     1.3468103332
    3      Cl      1.4249628235     1.0139735624     2.1005386925
    4      C      -1.2479685564     0.4717393777     2.0669826891
    5      Cl     -1.2991334579     1.0430840495     3.7048894405
    6      C      -2.4119149031     0.0145067071     1.4359928697
    7      Cl     -3.9432729851     0.0033453015     2.2693852244
    8      C      -2.3781978628    -0.4425400923     0.1246207435
    9      H      -3.2840078741    -0.7907508444    -0.3506130741
   10      C      -1.1744373568    -0.4467733179    -0.5641388855
   11      Cl     -1.1687933195    -1.0255109577    -2.2168244421
   12      C       1.2964556173    -0.0214755626    -0.7329229191
   13      C       2.1306986011    -1.1481306039    -0.7142080549
   14      Cl      1.6430275067    -2.5280262269     0.2333788166
   15      C       3.3328550772    -1.1874325114    -1.4356257542
   16      Cl      4.3493341355    -2.5931028925    -1.3952214700
   17      C       3.6938103351    -0.0662601955    -2.1934102180
   18      Cl      5.1688166263    -0.0436777186    -3.1221736104
   19      C       2.8822951172     1.0611310237    -2.2274513895
   20      H       3.1721627368     1.9189424251    -2.8176858877
   21      C       1.6999191081     1.0733423603    -1.5020072347
   22      Cl      0.7020382370     2.5097303222    -1.5703543270
 ----------------------------------------------------------------
 Nuclear Repulsion Energy =        2741.45788455 hartrees
 There are      105 alpha and      105 beta electrons
 Applying Cartesian multipole field
    Component          Value
    ---------          -----
     (2,0,0)        1.00000E-12
     (0,2,0)        2.00000E-11
     (0,0,2)       -3.00000E-11
 Nucleus-field energy     =    -0.0000000576 hartrees
 Requested basis set is 6-311++G(d,p)
 There are 186 shells and 518 basis functions
 A cutoff of  1.0D-15 yielded  12476 shell pairs
 There are    108520 function pairs (    116734 Cartesian)
 Smallest overlap matrix eigenvalue = 8.41E-08
 Linear dependence detected in AO basis
 Number of orthogonalized atomic orbitals = 513
 Maximum deviation from orthogonality = 4.496E-10
 Guess from superposition of atomic densities
 Warning:  Energy on first SCF cycle will be non-variational
 SAD guess density has 210.000000 electrons

 -----------------------------------------------------------------------
  General SCF calculation program by
  Eric Jon Sundstrom, Paul Horn, Yuezhi Mao, Dmitri Zuev, Alec White,
  David Stuck, Shaama M.S., Shane Yost, Joonho Lee, David Small,
  Daniel Levine, Susi Lehtola, Hugh Burton, Evgeny Epifanovsky,
  Bang C. Huynh
 -----------------------------------------------------------------------
 Exchange:     0.2000 Hartree-Fock + 0.0800 Slater + 0.7200 B88
 Correlation:  0.1900 VWN1RPA + 0.8100 LYP
 Using SG-1 standard quadrature grid
 A restricted SCF calculation will be
 performed using DIIS
 SCF converges when DIIS error is below 1.0e-08
 ---------------------------------------
  Cycle       Energy         DIIS error
 ---------------------------------------
    1   -4145.0605621245      2.65e-02  
    2   -4140.2609253750      1.77e-03  
    3   -4140.1904117527      2.20e-03  
    4   -4140.3503550551      5.91e-04  
    5   -4140.3607760125      2.60e-04  
    6   -4140.3627945848      9.05e-05  
    7   -4140.3630309482      3.44e-05  
    8   -4140.3630684138      8.06e-06  
    9   -4140.3630700583      3.95e-06  
   10   -4140.3630706058      5.70e-07  
   11   -4140.3630706160      1.28e-07  
   12   -4140.3630706164      5.88e-08  
   13   -4140.3630706164      1.82e-08  
   14   -4140.3630706165      4.86e-09  Convergence criterion met
 ---------------------------------------
 SCF time:   CPU 952.38s  wall 953.00s 
 SCF   energy in the final basis set =    -4140.3630706165
 Total energy in the final basis set =    -4140.3630706165

 --------------------------------------------------------------

                    Orbital Energies (a.u.)
 --------------------------------------------------------------

 Alpha MOs
 -- Occupied --
********-101.5824-101.5824-101.5824-101.5818-101.5817-101.5810-101.5810
-10.2853 -10.2852 -10.2826 -10.2826 -10.2817 -10.2817 -10.2784 -10.2784
-10.2449 -10.2446 -10.2262 -10.2262  -9.4973  -9.4972  -9.4970  -9.4970
 -9.4964  -9.4963  -9.4957  -9.4956  -7.2622  -7.2621  -7.2619  -7.2619
 -7.2615  -7.2613  -7.2605  -7.2604  -7.2521  -7.2519  -7.2519  -7.2517
 -7.2513  -7.2512  -7.2512  -7.2512  -7.2511  -7.2511  -7.2505  -7.2504
 -7.2504  -7.2503  -7.2500  -7.2499  -0.9704  -0.9580  -0.9218  -0.9123
 -0.9106  -0.9034  -0.8772  -0.8757  -0.8438  -0.8408  -0.8043  -0.7632
 -0.7575  -0.7438  -0.6646  -0.6456  -0.6412  -0.6197  -0.5592  -0.5536
 -0.5533  -0.5273  -0.5006  -0.4910  -0.4753  -0.4741  -0.4739  -0.4636
 -0.4636  -0.4462  -0.4292  -0.4292  -0.4222  -0.4077  -0.3969  -0.3938
 -0.3905  -0.3632  -0.3611  -0.3584  -0.3583  -0.3490  -0.3486  -0.3441
 -0.3439  -0.3324  -0.3323  -0.3244  -0.3241  -0.2821  -0.2816  -0.2724
 -0.2712
 -- Virtual --
 -0.0669  -0.0654  -0.0637  -0.0581  -0.0542  -0.0444  -0.0096  -0.0065
 -0.0016   0.0033   0.0076   0.0102   0.0192   0.0208   0.0244   0.0252
  0.0392   0.0422   0.0477   0.0491   0.0561   0.0589   0.0605   0.0667
  0.0694   0.0699   0.0804   0.0816   0.0822   0.0888   0.0890   0.0928
  0.0947   0.0985   0.0999   0.1044   0.1095   0.1120   0.1125   0.1140
  0.1161   0.1177   0.1213   0.1265   0.1323   0.1335   0.1345   0.1366
  0.1424   0.1452   0.1507   0.1512   0.1552   0.1589   0.1647   0.1663
  0.1670   0.1691   0.1744   0.1818   0.1888   0.1892   0.1915   0.1937
  0.2030   0.2056   0.2094   0.2175   0.2202   0.2212   0.2234   0.2271
  0.2315   0.2333   0.2412   0.2415   0.2447   0.2472   0.2480   0.2561
  0.2565   0.2579   0.2641   0.2646   0.2693   0.2712   0.2770   0.2776
  0.2849   0.2867   0.2940   0.2954   0.3002   0.3032   0.3090   0.3119
  0.3140   0.3194   0.3215   0.3373   0.3433   0.3574   0.3876   0.3896
  0.3999   0.4296   0.4312   0.4344   0.4411   0.4422   0.4499   0.4535
  0.4543   0.4590   0.4593   0.4686   0.4691   0.4708   0.4814   0.4856
  0.4870   0.4991   0.4997   0.5055   0.5081   0.5159   0.5224   0.5264
  0.5506   0.5515   0.5630   0.5655   0.5709   0.5735   0.5780   0.5878
  0.6022   0.6030   0.6041   0.6047   0.6140   0.6250   0.6270   0.6271
  0.6330   0.6362   0.6474   0.6486   0.6525   0.6738   0.6748   0.6794
  0.6828   0.6900   0.7100   0.7172   0.7725   0.7798   0.7855   0.8033
  0.8092   0.8173   0.8190   0.8215   0.8284   0.8320   0.8353   0.8371
  0.8376   0.8402   0.8416   0.8438   0.8460   0.8512   0.8518   0.8535
  0.8588   0.8625   0.8708   0.8712   0.8910   0.8924   0.8944   0.8954
  0.9022   0.9040   0.9123   0.9138   0.9231   0.9257   0.9316   0.9369
  0.9419   0.9492   0.9503   0.9526   0.9633   0.9669   0.9677   0.9723
  0.9779   0.9864   0.9890   0.9978   1.0114   1.0254   1.0318   1.0371
  1.0506   1.0587   1.0661   1.0995   1.1300   1.1328   1.1671   1.1692
  1.1899   1.1926   1.2187   1.2190   1.2344   1.2358   1.2400   1.2434
  1.2675   1.2688   1.2830   1.2844   1.2915   1.2925   1.2962   1.3114
  1.3133   1.3452   1.3561   1.3656   1.3799   1.3898   1.4540   1.4552
  1.4759   1.4772   1.5145   1.5471   1.5580   1.5815   1.5821   1.5925
  1.6231   1.6402   1.6450   1.7179   1.7210   1.7605   1.7635   1.7772
  1.7892   1.7928   1.8113   1.8171   1.8266   1.8368   1.8552   1.8620
  1.8725   1.9084   1.9311   1.9539   1.9616   1.9969   2.0242   2.0258
  2.0614   2.0619   2.1098   2.1243   2.1949   2.2071   2.2234   2.2286
  2.2301   2.2327   2.2469   2.2583   2.2665   2.2679   2.2817   2.2981
  2.3091   2.3197   2.3206   2.3258   2.3331   2.3984   2.4029   2.4174
  2.4283   2.4296   2.4351   2.4602   2.4609   2.4794   2.5030   2.5128
  2.5199   2.5238   2.5554   2.5596   2.5698   2.6025   2.6043   2.6570
  2.6598   2.6746   2.6784   2.6798   2.7019   2.7126   2.7434   2.7518
  2.7590   2.7819   2.8090   2.8092   2.8246   2.8787   2.9568   2.9571
  3.0447   3.0735   3.0852   3.0894   3.1117   3.1121   3.1392   3.1459
  3.1889   3.2147   3.2251   3.2517   3.2702   3.3875   3.4081   3.4570
  3.5583   3.6288   3.6769   3.7304   3.7581   3.8790   3.9232   4.0010
  4.0359   4.3120   4.7995   4.7999   9.7559   9.7573   9.7922   9.7924
  9.8083   9.8084   9.8596   9.8733  23.3022  23.4464  23.8119  23.8138
 23.8386  23.8410  23.9222  23.9371  23.9421  24.0557  24.0743  24.1032
 25.7672  25.7732  25.7927  25.8441  25.8552  25.9602  25.9649  26.0053
 26.0903  26.1029  26.1368  26.1684  26.2381  26.3567  26.3969  26.4011
 26.5003  26.5252  26.6752  26.6849  26.6954  26.7816  26.9161  27.1834
215.7466 215.7509 215.7888 215.7891 215.8084 215.8087 215.8804 215.8821
 --------------------------------------------------------------

          Ground-State Mulliken Net Atomic Charges

     Atom                 Charge (a.u.)
  ----------------------------------------
      1 C                    -0.183760
      2 C                    -1.654753
      3 Cl                    0.589984
      4 C                     0.868991
      5 Cl                    0.594902
      6 C                    -0.152121
      7 Cl                    0.580146
      8 C                    -0.526137
      9 H                     0.239201
     10 C                    -0.808779
     11 Cl                    0.441473
     12 C                    -0.205212
     13 C                    -1.678350
     14 Cl                    0.595763
     15 C                     0.880448
     16 Cl                    0.591530
     17 C                    -0.139705
     18 Cl                    0.580869
     19 C                    -0.514138
     20 H                     0.239031
     21 C                    -0.774595
     22 Cl                    0.435215
  ----------------------------------------
  Sum of atomic charges =     0.000000

 -----------------------------------------------------------------
                    Cartesian Multipole Moments
 -----------------------------------------------------------------
    Charge (ESU x 10^10)
                 0.0000
    Dipole Moment (Debye)
         X      -0.4931      Y       0.4126      Z      -0.8528
       Tot       1.0680
    Quadrupole Moments (Debye-Ang)
        XX    -167.3607     XY       4.1874     YY    -169.3620
        XZ       0.0915     YZ      -2.4936     ZZ    -169.9824
    Octopole Moments (Debye-Ang^2)
       XXX    -405.8496    XXY      27.1993    XYY    -126.6021
       YYY      62.5310    XXZ      20.3616    XYZ      -7.8559
       YYZ      24.7392    XZZ    -122.1644    YZZ      28.2157
       ZZZ      75.8454
    Hexadecapole Moments (Debye-Ang^3)
      XXXX   -7340.5140   XXXY     511.3353   XXYY   -1556.9849
      XYYY     454.0642   YYYY   -2064.9922   XXXZ    1672.5391
      XXYZ    -114.5683   XYYZ     556.3639   YYYZ    -304.8619
      XXZZ   -1906.5727   XYZZ     187.2637   YYZZ   -1037.5904
      XZZZ    1672.6278   YZZZ    -272.8409   ZZZZ   -4148.0463
 -----------------------------------------------------------------
 Calculating analytic gradient of the SCF energy
 Gradient of SCF Energy
            1           2           3           4           5           6
    1   0.0000589   0.0002073   0.0003864  -0.0000185  -0.0000773  -0.0001139
    2  -0.0000561  -0.0000144   0.0001775   0.0000281  -0.0000038  -0.0000024
    3  -0.0000131  -0.0002976  -0.0000932   0.0001241   0.0000884   0.0001188
            7           8           9          10          11          12
    1   0.0000036  -0.0000530   0.0000242   0.0002617   0.0002391  -0.0000554
    2  -0.0000004  -0.0000224  -0.0000106  -0.0000377   0.0000770   0.0000711
    3   0.0000136  -0.0000733   0.0000126   0.0001162  -0.0002330   0.0000794
           13          14          15          16          17          18
    1  -0.0002801  -0.0003666   0.0001245   0.0001043   0.0001124  -0.0000157
    2   0.0001069  -0.0001979  -0.0000684  -0.0000036  -0.0000294   0.0000144
    3   0.0000135   0.0001970  -0.0000192  -0.0000664  -0.0000786  -0.0000359
           19          20          21          22
    1  -0.0000445  -0.0000485  -0.0001240  -0.0003247
    2   0.0000654   0.0000043  -0.0001645   0.0000671
    3  -0.0000709  -0.0000173   0.0001668   0.0000681
 Max gradient component =       3.864E-04
 RMS gradient           =       1.331E-04
 Gradient time:  CPU 348.76 s  wall 348.77 s
 Geometry Optimization Parameters
   NAtoms,    NIC,     NZ,  NCons,   NDum,   NFix, NCnnct, MaxDiis
       22     171      22       0       0       0       0       0

 Cartesian Hessian Update
 Hessian updated using BFGS update


** GEOMETRY OPTIMIZATION IN DELOCALIZED INTERNAL COORDINATES **
   Searching for a Minimum

   Optimization Cycle:  17

                       Coordinates (Angstroms)
     ATOM                X               Y               Z
      1  C         0.0140366302   -0.0048254282    0.0240634805
      2  C        -0.0445462977    0.4555128060    1.3468103332
      3  Cl        1.4249628235    1.0139735624    2.1005386925
      4  C        -1.2479685564    0.4717393777    2.0669826891
      5  Cl       -1.2991334579    1.0430840495    3.7048894405
      6  C        -2.4119149031    0.0145067071    1.4359928697
      7  Cl       -3.9432729851    0.0033453015    2.2693852244
      8  C        -2.3781978628   -0.4425400923    0.1246207435
      9  H        -3.2840078741   -0.7907508444   -0.3506130741
     10  C        -1.1744373568   -0.4467733179   -0.5641388855
     11  Cl       -1.1687933195   -1.0255109577   -2.2168244421
     12  C         1.2964556173   -0.0214755626   -0.7329229191
     13  C         2.1306986011   -1.1481306039   -0.7142080549
     14  Cl        1.6430275067   -2.5280262269    0.2333788166
     15  C         3.3328550772   -1.1874325114   -1.4356257542
     16  Cl        4.3493341355   -2.5931028925   -1.3952214700
     17  C         3.6938103351   -0.0662601955   -2.1934102180
     18  Cl        5.1688166263   -0.0436777186   -3.1221736104
     19  C         2.8822951172    1.0611310237   -2.2274513895
     20  H         3.1721627368    1.9189424251   -2.8176858877
     21  C         1.6999191081    1.0733423603   -1.5020072347
     22  Cl        0.7020382370    2.5097303222   -1.5703543270
   Point Group: c1    Number of degrees of freedom:    60


   Energy is  -4140.363070617

 Hessian updated using BFGS update

 60 Hessian modes will be used to form the next step
  Hessian Eigenvalues:
     0.001426    0.016303    0.017513    0.020567    0.020681    0.021022
     0.021679    0.022743    0.022775    0.023500    0.024090    0.024091
     0.024109    0.024115    0.024123    0.024137    0.024143    0.024150
     0.055447    0.100211    0.154764    0.159994    0.161108    0.216659
     0.227064    0.231989    0.234212    0.237199    0.238173    0.249802
     0.249985    0.249991    0.249996    0.250000    0.250079    0.251596
     0.264851    0.287902    0.290256    0.292427    0.299845    0.301030
     0.301033    0.301368    0.307662    0.325146    0.356662    0.356691
     0.404306    0.407992    0.418677    0.430533    0.458422    0.458538
     0.466672    0.472462    0.478199    0.478789    0.479143    0.492844

 Minimum search - taking simple RFO step
 Searching for Lamda that Minimizes Along All modes
 Value Taken    Lamda =  -0.00001595
 Step Taken.  Stepsize is  0.015101

                             Maximum     Tolerance    Cnvgd?
         Gradient           0.001009      0.000300      NO
         Displacement       0.007938      0.001200      NO
         Energy change     -0.000012      0.000001      NO


 New Cartesian Coordinates Obtained by Inverse Iteration

 Displacement from previous Coordinates is:  0.039891
 ----------------------------------------------------------------
             Standard Nuclear Orientation (Angstroms)
    I     Atom           X                Y                Z
 ----------------------------------------------------------------
    1      C       0.0132079226    -0.0051187659     0.0239412260
    2      C      -0.0457844557     0.4525833481     1.3480301125
    3      Cl      1.4223117127     1.0083998114     2.1052436518
    4      C      -1.2490581145     0.4694762050     2.0681151030
    5      Cl     -1.2988546968     1.0388687206     3.7066831832
    6      C      -2.4135956785     0.0150268957     1.4370133091
    7      Cl     -3.9446830223     0.0044290367     2.2709065926
    8      C      -2.3804261950    -0.4397864441     0.1251885501
    9      H      -3.2867564354    -0.7861659701    -0.3504216288
   10      C      -1.1769441156    -0.4442223680    -0.5640537392
   11      Cl     -1.1753005435    -1.0214118795    -2.2167256852
   12      C       1.2966303189    -0.0218865886    -0.7338156313
   13      C       2.1334904922    -1.1470645652    -0.7135207476
   14      Cl      1.6506586059    -2.5272166749     0.2350787326
   15      C       3.3355091473    -1.1860660139    -1.4348878579
   16      Cl      4.3533142032    -2.5906473793    -1.3919199791
   17      C       3.6956332111    -0.0660622719    -2.1941478036
   18      Cl      5.1709967421    -0.0433746215    -3.1223301612
   19      C       2.8828668349     1.0599682936    -2.2299082504
   20      H       3.1720273751     1.9172967706    -2.8211930397
   21      C       1.7000281573     1.0718713098    -1.5052302572
   22      Cl      0.7028684728     2.5079047353    -1.5780206570
 ----------------------------------------------------------------
 Nuclear Repulsion Energy =        2740.77460785 hartrees
 There are      105 alpha and      105 beta electrons
 Applying Cartesian multipole field
    Component          Value
    ---------          -----
     (2,0,0)        1.00000E-12
     (0,2,0)        2.00000E-11
     (0,0,2)       -3.00000E-11
 Nucleus-field energy     =    -0.0000000578 hartrees
 Requested basis set is 6-311++G(d,p)
 There are 186 shells and 518 basis functions
 A cutoff of  1.0D-15 yielded  12473 shell pairs
 There are    108484 function pairs (    116698 Cartesian)
 Smallest overlap matrix eigenvalue = 8.47E-08
 Linear dependence detected in AO basis
 Number of orthogonalized atomic orbitals = 513
 Maximum deviation from orthogonality = 6.932E-10
 Guess from superposition of atomic densities
 Warning:  Energy on first SCF cycle will be non-variational
 SAD guess density has 210.000000 electrons

 -----------------------------------------------------------------------
  General SCF calculation program by
  Eric Jon Sundstrom, Paul Horn, Yuezhi Mao, Dmitri Zuev, Alec White,
  David Stuck, Shaama M.S., Shane Yost, Joonho Lee, David Small,
  Daniel Levine, Susi Lehtola, Hugh Burton, Evgeny Epifanovsky,
  Bang C. Huynh
 -----------------------------------------------------------------------
 Exchange:     0.2000 Hartree-Fock + 0.0800 Slater + 0.7200 B88
 Correlation:  0.1900 VWN1RPA + 0.8100 LYP
 Using SG-1 standard quadrature grid
 A restricted SCF calculation will be
 performed using DIIS
 SCF converges when DIIS error is below 1.0e-08
 ---------------------------------------
  Cycle       Energy         DIIS error
 ---------------------------------------
    1   -4145.0613959384      2.65e-02  
    2   -4140.2610808025      1.77e-03  
    3   -4140.1911991761      2.19e-03  
    4   -4140.3504871355      5.88e-04  
    5   -4140.3608065688      2.59e-04  
    6   -4140.3628022464      9.06e-05  
    7   -4140.3630390312      3.43e-05  
    8   -4140.3630762620      8.07e-06  
    9   -4140.3630779122      3.95e-06  
   10   -4140.3630784593      5.68e-07  
   11   -4140.3630784695      1.29e-07  
   12   -4140.3630784699      5.88e-08  
   13   -4140.3630784701      1.81e-08  
   14   -4140.3630784702      4.84e-09  Convergence criterion met
 ---------------------------------------
 SCF time:   CPU 949.89s  wall 950.00s 
 SCF   energy in the final basis set =    -4140.3630784702
 Total energy in the final basis set =    -4140.3630784702

 --------------------------------------------------------------

                    Orbital Energies (a.u.)
 --------------------------------------------------------------

 Alpha MOs
 -- Occupied --
********-101.5824-101.5824-101.5824-101.5817-101.5817-101.5810-101.5810
-10.2853 -10.2852 -10.2825 -10.2825 -10.2816 -10.2816 -10.2785 -10.2785
-10.2452 -10.2449 -10.2262 -10.2262  -9.4972  -9.4972  -9.4970  -9.4970
 -9.4964  -9.4963  -9.4957  -9.4956  -7.2622  -7.2621  -7.2619  -7.2619
 -7.2614  -7.2612  -7.2605  -7.2604  -7.2521  -7.2519  -7.2519  -7.2518
 -7.2513  -7.2512  -7.2512  -7.2512  -7.2511  -7.2510  -7.2505  -7.2504
 -7.2503  -7.2503  -7.2500  -7.2499  -0.9704  -0.9581  -0.9217  -0.9124
 -0.9108  -0.9035  -0.8772  -0.8756  -0.8439  -0.8408  -0.8043  -0.7632
 -0.7574  -0.7438  -0.6646  -0.6455  -0.6411  -0.6198  -0.5592  -0.5535
 -0.5533  -0.5273  -0.5007  -0.4910  -0.4754  -0.4740  -0.4739  -0.4637
 -0.4637  -0.4462  -0.4292  -0.4291  -0.4223  -0.4077  -0.3970  -0.3938
 -0.3906  -0.3631  -0.3611  -0.3585  -0.3583  -0.3489  -0.3487  -0.3441
 -0.3438  -0.3324  -0.3323  -0.3243  -0.3240  -0.2822  -0.2816  -0.2724
 -0.2712
 -- Virtual --
 -0.0668  -0.0656  -0.0636  -0.0580  -0.0541  -0.0444  -0.0096  -0.0064
 -0.0015   0.0034   0.0076   0.0103   0.0193   0.0209   0.0245   0.0252
  0.0391   0.0422   0.0477   0.0491   0.0561   0.0589   0.0604   0.0667
  0.0694   0.0699   0.0804   0.0816   0.0822   0.0888   0.0890   0.0928
  0.0947   0.0985   0.0999   0.1044   0.1095   0.1120   0.1125   0.1141
  0.1161   0.1177   0.1213   0.1264   0.1323   0.1335   0.1345   0.1366
  0.1424   0.1452   0.1508   0.1513   0.1552   0.1588   0.1647   0.1662
  0.1669   0.1691   0.1745   0.1818   0.1888   0.1893   0.1914   0.1937
  0.2030   0.2056   0.2095   0.2173   0.2200   0.2212   0.2233   0.2273
  0.2315   0.2332   0.2411   0.2415   0.2447   0.2472   0.2480   0.2561
  0.2565   0.2579   0.2641   0.2644   0.2692   0.2712   0.2771   0.2775
  0.2849   0.2868   0.2937   0.2953   0.3000   0.3033   0.3088   0.3118
  0.3140   0.3194   0.3214   0.3373   0.3433   0.3574   0.3877   0.3896
  0.3999   0.4295   0.4312   0.4345   0.4411   0.4422   0.4498   0.4535
  0.4543   0.4588   0.4592   0.4687   0.4691   0.4707   0.4813   0.4855
  0.4871   0.4992   0.4996   0.5056   0.5081   0.5157   0.5221   0.5265
  0.5506   0.5514   0.5630   0.5655   0.5706   0.5735   0.5779   0.5874
  0.6021   0.6030   0.6041   0.6046   0.6138   0.6248   0.6271   0.6272
  0.6329   0.6361   0.6476   0.6487   0.6523   0.6742   0.6749   0.6794
  0.6829   0.6899   0.7097   0.7174   0.7722   0.7800   0.7854   0.8035
  0.8089   0.8175   0.8191   0.8216   0.8283   0.8322   0.8355   0.8371
  0.8376   0.8403   0.8416   0.8439   0.8462   0.8511   0.8518   0.8535
  0.8586   0.8624   0.8708   0.8712   0.8913   0.8922   0.8944   0.8958
  0.9023   0.9040   0.9122   0.9138   0.9229   0.9258   0.9317   0.9367
  0.9419   0.9492   0.9504   0.9527   0.9633   0.9668   0.9678   0.9721
  0.9777   0.9861   0.9888   0.9974   1.0117   1.0253   1.0313   1.0370
  1.0503   1.0585   1.0655   1.0992   1.1302   1.1331   1.1670   1.1691
  1.1897   1.1923   1.2186   1.2191   1.2345   1.2358   1.2403   1.2434
  1.2675   1.2688   1.2831   1.2846   1.2918   1.2930   1.2965   1.3109
  1.3134   1.3452   1.3557   1.3648   1.3796   1.3894   1.4545   1.4550
  1.4757   1.4776   1.5146   1.5469   1.5579   1.5812   1.5818   1.5925
  1.6221   1.6400   1.6448   1.7180   1.7209   1.7606   1.7637   1.7771
  1.7889   1.7930   1.8114   1.8174   1.8267   1.8362   1.8554   1.8617
  1.8723   1.9081   1.9308   1.9539   1.9617   1.9965   2.0243   2.0257
  2.0615   2.0618   2.1098   2.1242   2.1950   2.2071   2.2234   2.2286
  2.2304   2.2328   2.2468   2.2584   2.2664   2.2680   2.2818   2.2978
  2.3090   2.3196   2.3204   2.3258   2.3330   2.3990   2.4029   2.4181
  2.4273   2.4296   2.4353   2.4604   2.4608   2.4794   2.5013   2.5126
  2.5200   2.5237   2.5555   2.5598   2.5698   2.6023   2.6043   2.6565
  2.6598   2.6748   2.6782   2.6795   2.7020   2.7126   2.7432   2.7518
  2.7590   2.7813   2.8089   2.8092   2.8247   2.8784   2.9562   2.9568
  3.0441   3.0735   3.0853   3.0894   3.1112   3.1116   3.1390   3.1457
  3.1884   3.2148   3.2248   3.2516   3.2702   3.3873   3.4081   3.4571
  3.5578   3.6289   3.6767   3.7307   3.7580   3.8778   3.9231   4.0007
  4.0356   4.3128   4.7993   4.7999   9.7557   9.7573   9.7919   9.7924
  9.8080   9.8090   9.8600   9.8722  23.3022  23.4455  23.8114  23.8136
 23.8384  23.8413  23.9213  23.9377  23.9422  24.0556  24.0747  24.1020
 25.7672  25.7731  25.7926  25.8441  25.8552  25.9599  25.9647  26.0050
 26.0903  26.1030  26.1371  26.1688  26.2387  26.3559  26.3977  26.3989
 26.4999  26.5249  26.6757  26.6857  26.6940  26.7821  26.9156  27.1819
215.7464 215.7509 215.7885 215.7892 215.8080 215.8094 215.8807 215.8810
 --------------------------------------------------------------

          Ground-State Mulliken Net Atomic Charges

     Atom                 Charge (a.u.)
  ----------------------------------------
      1 C                    -0.186408
      2 C                    -1.645336
      3 Cl                    0.591662
      4 C                     0.866701
      5 Cl                    0.594795
      6 C                    -0.159005
      7 Cl                    0.579923
      8 C                    -0.526629
      9 H                     0.239310
     10 C                    -0.808233
     11 Cl                    0.442719
     12 C                    -0.208184
     13 C                    -1.668706
     14 Cl                    0.597198
     15 C                     0.878504
     16 Cl                    0.591567
     17 C                    -0.146956
     18 Cl                    0.580644
     19 C                    -0.515139
     20 H                     0.239136
     21 C                    -0.773840
     22 Cl                    0.436278
  ----------------------------------------
  Sum of atomic charges =     0.000000

 -----------------------------------------------------------------
                    Cartesian Multipole Moments
 -----------------------------------------------------------------
    Charge (ESU x 10^10)
                -0.0000
    Dipole Moment (Debye)
         X      -0.4940      Y       0.4132      Z      -0.8535
       Tot       1.0692
    Quadrupole Moments (Debye-Ang)
        XX    -167.3673     XY       4.1772     YY    -169.3614
        XZ       0.0971     YZ      -2.4933     ZZ    -169.9747
    Octopole Moments (Debye-Ang^2)
       XXX    -406.0640    XXY      27.2373    XYY    -126.6292
       YYY      62.6163    XXZ      20.3107    XYZ      -7.8646
       YYZ      24.6918    XZZ    -122.1717    YZZ      28.2612
       ZZZ      75.6737
    Hexadecapole Moments (Debye-Ang^3)
      XXXX   -7350.6575   XXXY     512.2617   XXYY   -1557.9944
      XYYY     455.0318   YYYY   -2060.0913   XXXZ    1672.9979
      XXYZ    -113.8176   XYYZ     556.6648   YYYZ    -302.4798
      XXZZ   -1909.0582   XYZZ     187.7126   YYZZ   -1037.6890
      XZZZ    1673.1826   YZZZ    -270.3810   ZZZZ   -4153.1430
 -----------------------------------------------------------------
 Calculating analytic gradient of the SCF energy
 Gradient of SCF Energy
            1           2           3           4           5           6
    1  -0.0000200   0.0000510  -0.0000064  -0.0000325   0.0000012   0.0000439
    2  -0.0000151  -0.0000303   0.0001457  -0.0000074   0.0000008   0.0000034
    3   0.0000656  -0.0000430   0.0000504   0.0000068   0.0000134   0.0000244
            7           8           9          10          11          12
    1   0.0000093   0.0000029  -0.0000019  -0.0000128   0.0000329   0.0000438
    2   0.0000052  -0.0000176  -0.0000079  -0.0000149   0.0001120   0.0000195
    3   0.0000378   0.0000024   0.0000328   0.0000317   0.0000344   0.0000051
           13          14          15          16          17          18
    1  -0.0000253   0.0000058   0.0000310   0.0000172  -0.0000396  -0.0000051
    2   0.0000122  -0.0001162   0.0000149   0.0000213  -0.0000170  -0.0000074
    3  -0.0000033  -0.0000510  -0.0000512  -0.0000231   0.0000041  -0.0000291
           19          20          21          22
    1  -0.0000196  -0.0000158  -0.0000259  -0.0000341
    2   0.0000084  -0.0000070  -0.0000266  -0.0000760
    3  -0.0000122  -0.0000261  -0.0000146  -0.0000550
 Max gradient component =       1.457E-04
 RMS gradient           =       3.843E-05
 Gradient time:  CPU 350.19 s  wall 350.19 s
 Geometry Optimization Parameters
   NAtoms,    NIC,     NZ,  NCons,   NDum,   NFix, NCnnct, MaxDiis
       22     171      22       0       0       0       0       0

 Cartesian Hessian Update
 Hessian updated using BFGS update


** GEOMETRY OPTIMIZATION IN DELOCALIZED INTERNAL COORDINATES **
   Searching for a Minimum

   Optimization Cycle:  18

                       Coordinates (Angstroms)
     ATOM                X               Y               Z
      1  C         0.0132079226   -0.0051187659    0.0239412260
      2  C        -0.0457844557    0.4525833481    1.3480301125
      3  Cl        1.4223117127    1.0083998114    2.1052436518
      4  C        -1.2490581145    0.4694762050    2.0681151030
      5  Cl       -1.2988546968    1.0388687206    3.7066831832
      6  C        -2.4135956785    0.0150268957    1.4370133091
      7  Cl       -3.9446830223    0.0044290367    2.2709065926
      8  C        -2.3804261950   -0.4397864441    0.1251885501
      9  H        -3.2867564354   -0.7861659701   -0.3504216288
     10  C        -1.1769441156   -0.4442223680   -0.5640537392
     11  Cl       -1.1753005435   -1.0214118795   -2.2167256852
     12  C         1.2966303189   -0.0218865886   -0.7338156313
     13  C         2.1334904922   -1.1470645652   -0.7135207476
     14  Cl        1.6506586059   -2.5272166749    0.2350787326
     15  C         3.3355091473   -1.1860660139   -1.4348878579
     16  Cl        4.3533142032   -2.5906473793   -1.3919199791
     17  C         3.6956332111   -0.0660622719   -2.1941478036
     18  Cl        5.1709967421   -0.0433746215   -3.1223301612
     19  C         2.8828668349    1.0599682936   -2.2299082504
     20  H         3.1720273751    1.9172967706   -2.8211930397
     21  C         1.7000281573    1.0718713098   -1.5052302572
     22  Cl        0.7028684728    2.5079047353   -1.5780206570
   Point Group: c1    Number of degrees of freedom:    60


   Energy is  -4140.363078470

 Hessian updated using BFGS update

 60 Hessian modes will be used to form the next step
  Hessian Eigenvalues:
     0.001425    0.016274    0.017504    0.020570    0.020677    0.021062
     0.021680    0.022682    0.022770    0.023506    0.024063    0.024091
     0.024103    0.024115    0.024122    0.024136    0.024147    0.024148
     0.055284    0.096569    0.158435    0.159994    0.166261    0.216651
     0.226950    0.231443    0.236297    0.237927    0.241006    0.249029
     0.249969    0.249990    0.249992    0.250001    0.250184    0.251715
     0.262052    0.287883    0.290180    0.292847    0.299558    0.301028
     0.301033    0.301398    0.306063    0.331230    0.356662    0.356691
     0.405650    0.407923    0.418683    0.430158    0.457855    0.458522
     0.466672    0.473077    0.478198    0.478630    0.479144    0.489441

 Minimum search - taking simple RFO step
 Searching for Lamda that Minimizes Along All modes
 Value Taken    Lamda =   0.00000000
 Step Taken.  Stepsize is  0.002574

                             Maximum     Tolerance    Cnvgd?
         Gradient           0.000116      0.000300     YES
         Displacement       0.001328      0.001200      NO
         Energy change     -0.000008      0.000001      NO


 New Cartesian Coordinates Obtained by Inverse Iteration

 Displacement from previous Coordinates is:  0.004274
 ----------------------------------------------------------------
             Standard Nuclear Orientation (Angstroms)
    I     Atom           X                Y                Z
 ----------------------------------------------------------------
    1      C       0.0131159615    -0.0051711008     0.0236581152
    2      C      -0.0457058519     0.4525940780     1.3477567124
    3      Cl      1.4226589093     1.0076242479     2.1050110393
    4      C      -1.2488586390     0.4697768785     2.0679132854
    5      Cl     -1.2981680834     1.0394019668     3.7064051617
    6      C      -2.4135227872     0.0153376395     1.4369404254
    7      Cl     -3.9445231459     0.0046949603     2.2709532879
    8      C      -2.3804666907    -0.4397584829     0.1251968193
    9      H      -3.2868172644    -0.7862904852    -0.3502662472
   10      C      -1.1770515869    -0.4444350552    -0.5641735475
   11      Cl     -1.1753681503    -1.0223247316    -2.2166289046
   12      C       1.2964275252    -0.0220741689    -0.7341073611
   13      C       2.1333857808    -1.1471185197    -0.7136722272
   14      Cl      1.6504398028    -2.5272370722     0.2347870501
   15      C       3.3354683880    -1.1860124793    -1.4348161160
   16      Cl      4.3529938672    -2.5907973563    -1.3918516606
   17      C       3.6957166058    -0.0658489207    -2.1938881774
   18      Cl      5.1711856431    -0.0428787509    -3.1218590194
   19      C       2.8828857680     1.0601607296    -2.2296346986
   20      H       3.1721033385     1.9176422536    -2.8206713307
   21      C       1.6998903597     1.0718602839    -1.5052006440
   22      Cl      0.7023501885     2.5076556693    -1.5778269395
 ----------------------------------------------------------------
 Nuclear Repulsion Energy =        2740.83895169 hartrees
 There are      105 alpha and      105 beta electrons
 Applying Cartesian multipole field
    Component          Value
    ---------          -----
     (2,0,0)        1.00000E-12
     (0,2,0)        2.00000E-11
     (0,0,2)       -3.00000E-11
 Nucleus-field energy     =    -0.0000000577 hartrees
 Requested basis set is 6-311++G(d,p)
 There are 186 shells and 518 basis functions
 A cutoff of  1.0D-15 yielded  12473 shell pairs
 There are    108484 function pairs (    116698 Cartesian)
 Smallest overlap matrix eigenvalue = 8.47E-08
 Linear dependence detected in AO basis
 Number of orthogonalized atomic orbitals = 513
 Maximum deviation from orthogonality = 5.419E-10
 Guess from superposition of atomic densities
 Warning:  Energy on first SCF cycle will be non-variational
 SAD guess density has 210.000000 electrons

 -----------------------------------------------------------------------
  General SCF calculation program by
  Eric Jon Sundstrom, Paul Horn, Yuezhi Mao, Dmitri Zuev, Alec White,
  David Stuck, Shaama M.S., Shane Yost, Joonho Lee, David Small,
  Daniel Levine, Susi Lehtola, Hugh Burton, Evgeny Epifanovsky,
  Bang C. Huynh
 -----------------------------------------------------------------------
 Exchange:     0.2000 Hartree-Fock + 0.0800 Slater + 0.7200 B88
 Correlation:  0.1900 VWN1RPA + 0.8100 LYP
 Using SG-1 standard quadrature grid
 A restricted SCF calculation will be
 performed using DIIS
 SCF converges when DIIS error is below 1.0e-08
 ---------------------------------------
  Cycle       Energy         DIIS error
 ---------------------------------------
    1   -4145.0616371790      2.65e-02  
    2   -4140.2610708105      1.77e-03  
    3   -4140.1911572457      2.19e-03  
    4   -4140.3504787800      5.88e-04  
    5   -4140.3608045829      2.59e-04  
    6   -4140.3628025948      9.06e-05  
    7   -4140.3630393957      3.43e-05  
    8   -4140.3630766363      8.07e-06  
    9   -4140.3630782856      3.95e-06  
   10   -4140.3630788326      5.68e-07  
   11   -4140.3630788424      1.28e-07  
   12   -4140.3630788430      5.88e-08  
   13   -4140.3630788431      1.81e-08  
   14   -4140.3630788432      4.84e-09  Convergence criterion met
 ---------------------------------------
 SCF time:   CPU 970.41s  wall 971.00s 
 SCF   energy in the final basis set =    -4140.3630788432
 Total energy in the final basis set =    -4140.3630788432

 --------------------------------------------------------------

                    Orbital Energies (a.u.)
 --------------------------------------------------------------

 Alpha MOs
 -- Occupied --
********-101.5825-101.5824-101.5824-101.5817-101.5817-101.5810-101.5810
-10.2853 -10.2852 -10.2825 -10.2825 -10.2816 -10.2816 -10.2785 -10.2785
-10.2452 -10.2449 -10.2262 -10.2262  -9.4972  -9.4971  -9.4970  -9.4970
 -9.4964  -9.4963  -9.4957  -9.4956  -7.2622  -7.2621  -7.2619  -7.2619
 -7.2614  -7.2612  -7.2605  -7.2604  -7.2521  -7.2519  -7.2519  -7.2518
 -7.2513  -7.2512  -7.2512  -7.2512  -7.2511  -7.2510  -7.2505  -7.2504
 -7.2503  -7.2503  -7.2500  -7.2499  -0.9704  -0.9581  -0.9217  -0.9124
 -0.9108  -0.9035  -0.8772  -0.8756  -0.8439  -0.8408  -0.8043  -0.7632
 -0.7574  -0.7438  -0.6646  -0.6455  -0.6411  -0.6198  -0.5592  -0.5536
 -0.5533  -0.5273  -0.5007  -0.4910  -0.4754  -0.4740  -0.4739  -0.4637
 -0.4637  -0.4462  -0.4292  -0.4291  -0.4223  -0.4077  -0.3970  -0.3938
 -0.3906  -0.3632  -0.3611  -0.3585  -0.3583  -0.3489  -0.3486  -0.3441
 -0.3438  -0.3324  -0.3323  -0.3243  -0.3240  -0.2822  -0.2816  -0.2724
 -0.2712
 -- Virtual --
 -0.0668  -0.0656  -0.0636  -0.0580  -0.0541  -0.0444  -0.0096  -0.0064
 -0.0015   0.0034   0.0076   0.0103   0.0193   0.0209   0.0245   0.0252
  0.0391   0.0422   0.0477   0.0491   0.0561   0.0589   0.0605   0.0667
  0.0694   0.0699   0.0804   0.0816   0.0822   0.0888   0.0890   0.0928
  0.0947   0.0985   0.0999   0.1044   0.1095   0.1120   0.1125   0.1140
  0.1161   0.1177   0.1213   0.1264   0.1323   0.1335   0.1345   0.1366
  0.1424   0.1452   0.1508   0.1513   0.1552   0.1588   0.1647   0.1663
  0.1669   0.1691   0.1745   0.1818   0.1888   0.1893   0.1914   0.1937
  0.2030   0.2056   0.2095   0.2173   0.2200   0.2212   0.2233   0.2273
  0.2315   0.2332   0.2412   0.2415   0.2447   0.2472   0.2480   0.2561
  0.2565   0.2579   0.2641   0.2645   0.2692   0.2712   0.2771   0.2775
  0.2849   0.2868   0.2937   0.2954   0.3000   0.3033   0.3089   0.3118
  0.3140   0.3194   0.3214   0.3373   0.3433   0.3574   0.3877   0.3896
  0.3999   0.4295   0.4312   0.4345   0.4411   0.4422   0.4498   0.4535
  0.4543   0.4588   0.4592   0.4687   0.4691   0.4707   0.4814   0.4855
  0.4871   0.4992   0.4996   0.5056   0.5081   0.5157   0.5221   0.5265
  0.5506   0.5514   0.5630   0.5655   0.5706   0.5735   0.5779   0.5874
  0.6021   0.6031   0.6041   0.6046   0.6138   0.6248   0.6271   0.6272
  0.6329   0.6361   0.6476   0.6487   0.6523   0.6742   0.6749   0.6794
  0.6829   0.6899   0.7097   0.7174   0.7722   0.7800   0.7854   0.8035
  0.8089   0.8175   0.8191   0.8215   0.8283   0.8322   0.8354   0.8371
  0.8376   0.8403   0.8417   0.8439   0.8461   0.8511   0.8518   0.8535
  0.8586   0.8624   0.8708   0.8712   0.8913   0.8922   0.8944   0.8958
  0.9023   0.9040   0.9122   0.9138   0.9229   0.9258   0.9317   0.9367
  0.9419   0.9492   0.9504   0.9527   0.9633   0.9668   0.9678   0.9721
  0.9778   0.9861   0.9888   0.9974   1.0118   1.0254   1.0313   1.0370
  1.0503   1.0585   1.0655   1.0992   1.1302   1.1331   1.1670   1.1691
  1.1897   1.1923   1.2186   1.2191   1.2345   1.2357   1.2403   1.2434
  1.2675   1.2689   1.2831   1.2846   1.2918   1.2930   1.2965   1.3109
  1.3134   1.3452   1.3557   1.3649   1.3796   1.3894   1.4544   1.4550
  1.4757   1.4776   1.5146   1.5469   1.5579   1.5812   1.5818   1.5926
  1.6222   1.6400   1.6448   1.7180   1.7209   1.7606   1.7637   1.7771
  1.7889   1.7930   1.8114   1.8174   1.8267   1.8362   1.8554   1.8618
  1.8723   1.9081   1.9308   1.9539   1.9617   1.9965   2.0243   2.0257
  2.0615   2.0618   2.1098   2.1242   2.1950   2.2071   2.2234   2.2286
  2.2304   2.2328   2.2468   2.2585   2.2664   2.2680   2.2818   2.2978
  2.3090   2.3197   2.3204   2.3258   2.3330   2.3990   2.4029   2.4181
  2.4274   2.4296   2.4353   2.4604   2.4608   2.4794   2.5013   2.5127
  2.5200   2.5237   2.5555   2.5598   2.5699   2.6023   2.6043   2.6566
  2.6598   2.6749   2.6782   2.6795   2.7020   2.7126   2.7432   2.7518
  2.7590   2.7813   2.8089   2.8092   2.8247   2.8784   2.9562   2.9569
  3.0441   3.0735   3.0853   3.0894   3.1112   3.1116   3.1391   3.1457
  3.1885   3.2149   3.2248   3.2516   3.2702   3.3873   3.4082   3.4571
  3.5579   3.6289   3.6767   3.7307   3.7580   3.8779   3.9231   4.0008
  4.0356   4.3128   4.7993   4.7999   9.7558   9.7573   9.7919   9.7923
  9.8080   9.8090   9.8600   9.8723  23.3022  23.4456  23.8114  23.8136
 23.8385  23.8413  23.9213  23.9377  23.9423  24.0556  24.0747  24.1021
 25.7672  25.7731  25.7926  25.8441  25.8552  25.9599  25.9647  26.0051
 26.0901  26.1029  26.1372  26.1689  26.2388  26.3560  26.3978  26.3989
 26.4999  26.5249  26.6757  26.6857  26.6941  26.7821  26.9157  27.1821
215.7465 215.7509 215.7885 215.7891 215.8081 215.8094 215.8807 215.8810
 --------------------------------------------------------------

          Ground-State Mulliken Net Atomic Charges

     Atom                 Charge (a.u.)
  ----------------------------------------
      1 C                    -0.186194
      2 C                    -1.646275
      3 Cl                    0.591815
      4 C                     0.866834
      5 Cl                    0.594704
      6 C                    -0.158418
      7 Cl                    0.579917
      8 C                    -0.526642
      9 H                     0.239301
     10 C                    -0.808260
     11 Cl                    0.442618
     12 C                    -0.207830
     13 C                    -1.669359
     14 Cl                    0.597359
     15 C                     0.878612
     16 Cl                    0.591525
     17 C                    -0.146394
     18 Cl                    0.580633
     19 C                    -0.514963
     20 H                     0.239138
     21 C                    -0.774123
     22 Cl                    0.436000
  ----------------------------------------
  Sum of atomic charges =     0.000000

 -----------------------------------------------------------------
                    Cartesian Multipole Moments
 -----------------------------------------------------------------
    Charge (ESU x 10^10)
                 0.0000
    Dipole Moment (Debye)
         X      -0.4939      Y       0.4132      Z      -0.8532
       Tot       1.0690
    Quadrupole Moments (Debye-Ang)
        XX    -167.3667     XY       4.1780     YY    -169.3600
        XZ       0.0975     YZ      -2.4933     ZZ    -169.9750
    Octopole Moments (Debye-Ang^2)
       XXX    -406.0726    XXY      27.2473    XYY    -126.6292
       YYY      62.6302    XXZ      20.3157    XYZ      -7.8663
       YYZ      24.6928    XZZ    -122.1699    YZZ      28.2655
       ZZZ      75.6898
    Hexadecapole Moments (Debye-Ang^3)
      XXXX   -7350.3223   XXXY     512.2715   XXYY   -1557.9478
      XYYY     454.9660   YYYY   -2060.1880   XXXZ    1672.7111
      XXYZ    -113.8912   XYYZ     556.5580   YYYZ    -302.5703
      XXZZ   -1908.9027   XYZZ     187.7051   YYZZ   -1037.5874
      XZZZ    1672.9289   YZZZ    -270.4599   ZZZZ   -4152.5052
 -----------------------------------------------------------------
 Calculating analytic gradient of the SCF energy
 Gradient of SCF Energy
            1           2           3           4           5           6
    1   0.0000128   0.0000187  -0.0000119   0.0000099   0.0000343   0.0000212
    2   0.0000167  -0.0000121   0.0001287   0.0000015   0.0000070   0.0000070
    3   0.0000391  -0.0000068   0.0000569   0.0000082   0.0000102   0.0000223
            7           8           9          10          11          12
    1   0.0000096   0.0000029   0.0000023  -0.0000212   0.0000424   0.0000141
    2  -0.0000068  -0.0000129  -0.0000097  -0.0000281   0.0000992  -0.0000251
    3   0.0000258   0.0000089   0.0000274   0.0000170   0.0000198  -0.0000074
           13          14          15          16          17          18
    1   0.0000032   0.0000139  -0.0000034  -0.0000082  -0.0000187  -0.0000129
    2   0.0000137  -0.0000849  -0.0000054   0.0000025  -0.0000015   0.0000083
    3  -0.0000034  -0.0000701  -0.0000105  -0.0000055  -0.0000155  -0.0000329
           19          20          21          22
    1  -0.0000131  -0.0000195  -0.0000170  -0.0000595
    2   0.0000054  -0.0000029  -0.0000168  -0.0000837
    3  -0.0000184  -0.0000220  -0.0000042  -0.0000389
 Max gradient component =       1.287E-04
 RMS gradient           =       3.258E-05
 Gradient time:  CPU 365.37 s  wall 365.37 s
 Geometry Optimization Parameters
   NAtoms,    NIC,     NZ,  NCons,   NDum,   NFix, NCnnct, MaxDiis
       22     171      22       0       0       0       0       0

 Cartesian Hessian Update
 Hessian updated using BFGS update


** GEOMETRY OPTIMIZATION IN DELOCALIZED INTERNAL COORDINATES **
   Searching for a Minimum

   Optimization Cycle:  19

                       Coordinates (Angstroms)
     ATOM                X               Y               Z
      1  C         0.0131159615   -0.0051711008    0.0236581152
      2  C        -0.0457058519    0.4525940780    1.3477567124
      3  Cl        1.4226589093    1.0076242479    2.1050110393
      4  C        -1.2488586390    0.4697768785    2.0679132854
      5  Cl       -1.2981680834    1.0394019668    3.7064051617
      6  C        -2.4135227872    0.0153376395    1.4369404254
      7  Cl       -3.9445231459    0.0046949603    2.2709532879
      8  C        -2.3804666907   -0.4397584829    0.1251968193
      9  H        -3.2868172644   -0.7862904852   -0.3502662472
     10  C        -1.1770515869   -0.4444350552   -0.5641735475
     11  Cl       -1.1753681503   -1.0223247316   -2.2166289046
     12  C         1.2964275252   -0.0220741689   -0.7341073611
     13  C         2.1333857808   -1.1471185197   -0.7136722272
     14  Cl        1.6504398028   -2.5272370722    0.2347870501
     15  C         3.3354683880   -1.1860124793   -1.4348161160
     16  Cl        4.3529938672   -2.5907973563   -1.3918516606
     17  C         3.6957166058   -0.0658489207   -2.1938881774
     18  Cl        5.1711856431   -0.0428787509   -3.1218590194
     19  C         2.8828857680    1.0601607296   -2.2296346986
     20  H         3.1721033385    1.9176422536   -2.8206713307
     21  C         1.6998903597    1.0718602839   -1.5052006440
     22  Cl        0.7023501885    2.5076556693   -1.5778269395
   Point Group: c1    Number of degrees of freedom:    60


   Energy is  -4140.363078843

 Hessian updated using BFGS update

 60 Hessian modes will be used to form the next step
  Hessian Eigenvalues:
     0.001427    0.012903    0.017498    0.018787    0.020673    0.020955
     0.021153    0.021763    0.022780    0.023699    0.023833    0.024092
     0.024112    0.024121    0.024122    0.024134    0.024144    0.024652
     0.035983    0.061737    0.157994    0.159995    0.166814    0.216300
     0.226966    0.229015    0.236297    0.237079    0.245216    0.246326
     0.249953    0.249991    0.249996    0.250010    0.250311    0.255152
     0.284606    0.288337    0.290407    0.298249    0.301002    0.301022
     0.301251    0.302780    0.317637    0.344079    0.356663    0.356707
     0.406827    0.417779    0.419355    0.433252    0.458415    0.459893
     0.466696    0.476195    0.478136    0.479136    0.485874    0.550370

 Minimum search - taking simple RFO step
 Searching for Lamda that Minimizes Along All modes
 Value Taken    Lamda =  -0.00000117
 Step Taken.  Stepsize is  0.008038

                             Maximum     Tolerance    Cnvgd?
         Gradient           0.000119      0.000300     YES
         Displacement       0.004652      0.001200      NO
         Energy change     -0.000000      0.000001     YES

 Final energy is   -4140.3630788432220     


 ******************************
 **  OPTIMIZATION CONVERGED  **
 ******************************

                       Coordinates (Angstroms)
     ATOM                X               Y               Z
      1  C         0.0131159615   -0.0051711008    0.0236581152
      2  C        -0.0457058519    0.4525940780    1.3477567124
      3  Cl        1.4226589093    1.0076242479    2.1050110393
      4  C        -1.2488586390    0.4697768785    2.0679132854
      5  Cl       -1.2981680834    1.0394019668    3.7064051617
      6  C        -2.4135227872    0.0153376395    1.4369404254
      7  Cl       -3.9445231459    0.0046949603    2.2709532879
      8  C        -2.3804666907   -0.4397584829    0.1251968193
      9  H        -3.2868172644   -0.7862904852   -0.3502662472
     10  C        -1.1770515869   -0.4444350552   -0.5641735475
     11  Cl       -1.1753681503   -1.0223247316   -2.2166289046
     12  C         1.2964275252   -0.0220741689   -0.7341073611
     13  C         2.1333857808   -1.1471185197   -0.7136722272
     14  Cl        1.6504398028   -2.5272370722    0.2347870501
     15  C         3.3354683880   -1.1860124793   -1.4348161160
     16  Cl        4.3529938672   -2.5907973563   -1.3918516606
     17  C         3.6957166058   -0.0658489207   -2.1938881774
     18  Cl        5.1711856431   -0.0428787509   -3.1218590194
     19  C         2.8828857680    1.0601607296   -2.2296346986
     20  H         3.1721033385    1.9176422536   -2.8206713307
     21  C         1.6998903597    1.0718602839   -1.5052006440
     22  Cl        0.7023501885    2.5076556693   -1.5778269395

Z-matrix Print:
$molecule
0 1
Cl
C  1 1.742854
C  2 1.402342 1 119.697273
C  3 1.400263 2 118.496981 1 179.676856 0
C  4 1.389197 3 120.785646 2 0.158125 0
H  5 1.080854 4 120.035922 3 -179.920677 0
C  5 1.387235 4 119.495986 3 -0.083276 0
C  7 1.397877 5 121.843070 4 0.003347 0
C  8 1.490430 7 121.338617 5 -179.074117 0
C  9 1.398212 8 121.038012 7 89.331292 0
C  10 1.386889 9 121.908642 8 179.833217 0
H  11 1.080565 10 120.531781 9 -179.868859 0
C  11 1.388840 10 119.421276 9 0.130529 0
C  13 1.400387 11 120.803762 10 0.093609 0
C  9 1.402229 8 121.326465 7 -90.558471 0
Cl 3 1.735115 2 120.824349 1 -0.180129 0
Cl 14 1.735385 13 120.550632 11 179.901666 0
Cl 15 1.742868 9 118.613518 8 -0.046055 0
Cl 4 1.743177 3 121.123385 2 -179.730643 0
Cl 13 1.743460 11 118.080540 10 -179.949744 0
Cl 7 1.749820 5 118.124927 4 -179.911270 0
Cl 10 1.750591 9 119.982685 8 -0.149952 0
$end


 --------------------------------------------------------------

                    Orbital Energies (a.u.)
 --------------------------------------------------------------

 Alpha MOs
 -- Occupied --
********-101.5825-101.5824-101.5824-101.5817-101.5817-101.5810-101.5810
-10.2853 -10.2852 -10.2825 -10.2825 -10.2816 -10.2816 -10.2785 -10.2785
-10.2452 -10.2449 -10.2262 -10.2262  -9.4972  -9.4971  -9.4970  -9.4970
 -9.4964  -9.4963  -9.4957  -9.4956  -7.2622  -7.2621  -7.2619  -7.2619
 -7.2614  -7.2612  -7.2605  -7.2604  -7.2521  -7.2519  -7.2519  -7.2518
 -7.2513  -7.2512  -7.2512  -7.2512  -7.2511  -7.2510  -7.2505  -7.2504
 -7.2503  -7.2503  -7.2500  -7.2499  -0.9704  -0.9581  -0.9217  -0.9124
 -0.9108  -0.9035  -0.8772  -0.8756  -0.8439  -0.8408  -0.8043  -0.7632
 -0.7574  -0.7438  -0.6646  -0.6455  -0.6411  -0.6198  -0.5592  -0.5536
 -0.5533  -0.5273  -0.5007  -0.4910  -0.4754  -0.4740  -0.4739  -0.4637
 -0.4637  -0.4462  -0.4292  -0.4291  -0.4223  -0.4077  -0.3970  -0.3938
 -0.3906  -0.3632  -0.3611  -0.3585  -0.3583  -0.3489  -0.3486  -0.3441
 -0.3438  -0.3324  -0.3323  -0.3243  -0.3240  -0.2822  -0.2816  -0.2724
 -0.2712
 -- Virtual --
 -0.0668  -0.0656  -0.0636  -0.0580  -0.0541  -0.0444  -0.0096  -0.0064
 -0.0015   0.0034   0.0076   0.0103   0.0193   0.0209   0.0245   0.0252
  0.0391   0.0422   0.0477   0.0491   0.0561   0.0589   0.0605   0.0667
  0.0694   0.0699   0.0804   0.0816   0.0822   0.0888   0.0890   0.0928
  0.0947   0.0985   0.0999   0.1044   0.1095   0.1120   0.1125   0.1140
  0.1161   0.1177   0.1213   0.1264   0.1323   0.1335   0.1345   0.1366
  0.1424   0.1452   0.1508   0.1513   0.1552   0.1588   0.1647   0.1663
  0.1669   0.1691   0.1745   0.1818   0.1888   0.1893   0.1914   0.1937
  0.2030   0.2056   0.2095   0.2173   0.2200   0.2212   0.2233   0.2273
  0.2315   0.2332   0.2412   0.2415   0.2447   0.2472   0.2480   0.2561
  0.2565   0.2579   0.2641   0.2645   0.2692   0.2712   0.2771   0.2775
  0.2849   0.2868   0.2937   0.2954   0.3000   0.3033   0.3089   0.3118
  0.3140   0.3194   0.3214   0.3373   0.3433   0.3574   0.3877   0.3896
  0.3999   0.4295   0.4312   0.4345   0.4411   0.4422   0.4498   0.4535
  0.4543   0.4588   0.4592   0.4687   0.4691   0.4707   0.4814   0.4855
  0.4871   0.4992   0.4996   0.5056   0.5081   0.5157   0.5221   0.5265
  0.5506   0.5514   0.5630   0.5655   0.5706   0.5735   0.5779   0.5874
  0.6021   0.6031   0.6041   0.6046   0.6138   0.6248   0.6271   0.6272
  0.6329   0.6361   0.6476   0.6487   0.6523   0.6742   0.6749   0.6794
  0.6829   0.6899   0.7097   0.7174   0.7722   0.7800   0.7854   0.8035
  0.8089   0.8175   0.8191   0.8215   0.8283   0.8322   0.8354   0.8371
  0.8376   0.8403   0.8417   0.8439   0.8461   0.8511   0.8518   0.8535
  0.8586   0.8624   0.8708   0.8712   0.8913   0.8922   0.8944   0.8958
  0.9023   0.9040   0.9122   0.9138   0.9229   0.9258   0.9317   0.9367
  0.9419   0.9492   0.9504   0.9527   0.9633   0.9668   0.9678   0.9721
  0.9778   0.9861   0.9888   0.9974   1.0118   1.0254   1.0313   1.0370
  1.0503   1.0585   1.0655   1.0992   1.1302   1.1331   1.1670   1.1691
  1.1897   1.1923   1.2186   1.2191   1.2345   1.2357   1.2403   1.2434
  1.2675   1.2689   1.2831   1.2846   1.2918   1.2930   1.2965   1.3109
  1.3134   1.3452   1.3557   1.3649   1.3796   1.3894   1.4544   1.4550
  1.4757   1.4776   1.5146   1.5469   1.5579   1.5812   1.5818   1.5926
  1.6222   1.6400   1.6448   1.7180   1.7209   1.7606   1.7637   1.7771
  1.7889   1.7930   1.8114   1.8174   1.8267   1.8362   1.8554   1.8618
  1.8723   1.9081   1.9308   1.9539   1.9617   1.9965   2.0243   2.0257
  2.0615   2.0618   2.1098   2.1242   2.1950   2.2071   2.2234   2.2286
  2.2304   2.2328   2.2468   2.2585   2.2664   2.2680   2.2818   2.2978
  2.3090   2.3197   2.3204   2.3258   2.3330   2.3990   2.4029   2.4181
  2.4274   2.4296   2.4353   2.4604   2.4608   2.4794   2.5013   2.5127
  2.5200   2.5237   2.5555   2.5598   2.5699   2.6023   2.6043   2.6566
  2.6598   2.6749   2.6782   2.6795   2.7020   2.7126   2.7432   2.7518
  2.7590   2.7813   2.8089   2.8092   2.8247   2.8784   2.9562   2.9569
  3.0441   3.0735   3.0853   3.0894   3.1112   3.1116   3.1391   3.1457
  3.1885   3.2149   3.2248   3.2516   3.2702   3.3873   3.4082   3.4571
  3.5579   3.6289   3.6767   3.7307   3.7580   3.8779   3.9231   4.0008
  4.0356   4.3128   4.7993   4.7999   9.7558   9.7573   9.7919   9.7923
  9.8080   9.8090   9.8600   9.8723  23.3022  23.4456  23.8114  23.8136
 23.8385  23.8413  23.9213  23.9377  23.9423  24.0556  24.0747  24.1021
 25.7672  25.7731  25.7926  25.8441  25.8552  25.9599  25.9647  26.0051
 26.0901  26.1029  26.1372  26.1689  26.2388  26.3560  26.3978  26.3989
 26.4999  26.5249  26.6757  26.6857  26.6941  26.7821  26.9157  27.1821
215.7465 215.7509 215.7885 215.7891 215.8081 215.8094 215.8807 215.8810
 --------------------------------------------------------------

          Ground-State Mulliken Net Atomic Charges

     Atom                 Charge (a.u.)
  ----------------------------------------
      1 C                    -0.186194
      2 C                    -1.646275
      3 Cl                    0.591815
      4 C                     0.866834
      5 Cl                    0.594704
      6 C                    -0.158418
      7 Cl                    0.579917
      8 C                    -0.526642
      9 H                     0.239301
     10 C                    -0.808260
     11 Cl                    0.442618
     12 C                    -0.207830
     13 C                    -1.669359
     14 Cl                    0.597359
     15 C                     0.878612
     16 Cl                    0.591525
     17 C                    -0.146394
     18 Cl                    0.580633
     19 C                    -0.514963
     20 H                     0.239138
     21 C                    -0.774123
     22 Cl                    0.436000
  ----------------------------------------
  Sum of atomic charges =     0.000000

 -----------------------------------------------------------------
                    Cartesian Multipole Moments
 -----------------------------------------------------------------
    Charge (ESU x 10^10)
                 0.0000
    Dipole Moment (Debye)
         X      -0.4939      Y       0.4132      Z      -0.8532
       Tot       1.0690
    Quadrupole Moments (Debye-Ang)
        XX    -167.3667     XY       4.1780     YY    -169.3600
        XZ       0.0975     YZ      -2.4933     ZZ    -169.9750
    Octopole Moments (Debye-Ang^2)
       XXX    -406.0726    XXY      27.2473    XYY    -126.6292
       YYY      62.6302    XXZ      20.3157    XYZ      -7.8663
       YYZ      24.6928    XZZ    -122.1699    YZZ      28.2655
       ZZZ      75.6898
    Hexadecapole Moments (Debye-Ang^3)
      XXXX   -7350.3223   XXXY     512.2715   XXYY   -1557.9478
      XYYY     454.9660   YYYY   -2060.1880   XXXZ    1672.7111
      XXYZ    -113.8912   XYYZ     556.5580   YYYZ    -302.5703
      XXZZ   -1908.9027   XYZZ     187.7051   YYZZ   -1037.5874
      XZZZ    1672.9289   YZZZ    -270.4599   ZZZZ   -4152.5052
 -----------------------------------------------------------------
Archival summary:
1\1\november\OPT\ProcedureUnspecified\BasisUnspecified\l8122\taweetha\FriJan1021:00:382020FriJan1021:00:382020\0\\#,OPT,ProcedureUnspecified,BasisUnspecified,\\0,1\Cl\C,1,1.74285\C,2,1.40234,1,119.697\C,3,1.40026,2,118.497,1,179.677,0\C,4,1.3892,3,120.786,2,0.158125,0\H,5,1.08085,4,120.036,3,-179.921,0\C,5,1.38723,4,119.496,3,-0.0832764,0\C,7,1.39788,5,121.843,4,0.00334705,0\C,8,1.49043,7,121.339,5,-179.074,0\C,9,1.39821,8,121.038,7,89.3313,0\C,10,1.38689,9,121.909,8,179.833,0\H,11,1.08057,10,120.532,9,-179.869,0\C,11,1.38884,10,119.421,9,0.130529,0\C,13,1.40039,11,120.804,10,0.093609,0\C,9,1.40223,8,121.326,7,-90.5585,0\Cl,3,1.73512,2,120.824,1,-0.180129,0\Cl,14,1.73538,13,120.551,11,179.902,0\Cl,15,1.74287,9,118.614,8,-0.0460547,0\Cl,4,1.74318,3,121.123,2,-179.731,0\Cl,13,1.74346,11,118.081,10,-179.95,0\Cl,7,1.74982,5,118.125,4,-179.911,0\Cl,10,1.75059,9,119.983,8,-0.149952,0\\\@

 Total job time:  24811.28s(wall), 24810.28s(cpu) 
 Fri Jan 10 21:00:38 2020

        *************************************************************
        *                                                           *
        *  Thank you very much for using Q-Chem.  Have a nice day.  *
        *                                                           *
        *************************************************************


 
User input: 2 of 2 
 
                  Welcome to Q-Chem
     A Quantum Leap Into The Future Of Chemistry


 Q-Chem 5.2 (devel), Q-Chem, Inc., Pleasanton, CA (2019)

 Yihan Shao,  Zhengting Gan,  E. Epifanovsky,  A. T. B. Gilbert,  M. Wormit,  
 J. Kussmann,  A. W. Lange,  A. Behn,  Jia Deng,  Xintian Feng,  D. Ghosh,  
 M. Goldey,  P. R. Horn,  L. D. Jacobson,  I. Kaliman,  T. Kus,  A. Landau,  
 Jie Liu,  E. I. Proynov,  R. M. Richard,  R. P. Steele,  E. J. Sundstrom,  
 H. L. Woodcock III,  P. M. Zimmerman,  D. Zuev,  B. Albrecht,  E. Alguire,  
 S. A. Baeppler,  D. Barton,  Z. Benda,  Y. A. Bernard,  E. J. Berquist,  
 K. B. Bravaya,  H. Burton,  D. Casanova,  Chun-Min Chang,  Yunqing Chen,  
 A. Chien,  K. D. Closser,  M. P. Coons,  S. Coriani,  S. Dasgupta,  
 A. L. Dempwolff,  M. Diedenhofen,  Hainam Do,  R. G. Edgar,  Po-Tung Fang,  
 S. Faraji,  S. Fatehi,  Qingguo Feng,  K. D. Fenk,  J. Fosso-Tande,  
 J. Gayvert,  Qinghui Ge,  A. Ghysels,  G. Gidofalvi,  J. Gomes,  
 J. Gonthier,  A. Gunina,  D. Hait,  M. W. D. Hanson-Heine,  
 P. H. P. Harbach,  A. W. Hauser,  M. F. Herbst,  J. E. Herr,  
 E. G. Hohenstein,  Z. C. Holden,  Kerwin Hui,  B. C. Huynh,  T.-C. Jagau,  
 Hyunjun Ji,  B. Kaduk,  K. Khistyaev,  Jaehoon Kim,  P. Klunzinger,  K. Koh,  
 D. Kosenkov,  L. Koulias,  T. Kowalczyk,  C. M. Krauter,  A. Kunitsa,  
 Ka Un Lao,  A. Laurent,  K. V. Lawler,  Joonho Lee,  D. Lefrancois,  
 S. Lehtola,  D. S. Levine,  Yi-Pei Li,  You-Sheng Lin,  Fenglai Liu,  
 E. Livshits,  A. Luenser,  P. Manohar,  E. Mansoor,  S. F. Manzer,  
 Shan-Ping Mao,  Yuezhi Mao,  N. Mardirossian,  A. V. Marenich,  
 T. Markovich,  L. A. Martinez-Martinez,  S. A. Maurer,  N. J. Mayhall,  
 S. C. McKenzie,  J.-M. Mewes,  P. Morgante,  A. F. Morrison,  
 J. W. Mullinax,  K. Nanda,  T. S. Nguyen-Beck,  R. Olivares-Amaya,  
 J. A. Parkhill,  Zheng Pei,  T. M. Perrine,  F. Plasser,  P. Pokhilko,  
 S. Prager,  A. Prociuk,  E. Ramos,  D. R. Rehn,  F. Rob,  M. Scheurer,  
 M. Schneider,  N. Sergueev,  S. M. Sharada,  S. Sharma,  D. W. Small,  
 T. Stauch,  T. Stein,  Yu-Chuan Su,  A. J. W. Thom,  A. Tkatchenko,  
 T. Tsuchimochi,  N. M. Tubman,  L. Vogt,  M. L. Vidal,  O. Vydrov,  
 M. A. Watson,  J. Wenzel,  M. de Wergifosse,  T. A. Wesolowski,  A. White,  
 J. Witte,  A. Yamada,  Jun Yang,  K. Yao,  S. Yeganeh,  S. R. Yost,  
 Zhi-Qiang You,  A. Zech,  Igor Ying Zhang,  Xing Zhang,  Yan Zhao,  
 Ying Zhu,  B. R. Brooks,  G. K. L. Chan,  C. J. Cramer,  M. S. Gordon,  
 W. J. Hehre,  A. Klamt,  M. W. Schmidt,  C. D. Sherrill,  D. G. Truhlar,  
 A. Aspuru-Guzik,  R. Baer,  A. T. Bell,  N. A. Besley,  Jeng-Da Chai,  
 A. E. DePrince, III,  R. A. DiStasio Jr.,  A. Dreuw,  B. D. Dunietz,  
 T. R. Furlani,  Chao-Ping Hsu,  Yousung Jung,  Jing Kong,  D. S. Lambrecht,  
 WanZhen Liang,  C. Ochsenfeld,  V. A. Rassolov,  L. V. Slipchenko,  
 J. E. Subotnik,  T. Van Voorhis,  J. M. Herbert,  A. I. Krylov,  
 P. M. W. Gill,  M. Head-Gordon

 Contributors to earlier versions of Q-Chem not listed above: 
 R. D. Adamson,  B. Austin,  J. Baker,  G. J. O. Beran,  K. Brandhorst,  
 S. T. Brown,  E. F. C. Byrd,  A. K. Chakraborty,  C.-L. Cheng,  
 Siu Hung Chien,  D. M. Chipman,  D. L. Crittenden,  H. Dachsel,  
 R. J. Doerksen,  A. D. Dutoi,  L. Fusti-Molnar,  W. A. Goddard III,  
 A. Golubeva-Zadorozhnaya,  S. R. Gwaltney,  G. Hawkins,  A. Heyden,  
 S. Hirata,  G. Kedziora,  F. J. Keil,  C. Kelley,  Jihan Kim,  R. A. King,  
 R. Z. Khaliullin,  P. P. Korambath,  W. Kurlancheek,  A. M. Lee,  M. S. Lee,  
 S. V. Levchenko,  Ching Yeh Lin,  D. Liotard,  R. C. Lochan,  I. Lotan,  
 P. E. Maslen,  N. Nair,  D. P. O'Neill,  D. Neuhauser,  E. Neuscamman,  
 C. M. Oana,  R. Olson,  B. Peters,  R. Peverati,  P. A. Pieniazek,  
 Y. M. Rhee,  J. Ritchie,  M. A. Rohrdanz,  E. Rosta,  N. J. Russ,  
 H. F. Schaefer III,  N. E. Schultz,  N. Shenvi,  A. C. Simmonett,  A. Sodt,  
 D. Stuck,  K. S. Thanthiriwatte,  V. Vanovschi,  Tao Wang,  A. Warshel,  
 C. F. Williams,  Q. Wu,  X. Xu,  W. Zhang

 Please cite Q-Chem as follows:
 Y. Shao et al., Mol. Phys. 113, 184-215 (2015)
 DOI: 10.1080/00268976.2014.952696

 Q-Chem 5.2.1 for Intel X86 EM64T Linux

 Parts of Q-Chem use Armadillo 8.300.2 (Tropical Shenanigans).
 http://arma.sourceforge.net/

 Q-Chem begins on Fri Jan 10 21:00:38 2020  

Host: 
0

     Scratch files written to /scratch/taweetham/qchem1805//
NAlpha2: 210
NElect   210
Mult     1
The previous job contains 0 fragments, simply inherited here

 Q-Chem warning in module libgen/rem_setup.C, line 2168:

 Setting Thresh to 1e-14


Checking the input file for inconsistencies... 	...done.

--------------------------------------------------------------
User input:
--------------------------------------------------------------

$MOLECULE
READ
$END

$REM
   JOB_TYPE 	FREQUENCY
   BASIS 	6-311++G**
   METHOD	B3LYP
   SCF_GUESS_ALWAYS     TRUE
   S2THRESH     15
   THRESH       15
   MEM_TOTAL    10000
$END

--------------------------------------------------------------
 ----------------------------------------------------------------
             Standard Nuclear Orientation (Angstroms)
    I     Atom           X                Y                Z
 ----------------------------------------------------------------
    1      C       0.7361516536    -0.2731248801    -0.1147789304
    2      C       1.5878410916     0.5276537539     0.6595754721
    3      Cl      0.8894975536     1.5295692902     1.9029857977
    4      C       2.9749108962     0.5404390656     0.4537326671
    5      Cl      4.0100855337     1.5404817809     1.4232107891
    6      C       3.5098542012    -0.2715644226    -0.5540224348
    7      Cl      5.2242975271    -0.3049790259    -0.8690150799
    8      C       2.6865044522    -1.0754691095    -1.3316527580
    9      H       3.1125038645    -1.6984191045    -2.1050082540
   10      C       1.3181788993    -1.0697272832    -1.1055698141
   11      Cl      0.3129841683    -2.0983274434    -2.1036345828
   12      C      -0.7373557723    -0.2793297084     0.1090964053
   13      C      -1.5769815967     0.6083718195    -0.5791302870
   14      Cl     -0.8587355308     1.7382628437    -1.6949295072
   15      C      -2.9669335413     0.6039225339    -0.3931796525
   16      Cl     -3.9831026767     1.7135646198    -1.2573088821
   17      C      -3.5179657601    -0.3190247918     0.5041872170
   18      Cl     -5.2373779991    -0.3889797960     0.7823854229
   19      C      -2.7064453147    -1.2082369163     1.1974446595
   20      H      -3.1448017191    -1.9164698444     1.8862809605
   21      C      -1.3342990094    -1.1806694949     0.9952707999
   22      Cl     -0.3463817140    -2.3180954722     1.8852994087
 ----------------------------------------------------------------
 Molecular Point Group                 C1    NOp =  1
 Largest Abelian Subgroup              C1    NOp =  1
 Nuclear Repulsion Energy =        2740.83895169 hartrees
 There are      105 alpha and      105 beta electrons
 Requested basis set is 6-311++G(d,p)
 There are 186 shells and 518 basis functions

 Total QAlloc Memory Limit  10000 MB
 Mega-Array Size       188 MB
 MEM_STATIC part       192 MB
 A cutoff of  1.0D-15 yielded  12473 shell pairs
 There are    108484 function pairs (    116698 Cartesian)
 Smallest overlap matrix eigenvalue = 8.47E-08
 Linear dependence detected in AO basis
 Number of orthogonalized atomic orbitals = 513
 Maximum deviation from orthogonality = 4.075E-10
 Guess from superposition of atomic densities
 Warning:  Energy on first SCF cycle will be non-variational
 SAD guess density has 210.000000 electrons

 -----------------------------------------------------------------------
  General SCF calculation program by
  Eric Jon Sundstrom, Paul Horn, Yuezhi Mao, Dmitri Zuev, Alec White,
  David Stuck, Shaama M.S., Shane Yost, Joonho Lee, David Small,
  Daniel Levine, Susi Lehtola, Hugh Burton, Evgeny Epifanovsky,
  Bang C. Huynh
 -----------------------------------------------------------------------
 Exchange:     0.2000 Hartree-Fock + 0.0800 Slater + 0.7200 B88
 Correlation:  0.1900 VWN1RPA + 0.8100 LYP
 Using SG-1 standard quadrature grid
 A restricted SCF calculation will be
 performed using DIIS
 SCF converges when DIIS error is below 1.0e-08
 ---------------------------------------
  Cycle       Energy         DIIS error
 ---------------------------------------
    1   -4145.0614425654      2.65e-02  
    2   -4140.2608341301      1.77e-03  
    3   -4140.1908624496      2.19e-03  
    4   -4140.3502592836      5.88e-04  
    5   -4140.3605843221      2.59e-04  
    6   -4140.3625827917      9.06e-05  
    7   -4140.3628195808      3.44e-05  
    8   -4140.3628568283      8.07e-06  
    9   -4140.3628584773      3.95e-06  
   10   -4140.3628590243      5.68e-07  
   11   -4140.3628590345      1.28e-07  
   12   -4140.3628590348      5.88e-08  
   13   -4140.3628590349      1.81e-08  
   14   -4140.3628590349      4.85e-09  Convergence criterion met
 ---------------------------------------
 SCF time:   CPU 948.85s  wall 949.00s 
 SCF   energy in the final basis set =    -4140.3628590349
 Total energy in the final basis set =    -4140.3628590349

 --------------------------------------------------------------

                    Orbital Energies (a.u.)
 --------------------------------------------------------------

 Alpha MOs
 -- Occupied --
********-101.5825-101.5824-101.5824-101.5817-101.5817-101.5810-101.5809
-10.2853 -10.2852 -10.2825 -10.2825 -10.2817 -10.2816 -10.2785 -10.2785
-10.2452 -10.2449 -10.2262 -10.2261  -9.4973  -9.4972  -9.4970  -9.4970
 -9.4964  -9.4963  -9.4957  -9.4956  -7.2622  -7.2622  -7.2618  -7.2618
 -7.2615  -7.2615  -7.2606  -7.2606  -7.2520  -7.2519  -7.2519  -7.2519
 -7.2513  -7.2513  -7.2512  -7.2512  -7.2511  -7.2510  -7.2504  -7.2503
 -7.2503  -7.2502  -7.2499  -7.2499  -0.9704  -0.9581  -0.9217  -0.9124
 -0.9108  -0.9035  -0.8772  -0.8756  -0.8439  -0.8408  -0.8043  -0.7632
 -0.7574  -0.7438  -0.6646  -0.6455  -0.6411  -0.6198  -0.5592  -0.5536
 -0.5533  -0.5273  -0.5007  -0.4910  -0.4754  -0.4741  -0.4739  -0.4637
 -0.4637  -0.4462  -0.4292  -0.4291  -0.4223  -0.4077  -0.3970  -0.3938
 -0.3906  -0.3632  -0.3611  -0.3585  -0.3583  -0.3490  -0.3487  -0.3441
 -0.3438  -0.3324  -0.3323  -0.3243  -0.3240  -0.2822  -0.2816  -0.2724
 -0.2712
 -- Virtual --
 -0.0668  -0.0656  -0.0636  -0.0581  -0.0541  -0.0444  -0.0096  -0.0064
 -0.0015   0.0034   0.0076   0.0103   0.0193   0.0209   0.0245   0.0252
  0.0392   0.0423   0.0476   0.0491   0.0561   0.0590   0.0604   0.0667
  0.0693   0.0700   0.0803   0.0817   0.0821   0.0887   0.0891   0.0928
  0.0947   0.0986   0.0998   0.1042   0.1096   0.1120   0.1125   0.1141
  0.1161   0.1176   0.1213   0.1264   0.1323   0.1335   0.1345   0.1367
  0.1422   0.1453   0.1507   0.1513   0.1552   0.1592   0.1647   0.1663
  0.1669   0.1691   0.1745   0.1820   0.1887   0.1892   0.1913   0.1937
  0.2031   0.2057   0.2093   0.2171   0.2200   0.2212   0.2234   0.2271
  0.2317   0.2333   0.2411   0.2416   0.2446   0.2471   0.2479   0.2560
  0.2565   0.2580   0.2641   0.2644   0.2692   0.2711   0.2772   0.2775
  0.2850   0.2867   0.2938   0.2952   0.2999   0.3031   0.3092   0.3120
  0.3137   0.3190   0.3215   0.3373   0.3434   0.3574   0.3876   0.3896
  0.3998   0.4295   0.4313   0.4345   0.4411   0.4424   0.4499   0.4535
  0.4544   0.4588   0.4592   0.4689   0.4692   0.4707   0.4815   0.4855
  0.4870   0.4990   0.4998   0.5059   0.5080   0.5157   0.5221   0.5266
  0.5505   0.5515   0.5629   0.5655   0.5707   0.5735   0.5779   0.5875
  0.6022   0.6031   0.6041   0.6048   0.6140   0.6248   0.6271   0.6272
  0.6329   0.6360   0.6476   0.6487   0.6524   0.6744   0.6750   0.6794
  0.6829   0.6898   0.7097   0.7174   0.7722   0.7800   0.7854   0.8034
  0.8089   0.8175   0.8191   0.8216   0.8283   0.8322   0.8355   0.8371
  0.8376   0.8402   0.8417   0.8438   0.8461   0.8510   0.8518   0.8534
  0.8586   0.8624   0.8708   0.8712   0.8913   0.8922   0.8944   0.8957
  0.9023   0.9041   0.9122   0.9138   0.9229   0.9258   0.9317   0.9367
  0.9419   0.9492   0.9503   0.9527   0.9632   0.9668   0.9678   0.9720
  0.9777   0.9861   0.9888   0.9974   1.0117   1.0253   1.0313   1.0370
  1.0503   1.0585   1.0656   1.0992   1.1302   1.1331   1.1670   1.1691
  1.1897   1.1924   1.2185   1.2190   1.2344   1.2357   1.2403   1.2435
  1.2675   1.2688   1.2831   1.2845   1.2918   1.2931   1.2965   1.3109
  1.3134   1.3453   1.3557   1.3648   1.3795   1.3895   1.4544   1.4551
  1.4757   1.4776   1.5146   1.5470   1.5579   1.5812   1.5818   1.5926
  1.6222   1.6400   1.6448   1.7180   1.7209   1.7606   1.7637   1.7770
  1.7890   1.7930   1.8114   1.8174   1.8267   1.8363   1.8554   1.8618
  1.8723   1.9081   1.9308   1.9539   1.9617   1.9966   2.0243   2.0257
  2.0615   2.0618   2.1098   2.1242   2.1950   2.2072   2.2234   2.2286
  2.2305   2.2328   2.2468   2.2585   2.2664   2.2680   2.2819   2.2979
  2.3091   2.3197   2.3204   2.3258   2.3330   2.3993   2.4031   2.4181
  2.4273   2.4297   2.4354   2.4604   2.4609   2.4793   2.5013   2.5127
  2.5200   2.5237   2.5555   2.5598   2.5699   2.6024   2.6044   2.6566
  2.6598   2.6748   2.6783   2.6795   2.7021   2.7126   2.7432   2.7519
  2.7590   2.7813   2.8089   2.8093   2.8247   2.8784   2.9562   2.9569
  3.0441   3.0735   3.0853   3.0894   3.1112   3.1116   3.1391   3.1458
  3.1885   3.2149   3.2249   3.2517   3.2702   3.3873   3.4082   3.4571
  3.5579   3.6289   3.6767   3.7307   3.7581   3.8778   3.9231   4.0008
  4.0356   4.3128   4.7993   4.7999   9.7558   9.7574   9.7919   9.7924
  9.8080   9.8090   9.8600   9.8723  23.3022  23.4456  23.8114  23.8136
 23.8385  23.8414  23.9213  23.9377  23.9422  24.0556  24.0747  24.1021
 25.7674  25.7734  25.7928  25.8444  25.8555  25.9601  25.9650  26.0053
 26.0904  26.1032  26.1376  26.1693  26.2389  26.3561  26.3980  26.3989
 26.5000  26.5249  26.6758  26.6858  26.6939  26.7821  26.9157  27.1821
215.7465 215.7509 215.7885 215.7891 215.8081 215.8094 215.8807 215.8810
 --------------------------------------------------------------

          Ground-State Mulliken Net Atomic Charges

     Atom                 Charge (a.u.)
  ----------------------------------------
      1 C                    -0.201135
      2 C                    -1.637155
      3 Cl                    0.590948
      4 C                     0.867805
      5 Cl                    0.594633
      6 C                    -0.163781
      7 Cl                    0.580397
      8 C                    -0.520219
      9 H                     0.239133
     10 C                    -0.798397
     11 Cl                    0.440239
     12 C                    -0.199836
     13 C                    -1.672725
     14 Cl                    0.599447
     15 C                     0.879596
     16 Cl                    0.591309
     17 C                    -0.146990
     18 Cl                    0.580212
     19 C                    -0.520512
     20 H                     0.239201
     21 C                    -0.779569
     22 Cl                    0.437398
  ----------------------------------------
  Sum of atomic charges =     0.000000

 -----------------------------------------------------------------
                    Cartesian Multipole Moments
 -----------------------------------------------------------------
    Charge (ESU x 10^10)
                 0.0000
    Dipole Moment (Debye)
         X      -0.0111      Y      -1.0663      Z      -0.0628
       Tot       1.0682
    Quadrupole Moments (Debye-Ang)
        XX    -169.7408     XY       0.2947     YY    -168.5687
        XZ      -4.8742     YZ      -0.0298     ZZ    -167.7559
    Octopole Moments (Debye-Ang^2)
       XXX      -0.3418    XXY     -10.3099    XYY      -1.0827
       YYY      11.0869    XXZ      -0.5640    XYZ       9.7508
       YYZ       0.4085    XZZ       1.2065    YZZ       1.3206
       ZZZ       0.0078
    Hexadecapole Moments (Debye-Ang^3)
      XXXX   -9089.4726   XXXY       3.2341   XXYY   -1824.0275
      XYYY      -1.3624   YYYY   -1993.6227   XXXZ     -18.0695
      XXYZ      -0.3260   XYYZ      10.2689   YYYZ      -6.7511
      XXZZ   -1808.4883   XYZZ      -0.0099   YYZZ    -613.0616
      XZZZ      15.9841   YZZZ       6.5959   ZZZZ   -1914.4164
 -----------------------------------------------------------------
 Calculating MO derivatives via CPSCF
    1     0    69    0.0167370  
    2     0    69    0.0050859  
    3     0    69    0.0006615  
    4     0    69    0.0000584  
    5    56    13    0.0000047  
    6    69     0    0.0000003  Converged
 Time for AOints: 1689.7 s (CPU) 1689.8 s (wall)
 ------------------------------------------------------------------------------
                     AOints        : Timing summary (seconds)
 ------------------------------------------------------------------------------
     job step          cpu (% of tot)      sys (% of tot)     wall (% of tot)
 ------------------------------------------------------------------------------
  AOints            0.1690E+04 (10.2)   0.9000E-05 ( 2.0)   0.1690E+04 (10.2)
 ------------------------------------------------------------------------------
   Grand Totals     0.1664E+05          0.4490E-03          0.1664E+05
 ------------------------------------------------------------------------------
 Polarizability Matrix (a.u.)
            1           2           3
    1-331.1840781  -0.5062069   2.4312949
    2  -0.5062069-203.5694799   0.0558125
    3   2.4312949   0.0558125-201.5649966
 Calculating analytic Hessian of the SCF energy

 Direct stationary perturbation theory relativistic correction:

 rels  =       6.314349250130
 relv  =     -24.621932627692
 rel2e =       6.972541097106
 E_rel =     -11.335042280455

 Hessian of the SCF Energy
            1           2           3           4           5           6
    1   0.6362801   0.0294702  -0.0393626  -0.1836797  -0.0900833  -0.0822238
    2   0.0294702   0.3661788   0.2182595  -0.0493185  -0.1343128  -0.0807127
    3  -0.0393626   0.2182595   0.4225186  -0.0361038  -0.0738916  -0.1358710
    4  -0.1836797  -0.0493185  -0.0361038   0.5876622   0.0626261  -0.0036352
    5  -0.0900833  -0.1343128  -0.0738916   0.0626261   0.2983038   0.1954667
    6  -0.0822238  -0.0807127  -0.1358710  -0.0036352   0.1954667   0.3401044
    7   0.0063843  -0.0032922  -0.0040918  -0.0587392   0.0252411   0.0348118
    8   0.0097500  -0.0158846  -0.0242773   0.0273520  -0.0715376  -0.0584955
    9   0.0107271  -0.0222561  -0.0225856   0.0371334  -0.0581321  -0.0949452
   10  -0.0331614  -0.0473711  -0.0477147  -0.2865035   0.0147110   0.0530604
   11  -0.0132971   0.0166294   0.0156998  -0.0270012  -0.0735759  -0.0161846
   12  -0.0091389   0.0211404   0.0298334   0.0063246  -0.0228718  -0.0823673
   13  -0.0021161   0.0024328   0.0036591  -0.0245789  -0.0230513  -0.0217806
   14   0.0002214   0.0030122  -0.0007789  -0.0090950  -0.0062269  -0.0085838
   15   0.0011647  -0.0011165   0.0022130  -0.0060517  -0.0063647  -0.0036091
   16   0.0007364  -0.0051423  -0.0058713  -0.0142096   0.0178682   0.0231058
   17  -0.0043169  -0.0311464  -0.0341841   0.0573232   0.0170242   0.0058523
   18  -0.0051211  -0.0340531  -0.0379875   0.0677898   0.0121800   0.0066035
   19  -0.0021366   0.0006657   0.0010358   0.0030253   0.0009943   0.0012242
   20   0.0000762   0.0000910   0.0011289  -0.0017698   0.0004379  -0.0034493
   21   0.0002781   0.0010218   0.0001774  -0.0019135  -0.0038863  -0.0003897
   22  -0.0130179   0.0488353   0.0585531  -0.0575561  -0.0206595  -0.0141036
   23   0.0188657   0.0177096   0.0094904  -0.0201453  -0.0071192  -0.0047443
   24   0.0244253   0.0046587   0.0082678  -0.0136391  -0.0046704  -0.0032063
   25  -0.0048166  -0.0012014   0.0002099  -0.0009140  -0.0005152  -0.0005945
   26  -0.0009456   0.0033097  -0.0017913  -0.0004484  -0.0005278   0.0005733
   27   0.0005128  -0.0017537   0.0029431  -0.0004643   0.0006017  -0.0002067
   28  -0.1486240   0.0255865   0.0425803   0.0642913   0.0147304   0.0072471
   29   0.0657663  -0.1376814  -0.0996262  -0.0248289  -0.0256184  -0.0314063
   30   0.0883543  -0.0926931  -0.1773371  -0.0377073  -0.0381629  -0.0310654
   31   0.0024295  -0.0013978  -0.0014628  -0.0015837   0.0003298   0.0012849
   32  -0.0161623  -0.0148698  -0.0185017   0.0027758   0.0025507  -0.0019328
   33  -0.0180487  -0.0209505  -0.0168749   0.0040657  -0.0015800   0.0015437
   34  -0.2135050  -0.0000472   0.0217959  -0.0255919  -0.0077005  -0.0039347
   35  -0.0011157  -0.0760213   0.0001805  -0.0175490   0.0035374   0.0029649
   36   0.0213972   0.0000483  -0.0794851  -0.0155067   0.0012557   0.0071834
   37  -0.0256079   0.0194841  -0.0136692  -0.0002032   0.0019994   0.0021306
   38   0.0084515   0.0038789  -0.0015145  -0.0021864  -0.0012716   0.0011262
   39  -0.0032783  -0.0031545   0.0066608   0.0018652  -0.0011271  -0.0010684
   40  -0.0024211   0.0026502  -0.0023651  -0.0000057   0.0012996  -0.0011359
   41  -0.0018816  -0.0024887   0.0003233   0.0002821  -0.0005513  -0.0002928
   42   0.0017102  -0.0003035  -0.0022476  -0.0014521   0.0009442  -0.0004239
   43   0.0009207   0.0016081  -0.0008332  -0.0004272   0.0000786   0.0002407
   44   0.0025389   0.0006609   0.0041655   0.0004297  -0.0003654  -0.0002746
   45  -0.0015982   0.0041391   0.0018462   0.0006687   0.0000704  -0.0001321
   46  -0.0001352   0.0010611  -0.0009437  -0.0001032   0.0004293   0.0004245
   47  -0.0002477  -0.0001430   0.0003837   0.0000731  -0.0001149  -0.0002968
   48   0.0002721   0.0002116   0.0000113   0.0000402   0.0001491   0.0001711
   49  -0.0006200   0.0001593  -0.0002548   0.0002311  -0.0001531  -0.0002052
   50  -0.0001305  -0.0013467   0.0001728  -0.0000960   0.0001048   0.0000049
   51   0.0000319   0.0001141  -0.0013030  -0.0001996   0.0001752   0.0002342
   52   0.0011475  -0.0000330  -0.0000439  -0.0003340   0.0002647   0.0003869
   53   0.0000432   0.0000183  -0.0001525  -0.0000060  -0.0000172   0.0000132
   54  -0.0002050  -0.0001458  -0.0000082   0.0000642  -0.0000659  -0.0000750
   55   0.0017724  -0.0009109   0.0013593  -0.0004640   0.0002955   0.0003423
   56  -0.0008131  -0.0001875   0.0049641   0.0004255   0.0003462   0.0003548
   57   0.0012881   0.0051813   0.0007568   0.0007261  -0.0006274  -0.0007654
   58  -0.0000406  -0.0008950   0.0008202  -0.0001318   0.0001888   0.0002460
   59   0.0001094   0.0002622  -0.0000252   0.0000468   0.0000508   0.0000736
   60  -0.0000686   0.0000944   0.0001769   0.0000625   0.0000075   0.0000836
   61  -0.0180266  -0.0201939   0.0209103  -0.0008646   0.0020788   0.0023134
   62  -0.0082062   0.0042576   0.0005129   0.0021057  -0.0005223  -0.0012039
   63   0.0106899   0.0022836   0.0003453  -0.0021546   0.0007223  -0.0012456
   64  -0.0017697  -0.0021476   0.0017939   0.0006800  -0.0009700   0.0007948
   65   0.0019179  -0.0019333  -0.0005342  -0.0009981  -0.0005946   0.0011500
   66  -0.0018118  -0.0000052  -0.0020557   0.0000876  -0.0001966  -0.0005529
            7           8           9          10          11          12
    1   0.0063843   0.0097500   0.0107271  -0.0331614  -0.0132971  -0.0091389
    2  -0.0032922  -0.0158846  -0.0222561  -0.0473711   0.0166294   0.0211404
    3  -0.0040918  -0.0242773  -0.0225856  -0.0477147   0.0156998   0.0298334
    4  -0.0587392   0.0273520   0.0371334  -0.2865035  -0.0270012   0.0063246
    5   0.0252411  -0.0715376  -0.0581321   0.0147110  -0.0735759  -0.0228718
    6   0.0348118  -0.0584955  -0.0949452   0.0530604  -0.0161846  -0.0823673
    7   0.0817083  -0.0379910  -0.0545475  -0.0154772   0.0205868   0.0262149
    8  -0.0379910   0.0913779   0.0955124   0.0059595  -0.0059550  -0.0114317
    9  -0.0545475   0.0955124   0.1284493   0.0097889  -0.0137807  -0.0137631
   10  -0.0154772   0.0059595   0.0097889   0.5605751   0.0094232  -0.0616155
   11   0.0205868  -0.0059550  -0.0137807   0.0094232   0.2976571   0.2177505
   12   0.0262149  -0.0114317  -0.0137631  -0.0616155   0.2177505   0.3619613
   13  -0.0074483  -0.0021159  -0.0014648  -0.0813162  -0.0445434  -0.0407862
   14   0.0027651   0.0009658   0.0017176  -0.0443522  -0.0696106  -0.0494779
   15   0.0041440   0.0024638   0.0014257  -0.0405409  -0.0492951  -0.0696234
   16  -0.0028993  -0.0006307   0.0003697  -0.1244242   0.0615193   0.0804892
   17  -0.0034173   0.0033143   0.0000213   0.0198827  -0.1411347  -0.1003711
   18  -0.0027774  -0.0004725   0.0038003   0.0333559  -0.1072053  -0.1825523
   19  -0.0010444   0.0004180   0.0006454  -0.0314829   0.0003039   0.0059087
   20   0.0008377  -0.0000551  -0.0002655   0.0153865   0.0015491  -0.0043635
   21   0.0011251  -0.0002052  -0.0003441   0.0230186  -0.0019931  -0.0027863
   22   0.0004870   0.0009857   0.0008040   0.0584648  -0.0221968  -0.0333566
   23   0.0010264  -0.0013416  -0.0006170   0.0109581  -0.0199785  -0.0317344
   24   0.0009252  -0.0005878  -0.0017811   0.0041786  -0.0264027  -0.0241100
   25   0.0000838   0.0000353   0.0000129  -0.0018271  -0.0019064  -0.0010614
   26   0.0000120  -0.0000067   0.0000838  -0.0024535   0.0019937  -0.0030167
   27  -0.0000184   0.0000824   0.0000135  -0.0017105  -0.0030774   0.0017788
   28  -0.0017214  -0.0037656  -0.0033029  -0.0470133   0.0196866   0.0296182
   29  -0.0015007   0.0029201  -0.0010248   0.0191405  -0.0087624  -0.0115194
   30  -0.0007828  -0.0006727   0.0033168   0.0291142  -0.0116619  -0.0191575
   31   0.0003468  -0.0000800  -0.0001281   0.0014540  -0.0007063  -0.0011679
   32  -0.0001809  -0.0008452  -0.0010812  -0.0000308  -0.0004396   0.0003023
   33  -0.0002395  -0.0010716  -0.0010609  -0.0004465   0.0004219  -0.0001310
   34  -0.0024799   0.0016832   0.0018347   0.0008737  -0.0023056  -0.0019436
   35  -0.0023078  -0.0024644   0.0003455  -0.0015731   0.0016055  -0.0041625
   36  -0.0026669  -0.0002572  -0.0022667  -0.0009985  -0.0041667   0.0009495
   37   0.0000256  -0.0001681  -0.0013972  -0.0004360  -0.0005190   0.0006447
   38  -0.0011090  -0.0004743  -0.0008910  -0.0001219  -0.0003869  -0.0000993
   39  -0.0011861   0.0002877  -0.0004037   0.0002391   0.0002333  -0.0001149
   40  -0.0000894   0.0001120   0.0001117   0.0004829  -0.0000061   0.0002188
   41  -0.0001655   0.0003450  -0.0000398   0.0000902  -0.0000387   0.0000176
   42   0.0000978  -0.0000509   0.0001959   0.0002451  -0.0002418  -0.0001208
   43   0.0004618  -0.0001065   0.0002235  -0.0000501  -0.0000980  -0.0000485
   44  -0.0000246  -0.0000645   0.0002361   0.0001072   0.0004433   0.0000633
   45   0.0002394  -0.0000211  -0.0000891  -0.0000297  -0.0000419   0.0002044
   46   0.0000373  -0.0000915  -0.0001760   0.0000830   0.0000774   0.0002376
   47   0.0000007   0.0000347   0.0000618  -0.0000424  -0.0001359  -0.0000989
   48  -0.0000360  -0.0000624  -0.0000796   0.0000050   0.0001041   0.0000487
   49  -0.0000419  -0.0000280  -0.0000197  -0.0001027  -0.0002864  -0.0002965
   50   0.0001247   0.0001675  -0.0000764  -0.0000503  -0.0000474  -0.0001341
   51   0.0001112  -0.0000825   0.0000685   0.0000265  -0.0000018   0.0000082
   52  -0.0001129  -0.0001157  -0.0001201   0.0001150   0.0002098   0.0001270
   53  -0.0000161  -0.0000006   0.0000019   0.0000102   0.0000245   0.0000024
   54   0.0000086   0.0000242   0.0000204  -0.0000233  -0.0000409  -0.0000178
   55   0.0003858   0.0002608  -0.0001551   0.0000208   0.0000760   0.0000752
   56   0.0002410  -0.0002142  -0.0001551  -0.0000447   0.0002308   0.0001271
   57  -0.0001056   0.0002833   0.0001196   0.0000496  -0.0000943   0.0001960
   58   0.0000530  -0.0000980  -0.0000744  -0.0000223   0.0000625  -0.0000270
   59  -0.0000108  -0.0000413  -0.0000627   0.0000115  -0.0000454   0.0000084
   60  -0.0000005  -0.0000416  -0.0000595   0.0000323   0.0000062   0.0000111
   61   0.0001521  -0.0014700  -0.0004786  -0.0006226   0.0006011  -0.0004313
   62  -0.0009104  -0.0005476   0.0003885   0.0001473   0.0000012   0.0000777
   63  -0.0011652  -0.0009114  -0.0003873  -0.0000296  -0.0000711  -0.0001416
   64  -0.0000737   0.0001042   0.0002131   0.0003609   0.0003148   0.0000130
   65   0.0000899   0.0003074   0.0000136   0.0002137  -0.0000227  -0.0002087
   66  -0.0000605  -0.0000128   0.0003561  -0.0000027   0.0000398  -0.0001080
           13          14          15          16          17          18
    1  -0.0021161   0.0002214   0.0011647   0.0007364  -0.0043169  -0.0051211
    2   0.0024328   0.0030122  -0.0011165  -0.0051423  -0.0311464  -0.0340531
    3   0.0036591  -0.0007789   0.0022130  -0.0058713  -0.0341841  -0.0379875
    4  -0.0245789  -0.0090950  -0.0060517  -0.0142096   0.0573232   0.0677898
    5  -0.0230513  -0.0062269  -0.0063647   0.0178682   0.0170242   0.0121800
    6  -0.0217806  -0.0085838  -0.0036091   0.0231058   0.0058523   0.0066035
    7  -0.0074483   0.0027651   0.0041440  -0.0028993  -0.0034173  -0.0027774
    8  -0.0021159   0.0009658   0.0024638  -0.0006307   0.0033143  -0.0004725
    9  -0.0014648   0.0017176   0.0014257   0.0003697   0.0000213   0.0038003
   10  -0.0813162  -0.0443522  -0.0405409  -0.1244242   0.0198827   0.0333559
   11  -0.0445434  -0.0696106  -0.0492951   0.0615193  -0.1411347  -0.1072053
   12  -0.0407862  -0.0494779  -0.0696234   0.0804892  -0.1003711  -0.1825523
   13   0.1161649   0.0662319   0.0581548  -0.0018083  -0.0031585  -0.0028078
   14   0.0662319   0.0893230   0.0804243  -0.0177743  -0.0156361  -0.0182148
   15   0.0581548   0.0804243   0.0912228  -0.0194397  -0.0205994  -0.0172801
   16  -0.0018083  -0.0177743  -0.0194397   0.5108717   0.0498740  -0.0075253
   17  -0.0031585  -0.0156361  -0.0205994   0.0498740   0.3434148   0.2523649
   18  -0.0028078  -0.0182148  -0.0172801  -0.0075253   0.2523649   0.4014477
   19   0.0018386   0.0003185   0.0000047  -0.1588577   0.0014153   0.0237838
   20   0.0049694  -0.0023008  -0.0025222  -0.0013129  -0.0302125  -0.0080440
   21   0.0052500  -0.0017056  -0.0037732   0.0207258  -0.0085097  -0.0358253
   22   0.0004492   0.0035627   0.0045482  -0.1741018  -0.0534645  -0.0419555
   23   0.0008041   0.0017013  -0.0022374  -0.0968512  -0.1595895  -0.1000587
   24   0.0014235  -0.0026772   0.0002856  -0.0908420  -0.1068919  -0.1643660
   25  -0.0000038  -0.0009228  -0.0010011   0.0090615  -0.0119058  -0.0143856
   26  -0.0000166  -0.0002563  -0.0006175   0.0075324  -0.0065612  -0.0118861
   27   0.0000282  -0.0004663  -0.0002446   0.0075588  -0.0089060  -0.0083545
   28   0.0000609  -0.0001013  -0.0002016  -0.0434431  -0.0549958  -0.0543302
   29   0.0001177  -0.0000651   0.0005512  -0.0153676   0.0176975   0.0161607
   30   0.0000173   0.0005710   0.0000938  -0.0095393   0.0224242   0.0325850
   31  -0.0006481  -0.0007567  -0.0007984  -0.0011441   0.0028532   0.0041434
   32  -0.0007085  -0.0008334  -0.0005271   0.0004116   0.0037414  -0.0007436
   33  -0.0007369  -0.0005103  -0.0007383   0.0013208  -0.0011735   0.0027822
   34  -0.0001251   0.0002143   0.0003012  -0.0006102   0.0001073   0.0000609
   35  -0.0009654  -0.0000780  -0.0002162  -0.0001564  -0.0013336  -0.0001391
   36  -0.0010523  -0.0003938  -0.0000357  -0.0002734  -0.0001507  -0.0013099
   37  -0.0001058  -0.0000817   0.0000298   0.0002301   0.0001354  -0.0002029
   38  -0.0004694  -0.0001279  -0.0001724   0.0001619   0.0001319  -0.0001929
   39   0.0003837   0.0002601   0.0001800  -0.0001785  -0.0000247   0.0002157
   40   0.0000373   0.0000052  -0.0000351  -0.0000462  -0.0001482   0.0001156
   41   0.0001100   0.0000331   0.0000744   0.0000362   0.0001659   0.0000898
   42  -0.0001675  -0.0000479  -0.0000750  -0.0000227   0.0000918   0.0001040
   43   0.0000811   0.0000412   0.0000108  -0.0001001   0.0000446   0.0000311
   44  -0.0001075  -0.0001314  -0.0001267   0.0003245  -0.0000585  -0.0000146
   45   0.0002264   0.0000803   0.0000371  -0.0002647   0.0001347   0.0000255
   46  -0.0001519  -0.0001139  -0.0000969   0.0002545  -0.0000201  -0.0001228
   47   0.0001257   0.0000895   0.0000715  -0.0002044   0.0000359   0.0000666
   48  -0.0000866  -0.0000585  -0.0000371   0.0001590  -0.0000510  -0.0000424
   49   0.0002585   0.0001862   0.0001780  -0.0004606   0.0000767   0.0001478
   50   0.0000339   0.0000365   0.0000612  -0.0000925  -0.0000210   0.0000413
   51  -0.0001157  -0.0000539  -0.0000355   0.0001243  -0.0000387  -0.0000339
   52  -0.0003028  -0.0001893  -0.0001575   0.0004508  -0.0001047  -0.0001184
   53  -0.0000198  -0.0000104  -0.0000101   0.0000301  -0.0000200   0.0000003
   54   0.0000521   0.0000385   0.0000269  -0.0000835   0.0000249   0.0000075
   55  -0.0000453  -0.0000690  -0.0000645   0.0001674   0.0000053  -0.0000477
   56   0.0000417  -0.0000135  -0.0000418   0.0000315  -0.0000205  -0.0000024
   57   0.0001211   0.0000365   0.0000360  -0.0000343   0.0000842   0.0000099
   58  -0.0000359  -0.0000197  -0.0000249   0.0000340  -0.0000261   0.0000005
   59  -0.0000001   0.0000033  -0.0000036  -0.0000039   0.0000139   0.0000068
   60  -0.0000067  -0.0000052  -0.0000108   0.0000025   0.0000043   0.0000056
   61  -0.0002763  -0.0000596  -0.0001202   0.0003240  -0.0002288   0.0000644
   62   0.0004602   0.0002303   0.0002488  -0.0002577   0.0001314   0.0001049
   63  -0.0004091  -0.0002404  -0.0001019   0.0002134  -0.0001331   0.0000032
   64   0.0000711  -0.0000109  -0.0000029  -0.0000167   0.0000688  -0.0000985
   65  -0.0001715  -0.0001050  -0.0000447   0.0000051   0.0000584   0.0000083
   66   0.0000978   0.0000861   0.0000442   0.0000088   0.0000391   0.0001684
           19          20          21          22          23          24
    1  -0.0021366   0.0000762   0.0002781  -0.0130179   0.0188657   0.0244253
    2   0.0006657   0.0000910   0.0010218   0.0488353   0.0177096   0.0046587
    3   0.0010358   0.0011289   0.0001774   0.0585531   0.0094904   0.0082678
    4   0.0030253  -0.0017698  -0.0019135  -0.0575561  -0.0201453  -0.0136391
    5   0.0009943   0.0004379  -0.0038863  -0.0206595  -0.0071192  -0.0046704
    6   0.0012242  -0.0034493  -0.0003897  -0.0141036  -0.0047443  -0.0032063
    7  -0.0010444   0.0008377   0.0011251   0.0004870   0.0010264   0.0009252
    8   0.0004180  -0.0000551  -0.0002052   0.0009857  -0.0013416  -0.0005878
    9   0.0006454  -0.0002655  -0.0003441   0.0008040  -0.0006170  -0.0017811
   10  -0.0314829   0.0153865   0.0230186   0.0584648   0.0109581   0.0041786
   11   0.0003039   0.0015491  -0.0019931  -0.0221968  -0.0199785  -0.0264027
   12   0.0059087  -0.0043635  -0.0027863  -0.0333566  -0.0317344  -0.0241100
   13   0.0018386   0.0049694   0.0052500   0.0004492   0.0008041   0.0014235
   14   0.0003185  -0.0023008  -0.0017056   0.0035627   0.0017013  -0.0026772
   15   0.0000047  -0.0025222  -0.0037732   0.0045482  -0.0022374   0.0002856
   16  -0.1588577  -0.0013129   0.0207258  -0.1741018  -0.0968512  -0.0908420
   17   0.0014153  -0.0302125  -0.0085097  -0.0534645  -0.1595895  -0.1068919
   18   0.0237838  -0.0080440  -0.0358253  -0.0419555  -0.1000587  -0.1643660
   19   0.2298826   0.0005840  -0.0348812  -0.0443828  -0.0025567   0.0050146
   20   0.0005840   0.0265097   0.0171769  -0.0177342   0.0039062   0.0019888
   21  -0.0348812   0.0171769   0.0365910  -0.0121393  -0.0003857   0.0061517
   22  -0.0443828  -0.0177342  -0.0121393   0.6757500   0.0210203  -0.0657441
   23  -0.0025567   0.0039062  -0.0003857   0.0210203   0.3916138   0.3038091
   24   0.0050146   0.0019888   0.0061517  -0.0657441   0.3038091   0.4748276
   25   0.0004750  -0.0004185  -0.0010072  -0.0993131   0.0653088   0.0846199
   26   0.0007772  -0.0010644   0.0017314   0.0652935  -0.1404640  -0.1316418
   27   0.0003419   0.0019732  -0.0006439   0.0847475  -0.1316151  -0.1958186
   28   0.0043903  -0.0000908  -0.0001025  -0.3215865   0.0277433   0.0736213
   29  -0.0023895   0.0013074  -0.0033044  -0.0150221  -0.0824821  -0.0235654
   30  -0.0026809  -0.0036813   0.0008505   0.0248483  -0.0303866  -0.0982632
   31  -0.0015246  -0.0005457  -0.0003668  -0.0265045  -0.0270946  -0.0256208
   32  -0.0006269  -0.0001228  -0.0000861  -0.0109497  -0.0050497  -0.0090727
   33  -0.0004541  -0.0001046   0.0000076  -0.0072706  -0.0064576  -0.0015419
   34   0.0011404  -0.0000198  -0.0002260   0.0017777   0.0006764   0.0012932
   35   0.0000512  -0.0000142   0.0001410   0.0007299   0.0009941  -0.0051201
   36  -0.0000668   0.0001488   0.0000335   0.0013938  -0.0049869  -0.0004888
   37  -0.0003460  -0.0000039   0.0000734  -0.0004752  -0.0005082   0.0006603
   38  -0.0003021  -0.0000231   0.0000753  -0.0003243   0.0002946   0.0007499
   39   0.0003625  -0.0000041  -0.0000769   0.0003221  -0.0002233  -0.0007140
   40  -0.0001112   0.0000167   0.0000109   0.0004132  -0.0002250  -0.0001387
   41   0.0001315   0.0000012  -0.0000283  -0.0002805  -0.0001937  -0.0003169
   42  -0.0001081  -0.0000043   0.0000175  -0.0001973   0.0001095   0.0000996
   43   0.0001136  -0.0000068  -0.0000253   0.0000155   0.0000363   0.0000536
   44  -0.0002221   0.0000179   0.0000511  -0.0000871   0.0002403   0.0001005
   45   0.0001009   0.0000010  -0.0000122   0.0000575  -0.0001189   0.0001855
   46  -0.0003006   0.0000134   0.0000591  -0.0000421  -0.0000557   0.0001115
   47   0.0002064  -0.0000064  -0.0000463   0.0000772  -0.0000141  -0.0000405
   48  -0.0001405   0.0000061   0.0000260  -0.0000573   0.0000329   0.0000395
   49   0.0004512  -0.0000193  -0.0000941   0.0001709  -0.0000311  -0.0000406
   50   0.0001171  -0.0000168  -0.0000308   0.0000051  -0.0000141  -0.0000831
   51  -0.0000957  -0.0000025   0.0000026  -0.0000427  -0.0000167   0.0000106
   52  -0.0004012   0.0000161   0.0000811  -0.0001212   0.0001549   0.0001459
   53  -0.0000249   0.0000037   0.0000042  -0.0000009   0.0000065   0.0000106
   54   0.0000715  -0.0000020  -0.0000128   0.0000215  -0.0000355  -0.0000128
   55  -0.0001241  -0.0000013   0.0000247  -0.0000143   0.0000677   0.0000475
   56  -0.0001663   0.0000037   0.0000404  -0.0000607   0.0003069  -0.0000255
   57   0.0001222  -0.0000090  -0.0000091   0.0000368   0.0000492   0.0001660
   58  -0.0000669   0.0000005   0.0000125  -0.0000389   0.0000840  -0.0000147
   59   0.0000178  -0.0000037  -0.0000068  -0.0000186  -0.0000110   0.0000045
   60  -0.0000096  -0.0000023  -0.0000008  -0.0000145  -0.0000049  -0.0000406
   61  -0.0004641   0.0000274   0.0000717  -0.0007139   0.0008196  -0.0001879
   62   0.0004324  -0.0000113  -0.0000773   0.0003432  -0.0006343  -0.0003749
   63  -0.0003212   0.0000370   0.0000394  -0.0002092   0.0004032   0.0004564
   64  -0.0000739  -0.0000047   0.0000251   0.0003293  -0.0001039  -0.0002996
   65  -0.0001453   0.0000034   0.0000237  -0.0000551   0.0001206   0.0001474
   66   0.0001420  -0.0000061  -0.0000232  -0.0002459  -0.0002749  -0.0001462
           25          26          27          28          29          30
    1  -0.0048166  -0.0009456   0.0005128  -0.1486240   0.0657663   0.0883543
    2  -0.0012014   0.0033097  -0.0017537   0.0255865  -0.1376814  -0.0926931
    3   0.0002099  -0.0017913   0.0029431   0.0425803  -0.0996262  -0.1773371
    4  -0.0009140  -0.0004484  -0.0004643   0.0642913  -0.0248289  -0.0377073
    5  -0.0005152  -0.0005278   0.0006017   0.0147304  -0.0256184  -0.0381629
    6  -0.0005945   0.0005733  -0.0002067   0.0072471  -0.0314063  -0.0310654
    7   0.0000838   0.0000120  -0.0000184  -0.0017214  -0.0015007  -0.0007828
    8   0.0000353  -0.0000067   0.0000824  -0.0037656   0.0029201  -0.0006727
    9   0.0000129   0.0000838   0.0000135  -0.0033029  -0.0010248   0.0033168
   10  -0.0018271  -0.0024535  -0.0017105  -0.0470133   0.0191405   0.0291142
   11  -0.0019064   0.0019937  -0.0030774   0.0196866  -0.0087624  -0.0116619
   12  -0.0010614  -0.0030167   0.0017788   0.0296182  -0.0115194  -0.0191575
   13  -0.0000038  -0.0000166   0.0000282   0.0000609   0.0001177   0.0000173
   14  -0.0009228  -0.0002563  -0.0004663  -0.0001013  -0.0000651   0.0005710
   15  -0.0010011  -0.0006175  -0.0002446  -0.0002016   0.0005512   0.0000938
   16   0.0090615   0.0075324   0.0075588  -0.0434431  -0.0153676  -0.0095393
   17  -0.0119058  -0.0065612  -0.0089060  -0.0549958   0.0176975   0.0224242
   18  -0.0143856  -0.0118861  -0.0083545  -0.0543302   0.0161607   0.0325850
   19   0.0004750   0.0007772   0.0003419   0.0043903  -0.0023895  -0.0026809
   20  -0.0004185  -0.0010644   0.0019732  -0.0000908   0.0013074  -0.0036813
   21  -0.0010072   0.0017314  -0.0006439  -0.0001025  -0.0033044   0.0008505
   22  -0.0993131   0.0652935   0.0847475  -0.3215865  -0.0150221   0.0248483
   23   0.0653088  -0.1404640  -0.1316151   0.0277433  -0.0824821  -0.0303866
   24   0.0846199  -0.1316418  -0.1958186   0.0736213  -0.0235654  -0.0982632
   25   0.1051920  -0.0674167  -0.0896681  -0.0082316   0.0176121   0.0217308
   26  -0.0674167   0.1411741   0.1441870  -0.0017267   0.0031015   0.0005028
   27  -0.0896681   0.1441870   0.2009677  -0.0003039  -0.0026023   0.0000221
   28  -0.0082316  -0.0017267  -0.0003039   0.5993784  -0.0056005  -0.0826059
   29   0.0176121   0.0031015  -0.0026023  -0.0056005   0.2959892   0.2005628
   30   0.0217308   0.0005028   0.0000221  -0.0826059   0.2005628   0.3581111
   31   0.0007027  -0.0004955  -0.0010017  -0.0760401  -0.0401460  -0.0364353
   32   0.0005900  -0.0009956   0.0016798  -0.0393898  -0.0678247  -0.0455490
   33   0.0002029   0.0018338  -0.0006139  -0.0357759  -0.0451973  -0.0669371
   34  -0.0000361  -0.0001011  -0.0000780  -0.0178473   0.0072305   0.0117440
   35   0.0007908   0.0002793  -0.0001002   0.0177447   0.0044833  -0.0019220
   36   0.0009203   0.0000456   0.0001397   0.0234581  -0.0003467  -0.0001955
   37  -0.0001361  -0.0000497   0.0000553  -0.0009297  -0.0018575  -0.0023672
   38  -0.0002093   0.0000604  -0.0000034  -0.0022554  -0.0005642  -0.0005661
   39   0.0002228  -0.0000779   0.0000730   0.0020463   0.0012134  -0.0012194
   40   0.0000550   0.0000083   0.0000018   0.0001347   0.0010900  -0.0010875
   41   0.0001040  -0.0000536   0.0000412   0.0015370  -0.0007147   0.0008999
   42  -0.0000642   0.0000670  -0.0000473  -0.0002882  -0.0003906  -0.0003469
   43  -0.0000210  -0.0000158   0.0000312  -0.0006294  -0.0001388  -0.0000451
   44  -0.0000573  -0.0000441  -0.0000111  -0.0005571  -0.0000098   0.0001124
   45  -0.0000308  -0.0000127   0.0000082  -0.0004837  -0.0000762  -0.0001273
   46  -0.0000353   0.0000006  -0.0000058  -0.0002735  -0.0004025  -0.0004534
   47   0.0000222   0.0000017   0.0000065   0.0000710   0.0002292   0.0002706
   48  -0.0000235   0.0000047  -0.0000088  -0.0001144  -0.0002149  -0.0001051
   49   0.0000343   0.0000050   0.0000014   0.0003308   0.0002301   0.0002360
   50   0.0000241   0.0000153  -0.0000032   0.0002126   0.0001338   0.0001252
   51   0.0000041  -0.0000071   0.0000046   0.0001119  -0.0000516  -0.0000065
   52  -0.0000677  -0.0000186  -0.0000093  -0.0004836  -0.0003924  -0.0003727
   53  -0.0000018  -0.0000048   0.0000020  -0.0000362  -0.0000145  -0.0000444
   54   0.0000113   0.0000066  -0.0000002   0.0000642   0.0000618   0.0000395
   55  -0.0000412   0.0000206  -0.0000099  -0.0007469  -0.0003447  -0.0002692
   56  -0.0000814  -0.0000108   0.0000085  -0.0008114  -0.0006250  -0.0004890
   57  -0.0000277  -0.0000003  -0.0000397  -0.0003033   0.0002237   0.0004442
   58  -0.0000222   0.0000007   0.0000040  -0.0002163  -0.0001813  -0.0001723
   59  -0.0000011   0.0000003   0.0000008  -0.0000145   0.0001029   0.0000351
   60   0.0000036  -0.0000013   0.0000062   0.0000000   0.0001155   0.0000844
   61  -0.0002094   0.0000133   0.0000044  -0.0015382  -0.0022125  -0.0021313
   62   0.0001990   0.0001200  -0.0001124   0.0025032  -0.0010024   0.0005331
   63  -0.0001498  -0.0000340   0.0000721  -0.0019247  -0.0006928  -0.0001326
   64   0.0000708   0.0000244  -0.0000174   0.0007484  -0.0007957   0.0006090
   65  -0.0000484  -0.0000666   0.0000680  -0.0004763  -0.0005967  -0.0002036
   66   0.0000755   0.0000509  -0.0000506   0.0009950   0.0011274  -0.0006547
           31          32          33          34          35          36
    1   0.0024295  -0.0161623  -0.0180487  -0.2135050  -0.0011157   0.0213972
    2  -0.0013978  -0.0148698  -0.0209505  -0.0000472  -0.0760213   0.0000483
    3  -0.0014628  -0.0185017  -0.0168749   0.0217959   0.0001805  -0.0794851
    4  -0.0015837   0.0027758   0.0040657  -0.0255919  -0.0175490  -0.0155067
    5   0.0003298   0.0025507  -0.0015800  -0.0077005   0.0035374   0.0012557
    6   0.0012849  -0.0019328   0.0015437  -0.0039347   0.0029649   0.0071834
    7   0.0003468  -0.0001809  -0.0002395  -0.0024799  -0.0023078  -0.0026669
    8  -0.0000800  -0.0008452  -0.0010716   0.0016832  -0.0024644  -0.0002572
    9  -0.0001281  -0.0010812  -0.0010609   0.0018347   0.0003455  -0.0022667
   10   0.0014540  -0.0000308  -0.0004465   0.0008737  -0.0015731  -0.0009985
   11  -0.0007063  -0.0004396   0.0004219  -0.0023056   0.0016055  -0.0041667
   12  -0.0011679   0.0003023  -0.0001310  -0.0019436  -0.0041625   0.0009495
   13  -0.0006481  -0.0007085  -0.0007369  -0.0001251  -0.0009654  -0.0010523
   14  -0.0007567  -0.0008334  -0.0005103   0.0002143  -0.0000780  -0.0003938
   15  -0.0007984  -0.0005271  -0.0007383   0.0003012  -0.0002162  -0.0000357
   16  -0.0011441   0.0004116   0.0013208  -0.0006102  -0.0001564  -0.0002734
   17   0.0028532   0.0037414  -0.0011735   0.0001073  -0.0013336  -0.0001507
   18   0.0041434  -0.0007436   0.0027822   0.0000609  -0.0001391  -0.0013099
   19  -0.0015246  -0.0006269  -0.0004541   0.0011404   0.0000512  -0.0000668
   20  -0.0005457  -0.0001228  -0.0001046  -0.0000198  -0.0000142   0.0001488
   21  -0.0003668  -0.0000861   0.0000076  -0.0002260   0.0001410   0.0000335
   22  -0.0265045  -0.0109497  -0.0072706   0.0017777   0.0007299   0.0013938
   23  -0.0270946  -0.0050497  -0.0064576   0.0006764   0.0009941  -0.0049869
   24  -0.0256208  -0.0090727  -0.0015419   0.0012932  -0.0051201  -0.0004888
   25   0.0007027   0.0005900   0.0002029  -0.0000361   0.0007908   0.0009203
   26  -0.0004955  -0.0009956   0.0018338  -0.0001011   0.0002793   0.0000456
   27  -0.0010017   0.0016798  -0.0006139  -0.0000780  -0.0001002   0.0001397
   28  -0.0760401  -0.0393898  -0.0357759  -0.0178473   0.0177447   0.0234581
   29  -0.0401460  -0.0678247  -0.0451973   0.0072305   0.0044833  -0.0003467
   30  -0.0364353  -0.0455490  -0.0669371   0.0117440  -0.0019220  -0.0001955
   31   0.1023577   0.0645970   0.0580472  -0.0018937   0.0020467   0.0020450
   32   0.0645970   0.0872956   0.0758522  -0.0016551  -0.0021314   0.0004681
   33   0.0580472   0.0758522   0.0867352  -0.0019571  -0.0001232  -0.0020241
   34  -0.0018937  -0.0016551  -0.0019571   0.6361323  -0.0237073  -0.0435980
   35   0.0020467  -0.0021314  -0.0001232  -0.0237073   0.4165345  -0.2193520
   36   0.0020450   0.0004681  -0.0020241  -0.0435980  -0.2193520   0.3722400
   37   0.0006830   0.0009822   0.0001885  -0.1815775   0.0522467  -0.0304788
   38   0.0008705  -0.0005649   0.0001173   0.0979384  -0.1523398   0.0736360
   39   0.0009046  -0.0011452  -0.0007155  -0.0717687   0.0794155  -0.1185212
   40  -0.0000699  -0.0000768  -0.0000490   0.0062324   0.0033270  -0.0032222
   41  -0.0001243   0.0002421   0.0000453  -0.0112621  -0.0211409   0.0243760
   42   0.0002016  -0.0000197   0.0003343   0.0099157   0.0224823  -0.0173158
   43   0.0003728  -0.0002346  -0.0000171  -0.0320820   0.0529292  -0.0427936
   44  -0.0003225  -0.0000409  -0.0000318   0.0146180   0.0205385  -0.0163437
   45  -0.0000357   0.0002313  -0.0000919  -0.0083739  -0.0214112   0.0249575
   46   0.0000734   0.0001571   0.0001131  -0.0021625  -0.0027972   0.0033273
   47   0.0000110  -0.0000991  -0.0001000  -0.0003464   0.0027867   0.0008129
   48   0.0000002   0.0000293   0.0000393   0.0010848   0.0011481   0.0025113
   49  -0.0000149  -0.0000019   0.0000140   0.0009206   0.0051413  -0.0047517
   50  -0.0000587   0.0000687  -0.0000494   0.0043424  -0.0389393   0.0341474
   51  -0.0001200  -0.0000185   0.0001819  -0.0040023   0.0340281  -0.0303392
   52  -0.0000700   0.0001292   0.0001597  -0.0021695  -0.0007971   0.0008571
   53   0.0000026   0.0000047   0.0000090  -0.0000853   0.0003294  -0.0011051
   54   0.0000234  -0.0000181  -0.0000241   0.0002406  -0.0010241  -0.0000226
   55   0.0003635   0.0000861  -0.0002548  -0.0144098  -0.0551504   0.0521662
   56   0.0001495   0.0001143   0.0003009  -0.0213740   0.0196532  -0.0086976
   57  -0.0002679  -0.0001123  -0.0001391   0.0218322  -0.0042309   0.0076010
   58   0.0000711   0.0000423   0.0000829  -0.0048423   0.0011705   0.0002415
   59  -0.0000230  -0.0000543  -0.0000488   0.0008659   0.0028804   0.0017872
   60  -0.0000190  -0.0000703  -0.0000629   0.0004985   0.0017645   0.0033702
   61   0.0007454   0.0003581   0.0010805  -0.1505089  -0.0312858   0.0405628
   62   0.0007806  -0.0005329  -0.0011556  -0.0769285  -0.1597167   0.1005333
   63   0.0008176   0.0002585  -0.0009319   0.0811090   0.0946698  -0.1543551
   64  -0.0001082  -0.0001123  -0.0000248   0.0027633   0.0012213  -0.0009636
   65   0.0001099   0.0003864  -0.0000259   0.0178738  -0.0194446   0.0185421
   66  -0.0000438   0.0000562   0.0002633  -0.0158448   0.0206619  -0.0126278
           37          38          39          40          41          42
    1  -0.0256079   0.0084515  -0.0032783  -0.0024211  -0.0018816   0.0017102
    2   0.0194841   0.0038789  -0.0031545   0.0026502  -0.0024887  -0.0003035
    3  -0.0136692  -0.0015145   0.0066608  -0.0023651   0.0003233  -0.0022476
    4  -0.0002032  -0.0021864   0.0018652  -0.0000057   0.0002821  -0.0014521
    5   0.0019994  -0.0012716  -0.0011271   0.0012996  -0.0005513   0.0009442
    6   0.0021306   0.0011262  -0.0010684  -0.0011359  -0.0002928  -0.0004239
    7   0.0000256  -0.0011090  -0.0011861  -0.0000894  -0.0001655   0.0000978
    8  -0.0001681  -0.0004743   0.0002877   0.0001120   0.0003450  -0.0000509
    9  -0.0013972  -0.0008910  -0.0004037   0.0001117  -0.0000398   0.0001959
   10  -0.0004360  -0.0001219   0.0002391   0.0004829   0.0000902   0.0002451
   11  -0.0005190  -0.0003869   0.0002333  -0.0000061  -0.0000387  -0.0002418
   12   0.0006447  -0.0000993  -0.0001149   0.0002188   0.0000176  -0.0001208
   13  -0.0001058  -0.0004694   0.0003837   0.0000373   0.0001100  -0.0001675
   14  -0.0000817  -0.0001279   0.0002601   0.0000052   0.0000331  -0.0000479
   15   0.0000298  -0.0001724   0.0001800  -0.0000351   0.0000744  -0.0000750
   16   0.0002301   0.0001619  -0.0001785  -0.0000462   0.0000362  -0.0000227
   17   0.0001354   0.0001319  -0.0000247  -0.0001482   0.0001659   0.0000918
   18  -0.0002029  -0.0001929   0.0002157   0.0001156   0.0000898   0.0001040
   19  -0.0003460  -0.0003021   0.0003625  -0.0001112   0.0001315  -0.0001081
   20  -0.0000039  -0.0000231  -0.0000041   0.0000167   0.0000012  -0.0000043
   21   0.0000734   0.0000753  -0.0000769   0.0000109  -0.0000283   0.0000175
   22  -0.0004752  -0.0003243   0.0003221   0.0004132  -0.0002805  -0.0001973
   23  -0.0005082   0.0002946  -0.0002233  -0.0002250  -0.0001937   0.0001095
   24   0.0006603   0.0007499  -0.0007140  -0.0001387  -0.0003169   0.0000996
   25  -0.0001361  -0.0002093   0.0002228   0.0000550   0.0001040  -0.0000642
   26  -0.0000497   0.0000604  -0.0000779   0.0000083  -0.0000536   0.0000670
   27   0.0000553  -0.0000034   0.0000730   0.0000018   0.0000412  -0.0000473
   28  -0.0009297  -0.0022554   0.0020463   0.0001347   0.0015370  -0.0002882
   29  -0.0018575  -0.0005642   0.0012134   0.0010900  -0.0007147  -0.0003906
   30  -0.0023672  -0.0005661  -0.0012194  -0.0010875   0.0008999  -0.0003469
   31   0.0006830   0.0008705   0.0009046  -0.0000699  -0.0001243   0.0002016
   32   0.0009822  -0.0005649  -0.0011452  -0.0000768   0.0002421  -0.0000197
   33   0.0001885   0.0001173  -0.0007155  -0.0000490   0.0000453   0.0003343
   34  -0.1815775   0.0979384  -0.0717687   0.0062324  -0.0112621   0.0099157
   35   0.0522467  -0.1523398   0.0794155   0.0033270  -0.0211409   0.0224823
   36  -0.0304788   0.0736360  -0.1185212  -0.0032222   0.0243760  -0.0173158
   37   0.5884134  -0.0602927  -0.0075419  -0.0604938  -0.0323553   0.0340743
   38  -0.0602927   0.3426055  -0.1957089  -0.0301658  -0.0836986   0.0585977
   39  -0.0075419  -0.1957089   0.2937542   0.0319404   0.0589042  -0.0806235
   40  -0.0604938  -0.0301658   0.0319404   0.0842436   0.0454067  -0.0502970
   41  -0.0323553  -0.0836986   0.0589042   0.0454067   0.1121218  -0.0963433
   42   0.0340743   0.0585977  -0.0806235  -0.0502970  -0.0963433   0.1053761
   43  -0.2873056  -0.0198959   0.0481711  -0.0161022  -0.0071902   0.0090075
   44   0.0266830  -0.0780920   0.0169093  -0.0235314  -0.0087154   0.0139553
   45   0.0062275   0.0229664  -0.0770256   0.0237493   0.0118237  -0.0104728
   46  -0.0241406   0.0254121  -0.0193210  -0.0075577   0.0023486  -0.0013217
   47   0.0097633  -0.0080599   0.0083409  -0.0031503   0.0014153  -0.0017100
   48  -0.0052652   0.0063149  -0.0023205   0.0036846  -0.0024673   0.0009605
   49  -0.0157002  -0.0201620   0.0206620  -0.0028649   0.0005862   0.0003430
   50  -0.0645925   0.0191827  -0.0054038   0.0037609   0.0032925  -0.0000094
   51   0.0604574  -0.0113193   0.0059148  -0.0024395   0.0004125   0.0037812
   52   0.0030444  -0.0012159   0.0011540  -0.0010719  -0.0004834   0.0005916
   53   0.0019401  -0.0004283   0.0034772  -0.0009733  -0.0001097   0.0002861
   54  -0.0016217   0.0038772   0.0004638   0.0010011   0.0002161  -0.0002653
   55  -0.0571039   0.0221696  -0.0124401   0.0004592  -0.0010316   0.0007737
   56   0.0216626  -0.0083589   0.0045504  -0.0011486  -0.0014870   0.0006156
   57  -0.0119500   0.0045266  -0.0025494   0.0008254   0.0006013  -0.0016178
   58  -0.0008992   0.0005982  -0.0005390   0.0000842  -0.0000333   0.0000103
   59   0.0004836  -0.0003734  -0.0005953  -0.0000042   0.0000188  -0.0000847
   60  -0.0004490  -0.0006006  -0.0003739  -0.0000140  -0.0000764  -0.0000064
   61   0.0647385  -0.0164065   0.0068125  -0.0016581   0.0041045  -0.0029548
   62   0.0283040  -0.0336112   0.0318950   0.0015649   0.0026489   0.0009811
   63  -0.0332501   0.0374526  -0.0235006  -0.0006800   0.0006628   0.0035162
   64  -0.0016737  -0.0004901   0.0011751   0.0003500   0.0000718  -0.0000982
   65  -0.0032581   0.0022204   0.0019753   0.0001880  -0.0010924   0.0010754
   66   0.0036434   0.0016260   0.0019661  -0.0001953   0.0010767  -0.0008221
           43          44          45          46          47          48
    1   0.0009207   0.0025389  -0.0015982  -0.0001352  -0.0002477   0.0002721
    2   0.0016081   0.0006609   0.0041391   0.0010611  -0.0001430   0.0002116
    3  -0.0008332   0.0041655   0.0018462  -0.0009437   0.0003837   0.0000113
    4  -0.0004272   0.0004297   0.0006687  -0.0001032   0.0000731   0.0000402
    5   0.0000786  -0.0003654   0.0000704   0.0004293  -0.0001149   0.0001491
    6   0.0002407  -0.0002746  -0.0001321   0.0004245  -0.0002968   0.0001711
    7   0.0004618  -0.0000246   0.0002394   0.0000373   0.0000007  -0.0000360
    8  -0.0001065  -0.0000645  -0.0000211  -0.0000915   0.0000347  -0.0000624
    9   0.0002235   0.0002361  -0.0000891  -0.0001760   0.0000618  -0.0000796
   10  -0.0000501   0.0001072  -0.0000297   0.0000830  -0.0000424   0.0000050
   11  -0.0000980   0.0004433  -0.0000419   0.0000774  -0.0001359   0.0001041
   12  -0.0000485   0.0000633   0.0002044   0.0002376  -0.0000989   0.0000487
   13   0.0000811  -0.0001075   0.0002264  -0.0001519   0.0001257  -0.0000866
   14   0.0000412  -0.0001314   0.0000803  -0.0001139   0.0000895  -0.0000585
   15   0.0000108  -0.0001267   0.0000371  -0.0000969   0.0000715  -0.0000371
   16  -0.0001001   0.0003245  -0.0002647   0.0002545  -0.0002044   0.0001590
   17   0.0000446  -0.0000585   0.0001347  -0.0000201   0.0000359  -0.0000510
   18   0.0000311  -0.0000146   0.0000255  -0.0001228   0.0000666  -0.0000424
   19   0.0001136  -0.0002221   0.0001009  -0.0003006   0.0002064  -0.0001405
   20  -0.0000068   0.0000179   0.0000010   0.0000134  -0.0000064   0.0000061
   21  -0.0000253   0.0000511  -0.0000122   0.0000591  -0.0000463   0.0000260
   22   0.0000155  -0.0000871   0.0000575  -0.0000421   0.0000772  -0.0000573
   23   0.0000363   0.0002403  -0.0001189  -0.0000557  -0.0000141   0.0000329
   24   0.0000536   0.0001005   0.0001855   0.0001115  -0.0000405   0.0000395
   25  -0.0000210  -0.0000573  -0.0000308  -0.0000353   0.0000222  -0.0000235
   26  -0.0000158  -0.0000441  -0.0000127   0.0000006   0.0000017   0.0000047
   27   0.0000312  -0.0000111   0.0000082  -0.0000058   0.0000065  -0.0000088
   28  -0.0006294  -0.0005571  -0.0004837  -0.0002735   0.0000710  -0.0001144
   29  -0.0001388  -0.0000098  -0.0000762  -0.0004025   0.0002292  -0.0002149
   30  -0.0000451   0.0001124  -0.0001273  -0.0004534   0.0002706  -0.0001051
   31   0.0003728  -0.0003225  -0.0000357   0.0000734   0.0000110   0.0000002
   32  -0.0002346  -0.0000409   0.0002313   0.0001571  -0.0000991   0.0000293
   33  -0.0000171  -0.0000318  -0.0000919   0.0001131  -0.0001000   0.0000393
   34  -0.0320820   0.0146180  -0.0083739  -0.0021625  -0.0003464   0.0010848
   35   0.0529292   0.0205385  -0.0214112  -0.0027972   0.0027867   0.0011481
   36  -0.0427936  -0.0163437   0.0249575   0.0033273   0.0008129   0.0025113
   37  -0.2873056   0.0266830   0.0062275  -0.0241406   0.0097633  -0.0052652
   38  -0.0198959  -0.0780920   0.0229664   0.0254121  -0.0080599   0.0063149
   39   0.0481711   0.0169093  -0.0770256  -0.0193210   0.0083409  -0.0023205
   40  -0.0161022  -0.0235314   0.0237493  -0.0075577  -0.0031503   0.0036846
   41  -0.0071902  -0.0087154   0.0118237   0.0023486   0.0014153  -0.0024673
   42   0.0090075   0.0139553  -0.0104728  -0.0013217  -0.0017100   0.0009605
   43   0.5648083  -0.0021183  -0.0578774  -0.0826607   0.0501581  -0.0368645
   44  -0.0021183   0.3528814  -0.2202577   0.0504184  -0.0847743   0.0500515
   45  -0.0578774  -0.2202577   0.3115402  -0.0370658   0.0499687  -0.0616238
   46  -0.0826607   0.0504184  -0.0370658   0.1168964  -0.0735222   0.0520140
   47   0.0501581  -0.0847743   0.0499687  -0.0735222   0.1117640  -0.0807577
   48  -0.0368645   0.0500515  -0.0616238   0.0520140  -0.0807577   0.0763301
   49  -0.1261124  -0.0720345   0.0738089  -0.0013750   0.0195325  -0.0169886
   50  -0.0251755  -0.1660679   0.1021909   0.0030316  -0.0200849   0.0202182
   51   0.0316565   0.1078589  -0.1565716  -0.0021758   0.0181538  -0.0130329
   52  -0.0319574  -0.0010085   0.0053166   0.0017946  -0.0004048   0.0000056
   53  -0.0180554   0.0007306   0.0044756  -0.0056174  -0.0027838   0.0024572
   54   0.0205751   0.0023262  -0.0014627   0.0046897   0.0018234  -0.0030292
   55   0.0588799   0.0251741  -0.0294317   0.0003397  -0.0041087   0.0040903
   56  -0.0121285  -0.0266789   0.0313517  -0.0010036   0.0011177   0.0023046
   57   0.0040745   0.0266196  -0.0177324   0.0013180   0.0026818   0.0009542
   58  -0.0017816   0.0019648  -0.0009124   0.0000159   0.0010240  -0.0008826
   59   0.0026133   0.0012874   0.0029685   0.0000006  -0.0003755   0.0005990
   60  -0.0014623   0.0030781   0.0024247   0.0000336   0.0004713  -0.0001325
   61  -0.0479039  -0.0230254   0.0267668   0.0000646   0.0001247  -0.0001915
   62  -0.0224869  -0.0114156   0.0118677  -0.0001024   0.0000769  -0.0005308
   63   0.0262780   0.0119496  -0.0156482   0.0000053  -0.0005673  -0.0000332
   64   0.0014859   0.0008393  -0.0010582  -0.0006212   0.0008365  -0.0007049
   65   0.0001339  -0.0003378  -0.0003311   0.0007767  -0.0009596   0.0005112
   66  -0.0003770  -0.0004133  -0.0002423  -0.0006516   0.0005030  -0.0006462
           49          50          51          52          53          54
    1  -0.0006200  -0.0001305   0.0000319   0.0011475   0.0000432  -0.0002050
    2   0.0001593  -0.0013467   0.0001141  -0.0000330   0.0000183  -0.0001458
    3  -0.0002548   0.0001728  -0.0013030  -0.0000439  -0.0001525  -0.0000082
    4   0.0002311  -0.0000960  -0.0001996  -0.0003340  -0.0000060   0.0000642
    5  -0.0001531   0.0001048   0.0001752   0.0002647  -0.0000172  -0.0000659
    6  -0.0002052   0.0000049   0.0002342   0.0003869   0.0000132  -0.0000750
    7  -0.0000419   0.0001247   0.0001112  -0.0001129  -0.0000161   0.0000086
    8  -0.0000280   0.0001675  -0.0000825  -0.0001157  -0.0000006   0.0000242
    9  -0.0000197  -0.0000764   0.0000685  -0.0001201   0.0000019   0.0000204
   10  -0.0001027  -0.0000503   0.0000265   0.0001150   0.0000102  -0.0000233
   11  -0.0002864  -0.0000474  -0.0000018   0.0002098   0.0000245  -0.0000409
   12  -0.0002965  -0.0001341   0.0000082   0.0001270   0.0000024  -0.0000178
   13   0.0002585   0.0000339  -0.0001157  -0.0003028  -0.0000198   0.0000521
   14   0.0001862   0.0000365  -0.0000539  -0.0001893  -0.0000104   0.0000385
   15   0.0001780   0.0000612  -0.0000355  -0.0001575  -0.0000101   0.0000269
   16  -0.0004606  -0.0000925   0.0001243   0.0004508   0.0000301  -0.0000835
   17   0.0000767  -0.0000210  -0.0000387  -0.0001047  -0.0000200   0.0000249
   18   0.0001478   0.0000413  -0.0000339  -0.0001184   0.0000003   0.0000075
   19   0.0004512   0.0001171  -0.0000957  -0.0004012  -0.0000249   0.0000715
   20  -0.0000193  -0.0000168  -0.0000025   0.0000161   0.0000037  -0.0000020
   21  -0.0000941  -0.0000308   0.0000026   0.0000811   0.0000042  -0.0000128
   22   0.0001709   0.0000051  -0.0000427  -0.0001212  -0.0000009   0.0000215
   23  -0.0000311  -0.0000141  -0.0000167   0.0001549   0.0000065  -0.0000355
   24  -0.0000406  -0.0000831   0.0000106   0.0001459   0.0000106  -0.0000128
   25   0.0000343   0.0000241   0.0000041  -0.0000677  -0.0000018   0.0000113
   26   0.0000050   0.0000153  -0.0000071  -0.0000186  -0.0000048   0.0000066
   27   0.0000014  -0.0000032   0.0000046  -0.0000093   0.0000020  -0.0000002
   28   0.0003308   0.0002126   0.0001119  -0.0004836  -0.0000362   0.0000642
   29   0.0002301   0.0001338  -0.0000516  -0.0003924  -0.0000145   0.0000618
   30   0.0002360   0.0001252  -0.0000065  -0.0003727  -0.0000444   0.0000395
   31  -0.0000149  -0.0000587  -0.0001200  -0.0000700   0.0000026   0.0000234
   32  -0.0000019   0.0000687  -0.0000185   0.0001292   0.0000047  -0.0000181
   33   0.0000140  -0.0000494   0.0001819   0.0001597   0.0000090  -0.0000241
   34   0.0009206   0.0043424  -0.0040023  -0.0021695  -0.0000853   0.0002406
   35   0.0051413  -0.0389393   0.0340281  -0.0007971   0.0003294  -0.0010241
   36  -0.0047517   0.0341474  -0.0303392   0.0008571  -0.0011051  -0.0000226
   37  -0.0157002  -0.0645925   0.0604574   0.0030444   0.0019401  -0.0016217
   38  -0.0201620   0.0191827  -0.0113193  -0.0012159  -0.0004283   0.0038772
   39   0.0206620  -0.0054038   0.0059148   0.0011540   0.0034772   0.0004638
   40  -0.0028649   0.0037609  -0.0024395  -0.0010719  -0.0009733   0.0010011
   41   0.0005862   0.0032925   0.0004125  -0.0004834  -0.0001097   0.0002161
   42   0.0003430  -0.0000094   0.0037812   0.0005916   0.0002861  -0.0002653
   43  -0.1261124  -0.0251755   0.0316565  -0.0319574  -0.0180554   0.0205751
   44  -0.0720345  -0.1660679   0.1078589  -0.0010085   0.0007306   0.0023262
   45   0.0738089   0.1021909  -0.1565716   0.0053166   0.0044756  -0.0014627
   46  -0.0013750   0.0030316  -0.0021758   0.0017946  -0.0056174   0.0046897
   47   0.0195325  -0.0200849   0.0181538  -0.0004048  -0.0027838   0.0018234
   48  -0.0169886   0.0202182  -0.0130329   0.0000056   0.0024572  -0.0030292
   49   0.5103443  -0.0443073  -0.0112994  -0.1593748  -0.0011684   0.0185298
   50  -0.0443073   0.4023098  -0.2525761  -0.0041908  -0.0323654   0.0087771
   51  -0.0112994  -0.2525761   0.3413549   0.0212686   0.0084348  -0.0328151
   52  -0.1593748  -0.0041908   0.0212686   0.2307470   0.0037018  -0.0312143
   53  -0.0011684  -0.0323654   0.0084348   0.0037018   0.0306505  -0.0177224
   54   0.0185298   0.0087771  -0.0328151  -0.0312143  -0.0177224   0.0309160
   55  -0.1717616   0.0558737  -0.0355844  -0.0442547   0.0190126  -0.0109270
   56   0.1046391  -0.1829271   0.0992664   0.0019855   0.0041445   0.0002633
   57  -0.0792933   0.1052814  -0.1417726   0.0043855  -0.0019494   0.0058226
   58   0.0091521   0.0132465  -0.0126967   0.0004888   0.0006214  -0.0009438
   59  -0.0085738  -0.0090225   0.0117216  -0.0007913  -0.0005246  -0.0017809
   60   0.0068570   0.0089327  -0.0059701   0.0002848  -0.0019203  -0.0011557
   61  -0.0422518   0.0612402  -0.0487504   0.0044437   0.0000636  -0.0000044
   62   0.0167807   0.0220676  -0.0168298   0.0026040   0.0005085   0.0033139
   63  -0.0087475  -0.0227605   0.0272191  -0.0023266   0.0036345   0.0015893
   64  -0.0012167  -0.0033168   0.0037259  -0.0015095   0.0005798  -0.0003303
   65  -0.0005672   0.0034716   0.0008324   0.0006796  -0.0001418   0.0000827
   66   0.0012152   0.0011704   0.0031029  -0.0004011   0.0000951   0.0000158
           55          56          57          58          59          60
    1   0.0017724  -0.0008131   0.0012881  -0.0000406   0.0001094  -0.0000686
    2  -0.0009109  -0.0001875   0.0051813  -0.0008950   0.0002622   0.0000944
    3   0.0013593   0.0049641   0.0007568   0.0008202  -0.0000252   0.0001769
    4  -0.0004640   0.0004255   0.0007261  -0.0001318   0.0000468   0.0000625
    5   0.0002955   0.0003462  -0.0006274   0.0001888   0.0000508   0.0000075
    6   0.0003423   0.0003548  -0.0007654   0.0002460   0.0000736   0.0000836
    7   0.0003858   0.0002410  -0.0001056   0.0000530  -0.0000108  -0.0000005
    8   0.0002608  -0.0002142   0.0002833  -0.0000980  -0.0000413  -0.0000416
    9  -0.0001551  -0.0001551   0.0001196  -0.0000744  -0.0000627  -0.0000595
   10   0.0000208  -0.0000447   0.0000496  -0.0000223   0.0000115   0.0000323
   11   0.0000760   0.0002308  -0.0000943   0.0000625  -0.0000454   0.0000062
   12   0.0000752   0.0001271   0.0001960  -0.0000270   0.0000084   0.0000111
   13  -0.0000453   0.0000417   0.0001211  -0.0000359  -0.0000001  -0.0000067
   14  -0.0000690  -0.0000135   0.0000365  -0.0000197   0.0000033  -0.0000052
   15  -0.0000645  -0.0000418   0.0000360  -0.0000249  -0.0000036  -0.0000108
   16   0.0001674   0.0000315  -0.0000343   0.0000340  -0.0000039   0.0000025
   17   0.0000053  -0.0000205   0.0000842  -0.0000261   0.0000139   0.0000043
   18  -0.0000477  -0.0000024   0.0000099   0.0000005   0.0000068   0.0000056
   19  -0.0001241  -0.0001663   0.0001222  -0.0000669   0.0000178  -0.0000096
   20  -0.0000013   0.0000037  -0.0000090   0.0000005  -0.0000037  -0.0000023
   21   0.0000247   0.0000404  -0.0000091   0.0000125  -0.0000068  -0.0000008
   22  -0.0000143  -0.0000607   0.0000368  -0.0000389  -0.0000186  -0.0000145
   23   0.0000677   0.0003069   0.0000492   0.0000840  -0.0000110  -0.0000049
   24   0.0000475  -0.0000255   0.0001660  -0.0000147   0.0000045  -0.0000406
   25  -0.0000412  -0.0000814  -0.0000277  -0.0000222  -0.0000011   0.0000036
   26   0.0000206  -0.0000108  -0.0000003   0.0000007   0.0000003  -0.0000013
   27  -0.0000099   0.0000085  -0.0000397   0.0000040   0.0000008   0.0000062
   28  -0.0007469  -0.0008114  -0.0003033  -0.0002163  -0.0000145   0.0000000
   29  -0.0003447  -0.0006250   0.0002237  -0.0001813   0.0001029   0.0001155
   30  -0.0002692  -0.0004890   0.0004442  -0.0001723   0.0000351   0.0000844
   31   0.0003635   0.0001495  -0.0002679   0.0000711  -0.0000230  -0.0000190
   32   0.0000861   0.0001143  -0.0001123   0.0000423  -0.0000543  -0.0000703
   33  -0.0002548   0.0003009  -0.0001391   0.0000829  -0.0000488  -0.0000629
   34  -0.0144098  -0.0213740   0.0218322  -0.0048423   0.0008659   0.0004985
   35  -0.0551504   0.0196532  -0.0042309   0.0011705   0.0028804   0.0017645
   36   0.0521662  -0.0086976   0.0076010   0.0002415   0.0017872   0.0033702
   37  -0.0571039   0.0216626  -0.0119500  -0.0008992   0.0004836  -0.0004490
   38   0.0221696  -0.0083589   0.0045266   0.0005982  -0.0003734  -0.0006006
   39  -0.0124401   0.0045504  -0.0025494  -0.0005390  -0.0005953  -0.0003739
   40   0.0004592  -0.0011486   0.0008254   0.0000842  -0.0000042  -0.0000140
   41  -0.0010316  -0.0014870   0.0006013  -0.0000333   0.0000188  -0.0000764
   42   0.0007737   0.0006156  -0.0016178   0.0000103  -0.0000847  -0.0000064
   43   0.0588799  -0.0121285   0.0040745  -0.0017816   0.0026133  -0.0014623
   44   0.0251741  -0.0266789   0.0266196   0.0019648   0.0012874   0.0030781
   45  -0.0294317   0.0313517  -0.0177324  -0.0009124   0.0029685   0.0024247
   46   0.0003397  -0.0010036   0.0013180   0.0000159   0.0000006   0.0000336
   47  -0.0041087   0.0011177   0.0026818   0.0010240  -0.0003755   0.0004713
   48   0.0040903   0.0023046   0.0009542  -0.0008826   0.0005990  -0.0001325
   49  -0.1717616   0.1046391  -0.0792933   0.0091521  -0.0085738   0.0068570
   50   0.0558737  -0.1829271   0.1052814   0.0132465  -0.0090225   0.0089327
   51  -0.0355844   0.0992664  -0.1417726  -0.0126967   0.0117216  -0.0059701
   52  -0.0442547   0.0019855   0.0043855   0.0004888  -0.0007913   0.0002848
   53   0.0190126   0.0041445  -0.0019494   0.0006214  -0.0005246  -0.0019203
   54  -0.0109270   0.0002633   0.0058226  -0.0009438  -0.0017809  -0.0011557
   55   0.6770489  -0.0084753  -0.0634457  -0.1021326  -0.0770532   0.0774907
   56  -0.0084753   0.4614200  -0.3046549  -0.0769750  -0.1709298   0.1327407
   57  -0.0634457  -0.3046549   0.4010023   0.0774607   0.1328546  -0.1618668
   58  -0.1021326  -0.0769750   0.0774607   0.1082331   0.0798578  -0.0821422
   59  -0.0770532  -0.1709298   0.1328546   0.0798578   0.1744554  -0.1454384
   60   0.0774907   0.1327407  -0.1618668  -0.0821422  -0.1454384   0.1639596
   61  -0.3223772  -0.0359045   0.0659169  -0.0085996   0.0018473  -0.0001530
   62   0.0125243  -0.0890347   0.0245348  -0.0200652   0.0028877   0.0026542
   63   0.0226766   0.0308399  -0.0903531   0.0193828  -0.0001845   0.0005779
   64  -0.0259644   0.0298118  -0.0227239   0.0006983   0.0006409  -0.0009264
   65   0.0115779  -0.0068505   0.0087209  -0.0005685  -0.0005818  -0.0017081
   66  -0.0064210   0.0063389  -0.0002624   0.0001689  -0.0018292  -0.0010202
           61          62          63          64          65          66
    1  -0.0180266  -0.0082062   0.0106899  -0.0017697   0.0019179  -0.0018118
    2  -0.0201939   0.0042576   0.0022836  -0.0021476  -0.0019333  -0.0000052
    3   0.0209103   0.0005129   0.0003453   0.0017939  -0.0005342  -0.0020557
    4  -0.0008646   0.0021057  -0.0021546   0.0006800  -0.0009981   0.0000876
    5   0.0020788  -0.0005223   0.0007223  -0.0009700  -0.0005946  -0.0001966
    6   0.0023134  -0.0012039  -0.0012456   0.0007948   0.0011500  -0.0005529
    7   0.0001521  -0.0009104  -0.0011652  -0.0000737   0.0000899  -0.0000605
    8  -0.0014700  -0.0005476  -0.0009114   0.0001042   0.0003074  -0.0000128
    9  -0.0004786   0.0003885  -0.0003873   0.0002131   0.0000136   0.0003561
   10  -0.0006226   0.0001473  -0.0000296   0.0003609   0.0002137  -0.0000027
   11   0.0006011   0.0000012  -0.0000711   0.0003148  -0.0000227   0.0000398
   12  -0.0004313   0.0000777  -0.0001416   0.0000130  -0.0002087  -0.0001080
   13  -0.0002763   0.0004602  -0.0004091   0.0000711  -0.0001715   0.0000978
   14  -0.0000596   0.0002303  -0.0002404  -0.0000109  -0.0001050   0.0000861
   15  -0.0001202   0.0002488  -0.0001019  -0.0000029  -0.0000447   0.0000442
   16   0.0003240  -0.0002577   0.0002134  -0.0000167   0.0000051   0.0000088
   17  -0.0002288   0.0001314  -0.0001331   0.0000688   0.0000584   0.0000391
   18   0.0000644   0.0001049   0.0000032  -0.0000985   0.0000083   0.0001684
   19  -0.0004641   0.0004324  -0.0003212  -0.0000739  -0.0001453   0.0001420
   20   0.0000274  -0.0000113   0.0000370  -0.0000047   0.0000034  -0.0000061
   21   0.0000717  -0.0000773   0.0000394   0.0000251   0.0000237  -0.0000232
   22  -0.0007139   0.0003432  -0.0002092   0.0003293  -0.0000551  -0.0002459
   23   0.0008196  -0.0006343   0.0004032  -0.0001039   0.0001206  -0.0002749
   24  -0.0001879  -0.0003749   0.0004564  -0.0002996   0.0001474  -0.0001462
   25  -0.0002094   0.0001990  -0.0001498   0.0000708  -0.0000484   0.0000755
   26   0.0000133   0.0001200  -0.0000340   0.0000244  -0.0000666   0.0000509
   27   0.0000044  -0.0001124   0.0000721  -0.0000174   0.0000680  -0.0000506
   28  -0.0015382   0.0025032  -0.0019247   0.0007484  -0.0004763   0.0009950
   29  -0.0022125  -0.0010024  -0.0006928  -0.0007957  -0.0005967   0.0011274
   30  -0.0021313   0.0005331  -0.0001326   0.0006090  -0.0002036  -0.0006547
   31   0.0007454   0.0007806   0.0008176  -0.0001082   0.0001099  -0.0000438
   32   0.0003581  -0.0005329   0.0002585  -0.0001123   0.0003864   0.0000562
   33   0.0010805  -0.0011556  -0.0009319  -0.0000248  -0.0000259   0.0002633
   34  -0.1505089  -0.0769285   0.0811090   0.0027633   0.0178738  -0.0158448
   35  -0.0312858  -0.1597167   0.0946698   0.0012213  -0.0194446   0.0206619
   36   0.0405628   0.1005333  -0.1543551  -0.0009636   0.0185421  -0.0126278
   37   0.0647385   0.0283040  -0.0332501  -0.0016737  -0.0032581   0.0036434
   38  -0.0164065  -0.0336112   0.0374526  -0.0004901   0.0022204   0.0016260
   39   0.0068125   0.0318950  -0.0235006   0.0011751   0.0019753   0.0019661
   40  -0.0016581   0.0015649  -0.0006800   0.0003500   0.0001880  -0.0001953
   41   0.0041045   0.0026489   0.0006628   0.0000718  -0.0010924   0.0010767
   42  -0.0029548   0.0009811   0.0035162  -0.0000982   0.0010754  -0.0008221
   43  -0.0479039  -0.0224869   0.0262780   0.0014859   0.0001339  -0.0003770
   44  -0.0230254  -0.0114156   0.0119496   0.0008393  -0.0003378  -0.0004133
   45   0.0267668   0.0118677  -0.0156482  -0.0010582  -0.0003311  -0.0002423
   46   0.0000646  -0.0001024   0.0000053  -0.0006212   0.0007767  -0.0006516
   47   0.0001247   0.0000769  -0.0005673   0.0008365  -0.0009596   0.0005030
   48  -0.0001915  -0.0005308  -0.0000332  -0.0007049   0.0005112  -0.0006462
   49  -0.0422518   0.0167807  -0.0087475  -0.0012167  -0.0005672   0.0012152
   50   0.0612402   0.0220676  -0.0227605  -0.0033168   0.0034716   0.0011704
   51  -0.0487504  -0.0168298   0.0272191   0.0037259   0.0008324   0.0031029
   52   0.0044437   0.0026040  -0.0023266  -0.0015095   0.0006796  -0.0004011
   53   0.0000636   0.0005085   0.0036345   0.0005798  -0.0001418   0.0000951
   54  -0.0000044   0.0033139   0.0015893  -0.0003303   0.0000827   0.0000158
   55  -0.3223772   0.0125243   0.0226766  -0.0259644   0.0115779  -0.0064210
   56  -0.0359045  -0.0890347   0.0308399   0.0298118  -0.0068505   0.0063389
   57   0.0659169   0.0245348  -0.0903531  -0.0227239   0.0087209  -0.0002624
   58  -0.0085996  -0.0200652   0.0193828   0.0006983  -0.0005685   0.0001689
   59   0.0018473   0.0028877  -0.0001845   0.0006409  -0.0005818  -0.0018292
   60  -0.0001530   0.0026542   0.0005779  -0.0009264  -0.0017081  -0.0010202
   61   0.6029678   0.0150084  -0.0766504  -0.0774074   0.0444869  -0.0324338
   62   0.0150084   0.3462813  -0.2035219   0.0452036  -0.0821745   0.0461600
   63  -0.0766504  -0.2035219   0.3132454  -0.0331558   0.0461992  -0.0602326
   64  -0.0774074   0.0452036  -0.0331558   0.1028772  -0.0717648   0.0520552
   65   0.0444869  -0.0821745   0.0461992  -0.0717648   0.1083337  -0.0762936
   66  -0.0324338   0.0461600  -0.0602326   0.0520552  -0.0762936   0.0735278
 **********************************************************************
 **                                                                  **
 **                       VIBRATIONAL ANALYSIS                       **
 **                       --------------------                       **
 **                                                                  **
 **        VIBRATIONAL FREQUENCIES (CM**-1) AND NORMAL MODES         **
 **     FORCE CONSTANTS (mDYN/ANGSTROM) AND REDUCED MASSES (AMU)     **
 **                  INFRARED INTENSITIES (KM/MOL)                   **
 **                                                                  **
 **********************************************************************


 Mode:                 1                      2                      3
 Frequency:        24.82                  31.78                  32.84
 Force Cnst:      0.0089                 0.0166                 0.0171
 Red. Mass:      24.4718                27.8214                26.9199
 IR Active:          YES                    YES                    YES
 IR Intens:        0.023                  0.014                  0.010
 Raman Active:       YES                    YES                    YES
               X      Y      Z        X      Y      Z        X      Y      Z
 C         -0.003  0.080 -0.016   -0.003  0.019 -0.170    0.003 -0.156  0.026
 C          0.033 -0.031  0.059   -0.065  0.034 -0.115   -0.045 -0.140  0.063
 Cl         0.078 -0.116  0.152   -0.170  0.092 -0.220   -0.096 -0.287  0.154
 C          0.034 -0.079  0.064   -0.043 -0.006  0.036   -0.054  0.010  0.018
 Cl         0.088 -0.271  0.204   -0.127 -0.020  0.139   -0.122  0.043  0.056
 C         -0.005  0.013 -0.032    0.045 -0.050  0.120   -0.011  0.147 -0.070
 Cl        -0.008 -0.026 -0.042    0.086 -0.146  0.349   -0.028  0.408 -0.188
 C         -0.043  0.137 -0.120    0.104 -0.025  0.031    0.044  0.090 -0.069
 H         -0.073  0.206 -0.192    0.169 -0.046  0.084    0.078  0.177 -0.121
 C         -0.040  0.164 -0.106    0.078  0.010 -0.113    0.051 -0.066 -0.017
 Cl        -0.088  0.310 -0.209    0.160  0.027 -0.212    0.123 -0.124 -0.029
 C          0.002  0.077  0.014   -0.003 -0.031 -0.178   -0.003 -0.150 -0.016
 C         -0.037 -0.029 -0.073   -0.054 -0.038 -0.122    0.054 -0.128 -0.061
 Cl        -0.086 -0.110 -0.187   -0.142 -0.094 -0.234    0.121 -0.260 -0.153
[truncated: 49,979 more chars]
