# Supplementary material for: Quantum Chemical Investigation of Polychlorinated Dibenzodioxins, Dibenzofurans and Biphenyls: Relative Stability and Planarity Analysis
Source: Molecules. 2020 Dec 3;25(23):5697. doi: 10.3390/molecules25235697 (PMC7730433; doi:10.3390/molecules25235697)
Supplement: Supplementary file 1 [file molecules-25-05697-s001.zip › PCB/B3LYP/ClClClHClClClClHH.out]

                  Welcome to Q-Chem
     A Quantum Leap Into The Future Of Chemistry


 Q-Chem 5.2 (devel), Q-Chem, Inc., Pleasanton, CA (2019)

 Yihan Shao,  Zhengting Gan,  E. Epifanovsky,  A. T. B. Gilbert,  M. Wormit,  
 J. Kussmann,  A. W. Lange,  A. Behn,  Jia Deng,  Xintian Feng,  D. Ghosh,  
 M. Goldey,  P. R. Horn,  L. D. Jacobson,  I. Kaliman,  T. Kus,  A. Landau,  
 Jie Liu,  E. I. Proynov,  R. M. Richard,  R. P. Steele,  E. J. Sundstrom,  
 H. L. Woodcock III,  P. M. Zimmerman,  D. Zuev,  B. Albrecht,  E. Alguire,  
 S. A. Baeppler,  D. Barton,  Z. Benda,  Y. A. Bernard,  E. J. Berquist,  
 K. B. Bravaya,  H. Burton,  D. Casanova,  Chun-Min Chang,  Yunqing Chen,  
 A. Chien,  K. D. Closser,  M. P. Coons,  S. Coriani,  S. Dasgupta,  
 A. L. Dempwolff,  M. Diedenhofen,  Hainam Do,  R. G. Edgar,  Po-Tung Fang,  
 S. Faraji,  S. Fatehi,  Qingguo Feng,  K. D. Fenk,  J. Fosso-Tande,  
 J. Gayvert,  Qinghui Ge,  A. Ghysels,  G. Gidofalvi,  J. Gomes,  
 J. Gonthier,  A. Gunina,  D. Hait,  M. W. D. Hanson-Heine,  
 P. H. P. Harbach,  A. W. Hauser,  M. F. Herbst,  J. E. Herr,  
 E. G. Hohenstein,  Z. C. Holden,  Kerwin Hui,  B. C. Huynh,  T.-C. Jagau,  
 Hyunjun Ji,  B. Kaduk,  K. Khistyaev,  Jaehoon Kim,  P. Klunzinger,  K. Koh,  
 D. Kosenkov,  L. Koulias,  T. Kowalczyk,  C. M. Krauter,  A. Kunitsa,  
 Ka Un Lao,  A. Laurent,  K. V. Lawler,  Joonho Lee,  D. Lefrancois,  
 S. Lehtola,  D. S. Levine,  Yi-Pei Li,  You-Sheng Lin,  Fenglai Liu,  
 E. Livshits,  A. Luenser,  P. Manohar,  E. Mansoor,  S. F. Manzer,  
 Shan-Ping Mao,  Yuezhi Mao,  N. Mardirossian,  A. V. Marenich,  
 T. Markovich,  L. A. Martinez-Martinez,  S. A. Maurer,  N. J. Mayhall,  
 S. C. McKenzie,  J.-M. Mewes,  P. Morgante,  A. F. Morrison,  
 J. W. Mullinax,  K. Nanda,  T. S. Nguyen-Beck,  R. Olivares-Amaya,  
 J. A. Parkhill,  Zheng Pei,  T. M. Perrine,  F. Plasser,  P. Pokhilko,  
 S. Prager,  A. Prociuk,  E. Ramos,  D. R. Rehn,  F. Rob,  M. Scheurer,  
 M. Schneider,  N. Sergueev,  S. M. Sharada,  S. Sharma,  D. W. Small,  
 T. Stauch,  T. Stein,  Yu-Chuan Su,  A. J. W. Thom,  A. Tkatchenko,  
 T. Tsuchimochi,  N. M. Tubman,  L. Vogt,  M. L. Vidal,  O. Vydrov,  
 M. A. Watson,  J. Wenzel,  M. de Wergifosse,  T. A. Wesolowski,  A. White,  
 J. Witte,  A. Yamada,  Jun Yang,  K. Yao,  S. Yeganeh,  S. R. Yost,  
 Zhi-Qiang You,  A. Zech,  Igor Ying Zhang,  Xing Zhang,  Yan Zhao,  
 Ying Zhu,  B. R. Brooks,  G. K. L. Chan,  C. J. Cramer,  M. S. Gordon,  
 W. J. Hehre,  A. Klamt,  M. W. Schmidt,  C. D. Sherrill,  D. G. Truhlar,  
 A. Aspuru-Guzik,  R. Baer,  A. T. Bell,  N. A. Besley,  Jeng-Da Chai,  
 A. E. DePrince, III,  R. A. DiStasio Jr.,  A. Dreuw,  B. D. Dunietz,  
 T. R. Furlani,  Chao-Ping Hsu,  Yousung Jung,  Jing Kong,  D. S. Lambrecht,  
 WanZhen Liang,  C. Ochsenfeld,  V. A. Rassolov,  L. V. Slipchenko,  
 J. E. Subotnik,  T. Van Voorhis,  J. M. Herbert,  A. I. Krylov,  
 P. M. W. Gill,  M. Head-Gordon

 Contributors to earlier versions of Q-Chem not listed above: 
 R. D. Adamson,  B. Austin,  J. Baker,  G. J. O. Beran,  K. Brandhorst,  
 S. T. Brown,  E. F. C. Byrd,  A. K. Chakraborty,  C.-L. Cheng,  
 Siu Hung Chien,  D. M. Chipman,  D. L. Crittenden,  H. Dachsel,  
 R. J. Doerksen,  A. D. Dutoi,  L. Fusti-Molnar,  W. A. Goddard III,  
 A. Golubeva-Zadorozhnaya,  S. R. Gwaltney,  G. Hawkins,  A. Heyden,  
 S. Hirata,  G. Kedziora,  F. J. Keil,  C. Kelley,  Jihan Kim,  R. A. King,  
 R. Z. Khaliullin,  P. P. Korambath,  W. Kurlancheek,  A. M. Lee,  M. S. Lee,  
 S. V. Levchenko,  Ching Yeh Lin,  D. Liotard,  R. C. Lochan,  I. Lotan,  
 P. E. Maslen,  N. Nair,  D. P. O'Neill,  D. Neuhauser,  E. Neuscamman,  
 C. M. Oana,  R. Olson,  B. Peters,  R. Peverati,  P. A. Pieniazek,  
 Y. M. Rhee,  J. Ritchie,  M. A. Rohrdanz,  E. Rosta,  N. J. Russ,  
 H. F. Schaefer III,  N. E. Schultz,  N. Shenvi,  A. C. Simmonett,  A. Sodt,  
 D. Stuck,  K. S. Thanthiriwatte,  V. Vanovschi,  Tao Wang,  A. Warshel,  
 C. F. Williams,  Q. Wu,  X. Xu,  W. Zhang

 Please cite Q-Chem as follows:
 Y. Shao et al., Mol. Phys. 113, 184-215 (2015)
 DOI: 10.1080/00268976.2014.952696

 Q-Chem 5.2.1 for Intel X86 EM64T Linux

 Parts of Q-Chem use Armadillo 8.300.2 (Tropical Shenanigans).
 http://arma.sourceforge.net/

 Q-Chem begins on Fri Jan 10 14:07:07 2020  

Host: 
0

     Scratch files written to /scratch/taweetham/qchem1813//
NAlpha2: 194
NElect   194
Mult     1

 Q-Chem warning in module libgen/rem_setup.C, line 2168:

 Setting Thresh to 1e-14


Checking the input file for inconsistencies... 	...done.

--------------------------------------------------------------
User input:
--------------------------------------------------------------
$MOLECULE
0 1
C 
C  1 1.394960
Cl  2 CCl 1 119.528007
C  2 1.386606 1 120.846377 3 178.766605 0
Cl  4 CCl 2 119.698148 1 -179.612229 0
C  4 1.387279 2 120.235871 1 -0.083363 0
Cl  6 CCl 4 120.254637 2 -179.958574 0
C  6 1.387279 4 119.490737 2 0.041992 0
H  8 CH 6 120.064298 4 179.568218 0
C  8 1.386606 6 120.235863 4 0.041336 0
Cl  10 CCl 8 119.614146 6 178.681836 0
C  1 1.488550 2 120.827489 3 1.275929 0
C  12 1.394960 1 120.827496 2 44.635695 0
Cl  13 CCl 12 119.528011 1 1.275194 0
C  13 1.386606 12 120.846392 1 -179.957497 0
Cl  15 CCl 13 119.698155 12 -179.612829 0
C  15 1.387278 13 120.235860 12 -0.083872 0
Cl  17 CCl 15 120.254633 13 -179.958492 0
C  17 1.387279 15 119.490737 13 0.041666 0
H  19 CH 17 120.064293 15 179.568399 0
C  19 1.386606 17 120.235874 15 0.041790 0
H  21 CH 19 119.614152 17 178.681599 0

CH=1.08273
CCl=1.75400
$END

$REM
   JOB_TYPE	OPTIMIZATION
   BASIS	6-311++G**
   METHOD	B3LYP
   SYM_IGNORE	TRUE
   SCF_GUESS_ALWAYS     TRUE
   SYM_IGNORE   TRUE
   S2THRESH     15
   THRESH       15
$END

--------------------------------------------------------------
 ----------------------------------------------------------------
             Standard Nuclear Orientation (Angstroms)
    I     Atom           X                Y                Z
 ----------------------------------------------------------------
    1      C       0.0000000000     0.0000000000     0.0000000000
    2      C       0.0000000000     0.0000000000     1.3949600000
    3      Cl      1.5261815140     0.0000000000     2.2594170471
    4      C      -1.1901880373     0.0256249026     2.1059255403
    5      Cl     -1.1548436435     0.0351778398     3.8595433764
    6      C      -2.4041742747     0.0535064326     1.4351028665
    7      Cl     -3.9099833729     0.0870232313     2.3339530118
    8      C      -2.4180259722     0.0546630380     0.0478935036
    9      H      -3.3603520375     0.0692493833    -0.4851290834
   10      C      -1.2274122092     0.0272853135    -0.6622934626
   11      Cl     -1.2645630159    -0.0058824468    -2.4155862839
   12      C       1.2779219872    -0.0284629571    -0.7628147595
   13      C       2.3095886281    -0.8932703637    -0.3971844912
   14      Cl      2.0841394724    -1.9836059182     0.9581225060
   15      C       3.5004827568    -0.9194878930    -1.1069450245
   16      Cl      4.7739092873    -2.0261183446    -0.6270805489
   17      C       3.6821124948    -0.0819958503    -2.1978886372
   18      Cl      5.1879324501    -0.1155248115    -3.0967201401
   19      C       2.6636000698     0.7822218600    -2.5724593424
   20      H       2.7980411655     1.4448431951    -3.4181323354
   21      C       1.4736782845     0.8090230106    -1.8610916159
   22      H       0.6936781770     1.5025559907    -2.1490431582
 ----------------------------------------------------------------
 Nuclear Repulsion Energy =        2402.23356192 hartrees
 There are       97 alpha and       97 beta electrons
 Requested basis set is 6-311++G(d,p)
 There are 178 shells and 495 basis functions

 Total QAlloc Memory Limit   2000 MB
 Mega-Array Size       188 MB
 MEM_STATIC part       192 MB
 A cutoff of  1.0D-15 yielded  11663 shell pairs
 There are    100113 function pairs (    107663 Cartesian)
 Smallest overlap matrix eigenvalue = 2.17E-07
 Linear dependence detected in AO basis
 Number of orthogonalized atomic orbitals = 490
 Maximum deviation from orthogonality = 7.748E-10

 Scale SEOQF with 1.000000e-02/1.000000e-01/1.000000e-01

 Standard Electronic Orientation quadrupole field applied
 Nucleus-field energy     =    -0.0000000780 hartrees
 Guess from superposition of atomic densities
 Warning:  Energy on first SCF cycle will be non-variational
 SAD guess density has 194.000000 electrons

 -----------------------------------------------------------------------
  General SCF calculation program by
  Eric Jon Sundstrom, Paul Horn, Yuezhi Mao, Dmitri Zuev, Alec White,
  David Stuck, Shaama M.S., Shane Yost, Joonho Lee, David Small,
  Daniel Levine, Susi Lehtola, Hugh Burton, Evgeny Epifanovsky,
  Bang C. Huynh
 -----------------------------------------------------------------------
 Exchange:     0.2000 Hartree-Fock + 0.0800 Slater + 0.7200 B88
 Correlation:  0.1900 VWN1RPA + 0.8100 LYP
 Using SG-1 standard quadrature grid
 A restricted SCF calculation will be
 performed using DIIS
 SCF converges when DIIS error is below 1.0e-08
 ---------------------------------------
  Cycle       Energy         DIIS error
 ---------------------------------------
    1   -3685.3916158676      2.77e-02  
    2   -3680.5579075381      2.00e-03  
    3   -3680.4483101906      2.62e-03  
    4   -3680.6644240013      6.61e-04  
    5   -3680.6776103724      2.72e-04  
    6   -3680.6796047761      1.01e-04  
    7   -3680.6798824612      3.18e-05  
    8   -3680.6799097226      1.13e-05  
    9   -3680.6799130906      4.12e-06  
   10   -3680.6799136164      8.74e-07  
   11   -3680.6799136383      2.83e-07  
   12   -3680.6799136401      1.16e-07  
   13   -3680.6799136408      4.66e-08  
   14   -3680.6799136410      1.31e-08  
   15   -3680.6799136408      4.56e-09  Convergence criterion met
 ---------------------------------------
 SCF time:   CPU 888.26s  wall 888.00s 
 SCF   energy in the final basis set =    -3680.6799136408
 Total energy in the final basis set =    -3680.6799136408

 --------------------------------------------------------------

                    Orbital Energies (a.u.)
 --------------------------------------------------------------

 Alpha MOs
 -- Occupied --
********-101.5830-101.5779-101.5759-101.5727-101.5716-101.5672 -10.2819
-10.2816 -10.2799 -10.2798 -10.2739 -10.2733 -10.2723 -10.2437 -10.2340
-10.2285 -10.2165 -10.2157  -9.4994  -9.4973  -9.4923  -9.4903  -9.4886
 -9.4872  -9.4844  -7.2640  -7.2624  -7.2572  -7.2552  -7.2542  -7.2537
 -7.2533  -7.2524  -7.2522  -7.2514  -7.2490  -7.2472  -7.2464  -7.2451
 -7.2444  -7.2433  -7.2424  -7.2420  -7.2412  -7.2389  -7.2383  -0.9715
 -0.9511  -0.9196  -0.9184  -0.8927  -0.8749  -0.8696  -0.8578  -0.8424
 -0.8022  -0.7662  -0.7612  -0.7460  -0.6652  -0.6543  -0.6365  -0.6185
 -0.5622  -0.5552  -0.5300  -0.5237  -0.4997  -0.4858  -0.4754  -0.4717
 -0.4682  -0.4673  -0.4589  -0.4400  -0.4296  -0.4255  -0.4126  -0.4101
 -0.4023  -0.3880  -0.3684  -0.3648  -0.3601  -0.3526  -0.3506  -0.3448
 -0.3402  -0.3353  -0.3257  -0.3178  -0.2975  -0.2869  -0.2833  -0.2629
 -0.2525
 -- Virtual --
 -0.0810  -0.0630  -0.0576  -0.0494  -0.0431  -0.0330  -0.0140  -0.0085
  0.0025   0.0046   0.0097   0.0182   0.0202   0.0225   0.0256   0.0319
  0.0417   0.0492   0.0514   0.0544   0.0587   0.0647   0.0667   0.0717
  0.0740   0.0791   0.0814   0.0868   0.0880   0.0901   0.0927   0.0961
  0.0992   0.1034   0.1059   0.1093   0.1127   0.1147   0.1178   0.1215
  0.1221   0.1245   0.1309   0.1329   0.1350   0.1373   0.1430   0.1449
  0.1489   0.1577   0.1599   0.1611   0.1649   0.1726   0.1743   0.1781
  0.1800   0.1862   0.1894   0.1937   0.1952   0.1969   0.2020   0.2042
  0.2092   0.2154   0.2187   0.2271   0.2279   0.2301   0.2341   0.2371
  0.2412   0.2439   0.2482   0.2514   0.2533   0.2577   0.2604   0.2627
  0.2655   0.2716   0.2742   0.2781   0.2852   0.2890   0.2895   0.2928
  0.2999   0.3066   0.3079   0.3108   0.3120   0.3229   0.3234   0.3311
  0.3425   0.3442   0.3567   0.3894   0.4084   0.4155   0.4200   0.4352
  0.4383   0.4401   0.4473   0.4484   0.4547   0.4565   0.4627   0.4670
  0.4702   0.4766   0.4804   0.4869   0.4904   0.4951   0.4985   0.5061
  0.5132   0.5196   0.5268   0.5389   0.5461   0.5515   0.5628   0.5650
  0.5765   0.5801   0.5856   0.5969   0.6016   0.6064   0.6108   0.6182
  0.6194   0.6203   0.6237   0.6318   0.6388   0.6505   0.6549   0.6629
  0.6675   0.6726   0.6897   0.6956   0.7119   0.7173   0.7323   0.7515
  0.7664   0.7846   0.7893   0.7956   0.8045   0.8150   0.8225   0.8304
  0.8337   0.8376   0.8384   0.8405   0.8447   0.8475   0.8499   0.8565
  0.8587   0.8600   0.8650   0.8672   0.8730   0.8807   0.8834   0.8862
  0.8945   0.8964   0.9041   0.9108   0.9161   0.9226   0.9295   0.9362
  0.9434   0.9447   0.9538   0.9577   0.9615   0.9646   0.9680   0.9738
  0.9829   0.9847   0.9885   1.0013   1.0106   1.0365   1.0409   1.0463
  1.0677   1.0831   1.0969   1.1136   1.1195   1.1419   1.1453   1.1653
  1.1853   1.2069   1.2242   1.2355   1.2357   1.2550   1.2618   1.2674
  1.2748   1.2808   1.2860   1.2918   1.2982   1.3107   1.3336   1.3364
  1.3560   1.3814   1.3995   1.4086   1.4345   1.4664   1.4946   1.5110
  1.5179   1.5386   1.5610   1.5770   1.5895   1.5962   1.6317   1.6416
  1.6717   1.6870   1.7054   1.7570   1.7640   1.7745   1.7908   1.8075
  1.8165   1.8357   1.8519   1.8632   1.8677   1.8774   1.8874   1.8926
  1.9033   1.9376   1.9487   1.9634   1.9810   2.0298   2.0509   2.0526
  2.0873   2.1247   2.1303   2.1952   2.2020   2.2276   2.2321   2.2375
  2.2419   2.2560   2.2712   2.2815   2.2875   2.2915   2.3019   2.3126
  2.3235   2.3592   2.3759   2.3844   2.3983   2.4217   2.4289   2.4379
  2.4422   2.4612   2.4830   2.4866   2.5072   2.5251   2.5508   2.5572
  2.5727   2.6020   2.6120   2.6322   2.6461   2.6466   2.6558   2.6908
  2.7087   2.7283   2.7363   2.7442   2.7682   2.7814   2.7928   2.8200
  2.8261   2.8333   2.8848   2.9167   2.9282   2.9604   3.0450   3.0709
  3.0823   3.1109   3.1341   3.1501   3.1538   3.1791   3.2127   3.2399
  3.2498   3.2616   3.3786   3.3878   3.4097   3.5012   3.5925   3.6402
  3.6976   3.7427   3.8026   3.9045   4.0118   4.0217   4.0757   4.3808
  4.8093   4.8286   9.7372   9.7509   9.7940   9.7999   9.8075   9.8414
  9.8605  23.2898  23.4666  23.8216  23.8505  23.8618  23.8920  23.9630
 23.9882  24.0042  24.0485  24.0873  24.1364  25.7152  25.7846  25.7908
 25.8659  25.8747  25.9202  26.0819  26.1158  26.1346  26.1382  26.1649
 26.2848  26.4032  26.4965  26.5396  26.5402  26.6904  26.7159  26.7359
 26.9479  27.0188 215.7286 215.7407 215.7909 215.7972 215.8110 215.8455
215.8814
 --------------------------------------------------------------

          Ground-State Mulliken Net Atomic Charges

     Atom                 Charge (a.u.)
  ----------------------------------------
      1 C                    -0.703232
      2 C                    -1.403981
      3 Cl                    0.635516
      4 C                     0.705030
      5 Cl                    0.620345
      6 C                    -0.117829
      7 Cl                    0.540432
      8 C                    -0.631999
      9 H                     0.230792
     10 C                     0.083733
     11 Cl                    0.530568
     12 C                    -0.189399
     13 C                    -1.091602
     14 Cl                    0.569300
     15 C                    -0.138542
     16 Cl                    0.608982
     17 C                    -0.013152
     18 Cl                    0.540059
     19 C                    -0.642709
     20 H                     0.210361
     21 C                    -0.518562
     22 H                     0.175890
  ----------------------------------------
  Sum of atomic charges =     0.000000

 -----------------------------------------------------------------
                    Cartesian Multipole Moments
 -----------------------------------------------------------------
    Charge (ESU x 10^10)
                -0.0000
    Dipole Moment (Debye)
         X      -1.5436      Y       1.4605      Z      -1.5751
       Tot       2.6451
    Quadrupole Moments (Debye-Ang)
        XX    -161.6045     XY       3.0469     YY    -158.1568
        XZ       2.3699     YZ      -5.0287     ZZ    -156.2824
    Octopole Moments (Debye-Ang^2)
       XXX    -441.7963    XXY      56.5926    XYY    -135.3030
       YYY     154.7528    XXZ      -4.9684    XYZ      -9.4113
       YYZ     -15.5937    XZZ    -126.0705    YZZ      57.0971
       ZZZ     -48.5410
    Hexadecapole Moments (Debye-Ang^3)
      XXXX   -7809.2025   XXXY     593.6713   XXYY   -1458.7513
      XYYY     600.5571   YYYY    -912.2546   XXXZ    1456.6797
      XXYZ      -9.6492   XYYZ     473.5617   YYYZ      22.3527
      XXZZ   -2000.4770   XYZZ     217.0213   YYZZ    -852.2527
      XZZZ    1396.9412   YZZZ      -8.5951   ZZZZ   -4175.6757
 -----------------------------------------------------------------
 Calculating analytic gradient of the SCF energy
 Gradient of SCF Energy
            1           2           3           4           5           6
    1  -0.0185847  -0.0104070   0.0318441   0.0010714   0.0008746   0.0052228
    2  -0.0003717  -0.0046909  -0.0741277   0.0001976   0.0002140  -0.0000593
    3   0.0117940  -0.0069011  -0.0425417  -0.0236798   0.0051350  -0.0011185
            7           8           9          10          11          12
    1  -0.0026123   0.0088032  -0.0002992   0.0029359   0.0156361   0.0084666
    2   0.0000538   0.0000121   0.0001651  -0.0007781   0.0049773  -0.0005191
    3   0.0069849   0.0087650  -0.0010462  -0.0037320   0.0001048  -0.0076871
           13          14          15          16          17          18
    1   0.0055329  -0.0226356  -0.0176036   0.0026388  -0.0054087   0.0053366
    2   0.0114215   0.0677186   0.0127793  -0.0030853  -0.0005468  -0.0028673
    3  -0.0082347   0.0567708  -0.0042375   0.0015187   0.0047488   0.0000606
           19          20          21          22
    1   0.0031599  -0.0013929  -0.0074496  -0.0051293
    2  -0.0063318   0.0005666  -0.0048017   0.0000737
    3   0.0037527  -0.0002257   0.0006354  -0.0008663
 Max gradient component =       7.413E-02
 RMS gradient           =       1.721E-02
 Gradient time:  CPU 297.67 s  wall 297.68 s
 Geometry Optimization Parameters
   NAtoms,    NIC,     NZ,  NCons,   NDum,   NFix, NCnnct, MaxDiis
       22     163      22       0       0       0       0       0


** GEOMETRY OPTIMIZATION IN DELOCALIZED INTERNAL COORDINATES **
   Searching for a Minimum

   Optimization Cycle:   1

                       Coordinates (Angstroms)
     ATOM                X               Y               Z
      1  C         0.0000000000    0.0000000000    0.0000000000
      2  C         0.0000000000    0.0000000000    1.3949600000
      3  Cl        1.5261815140    0.0000000000    2.2594170471
      4  C        -1.1901880373    0.0256249026    2.1059255403
      5  Cl       -1.1548436435    0.0351778398    3.8595433764
      6  C        -2.4041742747    0.0535064326    1.4351028665
      7  Cl       -3.9099833729    0.0870232313    2.3339530118
      8  C        -2.4180259722    0.0546630380    0.0478935036
      9  H        -3.3603520375    0.0692493833   -0.4851290834
     10  C        -1.2274122092    0.0272853135   -0.6622934626
     11  Cl       -1.2645630159   -0.0058824468   -2.4155862839
     12  C         1.2779219872   -0.0284629571   -0.7628147595
     13  C         2.3095886281   -0.8932703637   -0.3971844912
     14  Cl        2.0841394724   -1.9836059182    0.9581225060
     15  C         3.5004827568   -0.9194878930   -1.1069450245
     16  Cl        4.7739092873   -2.0261183446   -0.6270805489
     17  C         3.6821124948   -0.0819958503   -2.1978886372
     18  Cl        5.1879324501   -0.1155248115   -3.0967201401
     19  C         2.6636000698    0.7822218600   -2.5724593424
     20  H         2.7980411655    1.4448431951   -3.4181323354
     21  C         1.4736782845    0.8090230106   -1.8610916159
     22  H         0.6936781770    1.5025559907   -2.1490431582
   Point Group: c1    Number of degrees of freedom:    60


   Energy is  -3680.679913641


 Attempting to generate delocalized internal coordinates
 Initial Hessian constructed with Jon Baker's OPTIMIZE code

 60 Hessian modes will be used to form the next step
  Hessian Eigenvalues:
     0.016296    0.017712    0.019513    0.020643    0.020929    0.022947
     0.023585    0.023588    0.023834    0.023846    0.024090    0.024090
     0.024114    0.024114    0.024135    0.024135    0.024143    0.024143
     0.064561    0.103829    0.159965    0.159995    0.159995    0.215921
     0.225228    0.231304    0.235310    0.245324    0.249943    0.249976
     0.249983    0.249992    0.249992    0.250000    0.250000    0.250000
     0.250000    0.289232    0.292823    0.301033    0.301033    0.301033
     0.301033    0.301033    0.328601    0.356665    0.356665    0.356665
     0.412667    0.417588    0.431475    0.433172    0.461319    0.462617
     0.471121    0.471237    0.478202    0.478203    0.479142    0.479142

 Minimum search - taking simple RFO step
 Searching for Lamda that Minimizes Along All modes
 Value Taken    Lamda =  -0.06456376
 Calculated Step too Large.  Step scaled by  0.493309
 Step Taken.  Stepsize is  0.300000

                             Maximum     Tolerance    Cnvgd?
         Gradient           0.074948      0.000300      NO
         Displacement       0.215905      0.001200      NO
         Energy change     *********      0.000001      NO


 New Cartesian Coordinates Obtained by Inverse Iteration

 Displacement from previous Coordinates is:  0.540472
 ----------------------------------------------------------------
             Standard Nuclear Orientation (Angstroms)
    I     Atom           X                Y                Z
 ----------------------------------------------------------------
    1      C      -0.0030310541    -0.0041686082    -0.0096762681
    2      C      -0.0125907241     0.0282328386     1.3946182517
    3      Cl      1.5000032189     0.0539642335     2.2640705714
    4      C      -1.2029498073     0.0612429733     2.1179111359
    5      Cl     -1.1635145813     0.1083285285     3.8671588956
    6      C      -2.4199884969     0.0654425752     1.4465677536
    7      Cl     -3.9313509048     0.1053967260     2.3275531882
    8      C      -2.4384478921     0.0318772983     0.0613093534
    9      H      -3.3841966308     0.0202339122    -0.4646905107
   10      C      -1.2528467954    -0.0029371297    -0.6567743530
   11      Cl     -1.3821501759    -0.1123578579    -2.4029515133
   12      C       1.2880318160    -0.0401560120    -0.7676856138
   13      C       2.3192732708    -0.9274020255    -0.4259057989
   14      Cl      2.0897475910    -2.0423313536     0.8971205102
   15      C       3.5205435278    -0.9483228785    -1.1332136615
   16      Cl      4.7825132575    -2.0749060239    -0.6815124066
   17      C       3.7106709607    -0.0775256858    -2.2015982641
   18      Cl      5.2096015817    -0.0827136345    -3.1061261650
   19      C       2.7019628620     0.8090772174    -2.5511598792
   20      H       2.8498247763     1.4964668455    -3.3742494906
   21      C       1.5106087685     0.8259736528    -1.8433124984
   22      H       0.7500091557     1.5434100207    -2.1149042682
 ----------------------------------------------------------------
 Nuclear Repulsion Energy =        2387.66284359 hartrees
 There are       97 alpha and       97 beta electrons
 Applying Cartesian multipole field
    Component          Value
    ---------          -----
     (2,0,0)        1.00000E-12
     (0,2,0)        2.00000E-11
     (0,0,2)       -3.00000E-11
 Nucleus-field energy     =    -0.0000000772 hartrees
 Requested basis set is 6-311++G(d,p)
 There are 178 shells and 495 basis functions
 A cutoff of  1.0D-15 yielded  11616 shell pairs
 There are     99760 function pairs (    107286 Cartesian)
 Smallest overlap matrix eigenvalue = 2.31E-07
 Linear dependence detected in AO basis
 Number of orthogonalized atomic orbitals = 490
 Maximum deviation from orthogonality = 9.812E-10
 Guess from superposition of atomic densities
 Warning:  Energy on first SCF cycle will be non-variational
 SAD guess density has 194.000000 electrons

 -----------------------------------------------------------------------
  General SCF calculation program by
  Eric Jon Sundstrom, Paul Horn, Yuezhi Mao, Dmitri Zuev, Alec White,
  David Stuck, Shaama M.S., Shane Yost, Joonho Lee, David Small,
  Daniel Levine, Susi Lehtola, Hugh Burton, Evgeny Epifanovsky,
  Bang C. Huynh
 -----------------------------------------------------------------------
 Exchange:     0.2000 Hartree-Fock + 0.0800 Slater + 0.7200 B88
 Correlation:  0.1900 VWN1RPA + 0.8100 LYP
 Using SG-1 standard quadrature grid
 A restricted SCF calculation will be
 performed using DIIS
 SCF converges when DIIS error is below 1.0e-08
 ---------------------------------------
  Cycle       Energy         DIIS error
 ---------------------------------------
    1   -3685.2955120662      2.75e-02  
    2   -3680.5850509636      1.98e-03  
    3   -3680.4780992416      2.59e-03  
    4   -3680.6896363436      6.49e-04  
    5   -3680.7023396646      2.68e-04  
    6   -3680.7042968838      9.80e-05  
    7   -3680.7045546490      3.11e-05  
    8   -3680.7045805657      1.15e-05  
    9   -3680.7045841407      3.98e-06  
   10   -3680.7045846357      8.44e-07  
   11   -3680.7045846558      2.79e-07  
   12   -3680.7045846579      1.20e-07  
   13   -3680.7045846580      4.33e-08  
   14   -3680.7045846581      1.21e-08  
   15   -3680.7045846581      4.15e-09  Convergence criterion met
 ---------------------------------------
 SCF time:   CPU 882.02s  wall 882.00s 
 SCF   energy in the final basis set =    -3680.7045846581
 Total energy in the final basis set =    -3680.7045846581

 --------------------------------------------------------------

                    Orbital Energies (a.u.)
 --------------------------------------------------------------

 Alpha MOs
 -- Occupied --
********-101.5829-101.5785-101.5764-101.5740-101.5726-101.5685 -10.2828
-10.2813 -10.2807 -10.2800 -10.2755 -10.2747 -10.2730 -10.2473 -10.2368
-10.2268 -10.2171 -10.2158  -9.4983  -9.4973  -9.4930  -9.4908  -9.4892
 -9.4885  -9.4852  -7.2630  -7.2622  -7.2579  -7.2557  -7.2539  -7.2537
 -7.2532  -7.2527  -7.2521  -7.2513  -7.2499  -7.2479  -7.2471  -7.2457
 -7.2450  -7.2439  -7.2433  -7.2430  -7.2425  -7.2398  -7.2391  -0.9683
 -0.9507  -0.9166  -0.9165  -0.8951  -0.8760  -0.8695  -0.8574  -0.8418
 -0.8004  -0.7647  -0.7595  -0.7450  -0.6635  -0.6515  -0.6357  -0.6182
 -0.5600  -0.5545  -0.5298  -0.5235  -0.4995  -0.4860  -0.4736  -0.4713
 -0.4669  -0.4657  -0.4568  -0.4402  -0.4270  -0.4234  -0.4125  -0.4078
 -0.4010  -0.3880  -0.3672  -0.3646  -0.3602  -0.3519  -0.3500  -0.3456
 -0.3397  -0.3365  -0.3269  -0.3190  -0.2982  -0.2901  -0.2810  -0.2637
 -0.2612
 -- Virtual --
 -0.0812  -0.0628  -0.0557  -0.0493  -0.0414  -0.0356  -0.0134  -0.0072
  0.0022   0.0064   0.0112   0.0179   0.0208   0.0223   0.0257   0.0320
  0.0420   0.0486   0.0513   0.0542   0.0592   0.0646   0.0662   0.0709
  0.0741   0.0792   0.0817   0.0866   0.0882   0.0896   0.0932   0.0961
  0.0990   0.1021   0.1059   0.1086   0.1120   0.1147   0.1174   0.1206
  0.1219   0.1245   0.1307   0.1325   0.1351   0.1375   0.1429   0.1442
  0.1482   0.1562   0.1588   0.1595   0.1646   0.1702   0.1734   0.1772
  0.1788   0.1847   0.1869   0.1933   0.1941   0.1966   0.2004   0.2051
  0.2095   0.2141   0.2192   0.2255   0.2276   0.2295   0.2336   0.2369
  0.2406   0.2425   0.2460   0.2511   0.2526   0.2559   0.2604   0.2634
  0.2646   0.2707   0.2739   0.2771   0.2848   0.2874   0.2885   0.2925
  0.2984   0.3018   0.3061   0.3101   0.3120   0.3226   0.3259   0.3302
  0.3386   0.3442   0.3541   0.3908   0.4070   0.4156   0.4191   0.4346
  0.4382   0.4392   0.4451   0.4484   0.4550   0.4558   0.4625   0.4681
  0.4713   0.4756   0.4789   0.4853   0.4892   0.4947   0.5016   0.5107
  0.5113   0.5197   0.5239   0.5388   0.5469   0.5517   0.5585   0.5642
  0.5767   0.5777   0.5839   0.5928   0.6003   0.6039   0.6074   0.6158
  0.6187   0.6199   0.6284   0.6341   0.6370   0.6476   0.6542   0.6604
  0.6704   0.6767   0.6885   0.7010   0.7103   0.7130   0.7290   0.7585
  0.7854   0.7881   0.7899   0.7965   0.8104   0.8159   0.8227   0.8306
  0.8330   0.8376   0.8396   0.8402   0.8434   0.8456   0.8511   0.8544
  0.8560   0.8590   0.8646   0.8692   0.8728   0.8793   0.8825   0.8874
  0.8929   0.8989   0.9026   0.9149   0.9156   0.9232   0.9284   0.9366
  0.9418   0.9427   0.9548   0.9573   0.9579   0.9640   0.9659   0.9726
  0.9749   0.9841   0.9882   0.9953   1.0072   1.0201   1.0377   1.0461
  1.0571   1.0742   1.0818   1.1105   1.1128   1.1419   1.1429   1.1600
  1.1830   1.2076   1.2195   1.2324   1.2347   1.2481   1.2572   1.2652
  1.2732   1.2790   1.2852   1.2896   1.3004   1.3050   1.3246   1.3353
  1.3564   1.3752   1.3976   1.4075   1.4324   1.4641   1.4929   1.5072
  1.5168   1.5373   1.5536   1.5724   1.5823   1.5968   1.6277   1.6379
  1.6703   1.6875   1.7058   1.7554   1.7620   1.7680   1.7908   1.8043
  1.8120   1.8311   1.8496   1.8612   1.8639   1.8724   1.8804   1.8908
  1.8980   1.9299   1.9431   1.9598   1.9791   2.0249   2.0473   2.0491
  2.0845   2.1204   2.1225   2.1980   2.2110   2.2292   2.2328   2.2384
  2.2461   2.2543   2.2743   2.2821   2.2837   2.2897   2.2954   2.3082
  2.3167   2.3614   2.3635   2.3822   2.3937   2.4176   2.4256   2.4336
  2.4480   2.4563   2.4709   2.4823   2.5048   2.5224   2.5490   2.5549
  2.5659   2.5988   2.6067   2.6255   2.6428   2.6472   2.6510   2.6867
  2.7029   2.7244   2.7333   2.7369   2.7665   2.7797   2.7898   2.8125
  2.8198   2.8255   2.8797   2.9077   2.9203   2.9580   3.0323   3.0652
  3.0757   3.1071   3.1245   3.1398   3.1461   3.1696   3.2073   3.2323
  3.2401   3.2491   3.3705   3.3800   3.4030   3.4964   3.5902   3.6340
  3.6897   3.7407   3.7956   3.8964   4.0056   4.0176   4.0724   4.3757
  4.7972   4.8217   9.7326   9.7512   9.7895   9.7980   9.8016   9.8260
  9.8649  23.2932  23.4601  23.8098  23.8380  23.8494  23.8785  23.9392
 23.9689  23.9860  24.0302  24.0824  24.1310  25.7718  25.7856  25.8030
 25.8648  25.8791  25.9110  26.0762  26.1133  26.1210  26.1390  26.1636
 26.2798  26.3780  26.4275  26.4934  26.5281  26.6695  26.7069  26.7337
 26.9310  26.9977 215.7238 215.7409 215.7854 215.7950 215.8028 215.8285
215.8829
 --------------------------------------------------------------

          Ground-State Mulliken Net Atomic Charges

     Atom                 Charge (a.u.)
  ----------------------------------------
      1 C                    -0.563810
      2 C                    -1.359709
      3 Cl                    0.617779
      4 C                     0.783256
      5 Cl                    0.612156
      6 C                    -0.256271
      7 Cl                    0.541179
      8 C                    -0.759726
      9 H                     0.232246
     10 C                     0.114601
     11 Cl                    0.509037
     12 C                    -0.148203
     13 C                    -0.947011
     14 Cl                    0.536911
     15 C                    -0.122980
     16 Cl                    0.604203
     17 C                    -0.109524
     18 Cl                    0.541557
     19 C                    -0.662341
     20 H                     0.210992
     21 C                    -0.548194
     22 H                     0.173852
  ----------------------------------------
  Sum of atomic charges =     0.000000

 -----------------------------------------------------------------
                    Cartesian Multipole Moments
 -----------------------------------------------------------------
    Charge (ESU x 10^10)
                -0.0000
    Dipole Moment (Debye)
         X      -1.4377      Y       1.4705      Z      -1.4950
       Tot       2.5425
    Quadrupole Moments (Debye-Ang)
        XX    -161.1449     XY       3.1661     YY    -157.7969
        XZ       2.1274     YZ      -4.8882     ZZ    -156.5330
    Octopole Moments (Debye-Ang^2)
       XXX    -436.5471    XXY      56.6343    XYY    -132.6518
       YYY     155.6201    XXZ      -5.0464    XYZ      -9.5168
       YYZ     -14.6401    XZZ    -124.8518    YZZ      58.1774
       ZZZ     -42.8901
    Hexadecapole Moments (Debye-Ang^3)
      XXXX   -7891.7281   XXXY     599.4520   XXYY   -1476.8738
      XYYY     603.1547   YYYY    -949.0040   XXXZ    1474.2340
      XXYZ     -21.4368   XYYZ     479.3854   YYYZ     -13.3235
      XXZZ   -2014.0065   XYZZ     222.2432   YYZZ    -858.2078
      XZZZ    1421.4313   YZZZ     -36.3359   ZZZZ   -4177.4122
 -----------------------------------------------------------------
 Calculating analytic gradient of the SCF energy
 Gradient of SCF Energy
            1           2           3           4           5           6
    1  -0.0096710  -0.0060504   0.0188611   0.0001269   0.0011153   0.0033924
    2   0.0007654  -0.0036808  -0.0499322  -0.0002669   0.0001963  -0.0001305
    3   0.0081901  -0.0016627  -0.0279687  -0.0160218   0.0043794  -0.0014292
            7           8           9          10          11          12
    1  -0.0019530   0.0058919  -0.0004261  -0.0021283   0.0027921   0.0059370
    2   0.0000928  -0.0000062   0.0000753   0.0007241   0.0014985  -0.0002695
    3   0.0042965   0.0053595  -0.0006870  -0.0042202  -0.0001873  -0.0039451
           13          14          15          16          17          18
    1   0.0057136  -0.0140042  -0.0108778   0.0025152  -0.0036311   0.0035869
    2   0.0066260   0.0464253   0.0085771  -0.0029033  -0.0003497  -0.0016064
    3  -0.0045765   0.0365283  -0.0029671   0.0014825   0.0027895  -0.0003538
           19          20          21          22
    1   0.0022358  -0.0009020  -0.0023615  -0.0001626
    2  -0.0044469   0.0005266  -0.0016411  -0.0002739
    3   0.0024314  -0.0001579  -0.0014962   0.0002166
 Max gradient component =       4.993E-02
 RMS gradient           =       1.127E-02
 Gradient time:  CPU 298.14 s  wall 298.15 s
 Geometry Optimization Parameters
   NAtoms,    NIC,     NZ,  NCons,   NDum,   NFix, NCnnct, MaxDiis
       22     163      22       0       0       0       0       0

 Cartesian Hessian Update
 Hessian updated using BFGS update


** GEOMETRY OPTIMIZATION IN DELOCALIZED INTERNAL COORDINATES **
   Searching for a Minimum

   Optimization Cycle:   2

                       Coordinates (Angstroms)
     ATOM                X               Y               Z
      1  C        -0.0030310541   -0.0041686082   -0.0096762681
      2  C        -0.0125907241    0.0282328386    1.3946182517
      3  Cl        1.5000032189    0.0539642335    2.2640705714
      4  C        -1.2029498073    0.0612429733    2.1179111359
      5  Cl       -1.1635145813    0.1083285285    3.8671588956
      6  C        -2.4199884969    0.0654425752    1.4465677536
      7  Cl       -3.9313509048    0.1053967260    2.3275531882
      8  C        -2.4384478921    0.0318772983    0.0613093534
      9  H        -3.3841966308    0.0202339122   -0.4646905107
     10  C        -1.2528467954   -0.0029371297   -0.6567743530
     11  Cl       -1.3821501759   -0.1123578579   -2.4029515133
     12  C         1.2880318160   -0.0401560120   -0.7676856138
     13  C         2.3192732708   -0.9274020255   -0.4259057989
     14  Cl        2.0897475910   -2.0423313536    0.8971205102
     15  C         3.5205435278   -0.9483228785   -1.1332136615
     16  Cl        4.7825132575   -2.0749060239   -0.6815124066
     17  C         3.7106709607   -0.0775256858   -2.2015982641
     18  Cl        5.2096015817   -0.0827136345   -3.1061261650
     19  C         2.7019628620    0.8090772174   -2.5511598792
     20  H         2.8498247763    1.4964668455   -3.3742494906
     21  C         1.5106087685    0.8259736528   -1.8433124984
     22  H         0.7500091557    1.5434100207   -2.1149042682
   Point Group: c1    Number of degrees of freedom:    60


   Energy is  -3680.704584658

 Hessian updated using BFGS update

 55 Hessian modes will be used to form the next step
  Hessian Eigenvalues:
     0.017076    0.017741    0.019913    0.020613    0.020930    0.022947
     0.023582    0.023823    0.023845    0.024090    0.024090    0.024109
     0.024114    0.024131    0.024135    0.024138    0.024143    0.024244
     0.064541    0.087182    0.159974    0.159994    0.160199    0.215841
     0.225402    0.231284    0.235104    0.244976    0.248911    0.249971
     0.249983    0.249991    0.249992    0.249994    0.250000    0.286701
     0.289232    0.299429    0.300827    0.305504    0.351331    0.356652
     0.361720    0.412812    0.423978    0.430575    0.451040    0.461764
     0.463774    0.470654    0.477974    0.478189    0.478230    0.479040
     0.515880

 Minimum search - taking simple RFO step
 Searching for Lamda that Minimizes Along All modes
 Value Taken    Lamda =  -0.03306168
 Calculated Step too Large.  Step scaled by  0.566169
 Step Taken.  Stepsize is  0.300000

                             Maximum     Tolerance    Cnvgd?
         Gradient           0.050296      0.000300      NO
         Displacement       0.241435      0.001200      NO
         Energy change     -0.024671      0.000001      NO


 New Cartesian Coordinates Obtained by Inverse Iteration

 Displacement from previous Coordinates is:  0.518549
 ----------------------------------------------------------------
             Standard Nuclear Orientation (Angstroms)
    I     Atom           X                Y                Z
 ----------------------------------------------------------------
    1      C       0.0226675414    -0.0170928993     0.0253178575
    2      C      -0.0145583129     0.0449442703     1.4324169520
    3      Cl      1.4805211838     0.0991290586     2.3170953802
    4      C      -1.2236899342     0.0880340874     2.1388232396
    5      Cl     -1.2318499098     0.1677638137     3.8813373501
    6      C      -2.4271664688     0.0801217421     1.4327217502
    7      Cl     -3.9636635648     0.1355878153     2.2582901146
    8      C      -2.4180100034     0.0275520623     0.0465589317
    9      H      -3.3513780465     0.0122546811    -0.4993204357
   10      C      -1.2143299879    -0.0196764206    -0.6397342250
   11      Cl     -1.2991453294    -0.1386737742    -2.3879952986
   12      C       1.3042565062    -0.0621799688    -0.7351615671
   13      C       2.3392249279    -0.9634397541    -0.4289564271
   14      Cl      2.1248903781    -2.1059659202     0.8653771118
   15      C       3.5334468038    -0.9706021785    -1.1618136677
   16      Cl      4.8041048691    -2.1002454679    -0.7679216299
   17      C       3.6957168470    -0.0732920906    -2.2196775194
   18      Cl      5.1647283334    -0.0470677816    -3.1640908795
   19      C       2.6770432850     0.8168992867    -2.5371875687
   20      H       2.8089337201     1.5140811619    -3.3542174515
   21      C       1.5015560236     0.8171008523    -1.8052126486
   22      H       0.7284248626     1.5315930365    -2.0541004002
 ----------------------------------------------------------------
 Nuclear Repulsion Energy =        2380.74623030 hartrees
 There are       97 alpha and       97 beta electrons
 Applying Cartesian multipole field
    Component          Value
    ---------          -----
     (2,0,0)        1.00000E-12
     (0,2,0)        2.00000E-11
     (0,0,2)       -3.00000E-11
 Nucleus-field energy     =    -0.0000000774 hartrees
 Requested basis set is 6-311++G(d,p)
 There are 178 shells and 495 basis functions
 A cutoff of  1.0D-15 yielded  11618 shell pairs
 There are     99696 function pairs (    107205 Cartesian)
 Smallest overlap matrix eigenvalue = 2.41E-07
 Linear dependence detected in AO basis
 Number of orthogonalized atomic orbitals = 490
 Maximum deviation from orthogonality = 3.590E-10
 Guess from superposition of atomic densities
 Warning:  Energy on first SCF cycle will be non-variational
 SAD guess density has 194.000000 electrons

 -----------------------------------------------------------------------
  General SCF calculation program by
  Eric Jon Sundstrom, Paul Horn, Yuezhi Mao, Dmitri Zuev, Alec White,
  David Stuck, Shaama M.S., Shane Yost, Joonho Lee, David Small,
  Daniel Levine, Susi Lehtola, Hugh Burton, Evgeny Epifanovsky,
  Bang C. Huynh
 -----------------------------------------------------------------------
 Exchange:     0.2000 Hartree-Fock + 0.0800 Slater + 0.7200 B88
 Correlation:  0.1900 VWN1RPA + 0.8100 LYP
 Using SG-1 standard quadrature grid
 A restricted SCF calculation will be
 performed using DIIS
 SCF converges when DIIS error is below 1.0e-08
 ---------------------------------------
  Cycle       Energy         DIIS error
 ---------------------------------------
    1   -3685.2693111128      2.74e-02  
    2   -3680.5983397544      1.98e-03  
    3   -3680.4829925947      2.64e-03  
    4   -3680.7033988586      6.66e-04  
    5   -3680.7167106992      2.76e-04  
    6   -3680.7187949585      9.72e-05  
    7   -3680.7190450683      3.31e-05  
    8   -3680.7190750001      1.16e-05  
    9   -3680.7190786584      3.93e-06  
   10   -3680.7190791432      8.35e-07  
   11   -3680.7190791623      2.76e-07  
   12   -3680.7190791643      1.21e-07  
   13   -3680.7190791648      4.17e-08  
   14   -3680.7190791648      1.18e-08  
   15   -3680.7190791648      3.93e-09  Convergence criterion met
 ---------------------------------------
 SCF time:   CPU 877.81s  wall 878.00s 
 SCF   energy in the final basis set =    -3680.7190791648
 Total energy in the final basis set =    -3680.7190791648

 --------------------------------------------------------------

                    Orbital Energies (a.u.)
 --------------------------------------------------------------

 Alpha MOs
 -- Occupied --
********-101.5822-101.5798-101.5761-101.5748-101.5745-101.5705 -10.2839
-10.2815 -10.2809 -10.2794 -10.2763 -10.2753 -10.2729 -10.2464 -10.2358
-10.2263 -10.2162 -10.2149  -9.4973  -9.4972  -9.4944  -9.4907  -9.4906
 -9.4893  -9.4867  -7.2622  -7.2618  -7.2592  -7.2555  -7.2555  -7.2544
 -7.2522  -7.2521  -7.2515  -7.2515  -7.2514  -7.2492  -7.2484  -7.2455
 -7.2454  -7.2448  -7.2445  -7.2441  -7.2433  -7.2413  -7.2407  -0.9668
 -0.9501  -0.9173  -0.9146  -0.8970  -0.8770  -0.8712  -0.8570  -0.8417
 -0.7997  -0.7632  -0.7586  -0.7435  -0.6620  -0.6502  -0.6350  -0.6176
 -0.5599  -0.5534  -0.5298  -0.5230  -0.4999  -0.4869  -0.4731  -0.4711
 -0.4671  -0.4644  -0.4549  -0.4402  -0.4270  -0.4220  -0.4125  -0.4051
 -0.4002  -0.3879  -0.3678  -0.3643  -0.3599  -0.3516  -0.3503  -0.3458
 -0.3394  -0.3348  -0.3281  -0.3207  -0.3031  -0.2913  -0.2787  -0.2665
 -0.2623
 -- Virtual --
 -0.0810  -0.0629  -0.0546  -0.0481  -0.0388  -0.0362  -0.0131  -0.0067
  0.0028   0.0081   0.0125   0.0180   0.0209   0.0224   0.0254   0.0323
  0.0423   0.0485   0.0519   0.0544   0.0593   0.0647   0.0661   0.0700
  0.0743   0.0795   0.0816   0.0867   0.0884   0.0892   0.0935   0.0963
  0.0986   0.1014   0.1062   0.1087   0.1119   0.1154   0.1173   0.1211
  0.1225   0.1244   0.1305   0.1331   0.1349   0.1378   0.1423   0.1439
  0.1479   0.1560   0.1588   0.1602   0.1638   0.1690   0.1737   0.1764
  0.1778   0.1832   0.1864   0.1920   0.1942   0.1970   0.1989   0.2071
  0.2094   0.2131   0.2201   0.2267   0.2282   0.2289   0.2325   0.2376
  0.2402   0.2417   0.2459   0.2505   0.2514   0.2543   0.2599   0.2632
  0.2642   0.2701   0.2734   0.2776   0.2863   0.2877   0.2885   0.2926
  0.2974   0.3002   0.3061   0.3104   0.3118   0.3220   0.3257   0.3316
  0.3382   0.3445   0.3533   0.3902   0.4079   0.4147   0.4191   0.4350
  0.4374   0.4387   0.4452   0.4480   0.4546   0.4570   0.4621   0.4685
  0.4717   0.4753   0.4783   0.4838   0.4875   0.4938   0.5039   0.5095
  0.5109   0.5211   0.5231   0.5390   0.5469   0.5514   0.5576   0.5634
  0.5775   0.5775   0.5839   0.5898   0.6022   0.6031   0.6080   0.6154
  0.6188   0.6201   0.6306   0.6328   0.6400   0.6465   0.6521   0.6575
  0.6728   0.6749   0.6878   0.6998   0.7097   0.7137   0.7294   0.7635
  0.7860   0.7886   0.7956   0.7967   0.8115   0.8203   0.8268   0.8288
  0.8324   0.8384   0.8389   0.8419   0.8445   0.8460   0.8503   0.8523
  0.8547   0.8590   0.8628   0.8697   0.8730   0.8800   0.8844   0.8894
  0.8952   0.9020   0.9025   0.9138   0.9161   0.9267   0.9283   0.9370
  0.9425   0.9435   0.9543   0.9550   0.9606   0.9631   0.9642   0.9730
  0.9795   0.9852   0.9877   0.9946   1.0057   1.0088   1.0360   1.0460
  1.0566   1.0735   1.0779   1.1104   1.1178   1.1390   1.1412   1.1564
  1.1825   1.2081   1.2194   1.2306   1.2328   1.2457   1.2573   1.2651
  1.2735   1.2810   1.2889   1.2908   1.3007   1.3026   1.3146   1.3352
  1.3568   1.3725   1.3951   1.4059   1.4310   1.4654   1.4970   1.5074
  1.5176   1.5389   1.5517   1.5724   1.5837   1.5960   1.6279   1.6383
  1.6708   1.6897   1.7079   1.7543   1.7593   1.7722   1.7893   1.8000
  1.8096   1.8339   1.8478   1.8583   1.8626   1.8708   1.8769   1.8881
  1.8998   1.9338   1.9399   1.9578   1.9783   2.0246   2.0474   2.0493
  2.0882   2.1194   2.1224   2.1958   2.2146   2.2298   2.2319   2.2375
  2.2536   2.2628   2.2735   2.2819   2.2849   2.2914   2.2943   2.3090
  2.3173   2.3405   2.3673   2.3841   2.3903   2.4145   2.4230   2.4355
  2.4414   2.4555   2.4723   2.4864   2.5065   2.5224   2.5498   2.5543
  2.5642   2.5975   2.6070   2.6231   2.6420   2.6477   2.6498   2.6833
  2.7019   2.7280   2.7307   2.7377   2.7646   2.7813   2.7897   2.8108
  2.8168   2.8297   2.8775   2.9089   2.9218   2.9591   3.0336   3.0636
  3.0745   3.1063   3.1222   3.1349   3.1436   3.1682   3.2059   3.2295
  3.2374   3.2476   3.3723   3.3759   3.4052   3.4973   3.5911   3.6331
  3.6878   3.7372   3.7935   3.8972   4.0059   4.0177   4.0745   4.3742
  4.7912   4.8176   9.7315   9.7532   9.7891   9.7983   9.8051   9.8198
  9.8610  23.2974  23.4644  23.8072  23.8295  23.8419  23.8739  23.9345
 23.9482  23.9707  24.0271  24.0802  24.1315  25.7793  25.7853  25.8493
 25.8622  25.9111  25.9273  26.0554  26.1002  26.1127  26.1417  26.1679
 26.2508  26.3315  26.4159  26.4951  26.5164  26.6675  26.7000  26.7336
 26.9255  26.9899 215.7231 215.7429 215.7853 215.7953 215.8072 215.8225
215.8743
 --------------------------------------------------------------

          Ground-State Mulliken Net Atomic Charges

     Atom                 Charge (a.u.)
  ----------------------------------------
      1 C                    -0.464401
      2 C                    -1.260241
      3 Cl                    0.606135
      4 C                     0.855850
      5 Cl                    0.602380
      6 C                    -0.393732
      7 Cl                    0.546206
      8 C                    -0.710283
      9 H                     0.235461
     10 C                    -0.091144
     11 Cl                    0.498979
     12 C                    -0.090656
     13 C                    -0.888432
     14 Cl                    0.529374
     15 C                    -0.052610
     16 Cl                    0.595892
     17 C                    -0.201327
     18 Cl                    0.546695
     19 C                    -0.635065
     20 H                     0.212436
     21 C                    -0.619457
     22 H                     0.177941
  ----------------------------------------
  Sum of atomic charges =     0.000000

 -----------------------------------------------------------------
                    Cartesian Multipole Moments
 -----------------------------------------------------------------
    Charge (ESU x 10^10)
                -0.0000
    Dipole Moment (Debye)
         X      -1.4347      Y       1.4527      Z      -1.4115
       Tot       2.4821
    Quadrupole Moments (Debye-Ang)
        XX    -161.2350     XY       3.0516     YY    -157.5551
        XZ       2.1820     YZ      -4.6779     ZZ    -156.6010
    Octopole Moments (Debye-Ang^2)
       XXX    -436.0109    XXY      55.7160    XYY    -132.0016
       YYY     153.4786    XXZ      -3.5775    XYZ      -8.8887
       YYZ     -13.1154    XZZ    -125.7152    YZZ      58.3495
       ZZZ     -37.1829
    Hexadecapole Moments (Debye-Ang^3)
      XXXX   -7885.0886   XXXY     613.0761   XXYY   -1479.3643
      XYYY     616.2958   YYYY    -979.4665   XXXZ    1508.6222
      XXYZ     -27.9718   XYYZ     490.1866   YYYZ     -39.0050
      XXZZ   -2021.1816   XYZZ     228.3266   YYZZ    -869.0335
      XZZZ    1453.5750   YZZZ     -57.7827   ZZZZ   -4205.8369
 -----------------------------------------------------------------
 Calculating analytic gradient of the SCF energy
 Gradient of SCF Energy
            1           2           3           4           5           6
    1  -0.0048161  -0.0013159   0.0106461  -0.0003545  -0.0000590   0.0006099
    2   0.0013527  -0.0022630  -0.0315976  -0.0003863   0.0002140  -0.0002300
    3   0.0023164   0.0001694  -0.0188026  -0.0067943   0.0030295  -0.0001963
            7           8           9          10          11          12
    1  -0.0007651   0.0027688  -0.0001830   0.0001122   0.0057143   0.0003254
    2   0.0001223   0.0000862   0.0000885   0.0008136   0.0028846   0.0001304
    3   0.0015329   0.0029160  -0.0004650  -0.0019798   0.0009141  -0.0029177
           13          14          15          16          17          18
    1   0.0035838  -0.0086584  -0.0050384   0.0018851  -0.0010167   0.0012310
    2   0.0019656   0.0301356   0.0038071  -0.0017401   0.0004218  -0.0005784
    3  -0.0007347   0.0221709  -0.0007699   0.0005440   0.0008093  -0.0002731
           19          20          21          22
    1   0.0012123  -0.0007063  -0.0033909  -0.0017848
    2  -0.0023158   0.0003289  -0.0032032  -0.0000370
    3   0.0007788  -0.0000608  -0.0016915  -0.0004956
 Max gradient component =       3.160E-02
 RMS gradient           =       6.976E-03
 Gradient time:  CPU 298.37 s  wall 298.38 s
 Geometry Optimization Parameters
   NAtoms,    NIC,     NZ,  NCons,   NDum,   NFix, NCnnct, MaxDiis
       22     163      22       0       0       0       0       0

 Cartesian Hessian Update
 Hessian updated using BFGS update


** GEOMETRY OPTIMIZATION IN DELOCALIZED INTERNAL COORDINATES **
   Searching for a Minimum

   Optimization Cycle:   3

                       Coordinates (Angstroms)
     ATOM                X               Y               Z
      1  C         0.0226675414   -0.0170928993    0.0253178575
      2  C        -0.0145583129    0.0449442703    1.4324169520
      3  Cl        1.4805211838    0.0991290586    2.3170953802
      4  C        -1.2236899342    0.0880340874    2.1388232396
      5  Cl       -1.2318499098    0.1677638137    3.8813373501
      6  C        -2.4271664688    0.0801217421    1.4327217502
      7  Cl       -3.9636635648    0.1355878153    2.2582901146
      8  C        -2.4180100034    0.0275520623    0.0465589317
      9  H        -3.3513780465    0.0122546811   -0.4993204357
     10  C        -1.2143299879   -0.0196764206   -0.6397342250
     11  Cl       -1.2991453294   -0.1386737742   -2.3879952986
     12  C         1.3042565062   -0.0621799688   -0.7351615671
     13  C         2.3392249279   -0.9634397541   -0.4289564271
     14  Cl        2.1248903781   -2.1059659202    0.8653771118
     15  C         3.5334468038   -0.9706021785   -1.1618136677
     16  Cl        4.8041048691   -2.1002454679   -0.7679216299
     17  C         3.6957168470   -0.0732920906   -2.2196775194
     18  Cl        5.1647283334   -0.0470677816   -3.1640908795
     19  C         2.6770432850    0.8168992867   -2.5371875687
     20  H         2.8089337201    1.5140811619   -3.3542174515
     21  C         1.5015560236    0.8171008523   -1.8052126486
     22  H         0.7284248626    1.5315930365   -2.0541004002
   Point Group: c1    Number of degrees of freedom:    60


   Energy is  -3680.719079165

 Hessian updated using BFGS update

 58 Hessian modes will be used to form the next step
  Hessian Eigenvalues:
     0.017150    0.017745    0.019627    0.020862    0.020937    0.022944
     0.023578    0.023831    0.023845    0.024089    0.024090    0.024112
     0.024114    0.024134    0.024135    0.024141    0.024143    0.025189
     0.058716    0.087524    0.159961    0.159994    0.160166    0.220106
     0.225378    0.231285    0.235746    0.245445    0.249704    0.249971
     0.249987    0.249991    0.249992    0.249994    0.250000    0.251697
     0.287856    0.289243    0.297212    0.300925    0.301728    0.304963
     0.353327    0.356644    0.356665    0.366110    0.412797    0.426150
     0.431928    0.456185    0.461763    0.468096    0.471720    0.478135
     0.478188    0.479016    0.480056    0.524773

 Minimum search - taking simple RFO step
 Searching for Lamda that Minimizes Along All modes
 Value Taken    Lamda =  -0.02054881
 Calculated Step too Large.  Step scaled by  0.565953
 Step Taken.  Stepsize is  0.300000

                             Maximum     Tolerance    Cnvgd?
         Gradient           0.031139      0.000300      NO
         Displacement       0.195925      0.001200      NO
         Energy change     -0.014495      0.000001      NO


 New Cartesian Coordinates Obtained by Inverse Iteration

 Displacement from previous Coordinates is:  0.648318
 ----------------------------------------------------------------
             Standard Nuclear Orientation (Angstroms)
    I     Atom           X                Y                Z
 ----------------------------------------------------------------
    1      C       0.0212481515    -0.0217276332     0.0148689022
    2      C      -0.0127388124     0.0842453088     1.4203646721
    3      Cl      1.4855268645     0.1692901279     2.2922826625
    4      C      -1.2180952317     0.1376811825     2.1361428366
    5      Cl     -1.2193367654     0.2709471842     3.8690255297
    6      C      -2.4248935895     0.0911589302     1.4337577880
    7      Cl     -3.9597022746     0.1505198125     2.2571644585
    8      C      -2.4235730151    -0.0161691156     0.0500836848
    9      H      -3.3594585431    -0.0721984795    -0.4872137259
   10      C      -1.2218186796    -0.0716077861    -0.6398043026
   11      Cl     -1.3340004224    -0.2936783793    -2.3787937083
   12      C       1.3016355690    -0.0684157712    -0.7417561522
   13      C       2.3173761285    -0.9989967418    -0.4621806200
   14      Cl      2.0786504102    -2.1697350442     0.7988757712
   15      C       3.5174210858    -1.0034013141    -1.1907508600
   16      Cl      4.7623111309    -2.1650983470    -0.8356601168
   17      C       3.7004766181    -0.0657060743    -2.2119388215
   18      Cl      5.1722230457    -0.0240765241    -3.1474427059
   19      C       2.7036998421     0.8618760803    -2.4957576943
   20      H       2.8599427024     1.5898919256    -3.2805258818
   21      C       1.5249544154     0.8543442552    -1.7699770401
   22      H       0.7698750939     1.5976820156    -1.9882157076
 ----------------------------------------------------------------
 Nuclear Repulsion Energy =        2377.27691234 hartrees
 There are       97 alpha and       97 beta electrons
 Applying Cartesian multipole field
    Component          Value
    ---------          -----
     (2,0,0)        1.00000E-12
     (0,2,0)        2.00000E-11
     (0,0,2)       -3.00000E-11
 Nucleus-field energy     =    -0.0000000755 hartrees
 Requested basis set is 6-311++G(d,p)
 There are 178 shells and 495 basis functions
 A cutoff of  1.0D-15 yielded  11613 shell pairs
 There are     99629 function pairs (    107127 Cartesian)
 Smallest overlap matrix eigenvalue = 2.42E-07
 Linear dependence detected in AO basis
 Number of orthogonalized atomic orbitals = 490
 Maximum deviation from orthogonality = 4.053E-10
 Guess from superposition of atomic densities
 Warning:  Energy on first SCF cycle will be non-variational
 SAD guess density has 194.000000 electrons

 -----------------------------------------------------------------------
  General SCF calculation program by
  Eric Jon Sundstrom, Paul Horn, Yuezhi Mao, Dmitri Zuev, Alec White,
  David Stuck, Shaama M.S., Shane Yost, Joonho Lee, David Small,
  Daniel Levine, Susi Lehtola, Hugh Burton, Evgeny Epifanovsky,
  Bang C. Huynh
 -----------------------------------------------------------------------
 Exchange:     0.2000 Hartree-Fock + 0.0800 Slater + 0.7200 B88
 Correlation:  0.1900 VWN1RPA + 0.8100 LYP
 Using SG-1 standard quadrature grid
 A restricted SCF calculation will be
 performed using DIIS
 SCF converges when DIIS error is below 1.0e-08
 ---------------------------------------
  Cycle       Energy         DIIS error
 ---------------------------------------
    1   -3685.2548752364      2.74e-02  
    2   -3680.6075377927      1.98e-03  
    3   -3680.4904906659      2.64e-03  
    4   -3680.7126470018      6.70e-04  
    5   -3680.7260225330      2.78e-04  
    6   -3680.7281353118      9.72e-05  
    7   -3680.7283831707      3.45e-05  
    8   -3680.7284163451      1.15e-05  
    9   -3680.7284199492      3.84e-06  
   10   -3680.7284204084      8.26e-07  
   11   -3680.7284204274      2.74e-07  
   12   -3680.7284204293      1.22e-07  
   13   -3680.7284204296      3.96e-08  
   14   -3680.7284204297      1.17e-08  
   15   -3680.7284204297      3.76e-09  Convergence criterion met
 ---------------------------------------
 SCF time:   CPU 874.93s  wall 875.00s 
 SCF   energy in the final basis set =    -3680.7284204297
 Total energy in the final basis set =    -3680.7284204297

 --------------------------------------------------------------

                    Orbital Energies (a.u.)
 --------------------------------------------------------------

 Alpha MOs
 -- Occupied --
********-101.5813-101.5803-101.5761-101.5755-101.5755-101.5718 -10.2838
-10.2813 -10.2807 -10.2792 -10.2764 -10.2756 -10.2729 -10.2459 -10.2355
-10.2256 -10.2165 -10.2151  -9.4971  -9.4961  -9.4950  -9.4915  -9.4907
 -9.4901  -9.4877  -7.2620  -7.2607  -7.2598  -7.2563  -7.2556  -7.2552
 -7.2525  -7.2520  -7.2512  -7.2509  -7.2504  -7.2498  -7.2490  -7.2462
 -7.2456  -7.2453  -7.2449  -7.2449  -7.2441  -7.2424  -7.2417  -0.9662
 -0.9504  -0.9166  -0.9135  -0.8982  -0.8782  -0.8725  -0.8569  -0.8408
 -0.7992  -0.7628  -0.7580  -0.7427  -0.6613  -0.6490  -0.6354  -0.6171
 -0.5592  -0.5532  -0.5304  -0.5235  -0.4996  -0.4873  -0.4726  -0.4710
 -0.4672  -0.4635  -0.4544  -0.4402  -0.4268  -0.4197  -0.4129  -0.4041
 -0.3986  -0.3875  -0.3676  -0.3640  -0.3597  -0.3515  -0.3496  -0.3453
 -0.3393  -0.3355  -0.3288  -0.3213  -0.3081  -0.2900  -0.2774  -0.2688
 -0.2629
 -- Virtual --
 -0.0795  -0.0629  -0.0539  -0.0477  -0.0393  -0.0367  -0.0129  -0.0060
  0.0025   0.0089   0.0129   0.0176   0.0213   0.0225   0.0257   0.0326
  0.0422   0.0483   0.0520   0.0544   0.0597   0.0641   0.0660   0.0697
  0.0746   0.0796   0.0814   0.0866   0.0881   0.0891   0.0938   0.0957
  0.0985   0.1018   0.1063   0.1080   0.1113   0.1159   0.1169   0.1208
  0.1224   0.1246   0.1294   0.1326   0.1355   0.1379   0.1417   0.1435
  0.1474   0.1551   0.1572   0.1594   0.1643   0.1675   0.1735   0.1750
  0.1781   0.1823   0.1841   0.1926   0.1936   0.1970   0.1992   0.2076
  0.2102   0.2125   0.2213   0.2256   0.2283   0.2296   0.2326   0.2375
  0.2400   0.2430   0.2440   0.2502   0.2515   0.2559   0.2597   0.2641
  0.2645   0.2688   0.2734   0.2776   0.2855   0.2872   0.2875   0.2919
  0.2948   0.2991   0.3040   0.3104   0.3130   0.3212   0.3263   0.3350
  0.3373   0.3431   0.3522   0.3911   0.4074   0.4152   0.4183   0.4355
  0.4368   0.4400   0.4434   0.4492   0.4540   0.4591   0.4636   0.4689
  0.4728   0.4754   0.4771   0.4833   0.4865   0.4934   0.5053   0.5079
  0.5094   0.5177   0.5224   0.5381   0.5487   0.5546   0.5599   0.5647
  0.5758   0.5840   0.5873   0.5884   0.6013   0.6038   0.6062   0.6132
  0.6195   0.6201   0.6324   0.6345   0.6415   0.6465   0.6532   0.6577
  0.6734   0.6793   0.6865   0.7026   0.7106   0.7130   0.7254   0.7660
  0.7866   0.7890   0.7927   0.7983   0.8156   0.8235   0.8257   0.8304
  0.8339   0.8388   0.8396   0.8406   0.8450   0.8466   0.8507   0.8515
  0.8564   0.8575   0.8625   0.8691   0.8737   0.8799   0.8834   0.8904
  0.8955   0.9028   0.9067   0.9135   0.9175   0.9272   0.9285   0.9375
  0.9418   0.9451   0.9531   0.9549   0.9559   0.9618   0.9653   0.9725
  0.9776   0.9843   0.9898   0.9945   0.9980   1.0086   1.0313   1.0440
  1.0571   1.0654   1.0739   1.1116   1.1197   1.1388   1.1442   1.1563
  1.1822   1.2068   1.2177   1.2295   1.2311   1.2454   1.2547   1.2666
  1.2746   1.2801   1.2881   1.2923   1.2996   1.3032   1.3121   1.3391
  1.3543   1.3713   1.3964   1.4087   1.4349   1.4670   1.4983   1.5078
  1.5179   1.5406   1.5514   1.5725   1.5840   1.5978   1.6276   1.6371
  1.6713   1.6890   1.7112   1.7556   1.7594   1.7708   1.7889   1.7992
  1.8102   1.8307   1.8469   1.8561   1.8617   1.8691   1.8757   1.8925
  1.9019   1.9324   1.9407   1.9557   1.9850   2.0209   2.0454   2.0486
  2.0922   2.1174   2.1205   2.1942   2.2139   2.2316   2.2340   2.2371
  2.2541   2.2658   2.2718   2.2758   2.2862   2.2897   2.2974   2.3106
  2.3195   2.3268   2.3728   2.3858   2.3943   2.4139   2.4216   2.4342
  2.4381   2.4588   2.4755   2.4906   2.5068   2.5223   2.5454   2.5547
  2.5638   2.5961   2.6051   2.6215   2.6434   2.6491   2.6522   2.6823
  2.7013   2.7235   2.7280   2.7416   2.7619   2.7782   2.7886   2.8075
  2.8149   2.8232   2.8756   2.9057   2.9267   2.9636   3.0343   3.0642
  3.0726   3.1074   3.1175   3.1329   3.1435   3.1662   3.2074   3.2259
  3.2361   3.2462   3.3703   3.3753   3.4053   3.4974   3.5935   3.6345
  3.6859   3.7366   3.7952   3.8979   4.0049   4.0190   4.0735   4.3641
  4.7868   4.8174   9.7322   9.7545   9.7920   9.7987   9.8033   9.8268
  9.8565  23.3000  23.4672  23.8055  23.8277  23.8402  23.8730  23.9305
 23.9429  23.9655  24.0294  24.0790  24.1310  25.7797  25.7849  25.8540
 25.8598  25.9095  25.9619  26.0107  26.0899  26.1140  26.1447  26.1674
 26.2079  26.3439  26.4211  26.4943  26.5142  26.6548  26.6998  26.7318
 26.9240  26.9894 215.7243 215.7442 215.7890 215.7958 215.8039 215.8324
215.8663
 --------------------------------------------------------------

          Ground-State Mulliken Net Atomic Charges

     Atom                 Charge (a.u.)
  ----------------------------------------
      1 C                    -0.387105
      2 C                    -1.310704
      3 Cl                    0.572670
      4 C                     0.948270
      5 Cl                    0.599054
      6 C                    -0.406002
      7 Cl                    0.547812
      8 C                    -0.760352
      9 H                     0.236113
     10 C                    -0.059869
     11 Cl                    0.464132
     12 C                    -0.055314
     13 C                    -0.821578
     14 Cl                    0.478969
     15 C                    -0.030157
     16 Cl                    0.597057
     17 C                    -0.251884
     18 Cl                    0.547720
     19 C                    -0.665602
     20 H                     0.213354
     21 C                    -0.638752
     22 H                     0.182168
  ----------------------------------------
  Sum of atomic charges =     0.000000

 -----------------------------------------------------------------
                    Cartesian Multipole Moments
 -----------------------------------------------------------------
    Charge (ESU x 10^10)
                 0.0000
    Dipole Moment (Debye)
         X      -1.3558      Y       1.4811      Z      -1.3208
       Tot       2.4034
    Quadrupole Moments (Debye-Ang)
        XX    -160.8095     XY       3.2225     YY    -157.1587
        XZ       1.9944     YZ      -4.6426     ZZ    -156.9134
    Octopole Moments (Debye-Ang^2)
       XXX    -431.1491    XXY      55.9243    XYY    -129.7791
       YYY     155.8515    XXZ      -2.6295    XYZ      -9.0061
       YYZ     -11.8418    XZZ    -125.1970    YZZ      59.3919
       ZZZ     -29.4372
    Hexadecapole Moments (Debye-Ang^3)
      XXXX   -7844.6016   XXXY     610.8686   XXYY   -1480.1103
      XYYY     610.5282   YYYY   -1037.4734   XXXZ    1517.0358
      XXYZ     -43.5731   XYYZ     491.8590   YYYZ     -88.9690
      XXZZ   -2009.3395   XYZZ     229.4387   YYZZ    -871.0883
      XZZZ    1467.2727   YZZZ     -97.8471   ZZZZ   -4171.9267
 -----------------------------------------------------------------
 Calculating analytic gradient of the SCF energy
 Gradient of SCF Energy
            1           2           3           4           5           6
    1   0.0003065   0.0002119   0.0050785  -0.0002874  -0.0001130  -0.0000987
    2   0.0019245  -0.0019124  -0.0222230  -0.0003732   0.0000339   0.0000614
    3   0.0001272   0.0008901  -0.0134524  -0.0020558   0.0006644   0.0007511
            7           8           9          10          11          12
    1   0.0000353   0.0008461   0.0001085   0.0000595   0.0003977  -0.0016869
    2  -0.0000553  -0.0001832   0.0000306   0.0018641   0.0005656  -0.0008774
    3   0.0002696   0.0004268  -0.0001381  -0.0007853   0.0000168  -0.0006092
           13          14          15          16          17          18
    1   0.0021683  -0.0048591  -0.0016344   0.0004623   0.0001976   0.0001147
    2   0.0004404   0.0219257   0.0012808  -0.0002570  -0.0001802  -0.0001322
    3   0.0010602   0.0142241  -0.0000929   0.0000046  -0.0000620   0.0001342
           19          20          21          22
    1   0.0001228  -0.0003439  -0.0011946   0.0001083
    2  -0.0006531   0.0001350  -0.0017261   0.0003109
    3   0.0001397   0.0000435  -0.0015706   0.0000140
 Max gradient component =       2.222E-02
 RMS gradient           =       4.686E-03
 Gradient time:  CPU 297.84 s  wall 297.85 s
 Geometry Optimization Parameters
   NAtoms,    NIC,     NZ,  NCons,   NDum,   NFix, NCnnct, MaxDiis
       22     163      22       0       0       0       0       0

 Cartesian Hessian Update
 Hessian updated using BFGS update


** GEOMETRY OPTIMIZATION IN DELOCALIZED INTERNAL COORDINATES **
   Searching for a Minimum

   Optimization Cycle:   4

                       Coordinates (Angstroms)
     ATOM                X               Y               Z
      1  C         0.0212481515   -0.0217276332    0.0148689022
      2  C        -0.0127388124    0.0842453088    1.4203646721
      3  Cl        1.4855268645    0.1692901279    2.2922826625
      4  C        -1.2180952317    0.1376811825    2.1361428366
      5  Cl       -1.2193367654    0.2709471842    3.8690255297
      6  C        -2.4248935895    0.0911589302    1.4337577880
      7  Cl       -3.9597022746    0.1505198125    2.2571644585
      8  C        -2.4235730151   -0.0161691156    0.0500836848
      9  H        -3.3594585431   -0.0721984795   -0.4872137259
     10  C        -1.2218186796   -0.0716077861   -0.6398043026
     11  Cl       -1.3340004224   -0.2936783793   -2.3787937083
     12  C         1.3016355690   -0.0684157712   -0.7417561522
     13  C         2.3173761285   -0.9989967418   -0.4621806200
     14  Cl        2.0786504102   -2.1697350442    0.7988757712
     15  C         3.5174210858   -1.0034013141   -1.1907508600
     16  Cl        4.7623111309   -2.1650983470   -0.8356601168
     17  C         3.7004766181   -0.0657060743   -2.2119388215
     18  Cl        5.1722230457   -0.0240765241   -3.1474427059
     19  C         2.7036998421    0.8618760803   -2.4957576943
     20  H         2.8599427024    1.5898919256   -3.2805258818
     21  C         1.5249544154    0.8543442552   -1.7699770401
     22  H         0.7698750939    1.5976820156   -1.9882157076
   Point Group: c1    Number of degrees of freedom:    60


   Energy is  -3680.728420430

 Hessian updated using BFGS update

 59 Hessian modes will be used to form the next step
  Hessian Eigenvalues:
     0.017665    0.018357    0.019546    0.020921    0.021046    0.022927
     0.023576    0.023831    0.023840    0.024089    0.024090    0.024113
     0.024115    0.024133    0.024135    0.024140    0.024143    0.027916
     0.046021    0.075634    0.159972    0.159998    0.160266    0.220108
     0.225459    0.231360    0.235904    0.245958    0.249764    0.249985
     0.249988    0.249992    0.249993    0.250000    0.250256    0.252660
     0.289149    0.289334    0.300902    0.301016    0.301447    0.301734
     0.314238    0.353824    0.356665    0.356688    0.369177    0.412829
     0.427324    0.432449    0.456647    0.461765    0.468131    0.471987
     0.478153    0.478270    0.479074    0.480924    0.558795

 Minimum search - taking simple RFO step
 Searching for Lamda that Minimizes Along All modes
 Value Taken    Lamda =  -0.01227394
 Calculated Step too Large.  Step scaled by  0.632897
 Step Taken.  Stepsize is  0.300000

                             Maximum     Tolerance    Cnvgd?
         Gradient           0.021500      0.000300      NO
         Displacement       0.228070      0.001200      NO
         Energy change     -0.009341      0.000001      NO


 New Cartesian Coordinates Obtained by Inverse Iteration

 Displacement from previous Coordinates is:  0.503243
 ----------------------------------------------------------------
             Standard Nuclear Orientation (Angstroms)
    I     Atom           X                Y                Z
 ----------------------------------------------------------------
    1      C       0.0240169692    -0.0369378810     0.0198722004
    2      C      -0.0127168890     0.1126694825     1.4207493248
    3      Cl      1.4860568441     0.2381131084     2.2895583704
    4      C      -1.2191304525     0.1769639209     2.1344453117
    5      Cl     -1.2235200052     0.3661759037     3.8587542262
    6      C      -2.4241847219     0.0968547178     1.4288339596
    7      Cl     -3.9616708360     0.1722490114     2.2452313879
    8      C      -2.4210963150    -0.0547154512     0.0489164715
    9      H      -3.3558781961    -0.1338359959    -0.4870070627
   10      C      -1.2156771306    -0.1212175991    -0.6345591589
   11      Cl     -1.3120365298    -0.3852409712    -2.3696222795
   12      C       1.3056027472    -0.0739248086    -0.7347018475
   13      C       2.3060185837    -1.0271376308    -0.4868054921
   14      Cl      2.0493816278    -2.2346110271     0.7362492507
   15      C       3.5059494711    -1.0263302430    -1.2178982182
   16      Cl      4.7296631438    -2.2182492176    -0.9064835540
   17      C       3.6990525861    -0.0554493674    -2.2071745843
   18      Cl      5.1672738632    -0.0040127940    -3.1472327985
   19      C       2.7143636348     0.8949201624    -2.4603580127
   20      H       2.8815067516     1.6424561506    -3.2241048535
   21      C       1.5359076576     0.8779331931    -1.7339427862
   22      H       0.7828409203     1.6301529484    -1.9301708868
 ----------------------------------------------------------------
 Nuclear Repulsion Energy =        2374.18756538 hartrees
 There are       97 alpha and       97 beta electrons
 Applying Cartesian multipole field
    Component          Value
    ---------          -----
     (2,0,0)        1.00000E-12
     (0,2,0)        2.00000E-11
     (0,0,2)       -3.00000E-11
 Nucleus-field energy     =    -0.0000000740 hartrees
 Requested basis set is 6-311++G(d,p)
 There are 178 shells and 495 basis functions
 A cutoff of  1.0D-15 yielded  11610 shell pairs
 There are     99666 function pairs (    107169 Cartesian)
 Smallest overlap matrix eigenvalue = 2.39E-07
 Linear dependence detected in AO basis
 Number of orthogonalized atomic orbitals = 490
 Maximum deviation from orthogonality = 7.491E-10
 Guess from superposition of atomic densities
 Warning:  Energy on first SCF cycle will be non-variational
 SAD guess density has 194.000000 electrons

 -----------------------------------------------------------------------
  General SCF calculation program by
  Eric Jon Sundstrom, Paul Horn, Yuezhi Mao, Dmitri Zuev, Alec White,
  David Stuck, Shaama M.S., Shane Yost, Joonho Lee, David Small,
  Daniel Levine, Susi Lehtola, Hugh Burton, Evgeny Epifanovsky,
  Bang C. Huynh
 -----------------------------------------------------------------------
 Exchange:     0.2000 Hartree-Fock + 0.0800 Slater + 0.7200 B88
 Correlation:  0.1900 VWN1RPA + 0.8100 LYP
 Using SG-1 standard quadrature grid
 A restricted SCF calculation will be
 performed using DIIS
 SCF converges when DIIS error is below 1.0e-08
 ---------------------------------------
  Cycle       Energy         DIIS error
 ---------------------------------------
    1   -3685.2415621093      2.74e-02  
    2   -3680.6137302769      1.98e-03  
    3   -3680.4954433727      2.65e-03  
    4   -3680.7188183390      6.73e-04  
    5   -3680.7322940183      2.80e-04  
    6   -3680.7344304752      9.74e-05  
    7   -3680.7346787082      3.56e-05  
    8   -3680.7347144686      1.13e-05  
    9   -3680.7347179747      3.77e-06  
   10   -3680.7347184166      8.19e-07  
   11   -3680.7347184352      2.68e-07  
   12   -3680.7347184370      1.22e-07  
   13   -3680.7347184374      3.84e-08  
   14   -3680.7347184375      1.18e-08  
   15   -3680.7347184376      3.65e-09  Convergence criterion met
 ---------------------------------------
 SCF time:   CPU 875.73s  wall 875.00s 
 SCF   energy in the final basis set =    -3680.7347184376
 Total energy in the final basis set =    -3680.7347184376

 --------------------------------------------------------------

                    Orbital Energies (a.u.)
 --------------------------------------------------------------

 Alpha MOs
 -- Occupied --
********-101.5809-101.5807-101.5767-101.5760-101.5758-101.5729 -10.2839
-10.2814 -10.2808 -10.2789 -10.2764 -10.2757 -10.2729 -10.2453 -10.2349
-10.2257 -10.2166 -10.2152  -9.4971  -9.4956  -9.4954  -9.4923  -9.4906
 -9.4905  -9.4885  -7.2620  -7.2603  -7.2602  -7.2572  -7.2556  -7.2555
 -7.2534  -7.2519  -7.2512  -7.2504  -7.2503  -7.2500  -7.2495  -7.2471
 -7.2462  -7.2455  -7.2453  -7.2448  -7.2445  -7.2432  -7.2426  -0.9659
 -0.9505  -0.9165  -0.9123  -0.8986  -0.8787  -0.8732  -0.8564  -0.8406
 -0.7989  -0.7626  -0.7581  -0.7424  -0.6608  -0.6483  -0.6360  -0.6170
 -0.5589  -0.5529  -0.5309  -0.5239  -0.4992  -0.4876  -0.4727  -0.4707
 -0.4674  -0.4630  -0.4538  -0.4403  -0.4268  -0.4183  -0.4129  -0.4028
 -0.3972  -0.3872  -0.3675  -0.3635  -0.3595  -0.3516  -0.3492  -0.3452
 -0.3394  -0.3357  -0.3295  -0.3217  -0.3125  -0.2888  -0.2764  -0.2706
 -0.2637
 -- Virtual --
 -0.0779  -0.0630  -0.0536  -0.0480  -0.0409  -0.0364  -0.0128  -0.0058
  0.0025   0.0092   0.0129   0.0173   0.0213   0.0226   0.0257   0.0328
  0.0420   0.0481   0.0522   0.0544   0.0598   0.0635   0.0661   0.0693
  0.0744   0.0798   0.0810   0.0865   0.0875   0.0894   0.0938   0.0956
  0.0981   0.1019   0.1066   0.1076   0.1111   0.1161   0.1167   0.1206
  0.1221   0.1251   0.1284   0.1323   0.1358   0.1379   0.1408   0.1430
  0.1469   0.1543   0.1566   0.1593   0.1647   0.1666   0.1733   0.1738
  0.1782   0.1816   0.1834   0.1930   0.1933   0.1972   0.1995   0.2077
  0.2103   0.2131   0.2221   0.2250   0.2287   0.2297   0.2326   0.2369
  0.2395   0.2433   0.2437   0.2498   0.2522   0.2572   0.2589   0.2636
  0.2656   0.2686   0.2730   0.2774   0.2813   0.2867   0.2881   0.2904
  0.2943   0.2994   0.3033   0.3096   0.3135   0.3204   0.3262   0.3348
  0.3398   0.3431   0.3514   0.3913   0.4073   0.4150   0.4185   0.4357
  0.4363   0.4409   0.4427   0.4497   0.4536   0.4608   0.4648   0.4684
  0.4729   0.4761   0.4771   0.4836   0.4869   0.4933   0.5029   0.5078
  0.5105   0.5139   0.5229   0.5370   0.5484   0.5549   0.5626   0.5659
  0.5747   0.5850   0.5890   0.5947   0.6000   0.6054   0.6060   0.6135
  0.6203   0.6215   0.6326   0.6342   0.6436   0.6489   0.6535   0.6589
  0.6741   0.6803   0.6867   0.7006   0.7103   0.7153   0.7234   0.7695
  0.7849   0.7890   0.7932   0.8006   0.8174   0.8249   0.8265   0.8315
  0.8340   0.8393   0.8399   0.8417   0.8457   0.8475   0.8499   0.8512
  0.8558   0.8584   0.8622   0.8678   0.8727   0.8796   0.8830   0.8891
  0.8986   0.9035   0.9073   0.9145   0.9182   0.9268   0.9303   0.9366
  0.9415   0.9464   0.9496   0.9533   0.9551   0.9569   0.9648   0.9723
  0.9726   0.9843   0.9877   0.9951   1.0030   1.0081   1.0283   1.0396
  1.0589   1.0645   1.0708   1.1160   1.1220   1.1386   1.1470   1.1578
  1.1826   1.2061   1.2179   1.2294   1.2314   1.2471   1.2538   1.2674
  1.2746   1.2810   1.2905   1.2934   1.2973   1.3018   1.3090   1.3422
  1.3529   1.3716   1.3964   1.4101   1.4388   1.4674   1.5004   1.5094
  1.5172   1.5421   1.5512   1.5732   1.5848   1.5981   1.6277   1.6366
  1.6714   1.6879   1.7137   1.7549   1.7594   1.7710   1.7875   1.7987
  1.8111   1.8307   1.8462   1.8534   1.8602   1.8667   1.8748   1.8965
  1.9063   1.9336   1.9413   1.9552   1.9898   2.0186   2.0445   2.0480
  2.0955   2.1162   2.1201   2.1941   2.2115   2.2309   2.2349   2.2368
  2.2546   2.2630   2.2682   2.2739   2.2876   2.2892   2.2977   2.3114
  2.3157   2.3246   2.3747   2.3859   2.3984   2.4172   2.4217   2.4340
  2.4382   2.4602   2.4755   2.4925   2.5072   2.5210   2.5455   2.5533
  2.5629   2.5955   2.6048   2.6205   2.6448   2.6496   2.6544   2.6817
  2.7023   2.7191   2.7274   2.7450   2.7582   2.7773   2.7866   2.8069
  2.8135   2.8218   2.8729   2.9042   2.9314   2.9664   3.0362   3.0652
  3.0725   3.1070   3.1153   3.1322   3.1441   3.1658   3.2091   3.2238
  3.2345   3.2475   3.3698   3.3767   3.4071   3.4975   3.5953   3.6366
  3.6859   3.7351   3.7970   3.8990   4.0043   4.0202   4.0733   4.3553
  4.7860   4.8179   9.7348   9.7555   9.7948   9.7986   9.8036   9.8387
  9.8492  23.3019  23.4680  23.8058  23.8274  23.8397  23.8732  23.9304
 23.9408  23.9638  24.0353  24.0784  24.1310  25.7787  25.7840  25.8488
 25.8576  25.9060  25.9509  25.9856  26.0889  26.1136  26.1465  26.1658
 26.2035  26.3576  26.4213  26.4944  26.5117  26.6552  26.6996  26.7302
 26.9263  26.9843 215.7273 215.7453 215.7921 215.7957 215.8038 215.8462
215.8577
 --------------------------------------------------------------

          Ground-State Mulliken Net Atomic Charges

     Atom                 Charge (a.u.)
  ----------------------------------------
      1 C                    -0.354033
      2 C                    -1.410403
      3 Cl                    0.536452
      4 C                     1.032016
      5 Cl                    0.597798
      6 C                    -0.371941
      7 Cl                    0.549004
      8 C                    -0.740560
      9 H                     0.236424
     10 C                    -0.068010
     11 Cl                    0.447097
     12 C                    -0.019553
     13 C                    -0.855557
     14 Cl                    0.433557
     15 C                     0.022051
     16 Cl                    0.600103
     17 C                    -0.265275
     18 Cl                    0.548658
     19 C                    -0.692054
     20 H                     0.214163
     21 C                    -0.623340
     22 H                     0.183404
  ----------------------------------------
  Sum of atomic charges =     0.000000

 -----------------------------------------------------------------
                    Cartesian Multipole Moments
 -----------------------------------------------------------------
    Charge (ESU x 10^10)
                 0.0000
    Dipole Moment (Debye)
         X      -1.3424      Y       1.4975      Z      -1.2715
       Tot       2.3793
    Quadrupole Moments (Debye-Ang)
        XX    -160.6901     XY       3.3321     YY    -156.8946
        XZ       1.9640     YZ      -4.5659     ZZ    -157.1395
    Octopole Moments (Debye-Ang^2)
       XXX    -428.9692    XXY      55.7465    XYY    -128.4889
       YYY     155.9504    XXZ      -1.3276    XYZ      -8.8226
       YYZ     -10.4288    XZZ    -125.2695    YZZ      59.9571
       ZZZ     -23.1002
    Hexadecapole Moments (Debye-Ang^3)
      XXXX   -7803.7800   XXXY     613.8342   XXYY   -1480.3612
      XYYY     610.3905   YYYY   -1092.7390   XXXZ    1533.6480
      XXYZ     -56.0086   XYYZ     496.2201   YYYZ    -131.7278
      XXZZ   -2000.4259   XYZZ     231.0920   YYZZ    -876.3014
      XZZZ    1486.2241   YZZZ    -132.9502   ZZZZ   -4153.0873
 -----------------------------------------------------------------
 Calculating analytic gradient of the SCF energy
 Gradient of SCF Energy
            1           2           3           4           5           6
    1   0.0012630   0.0002807   0.0024331  -0.0000597   0.0001028  -0.0003737
    2   0.0011154  -0.0013261  -0.0142256  -0.0002256  -0.0000349   0.0000262
    3  -0.0009374   0.0008498  -0.0084426   0.0004369  -0.0005784   0.0006764
            7           8           9          10          11          12
    1   0.0002341  -0.0001123   0.0001069   0.0001312   0.0001881  -0.0015111
    2  -0.0000041  -0.0000391   0.0000690   0.0014915   0.0003453  -0.0006342
    3  -0.0001025  -0.0003716   0.0000360   0.0003261  -0.0005402   0.0003786
           13          14          15          16          17          18
    1   0.0009431  -0.0024169   0.0001587  -0.0004145   0.0006456  -0.0002374
    2   0.0001519   0.0142455  -0.0001140   0.0002970  -0.0001267  -0.0000268
    3   0.0013930   0.0085409   0.0001470  -0.0001188  -0.0001642   0.0001220
           19          20          21          22
    1  -0.0003711  -0.0000914  -0.0008377  -0.0000614
    2   0.0001647  -0.0000222  -0.0014040   0.0002768
    3  -0.0001737   0.0000203  -0.0015331   0.0000356
 Max gradient component =       1.425E-02
 RMS gradient           =       2.974E-03
 Gradient time:  CPU 297.49 s  wall 297.50 s
 Geometry Optimization Parameters
   NAtoms,    NIC,     NZ,  NCons,   NDum,   NFix, NCnnct, MaxDiis
       22     163      22       0       0       0       0       0

 Cartesian Hessian Update
 Hessian updated using BFGS update


** GEOMETRY OPTIMIZATION IN DELOCALIZED INTERNAL COORDINATES **
   Searching for a Minimum

   Optimization Cycle:   5

                       Coordinates (Angstroms)
     ATOM                X               Y               Z
      1  C         0.0240169692   -0.0369378810    0.0198722004
      2  C        -0.0127168890    0.1126694825    1.4207493248
      3  Cl        1.4860568441    0.2381131084    2.2895583704
      4  C        -1.2191304525    0.1769639209    2.1344453117
      5  Cl       -1.2235200052    0.3661759037    3.8587542262
      6  C        -2.4241847219    0.0968547178    1.4288339596
      7  Cl       -3.9616708360    0.1722490114    2.2452313879
      8  C        -2.4210963150   -0.0547154512    0.0489164715
      9  H        -3.3558781961   -0.1338359959   -0.4870070627
     10  C        -1.2156771306   -0.1212175991   -0.6345591589
     11  Cl       -1.3120365298   -0.3852409712   -2.3696222795
     12  C         1.3056027472   -0.0739248086   -0.7347018475
     13  C         2.3060185837   -1.0271376308   -0.4868054921
     14  Cl        2.0493816278   -2.2346110271    0.7362492507
     15  C         3.5059494711   -1.0263302430   -1.2178982182
     16  Cl        4.7296631438   -2.2182492176   -0.9064835540
     17  C         3.6990525861   -0.0554493674   -2.2071745843
     18  Cl        5.1672738632   -0.0040127940   -3.1472327985
     19  C         2.7143636348    0.8949201624   -2.4603580127
     20  H         2.8815067516    1.6424561506   -3.2241048535
     21  C         1.5359076576    0.8779331931   -1.7339427862
     22  H         0.7828409203    1.6301529484   -1.9301708868
   Point Group: c1    Number of degrees of freedom:    60


   Energy is  -3680.734718438

 Hessian updated using BFGS update

 60 Hessian modes will be used to form the next step
  Hessian Eigenvalues:
     0.017550    0.017881    0.019461    0.020920    0.021016    0.022943
     0.023568    0.023828    0.023866    0.024089    0.024096    0.024114
     0.024114    0.024135    0.024136    0.024143    0.024159    0.027887
     0.034467    0.075523    0.159998    0.160012    0.160266    0.220113
     0.225460    0.231359    0.235992    0.246032    0.249854    0.249985
     0.249991    0.249993    0.249999    0.250057    0.250492    0.252701
     0.289157    0.289324    0.300900    0.301032    0.301034    0.301711
     0.302158    0.314606    0.353782    0.356665    0.356691    0.368997
     0.412844    0.427297    0.432485    0.456645    0.461780    0.468303
     0.472269    0.478187    0.478261    0.479075    0.481195    0.558452

 Minimum search - taking simple RFO step
 Searching for Lamda that Minimizes Along All modes
 Value Taken    Lamda =  -0.00751834
 Calculated Step too Large.  Step scaled by  0.661018
 Step Taken.  Stepsize is  0.300000

                             Maximum     Tolerance    Cnvgd?
         Gradient           0.013556      0.000300      NO
         Displacement       0.219827      0.001200      NO
         Energy change     -0.006298      0.000001      NO


 New Cartesian Coordinates Obtained by Inverse Iteration

 Displacement from previous Coordinates is:  0.559036
 ----------------------------------------------------------------
             Standard Nuclear Orientation (Angstroms)
    I     Atom           X                Y                Z
 ----------------------------------------------------------------
    1      C       0.0226062909    -0.0430783313     0.0194078155
    2      C      -0.0107956085     0.1516563922     1.4132631391
    3      Cl      1.4946052955     0.3179809554     2.2690731298
    4      C      -1.2162126536     0.2216082086     2.1282126724
    5      Cl     -1.2224328783     0.4640302095     3.8454519106
    6      C      -2.4208379367     0.0978786523     1.4262856978
    7      Cl     -3.9579556943     0.1746573291     2.2443981276
    8      C      -2.4193465095    -0.1009604871     0.0524123145
    9      H      -3.3540256846    -0.2133026013    -0.4778231235
   10      C      -1.2133960625    -0.1697660712    -0.6300743577
   11      Cl     -1.2946043469    -0.4858253827    -2.3564947626
   12      C       1.3046110145    -0.0743803659    -0.7357748620
   13      C       2.2830492599    -1.0547017189    -0.5188888121
   14      Cl      1.9965292997    -2.2942263186     0.6683523087
   15      C       3.4852580798    -1.0521259502    -1.2469544343
   16      Cl      4.6867291889    -2.2750383413    -0.9742595271
   17      C       3.6978801069    -0.0488736720    -2.1998394371
   18      Cl      5.1705151258     0.0089777814    -3.1335405900
   19      C       2.7326703368     0.9292152463    -2.4214821877
   20      H       2.9176295870     1.6988191945    -3.1587757286
   21      C       1.5516730096     0.9085368668    -1.6988810281
   22      H       0.8075745039     1.6757440168    -1.8715192967
 ----------------------------------------------------------------
 Nuclear Repulsion Energy =        2372.28196030 hartrees
 There are       97 alpha and       97 beta electrons
 Applying Cartesian multipole field
    Component          Value
    ---------          -----
     (2,0,0)        1.00000E-12
     (0,2,0)        2.00000E-11
     (0,0,2)       -3.00000E-11
 Nucleus-field energy     =    -0.0000000722 hartrees
 Requested basis set is 6-311++G(d,p)
 There are 178 shells and 495 basis functions
 A cutoff of  1.0D-15 yielded  11610 shell pairs
 There are     99740 function pairs (    107250 Cartesian)
 Smallest overlap matrix eigenvalue = 2.33E-07
 Linear dependence detected in AO basis
 Number of orthogonalized atomic orbitals = 490
 Maximum deviation from orthogonality = 3.067E-10
 Guess from superposition of atomic densities
 Warning:  Energy on first SCF cycle will be non-variational
 SAD guess density has 194.000000 electrons

 -----------------------------------------------------------------------
  General SCF calculation program by
  Eric Jon Sundstrom, Paul Horn, Yuezhi Mao, Dmitri Zuev, Alec White,
  David Stuck, Shaama M.S., Shane Yost, Joonho Lee, David Small,
  Daniel Levine, Susi Lehtola, Hugh Burton, Evgeny Epifanovsky,
  Bang C. Huynh
 -----------------------------------------------------------------------
 Exchange:     0.2000 Hartree-Fock + 0.0800 Slater + 0.7200 B88
 Correlation:  0.1900 VWN1RPA + 0.8100 LYP
 Using SG-1 standard quadrature grid
 A restricted SCF calculation will be
 performed using DIIS
 SCF converges when DIIS error is below 1.0e-08
 ---------------------------------------
  Cycle       Energy         DIIS error
 ---------------------------------------
    1   -3685.2301281889      2.74e-02  
    2   -3680.6174837250      1.99e-03  
    3   -3680.4979187905      2.66e-03  
    4   -3680.7227154303      6.78e-04  
    5   -3680.7363157933      2.81e-04  
    6   -3680.7384674460      9.81e-05  
    7   -3680.7387185393      3.66e-05  
    8   -3680.7387565927      1.12e-05  
    9   -3680.7387599978      3.72e-06  
   10   -3680.7387604272      8.14e-07  
   11   -3680.7387604453      2.60e-07  
   12   -3680.7387604471      1.20e-07  
   13   -3680.7387604473      3.79e-08  
   14   -3680.7387604475      1.20e-08  
   15   -3680.7387604473      3.59e-09  Convergence criterion met
 ---------------------------------------
 SCF time:   CPU 874.42s  wall 874.00s 
 SCF   energy in the final basis set =    -3680.7387604473
 Total energy in the final basis set =    -3680.7387604473

 --------------------------------------------------------------

                    Orbital Energies (a.u.)
 --------------------------------------------------------------

 Alpha MOs
 -- Occupied --
********-101.5810-101.5807-101.5778-101.5761-101.5759-101.5739 -10.2840
-10.2816 -10.2810 -10.2786 -10.2764 -10.2759 -10.2730 -10.2445 -10.2344
-10.2258 -10.2167 -10.2155  -9.4970  -9.4957  -9.4954  -9.4931  -9.4908
 -9.4905  -9.4892  -7.2618  -7.2605  -7.2600  -7.2580  -7.2558  -7.2553
 -7.2541  -7.2518  -7.2511  -7.2505  -7.2502  -7.2498  -7.2497  -7.2479
 -7.2470  -7.2456  -7.2453  -7.2447  -7.2447  -7.2439  -7.2433  -0.9656
 -0.9505  -0.9165  -0.9113  -0.8987  -0.8788  -0.8736  -0.8560  -0.8406
 -0.7987  -0.7628  -0.7584  -0.7423  -0.6605  -0.6477  -0.6369  -0.6169
 -0.5585  -0.5528  -0.5318  -0.5243  -0.4988  -0.4876  -0.4728  -0.4705
 -0.4675  -0.4626  -0.4534  -0.4403  -0.4269  -0.4168  -0.4130  -0.4021
 -0.3958  -0.3867  -0.3672  -0.3629  -0.3593  -0.3517  -0.3488  -0.3451
 -0.3396  -0.3363  -0.3303  -0.3221  -0.3157  -0.2875  -0.2757  -0.2719
 -0.2649
 -- Virtual --
 -0.0758  -0.0631  -0.0534  -0.0489  -0.0429  -0.0365  -0.0129  -0.0056
  0.0024   0.0091   0.0127   0.0168   0.0213   0.0226   0.0255   0.0330
  0.0417   0.0478   0.0523   0.0543   0.0598   0.0628   0.0661   0.0691
  0.0740   0.0799   0.0804   0.0861   0.0871   0.0897   0.0938   0.0954
  0.0976   0.1026   0.1064   0.1074   0.1109   0.1159   0.1165   0.1202
  0.1218   0.1255   0.1274   0.1320   0.1361   0.1379   0.1401   0.1423
  0.1459   0.1533   0.1566   0.1589   0.1650   0.1659   0.1731   0.1738
  0.1781   0.1809   0.1831   0.1926   0.1940   0.1975   0.2000   0.2072
  0.2099   0.2145   0.2218   0.2242   0.2286   0.2305   0.2333   0.2361
  0.2398   0.2434   0.2441   0.2496   0.2536   0.2570   0.2588   0.2628
  0.2664   0.2687   0.2705   0.2762   0.2787   0.2847   0.2885   0.2908
  0.2946   0.2998   0.3033   0.3086   0.3140   0.3196   0.3258   0.3339
  0.3395   0.3436   0.3509   0.3914   0.4071   0.4151   0.4191   0.4353
  0.4374   0.4414   0.4426   0.4501   0.4532   0.4624   0.4657   0.4675
  0.4727   0.4763   0.4776   0.4830   0.4893   0.4931   0.5002   0.5082
  0.5123   0.5133   0.5228   0.5355   0.5485   0.5555   0.5654   0.5678
  0.5734   0.5836   0.5913   0.5981   0.6008   0.6053   0.6072   0.6165
  0.6211   0.6234   0.6319   0.6336   0.6446   0.6515   0.6558   0.6612
  0.6740   0.6821   0.6871   0.6963   0.7090   0.7179   0.7222   0.7733
  0.7830   0.7884   0.7940   0.8030   0.8201   0.8241   0.8277   0.8330
  0.8352   0.8389   0.8405   0.8421   0.8449   0.8495   0.8501   0.8515
  0.8548   0.8600   0.8620   0.8658   0.8721   0.8782   0.8819   0.8875
  0.9001   0.9036   0.9069   0.9168   0.9182   0.9256   0.9270   0.9362
  0.9413   0.9459   0.9479   0.9515   0.9538   0.9568   0.9644   0.9713
  0.9731   0.9845   0.9897   0.9942   1.0067   1.0078   1.0256   1.0366
  1.0573   1.0605   1.0733   1.1199   1.1245   1.1388   1.1502   1.1615
  1.1831   1.2052   1.2180   1.2293   1.2349   1.2484   1.2524   1.2670
  1.2744   1.2815   1.2910   1.2950   1.2959   1.3015   1.3076   1.3461
  1.3512   1.3723   1.3963   1.4133   1.4418   1.4668   1.5001   1.5125
  1.5151   1.5440   1.5524   1.5736   1.5859   1.5985   1.6275   1.6357
  1.6715   1.6860   1.7158   1.7550   1.7586   1.7702   1.7864   1.7969
  1.8119   1.8296   1.8453   1.8508   1.8581   1.8634   1.8746   1.9024
  1.9110   1.9339   1.9432   1.9561   1.9968   2.0165   2.0442   2.0478
  2.0983   2.1153   2.1204   2.1941   2.2083   2.2300   2.2350   2.2382
  2.2545   2.2586   2.2680   2.2719   2.2860   2.2909   2.2971   2.3089
  2.3162   2.3259   2.3722   2.3862   2.4025   2.4209   2.4236   2.4364
  2.4404   2.4599   2.4738   2.4898   2.5065   2.5198   2.5451   2.5520
  2.5620   2.5959   2.6040   2.6194   2.6474   2.6497   2.6578   2.6815
  2.7031   2.7128   2.7271   2.7455   2.7561   2.7771   2.7828   2.8079
  2.8122   2.8215   2.8689   2.9025   2.9369   2.9702   3.0394   3.0679
  3.0735   3.1065   3.1145   3.1325   3.1447   3.1661   3.2104   3.2227
  3.2332   3.2497   3.3697   3.3790   3.4096   3.4977   3.5969   3.6399
  3.6859   3.7343   3.8004   3.9007   4.0031   4.0215   4.0733   4.3445
  4.7872   4.8193   9.7377   9.7559   9.7962   9.7982   9.8040   9.8338
  9.8585  23.3032  23.4689  23.8073  23.8282  23.8402  23.8737  23.9317
 23.9410  23.9635  24.0429  24.0798  24.1325  25.7773  25.7831  25.8407
 25.8561  25.9011  25.9265  25.9891  26.0909  26.1132  26.1460  26.1645
 26.2108  26.3645  26.4084  26.4938  26.5130  26.6599  26.6982  26.7274
 26.9305  26.9723 215.7303 215.7457 215.7937 215.7952 215.8041 215.8372
215.8721
 --------------------------------------------------------------

          Ground-State Mulliken Net Atomic Charges

     Atom                 Charge (a.u.)
  ----------------------------------------
      1 C                    -0.339892
      2 C                    -1.488389
      3 Cl                    0.508586
      4 C                     1.084023
      5 Cl                    0.600162
      6 C                    -0.320865
      7 Cl                    0.551167
      8 C                    -0.699766
      9 H                     0.236763
     10 C                    -0.089780
     11 Cl                    0.432731
     12 C                    -0.002271
     13 C                    -0.918894
     14 Cl                    0.407113
     15 C                     0.087017
     16 Cl                    0.605596
     17 C                    -0.258036
     18 Cl                    0.548841
     19 C                    -0.742725
     20 H                     0.214713
     21 C                    -0.600776
     22 H                     0.184684
  ----------------------------------------
  Sum of atomic charges =     0.000000

 -----------------------------------------------------------------
                    Cartesian Multipole Moments
 -----------------------------------------------------------------
    Charge (ESU x 10^10)
                 0.0000
    Dipole Moment (Debye)
         X      -1.3294      Y       1.5220      Z      -1.2385
       Tot       2.3702
    Quadrupole Moments (Debye-Ang)
        XX    -160.5549     XY       3.5400     YY    -156.6466
        XZ       1.9238     YZ      -4.5237     ZZ    -157.4232
    Octopole Moments (Debye-Ang^2)
       XXX    -426.1213    XXY      55.8155    XYY    -127.1271
       YYY     156.8174    XXZ       0.0303    XYZ      -8.7549
       YYZ      -9.0907    XZZ    -125.1886    YZZ      60.4470
       ZZZ     -16.8369
    Hexadecapole Moments (Debye-Ang^3)
      XXXX   -7751.0938   XXXY     611.9935   XXYY   -1480.1212
      XYYY     604.5481   YYYY   -1154.9446   XXXZ    1548.5772
      XXYZ     -69.7025   XYYZ     499.9708   YYYZ    -176.9885
      XXZZ   -1987.3237   XYZZ     230.5252   YYZZ    -880.4118
      XZZZ    1504.2623   YZZZ    -170.6108   ZZZZ   -4123.9030
 -----------------------------------------------------------------
 Calculating analytic gradient of the SCF energy
 Gradient of SCF Energy
            1           2           3           4           5           6
    1   0.0008191   0.0001572   0.0018130  -0.0001082  -0.0001788  -0.0002718
    2   0.0004196  -0.0009256  -0.0094544   0.0000626  -0.0001438   0.0000872
    3  -0.0011283   0.0000695  -0.0054647   0.0010821  -0.0005744   0.0002608
            7           8           9          10          11          12
    1   0.0001967  -0.0000947   0.0000775   0.0001721   0.0002364  -0.0009494
    2  -0.0000145  -0.0000882   0.0000175   0.0014419  -0.0000069  -0.0004483
    3  -0.0000282  -0.0004700   0.0000617   0.0008927  -0.0005554   0.0004147
           13          14          15          16          17          18
    1  -0.0000211  -0.0014466   0.0007964  -0.0003124   0.0003776  -0.0001647
    2   0.0004808   0.0091731  -0.0003983   0.0003966  -0.0001954  -0.0000186
    3   0.0010923   0.0057949  -0.0000571  -0.0002280  -0.0001130   0.0001449
           19          20          21          22
    1  -0.0005601   0.0000186  -0.0004047  -0.0001519
    2   0.0003494  -0.0000544  -0.0008258   0.0001456
    3  -0.0000502   0.0000156  -0.0012182   0.0000583
 Max gradient component =       9.454E-03
 RMS gradient           =       1.975E-03
 Gradient time:  CPU 297.84 s  wall 297.85 s
 Geometry Optimization Parameters
   NAtoms,    NIC,     NZ,  NCons,   NDum,   NFix, NCnnct, MaxDiis
       22     163      22       0       0       0       0       0

 Cartesian Hessian Update
 Hessian updated using BFGS update


** GEOMETRY OPTIMIZATION IN DELOCALIZED INTERNAL COORDINATES **
   Searching for a Minimum

   Optimization Cycle:   6

                       Coordinates (Angstroms)
     ATOM                X               Y               Z
      1  C         0.0226062909   -0.0430783313    0.0194078155
      2  C        -0.0107956085    0.1516563922    1.4132631391
      3  Cl        1.4946052955    0.3179809554    2.2690731298
      4  C        -1.2162126536    0.2216082086    2.1282126724
      5  Cl       -1.2224328783    0.4640302095    3.8454519106
      6  C        -2.4208379367    0.0978786523    1.4262856978
      7  Cl       -3.9579556943    0.1746573291    2.2443981276
      8  C        -2.4193465095   -0.1009604871    0.0524123145
      9  H        -3.3540256846   -0.2133026013   -0.4778231235
     10  C        -1.2133960625   -0.1697660712   -0.6300743577
     11  Cl       -1.2946043469   -0.4858253827   -2.3564947626
     12  C         1.3046110145   -0.0743803659   -0.7357748620
     13  C         2.2830492599   -1.0547017189   -0.5188888121
     14  Cl        1.9965292997   -2.2942263186    0.6683523087
     15  C         3.4852580798   -1.0521259502   -1.2469544343
     16  Cl        4.6867291889   -2.2750383413   -0.9742595271
     17  C         3.6978801069   -0.0488736720   -2.1998394371
     18  Cl        5.1705151258    0.0089777814   -3.1335405900
     19  C         2.7326703368    0.9292152463   -2.4214821877
     20  H         2.9176295870    1.6988191945   -3.1587757286
     21  C         1.5516730096    0.9085368668   -1.6988810281
     22  H         0.8075745039    1.6757440168   -1.8715192967
   Point Group: c1    Number of degrees of freedom:    60


   Energy is  -3680.738760447

 Hessian updated using BFGS update

 60 Hessian modes will be used to form the next step
  Hessian Eigenvalues:
     0.016144    0.017762    0.019025    0.020915    0.020971    0.022975
     0.023599    0.023826    0.023863    0.024090    0.024097    0.024113
     0.024115    0.024126    0.024137    0.024140    0.024167    0.025834
     0.028094    0.074308    0.159998    0.160021    0.160269    0.220126
     0.225467    0.231366    0.236037    0.246064    0.249905    0.249991
     0.249992    0.249999    0.250006    0.250159    0.250710    0.252741
     0.289185    0.289478    0.300906    0.301032    0.301034    0.301720
     0.302018    0.314559    0.353742    0.356665    0.356689    0.368827
     0.412850    0.427377    0.432571    0.456776    0.461849    0.468289
     0.472239    0.478197    0.478312    0.479082    0.481286    0.558117

 Minimum search - taking simple RFO step
 Searching for Lamda that Minimizes Along All modes
 Value Taken    Lamda =  -0.00491404
 Calculated Step too Large.  Step scaled by  0.669892
 Step Taken.  Stepsize is  0.300000

                             Maximum     Tolerance    Cnvgd?
         Gradient           0.009055      0.000300      NO
         Displacement       0.228329      0.001200      NO
         Energy change     -0.004042      0.000001      NO


 New Cartesian Coordinates Obtained by Inverse Iteration

 Displacement from previous Coordinates is:  0.525124
 ----------------------------------------------------------------
             Standard Nuclear Orientation (Angstroms)
    I     Atom           X                Y                Z
 ----------------------------------------------------------------
    1      C       0.0206521051    -0.0470089881     0.0189822200
    2      C      -0.0108337603     0.1888843700     1.4050065480
    3      Cl      1.4969300493     0.4031543500     2.2495856822
    4      C      -1.2145772935     0.2598374397     2.1206358287
    5      Cl     -1.2185198802     0.5572888438     3.8294807356
    6      C      -2.4183889417     0.0923201812     1.4252079234
    7      Cl     -3.9552703228     0.1690881037     2.2451096070
    8      C      -2.4177059574    -0.1476532287     0.0580535161
    9      H      -3.3519671461    -0.2895816686    -0.4660117842
   10      C      -1.2115906639    -0.2152685466    -0.6250927111
   11      Cl     -1.2808328655    -0.5672446212    -2.3436472546
   12      C       1.3042568240    -0.0726041033    -0.7366000857
   13      C       2.2615535454    -1.0774598675    -0.5495546738
   14      Cl      1.9472701082    -2.3474683620     0.6005852790
   15      C       3.4650761349    -1.0746087686    -1.2740041659
   16      Cl      4.6421950697    -2.3281067037    -1.0355002471
   17      C       3.6982057747    -0.0442466810    -2.1930677828
   18      Cl      5.1736947050     0.0151800834    -3.1233992509
   19      C       2.7525739058     0.9587318559    -2.3848139597
   20      H       2.9541665997     1.7470684571    -3.0976512624
   21      C       1.5691172459     0.9371619233    -1.6650609462
   22      H       0.8357184880     1.7193615435    -1.8156942470
 ----------------------------------------------------------------
 Nuclear Repulsion Energy =        2370.51486887 hartrees
 There are       97 alpha and       97 beta electrons
 Applying Cartesian multipole field
    Component          Value
    ---------          -----
     (2,0,0)        1.00000E-12
     (0,2,0)        2.00000E-11
     (0,0,2)       -3.00000E-11
 Nucleus-field energy     =    -0.0000000704 hartrees
 Requested basis set is 6-311++G(d,p)
 There are 178 shells and 495 basis functions
 A cutoff of  1.0D-15 yielded  11612 shell pairs
 There are     99780 function pairs (    107301 Cartesian)
 Smallest overlap matrix eigenvalue = 2.25E-07
 Linear dependence detected in AO basis
 Number of orthogonalized atomic orbitals = 490
 Maximum deviation from orthogonality = 4.786E-10
 Guess from superposition of atomic densities
 Warning:  Energy on first SCF cycle will be non-variational
 SAD guess density has 194.000000 electrons

 -----------------------------------------------------------------------
  General SCF calculation program by
  Eric Jon Sundstrom, Paul Horn, Yuezhi Mao, Dmitri Zuev, Alec White,
  David Stuck, Shaama M.S., Shane Yost, Joonho Lee, David Small,
  Daniel Levine, Susi Lehtola, Hugh Burton, Evgeny Epifanovsky,
  Bang C. Huynh
 -----------------------------------------------------------------------
 Exchange:     0.2000 Hartree-Fock + 0.0800 Slater + 0.7200 B88
 Correlation:  0.1900 VWN1RPA + 0.8100 LYP
 Using SG-1 standard quadrature grid
 A restricted SCF calculation will be
 performed using DIIS
 SCF converges when DIIS error is below 1.0e-08
 ---------------------------------------
  Cycle       Energy         DIIS error
 ---------------------------------------
    1   -3685.2227022045      2.74e-02  
    2   -3680.6200037494      1.99e-03  
    3   -3680.5001795929      2.66e-03  
    4   -3680.7253615648      6.79e-04  
    5   -3680.7389684586      2.82e-04  
    6   -3680.7411309394      9.87e-05  
    7   -3680.7413851013      3.72e-05  
    8   -3680.7414246619      1.11e-05  
    9   -3680.7414279750      3.67e-06  
   10   -3680.7414283924      8.09e-07  
   11   -3680.7414284107      2.51e-07  
   12   -3680.7414284119      1.18e-07  
   13   -3680.7414284123      3.76e-08  
   14   -3680.7414284125      1.22e-08  
   15   -3680.7414284125      3.54e-09  Convergence criterion met
 ---------------------------------------
 SCF time:   CPU 874.24s  wall 874.00s 
 SCF   energy in the final basis set =    -3680.7414284125
 Total energy in the final basis set =    -3680.7414284125

 --------------------------------------------------------------

                    Orbital Energies (a.u.)
 --------------------------------------------------------------

 Alpha MOs
 -- Occupied --
********-101.5811-101.5806-101.5787-101.5762-101.5758-101.5746 -10.2839
-10.2817 -10.2810 -10.2784 -10.2763 -10.2758 -10.2731 -10.2439 -10.2340
-10.2259 -10.2168 -10.2157  -9.4969  -9.4958  -9.4953  -9.4938  -9.4909
 -9.4904  -9.4897  -7.2618  -7.2606  -7.2599  -7.2587  -7.2560  -7.2552
 -7.2546  -7.2517  -7.2510  -7.2506  -7.2502  -7.2498  -7.2497  -7.2486
 -7.2477  -7.2457  -7.2452  -7.2449  -7.2446  -7.2444  -7.2439  -0.9655
 -0.9505  -0.9164  -0.9107  -0.8988  -0.8789  -0.8737  -0.8557  -0.8407
 -0.7985  -0.7630  -0.7587  -0.7423  -0.6604  -0.6470  -0.6377  -0.6169
 -0.5582  -0.5526  -0.5326  -0.5246  -0.4984  -0.4876  -0.4730  -0.4702
 -0.4675  -0.4624  -0.4532  -0.4404  -0.4270  -0.4158  -0.4130  -0.4018
 -0.3946  -0.3863  -0.3669  -0.3623  -0.3592  -0.3518  -0.3483  -0.3453
 -0.3400  -0.3372  -0.3309  -0.3224  -0.3175  -0.2862  -0.2752  -0.2729
 -0.2661
 -- Virtual --
 -0.0738  -0.0632  -0.0531  -0.0497  -0.0450  -0.0368  -0.0130  -0.0054
  0.0023   0.0089   0.0126   0.0164   0.0212   0.0226   0.0253   0.0332
  0.0415   0.0476   0.0526   0.0543   0.0598   0.0622   0.0661   0.0691
  0.0735   0.0795   0.0805   0.0857   0.0868   0.0900   0.0937   0.0952
  0.0971   0.1034   0.1060   0.1075   0.1108   0.1156   0.1164   0.1197
  0.1216   0.1257   0.1265   0.1317   0.1362   0.1380   0.1396   0.1417
  0.1452   0.1526   0.1566   0.1587   0.1644   0.1662   0.1727   0.1747
  0.1780   0.1803   0.1834   0.1922   0.1947   0.1979   0.2004   0.2069
  0.2095   0.2157   0.2207   0.2238   0.2284   0.2308   0.2339   0.2355
  0.2409   0.2439   0.2448   0.2496   0.2535   0.2560   0.2579   0.2631
  0.2652   0.2680   0.2694   0.2762   0.2786   0.2830   0.2891   0.2914
  0.2946   0.3002   0.3044   0.3076   0.3144   0.3185   0.3248   0.3329
  0.3371   0.3437   0.3506   0.3912   0.4068   0.4153   0.4203   0.4351
  0.4393   0.4414   0.4428   0.4503   0.4530   0.4630   0.4654   0.4662
  0.4725   0.4770   0.4778   0.4833   0.4915   0.4922   0.5002   0.5099
  0.5131   0.5150   0.5227   0.5340   0.5482   0.5559   0.5679   0.5693
  0.5723   0.5822   0.5927   0.5969   0.6037   0.6047   0.6084   0.6190
  0.6219   0.6260   0.6310   0.6329   0.6459   0.6522   0.6606   0.6625
  0.6731   0.6837   0.6865   0.6922   0.7071   0.7190   0.7220   0.7760
  0.7813   0.7878   0.7949   0.8048   0.8208   0.8232   0.8286   0.8344
  0.8365   0.8387   0.8408   0.8420   0.8440   0.8494   0.8501   0.8517
  0.8566   0.8610   0.8626   0.8646   0.8734   0.8771   0.8808   0.8865
  0.9005   0.9033   0.9067   0.9168   0.9183   0.9189   0.9276   0.9389
  0.9409   0.9456   0.9477   0.9506   0.9536   0.9578   0.9645   0.9706
  0.9742   0.9852   0.9913   0.9944   1.0060   1.0106   1.0241   1.0348
  1.0554   1.0558   1.0783   1.1215   1.1265   1.1395   1.1531   1.1656
  1.1843   1.2054   1.2180   1.2290   1.2383   1.2494   1.2521   1.2663
  1.2737   1.2823   1.2889   1.2948   1.2960   1.3022   1.3097   1.3491
  1.3507   1.3730   1.3938   1.4160   1.4406   1.4669   1.4962   1.5099
  1.5176   1.5455   1.5549   1.5736   1.5868   1.5982   1.6276   1.6352
  1.6718   1.6843   1.7172   1.7553   1.7569   1.7689   1.7861   1.7948
  1.8122   1.8287   1.8432   1.8490   1.8562   1.8603   1.8746   1.9066
  1.9155   1.9334   1.9453   1.9585   2.0023   2.0148   2.0439   2.0479
  2.0991   2.1148   2.1210   2.1945   2.2050   2.2292   2.2349   2.2394
  2.2548   2.2578   2.2670   2.2733   2.2841   2.2919   2.2978   2.3073
  2.3171   2.3280   2.3666   2.3866   2.4053   2.4219   2.4259   2.4418
  2.4452   2.4578   2.4717   2.4845   2.5054   2.5194   2.5432   2.5509
  2.5608   2.5971   2.6033   2.6179   2.6497   2.6507   2.6620   2.6812
  2.7033   2.7074   2.7271   2.7426   2.7568   2.7784   2.7790   2.8109
  2.8115   2.8225   2.8639   2.9008   2.9419   2.9730   3.0423   3.0711
  3.0755   3.1059   3.1150   3.1328   3.1455   3.1671   3.2109   3.2222
  3.2327   3.2510   3.3697   3.3807   3.4123   3.4980   3.5980   3.6431
  3.6859   3.7342   3.8036   3.9019   4.0022   4.0228   4.0734   4.3353
  4.7891   4.8202   9.7408   9.7565   9.7965   9.7974   9.8049   9.8249
  9.8646  23.3047  23.4691  23.8081  23.8299  23.8412  23.8739  23.9326
 23.9428  23.9637  24.0486  24.0807  24.1339  25.7761  25.7821  25.8387
 25.8545  25.8986  25.9264  25.9839  26.0931  26.1101  26.1472  26.1659
 26.2244  26.3431  26.4078  26.4926  26.5155  26.6655  26.6958  26.7273
 26.9312  26.9650 215.7337 215.7464 215.7937 215.7942 215.8049 215.8271
215.8790
 --------------------------------------------------------------

          Ground-State Mulliken Net Atomic Charges

     Atom                 Charge (a.u.)
  ----------------------------------------
      1 C                    -0.330848
      2 C                    -1.544113
      3 Cl                    0.505684
      4 C                     1.084599
      5 Cl                    0.601739
      6 C                    -0.271955
      7 Cl                    0.553216
      8 C                    -0.661327
      9 H                     0.237105
     10 C                    -0.125277
     11 Cl                    0.432083
     12 C                    -0.001582
     13 C                    -1.027067
     14 Cl                    0.413403
     15 C                     0.167992
     16 Cl                    0.609732
     17 C                    -0.229191
     18 Cl                    0.547967
     19 C                    -0.795746
     20 H                     0.214816
     21 C                    -0.567125
     22 H                     0.185894
  ----------------------------------------
  Sum of atomic charges =     0.000000

 -----------------------------------------------------------------
                    Cartesian Multipole Moments
 -----------------------------------------------------------------
    Charge (ESU x 10^10)
                 0.0000
    Dipole Moment (Debye)
         X      -1.3169      Y       1.5413      Z      -1.2104
       Tot       2.3611
    Quadrupole Moments (Debye-Ang)
        XX    -160.4642     XY       3.7646     YY    -156.4187
        XZ       1.9304     YZ      -4.4848     ZZ    -157.6869
    Octopole Moments (Debye-Ang^2)
       XXX    -423.3999    XXY      55.9175    XYY    -125.7912
       YYY     157.2679    XXZ       1.4160    XYZ      -8.7201
       YYZ      -7.6981    XZZ    -124.8433    YZZ      60.7759
       ZZZ     -11.0324
    Hexadecapole Moments (Debye-Ang^3)
      XXXX   -7702.1227   XXXY     609.6235   XXYY   -1480.2869
      XYYY     597.7440   YYYY   -1216.1068   XXXZ    1563.1132
      XXYZ     -82.8061   XYYZ     503.7298   YYYZ    -219.4929
      XXZZ   -1974.7616   XYZZ     229.3485   YYZZ    -884.8930
      XZZZ    1522.0616   YZZZ    -206.3594   ZZZZ   -4096.7198
 -----------------------------------------------------------------
 Calculating analytic gradient of the SCF energy
 Gradient of SCF Energy
            1           2           3           4           5           6
    1   0.0000273  -0.0002460   0.0011640   0.0003139   0.0001644  -0.0000963
    2   0.0000040  -0.0006335  -0.0060777   0.0001250  -0.0001036  -0.0000267
    3  -0.0006179  -0.0002474  -0.0032000   0.0007832  -0.0004336  -0.0001570
            7           8           9          10          11          12
    1   0.0000039  -0.0001652   0.0000202   0.0001136   0.0002825   0.0000465
    2   0.0000351   0.0000194   0.0000030   0.0008878   0.0000486  -0.0002895
    3  -0.0000258  -0.0002704   0.0000492   0.0007104  -0.0004167   0.0001421
           13          14          15          16          17          18
    1  -0.0002773  -0.0006836   0.0005850  -0.0003718   0.0000490  -0.0000325
    2   0.0008548   0.0055824  -0.0003953   0.0002135  -0.0000741   0.0000280
    3   0.0006083   0.0038232   0.0000085  -0.0000271   0.0000399   0.0000041
           19          20          21          22
    1  -0.0004106   0.0000727  -0.0003011  -0.0002584
    2   0.0002812  -0.0000653  -0.0003846  -0.0000324
    3  -0.0000481  -0.0000056  -0.0007646   0.0000453
 Max gradient component =       6.078E-03
 RMS gradient           =       1.240E-03
 Gradient time:  CPU 297.47 s  wall 297.48 s
 Geometry Optimization Parameters
   NAtoms,    NIC,     NZ,  NCons,   NDum,   NFix, NCnnct, MaxDiis
       22     163      22       0       0       0       0       0

 Cartesian Hessian Update
 Hessian updated using BFGS update


** GEOMETRY OPTIMIZATION IN DELOCALIZED INTERNAL COORDINATES **
   Searching for a Minimum

   Optimization Cycle:   7

                       Coordinates (Angstroms)
     ATOM                X               Y               Z
      1  C         0.0206521051   -0.0470089881    0.0189822200
      2  C        -0.0108337603    0.1888843700    1.4050065480
      3  Cl        1.4969300493    0.4031543500    2.2495856822
      4  C        -1.2145772935    0.2598374397    2.1206358287
      5  Cl       -1.2185198802    0.5572888438    3.8294807356
      6  C        -2.4183889417    0.0923201812    1.4252079234
      7  Cl       -3.9552703228    0.1690881037    2.2451096070
      8  C        -2.4177059574   -0.1476532287    0.0580535161
      9  H        -3.3519671461   -0.2895816686   -0.4660117842
     10  C        -1.2115906639   -0.2152685466   -0.6250927111
     11  Cl       -1.2808328655   -0.5672446212   -2.3436472546
     12  C         1.3042568240   -0.0726041033   -0.7366000857
     13  C         2.2615535454   -1.0774598675   -0.5495546738
     14  Cl        1.9472701082   -2.3474683620    0.6005852790
     15  C         3.4650761349   -1.0746087686   -1.2740041659
     16  Cl        4.6421950697   -2.3281067037   -1.0355002471
     17  C         3.6982057747   -0.0442466810   -2.1930677828
     18  Cl        5.1736947050    0.0151800834   -3.1233992509
     19  C         2.7525739058    0.9587318559   -2.3848139597
     20  H         2.9541665997    1.7470684571   -3.0976512624
     21  C         1.5691172459    0.9371619233   -1.6650609462
     22  H         0.8357184880    1.7193615435   -1.8156942470
   Point Group: c1    Number of degrees of freedom:    60


   Energy is  -3680.741428412

 Hessian updated using BFGS update

 60 Hessian modes will be used to form the next step
  Hessian Eigenvalues:
     0.012182    0.017810    0.018895    0.020903    0.020948    0.022806
     0.022988    0.023630    0.023846    0.023909    0.024093    0.024102
     0.024115    0.024119    0.024136    0.024139    0.024166    0.024194
     0.028149    0.073935    0.159998    0.160022    0.160289    0.220478
     0.225468    0.231363    0.236029    0.246052    0.249968    0.249991
     0.249997    0.249999    0.250030    0.250169    0.251405    0.252894
     0.289199    0.289475    0.300901    0.301033    0.301034    0.301731
     0.301852    0.314586    0.353754    0.356665    0.356689    0.368888
     0.412851    0.427639    0.432621    0.456739    0.461817    0.468272
     0.472208    0.478207    0.478443    0.479086    0.481659    0.557485

 Minimum search - taking simple RFO step
 Searching for Lamda that Minimizes Along All modes
 Value Taken    Lamda =  -0.00312439
 Calculated Step too Large.  Step scaled by  0.682290
 Step Taken.  Stepsize is  0.300000

                             Maximum     Tolerance    Cnvgd?
         Gradient           0.005828      0.000300      NO
         Displacement       0.227638      0.001200      NO
         Energy change     -0.002668      0.000001      NO


 New Cartesian Coordinates Obtained by Inverse Iteration

 Displacement from previous Coordinates is:  0.539007
 ----------------------------------------------------------------
             Standard Nuclear Orientation (Angstroms)
    I     Atom           X                Y                Z
 ----------------------------------------------------------------
    1      C       0.0191222828    -0.0427538994     0.0184624083
    2      C      -0.0117281188     0.2318919502     1.3963799520
    3      Cl      1.4979646281     0.4965831927     2.2260369222
    4      C      -1.2150341474     0.2978181028     2.1131342123
    5      Cl     -1.2238824868     0.6452655590     3.8130689259
    6      C      -2.4161284326     0.0828086204     1.4259906730
    7      Cl     -3.9518570783     0.1476128936     2.2498654445
    8      C      -2.4144199902    -0.1952325406     0.0661814075
    9      H      -3.3469898794    -0.3708853365    -0.4507700641
   10      C      -1.2085014725    -0.2549118808    -0.6187690604
   11      Cl     -1.2662914884    -0.6468559525    -2.3274314063
   12      C       1.3035491269    -0.0663351019    -0.7379435031
   13      C       2.2372936790    -1.0971852769    -0.5811608910
   14      Cl      1.8907275179    -2.3931990202     0.5323562690
   15      C       3.4422045002    -1.0974341568    -1.3026334137
   16      Cl      4.5943812754    -2.3805584782    -1.0997988500
   17      C       3.6987892962    -0.0435179262    -2.1883036122
   18      Cl      5.1775567081     0.0122795673    -3.1143735126
   19      C       2.7758893650     0.9852512458    -2.3494455093
   20      H       2.9959975636     1.7909586952    -3.0370533740
   21      C       1.5902013593     0.9670062721    -1.6320297769
   22      H       0.8728795162     1.7682190833    -1.7592142724
 ----------------------------------------------------------------
 Nuclear Repulsion Energy =        2369.03083326 hartrees
 There are       97 alpha and       97 beta electrons
 Applying Cartesian multipole field
    Component          Value
    ---------          -----
     (2,0,0)        1.00000E-12
     (0,2,0)        2.00000E-11
     (0,0,2)       -3.00000E-11
 Nucleus-field energy     =    -0.0000000687 hartrees
 Requested basis set is 6-311++G(d,p)
 There are 178 shells and 495 basis functions
 A cutoff of  1.0D-15 yielded  11612 shell pairs
 There are     99762 function pairs (    107280 Cartesian)
 Smallest overlap matrix eigenvalue = 2.15E-07
 Linear dependence detected in AO basis
 Number of orthogonalized atomic orbitals = 490
 Maximum deviation from orthogonality = 2.640E-10
 Guess from superposition of atomic densities
 Warning:  Energy on first SCF cycle will be non-variational
 SAD guess density has 194.000000 electrons

 -----------------------------------------------------------------------
  General SCF calculation program by
  Eric Jon Sundstrom, Paul Horn, Yuezhi Mao, Dmitri Zuev, Alec White,
  David Stuck, Shaama M.S., Shane Yost, Joonho Lee, David Small,
  Daniel Levine, Susi Lehtola, Hugh Burton, Evgeny Epifanovsky,
  Bang C. Huynh
 -----------------------------------------------------------------------
 Exchange:     0.2000 Hartree-Fock + 0.0800 Slater + 0.7200 B88
 Correlation:  0.1900 VWN1RPA + 0.8100 LYP
 Using SG-1 standard quadrature grid
 A restricted SCF calculation will be
 performed using DIIS
 SCF converges when DIIS error is below 1.0e-08
 ---------------------------------------
  Cycle       Energy         DIIS error
 ---------------------------------------
    1   -3685.2161288424      2.73e-02  
    2   -3680.6214844144      1.99e-03  
    3   -3680.5011709646      2.67e-03  
    4   -3680.7270573295      6.80e-04  
    5   -3680.7406481652      2.82e-04  
    6   -3680.7428200247      9.93e-05  
    7   -3680.7430771771      3.77e-05  
    8   -3680.7431180340      1.09e-05  
    9   -3680.7431212683      3.64e-06  
   10   -3680.7431216767      8.05e-07  
   11   -3680.7431216946      2.42e-07  
   12   -3680.7431216958      1.15e-07  
   13   -3680.7431216963      3.74e-08  
   14   -3680.7431216964      1.23e-08  
   15   -3680.7431216963      3.52e-09  Convergence criterion met
 ---------------------------------------
 SCF time:   CPU 875.17s  wall 876.00s 
 SCF   energy in the final basis set =    -3680.7431216963
 Total energy in the final basis set =    -3680.7431216963

 --------------------------------------------------------------

                    Orbital Energies (a.u.)
 --------------------------------------------------------------

 Alpha MOs
 -- Occupied --
********-101.5812-101.5806-101.5794-101.5763-101.5757-101.5752 -10.2840
-10.2818 -10.2811 -10.2782 -10.2764 -10.2758 -10.2731 -10.2434 -10.2338
-10.2259 -10.2168 -10.2158  -9.4968  -9.4958  -9.4953  -9.4944  -9.4910
 -9.4903  -9.4902  -7.2617  -7.2607  -7.2599  -7.2593  -7.2560  -7.2552
 -7.2551  -7.2517  -7.2509  -7.2507  -7.2501  -7.2499  -7.2496  -7.2492
 -7.2484  -7.2458  -7.2451  -7.2449  -7.2449  -7.2445  -7.2444  -0.9653
 -0.9504  -0.9165  -0.9102  -0.8988  -0.8789  -0.8739  -0.8555  -0.8408
 -0.7983  -0.7631  -0.7589  -0.7423  -0.6603  -0.6463  -0.6385  -0.6169
 -0.5578  -0.5524  -0.5334  -0.5248  -0.4982  -0.4876  -0.4731  -0.4701
 -0.4675  -0.4622  -0.4530  -0.4405  -0.4272  -0.4153  -0.4127  -0.4016
 -0.3937  -0.3860  -0.3666  -0.3618  -0.3591  -0.3520  -0.3478  -0.3455
 -0.3404  -0.3381  -0.3313  -0.3228  -0.3186  -0.2849  -0.2747  -0.2736
 -0.2673
 -- Virtual --
 -0.0716  -0.0633  -0.0528  -0.0505  -0.0470  -0.0370  -0.0130  -0.0051
  0.0023   0.0087   0.0126   0.0160   0.0211   0.0226   0.0251   0.0333
  0.0414   0.0475   0.0527   0.0544   0.0597   0.0616   0.0660   0.0691
  0.0730   0.0789   0.0807   0.0853   0.0864   0.0902   0.0936   0.0951
  0.0966   0.1042   0.1057   0.1077   0.1108   0.1151   0.1162   0.1194
  0.1215   0.1256   0.1259   0.1314   0.1364   0.1381   0.1394   0.1415
  0.1445   0.1519   0.1568   0.1586   0.1636   0.1667   0.1724   0.1758
  0.1778   0.1797   0.1837   0.1918   0.1948   0.1985   0.2008   0.2064
  0.2092   0.2166   0.2191   0.2236   0.2280   0.2311   0.2336   0.2350
  0.2418   0.2443   0.2462   0.2490   0.2501   0.2556   0.2587   0.2634
  0.2641   0.2678   0.2700   0.2766   0.2785   0.2819   0.2899   0.2915
  0.2949   0.3009   0.3024   0.3090   0.3151   0.3175   0.3231   0.3314
  0.3350   0.3443   0.3508   0.3908   0.4064   0.4156   0.4225   0.4348
  0.4408   0.4420   0.4434   0.4503   0.4530   0.4625   0.4639   0.4654
  0.4724   0.4775   0.4780   0.4849   0.4898   0.4941   0.5013   0.5117
  0.5154   0.5161   0.5217   0.5328   0.5483   0.5567   0.5693   0.5702
  0.5720   0.5805   0.5936   0.5962   0.6035   0.6063   0.6094   0.6185
  0.6223   0.6285   0.6307   0.6326   0.6471   0.6522   0.6629   0.6649
  0.6718   0.6814   0.6879   0.6909   0.7053   0.7179   0.7221   0.7767
  0.7807   0.7874   0.7953   0.8065   0.8185   0.8250   0.8292   0.8352
  0.8364   0.8389   0.8400   0.8422   0.8445   0.8483   0.8492   0.8520
  0.8576   0.8618   0.8638   0.8660   0.8740   0.8759   0.8819   0.8857
  0.9000   0.9018   0.9063   0.9148   0.9175   0.9201   0.9295   0.9401
  0.9414   0.9463   0.9468   0.9502   0.9530   0.9584   0.9660   0.9693
  0.9763   0.9863   0.9902   0.9979   1.0048   1.0126   1.0242   1.0358
  1.0516   1.0548   1.0824   1.1199   1.1290   1.1412   1.1559   1.1700
  1.1861   1.2053   1.2188   1.2288   1.2406   1.2490   1.2531   1.2652
  1.2727   1.2822   1.2859   1.2938   1.2965   1.3021   1.3149   1.3496
  1.3529   1.3734   1.3885   1.4185   1.4361   1.4684   1.4900   1.5048
  1.5226   1.5472   1.5591   1.5728   1.5874   1.5972   1.6279   1.6351
  1.6726   1.6830   1.7179   1.7546   1.7561   1.7672   1.7860   1.7920
  1.8120   1.8275   1.8404   1.8478   1.8537   1.8584   1.8744   1.9095
  1.9186   1.9324   1.9476   1.9610   2.0068   2.0135   2.0436   2.0483
  2.0989   2.1150   2.1218   2.1946   2.2016   2.2289   2.2348   2.2405
  2.2543   2.2585   2.2657   2.2750   2.2836   2.2919   2.3007   2.3077
  2.3179   2.3308   2.3597   2.3869   2.4068   2.4210   2.4262   2.4476
  2.4522   2.4545   2.4702   2.4790   2.5051   2.5196   2.5403   2.5499
  2.5586   2.5949   2.6065   2.6162   2.6512   2.6525   2.6667   2.6806
  2.7002   2.7059   2.7274   2.7403   2.7566   2.7746   2.7803   2.8114
  2.8148   2.8252   2.8583   2.8990   2.9464   2.9748   3.0455   3.0749
  3.0785   3.1053   3.1162   3.1325   3.1460   3.1683   3.2098   3.2213
  3.2336   3.2514   3.3692   3.3824   3.4149   3.4985   3.5988   3.6469
  3.6857   3.7344   3.8067   3.9033   4.0010   4.0240   4.0735   4.3273
  4.7910   4.8196   9.7440   9.7569   9.7960   9.7975   9.8059   9.8200
  9.8600  23.3065  23.4696  23.8088  23.8308  23.8418  23.8738  23.9332
 23.9433  23.9634  24.0525  24.0818  24.1353  25.7757  25.7816  25.8411
 25.8517  25.8978  25.9398  25.9746  26.0964  26.1076  26.1470  26.1658
 26.2409  26.3109  26.4155  26.4911  26.5189  26.6673  26.6922  26.7284
 26.9189  26.9773 215.7370 215.7469 215.7925 215.7947 215.8050 215.8237
215.8728
 --------------------------------------------------------------

          Ground-State Mulliken Net Atomic Charges

     Atom                 Charge (a.u.)
  ----------------------------------------
      1 C                    -0.335047
      2 C                    -1.551104
      3 Cl                    0.522699
      4 C                     1.037217
      5 Cl                    0.602596
      6 C                    -0.232060
      7 Cl                    0.556489
      8 C                    -0.611976
      9 H                     0.237581
     10 C                    -0.188202
     11 Cl                    0.438696
     12 C                    -0.020671
     13 C                    -1.161458
     14 Cl                    0.449734
     15 C                     0.269719
     16 Cl                    0.610729
     17 C                    -0.187159
     18 Cl                    0.547515
     19 C                    -0.848209
     20 H                     0.214672
     21 C                    -0.539106
     22 H                     0.187345
  ----------------------------------------
  Sum of atomic charges =     0.000000

 -----------------------------------------------------------------
                    Cartesian Multipole Moments
 -----------------------------------------------------------------
    Charge (ESU x 10^10)
                -0.0000
    Dipole Moment (Debye)
         X      -1.2968      Y       1.5595      Z      -1.1794
       Tot       2.3462
    Quadrupole Moments (Debye-Ang)
        XX    -160.3399     XY       4.0221     YY    -156.2070
        XZ       1.9055     YZ      -4.4527     ZZ    -157.9574
    Octopole Moments (Debye-Ang^2)
       XXX    -419.7847    XXY      56.1359    XYY    -124.3345
       YYY     158.0813    XXZ       2.8358    XYZ      -8.7134
       YYZ      -6.3002    XZZ    -124.3435    YZZ      61.0015
       ZZZ      -5.2474
    Hexadecapole Moments (Debye-Ang^3)
      XXXX   -7649.9508   XXXY     604.7281   XXYY   -1480.3707
      XYYY     588.4588   YYYY   -1278.8544   XXXZ    1580.4008
      XXYZ     -96.0017   XYYZ     508.6232   YYYZ    -261.8523
      XXZZ   -1961.5489   XYZZ     226.8984   YYZZ    -890.0201
      XZZZ    1542.6289   YZZZ    -242.7799   ZZZZ   -4071.9985
 -----------------------------------------------------------------
 Calculating analytic gradient of the SCF energy
 Gradient of SCF Energy
            1           2           3           4           5           6
    1  -0.0005233  -0.0002152   0.0010914   0.0000945  -0.0001593   0.0000893
    2  -0.0002261  -0.0003832  -0.0037605   0.0001224  -0.0000785  -0.0000149
    3  -0.0003472  -0.0004235  -0.0018869   0.0004160  -0.0001757  -0.0002285
            7           8           9          10          11          12
    1  -0.0000136  -0.0000980   0.0000005   0.0002670   0.0002789   0.0004549
    2   0.0000381   0.0000571  -0.0000316   0.0006554   0.0000415  -0.0001207
    3   0.0001162   0.0000415   0.0000349   0.0002535  -0.0001335  -0.0000469
           13          14          15          16          17          18
    1  -0.0003896  -0.0004361   0.0004096  -0.0000805  -0.0001671   0.0000777
    2   0.0008866   0.0030920  -0.0002152   0.0001842  -0.0000203  -0.0000536
    3   0.0003309   0.0025419  -0.0000815  -0.0000996   0.0001215  -0.0000033
           19          20          21          22
    1  -0.0001819   0.0000862  -0.0003528  -0.0002326
    2   0.0001288  -0.0000528  -0.0001920  -0.0000569
    3  -0.0000115   0.0000050  -0.0004374   0.0000138
 Max gradient component =       3.760E-03
 RMS gradient           =       7.687E-04
 Gradient time:  CPU 294.87 s  wall 294.88 s
 Geometry Optimization Parameters
   NAtoms,    NIC,     NZ,  NCons,   NDum,   NFix, NCnnct, MaxDiis
       22     163      22       0       0       0       0       0

 Cartesian Hessian Update
 Hessian updated using BFGS update


** GEOMETRY OPTIMIZATION IN DELOCALIZED INTERNAL COORDINATES **
   Searching for a Minimum

   Optimization Cycle:   8

                       Coordinates (Angstroms)
     ATOM                X               Y               Z
      1  C         0.0191222828   -0.0427538994    0.0184624083
      2  C        -0.0117281188    0.2318919502    1.3963799520
      3  Cl        1.4979646281    0.4965831927    2.2260369222
      4  C        -1.2150341474    0.2978181028    2.1131342123
      5  Cl       -1.2238824868    0.6452655590    3.8130689259
      6  C        -2.4161284326    0.0828086204    1.4259906730
      7  Cl       -3.9518570783    0.1476128936    2.2498654445
      8  C        -2.4144199902   -0.1952325406    0.0661814075
      9  H        -3.3469898794   -0.3708853365   -0.4507700641
     10  C        -1.2085014725   -0.2549118808   -0.6187690604
     11  Cl       -1.2662914884   -0.6468559525   -2.3274314063
     12  C         1.3035491269   -0.0663351019   -0.7379435031
     13  C         2.2372936790   -1.0971852769   -0.5811608910
     14  Cl        1.8907275179   -2.3931990202    0.5323562690
     15  C         3.4422045002   -1.0974341568   -1.3026334137
     16  Cl        4.5943812754   -2.3805584782   -1.0997988500
     17  C         3.6987892962   -0.0435179262   -2.1883036122
     18  Cl        5.1775567081    0.0122795673   -3.1143735126
     19  C         2.7758893650    0.9852512458   -2.3494455093
     20  H         2.9959975636    1.7909586952   -3.0370533740
     21  C         1.5902013593    0.9670062721   -1.6320297769
     22  H         0.8728795162    1.7682190833   -1.7592142724
   Point Group: c1    Number of degrees of freedom:    60


   Energy is  -3680.743121696

 Hessian updated using BFGS update

 60 Hessian modes will be used to form the next step
  Hessian Eigenvalues:
     0.008915    0.017831    0.018795    0.020877    0.020935    0.022213
     0.023011    0.023633    0.023843    0.023889    0.024093    0.024101
     0.024115    0.024119    0.024136    0.024140    0.024165    0.024174
     0.028143    0.073613    0.159998    0.160008    0.160270    0.220368
     0.225469    0.231375    0.236020    0.246011    0.249935    0.249987
     0.249992    0.249999    0.250041    0.250174    0.252327    0.253070
     0.289201    0.289520    0.300900    0.301032    0.301034    0.301660
     0.301835    0.315064    0.353745    0.356665    0.356689    0.368850
     0.412846    0.427653    0.432625    0.456706    0.461781    0.468383
     0.472321    0.478185    0.478462    0.479084    0.481738    0.556772

 Minimum search - taking simple RFO step
 Searching for Lamda that Minimizes Along All modes
 Value Taken    Lamda =  -0.00175733
 Calculated Step too Large.  Step scaled by  0.750573
 Step Taken.  Stepsize is  0.300000

                             Maximum     Tolerance    Cnvgd?
         Gradient           0.003678      0.000300      NO
         Displacement       0.229893      0.001200      NO
         Energy change     -0.001693      0.000001      NO


 New Cartesian Coordinates Obtained by Inverse Iteration

 Displacement from previous Coordinates is:  0.535003
 ----------------------------------------------------------------
             Standard Nuclear Orientation (Angstroms)
    I     Atom           X                Y                Z
 ----------------------------------------------------------------
    1      C       0.0181036483    -0.0352170317     0.0179656469
    2      C      -0.0145317880     0.2754164380     1.3873079459
    3      Cl      1.4924057289     0.5952816499     2.2032388871
    4      C      -1.2168901599     0.3324149002     2.1053905318
    5      Cl     -1.2272685111     0.7282501535     3.7950682419
    6      C      -2.4142704164     0.0696354787     1.4276896834
    7      Cl     -3.9494801555     0.1195704531     2.2538894612
    8      C      -2.4098088188    -0.2433510982     0.0754208680
    9      H      -3.3395647284    -0.4518567972    -0.4344203468
   10      C      -1.2041792635    -0.2925825763    -0.6113220873
   11      Cl     -1.2509829372    -0.7203908989    -2.3103827147
   12      C       1.3032190406    -0.0573630197    -0.7385171144
   13      C       2.2130445516    -1.1128257825    -0.6115786682
   14      Cl      1.8350470439    -2.4316677281     0.4653080919
   15      C       3.4184152961    -1.1187480476    -1.3309492620
   16      Cl      4.5407984250    -2.4332688803    -1.1627283390
   17      C       3.6996012764    -0.0447365589    -2.1850325065
   18      Cl      5.1796913159     0.0050944111    -3.1096074173
   19      C       2.8007132495     1.0091035750    -2.3151050042
   20      H       3.0391940613     1.8299335497    -2.9784227341
   21      C       1.6137117009     0.9966943733    -1.5986408392
   22      H       0.9147551647     1.8174390492    -1.7020233558
 ----------------------------------------------------------------
 Nuclear Repulsion Energy =        2367.95944404 hartrees
 There are       97 alpha and       97 beta electrons
 Applying Cartesian multipole field
    Component          Value
    ---------          -----
     (2,0,0)        1.00000E-12
     (0,2,0)        2.00000E-11
     (0,0,2)       -3.00000E-11
 Nucleus-field energy     =    -0.0000000670 hartrees
 Requested basis set is 6-311++G(d,p)
 There are 178 shells and 495 basis functions
 A cutoff of  1.0D-15 yielded  11615 shell pairs
 There are     99835 function pairs (    107361 Cartesian)
 Smallest overlap matrix eigenvalue = 2.04E-07
 Linear dependence detected in AO basis
 Number of orthogonalized atomic orbitals = 490
 Maximum deviation from orthogonality = 3.129E-10
 Guess from superposition of atomic densities
 Warning:  Energy on first SCF cycle will be non-variational
 SAD guess density has 194.000000 electrons

 -----------------------------------------------------------------------
  General SCF calculation program by
  Eric Jon Sundstrom, Paul Horn, Yuezhi Mao, Dmitri Zuev, Alec White,
  David Stuck, Shaama M.S., Shane Yost, Joonho Lee, David Small,
  Daniel Levine, Susi Lehtola, Hugh Burton, Evgeny Epifanovsky,
  Bang C. Huynh
 -----------------------------------------------------------------------
 Exchange:     0.2000 Hartree-Fock + 0.0800 Slater + 0.7200 B88
 Correlation:  0.1900 VWN1RPA + 0.8100 LYP
 Using SG-1 standard quadrature grid
 A restricted SCF calculation will be
 performed using DIIS
 SCF converges when DIIS error is below 1.0e-08
 ---------------------------------------
  Cycle       Energy         DIIS error
 ---------------------------------------
    1   -3685.2133011585      2.73e-02  
    2   -3680.6223016696      1.99e-03  
    3   -3680.5017156192      2.67e-03  
    4   -3680.7280959933      6.80e-04  
    5   -3680.7416510155      2.83e-04  
    6   -3680.7438373677      9.98e-05  
    7   -3680.7440974681      3.81e-05  
    8   -3680.7441394748      1.08e-05  
    9   -3680.7441426283      3.60e-06  
   10   -3680.7441430270      8.01e-07  
   11   -3680.7441430444      2.33e-07  
   12   -3680.7441430457      1.11e-07  
   13   -3680.7441430463      3.72e-08  
   14   -3680.7441430463      1.24e-08  
   15   -3680.7441430460      3.51e-09  Convergence criterion met
 ---------------------------------------
 SCF time:   CPU 875.86s  wall 876.00s 
 SCF   energy in the final basis set =    -3680.7441430460
 Total energy in the final basis set =    -3680.7441430460

 --------------------------------------------------------------

                    Orbital Energies (a.u.)
 --------------------------------------------------------------

 Alpha MOs
 -- Occupied --
********-101.5813-101.5805-101.5800-101.5764-101.5757-101.5757 -10.2839
-10.2818 -10.2811 -10.2780 -10.2764 -10.2757 -10.2731 -10.2429 -10.2336
-10.2259 -10.2168 -10.2159  -9.4968  -9.4959  -9.4952  -9.4949  -9.4910
 -9.4906  -9.4903  -7.2616  -7.2608  -7.2598  -7.2598  -7.2561  -7.2555
 -7.2551  -7.2516  -7.2509  -7.2507  -7.2500  -7.2500  -7.2497  -7.2495
 -7.2489  -7.2459  -7.2453  -7.2451  -7.2450  -7.2447  -7.2445  -0.9653
 -0.9504  -0.9165  -0.9100  -0.8990  -0.8789  -0.8740  -0.8553  -0.8408
 -0.7982  -0.7632  -0.7590  -0.7422  -0.6603  -0.6455  -0.6392  -0.6170
 -0.5576  -0.5522  -0.5340  -0.5249  -0.4981  -0.4876  -0.4732  -0.4699
 -0.4675  -0.4620  -0.4529  -0.4406  -0.4273  -0.4152  -0.4123  -0.4016
 -0.3930  -0.3857  -0.3663  -0.3615  -0.3591  -0.3521  -0.3472  -0.3461
 -0.3408  -0.3388  -0.3315  -0.3231  -0.3191  -0.2836  -0.2745  -0.2738
 -0.2685
 -- Virtual --
 -0.0696  -0.0633  -0.0525  -0.0515  -0.0486  -0.0371  -0.0130  -0.0048
  0.0022   0.0086   0.0126   0.0157   0.0211   0.0226   0.0250   0.0335
  0.0415   0.0473   0.0528   0.0548   0.0597   0.0612   0.0659   0.0693
  0.0724   0.0784   0.0808   0.0849   0.0861   0.0904   0.0935   0.0949
  0.0963   0.1041   0.1062   0.1079   0.1109   0.1147   0.1159   0.1191
  0.1214   0.1251   0.1258   0.1311   0.1365   0.1380   0.1392   0.1418
  0.1442   0.1514   0.1568   0.1587   0.1628   0.1671   0.1723   0.1762
  0.1783   0.1794   0.1840   0.1915   0.1943   0.1991   0.2010   0.2057
  0.2090   0.2171   0.2175   0.2237   0.2277   0.2315   0.2329   0.2345
  0.2420   0.2435   0.2450   0.2482   0.2511   0.2540   0.2609   0.2635
  0.2644   0.2679   0.2708   0.2766   0.2782   0.2820   0.2905   0.2917
  0.2954   0.2973   0.3033   0.3107   0.3139   0.3185   0.3224   0.3304
  0.3344   0.3458   0.3514   0.3905   0.4064   0.4157   0.4257   0.4346
  0.4401   0.4436   0.4457   0.4502   0.4531   0.4610   0.4626   0.4647
  0.4725   0.4768   0.4787   0.4859   0.4897   0.4953   0.5028   0.5135
  0.5156   0.5185   0.5203   0.5325   0.5487   0.5581   0.5685   0.5717
  0.5723   0.5790   0.5942   0.5963   0.6029   0.6072   0.6111   0.6161
  0.6228   0.6301   0.6313   0.6332   0.6486   0.6523   0.6632   0.6661
  0.6721   0.6782   0.6902   0.6904   0.7049   0.7153   0.7223   0.7758
  0.7812   0.7869   0.7962   0.8073   0.8178   0.8261   0.8294   0.8353
  0.8361   0.8388   0.8396   0.8415   0.8458   0.8476   0.8486   0.8521
  0.8567   0.8623   0.8641   0.8681   0.8723   0.8779   0.8845   0.8853
  0.8984   0.9018   0.9052   0.9156   0.9166   0.9217   0.9320   0.9392
  0.9422   0.9463   0.9476   0.9499   0.9522   0.9582   0.9662   0.9684
  0.9778   0.9854   0.9917   1.0006   1.0045   1.0143   1.0248   1.0404
  1.0492   1.0553   1.0845   1.1159   1.1307   1.1455   1.1593   1.1742
  1.1886   1.2053   1.2212   1.2289   1.2418   1.2484   1.2559   1.2644
  1.2715   1.2808   1.2842   1.2933   1.2980   1.3023   1.3185   1.3500
  1.3550   1.3733   1.3814   1.4196   1.4353   1.4701   1.4838   1.4994
  1.5274   1.5486   1.5647   1.5712   1.5883   1.5962   1.6285   1.6355
  1.6735   1.6824   1.7186   1.7520   1.7571   1.7664   1.7863   1.7890
  1.8121   1.8257   1.8380   1.8469   1.8516   1.8581   1.8743   1.9111
  1.9202   1.9314   1.9501   1.9636   2.0085   2.0136   2.0433   2.0489
  2.0993   2.1151   2.1227   2.1941   2.1990   2.2287   2.2344   2.2412
  2.2542   2.2578   2.2666   2.2718   2.2860   2.2926   2.3017   2.3118
  2.3190   2.3338   2.3539   2.3873   2.4073   2.4200   2.4259   2.4468
  2.4523   2.4621   2.4721   2.4755   2.5048   2.5198   2.5373   2.5489
  2.5558   2.5910   2.6091   2.6184   2.6524   2.6544   2.6710   2.6807
  2.6971   2.7055   2.7280   2.7398   2.7549   2.7712   2.7806   2.8120
  2.8177   2.8300   2.8529   2.8970   2.9507   2.9752   3.0487   3.0785
  3.0824   3.1050   3.1182   3.1315   3.1463   3.1698   3.2081   3.2200
  3.2359   3.2524   3.3687   3.3841   3.4176   3.4999   3.5996   3.6512
  3.6862   3.7352   3.8095   3.9045   4.0003   4.0252   4.0739   4.3211
  4.7929   4.8177   9.7476   9.7578   9.7939   9.7976   9.8060   9.8227
  9.8516  23.3090  23.4703  23.8090  23.8321  23.8426  23.8736  23.9333
 23.9443  23.9631  24.0551  24.0827  24.1369  25.7755  25.7811  25.8437
 25.8474  25.8965  25.9509  25.9707  26.0981  26.1027  26.1484  26.1674
 26.2503  26.2967  26.4185  26.4893  26.5221  26.6644  26.6885  26.7314
 26.9063  27.0010 215.7406 215.7482 215.7902 215.7947 215.8045 215.8288
215.8618
 --------------------------------------------------------------

          Ground-State Mulliken Net Atomic Charges

     Atom                 Charge (a.u.)
  ----------------------------------------
      1 C                    -0.340283
      2 C                    -1.548882
      3 Cl                    0.547554
      4 C                     0.975871
      5 Cl                    0.601138
      6 C                    -0.194831
      7 Cl                    0.560038
      8 C                    -0.566451
      9 H                     0.237841
     10 C                    -0.272622
     11 Cl                    0.446527
     12 C                    -0.033341
     13 C                    -1.306182
     14 Cl                    0.491559
     15 C                     0.382383
     16 Cl                    0.608565
     17 C                    -0.129270
     18 Cl                    0.547426
     19 C                    -0.897316
     20 H                     0.214394
     21 C                    -0.512994
     22 H                     0.188877
  ----------------------------------------
  Sum of atomic charges =     0.000000

 -----------------------------------------------------------------
                    Cartesian Multipole Moments
 -----------------------------------------------------------------
    Charge (ESU x 10^10)
                 0.0000
    Dipole Moment (Debye)
         X      -1.2699      Y       1.5746      Z      -1.1423
       Tot       2.3231
    Quadrupole Moments (Debye-Ang)
        XX    -160.2147     XY       4.2887     YY    -156.0009
        XZ       1.9010     YZ      -4.4286     ZZ    -158.2148
    Octopole Moments (Debye-Ang^2)
       XXX    -415.9028    XXY      56.4211    XYY    -122.7683
       YYY     158.7954    XXZ       4.2733    XYZ      -8.7387
       YYZ      -4.8246    XZZ    -123.5467    YZZ      61.1392
       ZZZ       0.4855
    Hexadecapole Moments (Debye-Ang^3)
      XXXX   -7593.5053   XXXY     598.7039   XXYY   -1479.6671
      XYYY     577.5060   YYYY   -1342.2673   XXXZ    1597.7454
      XXYZ    -109.2218   XYYZ     513.6918   YYYZ    -302.7917
      XXZZ   -1947.8893   XYZZ     223.7782   YYZZ    -895.8194
      XZZZ    1563.5340   YZZZ    -278.6500   ZZZZ   -4049.6019
 -----------------------------------------------------------------
 Calculating analytic gradient of the SCF energy
 Gradient of SCF Energy
            1           2           3           4           5           6
    1  -0.0007327  -0.0003463   0.0006836   0.0003468   0.0001644   0.0000444
    2  -0.0002004  -0.0002186  -0.0022324   0.0000087   0.0000394  -0.0000553
    3  -0.0000998  -0.0001942  -0.0009790   0.0001152  -0.0000642  -0.0002985
            7           8           9          10          11          12
    1  -0.0001242  -0.0001465  -0.0000127   0.0003021   0.0001930   0.0005573
    2  -0.0000016   0.0000979  -0.0000246   0.0002961   0.0000509  -0.0000351
    3   0.0000127   0.0001942  -0.0000028  -0.0001437   0.0000963  -0.0002394
           13          14          15          16          17          18
    1  -0.0002351  -0.0001265   0.0000551  -0.0001029  -0.0002148   0.0000894
    2   0.0007277   0.0016324  -0.0001649   0.0000057   0.0001343   0.0000249
    3   0.0000869   0.0015569   0.0000851   0.0000805   0.0000396  -0.0000770
           19          20          21          22
    1   0.0000240   0.0000515  -0.0003525  -0.0001174
    2   0.0000222  -0.0000203  -0.0000810  -0.0000059
    3  -0.0000335  -0.0000010  -0.0001424   0.0000082
 Max gradient component =       2.232E-03
 RMS gradient           =       4.633E-04
 Gradient time:  CPU 295.16 s  wall 295.17 s
 Geometry Optimization Parameters
   NAtoms,    NIC,     NZ,  NCons,   NDum,   NFix, NCnnct, MaxDiis
       22     163      22       0       0       0       0       0

 Cartesian Hessian Update
 Hessian updated using BFGS update


** GEOMETRY OPTIMIZATION IN DELOCALIZED INTERNAL COORDINATES **
   Searching for a Minimum

   Optimization Cycle:   9

                       Coordinates (Angstroms)
     ATOM                X               Y               Z
      1  C         0.0181036483   -0.0352170317    0.0179656469
      2  C        -0.0145317880    0.2754164380    1.3873079459
      3  Cl        1.4924057289    0.5952816499    2.2032388871
      4  C        -1.2168901599    0.3324149002    2.1053905318
      5  Cl       -1.2272685111    0.7282501535    3.7950682419
      6  C        -2.4142704164    0.0696354787    1.4276896834
      7  Cl       -3.9494801555    0.1195704531    2.2538894612
      8  C        -2.4098088188   -0.2433510982    0.0754208680
      9  H        -3.3395647284   -0.4518567972   -0.4344203468
     10  C        -1.2041792635   -0.2925825763   -0.6113220873
     11  Cl       -1.2509829372   -0.7203908989   -2.3103827147
     12  C         1.3032190406   -0.0573630197   -0.7385171144
     13  C         2.2130445516   -1.1128257825   -0.6115786682
     14  Cl        1.8350470439   -2.4316677281    0.4653080919
     15  C         3.4184152961   -1.1187480476   -1.3309492620
     16  Cl        4.5407984250   -2.4332688803   -1.1627283390
     17  C         3.6996012764   -0.0447365589   -2.1850325065
     18  Cl        5.1796913159    0.0050944111   -3.1096074173
     19  C         2.8007132495    1.0091035750   -2.3151050042
     20  H         3.0391940613    1.8299335497   -2.9784227341
     21  C         1.6137117009    0.9966943733   -1.5986408392
     22  H         0.9147551647    1.8174390492   -1.7020233558
   Point Group: c1    Number of degrees of freedom:    60


   Energy is  -3680.744143046

 Hessian updated using BFGS update

 60 Hessian modes will be used to form the next step
  Hessian Eigenvalues:
     0.005998    0.017864    0.018736    0.020861    0.020931    0.021925
     0.023011    0.023634    0.023842    0.023890    0.024093    0.024101
     0.024115    0.024119    0.024137    0.024140    0.024164    0.024181
     0.028144    0.073357    0.159993    0.160006    0.160269    0.220257
     0.225475    0.231340    0.236053    0.245985    0.249767    0.249983
     0.249992    0.250000    0.250040    0.250212    0.252597    0.254306
     0.289194    0.289414    0.300957    0.301031    0.301036    0.301643
     0.301899    0.314963    0.353793    0.356665    0.356692    0.369042
     0.412841    0.427688    0.432674    0.456784    0.461765    0.468422
     0.472335    0.478170    0.478802    0.479080    0.482115    0.556084

 Minimum search - taking simple RFO step
 Searching for Lamda that Minimizes Along All modes
 Value Taken    Lamda =  -0.00095071
 Calculated Step too Large.  Step scaled by  0.819886
 Step Taken.  Stepsize is  0.300000

                             Maximum     Tolerance    Cnvgd?
         Gradient           0.002166      0.000300      NO
         Displacement       0.231173      0.001200      NO
         Energy change     -0.001021      0.000001      NO


 New Cartesian Coordinates Obtained by Inverse Iteration

 Displacement from previous Coordinates is:  0.531659
 ----------------------------------------------------------------
             Standard Nuclear Orientation (Angstroms)
    I     Atom           X                Y                Z
 ----------------------------------------------------------------
    1      C       0.0185295721    -0.0240974140     0.0186877101
    2      C      -0.0186346974     0.3213677973     1.3790218208
    3      Cl      1.4828497732     0.6987789282     2.1809236783
    4      C      -1.2214215728     0.3662954902     2.0979241600
    5      Cl     -1.2413971965     0.8033453524     3.7775247338
    6      C      -2.4123769764     0.0550124946     1.4299488816
    7      Cl     -3.9459497901     0.0858086888     2.2599538100
    8      C      -2.4028645893    -0.2905065557     0.0855713115
    9      H      -3.3283415712    -0.5326208384    -0.4170868693
   10      C      -1.1974028644    -0.3264533467    -0.6022982399
   11      Cl     -1.2327008898    -0.7886786351    -2.2918694010
   12      C       1.3045887786    -0.0458697356    -0.7367082344
   13      C       2.1895315288    -1.1253249643    -0.6399909054
   14      Cl      1.7774387114    -2.4645764298     0.3992552218
   15      C       3.3945463843    -1.1388325734    -1.3596827010
   16      Cl      4.4862857983    -2.4834558269    -1.2313036544
   17      C       3.7004692598    -0.0478495724    -2.1831449524
   18      Cl      5.1804144877    -0.0079021399    -3.1082539697
   19      C       2.8265386968     1.0299083285    -2.2822059283
   20      H       3.0830663837     1.8632283989    -2.9229499999
   21      C       1.6393727236     1.0251692042    -1.5651515116
   22      H       0.9591817740     1.8640789615    -1.6456159922
 ----------------------------------------------------------------
 Nuclear Repulsion Energy =        2367.06177893 hartrees
 There are       97 alpha and       97 beta electrons
 Applying Cartesian multipole field
    Component          Value
    ---------          -----
     (2,0,0)        1.00000E-12
     (0,2,0)        2.00000E-11
     (0,0,2)       -3.00000E-11
 Nucleus-field energy     =    -0.0000000655 hartrees
 Requested basis set is 6-311++G(d,p)
 There are 178 shells and 495 basis functions
 A cutoff of  1.0D-15 yielded  11624 shell pairs
 There are     99828 function pairs (    107338 Cartesian)
 Smallest overlap matrix eigenvalue = 1.91E-07
 Linear dependence detected in AO basis
 Number of orthogonalized atomic orbitals = 490
 Maximum deviation from orthogonality = 3.820E-10
 Guess from superposition of atomic densities
 Warning:  Energy on first SCF cycle will be non-variational
 SAD guess density has 194.000000 electrons

 -----------------------------------------------------------------------
  General SCF calculation program by
  Eric Jon Sundstrom, Paul Horn, Yuezhi Mao, Dmitri Zuev, Alec White,
  David Stuck, Shaama M.S., Shane Yost, Joonho Lee, David Small,
  Daniel Levine, Susi Lehtola, Hugh Burton, Evgeny Epifanovsky,
  Bang C. Huynh
 -----------------------------------------------------------------------
 Exchange:     0.2000 Hartree-Fock + 0.0800 Slater + 0.7200 B88
 Correlation:  0.1900 VWN1RPA + 0.8100 LYP
 Using SG-1 standard quadrature grid
 A restricted SCF calculation will be
 performed using DIIS
 SCF converges when DIIS error is below 1.0e-08
 ---------------------------------------
  Cycle       Energy         DIIS error
 ---------------------------------------
    1   -3685.2111240983      2.73e-02  
    2   -3680.6227167507      1.99e-03  
    3   -3680.5019344661      2.67e-03  
    4   -3680.7287594065      6.79e-04  
    5   -3680.7422388751      2.84e-04  
    6   -3680.7444340392      1.00e-04  
    7   -3680.7446964954      3.84e-05  
    8   -3680.7447393222      1.07e-05  
    9   -3680.7447424122      3.57e-06  
   10   -3680.7447428030      7.97e-07  
   11   -3680.7447428206      2.24e-07  
   12   -3680.7447428214      1.07e-07  
   13   -3680.7447428217      3.69e-08  
   14   -3680.7447428217      1.24e-08  
   15   -3680.7447428220      3.52e-09  Convergence criterion met
 ---------------------------------------
 SCF time:   CPU 876.13s  wall 876.00s 
 SCF   energy in the final basis set =    -3680.7447428220
 Total energy in the final basis set =    -3680.7447428220

 --------------------------------------------------------------

                    Orbital Energies (a.u.)
 --------------------------------------------------------------

 Alpha MOs
 -- Occupied --
********-101.5813-101.5805-101.5803-101.5764-101.5760-101.5757 -10.2840
-10.2818 -10.2811 -10.2778 -10.2764 -10.2757 -10.2731 -10.2426 -10.2334
-10.2259 -10.2168 -10.2160  -9.4967  -9.4959  -9.4953  -9.4950  -9.4911
 -9.4909  -9.4903  -7.2616  -7.2608  -7.2602  -7.2597  -7.2561  -7.2558
 -7.2551  -7.2516  -7.2508  -7.2508  -7.2502  -7.2500  -7.2499  -7.2494
 -7.2493  -7.2459  -7.2456  -7.2450  -7.2450  -7.2450  -7.2445  -0.9652
 -0.9505  -0.9165  -0.9098  -0.8991  -0.8789  -0.8741  -0.8552  -0.8408
 -0.7981  -0.7632  -0.7591  -0.7422  -0.6603  -0.6447  -0.6399  -0.6171
 -0.5573  -0.5520  -0.5346  -0.5250  -0.4980  -0.4876  -0.4732  -0.4699
 -0.4674  -0.4618  -0.4528  -0.4407  -0.4274  -0.4152  -0.4119  -0.4015
 -0.3925  -0.3855  -0.3661  -0.3613  -0.3591  -0.3521  -0.3469  -0.3465
 -0.3412  -0.3393  -0.3315  -0.3233  -0.3193  -0.2826  -0.2745  -0.2736
 -0.2696
 -- Virtual --
 -0.0677  -0.0632  -0.0533  -0.0520  -0.0496  -0.0372  -0.0130  -0.0047
  0.0021   0.0086   0.0126   0.0155   0.0210   0.0227   0.0249   0.0336
  0.0416   0.0472   0.0527   0.0555   0.0596   0.0606   0.0657   0.0694
  0.0719   0.0780   0.0810   0.0845   0.0860   0.0906   0.0933   0.0947
  0.0961   0.1035   0.1072   0.1081   0.1112   0.1144   0.1155   0.1188
  0.1214   0.1248   0.1256   0.1309   0.1365   0.1379   0.1393   0.1424
  0.1440   0.1508   0.1568   0.1587   0.1622   0.1675   0.1724   0.1759
  0.1792   0.1794   0.1843   0.1912   0.1932   0.1995   0.2010   0.2048
  0.2091   0.2162   0.2175   0.2240   0.2273   0.2308   0.2324   0.2338
  0.2393   0.2437   0.2453   0.2485   0.2521   0.2527   0.2606   0.2637
  0.2655   0.2690   0.2716   0.2755   0.2781   0.2827   0.2899   0.2932
  0.2937   0.2962   0.3056   0.3111   0.3119   0.3198   0.3232   0.3297
  0.3353   0.3478   0.3526   0.3903   0.4066   0.4158   0.4290   0.4343
  0.4392   0.4447   0.4491   0.4501   0.4537   0.4589   0.4625   0.4642
  0.4729   0.4758   0.4796   0.4851   0.4911   0.4961   0.5041   0.5141
  0.5144   0.5193   0.5208   0.5334   0.5494   0.5603   0.5674   0.5721
  0.5729   0.5784   0.5947   0.5971   0.6029   0.6072   0.6125   0.6144
  0.6235   0.6308   0.6319   0.6345   0.6493   0.6528   0.6637   0.6660
  0.6739   0.6758   0.6896   0.6922   0.7062   0.7130   0.7229   0.7748
  0.7822   0.7867   0.7969   0.8084   0.8180   0.8267   0.8288   0.8350
  0.8357   0.8386   0.8397   0.8411   0.8462   0.8474   0.8485   0.8517
  0.8553   0.8625   0.8642   0.8691   0.8718   0.8792   0.8861   0.8870
  0.8978   0.9017   0.9042   0.9151   0.9176   0.9231   0.9323   0.9384
  0.9409   0.9474   0.9489   0.9500   0.9515   0.9577   0.9639   0.9692
  0.9768   0.9855   0.9916   1.0024   1.0060   1.0173   1.0252   1.0464
  1.0480   1.0570   1.0842   1.1107   1.1314   1.1498   1.1642   1.1796
  1.1913   1.2061   1.2242   1.2294   1.2422   1.2479   1.2599   1.2642
  1.2709   1.2785   1.2836   1.2934   1.3007   1.3024   1.3197   1.3506
  1.3561   1.3730   1.3777   1.4209   1.4382   1.4715   1.4786   1.4934
  1.5315   1.5497   1.5685   1.5709   1.5890   1.5968   1.6291   1.6363
  1.6745   1.6820   1.7193   1.7496   1.7581   1.7663   1.7858   1.7872
  1.8125   1.8236   1.8368   1.8467   1.8500   1.8587   1.8740   1.9119
  1.9204   1.9313   1.9527   1.9658   2.0083   2.0148   2.0431   2.0497
  2.1009   2.1153   2.1235   2.1922   2.1983   2.2284   2.2338   2.2414
  2.2528   2.2567   2.2665   2.2679   2.2874   2.2951   2.3018   2.3161
  2.3205   2.3365   2.3517   2.3878   2.4071   2.4184   2.4250   2.4413
  2.4555   2.4665   2.4720   2.4806   2.5043   2.5195   2.5338   2.5476
  2.5540   2.5871   2.6082   2.6243   2.6533   2.6561   2.6729   2.6824
  2.6952   2.7047   2.7287   2.7410   2.7522   2.7688   2.7798   2.8131
  2.8193   2.8350   2.8488   2.8950   2.9543   2.9745   3.0521   3.0815
  3.0862   3.1057   3.1202   3.1295   3.1460   3.1713   3.2060   3.2179
  3.2380   3.2558   3.3681   3.3860   3.4199   3.5017   3.6002   3.6558
  3.6876   3.7361   3.8117   3.9060   3.9996   4.0261   4.0747   4.3168
  4.7948   4.8147   9.7504   9.7588   9.7925   9.7983   9.8061   9.8296
  9.8458  23.3122  23.4708  23.8094  23.8331  23.8431  23.8737  23.9333
 23.9442  23.9628  24.0567  24.0836  24.1383  25.7755  25.7804  25.8384
 25.8459  25.8920  25.9477  25.9800  26.0984  26.1022  26.1473  26.1679
 26.2405  26.3121  26.4163  26.4887  26.5255  26.6591  26.6831  26.7336
 26.8989  27.0286 215.7430 215.7497 215.7888 215.7954 215.8048 215.8383
215.8535
 --------------------------------------------------------------

          Ground-State Mulliken Net Atomic Charges

     Atom                 Charge (a.u.)
  ----------------------------------------
      1 C                    -0.340634
      2 C                    -1.528902
      3 Cl                    0.562512
      4 C                     0.919268
      5 Cl                    0.600218
      6 C                    -0.163855
      7 Cl                    0.563744
      8 C                    -0.536817
      9 H                     0.237758
     10 C                    -0.365792
     11 Cl                    0.450160
     12 C                    -0.031633
     13 C                    -1.449173
     14 Cl                    0.519899
     15 C                     0.493587
     16 Cl                    0.604876
     17 C                    -0.060824
     18 Cl                    0.548060
     19 C                    -0.946667
     20 H                     0.214046
     21 C                    -0.480239
     22 H                     0.190407
  ----------------------------------------
  Sum of atomic charges =     0.000000

 -----------------------------------------------------------------
                    Cartesian Multipole Moments
 -----------------------------------------------------------------
    Charge (ESU x 10^10)
                -0.0000
    Dipole Moment (Debye)
         X      -1.2376      Y       1.5852      Z      -1.1023
       Tot       2.2934
    Quadrupole Moments (Debye-Ang)
        XX    -160.0653     XY       4.5502     YY    -155.8226
        XZ       1.8702     YZ      -4.4042     ZZ    -158.4574
    Octopole Moments (Debye-Ang^2)
       XXX    -411.3663    XXY      56.6850    XYY    -121.1430
       YYY     159.4465    XXZ       5.7206    XYZ      -8.7350
       YYZ      -3.3242    XZZ    -122.6781    YZZ      61.1547
       ZZZ       6.1857
    Hexadecapole Moments (Debye-Ang^3)
      XXXX   -7535.5156   XXXY     591.6924   XXYY   -1478.7515
      XYYY     566.1364   YYYY   -1405.7985   XXXZ    1617.9423
      XXYZ    -122.0306   XYYZ     519.8720   YYYZ    -342.7675
      XXZZ   -1934.3739   XYZZ     219.9849   YYZZ    -902.6805
      XZZZ    1586.9813   YZZZ    -314.7093   ZZZZ   -4032.1234
 -----------------------------------------------------------------
 Calculating analytic gradient of the SCF energy
 Gradient of SCF Energy
            1           2           3           4           5           6
    1  -0.0006516  -0.0001165   0.0006534   0.0000459  -0.0001198   0.0001052
    2  -0.0001996  -0.0001914  -0.0013119  -0.0000393   0.0000305  -0.0000345
    3  -0.0001508  -0.0000678  -0.0006903  -0.0000230  -0.0000214  -0.0002046
            7           8           9          10          11          12
    1   0.0000111  -0.0001103  -0.0000113   0.0002742   0.0001204   0.0004675
    2   0.0000098   0.0000791  -0.0000067   0.0000964   0.0000518   0.0001929
    3   0.0001208   0.0002975   0.0000050  -0.0003375   0.0001921  -0.0002274
           13          14          15          16          17          18
    1  -0.0002178  -0.0002048   0.0000287   0.0000647  -0.0001608   0.0000529
    2   0.0004874   0.0009462  -0.0000155   0.0000532   0.0001219  -0.0000776
    3   0.0000579   0.0010452  -0.0000008  -0.0000457   0.0000309  -0.0000302
           19          20          21          22
    1   0.0001513   0.0000131  -0.0003357  -0.0000599
    2  -0.0000915  -0.0000016  -0.0000722  -0.0000273
    3  -0.0000079  -0.0000123   0.0000712  -0.0000011
 Max gradient component =       1.312E-03
 RMS gradient           =       3.129E-04
 Gradient time:  CPU 294.88 s  wall 294.89 s
 Geometry Optimization Parameters
   NAtoms,    NIC,     NZ,  NCons,   NDum,   NFix, NCnnct, MaxDiis
       22     163      22       0       0       0       0       0

 Cartesian Hessian Update
 Hessian updated using BFGS update


** GEOMETRY OPTIMIZATION IN DELOCALIZED INTERNAL COORDINATES **
   Searching for a Minimum

   Optimization Cycle:  10

                       Coordinates (Angstroms)
     ATOM                X               Y               Z
      1  C         0.0185295721   -0.0240974140    0.0186877101
      2  C        -0.0186346974    0.3213677973    1.3790218208
      3  Cl        1.4828497732    0.6987789282    2.1809236783
      4  C        -1.2214215728    0.3662954902    2.0979241600
      5  Cl       -1.2413971965    0.8033453524    3.7775247338
      6  C        -2.4123769764    0.0550124946    1.4299488816
      7  Cl       -3.9459497901    0.0858086888    2.2599538100
      8  C        -2.4028645893   -0.2905065557    0.0855713115
      9  H        -3.3283415712   -0.5326208384   -0.4170868693
     10  C        -1.1974028644   -0.3264533467   -0.6022982399
     11  Cl       -1.2327008898   -0.7886786351   -2.2918694010
     12  C         1.3045887786   -0.0458697356   -0.7367082344
     13  C         2.1895315288   -1.1253249643   -0.6399909054
     14  Cl        1.7774387114   -2.4645764298    0.3992552218
     15  C         3.3945463843   -1.1388325734   -1.3596827010
     16  Cl        4.4862857983   -2.4834558269   -1.2313036544
     17  C         3.7004692598   -0.0478495724   -2.1831449524
     18  Cl        5.1804144877   -0.0079021399   -3.1082539697
     19  C         2.8265386968    1.0299083285   -2.2822059283
     20  H         3.0830663837    1.8632283989   -2.9229499999
     21  C         1.6393727236    1.0251692042   -1.5651515116
     22  H         0.9591817740    1.8640789615   -1.6456159922
   Point Group: c1    Number of degrees of freedom:    60


   Energy is  -3680.744742822

 Hessian updated using BFGS update

 60 Hessian modes will be used to form the next step
  Hessian Eigenvalues:
     0.003600    0.017860    0.018695    0.020845    0.020929    0.021778
     0.023015    0.023634    0.023842    0.023888    0.024096    0.024101
     0.024115    0.024121    0.024137    0.024140    0.024159    0.024180
     0.028140    0.073440    0.159993    0.160005    0.160267    0.219785
     0.225479    0.231277    0.236055    0.245993    0.249534    0.249982
     0.249992    0.250001    0.250023    0.250204    0.252697    0.256566
     0.289159    0.289316    0.300938    0.301029    0.301036    0.301665
     0.301900    0.314921    0.353811    0.356665    0.356691    0.369093
     0.412838    0.427741    0.432722    0.456807    0.461771    0.468543
     0.472600    0.478165    0.478823    0.479076    0.482454    0.555581

 Minimum search - taking simple RFO step
 Searching for Lamda that Minimizes Along All modes
 Value Taken    Lamda =  -0.00056182
 Calculated Step too Large.  Step scaled by  0.828283
 Step Taken.  Stepsize is  0.300000

                             Maximum     Tolerance    Cnvgd?
         Gradient           0.001378      0.000300      NO
         Displacement       0.234704      0.001200      NO
         Energy change     -0.000600      0.000001      NO


 New Cartesian Coordinates Obtained by Inverse Iteration

 Displacement from previous Coordinates is:  0.504496
 ----------------------------------------------------------------
             Standard Nuclear Orientation (Angstroms)
    I     Atom           X                Y                Z
 ----------------------------------------------------------------
    1      C       0.0203332866    -0.0142581258     0.0216128091
    2      C      -0.0243677495     0.3648356715     1.3723156301
    3      Cl      1.4661725718     0.7978748728     2.1660776609
    4      C      -1.2278464277     0.3992619199     2.0906320574
    5      Cl     -1.2550764270     0.8750615287     3.7597087759
    6      C      -2.4114363434     0.0431577212     1.4317532741
    7      Cl     -3.9453508677     0.0579608102     2.2615463784
    8      C      -2.3944252372    -0.3338260137     0.0958165283
    9      H      -3.3144425868    -0.6073819030    -0.4006096463
   10      C      -1.1885474986    -0.3585764199    -0.5912799798
   11      Cl     -1.2115558594    -0.8540860544    -2.2713537258
   12      C       1.3069225950    -0.0372426294    -0.7334086245
   13      C       2.1690729805    -1.1373116249    -0.6674532709
   14      Cl      1.7282981086    -2.4974660698     0.3319931227
   15      C       3.3724914624    -1.1569469851    -1.3890563825
   16      Cl      4.4330813759    -2.5293729508    -1.2997020611
   17      C       3.7008329089    -0.0507051819    -2.1832435631
   18      Cl      5.1796779044    -0.0166264146    -3.1102274331
   19      C       2.8498802587     1.0475321019    -2.2513049054
   20      H       3.1225093088     1.8921969146    -2.8702570436
   21      C       1.6639184795     1.0488596283    -1.5319665536
   22      H       1.0015814806     1.9038848165    -1.5890440787
 ----------------------------------------------------------------
 Nuclear Repulsion Energy =        2366.05946823 hartrees
 There are       97 alpha and       97 beta electrons
 Applying Cartesian multipole field
    Component          Value
    ---------          -----
     (2,0,0)        1.00000E-12
     (0,2,0)        2.00000E-11
     (0,0,2)       -3.00000E-11
 Nucleus-field energy     =    -0.0000000640 hartrees
 Requested basis set is 6-311++G(d,p)
 There are 178 shells and 495 basis functions
 A cutoff of  1.0D-15 yielded  11626 shell pairs
 There are     99806 function pairs (    107320 Cartesian)
 Smallest overlap matrix eigenvalue = 1.78E-07
 Linear dependence detected in AO basis
 Number of orthogonalized atomic orbitals = 490
 Maximum deviation from orthogonality = 3.814E-10
 Guess from superposition of atomic densities
 Warning:  Energy on first SCF cycle will be non-variational
 SAD guess density has 194.000000 electrons

 -----------------------------------------------------------------------
  General SCF calculation program by
  Eric Jon Sundstrom, Paul Horn, Yuezhi Mao, Dmitri Zuev, Alec White,
  David Stuck, Shaama M.S., Shane Yost, Joonho Lee, David Small,
  Daniel Levine, Susi Lehtola, Hugh Burton, Evgeny Epifanovsky,
  Bang C. Huynh
 -----------------------------------------------------------------------
 Exchange:     0.2000 Hartree-Fock + 0.0800 Slater + 0.7200 B88
 Correlation:  0.1900 VWN1RPA + 0.8100 LYP
 Using SG-1 standard quadrature grid
 A restricted SCF calculation will be
 performed using DIIS
 SCF converges when DIIS error is below 1.0e-08
 ---------------------------------------
  Cycle       Energy         DIIS error
 ---------------------------------------
    1   -3685.2102414722      2.73e-02  
    2   -3680.6229649888      1.99e-03  
    3   -3680.5023024091      2.67e-03  
    4   -3680.7291812139      6.78e-04  
    5   -3680.7425806210      2.84e-04  
    6   -3680.7447833454      1.01e-04  
    7   -3680.7450476527      3.87e-05  
    8   -3680.7450910690      1.06e-05  
    9   -3680.7450940994      3.54e-06  
   10   -3680.7450944837      7.92e-07  
   11   -3680.7450945010      2.15e-07  
   12   -3680.7450945023      1.01e-07  
   13   -3680.7450945026      3.62e-08  
   14   -3680.7450945026      1.23e-08  
   15   -3680.7450945026      3.54e-09  Convergence criterion met
 ---------------------------------------
 SCF time:   CPU 873.63s  wall 874.00s 
 SCF   energy in the final basis set =    -3680.7450945026
 Total energy in the final basis set =    -3680.7450945026

 --------------------------------------------------------------

                    Orbital Energies (a.u.)
 --------------------------------------------------------------

 Alpha MOs
 -- Occupied --
********-101.5813-101.5808-101.5802-101.5764-101.5762-101.5757 -10.2840
-10.2818 -10.2811 -10.2777 -10.2764 -10.2756 -10.2731 -10.2425 -10.2334
-10.2258 -10.2168 -10.2160  -9.4967  -9.4959  -9.4956  -9.4948  -9.4911
 -9.4910  -9.4903  -7.2616  -7.2609  -7.2605  -7.2595  -7.2561  -7.2559
 -7.2551  -7.2516  -7.2508  -7.2508  -7.2505  -7.2500  -7.2497  -7.2496
 -7.2492  -7.2459  -7.2458  -7.2452  -7.2450  -7.2450  -7.2445  -0.9652
 -0.9505  -0.9164  -0.9097  -0.8993  -0.8789  -0.8742  -0.8552  -0.8408
 -0.7981  -0.7632  -0.7591  -0.7422  -0.6604  -0.6438  -0.6405  -0.6172
 -0.5572  -0.5519  -0.5349  -0.5250  -0.4980  -0.4876  -0.4732  -0.4699
 -0.4674  -0.4618  -0.4528  -0.4408  -0.4274  -0.4153  -0.4116  -0.4014
 -0.3921  -0.3855  -0.3659  -0.3611  -0.3592  -0.3523  -0.3475  -0.3461
 -0.3415  -0.3397  -0.3315  -0.3233  -0.3194  -0.2819  -0.2746  -0.2733
 -0.2704
 -- Virtual --
 -0.0662  -0.0628  -0.0551  -0.0518  -0.0499  -0.0372  -0.0130  -0.0045
  0.0020   0.0086   0.0127   0.0153   0.0209   0.0228   0.0248   0.0337
  0.0418   0.0472   0.0526   0.0562   0.0596   0.0601   0.0656   0.0694
  0.0716   0.0776   0.0811   0.0840   0.0861   0.0907   0.0931   0.0945
  0.0961   0.1030   0.1080   0.1083   0.1114   0.1143   0.1149   0.1186
  0.1213   0.1247   0.1254   0.1307   0.1364   0.1377   0.1394   0.1432
  0.1441   0.1502   0.1567   0.1588   0.1618   0.1677   0.1725   0.1756
  0.1795   0.1798   0.1846   0.1908   0.1920   0.1997   0.2008   0.2039
  0.2095   0.2154   0.2176   0.2245   0.2271   0.2297   0.2318   0.2334
  0.2379   0.2441   0.2458   0.2486   0.2517   0.2526   0.2596   0.2642
  0.2659   0.2703   0.2729   0.2741   0.2779   0.2835   0.2893   0.2915
  0.2950   0.2969   0.3059   0.3106   0.3121   0.3201   0.3242   0.3293
  0.3370   0.3496   0.3543   0.3903   0.4069   0.4160   0.4312   0.4340
  0.4382   0.4459   0.4500   0.4515   0.4553   0.4575   0.4622   0.4640
  0.4733   0.4745   0.4806   0.4842   0.4918   0.4968   0.5055   0.5123
  0.5132   0.5187   0.5232   0.5353   0.5501   0.5633   0.5665   0.5721
  0.5740   0.5784   0.5944   0.5980   0.6031   0.6069   0.6119   0.6148
  0.6246   0.6310   0.6322   0.6358   0.6479   0.6538   0.6630   0.6692
  0.6738   0.6757   0.6891   0.6936   0.7073   0.7127   0.7257   0.7739
  0.7835   0.7867   0.7973   0.8090   0.8185   0.8271   0.8277   0.8346
  0.8354   0.8383   0.8401   0.8408   0.8457   0.8476   0.8493   0.8505
  0.8548   0.8624   0.8641   0.8689   0.8735   0.8793   0.8877   0.8900
  0.8980   0.9010   0.9033   0.9132   0.9188   0.9244   0.9307   0.9362
  0.9404   0.9478   0.9495   0.9506   0.9517   0.9573   0.9624   0.9691
  0.9739   0.9867   0.9897   1.0031   1.0084   1.0208   1.0257   1.0476
  1.0515   1.0597   1.0818   1.1065   1.1320   1.1516   1.1687   1.1846
  1.1937   1.2085   1.2264   1.2306   1.2418   1.2479   1.2606   1.2678
  1.2715   1.2770   1.2833   1.2943   1.3020   1.3065   1.3187   1.3507
  1.3563   1.3735   1.3770   1.4229   1.4421   1.4726   1.4747   1.4875
  1.5344   1.5503   1.5665   1.5748   1.5889   1.6007   1.6297   1.6371
  1.6757   1.6820   1.7201   1.7480   1.7586   1.7674   1.7831   1.7884
  1.8126   1.8219   1.8362   1.8471   1.8493   1.8605   1.8742   1.9124
  1.9200   1.9316   1.9546   1.9675   2.0076   2.0161   2.0431   2.0507
  2.1037   2.1152   2.1241   2.1902   2.1986   2.2279   2.2331   2.2410
  2.2511   2.2562   2.2624   2.2688   2.2875   2.2972   2.3017   2.3172
  2.3218   2.3387   2.3526   2.3885   2.4065   2.4179   2.4241   2.4375
  2.4569   2.4656   2.4735   2.4891   2.5026   2.5181   2.5307   2.5471
  2.5532   2.5842   2.6071   2.6290   2.6540   2.6579   2.6729   2.6843
  2.6945   2.7033   2.7291   2.7432   2.7494   2.7675   2.7789   2.8140
  2.8203   2.8358   2.8494   2.8932   2.9570   2.9734   3.0548   3.0838
  3.0888   3.1080   3.1216   3.1268   3.1452   3.1725   3.2046   3.2164
  3.2384   3.2617   3.3675   3.3881   3.4222   3.5036   3.6006   3.6598
  3.6900   3.7374   3.8128   3.9071   3.9995   4.0268   4.0757   4.3141
  4.7967   4.8116   9.7524   9.7600   9.7911   9.7984   9.8069   9.8347
  9.8477  23.3156  23.4711  23.8097  23.8342  23.8433  23.8739  23.9330
 23.9443  23.9626  24.0577  24.0844  24.1394  25.7750  25.7790  25.8268
 25.8466  25.8858  25.9464  25.9854  26.0946  26.1032  26.1476  26.1701
 26.2331  26.3330  26.4075  26.4888  26.5278  26.6544  26.6767  26.7367
 26.8969  27.0527 215.7446 215.7517 215.7873 215.7955 215.8062 215.8450
215.8544
 --------------------------------------------------------------

          Ground-State Mulliken Net Atomic Charges

     Atom                 Charge (a.u.)
  ----------------------------------------
      1 C                    -0.330918
      2 C                    -1.499566
      3 Cl                    0.571913
      4 C                     0.877827
      5 Cl                    0.598740
      6 C                    -0.148007
      7 Cl                    0.566529
      8 C                    -0.521291
      9 H                     0.237491
     10 C                    -0.458495
     11 Cl                    0.445839
     12 C                    -0.011709
     13 C                    -1.557292
     14 Cl                    0.531441
     15 C                     0.578369
     16 Cl                    0.601737
     17 C                     0.003523
     18 Cl                    0.548463
     19 C                    -0.988985
     20 H                     0.213793
     21 C                    -0.451164
     22 H                     0.191764
  ----------------------------------------
  Sum of atomic charges =     0.000000

 -----------------------------------------------------------------
                    Cartesian Multipole Moments
 -----------------------------------------------------------------
    Charge (ESU x 10^10)
                 0.0000
    Dipole Moment (Debye)
         X      -1.2038      Y       1.5909      Z      -1.0585
       Tot       2.2584
    Quadrupole Moments (Debye-Ang)
        XX    -159.9464     XY       4.7949     YY    -155.6559
        XZ       1.8761     YZ      -4.3799     ZZ    -158.6874
    Octopole Moments (Debye-Ang^2)
       XXX    -407.0840    XXY      56.8945    XYY    -119.5568
       YYY     159.7308    XXZ       7.2055    XYZ      -8.7321
       YYZ      -1.7723    XZZ    -121.7189    YZZ      61.0692
       ZZZ      11.7910
    Hexadecapole Moments (Debye-Ang^3)
      XXXX   -7480.9132   XXXY     586.1755   XXYY   -1478.4590
      XYYY     556.2268   YYYY   -1469.6914   XXXZ    1638.6608
      XXYZ    -134.9334   XYYZ     526.3182   YYYZ    -381.5325
      XXZZ   -1922.3010   XYZZ     216.5848   YYZZ    -910.3882
      XZZZ    1611.0706   YZZZ    -350.3157   ZZZZ   -4018.2947
 -----------------------------------------------------------------
 Calculating analytic gradient of the SCF energy
 Gradient of SCF Energy
            1           2           3           4           5           6
    1  -0.0006062  -0.0000444   0.0001535   0.0002725   0.0002222   0.0000031
    2   0.0000591  -0.0002229  -0.0006218  -0.0000254   0.0000691  -0.0000772
    3  -0.0001282   0.0001189  -0.0002217  -0.0000737  -0.0000130  -0.0002692
            7           8           9          10          11          12
    1  -0.0000481  -0.0000788  -0.0000091   0.0001636   0.0001405   0.0003408
    2  -0.0000341   0.0000312   0.0000088  -0.0000577   0.0001033   0.0000957
    3   0.0000234   0.0002780   0.0000085  -0.0002517   0.0001802  -0.0003926
           13          14          15          16          17          18
    1  -0.0000273  -0.0000097  -0.0001467  -0.0000951  -0.0001492   0.0000093
    2   0.0002622   0.0005676  -0.0000482  -0.0000515   0.0002093   0.0000133
    3   0.0000653   0.0004909   0.0001342   0.0000843  -0.0000546  -0.0000597
           19          20          21          22
    1   0.0002124  -0.0000163  -0.0002322  -0.0000547
    2  -0.0001545   0.0000183  -0.0001011  -0.0000435
    3  -0.0000281  -0.0000224   0.0001430  -0.0000118
 Max gradient component =       6.218E-04
 RMS gradient           =       1.978E-04
 Gradient time:  CPU 297.36 s  wall 297.37 s
 Geometry Optimization Parameters
   NAtoms,    NIC,     NZ,  NCons,   NDum,   NFix, NCnnct, MaxDiis
       22     163      22       0       0       0       0       0

 Cartesian Hessian Update
 Hessian updated using BFGS update


** GEOMETRY OPTIMIZATION IN DELOCALIZED INTERNAL COORDINATES **
   Searching for a Minimum

   Optimization Cycle:  11

                       Coordinates (Angstroms)
     ATOM                X               Y               Z
      1  C         0.0203332866   -0.0142581258    0.0216128091
      2  C        -0.0243677495    0.3648356715    1.3723156301
      3  Cl        1.4661725718    0.7978748728    2.1660776609
      4  C        -1.2278464277    0.3992619199    2.0906320574
      5  Cl       -1.2550764270    0.8750615287    3.7597087759
      6  C        -2.4114363434    0.0431577212    1.4317532741
      7  Cl       -3.9453508677    0.0579608102    2.2615463784
      8  C        -2.3944252372   -0.3338260137    0.0958165283
      9  H        -3.3144425868   -0.6073819030   -0.4006096463
     10  C        -1.1885474986   -0.3585764199   -0.5912799798
     11  Cl       -1.2115558594   -0.8540860544   -2.2713537258
     12  C         1.3069225950   -0.0372426294   -0.7334086245
     13  C         2.1690729805   -1.1373116249   -0.6674532709
     14  Cl        1.7282981086   -2.4974660698    0.3319931227
     15  C         3.3724914624   -1.1569469851   -1.3890563825
     16  Cl        4.4330813759   -2.5293729508   -1.2997020611
     17  C         3.7008329089   -0.0507051819   -2.1832435631
     18  Cl        5.1796779044   -0.0166264146   -3.1102274331
     19  C         2.8498802587    1.0475321019   -2.2513049054
     20  H         3.1225093088    1.8921969146   -2.8702570436
     21  C         1.6639184795    1.0488596283   -1.5319665536
     22  H         1.0015814806    1.9038848165   -1.5890440787
   Point Group: c1    Number of degrees of freedom:    60


   Energy is  -3680.745094503

 Hessian updated using BFGS update

 60 Hessian modes will be used to form the next step
  Hessian Eigenvalues:
     0.002272    0.017872    0.018655    0.020919    0.020981    0.021749
     0.023020    0.023635    0.023841    0.023887    0.024095    0.024102
     0.024115    0.024120    0.024138    0.024140    0.024159    0.024180
     0.028164    0.073110    0.159997    0.160006    0.160265    0.219259
     0.225492    0.231524    0.236150    0.246036    0.249667    0.249992
     0.250001    0.250009    0.250045    0.250209    0.252601    0.261578
     0.289210    0.289846    0.300928    0.301031    0.301035    0.301682
     0.301913    0.314921    0.353832    0.356666    0.356690    0.369253
     0.412825    0.427847    0.432776    0.456826    0.461812    0.468740
     0.472526    0.478160    0.479042    0.479131    0.483913    0.555143

 Minimum search - taking simple RFO step
 Searching for Lamda that Minimizes Along All modes
 Value Taken    Lamda =  -0.00028509
 Calculated Step too Large.  Step scaled by  0.913418
 Step Taken.  Stepsize is  0.300000

                             Maximum     Tolerance    Cnvgd?
         Gradient           0.000757      0.000300      NO
         Displacement       0.232734      0.001200      NO
         Energy change     -0.000352      0.000001      NO


 New Cartesian Coordinates Obtained by Inverse Iteration

 Displacement from previous Coordinates is:  0.515431
 ----------------------------------------------------------------
             Standard Nuclear Orientation (Angstroms)
    I     Atom           X                Y                Z
 ----------------------------------------------------------------
    1      C       0.0231655784    -0.0102058250     0.0259622508
    2      C      -0.0300413541     0.4060091373     1.3649949798
    3      Cl      1.4507658464     0.8922383096     2.1474567182
    4      C      -1.2355463551     0.4345299025     2.0818675110
    5      Cl     -1.2771976967     0.9517934285     3.7384067186
    6      C      -2.4105607603     0.0358635822     1.4328061747
    7      Cl     -3.9447020810     0.0423425712     2.2621110226
    8      C      -2.3850167244    -0.3758237939     0.1070813178
    9      H      -3.2990849920    -0.6799629246    -0.3823953214
   10      C      -1.1783851837    -0.3941708821    -0.5782017150
   11      Cl     -1.1895662509    -0.9283018832    -2.2465917699
   12      C       1.3100683980    -0.0321411167    -0.7281882570
   13      C       2.1494099057    -1.1515491300    -0.6969430647
   14      Cl      1.6795480589    -2.5331135677     0.2600866897
   15      C       3.3515333003    -1.1739084171    -1.4212988614
   16      Cl      4.3849620666    -2.5691113163    -1.3770496631
   17      C       3.7009471127    -0.0516880421    -2.1831209245
   18      Cl      5.1788696092    -0.0206249574    -3.1115359433
   19      C       2.8718616290     1.0647912903    -2.2177834406
   20      H       3.1598874229     1.9211979033    -2.8131890269
   21      C       1.6877586415     1.0694151316    -1.4954270380
   22      H       1.0430475527     1.9392462120    -1.5264993889
 ----------------------------------------------------------------
 Nuclear Repulsion Energy =        2365.05214825 hartrees
 There are       97 alpha and       97 beta electrons
 Applying Cartesian multipole field
    Component          Value
    ---------          -----
     (2,0,0)        1.00000E-12
     (0,2,0)        2.00000E-11
     (0,0,2)       -3.00000E-11
 Nucleus-field energy     =    -0.0000000624 hartrees
 Requested basis set is 6-311++G(d,p)
 There are 178 shells and 495 basis functions
 A cutoff of  1.0D-15 yielded  11636 shell pairs
 There are     99863 function pairs (    107381 Cartesian)
 Smallest overlap matrix eigenvalue = 1.66E-07
 Linear dependence detected in AO basis
 Number of orthogonalized atomic orbitals = 490
 Maximum deviation from orthogonality = 4.383E-10
 Guess from superposition of atomic densities
 Warning:  Energy on first SCF cycle will be non-variational
 SAD guess density has 194.000000 electrons

 -----------------------------------------------------------------------
  General SCF calculation program by
  Eric Jon Sundstrom, Paul Horn, Yuezhi Mao, Dmitri Zuev, Alec White,
  David Stuck, Shaama M.S., Shane Yost, Joonho Lee, David Small,
  Daniel Levine, Susi Lehtola, Hugh Burton, Evgeny Epifanovsky,
  Bang C. Huynh
 -----------------------------------------------------------------------
 Exchange:     0.2000 Hartree-Fock + 0.0800 Slater + 0.7200 B88
 Correlation:  0.1900 VWN1RPA + 0.8100 LYP
 Using SG-1 standard quadrature grid
 A restricted SCF calculation will be
 performed using DIIS
 SCF converges when DIIS error is below 1.0e-08
 ---------------------------------------
  Cycle       Energy         DIIS error
 ---------------------------------------
    1   -3685.2069477694      2.73e-02  
    2   -3680.6230883908      1.99e-03  
    3   -3680.5025141128      2.67e-03  
    4   -3680.7294521125      6.76e-04  
    5   -3680.7427461534      2.85e-04  
    6   -3680.7449489855      1.01e-04  
    7   -3680.7452146462      3.88e-05  
    8   -3680.7452584693      1.06e-05  
    9   -3680.7452614553      3.52e-06  
   10   -3680.7452618352      7.87e-07  
   11   -3680.7452618521      2.07e-07  
   12   -3680.7452618531      9.55e-08  
   13   -3680.7452618534      3.49e-08  
   14   -3680.7452618536      1.19e-08  
   15   -3680.7452618535      3.61e-09  Convergence criterion met
 ---------------------------------------
 SCF time:   CPU 871.10s  wall 872.00s 
 SCF   energy in the final basis set =    -3680.7452618535
 Total energy in the final basis set =    -3680.7452618535

 --------------------------------------------------------------

                    Orbital Energies (a.u.)
 --------------------------------------------------------------

 Alpha MOs
 -- Occupied --
********-101.5814-101.5812-101.5800-101.5765-101.5764-101.5757 -10.2842
-10.2818 -10.2812 -10.2776 -10.2765 -10.2758 -10.2731 -10.2425 -10.2334
-10.2258 -10.2168 -10.2160  -9.4967  -9.4960  -9.4959  -9.4946  -9.4912
 -9.4911  -9.4903  -7.2616  -7.2609  -7.2608  -7.2593  -7.2561  -7.2561
 -7.2551  -7.2515  -7.2508  -7.2508  -7.2508  -7.2501  -7.2499  -7.2494
 -7.2490  -7.2460  -7.2459  -7.2453  -7.2451  -7.2450  -7.2445  -0.9651
 -0.9505  -0.9164  -0.9095  -0.8993  -0.8788  -0.8743  -0.8551  -0.8407
 -0.7981  -0.7632  -0.7591  -0.7421  -0.6604  -0.6430  -0.6411  -0.6173
 -0.5571  -0.5518  -0.5351  -0.5251  -0.4980  -0.4876  -0.4732  -0.4699
 -0.4674  -0.4617  -0.4527  -0.4408  -0.4274  -0.4155  -0.4114  -0.4013
 -0.3919  -0.3855  -0.3658  -0.3610  -0.3592  -0.3523  -0.3480  -0.3455
 -0.3417  -0.3401  -0.3315  -0.3234  -0.3195  -0.2815  -0.2747  -0.2730
 -0.2710
 -- Virtual --
 -0.0653  -0.0622  -0.0567  -0.0517  -0.0502  -0.0372  -0.0129  -0.0044
  0.0019   0.0086   0.0127   0.0152   0.0207   0.0229   0.0247   0.0338
  0.0419   0.0471   0.0524   0.0569   0.0593   0.0596   0.0656   0.0694
  0.0715   0.0772   0.0813   0.0835   0.0864   0.0908   0.0928   0.0943
  0.0961   0.1025   0.1084   0.1088   0.1117   0.1141   0.1143   0.1182
  0.1213   0.1248   0.1254   0.1306   0.1362   0.1374   0.1397   0.1438
  0.1444   0.1495   0.1565   0.1586   0.1618   0.1680   0.1726   0.1756
  0.1794   0.1803   0.1849   0.1892   0.1918   0.1997   0.2008   0.2032
  0.2102   0.2149   0.2178   0.2248   0.2269   0.2285   0.2311   0.2330
  0.2374   0.2445   0.2462   0.2487   0.2507   0.2532   0.2593   0.2645
  0.2660   0.2710   0.2727   0.2744   0.2773   0.2844   0.2890   0.2899
  0.2955   0.2982   0.3044   0.3115   0.3123   0.3201   0.3250   0.3292
  0.3381   0.3505   0.3560   0.3903   0.4073   0.4160   0.4322   0.4337
  0.4371   0.4468   0.4507   0.4520   0.4557   0.4584   0.4613   0.4645
  0.4731   0.4736   0.4817   0.4835   0.4920   0.4972   0.5059   0.5100
  0.5119   0.5185   0.5250   0.5371   0.5504   0.5656   0.5660   0.5729
  0.5751   0.5785   0.5936   0.5982   0.6038   0.6066   0.6111   0.6157
  0.6255   0.6312   0.6321   0.6369   0.6452   0.6551   0.6617   0.6721
  0.6731   0.6770   0.6889   0.6946   0.7066   0.7140   0.7312   0.7732
  0.7849   0.7870   0.7978   0.8096   0.8187   0.8263   0.8278   0.8340
  0.8352   0.8382   0.8404   0.8407   0.8447   0.8476   0.8486   0.8501
  0.8546   0.8621   0.8640   0.8678   0.8759   0.8793   0.8892   0.8921
  0.8975   0.9005   0.9032   0.9109   0.9194   0.9249   0.9289   0.9345
  0.9397   0.9463   0.9497   0.9511   0.9537   0.9570   0.9625   0.9691
  0.9717   0.9862   0.9884   1.0037   1.0101   1.0237   1.0259   1.0476
  1.0537   1.0631   1.0790   1.1031   1.1323   1.1525   1.1718   1.1877
  1.1958   1.2116   1.2272   1.2313   1.2413   1.2478   1.2593   1.2696
  1.2734   1.2765   1.2833   1.2947   1.3025   1.3125   1.3164   1.3509
  1.3560   1.3748   1.3784   1.4249   1.4457   1.4710   1.4740   1.4826
  1.5360   1.5503   1.5651   1.5770   1.5882   1.6068   1.6301   1.6378
  1.6772   1.6817   1.7195   1.7477   1.7587   1.7686   1.7805   1.7906
  1.8120   1.8206   1.8361   1.8466   1.8498   1.8631   1.8742   1.9124
  1.9194   1.9324   1.9563   1.9683   2.0068   2.0167   2.0433   2.0518
  2.1069   2.1153   2.1240   2.1886   2.1993   2.2271   2.2327   2.2397
  2.2503   2.2555   2.2603   2.2690   2.2869   2.2988   2.3021   2.3165
  2.3227   2.3398   2.3550   2.3888   2.4057   2.4184   2.4226   2.4349
  2.4575   2.4638   2.4742   2.4942   2.5032   2.5164   2.5289   2.5468
  2.5525   2.5823   2.6059   2.6310   2.6540   2.6596   2.6720   2.6850
  2.6942   2.7019   2.7291   2.7456   2.7473   2.7672   2.7780   2.8146
  2.8207   2.8335   2.8533   2.8919   2.9587   2.9724   3.0570   3.0855
  3.0898   3.1115   3.1201   3.1253   3.1444   3.1732   3.2034   3.2149
  3.2381   3.2677   3.3667   3.3898   3.4241   3.5049   3.6007   3.6624
  3.6924   3.7382   3.8134   3.9082   3.9993   4.0270   4.0767   4.3125
  4.7983   4.8088   9.7531   9.7608   9.7909   9.7987   9.8074   9.8361
  9.8549  23.3187  23.4712  23.8103  23.8344  23.8433  23.8739  23.9324
 23.9436  23.9621  24.0582  24.0850  24.1399  25.7741  25.7774  25.8160
 25.8465  25.8815  25.9489  25.9853  26.0945  26.1048  26.1459  26.1701
 26.2304  26.3525  26.3928  26.4898  26.5295  26.6508  26.6700  26.7390
 26.8983  27.0676 215.7449 215.7528 215.7871 215.7959 215.8069 215.8461
215.8628
 --------------------------------------------------------------

          Ground-State Mulliken Net Atomic Charges

     Atom                 Charge (a.u.)
  ----------------------------------------
      1 C                    -0.306950
      2 C                    -1.460448
      3 Cl                    0.577862
      4 C                     0.855481
      5 Cl                    0.597180
      6 C                    -0.150190
      7 Cl                    0.568717
      8 C                    -0.522014
      9 H                     0.237083
     10 C                    -0.531532
     11 Cl                    0.435769
     12 C                     0.012521
     13 C                    -1.629137
     14 Cl                    0.529887
     15 C                     0.635650
     16 Cl                    0.600263
     17 C                     0.046704
     18 Cl                    0.548971
     19 C                    -1.022884
     20 H                     0.213622
     21 C                    -0.429288
     22 H                     0.192734
  ----------------------------------------
  Sum of atomic charges =     0.000000

 -----------------------------------------------------------------
                    Cartesian Multipole Moments
 -----------------------------------------------------------------
    Charge (ESU x 10^10)
                -0.0000
    Dipole Moment (Debye)
         X      -1.1702      Y       1.5937      Z      -1.0108
       Tot       2.2206
    Quadrupole Moments (Debye-Ang)
        XX    -159.8139     XY       5.0313     YY    -155.5152
        XZ       1.8670     YZ      -4.3490     ZZ    -158.9343
    Octopole Moments (Debye-Ang^2)
       XXX    -402.6257    XXY      57.0064    XYY    -118.0429
       YYY     159.7918    XXZ       8.9185    XYZ      -8.6919
       YYZ      -0.0317    XZZ    -120.9362    YZZ      60.7825
       ZZZ      17.9358
    Hexadecapole Moments (Debye-Ang^3)
      XXXX   -7431.2286   XXXY     581.2942   XXYY   -1479.8590
      XYYY     548.3192   YYYY   -1537.8963   XXXZ    1661.3947
      XXYZ    -148.3310   XYYZ     533.4217   YYYZ    -422.5485
      XXZZ   -1910.5630   XYZZ     212.9768   YYZZ    -918.2392
      XZZZ    1637.0419   YZZZ    -388.6073   ZZZZ   -4002.1539
 -----------------------------------------------------------------
 Calculating analytic gradient of the SCF energy
 Gradient of SCF Energy
            1           2           3           4           5           6
    1  -0.0003721   0.0003176   0.0002783  -0.0000668  -0.0001302   0.0000219
    2  -0.0001360  -0.0002386  -0.0000525  -0.0000497  -0.0000026  -0.0000636
    3  -0.0001451  -0.0001329  -0.0001142  -0.0000405   0.0000461  -0.0001007
            7           8           9          10          11          12
    1   0.0000612  -0.0000346  -0.0000005   0.0001347   0.0001184   0.0001773
    2   0.0000252   0.0000055   0.0000174  -0.0000476   0.0000812   0.0003981
    3   0.0001154   0.0001794   0.0000313  -0.0001050   0.0000699  -0.0001394
           13          14          15          16          17          18
    1  -0.0001528  -0.0002380   0.0000006   0.0000689  -0.0000536  -0.0000122
    2   0.0000599   0.0001274   0.0000507   0.0000408   0.0001085  -0.0000695
    3   0.0000966   0.0003447  -0.0000052  -0.0000929  -0.0000011  -0.0000138
           19          20          21          22
    1   0.0001336  -0.0000347  -0.0001759  -0.0000412
    2  -0.0001400   0.0000164  -0.0001318   0.0000007
    3  -0.0000646  -0.0000226   0.0001027  -0.0000081
 Max gradient component =       3.981E-04
 RMS gradient           =       1.336E-04
 Gradient time:  CPU 298.17 s  wall 298.18 s
 Geometry Optimization Parameters
   NAtoms,    NIC,     NZ,  NCons,   NDum,   NFix, NCnnct, MaxDiis
       22     163      22       0       0       0       0       0

 Cartesian Hessian Update
 Hessian updated using BFGS update


** GEOMETRY OPTIMIZATION IN DELOCALIZED INTERNAL COORDINATES **
   Searching for a Minimum

   Optimization Cycle:  12

                       Coordinates (Angstroms)
     ATOM                X               Y               Z
      1  C         0.0231655784   -0.0102058250    0.0259622508
      2  C        -0.0300413541    0.4060091373    1.3649949798
      3  Cl        1.4507658464    0.8922383096    2.1474567182
      4  C        -1.2355463551    0.4345299025    2.0818675110
      5  Cl       -1.2771976967    0.9517934285    3.7384067186
      6  C        -2.4105607603    0.0358635822    1.4328061747
      7  Cl       -3.9447020810    0.0423425712    2.2621110226
      8  C        -2.3850167244   -0.3758237939    0.1070813178
      9  H        -3.2990849920   -0.6799629246   -0.3823953214
     10  C        -1.1783851837   -0.3941708821   -0.5782017150
     11  Cl       -1.1895662509   -0.9283018832   -2.2465917699
     12  C         1.3100683980   -0.0321411167   -0.7281882570
     13  C         2.1494099057   -1.1515491300   -0.6969430647
     14  Cl        1.6795480589   -2.5331135677    0.2600866897
     15  C         3.3515333003   -1.1739084171   -1.4212988614
     16  Cl        4.3849620666   -2.5691113163   -1.3770496631
     17  C         3.7009471127   -0.0516880421   -2.1831209245
     18  Cl        5.1788696092   -0.0206249574   -3.1115359433
     19  C         2.8718616290    1.0647912903   -2.2177834406
     20  H         3.1598874229    1.9211979033   -2.8131890269
     21  C         1.6877586415    1.0694151316   -1.4954270380
     22  H         1.0430475527    1.9392462120   -1.5264993889
   Point Group: c1    Number of degrees of freedom:    60


   Energy is  -3680.745261853

 Hessian updated using BFGS update

 60 Hessian modes will be used to form the next step
  Hessian Eigenvalues:
     0.001896    0.017856    0.018585    0.020919    0.020984    0.021779
     0.023025    0.023638    0.023840    0.023883    0.024092    0.024102
     0.024115    0.024118    0.024138    0.024140    0.024169    0.024180
     0.028189    0.073496    0.160002    0.160007    0.160268    0.218038
     0.225512    0.231599    0.236088    0.246027    0.249913    0.249991
     0.249999    0.250001    0.250204    0.250352    0.252479    0.266175
     0.289246    0.289957    0.300983    0.301031    0.301037    0.301686
     0.301932    0.315064    0.353963    0.356665    0.356692    0.369938
     0.412808    0.428064    0.432970    0.457025    0.461800    0.468838
     0.472436    0.478163    0.478991    0.479161    0.485768    0.554728

 Minimum search - taking simple RFO step
 Searching for Lamda that Minimizes Along All modes
 Value Taken    Lamda =  -0.00005555
 Step Taken.  Stepsize is  0.148307

                             Maximum     Tolerance    Cnvgd?
         Gradient           0.000593      0.000300      NO
         Displacement       0.114627      0.001200      NO
         Energy change     -0.000167      0.000001      NO


 New Cartesian Coordinates Obtained by Inverse Iteration

 Displacement from previous Coordinates is:  0.244493
 ----------------------------------------------------------------
             Standard Nuclear Orientation (Angstroms)
    I     Atom           X                Y                Z
 ----------------------------------------------------------------
    1      C       0.0256556123    -0.0123158136     0.0308900299
    2      C      -0.0339463537     0.4223984682     1.3638244425
    3      Cl      1.4397245667     0.9282012703     2.1465939091
    4      C      -1.2412959963     0.4538211935     2.0774483924
    5      Cl     -1.2880536401     0.9938638799     3.7265505420
    6      C      -2.4123835915     0.0385527900     1.4319786233
    7      Cl     -3.9489758977     0.0473507975     2.2567439114
    8      C      -2.3808925521    -0.3924340572     0.1124822265
    9      H      -3.2917996922    -0.7095141284    -0.3746771030
   10      C      -1.1727949229    -0.4126659555    -0.5696160073
   11      Cl     -1.1780529683    -0.9686506471    -2.2309873532
   12      C       1.3122612634    -0.0357455287    -0.7248765612
   13      C       2.1443051982    -1.1611503356    -0.7126006561
   14      Cl      1.6682677308    -2.5552818594     0.2217494235
   15      C       3.3446696842    -1.1812363502    -1.4397391495
   16      Cl      4.3675014878    -2.5847393634    -1.4171309699
   17      C       3.7008494728    -0.0504750899    -2.1854378697
   18      Cl      5.1775115861    -0.0150190933    -3.1157330283
   19      C       2.8796753815     1.0722357252    -2.2013601783
   20      H       3.1725726452     1.9353866442    -2.7845036650
   21      C       1.6974415987     1.0745157092    -1.4761892130
   22      H       1.0594831113     1.9497273569    -1.4928607777
 ----------------------------------------------------------------
 Nuclear Repulsion Energy =        2364.04848522 hartrees
 There are       97 alpha and       97 beta electrons
 Applying Cartesian multipole field
    Component          Value
    ---------          -----
     (2,0,0)        1.00000E-12
     (0,2,0)        2.00000E-11
     (0,0,2)       -3.00000E-11
 Nucleus-field energy     =    -0.0000000616 hartrees
 Requested basis set is 6-311++G(d,p)
 There are 178 shells and 495 basis functions
 A cutoff of  1.0D-15 yielded  11636 shell pairs
 There are     99844 function pairs (    107358 Cartesian)
 Smallest overlap matrix eigenvalue = 1.63E-07
 Linear dependence detected in AO basis
 Number of orthogonalized atomic orbitals = 490
 Maximum deviation from orthogonality = 5.768E-10
 Guess from superposition of atomic densities
 Warning:  Energy on first SCF cycle will be non-variational
 SAD guess density has 194.000000 electrons

 -----------------------------------------------------------------------
  General SCF calculation program by
  Eric Jon Sundstrom, Paul Horn, Yuezhi Mao, Dmitri Zuev, Alec White,
  David Stuck, Shaama M.S., Shane Yost, Joonho Lee, David Small,
  Daniel Levine, Susi Lehtola, Hugh Burton, Evgeny Epifanovsky,
  Bang C. Huynh
 -----------------------------------------------------------------------
 Exchange:     0.2000 Hartree-Fock + 0.0800 Slater + 0.7200 B88
 Correlation:  0.1900 VWN1RPA + 0.8100 LYP
 Using SG-1 standard quadrature grid
 A restricted SCF calculation will be
 performed using DIIS
 SCF converges when DIIS error is below 1.0e-08
 ---------------------------------------
  Cycle       Energy         DIIS error
 ---------------------------------------
    1   -3685.2066027980      2.73e-02  
    2   -3680.6231785027      1.99e-03  
    3   -3680.5029709990      2.67e-03  
    4   -3680.7295553263      6.75e-04  
    5   -3680.7427778433      2.84e-04  
    6   -3680.7449776567      1.01e-04  
    7   -3680.7452438949      3.88e-05  
    8   -3680.7452878013      1.05e-05  
    9   -3680.7452907665      3.51e-06  
   10   -3680.7452911431      7.84e-07  
   11   -3680.7452911601      2.03e-07  
   12   -3680.7452911611      9.23e-08  
   13   -3680.7452911618      3.39e-08  
   14   -3680.7452911615      1.16e-08  
   15   -3680.7452911615      3.65e-09  Convergence criterion met
 ---------------------------------------
 SCF time:   CPU 871.77s  wall 872.00s 
 SCF   energy in the final basis set =    -3680.7452911615
 Total energy in the final basis set =    -3680.7452911615

 --------------------------------------------------------------

                    Orbital Energies (a.u.)
 --------------------------------------------------------------

 Alpha MOs
 -- Occupied --
********-101.5814-101.5812-101.5798-101.5764-101.5764-101.5757 -10.2843
-10.2818 -10.2812 -10.2775 -10.2765 -10.2758 -10.2731 -10.2426 -10.2336
-10.2257 -10.2168 -10.2160  -9.4967  -9.4960  -9.4960  -9.4945  -9.4912
 -9.4911  -9.4903  -7.2616  -7.2610  -7.2609  -7.2592  -7.2561  -7.2560
 -7.2551  -7.2516  -7.2509  -7.2508  -7.2508  -7.2501  -7.2500  -7.2493
 -7.2489  -7.2460  -7.2460  -7.2453  -7.2451  -7.2450  -7.2445  -0.9651
 -0.9506  -0.9164  -0.9096  -0.8994  -0.8788  -0.8744  -0.8552  -0.8407
 -0.7981  -0.7632  -0.7591  -0.7422  -0.6605  -0.6426  -0.6413  -0.6175
 -0.5571  -0.5518  -0.5352  -0.5251  -0.4980  -0.4876  -0.4732  -0.4699
 -0.4674  -0.4617  -0.4527  -0.4408  -0.4274  -0.4155  -0.4114  -0.4012
 -0.3918  -0.3856  -0.3658  -0.3609  -0.3593  -0.3524  -0.3483  -0.3452
 -0.3417  -0.3402  -0.3314  -0.3233  -0.3194  -0.2815  -0.2747  -0.2729
 -0.2712
 -- Virtual --
 -0.0651  -0.0621  -0.0573  -0.0516  -0.0502  -0.0372  -0.0129  -0.0044
  0.0019   0.0086   0.0128   0.0151   0.0206   0.0230   0.0247   0.0339
  0.0419   0.0470   0.0524   0.0572   0.0590   0.0596   0.0657   0.0694
  0.0715   0.0771   0.0815   0.0833   0.0865   0.0907   0.0928   0.0942
  0.0962   0.1024   0.1084   0.1091   0.1117   0.1137   0.1144   0.1181
  0.1213   0.1248   0.1255   0.1305   0.1361   0.1373   0.1398   0.1440
  0.1447   0.1493   0.1564   0.1585   0.1620   0.1683   0.1726   0.1758
  0.1792   0.1802   0.1849   0.1883   0.1920   0.1996   0.2008   0.2030
  0.2106   0.2149   0.2178   0.2247   0.2268   0.2283   0.2308   0.2328
  0.2373   0.2446   0.2463   0.2488   0.2503   0.2534   0.2594   0.2645
  0.2659   0.2711   0.2722   0.2750   0.2771   0.2847   0.2885   0.2896
  0.2955   0.2984   0.3038   0.3116   0.3121   0.3198   0.3254   0.3293
  0.3384   0.3508   0.3564   0.3904   0.4074   0.4161   0.4321   0.4336
  0.4366   0.4469   0.4512   0.4518   0.4556   0.4589   0.4608   0.4647
  0.4724   0.4735   0.4820   0.4833   0.4919   0.4975   0.5056   0.5091
  0.5118   0.5187   0.5255   0.5374   0.5503   0.5657   0.5659   0.5734
  0.5757   0.5784   0.5930   0.5979   0.6040   0.6066   0.6106   0.6157
  0.6258   0.6313   0.6318   0.6369   0.6438   0.6556   0.6613   0.6718
  0.6734   0.6780   0.6888   0.6953   0.7061   0.7142   0.7334   0.7729
  0.7856   0.7873   0.7979   0.8094   0.8189   0.8257   0.8284   0.8337
  0.8354   0.8381   0.8403   0.8408   0.8444   0.8470   0.8487   0.8505
  0.8545   0.8616   0.8641   0.8672   0.8770   0.8796   0.8899   0.8931
  0.8971   0.9002   0.9033   0.9101   0.9194   0.9244   0.9286   0.9339
  0.9394   0.9456   0.9498   0.9512   0.9548   0.9568   0.9629   0.9689
  0.9710   0.9848   0.9884   1.0036   1.0103   1.0244   1.0262   1.0477
  1.0539   1.0637   1.0783   1.1019   1.1325   1.1526   1.1728   1.1878
  1.1961   1.2128   1.2271   1.2314   1.2409   1.2481   1.2590   1.2697
  1.2736   1.2773   1.2834   1.2950   1.3030   1.3128   1.3166   1.3508
  1.3555   1.3744   1.3779   1.4256   1.4472   1.4699   1.4741   1.4818
  1.5363   1.5501   1.5648   1.5770   1.5878   1.6077   1.6302   1.6377
  1.6780   1.6816   1.7187   1.7478   1.7581   1.7694   1.7794   1.7915
  1.8115   1.8202   1.8360   1.8461   1.8505   1.8642   1.8741   1.9124
  1.9190   1.9326   1.9567   1.9684   2.0062   2.0171   2.0435   2.0525
  2.1077   2.1151   2.1237   2.1883   2.2000   2.2266   2.2326   2.2392
  2.2507   2.2555   2.2599   2.2690   2.2866   2.2987   2.3026   2.3160
  2.3228   2.3399   2.3551   2.3889   2.4056   2.4194   2.4220   2.4344
  2.4574   2.4623   2.4742   2.4926   2.5063   2.5154   2.5281   2.5469
  2.5523   2.5819   2.6054   2.6304   2.6537   2.6605   2.6716   2.6847
  2.6940   2.7017   2.7290   2.7457   2.7476   2.7672   2.7777   2.8148
  2.8208   2.8327   2.8539   2.8915   2.9586   2.9717   3.0571   3.0861
  3.0898   3.1124   3.1187   3.1249   3.1437   3.1732   3.2033   3.2148
  3.2376   3.2692   3.3662   3.3903   3.4249   3.5050   3.6007   3.6627
  3.6930   3.7384   3.8129   3.9082   3.9996   4.0268   4.0768   4.3126
  4.7986   4.8080   9.7532   9.7609   9.7904   9.7985   9.8076   9.8369
  9.8561  23.3194  23.4706  23.8102  23.8345  23.8430  23.8741  23.9323
 23.9434  23.9619  24.0582  24.0851  24.1397  25.7732  25.7769  25.8132
 25.8464  25.8809  25.9497  25.9842  26.0933  26.1047  26.1463  26.1707
 26.2305  26.3596  26.3843  26.4896  26.5291  26.6497  26.6688  26.7402
 26.8985  27.0689 215.7449 215.7531 215.7865 215.7956 215.8072 215.8468
215.8642
 --------------------------------------------------------------

          Ground-State Mulliken Net Atomic Charges

     Atom                 Charge (a.u.)
  ----------------------------------------
      1 C                    -0.291766
      2 C                    -1.424815
      3 Cl                    0.584349
      4 C                     0.842509
      5 Cl                    0.595954
      6 C                    -0.167496
      7 Cl                    0.568933
      8 C                    -0.517470
      9 H                     0.237078
     10 C                    -0.565538
     11 Cl                    0.431191
     12 C                     0.022658
     13 C                    -1.611482
     14 Cl                    0.529424
     15 C                     0.635516
     16 Cl                    0.600760
     17 C                     0.045828
     18 Cl                    0.548884
     19 C                    -1.030482
     20 H                     0.213596
     21 C                    -0.440303
     22 H                     0.192673
  ----------------------------------------
  Sum of atomic charges =     0.000000

 -----------------------------------------------------------------
                    Cartesian Multipole Moments
 -----------------------------------------------------------------
    Charge (ESU x 10^10)
                 0.0000
    Dipole Moment (Debye)
         X      -1.1568      Y       1.5913      Z      -0.9820
       Tot       2.1988
    Quadrupole Moments (Debye-Ang)
        XX    -159.7830     XY       5.1268     YY    -155.4537
        XZ       1.8985     YZ      -4.3257     ZZ    -159.0547
    Octopole Moments (Debye-Ang^2)
       XXX    -400.9776    XXY      56.9745    XYY    -117.4193
       YYY     159.5196    XXZ       9.8832    XYZ      -8.6612
       YYZ       0.9180    XZZ    -120.6399    YZZ      60.5667
       ZZZ      21.1298
    Hexadecapole Moments (Debye-Ang^3)
      XXXX   -7416.8793   XXXY     582.3681   XXYY   -1482.5369
      XYYY     548.0209   YYYY   -1572.3210   XXXZ    1674.0103
      XXYZ    -155.4449   XYYZ     537.3945   YYYZ    -443.6573
      XXZZ   -1907.1447   XYZZ     212.3911   YYZZ    -922.5703
      XZZZ    1651.3831   YZZZ    -408.4418   ZZZZ   -3996.4388
 -----------------------------------------------------------------
 Calculating analytic gradient of the SCF energy
 Gradient of SCF Energy
            1           2           3           4           5           6
    1  -0.0002244   0.0001229  -0.0002117   0.0001019   0.0001358   0.0000353
    2   0.0002675  -0.0001486   0.0001012  -0.0000036   0.0000099  -0.0000206
    3   0.0000847   0.0000202   0.0001898  -0.0000533   0.0000280  -0.0000905
            7           8           9          10          11          12
    1  -0.0000166   0.0000310  -0.0000014   0.0000213   0.0000871  -0.0000415
    2  -0.0000131  -0.0000150   0.0000064  -0.0000473   0.0000502  -0.0000683
    3   0.0000325   0.0001140   0.0000307   0.0000238   0.0000426  -0.0003897
           13          14          15          16          17          18
    1   0.0001115   0.0000998  -0.0001029  -0.0000630  -0.0001018   0.0000026
    2  -0.0000516   0.0001154  -0.0000213  -0.0000276   0.0000828   0.0000159
    3   0.0000202  -0.0000779   0.0000616   0.0000347  -0.0000215  -0.0000376
           19          20          21          22
    1   0.0001024  -0.0000263  -0.0000419  -0.0000199
    2  -0.0001168  -0.0000026  -0.0001216   0.0000089
    3  -0.0000258  -0.0000257   0.0000459  -0.0000067
 Max gradient component =       3.897E-04
 RMS gradient           =       9.697E-05
 Gradient time:  CPU 298.66 s  wall 298.67 s
 Geometry Optimization Parameters
   NAtoms,    NIC,     NZ,  NCons,   NDum,   NFix, NCnnct, MaxDiis
       22     163      22       0       0       0       0       0

 Cartesian Hessian Update
 Hessian updated using BFGS update


** GEOMETRY OPTIMIZATION IN DELOCALIZED INTERNAL COORDINATES **
   Searching for a Minimum

   Optimization Cycle:  13

                       Coordinates (Angstroms)
     ATOM                X               Y               Z
      1  C         0.0256556123   -0.0123158136    0.0308900299
      2  C        -0.0339463537    0.4223984682    1.3638244425
      3  Cl        1.4397245667    0.9282012703    2.1465939091
      4  C        -1.2412959963    0.4538211935    2.0774483924
      5  Cl       -1.2880536401    0.9938638799    3.7265505420
      6  C        -2.4123835915    0.0385527900    1.4319786233
      7  Cl       -3.9489758977    0.0473507975    2.2567439114
      8  C        -2.3808925521   -0.3924340572    0.1124822265
      9  H        -3.2917996922   -0.7095141284   -0.3746771030
     10  C        -1.1727949229   -0.4126659555   -0.5696160073
     11  Cl       -1.1780529683   -0.9686506471   -2.2309873532
     12  C         1.3122612634   -0.0357455287   -0.7248765612
     13  C         2.1443051982   -1.1611503356   -0.7126006561
     14  Cl        1.6682677308   -2.5552818594    0.2217494235
     15  C         3.3446696842   -1.1812363502   -1.4397391495
     16  Cl        4.3675014878   -2.5847393634   -1.4171309699
     17  C         3.7008494728   -0.0504750899   -2.1854378697
     18  Cl        5.1775115861   -0.0150190933   -3.1157330283
     19  C         2.8796753815    1.0722357252   -2.2013601783
     20  H         3.1725726452    1.9353866442   -2.7845036650
     21  C         1.6974415987    1.0745157092   -1.4761892130
     22  H         1.0594831113    1.9497273569   -1.4928607777
   Point Group: c1    Number of degrees of freedom:    60


   Energy is  -3680.745291162

 Hessian updated using BFGS update

 60 Hessian modes will be used to form the next step
  Hessian Eigenvalues:
     0.001534    0.017460    0.018449    0.020923    0.021238    0.021845
     0.022958    0.023626    0.023840    0.023874    0.024086    0.024101
     0.024112    0.024119    0.024138    0.024140    0.024160    0.024214
     0.028188    0.084321    0.159987    0.160007    0.160268    0.215077
     0.225622    0.231060    0.235979    0.245916    0.248815    0.249921
     0.249992    0.250011    0.250033    0.250486    0.252579    0.274863
     0.289234    0.295467    0.301029    0.301036    0.301297    0.301711
     0.302114    0.315229    0.354354    0.356664    0.356691    0.371047
     0.412788    0.428148    0.433454    0.457424    0.461860    0.468920
     0.471741    0.478176    0.478932    0.479175    0.491072    0.552079

 Minimum search - taking simple RFO step
 Searching for Lamda that Minimizes Along All modes
 Value Taken    Lamda =  -0.00000893
 Step Taken.  Stepsize is  0.044590

                             Maximum     Tolerance    Cnvgd?
         Gradient           0.000472      0.000300      NO
         Displacement       0.030588      0.001200      NO
         Energy change     -0.000029      0.000001      NO


 New Cartesian Coordinates Obtained by Inverse Iteration

 Displacement from previous Coordinates is:  0.091653
 ----------------------------------------------------------------
             Standard Nuclear Orientation (Angstroms)
    I     Atom           X                Y                Z
 ----------------------------------------------------------------
    1      C       0.0264408545    -0.0168589926     0.0320593745
    2      C      -0.0342628111     0.4259337457     1.3620912478
    3      Cl      1.4401395842     0.9372567795     2.1407460295
    4      C      -1.2421533126     0.4606760804     2.0750640199
    5      Cl     -1.2913607572     1.0115962053     3.7204733468
    6      C      -2.4124445586     0.0404799895     1.4312980501
    7      Cl     -3.9497158756     0.0536515541     2.2546294186
    8      C      -2.3798266995    -0.3982827969     0.1142068049
    9      H      -3.2902057619    -0.7188296001    -0.3716854307
   10      C      -1.1714056691    -0.4213549216    -0.5671674504
   11      Cl     -1.1761433722    -0.9855087504    -2.2258638373
   12      C       1.3132329398    -0.0376787397    -0.7226470187
   13      C       2.1423972664    -1.1652759439    -0.7178429372
   14      Cl      1.6626487737    -2.5637605579     0.2089442814
   15      C       3.3426495189    -1.1833153981    -1.4456168438
   16      Cl      4.3632020372    -2.5886252671    -1.4321772963
   17      C       3.7007255575    -0.0487368428    -2.1846802143
   18      Cl      5.1768919876    -0.0107748872    -3.1155912122
   19      C       2.8816555759     1.0758078440    -2.1938207173
   20      H       3.1759026297     1.9416379420    -2.7722916973
   21      C       1.6999342313     1.0762188375    -1.4679805753
   22      H       1.0634215854     1.9525693328    -1.4795983741
 ----------------------------------------------------------------
 Nuclear Repulsion Energy =        2363.84650613 hartrees
 There are       97 alpha and       97 beta electrons
 Applying Cartesian multipole field
    Component          Value
    ---------          -----
     (2,0,0)        1.00000E-12
     (0,2,0)        2.00000E-11
     (0,0,2)       -3.00000E-11
 Nucleus-field energy     =    -0.0000000613 hartrees
 Requested basis set is 6-311++G(d,p)
 There are 178 shells and 495 basis functions
 A cutoff of  1.0D-15 yielded  11638 shell pairs
 There are     99854 function pairs (    107368 Cartesian)
 Smallest overlap matrix eigenvalue = 1.61E-07
 Linear dependence detected in AO basis
 Number of orthogonalized atomic orbitals = 490
 Maximum deviation from orthogonality = 2.675E-10
 Guess from superposition of atomic densities
 Warning:  Energy on first SCF cycle will be non-variational
 SAD guess density has 194.000000 electrons

 -----------------------------------------------------------------------
  General SCF calculation program by
  Eric Jon Sundstrom, Paul Horn, Yuezhi Mao, Dmitri Zuev, Alec White,
  David Stuck, Shaama M.S., Shane Yost, Joonho Lee, David Small,
  Daniel Levine, Susi Lehtola, Hugh Burton, Evgeny Epifanovsky,
  Bang C. Huynh
 -----------------------------------------------------------------------
 Exchange:     0.2000 Hartree-Fock + 0.0800 Slater + 0.7200 B88
 Correlation:  0.1900 VWN1RPA + 0.8100 LYP
 Using SG-1 standard quadrature grid
 A restricted SCF calculation will be
 performed using DIIS
 SCF converges when DIIS error is below 1.0e-08
 ---------------------------------------
  Cycle       Energy         DIIS error
 ---------------------------------------
    1   -3685.2050616182      2.73e-02  
    2   -3680.6231700395      1.99e-03  
    3   -3680.5028128629      2.67e-03  
    4   -3680.7295635884      6.75e-04  
    5   -3680.7427795541      2.85e-04  
    6   -3680.7449813445      1.01e-04  
    7   -3680.7452477774      3.89e-05  
    8   -3680.7452918252      1.05e-05  
    9   -3680.7452947813      3.51e-06  
   10   -3680.7452951580      7.83e-07  
   11   -3680.7452951748      2.02e-07  
   12   -3680.7452951758      9.12e-08  
   13   -3680.7452951761      3.34e-08  
   14   -3680.7452951762      1.14e-08  
   15   -3680.7452951762      3.67e-09  Convergence criterion met
 ---------------------------------------
 SCF time:   CPU 870.35s  wall 870.00s 
 SCF   energy in the final basis set =    -3680.7452951762
 Total energy in the final basis set =    -3680.7452951762

 --------------------------------------------------------------

                    Orbital Energies (a.u.)
 --------------------------------------------------------------

 Alpha MOs
 -- Occupied --
********-101.5814-101.5813-101.5798-101.5765-101.5764-101.5757 -10.2843
-10.2818 -10.2812 -10.2775 -10.2765 -10.2758 -10.2731 -10.2426 -10.2336
-10.2257 -10.2168 -10.2160  -9.4967  -9.4960  -9.4960  -9.4945  -9.4912
 -9.4911  -9.4903  -7.2616  -7.2610  -7.2609  -7.2592  -7.2561  -7.2561
 -7.2551  -7.2516  -7.2509  -7.2508  -7.2508  -7.2501  -7.2500  -7.2493
 -7.2488  -7.2460  -7.2460  -7.2453  -7.2451  -7.2451  -7.2446  -0.9651
 -0.9505  -0.9164  -0.9095  -0.8993  -0.8788  -0.8744  -0.8551  -0.8407
 -0.7981  -0.7632  -0.7591  -0.7421  -0.6605  -0.6426  -0.6414  -0.6175
 -0.5570  -0.5518  -0.5352  -0.5251  -0.4980  -0.4876  -0.4732  -0.4699
 -0.4674  -0.4617  -0.4527  -0.4408  -0.4274  -0.4155  -0.4114  -0.4012
 -0.3918  -0.3855  -0.3658  -0.3610  -0.3593  -0.3524  -0.3483  -0.3451
 -0.3417  -0.3403  -0.3314  -0.3234  -0.3195  -0.2815  -0.2748  -0.2728
 -0.2712
 -- Virtual --
 -0.0650  -0.0621  -0.0573  -0.0516  -0.0503  -0.0372  -0.0129  -0.0044
  0.0019   0.0086   0.0127   0.0151   0.0206   0.0230   0.0247   0.0338
  0.0419   0.0470   0.0523   0.0573   0.0588   0.0596   0.0657   0.0694
  0.0715   0.0770   0.0815   0.0833   0.0866   0.0907   0.0927   0.0942
  0.0962   0.1023   0.1084   0.1092   0.1118   0.1136   0.1143   0.1181
  0.1213   0.1247   0.1255   0.1305   0.1361   0.1373   0.1399   0.1440
  0.1449   0.1492   0.1563   0.1585   0.1621   0.1684   0.1726   0.1758
  0.1791   0.1802   0.1849   0.1880   0.1921   0.1995   0.2007   0.2030
  0.2109   0.2148   0.2178   0.2247   0.2268   0.2282   0.2308   0.2327
  0.2373   0.2446   0.2463   0.2488   0.2502   0.2536   0.2596   0.2644
  0.2659   0.2712   0.2720   0.2752   0.2769   0.2848   0.2882   0.2896
  0.2954   0.2984   0.3037   0.3116   0.3120   0.3198   0.3256   0.3294
  0.3384   0.3508   0.3565   0.3904   0.4074   0.4160   0.4321   0.4335
  0.4364   0.4470   0.4513   0.4518   0.4556   0.4589   0.4606   0.4648
  0.4722   0.4734   0.4821   0.4833   0.4919   0.4975   0.5055   0.5090
  0.5117   0.5189   0.5257   0.5373   0.5501   0.5656   0.5660   0.5736
  0.5760   0.5784   0.5928   0.5977   0.6041   0.6067   0.6105   0.6157
  0.6259   0.6311   0.6317   0.6369   0.6435   0.6558   0.6612   0.6716
  0.6733   0.6782   0.6888   0.6954   0.7061   0.7145   0.7338   0.7728
  0.7856   0.7875   0.7979   0.8094   0.8189   0.8254   0.8286   0.8334
  0.8357   0.8381   0.8402   0.8408   0.8442   0.8467   0.8486   0.8507
  0.8542   0.8614   0.8641   0.8670   0.8774   0.8796   0.8900   0.8929
  0.8971   0.9001   0.9036   0.9098   0.9195   0.9241   0.9284   0.9340
  0.9392   0.9454   0.9499   0.9513   0.9553   0.9568   0.9631   0.9689
  0.9709   0.9843   0.9882   1.0039   1.0106   1.0244   1.0262   1.0475
  1.0538   1.0639   1.0784   1.1015   1.1325   1.1525   1.1733   1.1880
  1.1962   1.2132   1.2269   1.2314   1.2409   1.2479   1.2586   1.2698
  1.2735   1.2775   1.2834   1.2949   1.3033   1.3122   1.3168   1.3509
  1.3554   1.3749   1.3778   1.4255   1.4473   1.4696   1.4740   1.4819
  1.5362   1.5501   1.5648   1.5774   1.5876   1.6084   1.6301   1.6376
  1.6782   1.6815   1.7180   1.7480   1.7580   1.7696   1.7791   1.7918
  1.8112   1.8198   1.8363   1.8458   1.8506   1.8646   1.8739   1.9122
  1.9187   1.9328   1.9571   1.9682   2.0058   2.0169   2.0436   2.0526
  2.1079   2.1152   2.1236   2.1881   2.2003   2.2265   2.2325   2.2391
  2.2509   2.2554   2.2597   2.2690   2.2865   2.2989   2.3028   2.3158
  2.3228   2.3399   2.3552   2.3886   2.4054   2.4197   2.4218   2.4341
  2.4572   2.4621   2.4737   2.4919   2.5080   2.5153   2.5280   2.5467
  2.5521   2.5818   2.6052   2.6302   2.6534   2.6605   2.6714   2.6845
  2.6940   2.7017   2.7290   2.7457   2.7478   2.7673   2.7774   2.8148
  2.8209   2.8326   2.8542   2.8916   2.9589   2.9717   3.0572   3.0860
  3.0898   3.1126   3.1184   3.1248   3.1437   3.1733   3.2033   3.2146
  3.2375   3.2695   3.3658   3.3903   3.4251   3.5051   3.6006   3.6627
  3.6931   3.7383   3.8130   3.9082   3.9995   4.0267   4.0768   4.3124
  4.7986   4.8078   9.7532   9.7609   9.7906   9.7985   9.8074   9.8370
  9.8564  23.3196  23.4707  23.8102  23.8343  23.8429  23.8740  23.9319
 23.9433  23.9616  24.0580  24.0849  24.1396  25.7729  25.7769  25.8127
 25.8463  25.8808  25.9500  25.9840  26.0934  26.1049  26.1461  26.1700
 26.2303  26.3611  26.3825  26.4897  26.5290  26.6491  26.6681  26.7401
 26.8985  27.0691 215.7449 215.7531 215.7867 215.7956 215.8070 215.8469
215.8646
 --------------------------------------------------------------

          Ground-State Mulliken Net Atomic Charges

     Atom                 Charge (a.u.)
  ----------------------------------------
      1 C                    -0.282321
      2 C                    -1.426819
      3 Cl                    0.587314
      4 C                     0.846555
      5 Cl                    0.594867
      6 C                    -0.170281
      7 Cl                    0.569285
      8 C                    -0.520050
      9 H                     0.237084
     10 C                    -0.569150
     11 Cl                    0.430365
     12 C                     0.022156
     13 C                    -1.610804
     14 Cl                    0.527229
     15 C                     0.638506
     16 Cl                    0.601164
     17 C                     0.044426
     18 Cl                    0.549075
     19 C                    -1.032104
     20 H                     0.213640
     21 C                    -0.442634
     22 H                     0.192498
  ----------------------------------------
  Sum of atomic charges =     0.000000

 -----------------------------------------------------------------
                    Cartesian Multipole Moments
 -----------------------------------------------------------------
    Charge (ESU x 10^10)
                -0.0000
    Dipole Moment (Debye)
         X      -1.1537      Y       1.5912      Z      -0.9725
       Tot       2.1929
    Quadrupole Moments (Debye-Ang)
        XX    -159.7621     XY       5.1582     YY    -155.4402
        XZ       1.8998     YZ      -4.3189     ZZ    -159.1039
    Octopole Moments (Debye-Ang^2)
       XXX    -400.4930    XXY      56.9400    XYY    -117.2670
       YYY     159.3951    XXZ      10.2887    XYZ      -8.6427
       YYZ       1.3142    XZZ    -120.6394    YZZ      60.4456
       ZZZ      22.4174
    Hexadecapole Moments (Debye-Ang^3)
      XXXX   -7412.5918   XXXY     582.4197   XXYY   -1483.7651
      XYYY     547.9944   YYYY   -1584.9378   XXXZ    1677.2128
      XXYZ    -157.8024   XYYZ     538.3163   YYYZ    -451.1611
      XXZZ   -1905.3829   XYZZ     211.9732   YYZZ    -923.3774
      XZZZ    1655.1013   YZZZ    -415.4757   ZZZZ   -3990.4475
 -----------------------------------------------------------------
 Calculating analytic gradient of the SCF energy
 Gradient of SCF Energy
            1           2           3           4           5           6
    1   0.0000092   0.0001509   0.0000526   0.0000030   0.0000058  -0.0000067
    2  -0.0000830  -0.0001030   0.0001166  -0.0000091   0.0000100  -0.0000154
    3   0.0000954  -0.0001209  -0.0000034   0.0000009   0.0000428   0.0000381
            7           8           9          10          11          12
    1   0.0000002  -0.0000168   0.0000010  -0.0000110   0.0000016  -0.0000193
    2   0.0000039  -0.0000186  -0.0000013   0.0000006   0.0000064   0.0002468
    3   0.0000181  -0.0000072   0.0000218   0.0000159  -0.0000133   0.0000339
           13          14          15          16          17          18
    1   0.0000023  -0.0000837  -0.0000181   0.0000111   0.0000020  -0.0000165
    2  -0.0001007  -0.0000296  -0.0000202  -0.0000008   0.0000327   0.0000083
    3  -0.0000212   0.0000629  -0.0000038  -0.0000181  -0.0000254  -0.0000341
           19          20          21          22
    1   0.0000096  -0.0000295  -0.0000274  -0.0000202
    2  -0.0000058   0.0000005  -0.0000491   0.0000108
    3  -0.0000420  -0.0000221   0.0000047  -0.0000230
 Max gradient component =       2.468E-04
 RMS gradient           =       5.267E-05
 Gradient time:  CPU 299.06 s  wall 299.07 s
 Geometry Optimization Parameters
   NAtoms,    NIC,     NZ,  NCons,   NDum,   NFix, NCnnct, MaxDiis
       22     163      22       0       0       0       0       0

 Cartesian Hessian Update
 Hessian updated using BFGS update


** GEOMETRY OPTIMIZATION IN DELOCALIZED INTERNAL COORDINATES **
   Searching for a Minimum

   Optimization Cycle:  14

                       Coordinates (Angstroms)
     ATOM                X               Y               Z
      1  C         0.0264408545   -0.0168589926    0.0320593745
      2  C        -0.0342628111    0.4259337457    1.3620912478
      3  Cl        1.4401395842    0.9372567795    2.1407460295
      4  C        -1.2421533126    0.4606760804    2.0750640199
      5  Cl       -1.2913607572    1.0115962053    3.7204733468
      6  C        -2.4124445586    0.0404799895    1.4312980501
      7  Cl       -3.9497158756    0.0536515541    2.2546294186
      8  C        -2.3798266995   -0.3982827969    0.1142068049
      9  H        -3.2902057619   -0.7188296001   -0.3716854307
     10  C        -1.1714056691   -0.4213549216   -0.5671674504
     11  Cl       -1.1761433722   -0.9855087504   -2.2258638373
     12  C         1.3132329398   -0.0376787397   -0.7226470187
     13  C         2.1423972664   -1.1652759439   -0.7178429372
     14  Cl        1.6626487737   -2.5637605579    0.2089442814
     15  C         3.3426495189   -1.1833153981   -1.4456168438
     16  Cl        4.3632020372   -2.5886252671   -1.4321772963
     17  C         3.7007255575   -0.0487368428   -2.1846802143
     18  Cl        5.1768919876   -0.0107748872   -3.1155912122
     19  C         2.8816555759    1.0758078440   -2.1938207173
     20  H         3.1759026297    1.9416379420   -2.7722916973
     21  C         1.6999342313    1.0762188375   -1.4679805753
     22  H         1.0634215854    1.9525693328   -1.4795983741
   Point Group: c1    Number of degrees of freedom:    60


   Energy is  -3680.745295176

 Hessian updated using BFGS update

 60 Hessian modes will be used to form the next step
  Hessian Eigenvalues:
     0.001662    0.015786    0.018425    0.020456    0.020932    0.021768
     0.023266    0.023634    0.023843    0.023929    0.024087    0.024095
     0.024112    0.024120    0.024133    0.024140    0.024166    0.024247
     0.028533    0.101176    0.159927    0.160034    0.160270    0.201185
     0.225671    0.227371    0.235745    0.242006    0.246306    0.249949
     0.249993    0.250008    0.250054    0.251472    0.253285    0.275095
     0.288724    0.296257    0.300996    0.301032    0.301541    0.301907
     0.304058    0.316202    0.354794    0.356664    0.356692    0.373488
     0.413924    0.428027    0.434158    0.460378    0.461706    0.468831
     0.472608    0.478015    0.478563    0.479127    0.498430    0.550126

 Minimum search - taking simple RFO step
 Searching for Lamda that Minimizes Along All modes
 Value Taken    Lamda =  -0.00000158
 Step Taken.  Stepsize is  0.006937

                             Maximum     Tolerance    Cnvgd?
         Gradient           0.000228      0.000300     YES
         Displacement       0.003472      0.001200      NO
         Energy change     -0.000004      0.000001      NO


 New Cartesian Coordinates Obtained by Inverse Iteration

 Displacement from previous Coordinates is:  0.020159
 ----------------------------------------------------------------
             Standard Nuclear Orientation (Angstroms)
    I     Atom           X                Y                Z
 ----------------------------------------------------------------
    1      C       0.0265707912    -0.0183320741     0.0324862557
    2      C      -0.0343658924     0.4247235286     1.3625539159
    3      Cl      1.4404830476     0.9326832422     2.1423768982
    4      C      -1.2425314418     0.4615582898     2.0748799487
    5      Cl     -1.2918953081     1.0133242788     3.7199466362
    6      C      -2.4129893037     0.0426287946     1.4307852517
    7      Cl     -3.9504807218     0.0579174010     2.2536259970
    8      C      -2.3801882018    -0.3971199609     0.1140502614
    9      H      -3.2906740233    -0.7171782247    -0.3719676442
   10      C      -1.1715291384    -0.4219083223    -0.5668673847
   11      Cl     -1.1763632456    -0.9874488305    -2.2250742181
   12      C       1.3133179766    -0.0395177768    -0.7225409345
   13      C       2.1437105140    -1.1661060646    -0.7179959320
   14      Cl      1.6658135960    -2.5651858943     0.2084854309
   15      C       3.3438188017    -1.1829180438    -1.4460672596
   16      Cl      4.3657149341    -2.5872459033    -1.4331233443
   17      C       3.7007251016    -0.0480016524    -2.1850058464
   18      Cl      5.1767091134    -0.0087196416    -3.1161306081
   19      C       2.8806975574     1.0758438841    -2.1936395331
   20      H       3.1741753972     1.9421064592    -2.7718517185
   21      C       1.6991160832     1.0749522612    -1.4676301514
   22      H       1.0618880871     1.9507698621    -1.4787470522
 ----------------------------------------------------------------
 Nuclear Repulsion Energy =        2363.72886980 hartrees
 There are       97 alpha and       97 beta electrons
 Applying Cartesian multipole field
    Component          Value
    ---------          -----
     (2,0,0)        1.00000E-12
     (0,2,0)        2.00000E-11
     (0,0,2)       -3.00000E-11
 Nucleus-field energy     =    -0.0000000613 hartrees
 Requested basis set is 6-311++G(d,p)
 There are 178 shells and 495 basis functions
 A cutoff of  1.0D-15 yielded  11638 shell pairs
 There are     99854 function pairs (    107368 Cartesian)
 Smallest overlap matrix eigenvalue = 1.61E-07
 Linear dependence detected in AO basis
 Number of orthogonalized atomic orbitals = 490
 Maximum deviation from orthogonality = 2.184E-10
 Guess from superposition of atomic densities
 Warning:  Energy on first SCF cycle will be non-variational
 SAD guess density has 194.000000 electrons

 -----------------------------------------------------------------------
  General SCF calculation program by
  Eric Jon Sundstrom, Paul Horn, Yuezhi Mao, Dmitri Zuev, Alec White,
  David Stuck, Shaama M.S., Shane Yost, Joonho Lee, David Small,
  Daniel Levine, Susi Lehtola, Hugh Burton, Evgeny Epifanovsky,
  Bang C. Huynh
 -----------------------------------------------------------------------
 Exchange:     0.2000 Hartree-Fock + 0.0800 Slater + 0.7200 B88
 Correlation:  0.1900 VWN1RPA + 0.8100 LYP
 Using SG-1 standard quadrature grid
 A restricted SCF calculation will be
 performed using DIIS
 SCF converges when DIIS error is below 1.0e-08
 ---------------------------------------
  Cycle       Energy         DIIS error
 ---------------------------------------
    1   -3685.2054613137      2.73e-02  
    2   -3680.6231809317      1.99e-03  
    3   -3680.5028626469      2.67e-03  
    4   -3680.7295701900      6.75e-04  
    5   -3680.7427814996      2.84e-04  
    6   -3680.7449823970      1.01e-04  
    7   -3680.7452488851      3.89e-05  
    8   -3680.7452929067      1.05e-05  
    9   -3680.7452958641      3.50e-06  
   10   -3680.7452962402      7.83e-07  
   11   -3680.7452962575      2.02e-07  
   12   -3680.7452962583      9.12e-08  
   13   -3680.7452962584      3.34e-08  
   14   -3680.7452962585      1.14e-08  
   15   -3680.7452962583      3.67e-09  Convergence criterion met
 ---------------------------------------
 SCF time:   CPU 870.51s  wall 871.00s 
 SCF   energy in the final basis set =    -3680.7452962583
 Total energy in the final basis set =    -3680.7452962583

 --------------------------------------------------------------

                    Orbital Energies (a.u.)
 --------------------------------------------------------------

 Alpha MOs
 -- Occupied --
********-101.5814-101.5813-101.5798-101.5765-101.5764-101.5757 -10.2844
-10.2818 -10.2812 -10.2775 -10.2765 -10.2758 -10.2731 -10.2427 -10.2336
-10.2257 -10.2168 -10.2160  -9.4967  -9.4961  -9.4960  -9.4945  -9.4912
 -9.4911  -9.4903  -7.2616  -7.2610  -7.2609  -7.2592  -7.2561  -7.2560
 -7.2551  -7.2516  -7.2509  -7.2508  -7.2508  -7.2501  -7.2500  -7.2493
 -7.2488  -7.2460  -7.2460  -7.2453  -7.2451  -7.2450  -7.2446  -0.9651
 -0.9506  -0.9164  -0.9095  -0.8994  -0.8788  -0.8744  -0.8552  -0.8407
 -0.7981  -0.7632  -0.7591  -0.7421  -0.6605  -0.6426  -0.6414  -0.6175
 -0.5570  -0.5518  -0.5352  -0.5251  -0.4980  -0.4876  -0.4731  -0.4699
 -0.4674  -0.4617  -0.4527  -0.4408  -0.4274  -0.4155  -0.4114  -0.4012
 -0.3918  -0.3856  -0.3658  -0.3610  -0.3593  -0.3524  -0.3483  -0.3451
 -0.3417  -0.3403  -0.3314  -0.3234  -0.3195  -0.2815  -0.2748  -0.2728
 -0.2712
 -- Virtual --
 -0.0650  -0.0621  -0.0573  -0.0516  -0.0503  -0.0372  -0.0129  -0.0044
  0.0019   0.0086   0.0128   0.0151   0.0206   0.0231   0.0247   0.0338
  0.0419   0.0470   0.0523   0.0573   0.0588   0.0596   0.0658   0.0694
  0.0715   0.0770   0.0816   0.0833   0.0866   0.0906   0.0927   0.0942
  0.0962   0.1023   0.1084   0.1092   0.1117   0.1136   0.1143   0.1181
  0.1213   0.1247   0.1255   0.1305   0.1361   0.1373   0.1399   0.1440
  0.1449   0.1492   0.1563   0.1585   0.1621   0.1684   0.1726   0.1758
  0.1791   0.1801   0.1849   0.1881   0.1921   0.1995   0.2007   0.2030
  0.2109   0.2148   0.2178   0.2246   0.2268   0.2282   0.2308   0.2327
  0.2373   0.2447   0.2463   0.2487   0.2502   0.2536   0.2596   0.2644
  0.2659   0.2712   0.2720   0.2752   0.2769   0.2847   0.2882   0.2896
  0.2954   0.2984   0.3037   0.3115   0.3120   0.3198   0.3256   0.3294
  0.3385   0.3508   0.3565   0.3904   0.4074   0.4160   0.4321   0.4335
  0.4365   0.4470   0.4513   0.4518   0.4556   0.4589   0.4606   0.4648
  0.4722   0.4734   0.4821   0.4832   0.4919   0.4975   0.5055   0.5090
  0.5117   0.5190   0.5256   0.5373   0.5500   0.5657   0.5660   0.5735
  0.5760   0.5783   0.5928   0.5978   0.6041   0.6067   0.6105   0.6156
  0.6259   0.6311   0.6318   0.6368   0.6435   0.6557   0.6612   0.6715
  0.6733   0.6782   0.6888   0.6955   0.7060   0.7145   0.7339   0.7727
  0.7856   0.7875   0.7979   0.8093   0.8189   0.8255   0.8286   0.8334
  0.8356   0.8381   0.8401   0.8409   0.8443   0.8468   0.8486   0.8507
  0.8542   0.8613   0.8642   0.8670   0.8773   0.8796   0.8900   0.8930
  0.8971   0.9001   0.9036   0.9099   0.9196   0.9241   0.9284   0.9340
  0.9392   0.9454   0.9499   0.9513   0.9553   0.9569   0.9631   0.9688
  0.9709   0.9843   0.9882   1.0039   1.0107   1.0243   1.0263   1.0475
  1.0538   1.0638   1.0783   1.1015   1.1325   1.1525   1.1733   1.1879
  1.1961   1.2131   1.2270   1.2314   1.2409   1.2480   1.2587   1.2697
  1.2736   1.2776   1.2834   1.2949   1.3034   1.3121   1.3168   1.3508
  1.3554   1.3748   1.3775   1.4255   1.4474   1.4697   1.4740   1.4820
  1.5362   1.5501   1.5647   1.5773   1.5876   1.6082   1.6301   1.6376
  1.6783   1.6815   1.7180   1.7479   1.7579   1.7696   1.7791   1.7917
  1.8112   1.8199   1.8363   1.8459   1.8507   1.8646   1.8739   1.9123
  1.9187   1.9328   1.9571   1.9682   2.0057   2.0170   2.0436   2.0527
  2.1078   2.1152   2.1236   2.1882   2.2004   2.2265   2.2325   2.2391
  2.2509   2.2553   2.2597   2.2690   2.2865   2.2989   2.3029   2.3158
  2.3228   2.3399   2.3552   2.3887   2.4055   2.4195   2.4219   2.4342
  2.4573   2.4621   2.4738   2.4919   2.5078   2.5153   2.5279   2.5467
  2.5521   2.5818   2.6051   2.6301   2.6533   2.6605   2.6714   2.6845
  2.6939   2.7017   2.7290   2.7456   2.7477   2.7673   2.7775   2.8149
  2.8209   2.8325   2.8542   2.8916   2.9588   2.9716   3.0572   3.0861
  3.0898   3.1126   3.1184   3.1247   3.1437   3.1733   3.2034   3.2146
  3.2374   3.2695   3.3658   3.3903   3.4252   3.5050   3.6006   3.6626
  3.6931   3.7384   3.8129   3.9083   3.9995   4.0266   4.0768   4.3125
  4.7985   4.8078   9.7532   9.7609   9.7906   9.7985   9.8074   9.8370
  9.8564  23.3196  23.4705  23.8101  23.8343  23.8428  23.8742  23.9321
 23.9432  23.9616  24.0580  24.0849  24.1396  25.7729  25.7770  25.8127
 25.8463  25.8809  25.9499  25.9840  26.0935  26.1050  26.1461  26.1697
 26.2303  26.3609  26.3826  26.4896  26.5289  26.6491  26.6683  26.7401
 26.8985  27.0688 215.7448 215.7530 215.7867 215.7957 215.8070 215.8469
215.8645
 --------------------------------------------------------------

          Ground-State Mulliken Net Atomic Charges

     Atom                 Charge (a.u.)
  ----------------------------------------
      1 C                    -0.280447
      2 C                    -1.425386
      3 Cl                    0.587741
      4 C                     0.845183
      5 Cl                    0.594779
      6 C                    -0.169819
      7 Cl                    0.569225
      8 C                    -0.520057
      9 H                     0.237117
     10 C                    -0.569668
     11 Cl                    0.430874
     12 C                     0.020771
     13 C                    -1.602336
     14 Cl                    0.526787
     15 C                     0.635130
     16 Cl                    0.601619
     17 C                     0.042083
     18 Cl                    0.549040
     19 C                    -1.031491
     20 H                     0.213639
     21 C                    -0.447138
     22 H                     0.192355
  ----------------------------------------
  Sum of atomic charges =     0.000000

 -----------------------------------------------------------------
                    Cartesian Multipole Moments
 -----------------------------------------------------------------
    Charge (ESU x 10^10)
                -0.0000
    Dipole Moment (Debye)
         X      -1.1553      Y       1.5906      Z      -0.9712
       Tot       2.1927
    Quadrupole Moments (Debye-Ang)
        XX    -159.7668     XY       5.1508     YY    -155.4442
        XZ       1.9036     YZ      -4.3164     ZZ    -159.1038
    Octopole Moments (Debye-Ang^2)
       XXX    -400.6536    XXY      56.9135    XYY    -117.3242
       YYY     159.3568    XXZ      10.3248    XYZ      -8.6359
       YYZ       1.3317    XZZ    -120.7039    YZZ      60.4259
       ZZZ      22.4789
    Hexadecapole Moments (Debye-Ang^3)
      XXXX   -7415.8191   XXXY     583.4021   XXYY   -1484.3547
      XYYY     549.1487   YYYY   -1584.8382   XXXZ    1677.5203
      XXYZ    -157.8600   XYYZ     538.3927   YYYZ    -451.4848
      XXZZ   -1905.9459   XYZZ     212.2954   YYZZ    -923.3368
      XZZZ    1655.3934   YZZZ    -415.7371   ZZZZ   -3990.5348
 -----------------------------------------------------------------
 Calculating analytic gradient of the SCF energy
 Gradient of SCF Energy
            1           2           3           4           5           6
    1   0.0000302   0.0000590   0.0000138  -0.0000289  -0.0000083   0.0000293
    2  -0.0000016  -0.0000442   0.0000637  -0.0000104   0.0000023   0.0000192
    3   0.0000574  -0.0000447   0.0000024  -0.0000013   0.0000196   0.0000526
            7           8           9          10          11          12
    1   0.0000204   0.0000106   0.0000016  -0.0000116  -0.0000033  -0.0000382
    2   0.0000038  -0.0000121  -0.0000062   0.0000078  -0.0000010   0.0000577
    3   0.0000368   0.0000053   0.0000256   0.0000118   0.0000018  -0.0000182
           13          14          15          16          17          18
    1   0.0000317  -0.0000209  -0.0000128   0.0000155  -0.0000160  -0.0000152
    2  -0.0000565   0.0000239  -0.0000025   0.0000142   0.0000058  -0.0000097
    3  -0.0000132   0.0000007  -0.0000097  -0.0000276  -0.0000202  -0.0000244
           19          20          21          22
    1   0.0000016  -0.0000210  -0.0000202  -0.0000176
    2  -0.0000122  -0.0000045  -0.0000362  -0.0000012
    3  -0.0000209  -0.0000212   0.0000004  -0.0000132
 Max gradient component =       6.375E-05
 RMS gradient           =       2.514E-05
 Gradient time:  CPU 307.29 s  wall 307.30 s
 Geometry Optimization Parameters
   NAtoms,    NIC,     NZ,  NCons,   NDum,   NFix, NCnnct, MaxDiis
       22     163      22       0       0       0       0       0

 Cartesian Hessian Update
 Hessian updated using BFGS update


** GEOMETRY OPTIMIZATION IN DELOCALIZED INTERNAL COORDINATES **
   Searching for a Minimum

   Optimization Cycle:  15

                       Coordinates (Angstroms)
     ATOM                X               Y               Z
      1  C         0.0265707912   -0.0183320741    0.0324862557
      2  C        -0.0343658924    0.4247235286    1.3625539159
      3  Cl        1.4404830476    0.9326832422    2.1423768982
      4  C        -1.2425314418    0.4615582898    2.0748799487
      5  Cl       -1.2918953081    1.0133242788    3.7199466362
      6  C        -2.4129893037    0.0426287946    1.4307852517
      7  Cl       -3.9504807218    0.0579174010    2.2536259970
      8  C        -2.3801882018   -0.3971199609    0.1140502614
      9  H        -3.2906740233   -0.7171782247   -0.3719676442
     10  C        -1.1715291384   -0.4219083223   -0.5668673847
     11  Cl       -1.1763632456   -0.9874488305   -2.2250742181
     12  C         1.3133179766   -0.0395177768   -0.7225409345
     13  C         2.1437105140   -1.1661060646   -0.7179959320
     14  Cl        1.6658135960   -2.5651858943    0.2084854309
     15  C         3.3438188017   -1.1829180438   -1.4460672596
     16  Cl        4.3657149341   -2.5872459033   -1.4331233443
     17  C         3.7007251016   -0.0480016524   -2.1850058464
     18  Cl        5.1767091134   -0.0087196416   -3.1161306081
     19  C         2.8806975574    1.0758438841   -2.1936395331
     20  H         3.1741753972    1.9421064592   -2.7718517185
     21  C         1.6991160832    1.0749522612   -1.4676301514
     22  H         1.0618880871    1.9507698621   -1.4787470522
   Point Group: c1    Number of degrees of freedom:    60


   Energy is  -3680.745296258

 Hessian updated using BFGS update

 60 Hessian modes will be used to form the next step
  Hessian Eigenvalues:
     0.001630    0.012716    0.018421    0.019306    0.020938    0.021591
     0.022906    0.023627    0.023845    0.023872    0.024080    0.024096
     0.024103    0.024114    0.024134    0.024140    0.024162    0.024328
     0.027696    0.106476    0.159797    0.160009    0.160269    0.188274
     0.225476    0.231899    0.235849    0.239792    0.246120    0.249939
     0.250000    0.250008    0.250089    0.251980    0.258255    0.278148
     0.289348    0.297257    0.300999    0.301035    0.301532    0.302075
     0.304846    0.315195    0.354478    0.356668    0.356694    0.370694
     0.412628    0.428414    0.433569    0.456529    0.462836    0.469004
     0.474129    0.477629    0.479035    0.486111    0.492640    0.546720

 Minimum search - taking simple RFO step
 Searching for Lamda that Minimizes Along All modes
 Value Taken    Lamda =   0.00000000
 Step Taken.  Stepsize is  0.006124

                             Maximum     Tolerance    Cnvgd?
         Gradient           0.000079      0.000300     YES
         Displacement       0.004071      0.001200      NO
         Energy change     -0.000001      0.000001      NO


 New Cartesian Coordinates Obtained by Inverse Iteration

 Displacement from previous Coordinates is:  0.012761
 ----------------------------------------------------------------
             Standard Nuclear Orientation (Angstroms)
    I     Atom           X                Y                Z
 ----------------------------------------------------------------
    1      C       0.0264928861    -0.0193483844     0.0324625423
    2      C      -0.0343015901     0.4237796107     1.3625514906
    3      Cl      1.4411942280     0.9290824923     2.1428197051
    4      C      -1.2424627995     0.4620101445     2.0746525240
    5      Cl     -1.2912432280     1.0145266862     3.7194548150
    6      C      -2.4132001325     0.0438572385     1.4304472680
    7      Cl     -3.9508722052     0.0606561264     2.2529072530
    8      C      -2.3804761687    -0.3965566338     0.1139418711
    9      H      -3.2911045010    -0.7162774245    -0.3720361846
   10      C      -1.1717438113    -0.4224639437    -0.5668431128
   11      Cl     -1.1766897530    -0.9889357130    -2.2247064829
   12      C       1.3132704715    -0.0404154769    -0.7225225232
   13      C       2.1442774432    -1.1664401430    -0.7179919218
   14      Cl      1.6673620745    -2.5659133116     0.2083895127
   15      C       3.3444019084    -1.1825417655    -1.4460470866
   16      Cl      4.3668249995    -2.5864861563    -1.4330632117
   17      C       3.7007291104    -0.0473917096    -2.1849082598
   18      Cl      5.1766507205    -0.0071978542    -3.1160863036
   19      C       2.8800946873     1.0760419766    -2.1934437787
   20      H       3.1731642354     1.9425300018    -2.7715306820
   21      C       1.6985183482     1.0744131913    -1.4674775250
   22      H       1.0608368006     1.9498966607    -1.4784209405
 ----------------------------------------------------------------
 Nuclear Repulsion Energy =        2363.71727813 hartrees
 There are       97 alpha and       97 beta electrons
 Applying Cartesian multipole field
    Component          Value
    ---------          -----
     (2,0,0)        1.00000E-12
     (0,2,0)        2.00000E-11
     (0,0,2)       -3.00000E-11
 Nucleus-field energy     =    -0.0000000613 hartrees
 Requested basis set is 6-311++G(d,p)
 There are 178 shells and 495 basis functions
 A cutoff of  1.0D-15 yielded  11637 shell pairs
 There are     99839 function pairs (    107350 Cartesian)
 Smallest overlap matrix eigenvalue = 1.61E-07
 Linear dependence detected in AO basis
 Number of orthogonalized atomic orbitals = 490
 Maximum deviation from orthogonality = 7.257E-10
 Guess from superposition of atomic densities
 Warning:  Energy on first SCF cycle will be non-variational
 SAD guess density has 194.000000 electrons

 -----------------------------------------------------------------------
  General SCF calculation program by
  Eric Jon Sundstrom, Paul Horn, Yuezhi Mao, Dmitri Zuev, Alec White,
  David Stuck, Shaama M.S., Shane Yost, Joonho Lee, David Small,
  Daniel Levine, Susi Lehtola, Hugh Burton, Evgeny Epifanovsky,
  Bang C. Huynh
 -----------------------------------------------------------------------
 Exchange:     0.2000 Hartree-Fock + 0.0800 Slater + 0.7200 B88
 Correlation:  0.1900 VWN1RPA + 0.8100 LYP
 Using SG-1 standard quadrature grid
 A restricted SCF calculation will be
 performed using DIIS
 SCF converges when DIIS error is below 1.0e-08
 ---------------------------------------
  Cycle       Energy         DIIS error
 ---------------------------------------
    1   -3685.2056098642      2.73e-02  
    2   -3680.6231828055      1.99e-03  
    3   -3680.5028572875      2.67e-03  
    4   -3680.7295659284      6.75e-04  
    5   -3680.7427812912      2.85e-04  
    6   -3680.7449825971      1.01e-04  
    7   -3680.7452491429      3.89e-05  
    8   -3680.7452931666      1.05e-05  
    9   -3680.7452961238      3.50e-06  
   10   -3680.7452965000      7.83e-07  
   11   -3680.7452965173      2.02e-07  
   12   -3680.7452965180      9.11e-08  
   13   -3680.7452965183      3.34e-08  
   14   -3680.7452965181      1.13e-08  
   15   -3680.7452965185      3.67e-09  Convergence criterion met
 ---------------------------------------
 SCF time:   CPU 889.84s  wall 890.00s 
 SCF   energy in the final basis set =    -3680.7452965185
 Total energy in the final basis set =    -3680.7452965185

 --------------------------------------------------------------

                    Orbital Energies (a.u.)
 --------------------------------------------------------------

 Alpha MOs
 -- Occupied --
********-101.5814-101.5812-101.5798-101.5765-101.5764-101.5757 -10.2843
-10.2818 -10.2812 -10.2775 -10.2765 -10.2758 -10.2731 -10.2427 -10.2336
-10.2257 -10.2168 -10.2160  -9.4967  -9.4961  -9.4960  -9.4945  -9.4912
 -9.4911  -9.4903  -7.2616  -7.2610  -7.2609  -7.2592  -7.2561  -7.2560
 -7.2551  -7.2516  -7.2509  -7.2509  -7.2508  -7.2501  -7.2500  -7.2493
 -7.2488  -7.2460  -7.2460  -7.2453  -7.2451  -7.2450  -7.2446  -0.9651
 -0.9506  -0.9164  -0.9095  -0.8994  -0.8788  -0.8744  -0.8552  -0.8407
 -0.7981  -0.7632  -0.7591  -0.7422  -0.6605  -0.6426  -0.6414  -0.6175
 -0.5570  -0.5518  -0.5352  -0.5251  -0.4980  -0.4876  -0.4732  -0.4699
 -0.4674  -0.4617  -0.4527  -0.4408  -0.4274  -0.4155  -0.4114  -0.4012
 -0.3918  -0.3856  -0.3658  -0.3610  -0.3593  -0.3524  -0.3483  -0.3451
 -0.3417  -0.3403  -0.3314  -0.3234  -0.3195  -0.2815  -0.2748  -0.2728
 -0.2713
 -- Virtual --
 -0.0650  -0.0621  -0.0573  -0.0516  -0.0502  -0.0372  -0.0129  -0.0043
  0.0019   0.0086   0.0127   0.0151   0.0206   0.0231   0.0247   0.0338
  0.0419   0.0470   0.0523   0.0573   0.0588   0.0596   0.0658   0.0694
  0.0715   0.0771   0.0816   0.0833   0.0865   0.0906   0.0928   0.0942
  0.0962   0.1023   0.1084   0.1092   0.1117   0.1136   0.1143   0.1181
  0.1214   0.1247   0.1255   0.1305   0.1361   0.1373   0.1398   0.1440
  0.1449   0.1492   0.1563   0.1585   0.1621   0.1684   0.1726   0.1758
  0.1790   0.1800   0.1848   0.1881   0.1921   0.1995   0.2007   0.2030
  0.2109   0.2148   0.2178   0.2246   0.2268   0.2282   0.2308   0.2327
  0.2374   0.2447   0.2463   0.2487   0.2503   0.2536   0.2596   0.2644
  0.2659   0.2712   0.2720   0.2751   0.2769   0.2847   0.2882   0.2896
  0.2954   0.2983   0.3037   0.3115   0.3119   0.3198   0.3257   0.3294
  0.3385   0.3508   0.3565   0.3904   0.4074   0.4160   0.4321   0.4335
  0.4365   0.4470   0.4513   0.4518   0.4555   0.4589   0.4605   0.4648
  0.4722   0.4734   0.4821   0.4832   0.4919   0.4975   0.5055   0.5091
  0.5118   0.5190   0.5256   0.5373   0.5500   0.5657   0.5660   0.5735
  0.5760   0.5783   0.5928   0.5978   0.6041   0.6067   0.6105   0.6156
  0.6259   0.6311   0.6318   0.6368   0.6435   0.6557   0.6612   0.6715
  0.6733   0.6782   0.6888   0.6955   0.7060   0.7145   0.7339   0.7727
  0.7857   0.7875   0.7979   0.8093   0.8189   0.8255   0.8286   0.8334
  0.8357   0.8381   0.8401   0.8410   0.8443   0.8468   0.8487   0.8507
  0.8541   0.8613   0.8642   0.8669   0.8772   0.8797   0.8900   0.8930
  0.8971   0.9001   0.9036   0.9099   0.9196   0.9241   0.9284   0.9340
  0.9392   0.9454   0.9499   0.9513   0.9553   0.9569   0.9630   0.9688
  0.9709   0.9843   0.9882   1.0039   1.0107   1.0242   1.0264   1.0474
  1.0539   1.0637   1.0783   1.1016   1.1326   1.1525   1.1733   1.1879
  1.1961   1.2131   1.2269   1.2314   1.2409   1.2480   1.2587   1.2697
  1.2736   1.2777   1.2834   1.2950   1.3034   1.3122   1.3168   1.3509
  1.3554   1.3748   1.3774   1.4255   1.4474   1.4698   1.4740   1.4820
  1.5362   1.5501   1.5648   1.5773   1.5876   1.6082   1.6301   1.6375
  1.6783   1.6815   1.7180   1.7479   1.7578   1.7696   1.7791   1.7916
  1.8113   1.8199   1.8364   1.8460   1.8506   1.8647   1.8739   1.9123
  1.9186   1.9328   1.9571   1.9682   2.0057   2.0171   2.0435   2.0527
  2.1078   2.1153   2.1236   2.1882   2.2004   2.2265   2.2326   2.2391
  2.2509   2.2554   2.2598   2.2690   2.2865   2.2988   2.3028   2.3158
  2.3228   2.3399   2.3552   2.3887   2.4055   2.4195   2.4219   2.4342
  2.4573   2.4620   2.4738   2.4919   2.5077   2.5152   2.5279   2.5467
  2.5521   2.5819   2.6051   2.6300   2.6532   2.6605   2.6715   2.6845
  2.6938   2.7018   2.7290   2.7456   2.7477   2.7673   2.7775   2.8149
  2.8209   2.8325   2.8542   2.8916   2.9588   2.9716   3.0571   3.0861
  3.0898   3.1126   3.1184   3.1247   3.1437   3.1733   3.2034   3.2146
  3.2374   3.2695   3.3657   3.3903   3.4252   3.5050   3.6006   3.6626
  3.6932   3.7384   3.8129   3.9083   3.9996   4.0266   4.0768   4.3125
  4.7985   4.8078   9.7532   9.7609   9.7905   9.7985   9.8074   9.8370
  9.8564  23.3196  23.4705  23.8100  23.8344  23.8428  23.8742  23.9321
 23.9433  23.9616  24.0580  24.0849  24.1395  25.7729  25.7770  25.8127
 25.8463  25.8809  25.9499  25.9840  26.0933  26.1049  26.1462  26.1698
 26.2303  26.3608  26.3828  26.4895  26.5288  26.6490  26.6685  26.7402
 26.8985  27.0687 215.7449 215.7531 215.7866 215.7957 215.8070 215.8468
215.8646
 --------------------------------------------------------------

          Ground-State Mulliken Net Atomic Charges

     Atom                 Charge (a.u.)
  ----------------------------------------
      1 C                    -0.279463
      2 C                    -1.427628
      3 Cl                    0.588192
      4 C                     0.845822
      5 Cl                    0.594575
      6 C                    -0.168185
      7 Cl                    0.569190
      8 C                    -0.520288
      9 H                     0.237129
     10 C                    -0.568472
     11 Cl                    0.431144
     12 C                     0.019029
     13 C                    -1.599616
     14 Cl                    0.526544
     15 C                     0.634061
     16 Cl                    0.601863
     17 C                     0.041156
     18 Cl                    0.549006
     19 C                    -1.031075
     20 H                     0.213646
     21 C                    -0.448896
     22 H                     0.192266
  ----------------------------------------
  Sum of atomic charges =     0.000000

 -----------------------------------------------------------------
                    Cartesian Multipole Moments
 -----------------------------------------------------------------
    Charge (ESU x 10^10)
                 0.0000
    Dipole Moment (Debye)
         X      -1.1563      Y       1.5905      Z      -0.9707
       Tot       2.1930
    Quadrupole Moments (Debye-Ang)
        XX    -159.7702     XY       5.1472     YY    -155.4452
        XZ       1.9070     YZ      -4.3161     ZZ    -159.1037
    Octopole Moments (Debye-Ang^2)
       XXX    -400.7828    XXY      56.9050    XYY    -117.3624
       YYY     159.3463    XXZ      10.3441    XYZ      -8.6358
       YYZ       1.3393    XZZ    -120.7384    YZZ      60.4227
       ZZZ      22.5032
    Hexadecapole Moments (Debye-Ang^3)
      XXXX   -7417.3178   XXXY     583.8530   XXYY   -1484.6224
      XYYY     549.6382   YYYY   -1584.6957   XXXZ    1677.2796
      XXYZ    -157.8759   XYYZ     538.2829   YYYZ    -451.5087
      XXZZ   -1906.1221   XYZZ     212.4456   YYZZ    -923.1809
      XZZZ    1655.1415   YZZZ    -415.7184   ZZZZ   -3989.9053
 -----------------------------------------------------------------
 Calculating analytic gradient of the SCF energy
 Gradient of SCF Energy
            1           2           3           4           5           6
    1   0.0000213  -0.0000014   0.0000085   0.0000111   0.0000333   0.0000115
    2   0.0000091  -0.0000014   0.0000171   0.0000023   0.0000116   0.0000110
    3   0.0000177  -0.0000045  -0.0000046   0.0000073   0.0000106   0.0000335
            7           8           9          10          11          12
    1   0.0000137   0.0000073   0.0000013  -0.0000088  -0.0000024  -0.0000116
    2  -0.0000044  -0.0000067  -0.0000083   0.0000003  -0.0000069  -0.0000154
    3   0.0000219   0.0000080   0.0000258   0.0000147   0.0000127   0.0000011
           13          14          15          16          17          18
    1   0.0000233   0.0000098  -0.0000198  -0.0000086  -0.0000104  -0.0000184
    2  -0.0000140   0.0000130  -0.0000037  -0.0000016   0.0000086   0.0000021
    3  -0.0000117  -0.0000080  -0.0000006  -0.0000078  -0.0000235  -0.0000292
           19          20          21          22
    1  -0.0000117  -0.0000185  -0.0000149  -0.0000148
    2  -0.0000008  -0.0000034  -0.0000064  -0.0000023
    3  -0.0000199  -0.0000215  -0.0000120  -0.0000100
 Max gradient component =       3.352E-05
 RMS gradient           =       1.371E-05
 Gradient time:  CPU 298.70 s  wall 298.71 s
 Geometry Optimization Parameters
   NAtoms,    NIC,     NZ,  NCons,   NDum,   NFix, NCnnct, MaxDiis
       22     163      22       0       0       0       0       0

 Cartesian Hessian Update
 Hessian updated using BFGS update


** GEOMETRY OPTIMIZATION IN DELOCALIZED INTERNAL COORDINATES **
   Searching for a Minimum

   Optimization Cycle:  16

                       Coordinates (Angstroms)
     ATOM                X               Y               Z
      1  C         0.0264928861   -0.0193483844    0.0324625423
      2  C        -0.0343015901    0.4237796107    1.3625514906
      3  Cl        1.4411942280    0.9290824923    2.1428197051
      4  C        -1.2424627995    0.4620101445    2.0746525240
      5  Cl       -1.2912432280    1.0145266862    3.7194548150
      6  C        -2.4132001325    0.0438572385    1.4304472680
      7  Cl       -3.9508722052    0.0606561264    2.2529072530
      8  C        -2.3804761687   -0.3965566338    0.1139418711
      9  H        -3.2911045010   -0.7162774245   -0.3720361846
     10  C        -1.1717438113   -0.4224639437   -0.5668431128
     11  Cl       -1.1766897530   -0.9889357130   -2.2247064829
     12  C         1.3132704715   -0.0404154769   -0.7225225232
     13  C         2.1442774432   -1.1664401430   -0.7179919218
     14  Cl        1.6673620745   -2.5659133116    0.2083895127
     15  C         3.3444019084   -1.1825417655   -1.4460470866
     16  Cl        4.3668249995   -2.5864861563   -1.4330632117
     17  C         3.7007291104   -0.0473917096   -2.1849082598
     18  Cl        5.1766507205   -0.0071978542   -3.1160863036
     19  C         2.8800946873    1.0760419766   -2.1934437787
     20  H         3.1731642354    1.9425300018   -2.7715306820
     21  C         1.6985183482    1.0744131913   -1.4674775250
     22  H         1.0608368006    1.9498966607   -1.4784209405
   Point Group: c1    Number of degrees of freedom:    60


   Energy is  -3680.745296519

 Hessian updated using BFGS update

 60 Hessian modes will be used to form the next step
  Hessian Eigenvalues:
     0.001618    0.011843    0.018449    0.018734    0.020912    0.021547
     0.022899    0.023624    0.023845    0.023856    0.024080    0.024099
     0.024113    0.024117    0.024134    0.024140    0.024172    0.024325
     0.027527    0.108885    0.159788    0.159996    0.160307    0.188347
     0.224767    0.227472    0.235602    0.239831    0.246030    0.249925
     0.250001    0.250064    0.250069    0.251817    0.258230    0.287811
     0.291360    0.297531    0.301005    0.301033    0.301533    0.302485
     0.305315    0.319326    0.354353    0.356667    0.356697    0.369534
     0.412328    0.429278    0.435059    0.454283    0.462835    0.469112
     0.474362    0.476822    0.478982    0.486597    0.504430    0.544496

 Minimum search - taking simple RFO step
 Searching for Lamda that Minimizes Along All modes
 Value Taken    Lamda =   0.00000000
 Step Taken.  Stepsize is  0.000882

                             Maximum     Tolerance    Cnvgd?
         Gradient           0.000033      0.000300     YES
         Displacement       0.000488      0.001200     YES
         Energy change     -0.000000      0.000001     YES

 Final energy is   -3680.7452965185203     


 ******************************
 **  OPTIMIZATION CONVERGED  **
 ******************************

                       Coordinates (Angstroms)
     ATOM                X               Y               Z
      1  C         0.0264928861   -0.0193483844    0.0324625423
      2  C        -0.0343015901    0.4237796107    1.3625514906
      3  Cl        1.4411942280    0.9290824923    2.1428197051
      4  C        -1.2424627995    0.4620101445    2.0746525240
      5  Cl       -1.2912432280    1.0145266862    3.7194548150
      6  C        -2.4132001325    0.0438572385    1.4304472680
      7  Cl       -3.9508722052    0.0606561264    2.2529072530
      8  C        -2.3804761687   -0.3965566338    0.1139418711
      9  H        -3.2911045010   -0.7162774245   -0.3720361846
     10  C        -1.1717438113   -0.4224639437   -0.5668431128
     11  Cl       -1.1766897530   -0.9889357130   -2.2247064829
     12  C         1.3132704715   -0.0404154769   -0.7225225232
     13  C         2.1442774432   -1.1664401430   -0.7179919218
     14  Cl        1.6673620745   -2.5659133116    0.2083895127
     15  C         3.3444019084   -1.1825417655   -1.4460470866
     16  Cl        4.3668249995   -2.5864861563   -1.4330632117
     17  C         3.7007291104   -0.0473917096   -2.1849082598
     18  Cl        5.1766507205   -0.0071978542   -3.1160863036
     19  C         2.8800946873    1.0760419766   -2.1934437787
     20  H         3.1731642354    1.9425300018   -2.7715306820
     21  C         1.6985183482    1.0744131913   -1.4674775250
     22  H         1.0608368006    1.9498966607   -1.4784209405

Z-matrix Print:
$molecule
0 1
Cl
C  1 1.744751
C  2 1.399473 1 118.998478
C  3 1.395069 2 118.733006 1 -179.860531 0
H  4 1.083157 3 119.256780 2 179.891317 0
C  4 1.386778 3 121.048703 2 0.036236 0
H  6 1.082070 4 120.755568 3 179.854013 0
C  6 1.391265 4 119.894736 3 0.007648 0
C  8 1.400518 6 120.507648 4 -0.097790 0
C  3 1.492060 2 121.454786 1 -0.724788 0
C  10 1.399086 3 121.184384 2 -90.621404 0
C  11 1.387506 10 122.041952 3 -179.298772 0
H  12 1.080574 11 120.527613 10 -179.821844 0
C  12 1.388604 11 119.447758 10 0.127420 0
C  14 1.400171 12 120.744870 11 0.074129 0
C  15 1.402927 14 118.580135 12 -0.142993 0
Cl 15 1.735808 14 120.499522 12 179.870161 0
Cl 9 1.736830 8 120.620258 6 -179.987901 0
Cl 14 1.743892 12 118.097303 11 -179.951496 0
Cl 16 1.743914 15 119.578962 14 -179.614873 0
Cl 8 1.745581 6 118.480617 4 179.793349 0
Cl 11 1.751978 10 120.061113 3 0.974318 0
$end


 --------------------------------------------------------------

                    Orbital Energies (a.u.)
 --------------------------------------------------------------

 Alpha MOs
 -- Occupied --
********-101.5814-101.5812-101.5798-101.5765-101.5764-101.5757 -10.2843
-10.2818 -10.2812 -10.2775 -10.2765 -10.2758 -10.2731 -10.2427 -10.2336
-10.2257 -10.2168 -10.2160  -9.4967  -9.4961  -9.4960  -9.4945  -9.4912
 -9.4911  -9.4903  -7.2616  -7.2610  -7.2609  -7.2592  -7.2561  -7.2560
 -7.2551  -7.2516  -7.2509  -7.2509  -7.2508  -7.2501  -7.2500  -7.2493
 -7.2488  -7.2460  -7.2460  -7.2453  -7.2451  -7.2450  -7.2446  -0.9651
 -0.9506  -0.9164  -0.9095  -0.8994  -0.8788  -0.8744  -0.8552  -0.8407
 -0.7981  -0.7632  -0.7591  -0.7422  -0.6605  -0.6426  -0.6414  -0.6175
 -0.5570  -0.5518  -0.5352  -0.5251  -0.4980  -0.4876  -0.4732  -0.4699
 -0.4674  -0.4617  -0.4527  -0.4408  -0.4274  -0.4155  -0.4114  -0.4012
 -0.3918  -0.3856  -0.3658  -0.3610  -0.3593  -0.3524  -0.3483  -0.3451
 -0.3417  -0.3403  -0.3314  -0.3234  -0.3195  -0.2815  -0.2748  -0.2728
 -0.2713
 -- Virtual --
 -0.0650  -0.0621  -0.0573  -0.0516  -0.0502  -0.0372  -0.0129  -0.0043
  0.0019   0.0086   0.0127   0.0151   0.0206   0.0231   0.0247   0.0338
  0.0419   0.0470   0.0523   0.0573   0.0588   0.0596   0.0658   0.0694
  0.0715   0.0771   0.0816   0.0833   0.0865   0.0906   0.0928   0.0942
  0.0962   0.1023   0.1084   0.1092   0.1117   0.1136   0.1143   0.1181
  0.1214   0.1247   0.1255   0.1305   0.1361   0.1373   0.1398   0.1440
  0.1449   0.1492   0.1563   0.1585   0.1621   0.1684   0.1726   0.1758
  0.1790   0.1800   0.1848   0.1881   0.1921   0.1995   0.2007   0.2030
  0.2109   0.2148   0.2178   0.2246   0.2268   0.2282   0.2308   0.2327
  0.2374   0.2447   0.2463   0.2487   0.2503   0.2536   0.2596   0.2644
  0.2659   0.2712   0.2720   0.2751   0.2769   0.2847   0.2882   0.2896
  0.2954   0.2983   0.3037   0.3115   0.3119   0.3198   0.3257   0.3294
  0.3385   0.3508   0.3565   0.3904   0.4074   0.4160   0.4321   0.4335
  0.4365   0.4470   0.4513   0.4518   0.4555   0.4589   0.4605   0.4648
  0.4722   0.4734   0.4821   0.4832   0.4919   0.4975   0.5055   0.5091
  0.5118   0.5190   0.5256   0.5373   0.5500   0.5657   0.5660   0.5735
  0.5760   0.5783   0.5928   0.5978   0.6041   0.6067   0.6105   0.6156
  0.6259   0.6311   0.6318   0.6368   0.6435   0.6557   0.6612   0.6715
  0.6733   0.6782   0.6888   0.6955   0.7060   0.7145   0.7339   0.7727
  0.7857   0.7875   0.7979   0.8093   0.8189   0.8255   0.8286   0.8334
  0.8357   0.8381   0.8401   0.8410   0.8443   0.8468   0.8487   0.8507
  0.8541   0.8613   0.8642   0.8669   0.8772   0.8797   0.8900   0.8930
  0.8971   0.9001   0.9036   0.9099   0.9196   0.9241   0.9284   0.9340
  0.9392   0.9454   0.9499   0.9513   0.9553   0.9569   0.9630   0.9688
  0.9709   0.9843   0.9882   1.0039   1.0107   1.0242   1.0264   1.0474
  1.0539   1.0637   1.0783   1.1016   1.1326   1.1525   1.1733   1.1879
  1.1961   1.2131   1.2269   1.2314   1.2409   1.2480   1.2587   1.2697
  1.2736   1.2777   1.2834   1.2950   1.3034   1.3122   1.3168   1.3509
  1.3554   1.3748   1.3774   1.4255   1.4474   1.4698   1.4740   1.4820
  1.5362   1.5501   1.5648   1.5773   1.5876   1.6082   1.6301   1.6375
  1.6783   1.6815   1.7180   1.7479   1.7578   1.7696   1.7791   1.7916
  1.8113   1.8199   1.8364   1.8460   1.8506   1.8647   1.8739   1.9123
  1.9186   1.9328   1.9571   1.9682   2.0057   2.0171   2.0435   2.0527
  2.1078   2.1153   2.1236   2.1882   2.2004   2.2265   2.2326   2.2391
  2.2509   2.2554   2.2598   2.2690   2.2865   2.2988   2.3028   2.3158
  2.3228   2.3399   2.3552   2.3887   2.4055   2.4195   2.4219   2.4342
  2.4573   2.4620   2.4738   2.4919   2.5077   2.5152   2.5279   2.5467
  2.5521   2.5819   2.6051   2.6300   2.6532   2.6605   2.6715   2.6845
  2.6938   2.7018   2.7290   2.7456   2.7477   2.7673   2.7775   2.8149
  2.8209   2.8325   2.8542   2.8916   2.9588   2.9716   3.0571   3.0861
  3.0898   3.1126   3.1184   3.1247   3.1437   3.1733   3.2034   3.2146
  3.2374   3.2695   3.3657   3.3903   3.4252   3.5050   3.6006   3.6626
  3.6932   3.7384   3.8129   3.9083   3.9996   4.0266   4.0768   4.3125
  4.7985   4.8078   9.7532   9.7609   9.7905   9.7985   9.8074   9.8370
  9.8564  23.3196  23.4705  23.8100  23.8344  23.8428  23.8742  23.9321
 23.9433  23.9616  24.0580  24.0849  24.1395  25.7729  25.7770  25.8127
 25.8463  25.8809  25.9499  25.9840  26.0933  26.1049  26.1462  26.1698
 26.2303  26.3608  26.3828  26.4895  26.5288  26.6490  26.6685  26.7402
 26.8985  27.0687 215.7449 215.7531 215.7866 215.7957 215.8070 215.8468
215.8646
 --------------------------------------------------------------

          Ground-State Mulliken Net Atomic Charges

     Atom                 Charge (a.u.)
  ----------------------------------------
      1 C                    -0.279463
      2 C                    -1.427628
      3 Cl                    0.588192
      4 C                     0.845822
      5 Cl                    0.594575
      6 C                    -0.168185
      7 Cl                    0.569190
      8 C                    -0.520288
      9 H                     0.237129
     10 C                    -0.568472
     11 Cl                    0.431144
     12 C                     0.019029
     13 C                    -1.599616
     14 Cl                    0.526544
     15 C                     0.634061
     16 Cl                    0.601863
     17 C                     0.041156
     18 Cl                    0.549006
     19 C                    -1.031075
     20 H                     0.213646
     21 C                    -0.448896
     22 H                     0.192266
  ----------------------------------------
  Sum of atomic charges =     0.000000

 -----------------------------------------------------------------
                    Cartesian Multipole Moments
 -----------------------------------------------------------------
    Charge (ESU x 10^10)
                 0.0000
    Dipole Moment (Debye)
         X      -1.1563      Y       1.5905      Z      -0.9707
       Tot       2.1930
    Quadrupole Moments (Debye-Ang)
        XX    -159.7702     XY       5.1472     YY    -155.4452
        XZ       1.9070     YZ      -4.3161     ZZ    -159.1037
    Octopole Moments (Debye-Ang^2)
       XXX    -400.7828    XXY      56.9050    XYY    -117.3624
       YYY     159.3463    XXZ      10.3441    XYZ      -8.6358
       YYZ       1.3393    XZZ    -120.7384    YZZ      60.4227
       ZZZ      22.5032
    Hexadecapole Moments (Debye-Ang^3)
      XXXX   -7417.3178   XXXY     583.8530   XXYY   -1484.6224
      XYYY     549.6382   YYYY   -1584.6957   XXXZ    1677.2796
      XXYZ    -157.8759   XYYZ     538.2829   YYYZ    -451.5087
      XXZZ   -1906.1221   XYZZ     212.4456   YYZZ    -923.1809
      XZZZ    1655.1415   YZZZ    -415.7184   ZZZZ   -3989.9053
 -----------------------------------------------------------------
Archival summary:
1\1\november\OPT\ProcedureUnspecified\BasisUnspecified\l7123\taweetha\FriJan1019:20:382020FriJan1019:20:382020\0\\#,OPT,ProcedureUnspecified,BasisUnspecified,\\0,1\Cl\C,1,1.74475\C,2,1.39947,1,118.998\C,3,1.39507,2,118.733,1,-179.861,0\H,4,1.08316,3,119.257,2,179.891,0\C,4,1.38678,3,121.049,2,0.0362361,0\H,6,1.08207,4,120.756,3,179.854,0\C,6,1.39126,4,119.895,3,0.00764823,0\C,8,1.40052,6,120.508,4,-0.0977904,0\C,3,1.49206,2,121.455,1,-0.724788,0\C,10,1.39909,3,121.184,2,-90.6214,0\C,11,1.38751,10,122.042,3,-179.299,0\H,12,1.08057,11,120.528,10,-179.822,0\C,12,1.3886,11,119.448,10,0.12742,0\C,14,1.40017,12,120.745,11,0.0741292,0\C,15,1.40293,14,118.58,12,-0.142993,0\Cl,15,1.73581,14,120.5,12,179.87,0\Cl,9,1.73683,8,120.62,6,-179.988,0\Cl,14,1.74389,12,118.097,11,-179.951,0\Cl,16,1.74391,15,119.579,14,-179.615,0\Cl,8,1.74558,6,118.481,4,179.793,0\Cl,11,1.75198,10,120.061,3,0.974318,0\\\@

 Total job time:  18811.02s(wall), 18810.27s(cpu) 
 Fri Jan 10 19:20:38 2020

        *************************************************************
        *                                                           *
        *  Thank you very much for using Q-Chem.  Have a nice day.  *
        *                                                           *
        *************************************************************


 
User input: 2 of 2 
 
                  Welcome to Q-Chem
     A Quantum Leap Into The Future Of Chemistry


 Q-Chem 5.2 (devel), Q-Chem, Inc., Pleasanton, CA (2019)

 Yihan Shao,  Zhengting Gan,  E. Epifanovsky,  A. T. B. Gilbert,  M. Wormit,  
 J. Kussmann,  A. W. Lange,  A. Behn,  Jia Deng,  Xintian Feng,  D. Ghosh,  
 M. Goldey,  P. R. Horn,  L. D. Jacobson,  I. Kaliman,  T. Kus,  A. Landau,  
 Jie Liu,  E. I. Proynov,  R. M. Richard,  R. P. Steele,  E. J. Sundstrom,  
 H. L. Woodcock III,  P. M. Zimmerman,  D. Zuev,  B. Albrecht,  E. Alguire,  
 S. A. Baeppler,  D. Barton,  Z. Benda,  Y. A. Bernard,  E. J. Berquist,  
 K. B. Bravaya,  H. Burton,  D. Casanova,  Chun-Min Chang,  Yunqing Chen,  
 A. Chien,  K. D. Closser,  M. P. Coons,  S. Coriani,  S. Dasgupta,  
 A. L. Dempwolff,  M. Diedenhofen,  Hainam Do,  R. G. Edgar,  Po-Tung Fang,  
 S. Faraji,  S. Fatehi,  Qingguo Feng,  K. D. Fenk,  J. Fosso-Tande,  
 J. Gayvert,  Qinghui Ge,  A. Ghysels,  G. Gidofalvi,  J. Gomes,  
 J. Gonthier,  A. Gunina,  D. Hait,  M. W. D. Hanson-Heine,  
 P. H. P. Harbach,  A. W. Hauser,  M. F. Herbst,  J. E. Herr,  
 E. G. Hohenstein,  Z. C. Holden,  Kerwin Hui,  B. C. Huynh,  T.-C. Jagau,  
 Hyunjun Ji,  B. Kaduk,  K. Khistyaev,  Jaehoon Kim,  P. Klunzinger,  K. Koh,  
 D. Kosenkov,  L. Koulias,  T. Kowalczyk,  C. M. Krauter,  A. Kunitsa,  
 Ka Un Lao,  A. Laurent,  K. V. Lawler,  Joonho Lee,  D. Lefrancois,  
 S. Lehtola,  D. S. Levine,  Yi-Pei Li,  You-Sheng Lin,  Fenglai Liu,  
 E. Livshits,  A. Luenser,  P. Manohar,  E. Mansoor,  S. F. Manzer,  
 Shan-Ping Mao,  Yuezhi Mao,  N. Mardirossian,  A. V. Marenich,  
 T. Markovich,  L. A. Martinez-Martinez,  S. A. Maurer,  N. J. Mayhall,  
 S. C. McKenzie,  J.-M. Mewes,  P. Morgante,  A. F. Morrison,  
 J. W. Mullinax,  K. Nanda,  T. S. Nguyen-Beck,  R. Olivares-Amaya,  
 J. A. Parkhill,  Zheng Pei,  T. M. Perrine,  F. Plasser,  P. Pokhilko,  
 S. Prager,  A. Prociuk,  E. Ramos,  D. R. Rehn,  F. Rob,  M. Scheurer,  
 M. Schneider,  N. Sergueev,  S. M. Sharada,  S. Sharma,  D. W. Small,  
 T. Stauch,  T. Stein,  Yu-Chuan Su,  A. J. W. Thom,  A. Tkatchenko,  
 T. Tsuchimochi,  N. M. Tubman,  L. Vogt,  M. L. Vidal,  O. Vydrov,  
 M. A. Watson,  J. Wenzel,  M. de Wergifosse,  T. A. Wesolowski,  A. White,  
 J. Witte,  A. Yamada,  Jun Yang,  K. Yao,  S. Yeganeh,  S. R. Yost,  
 Zhi-Qiang You,  A. Zech,  Igor Ying Zhang,  Xing Zhang,  Yan Zhao,  
 Ying Zhu,  B. R. Brooks,  G. K. L. Chan,  C. J. Cramer,  M. S. Gordon,  
 W. J. Hehre,  A. Klamt,  M. W. Schmidt,  C. D. Sherrill,  D. G. Truhlar,  
 A. Aspuru-Guzik,  R. Baer,  A. T. Bell,  N. A. Besley,  Jeng-Da Chai,  
 A. E. DePrince, III,  R. A. DiStasio Jr.,  A. Dreuw,  B. D. Dunietz,  
 T. R. Furlani,  Chao-Ping Hsu,  Yousung Jung,  Jing Kong,  D. S. Lambrecht,  
 WanZhen Liang,  C. Ochsenfeld,  V. A. Rassolov,  L. V. Slipchenko,  
 J. E. Subotnik,  T. Van Voorhis,  J. M. Herbert,  A. I. Krylov,  
 P. M. W. Gill,  M. Head-Gordon

 Contributors to earlier versions of Q-Chem not listed above: 
 R. D. Adamson,  B. Austin,  J. Baker,  G. J. O. Beran,  K. Brandhorst,  
 S. T. Brown,  E. F. C. Byrd,  A. K. Chakraborty,  C.-L. Cheng,  
 Siu Hung Chien,  D. M. Chipman,  D. L. Crittenden,  H. Dachsel,  
 R. J. Doerksen,  A. D. Dutoi,  L. Fusti-Molnar,  W. A. Goddard III,  
 A. Golubeva-Zadorozhnaya,  S. R. Gwaltney,  G. Hawkins,  A. Heyden,  
 S. Hirata,  G. Kedziora,  F. J. Keil,  C. Kelley,  Jihan Kim,  R. A. King,  
 R. Z. Khaliullin,  P. P. Korambath,  W. Kurlancheek,  A. M. Lee,  M. S. Lee,  
 S. V. Levchenko,  Ching Yeh Lin,  D. Liotard,  R. C. Lochan,  I. Lotan,  
 P. E. Maslen,  N. Nair,  D. P. O'Neill,  D. Neuhauser,  E. Neuscamman,  
 C. M. Oana,  R. Olson,  B. Peters,  R. Peverati,  P. A. Pieniazek,  
 Y. M. Rhee,  J. Ritchie,  M. A. Rohrdanz,  E. Rosta,  N. J. Russ,  
 H. F. Schaefer III,  N. E. Schultz,  N. Shenvi,  A. C. Simmonett,  A. Sodt,  
 D. Stuck,  K. S. Thanthiriwatte,  V. Vanovschi,  Tao Wang,  A. Warshel,  
 C. F. Williams,  Q. Wu,  X. Xu,  W. Zhang

 Please cite Q-Chem as follows:
 Y. Shao et al., Mol. Phys. 113, 184-215 (2015)
 DOI: 10.1080/00268976.2014.952696

 Q-Chem 5.2.1 for Intel X86 EM64T Linux

 Parts of Q-Chem use Armadillo 8.300.2 (Tropical Shenanigans).
 http://arma.sourceforge.net/

 Q-Chem begins on Fri Jan 10 19:20:38 2020  

Host: 
0

     Scratch files written to /scratch/taweetham/qchem1813//
NAlpha2: 194
NElect   194
Mult     1
The previous job contains 0 fragments, simply inherited here

 Q-Chem warning in module libgen/rem_setup.C, line 2168:

 Setting Thresh to 1e-14


Checking the input file for inconsistencies... 	...done.

--------------------------------------------------------------
User input:
--------------------------------------------------------------

$MOLECULE
READ
$END

$REM
   JOB_TYPE 	FREQUENCY
   BASIS 	6-311++G**
   METHOD	B3LYP
   SCF_GUESS_ALWAYS     TRUE
   S2THRESH     15
   THRESH       15
   MEM_TOTAL    10000
$END

--------------------------------------------------------------
 ----------------------------------------------------------------
             Standard Nuclear Orientation (Angstroms)
    I     Atom           X                Y                Z
 ----------------------------------------------------------------
    1      C       0.7113291039    -0.2879233933     0.3386865095
    2      C       1.5636978418     0.8251193622     0.2770556915
    3      Cl      0.8640304667     2.4194307617     0.3764243158
    4      C       2.9520538629     0.6860039453     0.1310508195
    5      Cl      3.9851847852     2.0789327826     0.0574411222
    6      C       3.4906608526    -0.6035731508     0.0451928466
    7      Cl      5.2064551036    -0.8542751329    -0.1401625881
    8      C       2.6692078294    -1.7214797943     0.1061958282
    9      H       3.0973398218    -2.7113514245     0.0391349081
   10      C       1.2995783236    -1.5543971443     0.2523864569
   11      Cl      0.3010798959    -2.9923536142     0.3209995905
   12      C      -0.7623552946    -0.1307002911     0.5112495867
   13      C      -1.6192808779    -0.0237161826    -0.5900031578
   14      Cl     -0.9399552658    -0.0569960367    -2.1967281326
   15      C      -3.0063300151     0.1060679975    -0.4171648671
   16      Cl     -4.0594995016     0.2371864384    -1.7920173675
   17      C      -3.5254308041     0.1251389004     0.8834585331
   18      Cl     -5.2414500787     0.2774699944     1.1647515853
   19      C      -2.6796220545     0.0201948832     1.9830999616
   20      H      -3.1008999703     0.0361371969     2.9796673130
   21      C      -1.3117330841    -0.1064204476     1.7933616622
   22      H      -0.6564658430    -0.1903921647     2.6517336172
 ----------------------------------------------------------------
 Molecular Point Group                 C1    NOp =  1
 Largest Abelian Subgroup              C1    NOp =  1
 Nuclear Repulsion Energy =        2363.71727813 hartrees
 There are       97 alpha and       97 beta electrons
 Requested basis set is 6-311++G(d,p)
 There are 178 shells and 495 basis functions

 Total QAlloc Memory Limit  10000 MB
 Mega-Array Size       188 MB
 MEM_STATIC part       192 MB
 A cutoff of  1.0D-15 yielded  11637 shell pairs
 There are     99839 function pairs (    107350 Cartesian)
 Smallest overlap matrix eigenvalue = 1.61E-07
 Linear dependence detected in AO basis
 Number of orthogonalized atomic orbitals = 490
 Maximum deviation from orthogonality = 4.840E-10
 Guess from superposition of atomic densities
 Warning:  Energy on first SCF cycle will be non-variational
 SAD guess density has 194.000000 electrons

 -----------------------------------------------------------------------
  General SCF calculation program by
  Eric Jon Sundstrom, Paul Horn, Yuezhi Mao, Dmitri Zuev, Alec White,
  David Stuck, Shaama M.S., Shane Yost, Joonho Lee, David Small,
  Daniel Levine, Susi Lehtola, Hugh Burton, Evgeny Epifanovsky,
  Bang C. Huynh
 -----------------------------------------------------------------------
 Exchange:     0.2000 Hartree-Fock + 0.0800 Slater + 0.7200 B88
 Correlation:  0.1900 VWN1RPA + 0.8100 LYP
 Using SG-1 standard quadrature grid
 A restricted SCF calculation will be
 performed using DIIS
 SCF converges when DIIS error is below 1.0e-08
 ---------------------------------------
  Cycle       Energy         DIIS error
 ---------------------------------------
    1   -3685.2054058191      2.73e-02  
    2   -3680.6230753980      1.99e-03  
    3   -3680.5027313054      2.67e-03  
    4   -3680.7294669958      6.75e-04  
    5   -3680.7426838312      2.85e-04  
    6   -3680.7448854263      1.01e-04  
    7   -3680.7451518803      3.89e-05  
    8   -3680.7451958953      1.05e-05  
    9   -3680.7451988524      3.50e-06  
   10   -3680.7451992291      7.83e-07  
   11   -3680.7451992460      2.02e-07  
   12   -3680.7451992470      9.12e-08  
   13   -3680.7451992473      3.34e-08  
   14   -3680.7451992470      1.14e-08  
   15   -3680.7451992472      3.67e-09  Convergence criterion met
 ---------------------------------------
 SCF time:   CPU 892.37s  wall 893.00s 
 SCF   energy in the final basis set =    -3680.7451992472
 Total energy in the final basis set =    -3680.7451992472

 --------------------------------------------------------------

                    Orbital Energies (a.u.)
 --------------------------------------------------------------

 Alpha MOs
 -- Occupied --
********-101.5815-101.5813-101.5797-101.5765-101.5765-101.5757 -10.2843
-10.2818 -10.2812 -10.2775 -10.2765 -10.2758 -10.2731 -10.2427 -10.2336
-10.2257 -10.2168 -10.2160  -9.4967  -9.4961  -9.4960  -9.4944  -9.4912
 -9.4911  -9.4903  -7.2615  -7.2612  -7.2609  -7.2592  -7.2562  -7.2560
 -7.2550  -7.2516  -7.2510  -7.2509  -7.2509  -7.2501  -7.2500  -7.2493
 -7.2486  -7.2461  -7.2460  -7.2453  -7.2452  -7.2450  -7.2446  -0.9651
 -0.9506  -0.9164  -0.9095  -0.8994  -0.8788  -0.8744  -0.8552  -0.8407
 -0.7981  -0.7632  -0.7591  -0.7422  -0.6605  -0.6426  -0.6414  -0.6175
 -0.5570  -0.5518  -0.5352  -0.5251  -0.4980  -0.4876  -0.4732  -0.4699
 -0.4674  -0.4617  -0.4527  -0.4408  -0.4274  -0.4155  -0.4114  -0.4012
 -0.3918  -0.3856  -0.3658  -0.3610  -0.3593  -0.3524  -0.3483  -0.3451
 -0.3417  -0.3403  -0.3314  -0.3234  -0.3195  -0.2815  -0.2748  -0.2728
 -0.2713
 -- Virtual --
 -0.0650  -0.0621  -0.0573  -0.0516  -0.0502  -0.0372  -0.0129  -0.0044
  0.0019   0.0086   0.0127   0.0151   0.0206   0.0230   0.0247   0.0339
  0.0420   0.0469   0.0523   0.0572   0.0588   0.0598   0.0657   0.0693
  0.0715   0.0771   0.0816   0.0833   0.0865   0.0906   0.0928   0.0943
  0.0961   0.1023   0.1084   0.1092   0.1117   0.1137   0.1144   0.1180
  0.1214   0.1247   0.1256   0.1305   0.1362   0.1373   0.1399   0.1440
  0.1448   0.1492   0.1563   0.1584   0.1621   0.1684   0.1729   0.1759
  0.1792   0.1800   0.1849   0.1879   0.1922   0.1994   0.2010   0.2024
  0.2108   0.2150   0.2177   0.2242   0.2269   0.2282   0.2308   0.2328
  0.2373   0.2448   0.2463   0.2486   0.2502   0.2535   0.2596   0.2644
  0.2661   0.2713   0.2722   0.2750   0.2768   0.2849   0.2884   0.2892
  0.2958   0.2981   0.3036   0.3115   0.3119   0.3197   0.3255   0.3294
  0.3383   0.3508   0.3567   0.3902   0.4073   0.4161   0.4321   0.4336
  0.4364   0.4470   0.4514   0.4519   0.4555   0.4588   0.4605   0.4649
  0.4723   0.4734   0.4820   0.4833   0.4918   0.4976   0.5054   0.5093
  0.5118   0.5191   0.5258   0.5372   0.5500   0.5657   0.5660   0.5735
  0.5760   0.5783   0.5928   0.5976   0.6040   0.6067   0.6106   0.6158
  0.6259   0.6311   0.6317   0.6367   0.6434   0.6560   0.6612   0.6715
  0.6735   0.6785   0.6890   0.6955   0.7060   0.7145   0.7339   0.7726
  0.7857   0.7875   0.7979   0.8093   0.8189   0.8256   0.8285   0.8334
  0.8357   0.8380   0.8401   0.8410   0.8443   0.8468   0.8486   0.8508
  0.8542   0.8613   0.8642   0.8670   0.8772   0.8797   0.8900   0.8930
  0.8970   0.9002   0.9036   0.9099   0.9196   0.9240   0.9284   0.9340
  0.9392   0.9454   0.9499   0.9513   0.9552   0.9568   0.9629   0.9688
  0.9709   0.9843   0.9882   1.0038   1.0106   1.0241   1.0264   1.0474
  1.0538   1.0636   1.0784   1.1015   1.1325   1.1525   1.1733   1.1878
  1.1960   1.2132   1.2270   1.2313   1.2408   1.2479   1.2587   1.2697
  1.2736   1.2776   1.2832   1.2950   1.3034   1.3121   1.3168   1.3508
  1.3553   1.3748   1.3774   1.4255   1.4474   1.4698   1.4740   1.4820
  1.5363   1.5501   1.5648   1.5772   1.5876   1.6082   1.6301   1.6376
  1.6783   1.6815   1.7181   1.7479   1.7578   1.7695   1.7791   1.7916
  1.8113   1.8199   1.8363   1.8460   1.8506   1.8646   1.8739   1.9123
  1.9186   1.9328   1.9571   1.9681   2.0057   2.0170   2.0436   2.0527
  2.1078   2.1152   2.1236   2.1883   2.2004   2.2264   2.2325   2.2391
  2.2509   2.2554   2.2598   2.2690   2.2865   2.2988   2.3028   2.3158
  2.3228   2.3399   2.3553   2.3889   2.4056   2.4195   2.4221   2.4341
  2.4573   2.4621   2.4738   2.4919   2.5077   2.5153   2.5279   2.5466
  2.5521   2.5819   2.6052   2.6300   2.6532   2.6605   2.6715   2.6846
  2.6938   2.7018   2.7290   2.7456   2.7477   2.7673   2.7775   2.8149
  2.8209   2.8326   2.8542   2.8916   2.9588   2.9716   3.0571   3.0861
  3.0898   3.1126   3.1184   3.1247   3.1437   3.1733   3.2034   3.2147
  3.2374   3.2695   3.3657   3.3903   3.4252   3.5050   3.6006   3.6626
  3.6931   3.7384   3.8129   3.9083   3.9996   4.0266   4.0768   4.3125
  4.7985   4.8078   9.7531   9.7609   9.7905   9.7985   9.8074   9.8370
  9.8564  23.3197  23.4705  23.8101  23.8344  23.8428  23.8743  23.9321
 23.9433  23.9616  24.0580  24.0849  24.1396  25.7728  25.7770  25.8128
 25.8463  25.8808  25.9499  25.9842  26.0934  26.1050  26.1464  26.1701
 26.2304  26.3609  26.3826  26.4894  26.5291  26.6490  26.6686  26.7401
 26.8986  27.0687 215.7449 215.7530 215.7866 215.7956 215.8070 215.8468
215.8646
 --------------------------------------------------------------

          Ground-State Mulliken Net Atomic Charges

     Atom                 Charge (a.u.)
  ----------------------------------------
      1 C                    -0.300990
      2 C                    -1.421344
      3 Cl                    0.585787
      4 C                     0.850229
      5 Cl                    0.594003
      6 C                    -0.171506
      7 Cl                    0.569871
      8 C                    -0.518242
      9 H                     0.236881
     10 C                    -0.549821
     11 Cl                    0.427394
     12 C                     0.025917
     13 C                    -1.603523
     14 Cl                    0.528842
     15 C                     0.632929
     16 Cl                    0.600718
     17 C                     0.045081
     18 Cl                    0.549147
     19 C                    -1.035179
     20 H                     0.213579
     21 C                    -0.452234
     22 H                     0.192463
  ----------------------------------------
  Sum of atomic charges =     0.000000

 -----------------------------------------------------------------
                    Cartesian Multipole Moments
 -----------------------------------------------------------------
    Charge (ESU x 10^10)
                -0.0000
    Dipole Moment (Debye)
         X       0.6631      Y      -0.8688      Z       1.9017
       Tot       2.1934
    Quadrupole Moments (Debye-Ang)
        XX    -162.3204     XY      -3.1297     YY    -156.9439
        XZ      -3.3342     YZ      -0.1555     ZZ    -152.1452
    Octopole Moments (Debye-Ang^2)
       XXX      13.6817    XXY      -7.4569    XYY      10.3363
       YYY       6.5012    XXZ      -2.1054    XYZ       0.2561
       YYZ      -7.1883    XZZ     -12.5176    YZZ       2.7882
       ZZZ      -0.2646
    Hexadecapole Moments (Debye-Ang^3)
      XXXX   -9176.4252   XXXY      -7.3842   XXYY   -1818.6892
      XYYY      15.9136   YYYY   -1884.5386   XXXZ       5.4464
      XXYZ      -1.2454   XYYZ       5.5756   YYYZ       4.2109
      XXZZ   -1711.6737   XYZZ       4.5262   YYZZ    -552.8378
      XZZZ      -8.5528   YZZZ      -1.3004   ZZZZ   -1175.1514
 -----------------------------------------------------------------
 Calculating MO derivatives via CPSCF
    1     0    69    0.0177016  
    2     0    69    0.0052547  
    3     0    69    0.0006603  
    4     0    69    0.0000546  
    5    61     8    0.0000039  
    6    69     0    0.0000002  Converged
 Time for AOints: 1444.8 s (CPU) 1444.9 s (wall)
 ------------------------------------------------------------------------------
                     AOints        : Timing summary (seconds)
 ------------------------------------------------------------------------------
     job step          cpu (% of tot)      sys (% of tot)     wall (% of tot)
 ------------------------------------------------------------------------------
  AOints            0.1445E+04 ( 9.9)   0.8000E-05 ( 2.1)   0.1445E+04 ( 9.9)
 ------------------------------------------------------------------------------
   Grand Totals     0.1465E+05          0.3730E-03          0.1465E+05
 ------------------------------------------------------------------------------
 Polarizability Matrix (a.u.)
            1           2           3
    1-319.6209186   0.5136630  10.3242856
    2   0.5136630-197.8032505   0.1969094
    3  10.3242856   0.1969094-178.2920315
 Calculating analytic Hessian of the SCF energy

 Direct stationary perturbation theory relativistic correction:

 rels  =       5.537937647219
 relv  =     -21.458750302619
 rel2e =       5.981203518187
 E_rel =      -9.939609137213

 Hessian of the SCF Energy
            1           2           3           4           5           6
    1   0.6355092  -0.0092551  -0.0489309  -0.1832186  -0.1200355   0.0095621
    2  -0.0092551   0.6113613   0.0103693  -0.0596516  -0.2104108   0.0020629
    3  -0.0489309   0.0103693   0.1748269   0.0113371   0.0081657  -0.0586436
    4  -0.1832186  -0.0596516   0.0113371   0.5849224   0.0399147  -0.0468664
    5  -0.1200355  -0.2104108   0.0081657   0.0399147   0.5106537   0.0048452
    6   0.0095621   0.0020629  -0.0586436  -0.0468664   0.0048452   0.1203096
    7   0.0062557  -0.0050616  -0.0003393  -0.0580732   0.0421318   0.0051420
    8   0.0143444  -0.0429089  -0.0022651   0.0455810  -0.1392731  -0.0067348
    9   0.0003190  -0.0003622   0.0044743   0.0046645  -0.0060216  -0.0236386
   10  -0.0324307  -0.0670039   0.0021911  -0.2856758   0.0483167   0.0241554
   11  -0.0164095   0.0418043   0.0022358  -0.0142417  -0.0972117   0.0005949
   12   0.0034728   0.0080772   0.0041480   0.0235381  -0.0062166  -0.0576825
   13  -0.0022399   0.0043888   0.0006714  -0.0241870  -0.0317242   0.0020707
   14   0.0009320   0.0017040  -0.0001565  -0.0106993  -0.0125246   0.0009217
   15   0.0006209  -0.0005650   0.0035782   0.0025545   0.0029318   0.0024333
   16   0.0005617  -0.0077454  -0.0000903  -0.0143560   0.0291413   0.0022679
   17  -0.0064893  -0.0684358  -0.0008109   0.0885364   0.0202649  -0.0094497
   18  -0.0003362  -0.0006780  -0.0000404   0.0040262  -0.0027824   0.0030586
   19  -0.0019228   0.0011855   0.0003733   0.0029147   0.0015306   0.0001111
   20   0.0002103   0.0012064  -0.0000210  -0.0025954  -0.0036626   0.0001271
   21   0.0001181  -0.0000881  -0.0009674  -0.0000324  -0.0003148   0.0037106
   22  -0.0130067   0.0756702   0.0035838  -0.0573441  -0.0243555   0.0060631
   23   0.0313262   0.0196688  -0.0026880  -0.0239531  -0.0097780   0.0022064
   24   0.0026181  -0.0077057   0.0059264   0.0054652   0.0024644  -0.0004694
   25  -0.0048973  -0.0006829   0.0010194  -0.0009078  -0.0008031  -0.0000323
   26  -0.0002416   0.0013282  -0.0000697  -0.0006513   0.0002425   0.0000924
   27   0.0010326   0.0000126   0.0049417   0.0000086   0.0001114  -0.0010687
   28  -0.1497557   0.0489519   0.0104294   0.0639244   0.0153401  -0.0062253
   29   0.1083463  -0.2534765  -0.0143780  -0.0437960  -0.0630173   0.0037479
   30   0.0116829  -0.0086437  -0.0610982  -0.0077357  -0.0036903   0.0073618
   31   0.0024272  -0.0019553  -0.0001052  -0.0014944   0.0012125   0.0006256
   32  -0.0237706  -0.0356142   0.0014388   0.0049590   0.0003051  -0.0006691
   33  -0.0001878  -0.0008475   0.0039680   0.0007791  -0.0001045   0.0036797
   34  -0.2133534   0.0159408   0.0146630  -0.0248755  -0.0084938   0.0039953
   35   0.0148362  -0.0779832  -0.0016126  -0.0235582   0.0072693   0.0021399
   36   0.0161415  -0.0017602  -0.0791551   0.0019834   0.0016747   0.0030308
   37  -0.0253692   0.0032829  -0.0230125  -0.0002939   0.0030861  -0.0002792
   38   0.0033611   0.0027280   0.0023970  -0.0003635  -0.0012383   0.0013378
   39  -0.0063393   0.0006132   0.0076115   0.0028499  -0.0011196  -0.0012153
   40  -0.0019388   0.0000237  -0.0030454   0.0000737   0.0000255  -0.0016111
   41  -0.0000783  -0.0023877   0.0003609  -0.0007291  -0.0001433  -0.0003918
   42   0.0027492  -0.0002357  -0.0016891  -0.0012352   0.0006864  -0.0007028
   43   0.0002361   0.0005787  -0.0019026  -0.0003540   0.0001562   0.0002512
   44   0.0006545   0.0055238   0.0003464   0.0008729  -0.0002798   0.0002073
   45  -0.0029607   0.0003192  -0.0027709   0.0001182   0.0003478  -0.0002586
   46   0.0000058   0.0000295  -0.0014560  -0.0001333   0.0006164  -0.0000242
   47   0.0000044   0.0002247   0.0001405   0.0000956  -0.0000423  -0.0001135
   48   0.0005052  -0.0000402  -0.0003809  -0.0000411   0.0003499   0.0000800
   49  -0.0008605  -0.0000449  -0.0003000   0.0002490  -0.0001626   0.0000521
   50  -0.0000339  -0.0011339   0.0000190  -0.0002934   0.0002458  -0.0003397
   51  -0.0004191   0.0000707  -0.0016414   0.0000117   0.0000533   0.0002437
   52   0.0012916  -0.0000917   0.0000806  -0.0003595   0.0004882   0.0000425
   53  -0.0001471  -0.0002892  -0.0000065   0.0000326  -0.0000707   0.0000933
   54  -0.0002149  -0.0000031   0.0001689   0.0000605  -0.0000636  -0.0000055
   55   0.0025771   0.0003422   0.0022474  -0.0004725   0.0005689  -0.0001963
   56   0.0004112   0.0063652   0.0000059   0.0009686  -0.0004594  -0.0003313
   57   0.0017750   0.0002214  -0.0043772   0.0002565  -0.0007089   0.0000205
   58  -0.0000402  -0.0000293   0.0011146  -0.0001586   0.0003112   0.0000209
   59   0.0000096   0.0001026  -0.0000992   0.0000574   0.0001213   0.0000308
   60  -0.0000584   0.0000096   0.0000008   0.0000116  -0.0000623  -0.0000116
   61  -0.0206646   0.0016760   0.0310003  -0.0002799   0.0030428   0.0007597
   62   0.0023483   0.0043269  -0.0030531   0.0001933  -0.0016056  -0.0006430
   63   0.0104621  -0.0009156   0.0001858  -0.0021905  -0.0007677  -0.0002326
   64   0.0008398  -0.0005519   0.0004743   0.0001026  -0.0003166   0.0001164
   65  -0.0003238  -0.0037010  -0.0003231  -0.0006738   0.0006135   0.0002663
   66  -0.0016160   0.0000899   0.0009382   0.0004348   0.0002234   0.0000008
            7           8           9          10          11          12
    1   0.0062557   0.0143444   0.0003190  -0.0324307  -0.0164095   0.0034728
    2  -0.0050616  -0.0429089  -0.0003622  -0.0670039   0.0418043   0.0080772
    3  -0.0003393  -0.0022651   0.0044743   0.0021911   0.0022358   0.0041480
    4  -0.0580732   0.0455810   0.0046645  -0.2856758  -0.0142417   0.0235381
    5   0.0421318  -0.1392731  -0.0060216   0.0483167  -0.0972117  -0.0062166
    6   0.0051420  -0.0067348  -0.0236386   0.0241554   0.0005949  -0.0576825
    7   0.0810759  -0.0654536  -0.0090046  -0.0154862   0.0332732   0.0024892
    8  -0.0654536   0.2035918   0.0098847   0.0110820  -0.0226128  -0.0015972
    9  -0.0090046   0.0098847   0.0125496   0.0023354  -0.0040273   0.0030375
   10  -0.0154862   0.0110820   0.0023354   0.5630766  -0.0364886  -0.0477667
   11   0.0332732  -0.0226128  -0.0040273  -0.0364886   0.5542994   0.0138407
   12   0.0024892  -0.0015972   0.0030375  -0.0477667   0.0138407   0.1116194
   13  -0.0077916  -0.0025783   0.0007038  -0.0843613  -0.0623663   0.0045938
   14   0.0049146   0.0033798  -0.0004574  -0.0622605  -0.1238263   0.0041014
   15   0.0008141   0.0003373  -0.0008999   0.0047243   0.0043041  -0.0218504
   16  -0.0028906  -0.0001519   0.0007008  -0.1249906   0.1014123   0.0098216
   17  -0.0042581   0.0032169   0.0005974   0.0386174  -0.2673631  -0.0088536
   18   0.0006037   0.0000328   0.0037405   0.0081448  -0.0151346  -0.0563889
   19  -0.0010543   0.0007729   0.0001405  -0.0315619   0.0042856   0.0036873
   20   0.0013925  -0.0004413  -0.0001615   0.0272264  -0.0040104  -0.0029724
   21   0.0001602  -0.0001035   0.0000572   0.0042397  -0.0006572   0.0026259
   22   0.0003986   0.0013915  -0.0002555   0.0584918  -0.0394533  -0.0063702
   23   0.0013440  -0.0021235  -0.0001935   0.0108958  -0.0513432  -0.0022945
   24  -0.0001148  -0.0001546  -0.0009214  -0.0051853   0.0027056   0.0066160
   25   0.0000836   0.0000338  -0.0000156  -0.0018063  -0.0020875   0.0006740
   26  -0.0000061   0.0000903   0.0000044  -0.0029442  -0.0011580   0.0001718
   27  -0.0000177  -0.0000261  -0.0000576   0.0006451   0.0001181   0.0050187
   28  -0.0016321  -0.0051027   0.0005998  -0.0472576   0.0351745   0.0054789
   29  -0.0016784   0.0023226  -0.0000253   0.0341842  -0.0255641  -0.0041864
   30   0.0005489   0.0005830   0.0037760   0.0059592  -0.0043219  -0.0020258
   31   0.0003400  -0.0001013  -0.0000486   0.0013662  -0.0012816  -0.0002747
   32  -0.0003206  -0.0020320  -0.0000218  -0.0004294   0.0001464   0.0000590
   33  -0.0000450  -0.0000175   0.0001255  -0.0003247   0.0002019  -0.0006350
   34  -0.0021411   0.0026786  -0.0000547   0.0008955  -0.0024483   0.0006799
   35  -0.0034672  -0.0022306   0.0008663  -0.0016704  -0.0030671   0.0000034
   36  -0.0002145  -0.0005113  -0.0022203   0.0003997  -0.0003417   0.0055422
   37   0.0001371  -0.0011759  -0.0008848  -0.0003890   0.0000645   0.0008907
   38  -0.0017637  -0.0006487  -0.0005023   0.0002199  -0.0002291  -0.0000383
   39   0.0000188   0.0007320  -0.0002155   0.0002290   0.0003023  -0.0003417
   40  -0.0001005   0.0001979   0.0000130   0.0004685   0.0001486   0.0001369
   41   0.0000119   0.0002773  -0.0001189   0.0002010  -0.0001710   0.0000704
   42   0.0002059  -0.0000838   0.0003267   0.0000904  -0.0001528  -0.0000173
   43   0.0003893   0.0000748   0.0002669  -0.0000551  -0.0001267   0.0000683
   44   0.0001373   0.0000023  -0.0001238   0.0000534   0.0002770  -0.0000411
   45   0.0002053  -0.0001710  -0.0002247  -0.0001069  -0.0001880   0.0003300
   46   0.0000281  -0.0002129  -0.0000434   0.0000924   0.0002322   0.0001045
   47  -0.0000171  -0.0000374   0.0000438  -0.0000434  -0.0000180  -0.0000358
   48  -0.0000323  -0.0001206   0.0000027   0.0000370   0.0001964  -0.0000477
   49  -0.0000493  -0.0000587   0.0000061  -0.0000886  -0.0003859  -0.0000071
   50   0.0001976   0.0000517   0.0000996  -0.0000061  -0.0000416   0.0000705
   51  -0.0001077  -0.0000602   0.0002842   0.0000779   0.0001094   0.0000198
   52  -0.0000999  -0.0001765   0.0000090   0.0001237   0.0002528  -0.0000523
   53  -0.0000074   0.0000233  -0.0000326  -0.0000104  -0.0000263  -0.0000386
   54   0.0000225   0.0000236  -0.0000049  -0.0000273  -0.0000445   0.0000221
   55   0.0004474   0.0000799  -0.0003928  -0.0000648   0.0000938  -0.0000002
   56   0.0000225   0.0000365   0.0000909   0.0000432   0.0001957   0.0002895
   57  -0.0002035   0.0003326  -0.0001861   0.0000324  -0.0000499   0.0001844
   58   0.0000563  -0.0001269   0.0000168   0.0000032   0.0000424  -0.0000595
   59  -0.0000047  -0.0001123  -0.0000021   0.0000086  -0.0000016   0.0000233
   60   0.0000053   0.0000217  -0.0000034   0.0000023   0.0000019  -0.0000098
   61   0.0001823  -0.0012132   0.0008500  -0.0002694   0.0003774  -0.0010575
   62  -0.0015211  -0.0003513   0.0005001   0.0000673   0.0000267  -0.0004071
   63  -0.0002058  -0.0001326   0.0000513   0.0000836   0.0000862  -0.0001049
   64  -0.0000752   0.0001151   0.0000742  -0.0000871  -0.0000660  -0.0000473
   65   0.0001337  -0.0002201  -0.0000368  -0.0000611  -0.0001021  -0.0000254
   66   0.0000688   0.0000307  -0.0000536   0.0000642   0.0002179  -0.0000613
           13          14          15          16          17          18
    1  -0.0022399   0.0009320   0.0006209   0.0005617  -0.0064893  -0.0003362
    2   0.0043888   0.0017040  -0.0005650  -0.0077454  -0.0684358  -0.0006780
    3   0.0006714  -0.0001565   0.0035782  -0.0000903  -0.0008109  -0.0000404
    4  -0.0241870  -0.0106993   0.0025545  -0.0143560   0.0885364   0.0040262
    5  -0.0317242  -0.0125246   0.0029318   0.0291413   0.0202649  -0.0027824
    6   0.0020707   0.0009217   0.0024333   0.0022679  -0.0094497   0.0030586
    7  -0.0077916   0.0049146   0.0008141  -0.0028906  -0.0042581   0.0006037
    8  -0.0025783   0.0033798   0.0003373  -0.0001519   0.0032169   0.0000328
    9   0.0007038  -0.0004574  -0.0008999   0.0007008   0.0005974   0.0037405
   10  -0.0843613  -0.0622605   0.0047243  -0.1249906   0.0386174   0.0081448
   11  -0.0623663  -0.1238263   0.0043041   0.1014123  -0.2673631  -0.0151346
   12   0.0045938   0.0041014  -0.0218504   0.0098216  -0.0088536  -0.0563889
   13   0.1195105   0.0902751  -0.0087085  -0.0018328  -0.0042730   0.0004268
   14   0.0902751   0.1757309  -0.0055912  -0.0263842  -0.0358974   0.0018343
   15  -0.0087085  -0.0055912   0.0115067  -0.0001578  -0.0005485   0.0029393
   16  -0.0018328  -0.0263842  -0.0001578   0.5074760   0.0289477  -0.0412394
   17  -0.0042730  -0.0358974  -0.0005485   0.0289477   0.6261465   0.0085907
   18   0.0004268   0.0018343   0.0029393  -0.0412394   0.0085907   0.1164220
   19   0.0016306   0.0001861  -0.0002783  -0.1552638   0.0176135   0.0144650
   20   0.0070267  -0.0052396  -0.0008259   0.0137867  -0.0405105  -0.0017926
   21  -0.0001147  -0.0001112  -0.0009200   0.0144119  -0.0021736  -0.0234505
   22   0.0003966   0.0057486   0.0004737  -0.1739248  -0.0670926   0.0107763
   23   0.0015838  -0.0015172  -0.0002974  -0.1327742  -0.2651475   0.0089528
   24   0.0003416  -0.0007513   0.0035887   0.0095587   0.0023234  -0.0576589
   25  -0.0000080  -0.0013789  -0.0000032   0.0091853  -0.0187825  -0.0010541
   26  -0.0000041  -0.0007932  -0.0000301   0.0106257  -0.0179352  -0.0015805
   27   0.0000275   0.0001237   0.0002887  -0.0004636   0.0014549   0.0029971
   28   0.0000782  -0.0001715  -0.0000695  -0.0428742  -0.0774612   0.0035687
   29   0.0000954   0.0005510   0.0000640  -0.0177603   0.0443453   0.0026863
   30  -0.0000127   0.0001116  -0.0006518   0.0046861   0.0095762   0.0051684
   31  -0.0006345  -0.0010929   0.0000159  -0.0011892   0.0048376   0.0007017
   32  -0.0010335  -0.0013159   0.0000932   0.0012053   0.0021537  -0.0001860
   33   0.0000105   0.0000863  -0.0002489   0.0005780  -0.0006898   0.0042060
   34  -0.0000246   0.0004175  -0.0000075  -0.0007375   0.0000980  -0.0000833
   35  -0.0014053  -0.0003384   0.0001197  -0.0002633  -0.0013152   0.0001006
   36  -0.0001553  -0.0001399   0.0002421   0.0001251   0.0000102  -0.0011090
   37  -0.0001369  -0.0000755   0.0000984   0.0002754  -0.0000528  -0.0002785
   38  -0.0000510   0.0000541  -0.0000633  -0.0000037   0.0001924  -0.0000266
   39   0.0006279   0.0003859  -0.0000133  -0.0002474   0.0001453   0.0002623
   40   0.0000360  -0.0000189  -0.0000285  -0.0000196  -0.0000007   0.0001501
   41  -0.0000404  -0.0000043   0.0000055   0.0000068   0.0001832  -0.0000257
   42  -0.0002116  -0.0001321  -0.0000250  -0.0000141  -0.0000281   0.0000245
   43   0.0001102   0.0000645  -0.0000455  -0.0001404   0.0000716  -0.0000046
   44   0.0000741  -0.0000413  -0.0000272   0.0000130   0.0000317  -0.0001419
   45   0.0002257   0.0001838  -0.0000151  -0.0003923   0.0001068  -0.0000928
   46  -0.0001722  -0.0001624   0.0000169   0.0002668  -0.0001124  -0.0000669
   47   0.0000260   0.0000293   0.0000065  -0.0000250  -0.0000133   0.0000391
   48  -0.0001623  -0.0001407   0.0000224   0.0002557  -0.0001009  -0.0000010
   49   0.0002572   0.0002481  -0.0000192  -0.0004334   0.0001549   0.0000664
   50  -0.0000475  -0.0000171   0.0000058   0.0000478  -0.0000125   0.0001219
   51  -0.0001012  -0.0000809  -0.0000225   0.0001546  -0.0000477  -0.0000071
   52  -0.0003214  -0.0002628   0.0000312   0.0004606  -0.0001655  -0.0000214
   53   0.0000191   0.0000271   0.0000003  -0.0000461   0.0000050  -0.0000100
   54   0.0000569   0.0000456  -0.0000079  -0.0000882   0.0000271  -0.0000197
   55  -0.0000525  -0.0000876   0.0000275   0.0001391  -0.0000270  -0.0000377
   56   0.0001574   0.0000361  -0.0000369   0.0000019   0.0000491  -0.0000938
   57  -0.0000197  -0.0000056   0.0000228   0.0000319   0.0000135  -0.0000587
   58  -0.0000475  -0.0000453  -0.0000012   0.0000498  -0.0000259   0.0000155
   59  -0.0000079  -0.0000084  -0.0000038  -0.0000037  -0.0000042  -0.0000026
   60   0.0000074   0.0000042   0.0000021  -0.0000139   0.0000033   0.0000061
   61  -0.0002366  -0.0001759  -0.0000518   0.0003052  -0.0001612   0.0001427
   62  -0.0000300   0.0000945   0.0001238  -0.0000228   0.0000692   0.0000976
   63  -0.0002365  -0.0001634   0.0000291   0.0000208  -0.0000858   0.0000413
   64   0.0000274   0.0000298  -0.0000063  -0.0000661   0.0000296   0.0000332
   65  -0.0000848  -0.0000834  -0.0000029  -0.0000086  -0.0000256  -0.0000007
   66  -0.0000420  -0.0000680   0.0000013   0.0000983  -0.0000590  -0.0000400
           19          20          21          22          23          24
    1  -0.0019228   0.0002103   0.0001181  -0.0130067   0.0313262   0.0026181
    2   0.0011855   0.0012064  -0.0000881   0.0756702   0.0196688  -0.0077057
    3   0.0003733  -0.0000210  -0.0009674   0.0035838  -0.0026880   0.0059264
    4   0.0029147  -0.0025954  -0.0000324  -0.0573441  -0.0239531   0.0054652
    5   0.0015306  -0.0036626  -0.0003148  -0.0243555  -0.0097780   0.0024644
    6   0.0001111   0.0001271   0.0037106   0.0060631   0.0022064  -0.0004694
    7  -0.0010543   0.0013925   0.0001602   0.0003986   0.0013440  -0.0001148
    8   0.0007729  -0.0004413  -0.0001035   0.0013915  -0.0021235  -0.0001546
    9   0.0001405  -0.0001615   0.0000572  -0.0002555  -0.0001935  -0.0009214
   10  -0.0315619   0.0272264   0.0042397   0.0584918   0.0108958  -0.0051853
   11   0.0042856  -0.0040104  -0.0006572  -0.0394533  -0.0513432   0.0027056
   12   0.0036873  -0.0029724   0.0026259  -0.0063702  -0.0022945   0.0066160
   13   0.0016306   0.0070267  -0.0001147   0.0003966   0.0015838   0.0003416
   14   0.0001861  -0.0052396  -0.0001112   0.0057486  -0.0015172  -0.0007513
   15  -0.0002783  -0.0008259  -0.0009200   0.0004737  -0.0002974   0.0035887
   16  -0.1552638   0.0137867   0.0144119  -0.1739248  -0.1327742   0.0095587
   17   0.0176135  -0.0405105  -0.0021736  -0.0670926  -0.2651475   0.0023234
   18   0.0144650  -0.0017926  -0.0234505   0.0107763   0.0089528  -0.0576589
   19   0.2265917  -0.0242368  -0.0232263  -0.0441719   0.0019593   0.0051508
   20  -0.0242368   0.0481127   0.0032928  -0.0209455   0.0059108   0.0022217
   21  -0.0232263   0.0032928   0.0131420   0.0046717  -0.0001315   0.0040813
   22  -0.0441719  -0.0209455   0.0046717   0.6751713  -0.0337501  -0.0588174
   23   0.0019593   0.0059108  -0.0001315  -0.0337501   0.7379443   0.0180189
   24   0.0051508   0.0022217   0.0040813  -0.0588174   0.0180189   0.1260398
   25   0.0004310  -0.0012024  -0.0003695  -0.0996820   0.1071905   0.0092780
   26   0.0008684   0.0010913  -0.0000080   0.1070212  -0.3005323  -0.0173397
   27  -0.0003179   0.0001922  -0.0027275   0.0091570  -0.0173129  -0.0346427
   28   0.0043252  -0.0000806  -0.0000331  -0.3211443   0.0720979   0.0288684
   29  -0.0035155  -0.0024349   0.0002262   0.0074948  -0.1171559  -0.0023980
   30  -0.0000803  -0.0001654   0.0045552   0.0269022  -0.0094788  -0.0622466
   31  -0.0015109  -0.0006408   0.0001561  -0.0263366  -0.0372351   0.0022492
   32  -0.0007833  -0.0001462   0.0000855  -0.0127981  -0.0112716   0.0009076
   33   0.0001609   0.0000692   0.0000545   0.0030945   0.0035925   0.0043039
   34   0.0009375  -0.0001396  -0.0001240   0.0017288   0.0007880   0.0006174
   35   0.0000086   0.0001632  -0.0000042   0.0013746  -0.0047626  -0.0004851
   36  -0.0000499   0.0000073  -0.0001512   0.0002762   0.0002661   0.0054449
   37  -0.0003577   0.0000531   0.0000479  -0.0004520   0.0002344   0.0008621
   38   0.0000367   0.0000046   0.0000203  -0.0001075  -0.0000828  -0.0000562
   39   0.0004616  -0.0000677  -0.0000851   0.0004498  -0.0010373  -0.0004254
   40  -0.0000940   0.0000144  -0.0000037   0.0003660  -0.0002449   0.0000568
   41   0.0000108  -0.0000083  -0.0000055  -0.0002776  -0.0001212  -0.0000300
   42  -0.0001834   0.0000224   0.0000292   0.0000015   0.0003638   0.0000309
   43   0.0001579  -0.0000314  -0.0000152   0.0000363   0.0000383   0.0000355
   44  -0.0000466   0.0000078   0.0000070  -0.0000134   0.0002252   0.0001933
   45   0.0002262  -0.0000412  -0.0000226   0.0001039  -0.0001046   0.0002459
   46  -0.0003187   0.0000555   0.0000298  -0.0000438   0.0000663   0.0001133
   47   0.0000371  -0.0000068  -0.0000087   0.0000275   0.0000135  -0.0000169
   48  -0.0002558   0.0000451   0.0000288  -0.0000964   0.0000764   0.0000043
   49   0.0004256  -0.0000777  -0.0000458   0.0001695  -0.0000528  -0.0000417
   50  -0.0000180  -0.0000132  -0.0000040  -0.0000388  -0.0000549  -0.0002034
   51  -0.0001299   0.0000225   0.0000102  -0.0000195   0.0000298   0.0000490
   52  -0.0004275   0.0000739   0.0000437  -0.0001287   0.0002199  -0.0000014
   53   0.0000413  -0.0000055  -0.0000056   0.0000201  -0.0000221   0.0000599
   54   0.0000729  -0.0000121  -0.0000060   0.0000175  -0.0000362   0.0000031
   55  -0.0001262   0.0000164   0.0000194  -0.0000963   0.0001056  -0.0000457
   56  -0.0000186   0.0000184   0.0000255  -0.0000632   0.0002800  -0.0001920
   57   0.0000778  -0.0000120  -0.0000023  -0.0000016   0.0000184   0.0001874
   58  -0.0000850   0.0000126   0.0000091  -0.0000207   0.0000433  -0.0000717
   59   0.0000062  -0.0000056  -0.0000003  -0.0000001  -0.0000277  -0.0000110
   60   0.0000085  -0.0000011  -0.0000016   0.0000039  -0.0000168  -0.0000072
   61  -0.0005859   0.0000942   0.0000684  -0.0003507   0.0001506  -0.0008975
   62   0.0000754  -0.0000147  -0.0000331   0.0000367   0.0001365   0.0003556
   63  -0.0002832   0.0000501   0.0000182  -0.0000436   0.0001879  -0.0001026
   64   0.0000666  -0.0000131  -0.0000115  -0.0000618  -0.0000343  -0.0000411
   65   0.0000006  -0.0000152  -0.0000079   0.0001062  -0.0002429   0.0000985
   66  -0.0001304   0.0000223   0.0000212   0.0000262  -0.0001232  -0.0000502
           25          26          27          28          29          30
    1  -0.0048973  -0.0002416   0.0010326  -0.1497557   0.1083463   0.0116829
    2  -0.0006829   0.0013282   0.0000126   0.0489519  -0.2534765  -0.0086437
    3   0.0010194  -0.0000697   0.0049417   0.0104294  -0.0143780  -0.0610982
    4  -0.0009078  -0.0006513   0.0000086   0.0639244  -0.0437960  -0.0077357
    5  -0.0008031   0.0002425   0.0001114   0.0153401  -0.0630173  -0.0036903
    6  -0.0000323   0.0000924  -0.0010687  -0.0062253   0.0037479   0.0073618
    7   0.0000836  -0.0000061  -0.0000177  -0.0016321  -0.0016784   0.0005489
    8   0.0000338   0.0000903  -0.0000261  -0.0051027   0.0023226   0.0005830
    9  -0.0000156   0.0000044  -0.0000576   0.0005998  -0.0000253   0.0037760
   10  -0.0018063  -0.0029442   0.0006451  -0.0472576   0.0341842   0.0059592
   11  -0.0020875  -0.0011580   0.0001181   0.0351745  -0.0255641  -0.0043219
   12   0.0006740   0.0001718   0.0050187   0.0054789  -0.0041864  -0.0020258
   13  -0.0000080  -0.0000041   0.0000275   0.0000782   0.0000954  -0.0000127
   14  -0.0013789  -0.0007932   0.0001237  -0.0001715   0.0005510   0.0001116
   15  -0.0000032  -0.0000301   0.0002887  -0.0000695   0.0000640  -0.0006518
   16   0.0091853   0.0106257  -0.0004636  -0.0428742  -0.0177603   0.0046861
   17  -0.0187825  -0.0179352   0.0014549  -0.0774612   0.0443453   0.0095762
   18  -0.0010541  -0.0015805   0.0029971   0.0035687   0.0026863   0.0051684
   19   0.0004310   0.0008684  -0.0003179   0.0043252  -0.0035155  -0.0000803
   20  -0.0012024   0.0010913   0.0001922  -0.0000806  -0.0024349  -0.0001654
   21  -0.0003695  -0.0000080  -0.0027275  -0.0000331   0.0002262   0.0045552
   22  -0.0996820   0.1070212   0.0091570  -0.3211443   0.0074948   0.0269022
   23   0.1071905  -0.3005323  -0.0173129   0.0720979  -0.1171559  -0.0094788
   24   0.0092780  -0.0173397  -0.0346427   0.0288684  -0.0023980  -0.0622466
   25   0.1054275  -0.1118684  -0.0109336  -0.0081813   0.0279039   0.0016700
   26  -0.1118684   0.3158842   0.0184863  -0.0014381   0.0005406   0.0000507
   27  -0.0109336   0.0184863   0.0248550   0.0012263  -0.0030774   0.0026945
   28  -0.0081813  -0.0014381   0.0012263   0.6017176  -0.0617684  -0.0501382
   29   0.0279039   0.0005406  -0.0030774  -0.0617684   0.5321634   0.0155944
   30   0.0016700   0.0000507   0.0026945  -0.0501382   0.0155944   0.1243982
   31   0.0007068  -0.0012619  -0.0003927  -0.0784373  -0.0554423   0.0039506
   32   0.0004940   0.0010405   0.0000636  -0.0547068  -0.1173997   0.0031456
   33  -0.0003238   0.0002099  -0.0025781   0.0034740   0.0028551  -0.0234720
   34   0.0000430  -0.0001433  -0.0000368  -0.0171407   0.0137442   0.0034866
   35   0.0011885   0.0001774  -0.0001298   0.0292727   0.0003151  -0.0026924
   36  -0.0000560   0.0000073   0.0002387   0.0023041  -0.0020936   0.0035413
   37  -0.0001446   0.0000123   0.0001066  -0.0010619  -0.0031070  -0.0004957
   38   0.0000270   0.0000268   0.0000529   0.0001483  -0.0006235  -0.0013859
   39   0.0003135  -0.0000293   0.0001094   0.0030562   0.0005810  -0.0012139
   40   0.0000505   0.0000048  -0.0000117   0.0002236  -0.0001128  -0.0013711
   41   0.0000247   0.0000021  -0.0000092   0.0006705  -0.0001769   0.0006326
   42  -0.0001216   0.0000114  -0.0000943  -0.0012813  -0.0004614  -0.0006516
   43  -0.0000127   0.0000079   0.0000073  -0.0005425  -0.0000616   0.0001530
   44  -0.0000629  -0.0000259   0.0000266  -0.0008068  -0.0000632  -0.0002048
   45   0.0000163   0.0000264   0.0000066   0.0000219  -0.0001916  -0.0001759
   46  -0.0000406  -0.0000034  -0.0000018  -0.0003089  -0.0006237  -0.0000049
   47  -0.0000022   0.0000023  -0.0000066  -0.0000466   0.0000876   0.0001170
   48  -0.0000345  -0.0000055  -0.0000045  -0.0001436  -0.0003871   0.0000422
   49   0.0000319   0.0000026  -0.0000129   0.0003430   0.0002335   0.0001307
   50   0.0000181   0.0000053  -0.0000015   0.0002889   0.0001279   0.0003018
   51  -0.0000110  -0.0000129  -0.0000219   0.0000312  -0.0001093   0.0001891
   52  -0.0000713  -0.0000183   0.0000133  -0.0005119  -0.0005588  -0.0000084
   53   0.0000095   0.0000017  -0.0000024   0.0000388   0.0000248  -0.0001051
   54   0.0000112   0.0000049  -0.0000050   0.0000786   0.0000816   0.0000123
   55  -0.0000541   0.0000137   0.0000269  -0.0008259  -0.0005646  -0.0001341
   56  -0.0000915  -0.0000198  -0.0000036  -0.0009271  -0.0002569   0.0003983
   57   0.0000167  -0.0000151  -0.0000037   0.0003367   0.0005614   0.0000727
   58  -0.0000215   0.0000029   0.0000040  -0.0002306  -0.0002508   0.0000166
   59   0.0000041   0.0000044   0.0000049   0.0000117   0.0001788  -0.0000362
   60   0.0000051   0.0000023   0.0000026   0.0000292   0.0000727  -0.0000131
   61  -0.0001459   0.0000173  -0.0000684  -0.0010523  -0.0031222   0.0007041
   62   0.0000157   0.0000234  -0.0000523  -0.0002040  -0.0010181   0.0005554
   63  -0.0000654   0.0000209   0.0000572  -0.0019906   0.0010740  -0.0002206
   64   0.0000140   0.0000040   0.0000020   0.0003433   0.0003625   0.0000875
   65   0.0000525   0.0000036  -0.0000252   0.0007256   0.0005285  -0.0003426
   66   0.0000167   0.0000021  -0.0000060   0.0003845  -0.0002369  -0.0000436
           31          32          33          34          35          36
    1   0.0024272  -0.0237706  -0.0001878  -0.2133534   0.0148362   0.0161415
    2  -0.0019553  -0.0356142  -0.0008475   0.0159408  -0.0779832  -0.0017602
    3  -0.0001052   0.0014388   0.0039680   0.0146630  -0.0016126  -0.0791551
    4  -0.0014944   0.0049590   0.0007791  -0.0248755  -0.0235582   0.0019834
    5   0.0012125   0.0003051  -0.0001045  -0.0084938   0.0072693   0.0016747
    6   0.0006256  -0.0006691   0.0036797   0.0039953   0.0021399   0.0030308
    7   0.0003400  -0.0003206  -0.0000450  -0.0021411  -0.0034672  -0.0002145
    8  -0.0001013  -0.0020320  -0.0000175   0.0026786  -0.0022306  -0.0005113
    9  -0.0000486  -0.0000218   0.0001255  -0.0000547   0.0008663  -0.0022203
   10   0.0013662  -0.0004294  -0.0003247   0.0008955  -0.0016704   0.0003997
   11  -0.0012816   0.0001464   0.0002019  -0.0024483  -0.0030671  -0.0003417
   12  -0.0002747   0.0000590  -0.0006350   0.0006799   0.0000034   0.0055422
   13  -0.0006345  -0.0010335   0.0000105  -0.0000246  -0.0014053  -0.0001553
   14  -0.0010929  -0.0013159   0.0000863   0.0004175  -0.0003384  -0.0001399
   15   0.0000159   0.0000932  -0.0002489  -0.0000075   0.0001197   0.0002421
   16  -0.0011892   0.0012053   0.0005780  -0.0007375  -0.0002633   0.0001251
   17   0.0048376   0.0021537  -0.0006898   0.0000980  -0.0013152   0.0000102
   18   0.0007017  -0.0001860   0.0042060  -0.0000833   0.0001006  -0.0011090
   19  -0.0015109  -0.0007833   0.0001609   0.0009375   0.0000086  -0.0000499
   20  -0.0006408  -0.0001462   0.0000692  -0.0001396   0.0001632   0.0000073
   21   0.0001561   0.0000855   0.0000545  -0.0001240  -0.0000042  -0.0001512
   22  -0.0263366  -0.0127981   0.0030945   0.0017288   0.0013746   0.0002762
   23  -0.0372351  -0.0112716   0.0035925   0.0007880  -0.0047626   0.0002661
   24   0.0022492   0.0009076   0.0043039   0.0006174  -0.0004851   0.0054449
   25   0.0007068   0.0004940  -0.0003238   0.0000430   0.0011885  -0.0000560
   26  -0.0012619   0.0010405   0.0002099  -0.0001433   0.0001774   0.0000073
   27  -0.0003927   0.0000636  -0.0025781  -0.0000368  -0.0001298   0.0002387
   28  -0.0784373  -0.0547068   0.0034740  -0.0171407   0.0292727   0.0023041
   29  -0.0554423  -0.1173997   0.0028551   0.0137442   0.0003151  -0.0020936
   30   0.0039506   0.0031456  -0.0234720   0.0034866  -0.0026924   0.0035413
   31   0.1048148   0.0879495  -0.0067393  -0.0020562   0.0031249  -0.0000695
   32   0.0879495   0.1675841  -0.0048508  -0.0026061  -0.0018548   0.0005602
   33  -0.0067393  -0.0048508   0.0127868  -0.0003763  -0.0006206  -0.0021912
   34  -0.0020562  -0.0026061  -0.0003763   0.6328055  -0.0476770  -0.0110567
   35   0.0031249  -0.0018548  -0.0006206  -0.0476770   0.1797187  -0.0093459
   36  -0.0000695   0.0005602  -0.0021912  -0.0110567  -0.0093459   0.6328545
   37   0.0007353   0.0007813  -0.0006663  -0.1869509   0.0139391  -0.0612152
   38   0.0012509  -0.0009275   0.0006326   0.0150406  -0.0614426   0.0091312
   39   0.0000162  -0.0007965  -0.0002067  -0.1235438   0.0154365  -0.2137103
   40  -0.0000991  -0.0000886  -0.0000007   0.0064756  -0.0000373  -0.0057336
   41   0.0001152   0.0003158   0.0001032  -0.0005114   0.0043615   0.0015116
   42   0.0001749   0.0000234   0.0002940   0.0156955  -0.0005881  -0.0425756
   43   0.0002775  -0.0001134   0.0002202  -0.0354855   0.0053705  -0.0674980
   44  -0.0002484   0.0000118   0.0000131   0.0041979   0.0041360   0.0056947
   45   0.0002491   0.0000929  -0.0001881  -0.0146423   0.0005775   0.0442087
   46   0.0000644   0.0002139  -0.0000341  -0.0022828   0.0005126   0.0049984
   47   0.0000060  -0.0000755  -0.0000281   0.0005843   0.0039218  -0.0004452
   48  -0.0000198   0.0001381   0.0000187   0.0010284  -0.0000555   0.0023623
   49  -0.0000323   0.0000338  -0.0000187  -0.0000648   0.0000430  -0.0108299
   50  -0.0001303   0.0000958  -0.0000521   0.0000135  -0.0020826   0.0025751
   51  -0.0001547   0.0001395   0.0002346  -0.0085410   0.0023223  -0.0699385
   52  -0.0000555   0.0002112   0.0000252  -0.0018470   0.0000428   0.0017955
   53   0.0000180  -0.0000153   0.0000218   0.0000832  -0.0009510  -0.0002004
   54   0.0000195  -0.0000335  -0.0000056   0.0003743  -0.0000750   0.0010118
   55   0.0004745  -0.0001844  -0.0003548  -0.0135314   0.0002114   0.0817042
   56  -0.0000413   0.0000724  -0.0000529   0.0010361   0.0069181  -0.0081284
   57  -0.0002313  -0.0003184  -0.0001625   0.0347326  -0.0037312   0.0176388
   58   0.0000751   0.0000948   0.0000143  -0.0048570   0.0011111   0.0000231
   59  -0.0000345  -0.0001284   0.0000052   0.0010953   0.0064718   0.0000940
   60   0.0000014  -0.0000284  -0.0000025  -0.0001080   0.0001199   0.0019326
   61   0.0006366   0.0010339   0.0006711  -0.1470774   0.0078229   0.0354711
   62   0.0012457  -0.0008362  -0.0006317   0.0065675  -0.0608330   0.0017978
   63  -0.0000916   0.0001799   0.0000281   0.1011251  -0.0045248  -0.2884705
   64  -0.0000735  -0.0001422   0.0000439   0.0095434  -0.0007778   0.0116549
   65  -0.0002948  -0.0001081   0.0001048  -0.0002687   0.0034100  -0.0003651
   66  -0.0000335  -0.0000229  -0.0000095  -0.0178276   0.0021810  -0.0185302
           37          38          39          40          41          42
    1  -0.0253692   0.0033611  -0.0063393  -0.0019388  -0.0000783   0.0027492
    2   0.0032829   0.0027280   0.0006132   0.0000237  -0.0023877  -0.0002357
    3  -0.0230125   0.0023970   0.0076115  -0.0030454   0.0003609  -0.0016891
    4  -0.0002939  -0.0003635   0.0028499   0.0000737  -0.0007291  -0.0012352
    5   0.0030861  -0.0012383  -0.0011196   0.0000255  -0.0001433   0.0006864
    6  -0.0002792   0.0013378  -0.0012153  -0.0016111  -0.0003918  -0.0007028
    7   0.0001371  -0.0017637   0.0000188  -0.0001005   0.0000119   0.0002059
    8  -0.0011759  -0.0006487   0.0007320   0.0001979   0.0002773  -0.0000838
    9  -0.0008848  -0.0005023  -0.0002155   0.0000130  -0.0001189   0.0003267
   10  -0.0003890   0.0002199   0.0002290   0.0004685   0.0002010   0.0000904
   11   0.0000645  -0.0002291   0.0003023   0.0001486  -0.0001710  -0.0001528
   12   0.0008907  -0.0000383  -0.0003417   0.0001369   0.0000704  -0.0000173
   13  -0.0001369  -0.0000510   0.0006279   0.0000360  -0.0000404  -0.0002116
   14  -0.0000755   0.0000541   0.0003859  -0.0000189  -0.0000043  -0.0001321
   15   0.0000984  -0.0000633  -0.0000133  -0.0000285   0.0000055  -0.0000250
   16   0.0002754  -0.0000037  -0.0002474  -0.0000196   0.0000068  -0.0000141
   17  -0.0000528   0.0001924   0.0001453  -0.0000007   0.0001832  -0.0000281
   18  -0.0002785  -0.0000266   0.0002623   0.0001501  -0.0000257   0.0000245
   19  -0.0003577   0.0000367   0.0004616  -0.0000940   0.0000108  -0.0001834
   20   0.0000531   0.0000046  -0.0000677   0.0000144  -0.0000083   0.0000224
   21   0.0000479   0.0000203  -0.0000851  -0.0000037  -0.0000055   0.0000292
   22  -0.0004520  -0.0001075   0.0004498   0.0003660  -0.0002776   0.0000015
   23   0.0002344  -0.0000828  -0.0010373  -0.0002449  -0.0001212   0.0003638
   24   0.0008621  -0.0000562  -0.0004254   0.0000568  -0.0000300   0.0000309
   25  -0.0001446   0.0000270   0.0003135   0.0000505   0.0000247  -0.0001216
   26   0.0000123   0.0000268  -0.0000293   0.0000048   0.0000021   0.0000114
   27   0.0001066   0.0000529   0.0001094  -0.0000117  -0.0000092  -0.0000943
   28  -0.0010619   0.0001483   0.0030562   0.0002236   0.0006705  -0.0012813
   29  -0.0031070  -0.0006235   0.0005810  -0.0001128  -0.0001769  -0.0004614
   30  -0.0004957  -0.0013859  -0.0012139  -0.0013711   0.0006326  -0.0006516
   31   0.0007353   0.0012509   0.0000162  -0.0000991   0.0001152   0.0001749
   32   0.0007813  -0.0009275  -0.0007965  -0.0000886   0.0003158   0.0000234
   33  -0.0006663   0.0006326  -0.0002067  -0.0000007   0.0001032   0.0002940
   34  -0.1869509   0.0150406  -0.1235438   0.0064756  -0.0005114   0.0156955
   35   0.0139391  -0.0614426   0.0154365  -0.0000373   0.0043615  -0.0005881
   36  -0.0612152   0.0091312  -0.2137103  -0.0057336   0.0015116  -0.0425756
   37   0.5860330  -0.0467680   0.0411285  -0.0557639   0.0025759   0.0428579
   38  -0.0467680   0.1217590  -0.0123336   0.0027265  -0.0225883  -0.0017315
   39   0.0411285  -0.0123336   0.5154959   0.0397293  -0.0014701  -0.1391382
   40  -0.0557639   0.0027265   0.0397293   0.0770340  -0.0054249  -0.0631169
   41   0.0025759  -0.0225883  -0.0014701  -0.0054249   0.0113188   0.0021328
   42   0.0428579  -0.0017315  -0.1391382  -0.0631169   0.0021328   0.2036373
   43  -0.2838994   0.0209852   0.0538658  -0.0145291   0.0014674   0.0103960
   44   0.0222353  -0.0578052  -0.0044143   0.0010181   0.0029820  -0.0004751
   45  -0.0093215   0.0014526  -0.0981661   0.0329615  -0.0026282  -0.0231379
   46  -0.0251734   0.0033604  -0.0320578  -0.0075854   0.0007458  -0.0022701
   47   0.0029526   0.0025742   0.0033866   0.0005584  -0.0009365   0.0001341
   48  -0.0108602   0.0013682  -0.0121756   0.0050557  -0.0006207   0.0034908
   49  -0.0117737   0.0006965   0.0299331  -0.0027869   0.0006600  -0.0002351
   50  -0.0004605   0.0034417  -0.0032601   0.0007728   0.0040307   0.0000222
   51   0.0886417  -0.0088232   0.0187105  -0.0041165   0.0004153   0.0032207
   52   0.0028052   0.0000888   0.0011525  -0.0010481   0.0000949   0.0008879
   53   0.0001888   0.0040456   0.0000658   0.0000676   0.0000816  -0.0000676
   54  -0.0026712   0.0004297  -0.0035420   0.0014201  -0.0001291  -0.0004882
   55  -0.0583473   0.0060253  -0.0252228   0.0002176  -0.0001188   0.0015199
   56   0.0059822  -0.0025499   0.0026391  -0.0001339  -0.0008481  -0.0001317
   57  -0.0241834   0.0024932  -0.0097446   0.0012448  -0.0000984  -0.0017399
   58  -0.0010780   0.0000476  -0.0008167   0.0000961  -0.0000430   0.0001056
   59   0.0000342  -0.0008034   0.0000540  -0.0000407  -0.0003422  -0.0000212
   60  -0.0007232   0.0000428   0.0002617   0.0000155  -0.0000115   0.0000767
   61   0.0613219  -0.0054858   0.0122996  -0.0012592   0.0006623  -0.0071137
   62  -0.0042794   0.0083272   0.0002181   0.0005416   0.0039891   0.0007863
   63  -0.0428367   0.0056793  -0.0597134  -0.0014945   0.0002489   0.0005595
   64  -0.0001107   0.0005310   0.0020946   0.0001832  -0.0000243   0.0010983
   65   0.0004946   0.0057858  -0.0000308   0.0000030   0.0001857  -0.0000735
   66   0.0028041  -0.0000766  -0.0025444  -0.0002499   0.0000577  -0.0014309
           43          44          45          46          47          48
    1   0.0002361   0.0006545  -0.0029607   0.0000058   0.0000044   0.0005052
    2   0.0005787   0.0055238   0.0003192   0.0000295   0.0002247  -0.0000402
    3  -0.0019026   0.0003464  -0.0027709  -0.0014560   0.0001405  -0.0003809
    4  -0.0003540   0.0008729   0.0001182  -0.0001333   0.0000956  -0.0000411
    5   0.0001562  -0.0002798   0.0003478   0.0006164  -0.0000423   0.0003499
    6   0.0002512   0.0002073  -0.0002586  -0.0000242  -0.0001135   0.0000800
    7   0.0003893   0.0001373   0.0002053   0.0000281  -0.0000171  -0.0000323
    8   0.0000748   0.0000023  -0.0001710  -0.0002129  -0.0000374  -0.0001206
    9   0.0002669  -0.0001238  -0.0002247  -0.0000434   0.0000438   0.0000027
   10  -0.0000551   0.0000534  -0.0001069   0.0000924  -0.0000434   0.0000370
   11  -0.0001267   0.0002770  -0.0001880   0.0002322  -0.0000180   0.0001964
   12   0.0000683  -0.0000411   0.0003300   0.0001045  -0.0000358  -0.0000477
   13   0.0001102   0.0000741   0.0002257  -0.0001722   0.0000260  -0.0001623
   14   0.0000645  -0.0000413   0.0001838  -0.0001624   0.0000293  -0.0001407
   15  -0.0000455  -0.0000272  -0.0000151   0.0000169   0.0000065   0.0000224
   16  -0.0001404   0.0000130  -0.0003923   0.0002668  -0.0000250   0.0002557
   17   0.0000716   0.0000317   0.0001068  -0.0001124  -0.0000133  -0.0001009
   18  -0.0000046  -0.0001419  -0.0000928  -0.0000669   0.0000391  -0.0000010
   19   0.0001579  -0.0000466   0.0002262  -0.0003187   0.0000371  -0.0002558
   20  -0.0000314   0.0000078  -0.0000412   0.0000555  -0.0000068   0.0000451
   21  -0.0000152   0.0000070  -0.0000226   0.0000298  -0.0000087   0.0000288
   22   0.0000363  -0.0000134   0.0001039  -0.0000438   0.0000275  -0.0000964
   23   0.0000383   0.0002252  -0.0001046   0.0000663   0.0000135   0.0000764
   24   0.0000355   0.0001933   0.0002459   0.0001133  -0.0000169   0.0000043
   25  -0.0000127  -0.0000629   0.0000163  -0.0000406  -0.0000022  -0.0000345
   26   0.0000079  -0.0000259   0.0000264  -0.0000034   0.0000023  -0.0000055
   27   0.0000073   0.0000266   0.0000066  -0.0000018  -0.0000066  -0.0000045
   28  -0.0005425  -0.0008068   0.0000219  -0.0003089  -0.0000466  -0.0001436
   29  -0.0000616  -0.0000632  -0.0001916  -0.0006237   0.0000876  -0.0003871
   30   0.0001530  -0.0002048  -0.0001759  -0.0000049   0.0001170   0.0000422
   31   0.0002775  -0.0002484   0.0002491   0.0000644   0.0000060  -0.0000198
   32  -0.0001134   0.0000118   0.0000929   0.0002139  -0.0000755   0.0001381
   33   0.0002202   0.0000131  -0.0001881  -0.0000341  -0.0000281   0.0000187
   34  -0.0354855   0.0041979  -0.0146423  -0.0022828   0.0005843   0.0010284
   35   0.0053705   0.0041360   0.0005775   0.0005126   0.0039218  -0.0000555
   36  -0.0674980   0.0056947   0.0442087   0.0049984  -0.0004452   0.0023623
   37  -0.2838994   0.0222353  -0.0093215  -0.0251734   0.0029526  -0.0108602
   38   0.0209852  -0.0578052   0.0014526   0.0033604   0.0025742   0.0013682
   39   0.0538658  -0.0044143  -0.0981661  -0.0320578   0.0033866  -0.0121756
   40  -0.0145291   0.0010181   0.0329615  -0.0075854   0.0005584   0.0050557
   41   0.0014674   0.0029820  -0.0026282   0.0007458  -0.0009365  -0.0006207
   42   0.0103960  -0.0004751  -0.0231379  -0.0022701   0.0001341   0.0034908
   43   0.5604562  -0.0417053  -0.0402934  -0.0858981   0.0067887  -0.0614141
   44  -0.0417053   0.1143237  -0.0064835   0.0068292  -0.0232443   0.0083779
   45  -0.0402934  -0.0064835   0.5529467  -0.0614782   0.0083219  -0.1200287
   46  -0.0858981   0.0068292  -0.0614782   0.1219990  -0.0119903   0.0898284
   47   0.0067887  -0.0232443   0.0083219  -0.0119903   0.0123657  -0.0124433
   48  -0.0614141   0.0083779  -0.1200287   0.0898284  -0.0124433   0.1706703
   49  -0.1228517   0.0041145   0.0998155  -0.0025362   0.0011587  -0.0273117
   50   0.0052607  -0.0574381  -0.0042702   0.0006519   0.0032406   0.0034535
   51   0.0366345   0.0014839  -0.2696139  -0.0050120   0.0013189  -0.0352903
   52  -0.0314495   0.0030831   0.0046099   0.0018176  -0.0002889   0.0002086
   53   0.0025717   0.0028889  -0.0002587  -0.0004514  -0.0009460   0.0000916
   54   0.0278667  -0.0023969  -0.0048017   0.0069439  -0.0005258  -0.0053197
   55   0.0582593  -0.0040800  -0.0418950   0.0010411   0.0001140   0.0065153
   56  -0.0051705   0.0068027   0.0053392   0.0002196   0.0037351  -0.0005005
   57   0.0094848   0.0003431  -0.0515294   0.0017529  -0.0000374  -0.0015397
   58  -0.0017526   0.0006954  -0.0021184  -0.0000408   0.0000584  -0.0014206
   59   0.0007294   0.0050695   0.0003365   0.0000275   0.0002360   0.0001607
   60  -0.0030624   0.0004357  -0.0012087  -0.0000518   0.0000302  -0.0008989
   61  -0.0423493   0.0030119   0.0337489  -0.0008557   0.0000455  -0.0015744
   62   0.0030347  -0.0026755  -0.0026397   0.0000395  -0.0007351   0.0001604
   63   0.0341385  -0.0027196  -0.0253998  -0.0012355   0.0001274  -0.0010878
   64  -0.0006064  -0.0000281   0.0009064   0.0000747  -0.0000439  -0.0000675
   65   0.0000090  -0.0007077  -0.0001287  -0.0000440  -0.0003756  -0.0000028
   66   0.0008451  -0.0001010  -0.0000964  -0.0000511  -0.0000045   0.0000522
           49          50          51          52          53          54
    1  -0.0008605  -0.0000339  -0.0004191   0.0012916  -0.0001471  -0.0002149
    2  -0.0000449  -0.0011339   0.0000707  -0.0000917  -0.0002892  -0.0000031
    3  -0.0003000   0.0000190  -0.0016414   0.0000806  -0.0000065   0.0001689
    4   0.0002490  -0.0002934   0.0000117  -0.0003595   0.0000326   0.0000605
    5  -0.0001626   0.0002458   0.0000533   0.0004882  -0.0000707  -0.0000636
    6   0.0000521  -0.0003397   0.0002437   0.0000425   0.0000933  -0.0000055
    7  -0.0000493   0.0001976  -0.0001077  -0.0000999  -0.0000074   0.0000225
    8  -0.0000587   0.0000517  -0.0000602  -0.0001765   0.0000233   0.0000236
    9   0.0000061   0.0000996   0.0002842   0.0000090  -0.0000326  -0.0000049
   10  -0.0000886  -0.0000061   0.0000779   0.0001237  -0.0000104  -0.0000273
   11  -0.0003859  -0.0000416   0.0001094   0.0002528  -0.0000263  -0.0000445
   12  -0.0000071   0.0000705   0.0000198  -0.0000523  -0.0000386   0.0000221
   13   0.0002572  -0.0000475  -0.0001012  -0.0003214   0.0000191   0.0000569
   14   0.0002481  -0.0000171  -0.0000809  -0.0002628   0.0000271   0.0000456
   15  -0.0000192   0.0000058  -0.0000225   0.0000312   0.0000003  -0.0000079
   16  -0.0004334   0.0000478   0.0001546   0.0004606  -0.0000461  -0.0000882
   17   0.0001549  -0.0000125  -0.0000477  -0.0001655   0.0000050   0.0000271
   18   0.0000664   0.0001219  -0.0000071  -0.0000214  -0.0000100  -0.0000197
   19   0.0004256  -0.0000180  -0.0001299  -0.0004275   0.0000413   0.0000729
   20  -0.0000777  -0.0000132   0.0000225   0.0000739  -0.0000055  -0.0000121
   21  -0.0000458  -0.0000040   0.0000102   0.0000437  -0.0000056  -0.0000060
   22   0.0001695  -0.0000388  -0.0000195  -0.0001287   0.0000201   0.0000175
   23  -0.0000528  -0.0000549   0.0000298   0.0002199  -0.0000221  -0.0000362
   24  -0.0000417  -0.0002034   0.0000490  -0.0000014   0.0000599   0.0000031
   25   0.0000319   0.0000181  -0.0000110  -0.0000713   0.0000095   0.0000112
   26   0.0000026   0.0000053  -0.0000129  -0.0000183   0.0000017   0.0000049
   27  -0.0000129  -0.0000015  -0.0000219   0.0000133  -0.0000024  -0.0000050
   28   0.0003430   0.0002889   0.0000312  -0.0005119   0.0000388   0.0000786
   29   0.0002335   0.0001279  -0.0001093  -0.0005588   0.0000248   0.0000816
   30   0.0001307   0.0003018   0.0001891  -0.0000084  -0.0001051   0.0000123
   31  -0.0000323  -0.0001303  -0.0001547  -0.0000555   0.0000180   0.0000195
   32   0.0000338   0.0000958   0.0001395   0.0002112  -0.0000153  -0.0000335
   33  -0.0000187  -0.0000521   0.0002346   0.0000252   0.0000218  -0.0000056
   34  -0.0000648   0.0000135  -0.0085410  -0.0018470   0.0000832   0.0003743
   35   0.0000430  -0.0020826   0.0023223   0.0000428  -0.0009510  -0.0000750
   36  -0.0108299   0.0025751  -0.0699385   0.0017955  -0.0002004   0.0010118
   37  -0.0117737  -0.0004605   0.0886417   0.0028052   0.0001888  -0.0026712
   38   0.0006965   0.0034417  -0.0088232   0.0000888   0.0040456   0.0004297
   39   0.0299331  -0.0032601   0.0187105   0.0011525   0.0000658  -0.0035420
   40  -0.0027869   0.0007728  -0.0041165  -0.0010481   0.0000676   0.0014201
   41   0.0006600   0.0040307   0.0004153   0.0000949   0.0000816  -0.0001291
   42  -0.0002351   0.0000222   0.0032207   0.0008879  -0.0000676  -0.0004882
   43  -0.1228517   0.0052607   0.0366345  -0.0314495   0.0025717   0.0278667
   44   0.0041145  -0.0574381   0.0014839   0.0030831   0.0028889  -0.0023969
   45   0.0998155  -0.0042702  -0.2696139   0.0046099  -0.0002587  -0.0048017
   46  -0.0025362   0.0006519  -0.0050120   0.0018176  -0.0004514   0.0069439
   47   0.0011587   0.0032406   0.0013189  -0.0002889  -0.0009460  -0.0005258
   48  -0.0273117   0.0034535  -0.0352903   0.0002086   0.0000916  -0.0053197
   49   0.5086160  -0.0377338   0.0266113  -0.1544746   0.0117142   0.0159305
   50  -0.0377338   0.1193491  -0.0144176   0.0116763  -0.0236160  -0.0007727
   51   0.0266113  -0.0144176   0.6211641   0.0196243  -0.0011080  -0.0414224
   52  -0.1544746   0.0116763   0.0196243   0.2259347  -0.0191514  -0.0279149
   53   0.0117142  -0.0236160  -0.0011080  -0.0191514   0.0126947   0.0014273
   54   0.0159305  -0.0007727  -0.0414224  -0.0279149   0.0014273   0.0489964
   55  -0.1757395   0.0124627  -0.0644466  -0.0444830   0.0050314  -0.0198689
   56   0.0141484  -0.0615870   0.0104035   0.0044546   0.0041359   0.0018239
   57  -0.1302067   0.0166174  -0.2556567   0.0043155  -0.0004501   0.0066177
   58   0.0084752  -0.0000915  -0.0195922   0.0006967  -0.0002946  -0.0011524
   59  -0.0008002   0.0026964   0.0024182  -0.0003395  -0.0025614  -0.0000144
   60   0.0111616  -0.0005310  -0.0188313   0.0008079  -0.0001483   0.0013033
   61  -0.0431535   0.0064954  -0.0707443   0.0034662   0.0001321  -0.0003147
   62   0.0051481   0.0061143   0.0058652   0.0002447   0.0045237   0.0001835
   63  -0.0161119   0.0005654   0.0469415  -0.0060640   0.0007121  -0.0026235
   64  -0.0037251   0.0009692   0.0016104  -0.0013180   0.0001403  -0.0006224
   65   0.0009597   0.0065963   0.0000056   0.0001222   0.0000512   0.0000596
   66   0.0014296   0.0000007   0.0013747   0.0004151  -0.0000386   0.0001168
           55          56          57          58          59          60
    1   0.0025771   0.0004112   0.0017750  -0.0000402   0.0000096  -0.0000584
    2   0.0003422   0.0063652   0.0002214  -0.0000293   0.0001026   0.0000096
    3   0.0022474   0.0000059  -0.0043772   0.0011146  -0.0000992   0.0000008
    4  -0.0004725   0.0009686   0.0002565  -0.0001586   0.0000574   0.0000116
    5   0.0005689  -0.0004594  -0.0007089   0.0003112   0.0001213  -0.0000623
    6  -0.0001963  -0.0003313   0.0000205   0.0000209   0.0000308  -0.0000116
    7   0.0004474   0.0000225  -0.0002035   0.0000563  -0.0000047   0.0000053
    8   0.0000799   0.0000365   0.0003326  -0.0001269  -0.0001123   0.0000217
    9  -0.0003928   0.0000909  -0.0001861   0.0000168  -0.0000021  -0.0000034
   10  -0.0000648   0.0000432   0.0000324   0.0000032   0.0000086   0.0000023
   11   0.0000938   0.0001957  -0.0000499   0.0000424  -0.0000016   0.0000019
   12  -0.0000002   0.0002895   0.0001844  -0.0000595   0.0000233  -0.0000098
   13  -0.0000525   0.0001574  -0.0000197  -0.0000475  -0.0000079   0.0000074
   14  -0.0000876   0.0000361  -0.0000056  -0.0000453  -0.0000084   0.0000042
   15   0.0000275  -0.0000369   0.0000228  -0.0000012  -0.0000038   0.0000021
   16   0.0001391   0.0000019   0.0000319   0.0000498  -0.0000037  -0.0000139
   17  -0.0000270   0.0000491   0.0000135  -0.0000259  -0.0000042   0.0000033
   18  -0.0000377  -0.0000938  -0.0000587   0.0000155  -0.0000026   0.0000061
   19  -0.0001262  -0.0000186   0.0000778  -0.0000850   0.0000062   0.0000085
   20   0.0000164   0.0000184  -0.0000120   0.0000126  -0.0000056  -0.0000011
   21   0.0000194   0.0000255  -0.0000023   0.0000091  -0.0000003  -0.0000016
   22  -0.0000963  -0.0000632  -0.0000016  -0.0000207  -0.0000001   0.0000039
   23   0.0001056   0.0002800   0.0000184   0.0000433  -0.0000277  -0.0000168
   24  -0.0000457  -0.0001920   0.0001874  -0.0000717  -0.0000110  -0.0000072
   25  -0.0000541  -0.0000915   0.0000167  -0.0000215   0.0000041   0.0000051
   26   0.0000137  -0.0000198  -0.0000151   0.0000029   0.0000044   0.0000023
   27   0.0000269  -0.0000036  -0.0000037   0.0000040   0.0000049   0.0000026
   28  -0.0008259  -0.0009271   0.0003367  -0.0002306   0.0000117   0.0000292
   29  -0.0005646  -0.0002569   0.0005614  -0.0002508   0.0001788   0.0000727
   30  -0.0001341   0.0003983   0.0000727   0.0000166  -0.0000362  -0.0000131
   31   0.0004745  -0.0000413  -0.0002313   0.0000751  -0.0000345   0.0000014
   32  -0.0001844   0.0000724  -0.0003184   0.0000948  -0.0001284  -0.0000284
   33  -0.0003548  -0.0000529  -0.0001625   0.0000143   0.0000052  -0.0000025
   34  -0.0135314   0.0010361   0.0347326  -0.0048570   0.0010953  -0.0001080
   35   0.0002114   0.0069181  -0.0037312   0.0011111   0.0064718   0.0001199
   36   0.0817042  -0.0081284   0.0176388   0.0000231   0.0000940   0.0019326
   37  -0.0583473   0.0059822  -0.0241834  -0.0010780   0.0000342  -0.0007232
   38   0.0060253  -0.0025499   0.0024932   0.0000476  -0.0008034   0.0000428
   39  -0.0252228   0.0026391  -0.0097446  -0.0008167   0.0000540   0.0002617
   40   0.0002176  -0.0001339   0.0012448   0.0000961  -0.0000407   0.0000155
   41  -0.0001188  -0.0008481  -0.0000984  -0.0000430  -0.0003422  -0.0000115
   42   0.0015199  -0.0001317  -0.0017399   0.0001056  -0.0000212   0.0000767
   43   0.0582593  -0.0051705   0.0094848  -0.0017526   0.0007294  -0.0030624
   44  -0.0040800   0.0068027   0.0003431   0.0006954   0.0050695   0.0004357
   45  -0.0418950   0.0053392  -0.0515294  -0.0021184   0.0003365  -0.0012087
   46   0.0010411   0.0002196   0.0017529  -0.0000408   0.0000275  -0.0000518
   47   0.0001140   0.0037351  -0.0000374   0.0000584   0.0002360   0.0000302
   48   0.0065153  -0.0005005  -0.0015397  -0.0014206   0.0001607  -0.0008989
   49  -0.1757395   0.0141484  -0.1302067   0.0084752  -0.0008002   0.0111616
   50   0.0124627  -0.0615870   0.0166174  -0.0000915   0.0026964  -0.0005310
   51  -0.0644466   0.0104035  -0.2556567  -0.0195922   0.0024182  -0.0188313
   52  -0.0444830   0.0044546   0.0043155   0.0006967  -0.0003395   0.0008079
   53   0.0050314   0.0041359  -0.0004501  -0.0002946  -0.0025614  -0.0001483
   54  -0.0198689   0.0018239   0.0066177  -0.0011524  -0.0000144   0.0013033
   55   0.6820808  -0.0518605  -0.0417023  -0.0984651   0.0033235   0.1010832
   56  -0.0518605   0.1312248  -0.0095421   0.0034098  -0.0348935  -0.0032324
   57  -0.0417023  -0.0095421   0.7245029   0.1040450  -0.0034350  -0.3006772
   58  -0.0984651   0.0034098   0.1040450   0.1032919  -0.0046498  -0.1086513
   59   0.0033235  -0.0348935  -0.0034350  -0.0046498   0.0247129   0.0033126
   60   0.1010832  -0.0032324  -0.3006772  -0.1086513   0.0033126   0.3161753
   61  -0.3389168   0.0251058   0.0639828  -0.0068151   0.0010701  -0.0006523
   62   0.0269867  -0.0627493  -0.0045372   0.0002479   0.0034642   0.0001054
   63  -0.0037122   0.0017905  -0.1308759   0.0287745  -0.0027228   0.0012481
   64  -0.0140587   0.0023445  -0.0255375   0.0008684  -0.0004964   0.0001785
   65   0.0015483   0.0034938   0.0023407  -0.0005203  -0.0041693  -0.0001306
   66   0.0048659  -0.0005603   0.0073056  -0.0002758  -0.0000918   0.0006560
           61          62          63          64          65          66
    1  -0.0206646   0.0023483   0.0104621   0.0008398  -0.0003238  -0.0016160
    2   0.0016760   0.0043269  -0.0009156  -0.0005519  -0.0037010   0.0000899
    3   0.0310003  -0.0030531   0.0001858   0.0004743  -0.0003231   0.0009382
    4  -0.0002799   0.0001933  -0.0021905   0.0001026  -0.0006738   0.0004348
    5   0.0030428  -0.0016056  -0.0007677  -0.0003166   0.0006135   0.0002234
    6   0.0007597  -0.0006430  -0.0002326   0.0001164   0.0002663   0.0000008
    7   0.0001823  -0.0015211  -0.0002058  -0.0000752   0.0001337   0.0000688
    8  -0.0012132  -0.0003513  -0.0001326   0.0001151  -0.0002201   0.0000307
    9   0.0008500   0.0005001   0.0000513   0.0000742  -0.0000368  -0.0000536
   10  -0.0002694   0.0000673   0.0000836  -0.0000871  -0.0000611   0.0000642
   11   0.0003774   0.0000267   0.0000862  -0.0000660  -0.0001021   0.0002179
   12  -0.0010575  -0.0004071  -0.0001049  -0.0000473  -0.0000254  -0.0000613
   13  -0.0002366  -0.0000300  -0.0002365   0.0000274  -0.0000848  -0.0000420
   14  -0.0001759   0.0000945  -0.0001634   0.0000298  -0.0000834  -0.0000680
   15  -0.0000518   0.0001238   0.0000291  -0.0000063  -0.0000029   0.0000013
   16   0.0003052  -0.0000228   0.0000208  -0.0000661  -0.0000086   0.0000983
   17  -0.0001612   0.0000692  -0.0000858   0.0000296  -0.0000256  -0.0000590
   18   0.0001427   0.0000976   0.0000413   0.0000332  -0.0000007  -0.0000400
   19  -0.0005859   0.0000754  -0.0002832   0.0000666   0.0000006  -0.0001304
   20   0.0000942  -0.0000147   0.0000501  -0.0000131  -0.0000152   0.0000223
   21   0.0000684  -0.0000331   0.0000182  -0.0000115  -0.0000079   0.0000212
   22  -0.0003507   0.0000367  -0.0000436  -0.0000618   0.0001062   0.0000262
   23   0.0001506   0.0001365   0.0001879  -0.0000343  -0.0002429  -0.0001232
   24  -0.0008975   0.0003556  -0.0001026  -0.0000411   0.0000985  -0.0000502
   25  -0.0001459   0.0000157  -0.0000654   0.0000140   0.0000525   0.0000167
   26   0.0000173   0.0000234   0.0000209   0.0000040   0.0000036   0.0000021
   27  -0.0000684  -0.0000523   0.0000572   0.0000020  -0.0000252  -0.0000060
   28  -0.0010523  -0.0002040  -0.0019906   0.0003433   0.0007256   0.0003845
   29  -0.0031222  -0.0010181   0.0010740   0.0003625   0.0005285  -0.0002369
   30   0.0007041   0.0005554  -0.0002206   0.0000875  -0.0003426  -0.0000436
   31   0.0006366   0.0012457  -0.0000916  -0.0000735  -0.0002948  -0.0000335
   32   0.0010339  -0.0008362   0.0001799  -0.0001422  -0.0001081  -0.0000229
   33   0.0006711  -0.0006317   0.0000281   0.0000439   0.0001048  -0.0000095
   34  -0.1470774   0.0065675   0.1011251   0.0095434  -0.0002687  -0.0178276
   35   0.0078229  -0.0608330  -0.0045248  -0.0007778   0.0034100   0.0021810
   36   0.0354711   0.0017978  -0.2884705   0.0116549  -0.0003651  -0.0185302
   37   0.0613219  -0.0042794  -0.0428367  -0.0001107   0.0004946   0.0028041
   38  -0.0054858   0.0083272   0.0056793   0.0005310   0.0057858  -0.0000766
   39   0.0122996   0.0002181  -0.0597134   0.0020946  -0.0000308  -0.0025444
   40  -0.0012592   0.0005416  -0.0014945   0.0001832   0.0000030  -0.0002499
   41   0.0006623   0.0039891   0.0002489  -0.0000243   0.0001857   0.0000577
   42  -0.0071137   0.0007863   0.0005595   0.0010983  -0.0000735  -0.0014309
   43  -0.0423493   0.0030347   0.0341385  -0.0006064   0.0000090   0.0008451
   44   0.0030119  -0.0026755  -0.0027196  -0.0000281  -0.0007077  -0.0001010
   45   0.0337489  -0.0026397  -0.0253998   0.0009064  -0.0001287  -0.0000964
   46  -0.0008557   0.0000395  -0.0012355   0.0000747  -0.0000440  -0.0000511
   47   0.0000455  -0.0007351   0.0001274  -0.0000439  -0.0003756  -0.0000045
   48  -0.0015744   0.0001604  -0.0010878  -0.0000675  -0.0000028   0.0000522
   49  -0.0431535   0.0051481  -0.0161119  -0.0037251   0.0009597   0.0014296
   50   0.0064954   0.0061143   0.0005654   0.0009692   0.0065963   0.0000007
   51  -0.0707443   0.0058652   0.0469415   0.0016104   0.0000056   0.0013747
   52   0.0034662   0.0002447  -0.0060640  -0.0013180   0.0001222   0.0004151
   53   0.0001321   0.0045237   0.0007121   0.0001403   0.0000512  -0.0000386
   54  -0.0003147   0.0001835  -0.0026235  -0.0006224   0.0000596   0.0001168
   55  -0.3389168   0.0269867  -0.0037122  -0.0140587   0.0015483   0.0048659
   56   0.0251058  -0.0627493   0.0017905   0.0023445   0.0034938  -0.0005603
   57   0.0639828  -0.0045372  -0.1308759  -0.0255375   0.0023407   0.0073056
   58  -0.0068151   0.0002479   0.0287745   0.0008684  -0.0005203  -0.0002758
   59   0.0010701   0.0034642  -0.0027228  -0.0004964  -0.0041693  -0.0000918
   60  -0.0006523   0.0001054   0.0012481   0.0001785  -0.0001306   0.0006560
   61   0.6985516  -0.0561399   0.0380082  -0.1604514   0.0155604  -0.1352342
   62  -0.0561399   0.1378785  -0.0163160   0.0154045  -0.0381555   0.0175622
   63   0.0380082  -0.0163160   0.6949848  -0.1360479   0.0176255  -0.2353092
   64  -0.1604514   0.0154045  -0.1360479   0.1685707  -0.0174358   0.1440071
   65   0.0155604  -0.0381555   0.0176255  -0.0174358   0.0272379  -0.0190050
   66  -0.1352342   0.0175622  -0.2353092   0.1440071  -0.0190050   0.2477085
 **********************************************************************
 **                                                                  **
 **                       VIBRATIONAL ANALYSIS                       **
 **                       --------------------                       **
 **                                                                  **
 **        VIBRATIONAL FREQUENCIES (CM**-1) AND NORMAL MODES         **
 **     FORCE CONSTANTS (mDYN/ANGSTROM) AND REDUCED MASSES (AMU)     **
 **                  INFRARED INTENSITIES (KM/MOL)                   **
 **                                                                  **
 **********************************************************************


 Mode:                 1                      2                      3
 Frequency:        24.33                  32.02                  34.24
 Force Cnst:      0.0060                 0.0150                 0.0157
 Red. Mass:      17.2833                24.7640                22.7889
 IR Active:          YES                    YES                    YES
 IR Intens:        0.130                  0.051                  0.043
 Raman Active:       YES                    YES                    YES
               X      Y      Z        X      Y      Z        X      Y      Z
 C         -0.003 -0.036  0.026    0.015 -0.031 -0.209   -0.002 -0.189  0.033
 C         -0.016 -0.032 -0.075    0.003 -0.019 -0.174   -0.092 -0.118  0.023
 Cl        -0.037 -0.034 -0.198   -0.039 -0.027 -0.341   -0.221 -0.176  0.038
 C         -0.017 -0.029 -0.073    0.024 -0.002  0.011   -0.086 -0.001 -0.006
 Cl        -0.034 -0.023 -0.220    0.011  0.012  0.104   -0.208  0.088 -0.023
 C         -0.001 -0.031  0.050    0.058  0.003  0.145    0.018  0.043 -0.020
 Cl         0.003 -0.027  0.078    0.098  0.023  0.493    0.034  0.194 -0.073
 C          0.014 -0.035  0.153    0.062 -0.007  0.030    0.111 -0.025  0.003
 H          0.025 -0.036  0.241    0.084 -0.002  0.107    0.192  0.011 -0.007
 C          0.011 -0.037  0.137    0.040 -0.023 -0.148    0.098 -0.140  0.030
 Cl         0.027 -0.044  0.249    0.052 -0.036 -0.261    0.217 -0.221  0.046
 C         -0.005 -0.048  0.016    0.019 -0.043 -0.158   -0.009 -0.244  0.023
 C          0.017  0.102  0.013   -0.067 -0.018 -0.087    0.018 -0.134  0.013
 Cl         0.054  0.343  0.023   -0.199 -0.018 -0.142    0.036 -0.188  0.021
 C          0.013  0.067  0.002   -0.051  0.012  0.032    0.034  0.050 -0.004
 Cl         0.040  0.268 -0.000   -0.165  0.072  0.125    0.074  0.267 -0.014
 C         -0.016 -0.132 -0.006    0.055  0.004  0.074    0.019  0.087 -0.011
 Cl        -0.026 -0.213 -0.023    0.084  0.054  0.226    0.043  0.399 -0.029
 C         -0.038 -0.275 -0.003    0.141 -0.036  0.004   -0.015 -0.097 -0.002
 H         -0.059 -0.421 -0.010    0.223 -0.045  0.038   -0.029 -0.083 -0.009
 C         -0.032 -0.231  0.008    0.121 -0.057 -0.113   -0.027 -0.255  0.015
 H         -0.050 -0.347  0.010    0.191 -0.077 -0.168   -0.050 -0.349  0.023
 TransDip  -0.001 -0.011  0.004    0.007 -0.002 -0.002    0.002 -0.006  0.000

 Mode:                 4                      5                      6
 Frequency:        72.54                  79.00                  98.29
 Force Cnst:      0.0996                 0.1127                 0.1295
 Red. Mass:      32.1298                30.6605                22.7518
 IR Active:          YES                    YES                    YES
 IR Intens:        0.019                  0.012                  0.075
 Raman Active:       YES                    YES                    YES
               X      Y      Z        X      Y      Z        X      Y      Z
 C          0.005  0.010 -0.089   -0.003 -0.073 -0.016    0.013  0.001 -0.213
 C          0.008  0.008 -0.095   -0.021 -0.061 -0.021    0.037 -0.003 -0.063
 Cl        -0.017  0.014 -0.375   -0.066 -0.078 -0.088    0.111 -0.003  0.430
 C          0.027  0.000  0.086   -0.017 -0.036  0.013    0.040 -0.001 -0.066
 Cl         0.087 -0.013  0.657   -0.037 -0.018  0.113    0.047 -0.004 -0.060
 C          0.007  0.004 -0.087    0.003 -0.027 -0.011    0.050  0.002 -0.041
 Cl        -0.023  0.005 -0.370    0.003  0.005 -0.054    0.064  0.005  0.067
 C          0.004  0.006 -0.080    0.021 -0.040 -0.012    0.055  0.003  0.017
 H         -0.002  0.006 -0.124    0.037 -0.033 -0.019    0.065 -0.001  0.148
 C          0.016  0.006  0.028    0.018 -0.065  0.003    0.046  0.002 -0.047
 Cl         0.045  0.000  0.351    0.058 -0.093  0.047    0.111 -0.026  0.346
 C          0.004  0.011 -0.095   -0.003 -0.077 -0.014   -0.004 -0.008 -0.263
 C         -0.027 -0.000 -0.073    0.004  0.044 -0.007   -0.076  0.004 -0.218
 Cl        -0.086 -0.065 -0.098    0.052  0.578  0.002   -0.244  0.032 -0.297
 C         -0.021  0.024 -0.032   -0.010 -0.106 -0.004   -0.075 -0.002 -0.117
 Cl        -0.059  0.129  0.006   -0.055 -0.555 -0.012   -0.208  0.009 -0.024
 C          0.010 -0.016 -0.018    0.009  0.022  0.001    0.008 -0.013 -0.086
 Cl         0.013 -0.089  0.034    0.044  0.387  0.023    0.034  0.021  0.052
 C          0.040 -0.015 -0.042    0.008 -0.038 -0.004    0.075 -0.039 -0.143
 H          0.066 -0.037 -0.030    0.017  0.022 -0.001    0.141 -0.055 -0.115
 C          0.036  0.017 -0.080   -0.006 -0.172 -0.013    0.056 -0.037 -0.236
 H          0.061  0.028 -0.099   -0.012 -0.274 -0.019    0.107 -0.053 -0.276
 TransDip   0.002  0.001 -0.004    0.001 -0.003 -0.001    0.008 -0.002 -0.003

 Mode:                 7                      8                      9
 Frequency:       133.72                 151.55                 165.74
 Force Cnst:      0.0820                 0.2518                 0.1667
 Red. Mass:       7.7811                18.6095                10.3006
 IR Active:          YES                    YES                    YES
 IR Intens:        0.700                  0.114                  0.175
 Raman Active:       YES                    YES                    YES
               X      Y      Z        X      Y      Z        X      Y      Z
 C         -0.006 -0.087 -0.012   -0.001  0.005  0.142    0.023 -0.009  0.038
 C         -0.021 -0.080 -0.002    0.070 -0.010  0.129    0.005 -0.005  0.123
 Cl        -0.079 -0.111  0.020    0.197  0.057 -0.075   -0.074 -0.033  0.006
 C         -0.024 -0.043 -0.003    0.089 -0.010  0.146    0.008 -0.004  0.204
 Cl        -0.083 -0.006  0.007    0.142 -0.049 -0.046   -0.045  0.018 -0.036
 C          0.001 -0.032 -0.010    0.121  0.008  0.196    0.013 -0.014  0.326
 Cl         0.009  0.013  0.007    0.094  0.004 -0.126   -0.040  0.003 -0.166
 C          0.018 -0.046 -0.017    0.112  0.037  0.281    0.037 -0.029  0.488
 H          0.038 -0.037 -0.017    0.091  0.028  0.283    0.053 -0.028  0.573
 C          0.010 -0.082 -0.016    0.092  0.021  0.183    0.013 -0.018  0.239
 Cl         0.079 -0.133 -0.001    0.309 -0.142 -0.153   -0.115  0.055 -0.103
 C          0.009  0.027 -0.010   -0.076  0.009  0.069    0.031 -0.003 -0.099
 C          0.010  0.041 -0.008   -0.112  0.011  0.070    0.037  0.000 -0.102
 Cl         0.012  0.095 -0.009   -0.206  0.024  0.044    0.010  0.002 -0.125
 C          0.016  0.090 -0.003   -0.130  0.016  0.037    0.039 -0.001 -0.057
 Cl         0.005  0.016 -0.001   -0.147  0.014  0.036   -0.018  0.001 -0.016
 C          0.031  0.186  0.002   -0.195  0.029  0.005    0.085 -0.004 -0.036
 Cl         0.002 -0.149  0.004   -0.239  0.020 -0.141    0.115 -0.015  0.088
 C          0.056  0.424  0.005   -0.200  0.042  0.011    0.097 -0.000 -0.050
 H          0.073  0.591  0.010   -0.201  0.051  0.012    0.112  0.003 -0.044
 C          0.044  0.321 -0.001   -0.179  0.033  0.042    0.077 -0.003 -0.086
 H          0.059  0.441 -0.001   -0.232  0.049  0.086    0.112 -0.004 -0.114
 TransDip   0.005  0.026 -0.000   -0.006  0.004  0.008    0.009 -0.002  0.010

 Mode:                10                     11                     12
 Frequency:       200.14                 211.70                 221.25
 Force Cnst:      0.6713                 0.7178                 0.9341
 Red. Mass:      28.4427                27.1830                32.3892
 IR Active:          YES                    YES                    YES
 IR Intens:        0.123                  0.015                  0.093
 Raman Active:       YES                    YES                    YES
               X      Y      Z        X      Y      Z        X      Y      Z
 C          0.027 -0.140  0.016   -0.109 -0.000 -0.035    0.045  0.008  0.045
 C          0.030 -0.159  0.006   -0.077  0.001 -0.020    0.029  0.017  0.025
 Cl         0.196 -0.129 -0.031    0.230  0.141 -0.015   -0.198 -0.080  0.010
 C         -0.007 -0.189  0.003   -0.094 -0.044 -0.003    0.043  0.031  0.012
 Cl         0.061 -0.270 -0.013    0.002 -0.134 -0.001    0.144 -0.031 -0.018
 C          0.042 -0.142 -0.009   -0.092 -0.020  0.014    0.037  0.019  0.000
 Cl         0.163  0.650 -0.002   -0.090  0.190  0.008    0.044 -0.018 -0.003
 C          0.064 -0.199 -0.020   -0.076 -0.016  0.032    0.037  0.017 -0.018
 H          0.058 -0.205 -0.031   -0.079 -0.019  0.060    0.035  0.018 -0.045
 C          0.023 -0.147 -0.003   -0.082 -0.015  0.003    0.039  0.019  0.007
 Cl        -0.355  0.083  0.035    0.094 -0.163 -0.012   -0.017  0.073  0.003
 C          0.015 -0.084  0.026   -0.118  0.009 -0.059    0.043  0.004  0.080
 C          0.003 -0.037  0.034   -0.107  0.011 -0.064   -0.012  0.028  0.144
 Cl        -0.085  0.027  0.004    0.240 -0.026  0.066   -0.575  0.050 -0.056
 C          0.011 -0.006  0.043   -0.157  0.019 -0.160    0.014  0.036  0.121
 Cl        -0.017 -0.002  0.071    0.058  0.007 -0.383    0.599 -0.055 -0.310
 C         -0.004  0.030  0.027   -0.149  0.012 -0.116   -0.062  0.029  0.081
 Cl        -0.033 -0.011 -0.127   -0.081 -0.007  0.555   -0.063 -0.004  0.153
 C         -0.004  0.067  0.031   -0.109  0.010 -0.143   -0.016 -0.003  0.062
 H          0.007  0.119  0.036   -0.131  0.013 -0.154   -0.002 -0.027  0.069
 C         -0.002 -0.004  0.025   -0.120  0.011 -0.076   -0.007 -0.014  0.074
 H         -0.012 -0.007  0.032   -0.150  0.013 -0.054   -0.034 -0.037  0.094
 TransDip   0.011 -0.001 -0.000    0.001  0.003 -0.001    0.008 -0.004 -0.004

 Mode:                13                     14                     15
 Frequency:       222.88                 240.57                 250.64
 Force Cnst:      0.9457                 0.7640                 0.2777
 Red. Mass:      32.3101                22.4068                 7.5026
 IR Active:          YES                    YES                    YES
 IR Intens:        0.018                  0.014                  0.967
 Raman Active:       YES                    YES                    YES
               X      Y      Z        X      Y      Z        X      Y      Z
 C          0.002  0.072 -0.008    0.086 -0.038  0.007    0.002 -0.004 -0.015
 C         -0.041  0.137  0.017    0.155 -0.113  0.009    0.012 -0.016 -0.037
 Cl        -0.555 -0.054  0.060   -0.100 -0.277  0.001   -0.022 -0.041  0.006
 C         -0.009  0.117  0.012    0.199 -0.035 -0.009    0.011 -0.007 -0.035
 Cl         0.615 -0.323 -0.071   -0.026  0.172  0.001    0.000  0.003  0.008
 C         -0.066  0.088 -0.001    0.285 -0.028 -0.042    0.016 -0.008 -0.010
 Cl        -0.071  0.117  0.014    0.371 -0.138 -0.036    0.026  0.006 -0.002
 C         -0.013  0.082 -0.022    0.194 -0.001 -0.054    0.009 -0.004  0.021
 H         -0.003  0.088 -0.031    0.141 -0.025 -0.070    0.006 -0.007  0.041
 C          0.001  0.083 -0.013    0.164  0.020 -0.024    0.002 -0.006  0.012
 Cl         0.110  0.035 -0.002   -0.128  0.275  0.023    0.001 -0.007 -0.003
 C         -0.022  0.016 -0.025   -0.018 -0.043 -0.005    0.007  0.095 -0.001
 C         -0.018 -0.029 -0.041   -0.084 -0.073  0.011    0.029  0.378  0.008
 Cl         0.175 -0.011  0.028    0.117  0.006  0.099    0.013 -0.087  0.011
 C         -0.036 -0.032 -0.054   -0.143 -0.063 -0.073    0.033  0.458  0.006
 Cl        -0.162  0.026  0.028   -0.145  0.037 -0.124   -0.031 -0.104 -0.003
 C         -0.022 -0.015 -0.041   -0.194 -0.017 -0.073    0.018  0.304  0.004
 Cl        -0.017  0.006  0.031   -0.217  0.020  0.178   -0.018 -0.058  0.004
 C         -0.023  0.019 -0.041   -0.140  0.054 -0.103   -0.014 -0.070 -0.008
 H         -0.026  0.043 -0.043   -0.125  0.120 -0.097   -0.038 -0.355 -0.013
 C         -0.023  0.038 -0.030   -0.119  0.044 -0.043   -0.025 -0.209 -0.009
 H         -0.024  0.085 -0.024   -0.193  0.110  0.021   -0.066 -0.575 -0.014
 TransDip   0.002 -0.004  0.001    0.000 -0.003  0.003   -0.003 -0.031  0.001

 Mode:                16                     17                     18
 Frequency:       285.21                 327.83                 342.32
 Force Cnst:      0.3643                 1.5310                 0.5198
 Red. Mass:       7.6007                24.1791                 7.5287
 IR Active:          YES                    YES                    YES
 IR Intens:        0.337                  0.260                  0.160
 Raman Active:       YES                    YES                    YES
               X      Y      Z        X      Y      Z        X      Y      Z
 C          0.020 -0.005  0.176    0.047 -0.068 -0.011   -0.016  0.077  0.024
 C          0.043 -0.010  0.402    0.157 -0.069 -0.035    0.040 -0.018 -0.004
 Cl         0.001  0.000 -0.071    0.094 -0.210 -0.010   -0.036 -0.084  0.003
 C          0.045 -0.007  0.425    0.189  0.222 -0.033    0.011 -0.078 -0.016
 Cl        -0.010  0.009 -0.087    0.321  0.436 -0.020   -0.091 -0.082  0.009
 C          0.005  0.000  0.084   -0.065  0.120  0.005    0.016 -0.068 -0.019
 Cl        -0.006  0.002  0.008   -0.137  0.056  0.015    0.052  0.030 -0.002
 C         -0.038  0.007 -0.331   -0.100  0.055  0.026   -0.051 -0.011  0.003
 H         -0.066  0.018 -0.665    0.070  0.126  0.023   -0.130 -0.046  0.008
 C         -0.014 -0.004 -0.103   -0.151 -0.188  0.019   -0.054  0.051  0.028
 Cl         0.001 -0.011  0.051   -0.258 -0.378  0.014    0.064 -0.015 -0.010
 C          0.005  0.011  0.010    0.048  0.167 -0.005    0.023  0.366  0.018
 C          0.036  0.025 -0.035    0.016  0.092  0.007    0.023  0.247  0.005
 Cl        -0.016 -0.003 -0.081    0.007 -0.011  0.003   -0.010 -0.024  0.001
 C          0.026  0.037 -0.039   -0.006 -0.023  0.006    0.002  0.007 -0.010
 Cl        -0.039 -0.004 -0.008   -0.003  0.002  0.005   -0.009 -0.002 -0.010
 C          0.019  0.022 -0.040   -0.043 -0.137 -0.003   -0.011 -0.286 -0.013
 Cl         0.038 -0.008  0.030   -0.055  0.035  0.011    0.040  0.057 -0.002
 C         -0.017 -0.013 -0.025   -0.018 -0.116 -0.018   -0.024 -0.257 -0.002
 H         -0.045 -0.044 -0.037   -0.006 -0.206 -0.012   -0.057 -0.466 -0.013
 C         -0.026 -0.014 -0.004    0.014  0.138 -0.015    0.027  0.320  0.019
 H         -0.038 -0.047  0.001    0.005  0.213 -0.000    0.048  0.492  0.020
 TransDip  -0.000 -0.003 -0.018    0.011  0.012  0.001   -0.007  0.011  0.001

 Mode:                19                     20                     21
 Frequency:       346.76                 359.15                 373.61
 Force Cnst:      1.9306                 0.8912                 2.6577
 Red. Mass:      27.2507                11.7269                32.3163
 IR Active:          YES                    YES                    YES
 IR Intens:        0.256                  0.233                  0.059
 Raman Active:       YES                    YES                    YES
               X      Y      Z        X      Y      Z        X      Y      Z
 C         -0.026 -0.010 -0.003    0.038 -0.016  0.470   -0.018  0.011  0.004
 C         -0.002 -0.011  0.001    0.010 -0.006  0.115   -0.083  0.165  0.012
 Cl         0.013 -0.012 -0.002    0.006 -0.005 -0.014   -0.238  0.532  0.034
 C          0.012  0.019  0.010   -0.031  0.015 -0.328   -0.008 -0.021  0.002
 Cl         0.036  0.037 -0.004    0.018  0.010  0.046   -0.027 -0.021  0.002
 C          0.011  0.017  0.015   -0.036  0.015 -0.380    0.158 -0.066 -0.013
 Cl         0.018 -0.004 -0.004    0.013 -0.004  0.057    0.534 -0.072 -0.058
 C         -0.001  0.017  0.006   -0.001  0.008 -0.023    0.022 -0.068 -0.002
 H          0.006  0.020  0.005   -0.004  0.011 -0.085    0.004 -0.083  0.002
 C         -0.009 -0.003 -0.006    0.042 -0.010  0.424   -0.075 -0.128  0.004
 Cl        -0.019 -0.012  0.003   -0.011  0.005 -0.058   -0.284 -0.417  0.018
 C         -0.031 -0.043  0.132   -0.008 -0.030  0.145   -0.018  0.032  0.003
 C         -0.133 -0.026  0.175    0.115 -0.029 -0.022    0.000  0.029 -0.007
 Cl        -0.234  0.017  0.435   -0.031  0.009 -0.177    0.005 -0.003 -0.012
 C         -0.129  0.009 -0.192    0.084 -0.013 -0.088    0.003  0.007  0.002
 Cl        -0.302  0.038 -0.367   -0.070  0.007 -0.008    0.008 -0.002  0.007
 C          0.189  0.016 -0.133    0.028  0.020 -0.110    0.002 -0.029  0.003
 Cl         0.458 -0.047 -0.100    0.101 -0.015  0.058    0.012  0.005 -0.000
 C          0.112  0.020 -0.051   -0.128  0.035 -0.023   -0.009 -0.024  0.009
 H         -0.080  0.069 -0.135   -0.255  0.074 -0.079   -0.015 -0.044  0.007
 C          0.098 -0.053  0.156   -0.143 -0.017  0.101   -0.006  0.036  0.008
 H          0.066 -0.072  0.177   -0.212 -0.019  0.153    0.004  0.056  0.003
 TransDip  -0.015  0.001 -0.006   -0.010  0.001  0.012   -0.007  0.003 -0.001

 Mode:                22                     23                     24
 Frequency:       456.32                 492.08                 506.04
 Force Cnst:      1.2878                 1.0492                 1.5784
 Red. Mass:      10.4971                 7.3545                10.4620
 IR Active:          YES                    YES                    YES
 IR Intens:       19.624                  1.113                  8.232
 Raman Active:       YES                    YES                    YES
               X      Y      Z        X      Y      Z        X      Y      Z
 C         -0.258  0.083 -0.065   -0.089  0.062  0.026    0.072 -0.091  0.019
 C         -0.092 -0.038 -0.143   -0.003 -0.003  0.170   -0.029 -0.012 -0.221
 Cl         0.052 -0.122  0.003    0.018 -0.054 -0.014   -0.012  0.055  0.017
 C         -0.036  0.024  0.025   -0.014  0.013  0.007   -0.004 -0.007 -0.015
 Cl         0.041  0.006 -0.006    0.001 -0.013 -0.001    0.011  0.019  0.001
 C          0.032  0.056  0.170   -0.023  0.031 -0.179    0.033 -0.019  0.235
 Cl         0.146 -0.005 -0.034    0.064 -0.000  0.010   -0.060 -0.004 -0.014
 C         -0.168  0.190  0.035   -0.101  0.099  0.023    0.121 -0.098 -0.047
 H         -0.277  0.141  0.073   -0.157  0.073  0.062    0.186 -0.063 -0.158
 C         -0.215  0.149 -0.154   -0.095  0.077  0.151    0.113 -0.092 -0.142
 Cl         0.020 -0.010  0.011    0.006 -0.016 -0.011   -0.007  0.026  0.010
 C         -0.244  0.028  0.104   -0.078  0.040 -0.101    0.043 -0.088  0.256
 C         -0.066 -0.048 -0.032   -0.155 -0.012 -0.049    0.084 -0.022  0.113
 Cl         0.043  0.001 -0.118    0.058 -0.004 -0.049    0.047  0.003 -0.199
 C         -0.017 -0.057  0.003   -0.143 -0.044  0.133    0.031  0.120  0.061
 Cl         0.063 -0.000  0.052   -0.025  0.011 -0.131   -0.125  0.004 -0.176
 C          0.009  0.061  0.004    0.061  0.032  0.289    0.051 -0.051  0.154
 Cl         0.187 -0.026  0.003   -0.057  0.002 -0.058   -0.052  0.011 -0.009
 C         -0.219  0.066  0.139    0.214  0.007  0.258   -0.006 -0.084  0.279
 H         -0.364  0.113  0.076    0.379 -0.000  0.332   -0.109 -0.125  0.242
 C         -0.258 -0.066  0.151    0.183 -0.078 -0.009    0.057  0.102  0.347
 H         -0.237 -0.147  0.126    0.395 -0.164 -0.178    0.070  0.258  0.358
 TransDip  -0.138  0.027  0.021   -0.004  0.015  0.030    0.049 -0.022  0.074

 Mode:                25                     26                     27
 Frequency:       520.10                 543.59                 545.79
 Force Cnst:      0.8207                 1.2443                 0.8595
 Red. Mass:       5.1496                 7.1470                 4.8973
 IR Active:          YES                    YES                    YES
 IR Intens:        1.572                  2.901                  3.270
 Raman Active:       YES                    YES                    YES
               X      Y      Z        X      Y      Z        X      Y      Z
 C         -0.054 -0.065 -0.015   -0.062 -0.170 -0.005    0.002  0.043  0.057
 C         -0.075 -0.033  0.075   -0.186 -0.065 -0.050   -0.011  0.025 -0.326
 Cl         0.022 -0.002 -0.007    0.044 -0.002  0.001    0.003 -0.017  0.027
 C         -0.061  0.040  0.006   -0.142  0.123  0.072    0.025 -0.006  0.105
 Cl         0.020 -0.005 -0.002    0.019 -0.047 -0.008   -0.010 -0.007 -0.009
 C         -0.005  0.077 -0.068    0.018  0.231  0.007    0.012 -0.014  0.173
 Cl         0.015 -0.017  0.003    0.008 -0.045  0.000    0.013  0.005 -0.006
 C          0.042  0.051  0.021    0.158  0.142 -0.071   -0.073  0.030 -0.194
 H          0.101  0.073  0.084    0.334  0.232 -0.255   -0.167  0.030 -0.771
 C          0.030 -0.024  0.007    0.141 -0.094  0.120   -0.014  0.030  0.343
 Cl        -0.012  0.016  0.000   -0.043  0.018 -0.002    0.001 -0.011 -0.019
 C         -0.071 -0.143 -0.059   -0.080 -0.149 -0.064    0.014  0.018 -0.039
 C         -0.082 -0.263 -0.039   -0.040  0.322 -0.031   -0.013 -0.098 -0.019
 Cl         0.007  0.023  0.020    0.008 -0.023  0.012   -0.005  0.008  0.024
 C         -0.008  0.294  0.018   -0.045  0.056  0.026   -0.000  0.005 -0.004
 Cl         0.025 -0.029  0.022    0.024 -0.006  0.011    0.004 -0.001  0.006
 C         -0.003  0.101  0.016   -0.044 -0.311  0.030    0.014  0.081 -0.001
 Cl         0.032 -0.005 -0.006    0.037  0.018 -0.009   -0.018 -0.004 -0.001
 C         -0.037 -0.228 -0.001   -0.004  0.102  0.031    0.043 -0.037 -0.034
 H         -0.037 -0.523  0.003    0.065  0.453  0.054    0.071 -0.126 -0.021
 C         -0.008  0.239 -0.049   -0.032  0.006 -0.054    0.040  0.006 -0.053
 H          0.059  0.574 -0.069    0.028  0.124 -0.090    0.057  0.017 -0.065
 TransDip  -0.039  0.005 -0.007   -0.026  0.045 -0.016    0.006  0.014 -0.056

 Mode:                28                     29                     30
 Frequency:       564.77                 618.46                 633.57
 Force Cnst:      1.8749                 1.4936                 2.1298
 Red. Mass:       9.9766                 6.6277                 9.0056
 IR Active:          YES                    YES                    YES
 IR Intens:       19.813                  1.722                  1.532
 Raman Active:       YES                    YES                    YES
               X      Y      Z        X      Y      Z        X      Y      Z
 C          0.060  0.066  0.043    0.076 -0.041 -0.070   -0.028  0.024 -0.295
 C         -0.021  0.068  0.024    0.037 -0.011 -0.034   -0.009  0.016 -0.175
 Cl         0.049 -0.096 -0.009   -0.010  0.020  0.003    0.001 -0.006  0.005
 C         -0.071  0.207 -0.060    0.041  0.034  0.079    0.056 -0.010  0.502
 Cl        -0.086 -0.177  0.010   -0.028 -0.041 -0.003   -0.006 -0.001 -0.025
 C          0.037  0.345  0.064    0.072  0.087 -0.081   -0.059  0.005 -0.469
 Cl         0.024 -0.040 -0.009   -0.074 -0.011  0.012    0.010  0.001  0.021
 C          0.041  0.378  0.035    0.230 -0.015 -0.018   -0.021  0.011  0.109
 H          0.206  0.450  0.099    0.387  0.051 -0.028   -0.013 -0.005  0.408
 C         -0.006  0.078 -0.121    0.199 -0.082  0.033   -0.012  0.017  0.145
 Cl        -0.083 -0.092  0.013   -0.042 -0.023 -0.001    0.000 -0.003 -0.016
 C          0.161  0.090  0.107   -0.020  0.250 -0.047    0.030 -0.038  0.123
 C          0.160 -0.110  0.066   -0.101  0.001 -0.015    0.081 -0.018  0.081
 Cl        -0.030  0.009 -0.000    0.024  0.002 -0.013   -0.004  0.001 -0.032
 C          0.122 -0.081 -0.076   -0.118 -0.255  0.075    0.072  0.031 -0.054
 Cl        -0.045  0.010 -0.012    0.015  0.014 -0.009   -0.014 -0.001  0.004
 C          0.072  0.131 -0.103   -0.058  0.266  0.099    0.027 -0.031 -0.085
 Cl        -0.108  0.001  0.022    0.087 -0.020 -0.014   -0.029  0.003  0.013
 C          0.099 -0.035 -0.116   -0.139 -0.050  0.104   -0.023  0.010 -0.024
 H          0.022 -0.191 -0.146   -0.124 -0.465  0.119   -0.168  0.087 -0.086
 C          0.139 -0.025  0.085   -0.147  0.049 -0.055    0.024 -0.013  0.183
 H          0.036 -0.143  0.154   -0.166 -0.315 -0.075   -0.060  0.046  0.255
 TransDip   0.103  0.099 -0.001    0.029 -0.019  0.023    0.001  0.013  0.038

 Mode:                31                     32                     33
 Frequency:       664.80                 741.16                 750.78
 Force Cnst:      2.3181                 2.6287                 1.9420
 Red. Mass:       8.9022                 8.1220                 5.8475
 IR Active:          YES                    YES                    YES
 IR Intens:       35.995                  4.146                  8.879
 Raman Active:       YES                    YES                    YES
               X      Y      Z        X      Y      Z        X      Y      Z
 C          0.169  0.220 -0.021    0.068 -0.019  0.465   -0.021 -0.061  0.031
 C          0.305  0.149 -0.032   -0.061  0.027 -0.307   -0.100 -0.045 -0.013
 Cl        -0.027 -0.022  0.003    0.008 -0.009  0.011    0.008  0.003  0.001
 C          0.261  0.011 -0.017   -0.019  0.018  0.213   -0.099  0.015  0.024
 Cl        -0.089 -0.084  0.007    0.003  0.002 -0.005    0.019  0.014 -0.002
 C          0.136  0.007 -0.023   -0.073  0.009 -0.130   -0.051  0.028 -0.002
 Cl        -0.087  0.017  0.010    0.026 -0.003 -0.003    0.019 -0.009 -0.002
 C          0.042  0.105 -0.000   -0.036 -0.011  0.110    0.051 -0.063  0.000
 H         -0.006  0.085  0.015    0.002 -0.016  0.440    0.140 -0.027 -0.004
 C          0.053  0.162 -0.001   -0.064 -0.010 -0.275    0.025 -0.092 -0.017
 Cl        -0.057 -0.092  0.003    0.010  0.009  0.007    0.011  0.021 -0.001
 C          0.022 -0.096 -0.048    0.054 -0.032 -0.095    0.029  0.394  0.011
 C         -0.061 -0.128  0.004    0.118  0.015 -0.109   -0.041 -0.303 -0.008
 Cl         0.016  0.000 -0.009   -0.020  0.000  0.051    0.002  0.011 -0.001
 C         -0.033  0.291  0.097    0.113 -0.030  0.076    0.011  0.224 -0.003
 Cl        -0.004 -0.012 -0.019   -0.032  0.004 -0.043    0.002 -0.006  0.003
 C         -0.114 -0.236  0.082    0.016  0.012  0.099   -0.016 -0.217 -0.009
 Cl         0.069  0.002 -0.010   -0.002 -0.000  0.001   -0.002  0.006 -0.000
 C         -0.108  0.100  0.082   -0.026 -0.011  0.101    0.030  0.170 -0.007
 H          0.012  0.529  0.128    0.190 -0.024  0.191    0.006 -0.053 -0.014
 C         -0.140 -0.097 -0.082   -0.093  0.020 -0.234    0.004 -0.100  0.001
 H         -0.124  0.213 -0.064    0.009  0.058 -0.312   -0.056 -0.733 -0.015
 TransDip   0.131  0.138  0.026    0.060 -0.005  0.024   -0.063 -0.072  0.001

 Mode:                34                     35                     36
 Frequency:       774.62                 793.73                 815.43
 Force Cnst:      3.5042                 3.9906                 3.5773
 Red. Mass:       9.9120                10.7510                 9.1313
 IR Active:          YES                    YES                    YES
 IR Intens:       13.084                 99.191                 46.408
 Raman Active:       YES                    YES                    YES
               X      Y      Z        X      Y      Z        X      Y      Z
 C          0.021 -0.006 -0.331   -0.214 -0.064  0.088   -0.025  0.274  0.042
 C         -0.020  0.038  0.163    0.090 -0.271 -0.045   -0.185  0.347  0.016
 Cl         0.011 -0.014 -0.007   -0.043  0.078  0.007    0.042 -0.110 -0.006
 C         -0.071  0.050 -0.079    0.195 -0.171 -0.010   -0.224 -0.024  0.024
 Cl         0.003  0.000  0.001    0.001  0.005 -0.000    0.024  0.032 -0.002
 C         -0.100  0.013  0.064    0.345 -0.034 -0.045   -0.047 -0.061  0.003
 Cl         0.038 -0.005 -0.004   -0.110  0.018  0.012    0.004 -0.015 -0.001
 C         -0.065 -0.029 -0.046    0.109  0.177 -0.001    0.238 -0.275 -0.029
 H         -0.043 -0.009 -0.189    0.004  0.128  0.040    0.121 -0.332 -0.018
 C         -0.027 -0.046  0.155    0.044  0.062 -0.031    0.247  0.273 -0.030
 Cl         0.014  0.013 -0.006   -0.024 -0.010  0.003   -0.049 -0.084  0.003
 C          0.094  0.009 -0.091   -0.269  0.063 -0.045   -0.136  0.020 -0.017
 C          0.348 -0.045 -0.156    0.026 -0.019 -0.283   -0.036  0.012 -0.124
 Cl        -0.045  0.003  0.083   -0.037  0.003  0.073   -0.012 -0.000  0.026
 C          0.380 -0.027  0.058    0.130  0.005 -0.234    0.008  0.005 -0.129
 Cl        -0.070  0.008 -0.074    0.020 -0.003  0.029    0.019 -0.002  0.023
 C          0.121 -0.022  0.069    0.311 -0.045 -0.101    0.143  0.012 -0.056
 Cl        -0.034  0.003  0.022   -0.096  0.009  0.022   -0.039  0.002  0.008
 C         -0.190  0.019  0.306    0.043  0.012  0.177    0.016 -0.042  0.073
 H         -0.096 -0.008  0.350   -0.197 -0.060  0.077   -0.100  0.293  0.019
 C         -0.226  0.023 -0.151    0.024 -0.001  0.103    0.019 -0.043  0.075
 H         -0.121 -0.015 -0.233    0.300 -0.154 -0.123    0.182  0.257 -0.020
 TransDip   0.115 -0.011 -0.013    0.260 -0.100 -0.156   -0.010  0.207 -0.067

 Mode:                37                     38                     39
 Frequency:       834.27                 878.33                 893.45
 Force Cnst:      0.6124                 0.6330                 4.3152
 Red. Mass:       1.4933                 1.3927                 9.1750
 IR Active:          YES                    YES                    YES
 IR Intens:        8.295                 15.267                 13.993
 Raman Active:       YES                    YES                    YES
               X      Y      Z        X      Y      Z        X      Y      Z
 C         -0.003 -0.026 -0.001   -0.004  0.000  0.004   -0.194  0.033 -0.028
 C         -0.002 -0.041  0.000   -0.006 -0.002 -0.004   -0.219 -0.108  0.034
 Cl        -0.002  0.009  0.000    0.000  0.000  0.001   -0.002  0.007 -0.001
 C         -0.001  0.007  0.000   -0.004 -0.007  0.006   -0.170 -0.308  0.008
 Cl         0.001 -0.001 -0.000    0.001  0.001 -0.000    0.052  0.060 -0.004
 C         -0.007  0.015  0.001    0.014 -0.003  0.051    0.324 -0.096 -0.044
 Cl         0.002 -0.001 -0.000   -0.002  0.000 -0.004   -0.064  0.006  0.008
 C          0.001  0.003 -0.000   -0.014  0.007 -0.168    0.085  0.140  0.019
 H          0.044  0.021 -0.002    0.090 -0.026  0.978   -0.312 -0.018 -0.136
 C         -0.010 -0.049 -0.001    0.008  0.004  0.056    0.085  0.248  0.003
 Cl         0.005  0.010 -0.000   -0.001 -0.001 -0.004   -0.034 -0.042  0.002
 C          0.009  0.108  0.002    0.003  0.002  0.002    0.124  0.034  0.049
 C         -0.004 -0.022 -0.002    0.003 -0.001  0.003    0.165 -0.032  0.163
 Cl         0.000  0.001  0.000    0.000  0.000 -0.001    0.006  0.000 -0.024
 C         -0.001  0.007 -0.003    0.002 -0.000  0.006    0.135 -0.014  0.244
 Cl         0.001 -0.000  0.001   -0.001  0.000 -0.001   -0.044  0.005 -0.048
 C          0.008  0.056 -0.000   -0.005  0.001  0.003   -0.197  0.023  0.086
 Cl        -0.001 -0.005 -0.000    0.001 -0.000 -0.000    0.034 -0.004 -0.008
 C         -0.010 -0.106 -0.001    0.002  0.000 -0.005    0.036 -0.018 -0.166
 H          0.063  0.756  0.016    0.011 -0.001 -0.001    0.368  0.108 -0.032
 C         -0.010 -0.106 -0.000    0.000 -0.001 -0.004   -0.012 -0.009 -0.135
 H          0.066  0.612  0.012   -0.004  0.001 -0.002   -0.175  0.058 -0.014
 TransDip   0.001  0.092  0.001    0.017 -0.004  0.124    0.053 -0.040  0.100

 Mode:                40                     41                     42
 Frequency:       967.64                1053.82                1098.74
 Force Cnst:      0.7388                 6.4815                 5.2686
 Red. Mass:       1.3392                 9.9058                 7.4072
 IR Active:          YES                    YES                    YES
 IR Intens:        0.326                 10.955                 20.246
 Raman Active:       YES                    YES                    YES
               X      Y      Z        X      Y      Z        X      Y      Z
 C         -0.004  0.003 -0.001   -0.259  0.051  0.020   -0.179  0.016 -0.004
 C         -0.004 -0.008  0.001    0.123 -0.165 -0.015    0.053 -0.211 -0.007
 Cl        -0.000  0.001 -0.000   -0.008  0.015  0.001   -0.007  0.020  0.001
 C         -0.004 -0.003  0.000    0.205  0.264 -0.015    0.105  0.171 -0.007
 Cl         0.001  0.001 -0.000   -0.025 -0.034  0.002   -0.010 -0.017  0.001
 C          0.001  0.003 -0.000   -0.190  0.069  0.022   -0.128  0.047  0.015
 Cl        -0.000 -0.000  0.000    0.016 -0.004 -0.002    0.012 -0.002 -0.001
 C          0.004 -0.002  0.000    0.105 -0.223 -0.017    0.056 -0.137 -0.009
 H          0.014  0.002 -0.004    0.229 -0.177 -0.027   -0.089 -0.202  0.001
 C          0.000 -0.007 -0.001    0.057  0.117 -0.001    0.080  0.185  0.000
 Cl         0.000  0.001  0.000   -0.004 -0.008  0.000   -0.010 -0.016  0.000
 C          0.002  0.024  0.002   -0.269  0.013  0.033   -0.004 -0.004  0.102
 C          0.002  0.008  0.002    0.133 -0.007 -0.241   -0.053 -0.003  0.402
 Cl        -0.000 -0.000 -0.000   -0.010  0.000  0.023    0.012 -0.000 -0.044
 C          0.001 -0.008  0.001    0.225 -0.028  0.293   -0.005  0.002 -0.092
 Cl        -0.000  0.000 -0.000   -0.027  0.003 -0.036   -0.004  0.000  0.000
 C         -0.003 -0.013 -0.001   -0.240  0.021  0.084    0.277 -0.025 -0.037
 Cl         0.000  0.002  0.000    0.022 -0.002 -0.005   -0.033  0.003  0.003
 C          0.011  0.113  0.001    0.095 -0.005 -0.248    0.072 -0.008  0.024
 H         -0.054 -0.652 -0.015    0.207 -0.010 -0.206    0.480 -0.044  0.179
 C         -0.012 -0.126 -0.003    0.079 -0.007  0.139   -0.173  0.023 -0.263
 H          0.075  0.732  0.014    0.019 -0.023  0.176   -0.180  0.022 -0.285
 TransDip  -0.003 -0.018  0.002   -0.010  0.097  0.041    0.106  0.079  0.057

 Mode:                43                     44                     45
 Frequency:      1145.83                1177.40                1186.85
 Force Cnst:      3.7538                 1.2232                 1.6550
 Red. Mass:       4.8527                 1.4977                 1.9941
 IR Active:          YES                    YES                    YES
 IR Intens:       13.133                  5.758                 43.150
 Raman Active:       YES                    YES                    YES
               X      Y      Z        X      Y      Z        X      Y      Z
 C         -0.077  0.060 -0.005   -0.044  0.007  0.012   -0.004  0.074  0.003
 C         -0.028  0.266  0.010   -0.018  0.035  0.002    0.073 -0.060 -0.009
 Cl         0.008 -0.027 -0.001    0.002 -0.004 -0.000   -0.007  0.008  0.001
 C          0.058 -0.027 -0.006    0.029  0.040 -0.002   -0.034 -0.178 -0.001
 Cl        -0.007 -0.005  0.001   -0.004 -0.005  0.000    0.010  0.017 -0.001
 C          0.154 -0.026 -0.017    0.051  0.002 -0.005   -0.176 -0.015  0.018
 Cl        -0.019  0.002  0.002   -0.006  0.000  0.001    0.017 -0.002 -0.002
 C          0.051 -0.017 -0.005    0.015 -0.032 -0.003    0.025  0.067 -0.002
 H          0.606  0.210 -0.055    0.013 -0.039 -0.001    0.825  0.428 -0.068
 C         -0.172 -0.257  0.013   -0.035 -0.033  0.002    0.004  0.030  0.000
 Cl         0.018  0.026 -0.001    0.003  0.004 -0.000   -0.003 -0.004  0.000
 C         -0.168  0.001  0.070   -0.022  0.001 -0.015   -0.014 -0.013  0.000
 C         -0.037  0.004  0.068   -0.006 -0.002  0.108   -0.004  0.002  0.030
 Cl         0.004 -0.000 -0.011    0.003 -0.000 -0.009    0.001 -0.000 -0.003
 C          0.092 -0.011  0.107    0.055 -0.006  0.039    0.015 -0.001  0.012
 Cl        -0.010  0.001 -0.016   -0.006  0.001 -0.004   -0.002  0.000 -0.002
 C          0.160 -0.016  0.033   -0.032  0.004 -0.040    0.002 -0.000 -0.007
 Cl        -0.020  0.002  0.000    0.003 -0.000  0.002   -0.000  0.000  0.001
 C          0.105 -0.007 -0.130   -0.067  0.006  0.021   -0.012  0.001  0.000
 H          0.345 -0.030 -0.049   -0.526  0.051 -0.167   -0.107  0.010 -0.040
 C         -0.114  0.015 -0.058    0.074 -0.005 -0.032    0.011  0.003 -0.012
 H         -0.335  0.016  0.090    0.648 -0.058 -0.473    0.132 -0.027 -0.108
 TransDip   0.066 -0.065  0.070    0.037  0.012  0.066   -0.189 -0.088  0.029

 Mode:                46                     47                     48
 Frequency:      1188.93                1267.81                1273.39
 Force Cnst:      1.9362                10.9540                 6.1050
 Red. Mass:       2.3248                11.5668                 6.3901
 IR Active:          YES                    YES                    YES
 IR Intens:       49.859                  0.653                  6.479
 Raman Active:       YES                    YES                    YES
               X      Y      Z        X      Y      Z        X      Y      Z
 C         -0.062  0.029 -0.004    0.026  0.448  0.012    0.126 -0.038 -0.042
 C         -0.008  0.037  0.003   -0.393 -0.169  0.033   -0.001  0.034  0.005
 Cl         0.001 -0.005 -0.000   -0.001 -0.003  0.000   -0.000 -0.000 -0.000
 C          0.029  0.011 -0.002    0.354 -0.228 -0.041    0.010 -0.088 -0.001
 Cl        -0.002 -0.003  0.000   -0.000 -0.001 -0.000    0.002  0.006 -0.000
 C          0.031 -0.001 -0.003    0.018  0.388  0.007   -0.077  0.025  0.008
 Cl        -0.004  0.000  0.000    0.003  0.001 -0.000    0.008  0.001 -0.001
 C          0.025 -0.027 -0.003   -0.287 -0.159  0.026   -0.083  0.085  0.012
 H          0.222  0.053 -0.021   -0.077 -0.071  0.010   -0.466 -0.066  0.041
 C         -0.051 -0.040  0.006    0.243 -0.249 -0.029    0.158 -0.040 -0.012
 Cl         0.004  0.005 -0.000    0.005  0.002 -0.001   -0.005 -0.003  0.000
 C         -0.016 -0.005  0.057    0.038 -0.039 -0.058   -0.120  0.016  0.325
 C          0.092 -0.009  0.021    0.041  0.003  0.005   -0.259  0.026 -0.075
 Cl        -0.005  0.000  0.002   -0.000 -0.000  0.002   -0.000  0.000 -0.005
 C         -0.020  0.006 -0.185   -0.051  0.007  0.018    0.278 -0.023 -0.148
 Cl         0.007 -0.001  0.017    0.001 -0.000  0.001   -0.003  0.000 -0.002
 C         -0.210  0.021 -0.048    0.004 -0.001 -0.029   -0.008 -0.004  0.227
 Cl         0.020 -0.002 -0.001   -0.000  0.000 -0.000    0.002 -0.000  0.001
 C          0.010 -0.004  0.095    0.017  0.000  0.026   -0.150  0.017 -0.134
 H          0.735 -0.073  0.415   -0.095  0.006 -0.020    0.353 -0.030  0.071
 C          0.018  0.000 -0.005   -0.008  0.011  0.020    0.102 -0.009 -0.131
 H          0.268 -0.032 -0.196   -0.098 -0.046  0.086    0.282 -0.010 -0.279
 TransDip  -0.223  0.011 -0.036   -0.024 -0.006 -0.007   -0.054  0.022  0.057

 Mode:                49                     50                     51
 Frequency:      1288.50                1354.68                1379.72
 Force Cnst:      4.0167                 8.0740                 4.8470
 Red. Mass:       4.1063                 7.4673                 4.3215
 IR Active:          YES                    YES                    YES
 IR Intens:        5.601                107.162                 58.435
 Raman Active:       YES                    YES                    YES
               X      Y      Z        X      Y      Z        X      Y      Z
 C         -0.126  0.099  0.010   -0.221 -0.270  0.017   -0.006 -0.012  0.044
 C         -0.035 -0.082  0.004   -0.233  0.259  0.030   -0.019  0.004 -0.002
 Cl        -0.000  0.002  0.000    0.009 -0.017 -0.001    0.001 -0.000  0.000
 C         -0.001  0.086  0.003    0.386  0.027 -0.039    0.020  0.009 -0.004
 Cl        -0.001 -0.006 -0.000   -0.016 -0.009  0.001   -0.001 -0.001  0.000
 C          0.107  0.016 -0.011   -0.147 -0.238  0.010   -0.001 -0.015  0.000
 Cl        -0.010 -0.001  0.001    0.005  0.008 -0.000   -0.000  0.000  0.000
 C          0.066 -0.125 -0.009   -0.088  0.143  0.012   -0.005  0.000 -0.001
 H          0.532  0.058 -0.054    0.325  0.358 -0.023    0.056  0.028 -0.001
 C         -0.176  0.035  0.021    0.210  0.079 -0.020    0.003  0.013 -0.005
 Cl         0.007  0.003 -0.001   -0.010 -0.004  0.001   -0.000 -0.001  0.000
 C          0.235 -0.045  0.072    0.113  0.043 -0.011    0.002  0.007 -0.243
 C         -0.089  0.013 -0.096    0.050 -0.010 -0.008   -0.244  0.021  0.135
 Cl        -0.002 -0.000  0.006   -0.001  0.001  0.002    0.008 -0.001 -0.009
 C          0.012  0.003 -0.136   -0.055  0.004 -0.056    0.280 -0.028  0.037
 Cl         0.006 -0.001  0.006    0.003 -0.000  0.004   -0.011  0.001 -0.007
 C          0.010 -0.006  0.185   -0.014  0.001  0.062   -0.056  0.009 -0.178
 Cl         0.004 -0.000 -0.001    0.002 -0.000 -0.001    0.001 -0.000  0.007
 C         -0.127  0.013 -0.001   -0.006 -0.002  0.026   -0.100  0.007  0.103
 H         -0.384  0.036 -0.103   -0.300  0.034 -0.094    0.349 -0.038  0.317
 C          0.136 -0.008 -0.088    0.046 -0.013 -0.043    0.137 -0.016  0.065
 H         -0.398  0.021  0.333   -0.218  0.065  0.169   -0.432  0.034  0.532
 TransDip   0.034 -0.047 -0.049   -0.058  0.326 -0.020   -0.017  0.020  0.243

 Mode:                52                     53                     54
 Frequency:      1434.70                1477.44                1556.03
 Force Cnst:      3.7165                 4.9357                14.4372
 Red. Mass:       3.0645                 3.8378                10.1204
 IR Active:          YES                    YES                    YES
 IR Intens:      166.620                 10.861                 27.238
 Raman Active:       YES                    YES                    YES
               X      Y      Z        X      Y      Z        X      Y      Z
 C          0.174 -0.022 -0.024   -0.170 -0.003  0.011    0.069 -0.430 -0.016
 C         -0.150 -0.093  0.014    0.044  0.063 -0.002    0.052  0.189 -0.001
 Cl         0.004  0.003 -0.000   -0.002 -0.002  0.000   -0.002  0.002  0.000
 C          0.017  0.136  0.002    0.045 -0.085 -0.006    0.096 -0.298 -0.017
 Cl        -0.002 -0.006  0.000   -0.000  0.003  0.000   -0.000  0.002  0.000
 C          0.111 -0.113 -0.014   -0.075  0.068  0.009    0.075  0.493  0.003
 Cl        -0.006  0.003  0.001    0.003 -0.002 -0.000   -0.002 -0.005  0.000
 C         -0.137 -0.051  0.013    0.109  0.021 -0.010   -0.118 -0.297  0.005
 H          0.620  0.281 -0.056   -0.294 -0.158  0.024    0.392 -0.107 -0.043
 C         -0.011  0.129  0.005   -0.029 -0.045  0.003   -0.179  0.335  0.026
 Cl        -0.001 -0.006 -0.000    0.000  0.003 -0.000    0.005 -0.003 -0.001
 C          0.018  0.003  0.052    0.223 -0.025  0.064   -0.027  0.036 -0.011
 C         -0.060  0.007 -0.067   -0.077  0.010 -0.130   -0.009 -0.003  0.011
 Cl         0.001 -0.000  0.002    0.003 -0.000  0.004   -0.000  0.000 -0.000
 C         -0.014 -0.001  0.094   -0.084  0.004  0.170    0.022 -0.004 -0.020
 Cl        -0.000  0.000 -0.004    0.001  0.000 -0.005   -0.000  0.000  0.000
 C          0.066 -0.004 -0.071    0.133 -0.009 -0.135   -0.014  0.002  0.020
 Cl        -0.004  0.000  0.001   -0.005  0.000  0.003   -0.000  0.000 -0.000
 C         -0.053  0.006 -0.047   -0.176  0.018 -0.050    0.030 -0.005 -0.005
 H          0.388 -0.037  0.131    0.589 -0.059  0.269   -0.032  0.006 -0.033
 C         -0.054  0.004  0.059    0.002 -0.001  0.066   -0.029 -0.003  0.014
 H          0.344 -0.027 -0.243    0.399 -0.036 -0.220    0.023  0.029 -0.025
 TransDip   0.404  0.079 -0.034    0.094 -0.027 -0.040   -0.056  0.157  0.013

 Mode:                55                     56                     57
 Frequency:      1575.60                1593.45                1613.07
 Force Cnst:     10.0279                12.5410                10.6308
 Red. Mass:       6.8560                 8.3831                 6.9344
 IR Active:          YES                    YES                    YES
 IR Intens:        3.002                 49.658                  6.498
 Raman Active:       YES                    YES                    YES
               X      Y      Z        X      Y      Z        X      Y      Z
 C          0.007  0.008  0.026    0.259  0.024 -0.029    0.135 -0.015 -0.012
 C         -0.024 -0.008 -0.000   -0.320 -0.091  0.031   -0.070 -0.019  0.006
 Cl         0.000  0.000  0.000    0.003  0.002 -0.000    0.001  0.001 -0.000
 C          0.020 -0.003 -0.004    0.258 -0.075 -0.028    0.048 -0.018 -0.006
 Cl        -0.000  0.000  0.000   -0.002  0.002  0.000   -0.000  0.000  0.000
 C         -0.018 -0.009  0.002   -0.189 -0.039  0.019   -0.029  0.001  0.003
 Cl         0.000  0.000  0.000   -0.001 -0.000  0.000   -0.001 -0.000  0.000
 C          0.038  0.013 -0.005    0.424  0.109 -0.041    0.073  0.014 -0.007
 H         -0.045 -0.024  0.006   -0.446 -0.285  0.036   -0.066 -0.051  0.005
 C         -0.025  0.001 -0.000   -0.357  0.090  0.039   -0.079  0.033  0.009
 Cl         0.000 -0.000  0.000    0.003 -0.002 -0.000    0.001 -0.001 -0.000
 C         -0.006  0.008 -0.351   -0.001 -0.006  0.023   -0.287  0.028  0.045
 C          0.116 -0.015  0.164   -0.081  0.009 -0.021    0.257 -0.026  0.060
 Cl        -0.002  0.000  0.001    0.000 -0.000  0.001   -0.003  0.000 -0.004
 C          0.002  0.004 -0.181    0.074 -0.006 -0.026   -0.203  0.017  0.098
 Cl        -0.001  0.000 -0.000   -0.000  0.000  0.001    0.001  0.000 -0.002
 C          0.118 -0.019  0.354   -0.058  0.005 -0.005    0.124 -0.010 -0.052
 Cl        -0.002  0.000 -0.004   -0.000  0.000 -0.000    0.002 -0.000  0.001
 C         -0.215  0.026 -0.259    0.136 -0.013  0.023   -0.321  0.031 -0.005
 H          0.497 -0.045  0.016   -0.142  0.014 -0.098    0.239 -0.027  0.251
 C         -0.075  0.002  0.267   -0.110  0.011  0.027    0.368 -0.032 -0.183
 H          0.450 -0.046 -0.111    0.064 -0.008 -0.115   -0.397  0.034  0.417
 TransDip  -0.055  0.003  0.005   -0.220  0.017  0.048    0.045  0.000 -0.068

 Mode:                58                     59                     60
 Frequency:      3191.54                3209.76                3223.35
 Force Cnst:      6.5366                 6.6484                 6.6909
 Red. Mass:       1.0892                 1.0953                 1.0930
 IR Active:          YES                    YES                    YES
 IR Intens:        1.277                  0.128                  2.952
 Raman Active:       YES                    YES                    YES
               X      Y      Z        X      Y      Z        X      Y      Z
 C          0.000 -0.000 -0.000    0.000 -0.000 -0.000   -0.000  0.001  0.000
 C          0.000 -0.000  0.000    0.000 -0.000 -0.000   -0.000  0.000  0.000
 Cl        -0.000  0.000 -0.000    0.000  0.000 -0.000   -0.000  0.000  0.000
 C         -0.000  0.000  0.000   -0.000  0.000  0.000   -0.000  0.000  0.000
 Cl         0.000 -0.000  0.000    0.000  0.000  0.000   -0.000 -0.000  0.000
 C          0.000 -0.000 -0.000   -0.000  0.000 -0.000    0.003  0.003 -0.000
 Cl        -0.000  0.000  0.000    0.000 -0.000  0.000   -0.000  0.000  0.000
 C         -0.000 -0.000 -0.000   -0.000 -0.000  0.000    0.035 -0.080 -0.005
 H         -0.000  0.000  0.000    0.000  0.000  0.000   -0.395  0.912  0.062
 C          0.000 -0.000  0.000    0.000  0.000 -0.000   -0.004 -0.000  0.000
 Cl        -0.000 -0.000 -0.000   -0.000 -0.000 -0.000    0.000  0.000 -0.000
 C         -0.002  0.000  0.002   -0.001  0.000  0.002   -0.000 -0.000 -0.000
 C          0.000 -0.000  0.000    0.000 -0.000  0.000    0.000  0.000 -0.000
 Cl         0.000  0.000 -0.000   -0.000  0.000  0.000    0.000 -0.000  0.000
 C          0.000 -0.000 -0.000   -0.000  0.000  0.000    0.000 -0.000  0.000
 Cl         0.000 -0.000  0.000   -0.000  0.000 -0.000    0.000 -0.000  0.000
 C         -0.001  0.000 -0.000    0.003 -0.000  0.002   -0.000 -0.000 -0.000
 Cl         0.000 -0.000 -0.000   -0.000  0.000  0.000   -0.000 -0.000  0.000
 C         -0.011  0.000  0.034    0.032 -0.001 -0.074    0.000 -0.000 -0.000
 H          0.161 -0.006 -0.392   -0.351  0.013  0.831    0.000  0.000  0.000
 C         -0.046  0.006 -0.063   -0.026  0.003 -0.029    0.000 -0.000  0.000
 H          0.544 -0.069  0.715    0.258 -0.033  0.332   -0.000  0.000 -0.000
 TransDip  -0.031  0.003 -0.018   -0.004  0.001 -0.011   -0.023  0.050  0.004

 STANDARD THERMODYNAMIC QUANTITIES AT   298.15 K  AND     1.00 ATM

   This Molecule has  0 Imaginary Frequencies
   Zero point vibrational energy:       70.705 kcal/mol

   Atom    1 Element C  Has Mass   12.00000
   Atom    2 Element C  Has Mass   12.00000
   Atom    3 Element Cl Has Mass   34.96885
   Atom    4 Element C  Has Mass   12.00000
   Atom    5 Element Cl Has Mass   34.96885
   Atom    6 Element C  Has Mass   12.00000
   Atom    7 Element Cl Has Mass   34.96885
   Atom    8 Element C  Has Mass   12.00000
   Atom    9 Element H  Has Mass    1.00783
   Atom   10 Element C  Has Mass   12.00000
   Atom   11 Element Cl Has Mass   34.96885
   Atom   12 Element C  Has Mass   12.00000
   Atom   13 Element C  Has Mass   12.00000
   Atom   14 Element Cl Has Mass   34.96885
   Atom   15 Element C  Has Mass   12.00000
   Atom   16 Element Cl Has Mass   34.96885
   Atom   17 Element C  Has Mass   12.00000
   Atom   18 Element Cl Has Mass   34.96885
   Atom   19 Element C  Has Mass   12.00000
   Atom   20 Element H  Has Mass    1.00783
   Atom   21 Element C  Has Mass   12.00000
   Atom   22 Element H  Has Mass    1.00783
   Molecular Mass:   391.805440 amu
   Principal axes and moments of inertia in amu*Bohr^2:
                             1           2           3
    Eigenvalues --     4473.38725 15629.70029 16805.91975
          X               0.99999    -0.00350    -0.00400
          Y               0.00349     0.99999    -0.00224
          Z               0.00401     0.00223     0.99999
   Rotational Symmetry Number is   1
   The Molecule is an Asymmetric Top
   Translational Enthalpy:        0.889 kcal/mol
   Rotational Enthalpy:           0.889 kcal/mol
   Vibrational Enthalpy:         80.132 kcal/mol
   gas constant (RT):             0.592 kcal/mol
   Translational Entropy:        43.788  cal/mol.K
   Rotational Entropy:           35.417  cal/mol.K
   Vibrational Entropy:          63.687  cal/mol.K

   Total Enthalpy:               82.501 kcal/mol
   Total Entropy:               142.892  cal/mol.K

 ======================================================================

 STANDARD THERMODYNAMIC QUANTITIES FOR ANHARMONIC VIBRATION -- TOSH

   Zero point vibrational energy: ************ kcal/mol

   Vibrational Enthalpy:       Infinity kcal/mol
   Vibrational Entropy:             NaN  cal/mol.K

   Total Enthalpy:             Infinity kcal/mol
   Total Entropy:                   NaN  cal/mol.K

 ======================================================================

 STANDARD THERMODYNAMIC QUANTITIES FOR ANHARMONIC VIBRATION -- VPT2

   Zero point vibrational energy: ************ kcal/mol

   Vibrational Enthalpy:       Infinity kcal/mol
   Vibrational Entropy:             NaN  cal/mol.K

   Total Enthalpy:             Infinity kcal/mol
   Total Entropy:                   NaN  cal/mol.K

 ======================================================================

Archival summary:
1\1\november\FREQ\ProcedureUnspecified\BasisUnspecified\l7123\taweetha\SatJan1100:14:382020SatJan1100:14:382020\0\\#,FREQ,ProcedureUnspecified,BasisUnspecified,\\0,1\Cl\C,1,1.74475\C,2,1.39947,1,118.998\C,3,1.39507,2,118.733,1,-179.861,0\H,4,1.08316,3,119.257,2,179.891,0\C,4,1.38678,3,121.049,2,0.0362361,0\H,6,1.08207,4,120.756,3,179.854,0\C,6,1.39126,4,119.895,3,0.00764823,0\C,8,1.40052,6,120.508,4,-0.0977904,0\C,3,1.49206,2,121.455,1,-0.724788,0\C,10,1.39909,3,121.184,2,-90.6214,0\C,11,1.38751,10,122.042,3,-179.299,0\H,12,1.08057,11,120.528,10,-179.822,0\C,12,1.3886,11,119.448,10,0.12742,0\C,14,1.40017,12,120.745,11,0.0741292,0\C,15,1.40293,14,118.58,12,-0.142993,0\Cl,15,1.73581,14,120.5,12,179.87,0\Cl,9,1.73683,8,120.62,6,-179.988,0\Cl,14,1.74389,12,118.097,11,-179.951,0\Cl,16,1.74391,15,119.579,14,-179.615,0\Cl,8,1.74558,6,118.481,4,179.793,0\Cl,11,1.75198,10,120.061,3,0.974318,0\\\@

 Total job time:  17639.85s(wall), 17638.34s(cpu) 
 Sat Jan 11 00:14:38 2020

        *************************************************************
        *                                                           *
        *  Thank you very much for using Q-Chem.  Have a nice day.  *
        *                                                           *
        *************************************************************
