# Supplementary material for: Quantum Chemical Investigation of Polychlorinated Dibenzodioxins, Dibenzofurans and Biphenyls: Relative Stability and Planarity Analysis
Source: Molecules. 2020 Dec 3;25(23):5697. doi: 10.3390/molecules25235697 (PMC7730433; doi:10.3390/molecules25235697)
Supplement: Supplementary file 1 [file molecules-25-05697-s001.zip › PCB/B3LYP/ClClClHClClClHClCl.out]

                  Welcome to Q-Chem
     A Quantum Leap Into The Future Of Chemistry


 Q-Chem 5.2 (devel), Q-Chem, Inc., Pleasanton, CA (2019)

 Yihan Shao,  Zhengting Gan,  E. Epifanovsky,  A. T. B. Gilbert,  M. Wormit,  
 J. Kussmann,  A. W. Lange,  A. Behn,  Jia Deng,  Xintian Feng,  D. Ghosh,  
 M. Goldey,  P. R. Horn,  L. D. Jacobson,  I. Kaliman,  T. Kus,  A. Landau,  
 Jie Liu,  E. I. Proynov,  R. M. Richard,  R. P. Steele,  E. J. Sundstrom,  
 H. L. Woodcock III,  P. M. Zimmerman,  D. Zuev,  B. Albrecht,  E. Alguire,  
 S. A. Baeppler,  D. Barton,  Z. Benda,  Y. A. Bernard,  E. J. Berquist,  
 K. B. Bravaya,  H. Burton,  D. Casanova,  Chun-Min Chang,  Yunqing Chen,  
 A. Chien,  K. D. Closser,  M. P. Coons,  S. Coriani,  S. Dasgupta,  
 A. L. Dempwolff,  M. Diedenhofen,  Hainam Do,  R. G. Edgar,  Po-Tung Fang,  
 S. Faraji,  S. Fatehi,  Qingguo Feng,  K. D. Fenk,  J. Fosso-Tande,  
 J. Gayvert,  Qinghui Ge,  A. Ghysels,  G. Gidofalvi,  J. Gomes,  
 J. Gonthier,  A. Gunina,  D. Hait,  M. W. D. Hanson-Heine,  
 P. H. P. Harbach,  A. W. Hauser,  M. F. Herbst,  J. E. Herr,  
 E. G. Hohenstein,  Z. C. Holden,  Kerwin Hui,  B. C. Huynh,  T.-C. Jagau,  
 Hyunjun Ji,  B. Kaduk,  K. Khistyaev,  Jaehoon Kim,  P. Klunzinger,  K. Koh,  
 D. Kosenkov,  L. Koulias,  T. Kowalczyk,  C. M. Krauter,  A. Kunitsa,  
 Ka Un Lao,  A. Laurent,  K. V. Lawler,  Joonho Lee,  D. Lefrancois,  
 S. Lehtola,  D. S. Levine,  Yi-Pei Li,  You-Sheng Lin,  Fenglai Liu,  
 E. Livshits,  A. Luenser,  P. Manohar,  E. Mansoor,  S. F. Manzer,  
 Shan-Ping Mao,  Yuezhi Mao,  N. Mardirossian,  A. V. Marenich,  
 T. Markovich,  L. A. Martinez-Martinez,  S. A. Maurer,  N. J. Mayhall,  
 S. C. McKenzie,  J.-M. Mewes,  P. Morgante,  A. F. Morrison,  
 J. W. Mullinax,  K. Nanda,  T. S. Nguyen-Beck,  R. Olivares-Amaya,  
 J. A. Parkhill,  Zheng Pei,  T. M. Perrine,  F. Plasser,  P. Pokhilko,  
 S. Prager,  A. Prociuk,  E. Ramos,  D. R. Rehn,  F. Rob,  M. Scheurer,  
 M. Schneider,  N. Sergueev,  S. M. Sharada,  S. Sharma,  D. W. Small,  
 T. Stauch,  T. Stein,  Yu-Chuan Su,  A. J. W. Thom,  A. Tkatchenko,  
 T. Tsuchimochi,  N. M. Tubman,  L. Vogt,  M. L. Vidal,  O. Vydrov,  
 M. A. Watson,  J. Wenzel,  M. de Wergifosse,  T. A. Wesolowski,  A. White,  
 J. Witte,  A. Yamada,  Jun Yang,  K. Yao,  S. Yeganeh,  S. R. Yost,  
 Zhi-Qiang You,  A. Zech,  Igor Ying Zhang,  Xing Zhang,  Yan Zhao,  
 Ying Zhu,  B. R. Brooks,  G. K. L. Chan,  C. J. Cramer,  M. S. Gordon,  
 W. J. Hehre,  A. Klamt,  M. W. Schmidt,  C. D. Sherrill,  D. G. Truhlar,  
 A. Aspuru-Guzik,  R. Baer,  A. T. Bell,  N. A. Besley,  Jeng-Da Chai,  
 A. E. DePrince, III,  R. A. DiStasio Jr.,  A. Dreuw,  B. D. Dunietz,  
 T. R. Furlani,  Chao-Ping Hsu,  Yousung Jung,  Jing Kong,  D. S. Lambrecht,  
 WanZhen Liang,  C. Ochsenfeld,  V. A. Rassolov,  L. V. Slipchenko,  
 J. E. Subotnik,  T. Van Voorhis,  J. M. Herbert,  A. I. Krylov,  
 P. M. W. Gill,  M. Head-Gordon

 Contributors to earlier versions of Q-Chem not listed above: 
 R. D. Adamson,  B. Austin,  J. Baker,  G. J. O. Beran,  K. Brandhorst,  
 S. T. Brown,  E. F. C. Byrd,  A. K. Chakraborty,  C.-L. Cheng,  
 Siu Hung Chien,  D. M. Chipman,  D. L. Crittenden,  H. Dachsel,  
 R. J. Doerksen,  A. D. Dutoi,  L. Fusti-Molnar,  W. A. Goddard III,  
 A. Golubeva-Zadorozhnaya,  S. R. Gwaltney,  G. Hawkins,  A. Heyden,  
 S. Hirata,  G. Kedziora,  F. J. Keil,  C. Kelley,  Jihan Kim,  R. A. King,  
 R. Z. Khaliullin,  P. P. Korambath,  W. Kurlancheek,  A. M. Lee,  M. S. Lee,  
 S. V. Levchenko,  Ching Yeh Lin,  D. Liotard,  R. C. Lochan,  I. Lotan,  
 P. E. Maslen,  N. Nair,  D. P. O'Neill,  D. Neuhauser,  E. Neuscamman,  
 C. M. Oana,  R. Olson,  B. Peters,  R. Peverati,  P. A. Pieniazek,  
 Y. M. Rhee,  J. Ritchie,  M. A. Rohrdanz,  E. Rosta,  N. J. Russ,  
 H. F. Schaefer III,  N. E. Schultz,  N. Shenvi,  A. C. Simmonett,  A. Sodt,  
 D. Stuck,  K. S. Thanthiriwatte,  V. Vanovschi,  Tao Wang,  A. Warshel,  
 C. F. Williams,  Q. Wu,  X. Xu,  W. Zhang

 Please cite Q-Chem as follows:
 Y. Shao et al., Mol. Phys. 113, 184-215 (2015)
 DOI: 10.1080/00268976.2014.952696

 Q-Chem 5.2.1 for Intel X86 EM64T Linux

 Parts of Q-Chem use Armadillo 8.300.2 (Tropical Shenanigans).
 http://arma.sourceforge.net/

 Q-Chem begins on Fri Jan 10 14:07:07 2020  

Host: 
0

     Scratch files written to /scratch/taweetham/qchem1823//
NAlpha2: 210
NElect   210
Mult     1

 Q-Chem warning in module libgen/rem_setup.C, line 2168:

 Setting Thresh to 1e-14


Checking the input file for inconsistencies... 	...done.

--------------------------------------------------------------
User input:
--------------------------------------------------------------
$MOLECULE
0 1
C 
C  1 1.394960
Cl  2 CCl 1 119.528007
C  2 1.386606 1 120.846377 3 178.766605 0
Cl  4 CCl 2 119.698148 1 -179.612229 0
C  4 1.387279 2 120.235871 1 -0.083363 0
Cl  6 CCl 4 120.254637 2 -179.958574 0
C  6 1.387279 4 119.490737 2 0.041992 0
H  8 CH 6 120.064298 4 179.568218 0
C  8 1.386606 6 120.235863 4 0.041336 0
Cl  10 CCl 8 119.614146 6 178.681836 0
C  1 1.488550 2 120.827489 3 1.275929 0
C  12 1.394960 1 120.827496 2 44.635695 0
Cl  13 CCl 12 119.528011 1 1.275194 0
C  13 1.386606 12 120.846392 1 -179.957497 0
Cl  15 CCl 13 119.698155 12 -179.612829 0
C  15 1.387278 13 120.235860 12 -0.083872 0
H  17 CH 15 120.254633 13 -179.958492 0
C  17 1.387279 15 119.490737 13 0.041666 0
Cl  19 CCl 17 120.064293 15 179.568399 0
C  19 1.386606 17 120.235874 15 0.041790 0
Cl  21 CCl 19 119.614152 17 178.681599 0

CH=1.08273
CCl=1.75400
$END

$REM
   JOB_TYPE	OPTIMIZATION
   BASIS	6-311++G**
   METHOD	B3LYP
   SYM_IGNORE	TRUE
   SCF_GUESS_ALWAYS     TRUE
   SYM_IGNORE   TRUE
   S2THRESH     15
   THRESH       15
$END

--------------------------------------------------------------
 ----------------------------------------------------------------
             Standard Nuclear Orientation (Angstroms)
    I     Atom           X                Y                Z
 ----------------------------------------------------------------
    1      C       0.0000000000     0.0000000000     0.0000000000
    2      C       0.0000000000     0.0000000000     1.3949600000
    3      Cl      1.5261815140     0.0000000000     2.2594170471
    4      C      -1.1901880373     0.0256249026     2.1059255403
    5      Cl     -1.1548436435     0.0351778398     3.8595433764
    6      C      -2.4041742747     0.0535064326     1.4351028665
    7      Cl     -3.9099833729     0.0870232313     2.3339530118
    8      C      -2.4180259722     0.0546630380     0.0478935036
    9      H      -3.3603520375     0.0692493833    -0.4851290834
   10      C      -1.2274122092     0.0272853135    -0.6622934626
   11      Cl     -1.2645630159    -0.0058824468    -2.4155862839
   12      C       1.2779219872    -0.0284629571    -0.7628147595
   13      C       2.3095886281    -0.8932703637    -0.3971844912
   14      Cl      2.0841394724    -1.9836059182     0.9581225060
   15      C       3.5004827568    -0.9194878930    -1.1069450245
   16      Cl      4.7739092873    -2.0261183446    -0.6270805489
   17      C       3.6821124948    -0.0819958503    -2.1978886372
   18      H       4.6116429624    -0.1026930066    -2.7527300472
   19      C       2.6636000698     0.7822218600    -2.5724593424
   20      Cl      2.8813918386     1.8556545918    -3.9424319391
   21      C       1.4736782845     0.8090230106    -1.8610916159
   22      Cl      0.2100943914     1.9325319622    -2.3275671039
 ----------------------------------------------------------------
 Nuclear Repulsion Energy =        2806.33454034 hartrees
 There are      105 alpha and      105 beta electrons
 Requested basis set is 6-311++G(d,p)
 There are 186 shells and 518 basis functions

 Total QAlloc Memory Limit   2000 MB
 Mega-Array Size       188 MB
 MEM_STATIC part       192 MB
 A cutoff of  1.0D-15 yielded  12542 shell pairs
 There are    109148 function pairs (    117436 Cartesian)
 Smallest overlap matrix eigenvalue = 1.69E-07
 Linear dependence detected in AO basis
 Number of orthogonalized atomic orbitals = 511
 Maximum deviation from orthogonality = 2.473E-10

 Scale SEOQF with 1.000000e-01/1.000000e-01/1.000000e-01

 Standard Electronic Orientation quadrupole field applied
 Nucleus-field energy     =    -0.0000000479 hartrees
 Guess from superposition of atomic densities
 Warning:  Energy on first SCF cycle will be non-variational
 SAD guess density has 210.000000 electrons

 -----------------------------------------------------------------------
  General SCF calculation program by
  Eric Jon Sundstrom, Paul Horn, Yuezhi Mao, Dmitri Zuev, Alec White,
  David Stuck, Shaama M.S., Shane Yost, Joonho Lee, David Small,
  Daniel Levine, Susi Lehtola, Hugh Burton, Evgeny Epifanovsky,
  Bang C. Huynh
 -----------------------------------------------------------------------
 Exchange:     0.2000 Hartree-Fock + 0.0800 Slater + 0.7200 B88
 Correlation:  0.1900 VWN1RPA + 0.8100 LYP
 Using SG-1 standard quadrature grid
 A restricted SCF calculation will be
 performed using DIIS
 SCF converges when DIIS error is below 1.0e-08
 ---------------------------------------
  Cycle       Energy         DIIS error
 ---------------------------------------
    1   -4145.3298998571      2.71e-02  
    2   -4140.1468442147      1.75e-03  
    3   -4140.0980200255      2.05e-03  
    4   -4140.2347922868      5.26e-04  
    5   -4140.2435849487      1.83e-04  
    6   -4140.2443958833      9.09e-05  
    7   -4140.2446503905      2.74e-05  
    8   -4140.2446737929      7.77e-06  
    9   -4140.2446755572      2.65e-06  
   10   -4140.2446757778      8.51e-07  
   11   -4140.2446758024      2.00e-07  
   12   -4140.2446758030      9.61e-08  
   13   -4140.2446758035      3.55e-08  
   14   -4140.2446758035      1.15e-08  
   15   -4140.2446758035      3.60e-09  Convergence criterion met
 ---------------------------------------
 SCF time:   CPU 1027.12s  wall 1027.00s 
 SCF   energy in the final basis set =    -4140.2446758035
 Total energy in the final basis set =    -4140.2446758035

 --------------------------------------------------------------

                    Orbital Energies (a.u.)
 --------------------------------------------------------------

 Alpha MOs
 -- Occupied --
********-101.5806-101.5804-101.5785-101.5741-101.5740-101.5725-101.5721
-10.2839 -10.2826 -10.2804 -10.2802 -10.2800 -10.2796 -10.2794 -10.2792
-10.2497 -10.2470 -10.2313 -10.2283  -9.4976  -9.4950  -9.4947  -9.4929
 -9.4911  -9.4911  -9.4896  -9.4892  -7.2626  -7.2600  -7.2598  -7.2579
 -7.2557  -7.2554  -7.2543  -7.2538  -7.2525  -7.2516  -7.2496  -7.2495
 -7.2492  -7.2489  -7.2478  -7.2470  -7.2457  -7.2457  -7.2453  -7.2448
 -7.2441  -7.2437  -7.2434  -7.2431  -0.9794  -0.9568  -0.9375  -0.9192
 -0.9088  -0.8846  -0.8801  -0.8639  -0.8623  -0.8371  -0.8076  -0.7673
 -0.7551  -0.7479  -0.6828  -0.6536  -0.6307  -0.6213  -0.5673  -0.5580
 -0.5401  -0.5331  -0.5047  -0.4865  -0.4798  -0.4778  -0.4759  -0.4696
 -0.4666  -0.4481  -0.4434  -0.4318  -0.4241  -0.4233  -0.4145  -0.4038
 -0.3914  -0.3768  -0.3651  -0.3571  -0.3547  -0.3509  -0.3454  -0.3427
 -0.3370  -0.3290  -0.3238  -0.3034  -0.2983  -0.2843  -0.2749  -0.2679
 -0.2466
 -- Virtual --
 -0.0863  -0.0651  -0.0620  -0.0529  -0.0474  -0.0398  -0.0175  -0.0094
 -0.0065  -0.0001   0.0040   0.0085   0.0191   0.0230   0.0258   0.0298
  0.0312   0.0450   0.0476   0.0517   0.0541   0.0592   0.0654   0.0681
  0.0703   0.0726   0.0802   0.0829   0.0853   0.0875   0.0891   0.0938
  0.0950   0.1007   0.1054   0.1078   0.1102   0.1122   0.1136   0.1170
  0.1216   0.1223   0.1258   0.1276   0.1310   0.1322   0.1388   0.1401
  0.1430   0.1495   0.1525   0.1554   0.1575   0.1637   0.1692   0.1700
  0.1748   0.1785   0.1823   0.1876   0.1953   0.1964   0.1998   0.2034
  0.2040   0.2094   0.2158   0.2172   0.2213   0.2242   0.2260   0.2299
  0.2336   0.2377   0.2419   0.2434   0.2476   0.2527   0.2559   0.2604
  0.2623   0.2656   0.2676   0.2707   0.2742   0.2768   0.2806   0.2839
  0.2890   0.2910   0.2971   0.3076   0.3099   0.3111   0.3177   0.3198
  0.3235   0.3319   0.3373   0.3483   0.3776   0.3957   0.4074   0.4157
  0.4241   0.4257   0.4328   0.4375   0.4435   0.4465   0.4504   0.4584
  0.4614   0.4639   0.4664   0.4736   0.4791   0.4815   0.4861   0.4913
  0.4955   0.5004   0.5034   0.5117   0.5150   0.5181   0.5266   0.5383
  0.5433   0.5550   0.5648   0.5752   0.5800   0.5856   0.5888   0.5951
  0.5980   0.6016   0.6096   0.6109   0.6163   0.6204   0.6235   0.6303
  0.6319   0.6403   0.6553   0.6602   0.6686   0.6719   0.6937   0.6993
  0.7102   0.7167   0.7261   0.7575   0.7626   0.7785   0.7856   0.7910
  0.8025   0.8054   0.8062   0.8255   0.8274   0.8314   0.8335   0.8351
  0.8403   0.8442   0.8466   0.8489   0.8528   0.8584   0.8590   0.8657
  0.8715   0.8750   0.8810   0.8821   0.8895   0.8927   0.9021   0.9086
  0.9122   0.9187   0.9268   0.9300   0.9314   0.9407   0.9476   0.9541
  0.9564   0.9603   0.9636   0.9641   0.9744   0.9756   0.9817   0.9871
  0.9920   0.9970   1.0130   1.0263   1.0354   1.0486   1.0629   1.0771
  1.0799   1.1032   1.1227   1.1404   1.1446   1.1654   1.1779   1.1809
  1.2081   1.2168   1.2288   1.2308   1.2408   1.2456   1.2537   1.2725
  1.2797   1.2827   1.2957   1.3013   1.3091   1.3298   1.3345   1.3384
  1.3514   1.3785   1.3848   1.4032   1.4164   1.4461   1.4591   1.4993
  1.5277   1.5420   1.5558   1.5638   1.5798   1.5919   1.6052   1.6485
  1.6584   1.7192   1.7266   1.7394   1.7480   1.7677   1.7803   1.8052
  1.8073   1.8322   1.8573   1.8606   1.8662   1.8769   1.8811   1.8965
  1.9015   1.9565   1.9688   1.9823   2.0252   2.0412   2.0550   2.0827
  2.1046   2.1378   2.1803   2.1850   2.2031   2.2082   2.2174   2.2297
  2.2347   2.2564   2.2729   2.2813   2.2819   2.2969   2.3079   2.3114
  2.3195   2.3587   2.3644   2.3791   2.3967   2.4044   2.4262   2.4449
  2.4467   2.4655   2.4694   2.4818   2.4974   2.5148   2.5306   2.5462
  2.5612   2.5658   2.5945   2.6008   2.6207   2.6331   2.6373   2.6580
  2.6706   2.7131   2.7188   2.7371   2.7429   2.7506   2.7715   2.7847
  2.8142   2.8195   2.8931   2.9002   2.9072   2.9505   3.0316   3.0686
  3.0727   3.0868   3.1137   3.1326   3.1494   3.1588   3.1856   3.2363
  3.2439   3.2700   3.2738   3.3636   3.3899   3.4775   3.5155   3.6048
  3.6481   3.7468   3.7780   3.8885   3.9038   3.9852   4.0251   4.3762
  4.8116   4.8212   9.7354   9.7552   9.7769   9.7955   9.8272   9.8382
  9.8510   9.8631  23.2634  23.4409  23.7957  23.8215  23.8506  23.8787
 23.9575  23.9667  23.9859  24.0427  24.0805  24.0953  25.7051  25.7215
 25.7811  25.8269  25.8387  25.8709  26.0443  26.0716  26.1065  26.1207
 26.1467  26.2213  26.2601  26.3910  26.4772  26.5037  26.5581  26.5907
 26.6350  26.7133  26.7568  26.8605  27.0106  27.0506 215.7268 215.7462
215.7711 215.7930 215.8299 215.8404 215.8691 215.8881
 --------------------------------------------------------------

          Ground-State Mulliken Net Atomic Charges

     Atom                 Charge (a.u.)
  ----------------------------------------
      1 C                    -0.681433
      2 C                    -0.854497
      3 Cl                    0.527164
      4 C                     0.584219
      5 Cl                    0.657371
      6 C                    -0.487438
      7 Cl                    0.550283
      8 C                    -0.606206
      9 H                     0.226368
     10 C                     0.050216
     11 Cl                    0.491291
     12 C                    -0.583641
     13 C                    -0.808524
     14 Cl                    0.541893
     15 C                     0.480324
     16 Cl                    0.490617
     17 C                    -1.453812
     18 H                     0.207113
     19 C                     0.480751
     20 Cl                    0.484295
     21 C                    -0.903817
     22 Cl                    0.607462
  ----------------------------------------
  Sum of atomic charges =     0.000000

 -----------------------------------------------------------------
                    Cartesian Multipole Moments
 -----------------------------------------------------------------
    Charge (ESU x 10^10)
                 0.0000
    Dipole Moment (Debye)
         X      -0.0565      Y       0.0033      Z      -0.9605
       Tot       0.9621
    Quadrupole Moments (Debye-Ang)
        XX    -162.5515     XY      -0.6539     YY    -173.6135
        XZ      -0.7614     YZ      -0.6019     ZZ    -170.4085
    Octopole Moments (Debye-Ang^2)
       XXX    -311.9553    XXY       6.2408    XYY    -116.1939
       YYY       7.3737    XXZ       7.5142    XYZ       2.9433
       YYZ      30.9178    XZZ     -96.2503    YZZ      -2.3385
       ZZZ      75.3647
    Hexadecapole Moments (Debye-Ang^3)
      XXXX   -6228.4284   XXXY     351.0581   XXYY   -1331.2621
      XYYY     356.3973   YYYY   -1459.2648   XXXZ    1171.5274
      XXYZ     154.6223   XYYZ     438.7264   YYYZ     471.0898
      XXZZ   -1860.4009   XYZZ     103.2977   YYZZ   -1091.9442
      XZZZ    1240.0885   YZZZ     459.1913   ZZZZ   -5034.5116
 -----------------------------------------------------------------
 Calculating analytic gradient of the SCF energy
 Gradient of SCF Energy
            1           2           3           4           5           6
    1  -0.0185410  -0.0104875   0.0317173  -0.0006774   0.0007522   0.0061591
    2   0.0003334  -0.0043893  -0.0741269   0.0004748   0.0001525  -0.0004496
    3   0.0125674  -0.0081627  -0.0424820  -0.0236856   0.0051514   0.0006912
            7           8           9          10          11          12
    1  -0.0028671   0.0093375  -0.0005593   0.0059340   0.0604505   0.0139821
    2   0.0001098  -0.0003995   0.0002977   0.0036595   0.0721272  -0.0002669
    3   0.0070087   0.0068132  -0.0008802   0.0026182  -0.0067604  -0.0094070
           13          14          15          16          17          18
    1   0.0007805  -0.0218719  -0.0084406  -0.0002485  -0.0045606   0.0009673
    2   0.0148589   0.0669590   0.0052618  -0.0048054   0.0001978   0.0000210
    3  -0.0103413   0.0572887  -0.0013295   0.0053937   0.0026688  -0.0005991
           19          20          21          22
    1  -0.0032156  -0.0046830   0.0089423  -0.0628701
    2  -0.0049123   0.0049176  -0.0148093  -0.0652119
    3   0.0082803  -0.0026240   0.0045807  -0.0067904
 Max gradient component =       7.413E-02
 RMS gradient           =       2.353E-02
 Gradient time:  CPU 351.59 s  wall 351.64 s
 Geometry Optimization Parameters
   NAtoms,    NIC,     NZ,  NCons,   NDum,   NFix, NCnnct, MaxDiis
       22     171      22       0       0       0       0       0


** GEOMETRY OPTIMIZATION IN DELOCALIZED INTERNAL COORDINATES **
   Searching for a Minimum

   Optimization Cycle:   1

                       Coordinates (Angstroms)
     ATOM                X               Y               Z
      1  C         0.0000000000    0.0000000000    0.0000000000
      2  C         0.0000000000    0.0000000000    1.3949600000
      3  Cl        1.5261815140    0.0000000000    2.2594170471
      4  C        -1.1901880373    0.0256249026    2.1059255403
      5  Cl       -1.1548436435    0.0351778398    3.8595433764
      6  C        -2.4041742747    0.0535064326    1.4351028665
      7  Cl       -3.9099833729    0.0870232313    2.3339530118
      8  C        -2.4180259722    0.0546630380    0.0478935036
      9  H        -3.3603520375    0.0692493833   -0.4851290834
     10  C        -1.2274122092    0.0272853135   -0.6622934626
     11  Cl       -1.2645630159   -0.0058824468   -2.4155862839
     12  C         1.2779219872   -0.0284629571   -0.7628147595
     13  C         2.3095886281   -0.8932703637   -0.3971844912
     14  Cl        2.0841394724   -1.9836059182    0.9581225060
     15  C         3.5004827568   -0.9194878930   -1.1069450245
     16  Cl        4.7739092873   -2.0261183446   -0.6270805489
     17  C         3.6821124948   -0.0819958503   -2.1978886372
     18  H         4.6116429624   -0.1026930066   -2.7527300472
     19  C         2.6636000698    0.7822218600   -2.5724593424
     20  Cl        2.8813918386    1.8556545918   -3.9424319391
     21  C         1.4736782845    0.8090230106   -1.8610916159
     22  Cl        0.2100943914    1.9325319622   -2.3275671039
   Point Group: c1    Number of degrees of freedom:    60


   Energy is  -4140.244675804


 Attempting to generate delocalized internal coordinates
 Initial Hessian constructed with Jon Baker's OPTIMIZE code

 60 Hessian modes will be used to form the next step
  Hessian Eigenvalues:
     0.016316    0.017505    0.019761    0.020575    0.020683    0.021678
     0.022464    0.022741    0.023495    0.024090    0.024090    0.024114
     0.024114    0.024135    0.024135    0.024143    0.024143    0.055182
     0.085110    0.101101    0.107997    0.159995    0.160000    0.216425
     0.220397    0.227237    0.233011    0.236086    0.237536    0.249976
     0.249981    0.249988    0.249991    0.249992    0.249993    0.249999
     0.250000    0.287119    0.287923    0.290324    0.292920    0.301033
     0.301033    0.301033    0.301033    0.315807    0.356665    0.356665
     0.400193    0.407456    0.419265    0.426056    0.457148    0.458622
     0.466592    0.468818    0.478201    0.478202    0.479142    0.479142

 Minimum search - taking simple RFO step
 Searching for Lamda that Minimizes Along All modes
 Value Taken    Lamda =  -0.08982179
 Calculated Step too Large.  Step scaled by  0.449682
 Step Taken.  Stepsize is  0.300000

                             Maximum     Tolerance    Cnvgd?
         Gradient           0.096799      0.000300      NO
         Displacement       0.225191      0.001200      NO
         Energy change     *********      0.000001      NO


 New Cartesian Coordinates Obtained by Inverse Iteration

 Displacement from previous Coordinates is:  0.323957
 ----------------------------------------------------------------
             Standard Nuclear Orientation (Angstroms)
    I     Atom           X                Y                Z
 ----------------------------------------------------------------
    1      C      -0.0003246703     0.0002734272     0.0059147941
    2      C      -0.0112436311     0.0201133482     1.4085252623
    3      Cl      1.5016925294     0.0473698828     2.2802298387
    4      C      -1.2060386052     0.0435079346     2.1230314507
    5      Cl     -1.1768387922     0.0757490144     3.8733512818
    6      C      -2.4203666744     0.0528585425     1.4443035785
    7      Cl     -3.9347972167     0.0846115106     2.3212810421
    8      C      -2.4322708319     0.0364744526     0.0582678751
    9      H      -3.3736906268     0.0357651858    -0.4755445736
   10      C      -1.2399281253     0.0084572112    -0.6483605268
   11      Cl     -1.3051074424    -0.0489089715    -2.3935544969
   12      C       1.2818101114    -0.0286339448    -0.7617458486
   13      C       2.3172472193    -0.9085282440    -0.4130011523
   14      Cl      2.0964468111    -2.0162076189     0.9197498576
   15      C       3.5104995263    -0.9313891589    -1.1284016630
   16      Cl      4.7889823398    -2.0424564077    -0.6831283709
   17      C       3.6953283651    -0.0829687955    -2.2088731003
   18      H       4.6232849254    -0.1037847515    -2.7651603955
   19      C       2.6835959493     0.7922480775    -2.5720950711
   20      Cl      2.9291943690     1.8692700582    -3.9310246620
   21      C       1.4902951003     0.8229962866    -1.8569470205
   22      Cl      0.2474304939     1.9636277461    -2.3131025875
 ----------------------------------------------------------------
 Nuclear Repulsion Energy =        2792.77068976 hartrees
 There are      105 alpha and      105 beta electrons
 Applying Cartesian multipole field
    Component          Value
    ---------          -----
     (2,0,0)        1.00000E-11
     (0,2,0)        2.00000E-11
     (0,0,2)       -3.00000E-11
 Nucleus-field energy     =    -0.0000000467 hartrees
 Requested basis set is 6-311++G(d,p)
 There are 186 shells and 518 basis functions
 A cutoff of  1.0D-15 yielded  12522 shell pairs
 There are    108908 function pairs (    117183 Cartesian)
 Smallest overlap matrix eigenvalue = 1.77E-07
 Linear dependence detected in AO basis
 Number of orthogonalized atomic orbitals = 511
 Maximum deviation from orthogonality = 6.324E-10
 Guess from superposition of atomic densities
 Warning:  Energy on first SCF cycle will be non-variational
 SAD guess density has 210.000000 electrons

 -----------------------------------------------------------------------
  General SCF calculation program by
  Eric Jon Sundstrom, Paul Horn, Yuezhi Mao, Dmitri Zuev, Alec White,
  David Stuck, Shaama M.S., Shane Yost, Joonho Lee, David Small,
  Daniel Levine, Susi Lehtola, Hugh Burton, Evgeny Epifanovsky,
  Bang C. Huynh
 -----------------------------------------------------------------------
 Exchange:     0.2000 Hartree-Fock + 0.0800 Slater + 0.7200 B88
 Correlation:  0.1900 VWN1RPA + 0.8100 LYP
 Using SG-1 standard quadrature grid
 A restricted SCF calculation will be
 performed using DIIS
 SCF converges when DIIS error is below 1.0e-08
 ---------------------------------------
  Cycle       Energy         DIIS error
 ---------------------------------------
    1   -4145.2424106190      2.69e-02  
    2   -4140.1832589335      1.73e-03  
    3   -4140.1367762858      2.02e-03  
    4   -4140.2697565873      5.09e-04  
    5   -4140.2780310308      1.77e-04  
    6   -4140.2788026128      8.72e-05  
    7   -4140.2790360207      2.41e-05  
    8   -4140.2790534233      7.89e-06  
    9   -4140.2790552685      2.63e-06  
   10   -4140.2790554882      8.16e-07  
   11   -4140.2790555106      1.97e-07  
   12   -4140.2790555117      9.37e-08  
   13   -4140.2790555123      3.52e-08  
   14   -4140.2790555121      1.03e-08  
   15   -4140.2790555121      3.10e-09  Convergence criterion met
 ---------------------------------------
 SCF time:   CPU 1019.56s  wall 1020.00s 
 SCF   energy in the final basis set =    -4140.2790555121
 Total energy in the final basis set =    -4140.2790555121

 --------------------------------------------------------------

                    Orbital Energies (a.u.)
 --------------------------------------------------------------

 Alpha MOs
 -- Occupied --
********-101.5806-101.5804-101.5792-101.5748-101.5744-101.5733-101.5731
-10.2850 -10.2826 -10.2811 -10.2809 -10.2808 -10.2797 -10.2791 -10.2790
-10.2519 -10.2490 -10.2304 -10.2273  -9.4977  -9.4950  -9.4948  -9.4936
 -9.4915  -9.4910  -9.4901  -9.4898  -7.2627  -7.2600  -7.2599  -7.2585
 -7.2562  -7.2554  -7.2548  -7.2545  -7.2526  -7.2517  -7.2497  -7.2496
 -7.2492  -7.2490  -7.2485  -7.2477  -7.2461  -7.2457  -7.2452  -7.2452
 -7.2446  -7.2443  -7.2439  -7.2437  -0.9761  -0.9563  -0.9335  -0.9182
 -0.9097  -0.8860  -0.8804  -0.8667  -0.8579  -0.8377  -0.8061  -0.7654
 -0.7534  -0.7463  -0.6813  -0.6506  -0.6297  -0.6210  -0.5658  -0.5562
 -0.5397  -0.5330  -0.5046  -0.4869  -0.4779  -0.4766  -0.4739  -0.4690
 -0.4653  -0.4438  -0.4426  -0.4310  -0.4237  -0.4227  -0.4105  -0.4026
 -0.3903  -0.3757  -0.3649  -0.3568  -0.3542  -0.3512  -0.3450  -0.3413
 -0.3376  -0.3288  -0.3247  -0.3044  -0.3011  -0.2827  -0.2792  -0.2737
 -0.2529
 -- Virtual --
 -0.0869  -0.0647  -0.0604  -0.0522  -0.0451  -0.0412  -0.0150  -0.0089
 -0.0047   0.0004   0.0057   0.0097   0.0195   0.0231   0.0262   0.0299
  0.0314   0.0450   0.0473   0.0521   0.0543   0.0591   0.0649   0.0676
  0.0712   0.0730   0.0799   0.0834   0.0850   0.0874   0.0892   0.0933
  0.0960   0.1003   0.1054   0.1075   0.1104   0.1123   0.1140   0.1170
  0.1216   0.1224   0.1249   0.1275   0.1306   0.1325   0.1387   0.1402
  0.1428   0.1494   0.1521   0.1546   0.1566   0.1636   0.1685   0.1691
  0.1738   0.1776   0.1812   0.1868   0.1934   0.1964   0.1993   0.2029
  0.2040   0.2095   0.2143   0.2154   0.2213   0.2235   0.2258   0.2295
  0.2333   0.2371   0.2410   0.2429   0.2477   0.2534   0.2543   0.2596
  0.2614   0.2642   0.2671   0.2698   0.2728   0.2759   0.2803   0.2827
  0.2879   0.2910   0.2960   0.3085   0.3098   0.3105   0.3166   0.3189
  0.3212   0.3305   0.3367   0.3484   0.3799   0.3966   0.4074   0.4149
  0.4240   0.4257   0.4323   0.4371   0.4429   0.4460   0.4506   0.4577
  0.4632   0.4651   0.4679   0.4727   0.4791   0.4813   0.4847   0.4929
  0.4997   0.5032   0.5057   0.5095   0.5125   0.5194   0.5273   0.5356
  0.5437   0.5530   0.5583   0.5746   0.5821   0.5851   0.5882   0.5923
  0.5980   0.6020   0.6071   0.6103   0.6172   0.6188   0.6216   0.6300
  0.6304   0.6381   0.6564   0.6600   0.6669   0.6707   0.6936   0.6976
  0.7085   0.7138   0.7297   0.7647   0.7757   0.7877   0.7928   0.7997
  0.8040   0.8064   0.8103   0.8270   0.8285   0.8314   0.8336   0.8352
  0.8398   0.8431   0.8458   0.8472   0.8512   0.8570   0.8585   0.8654
  0.8724   0.8758   0.8808   0.8834   0.8886   0.8942   0.9032   0.9107
  0.9127   0.9213   0.9282   0.9291   0.9321   0.9426   0.9438   0.9538
  0.9573   0.9593   0.9631   0.9638   0.9730   0.9759   0.9820   0.9883
  0.9916   0.9957   1.0068   1.0174   1.0314   1.0411   1.0605   1.0706
  1.0732   1.0908   1.1178   1.1378   1.1446   1.1624   1.1739   1.1785
  1.2066   1.2150   1.2274   1.2288   1.2409   1.2422   1.2509   1.2685
  1.2807   1.2832   1.2930   1.2983   1.3090   1.3200   1.3292   1.3357
  1.3527   1.3757   1.3798   1.3992   1.4162   1.4467   1.4564   1.4990
  1.5267   1.5400   1.5526   1.5601   1.5726   1.5908   1.6033   1.6470
  1.6580   1.7164   1.7262   1.7388   1.7469   1.7650   1.7771   1.8022
  1.8050   1.8282   1.8529   1.8571   1.8660   1.8767   1.8777   1.8906
  1.8967   1.9542   1.9629   1.9806   2.0253   2.0407   2.0536   2.0771
  2.1049   2.1388   2.1797   2.1967   2.2068   2.2152   2.2239   2.2335
  2.2354   2.2583   2.2716   2.2796   2.2812   2.2925   2.3033   2.3101
  2.3173   2.3545   2.3624   2.3771   2.3943   2.4052   2.4166   2.4373
  2.4454   2.4554   2.4603   2.4774   2.4939   2.5100   2.5311   2.5452
  2.5601   2.5635   2.5954   2.5983   2.6197   2.6286   2.6357   2.6528
  2.6661   2.7100   2.7132   2.7225   2.7407   2.7497   2.7689   2.7823
  2.8091   2.8172   2.8877   2.8942   2.9023   2.9475   3.0249   3.0655
  3.0681   3.0811   3.1098   3.1289   3.1392   3.1524   3.1794   3.2296
  3.2384   3.2626   3.2678   3.3585   3.3846   3.4732   3.5126   3.6010
  3.6430   3.7437   3.7759   3.8795   3.8986   3.9801   4.0233   4.3756
  4.8030   4.8158   9.7305   9.7547   9.7758   9.7934   9.8109   9.8232
  9.8554   9.8666  23.2673  23.4365  23.7883  23.8134  23.8405  23.8651
 23.9367  23.9509  23.9679  24.0254  24.0796  24.0872  25.7575  25.7710
 25.7844  25.8292  25.8411  25.8749  26.0426  26.0700  26.1074  26.1106
 26.1421  26.2233  26.2646  26.3776  26.3893  26.4839  26.5121  26.5779
 26.6198  26.6948  26.7459  26.8472  26.9921  27.0335 215.7219 215.7453
215.7693 215.7904 215.8110 215.8244 215.8714 215.8889
 --------------------------------------------------------------

          Ground-State Mulliken Net Atomic Charges

     Atom                 Charge (a.u.)
  ----------------------------------------
      1 C                    -0.590938
      2 C                    -0.866101
      3 Cl                    0.522325
      4 C                     0.517013
      5 Cl                    0.647291
      6 C                    -0.465877
      7 Cl                    0.551262
      8 C                    -0.526372
      9 H                     0.228202
     10 C                    -0.025005
     11 Cl                    0.466783
     12 C                    -0.565381
     13 C                    -0.747618
     14 Cl                    0.535298
     15 C                     0.442918
     16 Cl                    0.489370
     17 C                    -1.501129
     18 H                     0.210368
     19 C                     0.430269
     20 Cl                    0.482118
     21 C                    -0.836710
     22 Cl                    0.601912
  ----------------------------------------
  Sum of atomic charges =     0.000000

 -----------------------------------------------------------------
                    Cartesian Multipole Moments
 -----------------------------------------------------------------
    Charge (ESU x 10^10)
                -0.0000
    Dipole Moment (Debye)
         X      -0.0622      Y      -0.0119      Z      -0.9287
       Tot       0.9308
    Quadrupole Moments (Debye-Ang)
        XX    -162.4524     XY      -0.4441     YY    -173.3027
        XZ      -0.9095     YZ      -0.3558     ZZ    -170.4391
    Octopole Moments (Debye-Ang^2)
       XXX    -312.2343    XXY       5.3926    XYY    -115.6385
       YYY       6.0176    XXZ       6.8060    XYZ       2.8244
       YYZ      30.7431    XZZ     -96.0667    YZZ      -2.4975
       ZZZ      76.6541
    Hexadecapole Moments (Debye-Ang^3)
      XXXX   -6298.7481   XXXY     347.5366   XXYY   -1348.0087
      XYYY     351.2141   YYYY   -1484.9976   XXXZ    1199.9531
      XXYZ     150.0218   XYYZ     448.2695   YYYZ     450.5993
      XXZZ   -1872.0580   XYZZ     105.2236   YYZZ   -1096.4010
      XZZZ    1270.6138   YZZZ     445.0916   ZZZZ   -5032.3587
 -----------------------------------------------------------------
 Calculating analytic gradient of the SCF energy
 Gradient of SCF Energy
            1           2           3           4           5           6
    1  -0.0120752  -0.0070468   0.0216983  -0.0005374   0.0008927   0.0037565
    2   0.0002928  -0.0036668  -0.0540054   0.0000398   0.0001874  -0.0003106
    3   0.0084627  -0.0034060  -0.0308083  -0.0166996   0.0045825  -0.0003712
            7           8           9          10          11          12
    1  -0.0022850   0.0064139  -0.0005706   0.0011181   0.0434275   0.0084201
    2   0.0001292  -0.0000421   0.0001939   0.0029900   0.0525325  -0.0002430
    3   0.0046780   0.0048637  -0.0006119   0.0008493  -0.0030913  -0.0058744
           13          14          15          16          17          18
    1   0.0021947  -0.0154295  -0.0049229   0.0001995  -0.0033341   0.0006628
    2   0.0098245   0.0491726   0.0040363  -0.0034493   0.0001300   0.0000240
    3  -0.0067136   0.0410023  -0.0016785   0.0035017   0.0019697  -0.0004052
           19          20          21          22
    1  -0.0010871  -0.0029108   0.0066261  -0.0452107
    2  -0.0038097   0.0035013  -0.0098049  -0.0477227
    3   0.0052864  -0.0020021   0.0015036  -0.0050378
 Max gradient component =       5.401E-02
 RMS gradient           =       1.694E-02
 Gradient time:  CPU 354.02 s  wall 354.06 s
 Geometry Optimization Parameters
   NAtoms,    NIC,     NZ,  NCons,   NDum,   NFix, NCnnct, MaxDiis
       22     171      22       0       0       0       0       0

 Cartesian Hessian Update
 Hessian updated using BFGS update


** GEOMETRY OPTIMIZATION IN DELOCALIZED INTERNAL COORDINATES **
   Searching for a Minimum

   Optimization Cycle:   2

                       Coordinates (Angstroms)
     ATOM                X               Y               Z
      1  C        -0.0003246703    0.0002734272    0.0059147941
      2  C        -0.0112436311    0.0201133482    1.4085252623
      3  Cl        1.5016925294    0.0473698828    2.2802298387
      4  C        -1.2060386052    0.0435079346    2.1230314507
      5  Cl       -1.1768387922    0.0757490144    3.8733512818
      6  C        -2.4203666744    0.0528585425    1.4443035785
      7  Cl       -3.9347972167    0.0846115106    2.3212810421
      8  C        -2.4322708319    0.0364744526    0.0582678751
      9  H        -3.3736906268    0.0357651858   -0.4755445736
     10  C        -1.2399281253    0.0084572112   -0.6483605268
     11  Cl       -1.3051074424   -0.0489089715   -2.3935544969
     12  C         1.2818101114   -0.0286339448   -0.7617458486
     13  C         2.3172472193   -0.9085282440   -0.4130011523
     14  Cl        2.0964468111   -2.0162076189    0.9197498576
     15  C         3.5104995263   -0.9313891589   -1.1284016630
     16  Cl        4.7889823398   -2.0424564077   -0.6831283709
     17  C         3.6953283651   -0.0829687955   -2.2088731003
     18  H         4.6232849254   -0.1037847515   -2.7651603955
     19  C         2.6835959493    0.7922480775   -2.5720950711
     20  Cl        2.9291943690    1.8692700582   -3.9310246620
     21  C         1.4902951003    0.8229962866   -1.8569470205
     22  Cl        0.2474304939    1.9636277461   -2.3131025875
   Point Group: c1    Number of degrees of freedom:    60


   Energy is  -4140.279055512

 Hessian updated using BFGS update

 58 Hessian modes will be used to form the next step
  Hessian Eigenvalues:
     0.016317    0.017505    0.019853    0.020575    0.020683    0.021678
     0.022485    0.022742    0.023495    0.024090    0.024090    0.024114
     0.024114    0.024135    0.024136    0.024143    0.024143    0.055183
     0.081809    0.101101    0.123986    0.160000    0.160005    0.216350
     0.225207    0.227240    0.233051    0.236374    0.237366    0.249167
     0.249976    0.249985    0.249990    0.249993    0.249998    0.249999
     0.250990    0.287346    0.288414    0.290375    0.292937    0.300369
     0.301128    0.316702    0.356649    0.356668    0.402174    0.407444
     0.419034    0.425923    0.457209    0.458695    0.466691    0.469112
     0.478202    0.478226    0.478864    0.480020

 Minimum search - taking simple RFO step
 Searching for Lamda that Minimizes Along All modes
 Value Taken    Lamda =  -0.05283014
 Calculated Step too Large.  Step scaled by  0.537585
 Step Taken.  Stepsize is  0.300000

                             Maximum     Tolerance    Cnvgd?
         Gradient           0.070553      0.000300      NO
         Displacement       0.226679      0.001200      NO
         Energy change     -0.034380      0.000001      NO


 New Cartesian Coordinates Obtained by Inverse Iteration

 Displacement from previous Coordinates is:  0.335026
 ----------------------------------------------------------------
             Standard Nuclear Orientation (Angstroms)
    I     Atom           X                Y                Z
 ----------------------------------------------------------------
    1      C       0.0034443118     0.0005933725     0.0087353388
    2      C      -0.0134312275     0.0462556548     1.4153335202
    3      Cl      1.4914942541     0.1072555122     2.2868815723
    4      C      -1.2115524114     0.0682708000     2.1342475382
    5      Cl     -1.1931538017     0.1308926522     3.8784265733
    6      C      -2.4251003177     0.0512381421     1.4482007522
    7      Cl     -3.9455714377     0.0795077693     2.3065499231
    8      C      -2.4358033585     0.0104533784     0.0626111871
    9      H      -3.3757915560    -0.0107329803    -0.4716352011
   10      C      -1.2417510172    -0.0163329761    -0.6409302906
   11      Cl     -1.3279252003    -0.1041971425    -2.3805658775
   12      C       1.2831901108    -0.0287138810    -0.7593022761
   13      C       2.3134531467    -0.9277077904    -0.4265668235
   14      Cl      2.0892095056    -2.0540724343     0.8813883219
   15      C       3.5074225606    -0.9485071195    -1.1466720469
   16      Cl      4.7848325929    -2.0696227136    -0.7376171612
   17      C       3.6979498096    -0.0836804575    -2.2132877453
   18      H       4.6243689737    -0.1046132730    -2.7709458820
   19      C       2.6952651729     0.8080333282    -2.5618081460
   20      Cl      2.9681367370     1.8944782282    -3.9037946094
   21      C       1.5000731255     0.8412129831    -1.8440421435
   22      Cl      0.2764411507     2.0004337327    -2.2814910120
 ----------------------------------------------------------------
 Nuclear Repulsion Energy =        2784.44427820 hartrees
 There are      105 alpha and      105 beta electrons
 Applying Cartesian multipole field
    Component          Value
    ---------          -----
     (2,0,0)        1.00000E-11
     (0,2,0)        2.00000E-11
     (0,0,2)       -3.00000E-11
 Nucleus-field energy     =    -0.0000000451 hartrees
 Requested basis set is 6-311++G(d,p)
 There are 186 shells and 518 basis functions
 A cutoff of  1.0D-15 yielded  12505 shell pairs
 There are    108784 function pairs (    117045 Cartesian)
 Smallest overlap matrix eigenvalue = 1.77E-07
 Linear dependence detected in AO basis
 Number of orthogonalized atomic orbitals = 511
 Maximum deviation from orthogonality = 3.950E-10
 Guess from superposition of atomic densities
 Warning:  Energy on first SCF cycle will be non-variational
 SAD guess density has 210.000000 electrons

 -----------------------------------------------------------------------
  General SCF calculation program by
  Eric Jon Sundstrom, Paul Horn, Yuezhi Mao, Dmitri Zuev, Alec White,
  David Stuck, Shaama M.S., Shane Yost, Joonho Lee, David Small,
  Daniel Levine, Susi Lehtola, Hugh Burton, Evgeny Epifanovsky,
  Bang C. Huynh
 -----------------------------------------------------------------------
 Exchange:     0.2000 Hartree-Fock + 0.0800 Slater + 0.7200 B88
 Correlation:  0.1900 VWN1RPA + 0.8100 LYP
 Using SG-1 standard quadrature grid
 A restricted SCF calculation will be
 performed using DIIS
 SCF converges when DIIS error is below 1.0e-08
 ---------------------------------------
  Cycle       Energy         DIIS error
 ---------------------------------------
    1   -4145.1997993103      2.69e-02  
    2   -4140.2078949748      1.73e-03  
    3   -4140.1607533140      2.02e-03  
    4   -4140.2941959919      5.03e-04  
    5   -4140.3022216552      1.80e-04  
    6   -4140.3030389406      8.70e-05  
    7   -4140.3032727320      2.30e-05  
    8   -4140.3032882707      7.83e-06  
    9   -4140.3032900739      2.69e-06  
   10   -4140.3032903102      7.79e-07  
   11   -4140.3032903306      1.99e-07  
   12   -4140.3032903312      9.37e-08  
   13   -4140.3032903316      3.45e-08  
   14   -4140.3032903315      9.46e-09  Convergence criterion met
 ---------------------------------------
 SCF time:   CPU 960.16s  wall 960.00s 
 SCF   energy in the final basis set =    -4140.3032903315
 Total energy in the final basis set =    -4140.3032903315

 --------------------------------------------------------------

                    Orbital Energies (a.u.)
 --------------------------------------------------------------

 Alpha MOs
 -- Occupied --
********-101.5806-101.5804-101.5799-101.5758-101.5749-101.5745-101.5743
-10.2855 -10.2823 -10.2814 -10.2812 -10.2810 -10.2794 -10.2787 -10.2786
-10.2523 -10.2492 -10.2296 -10.2263  -9.4976  -9.4951  -9.4949  -9.4944
 -9.4922  -9.4913  -9.4909  -9.4908  -7.2626  -7.2600  -7.2599  -7.2593
 -7.2570  -7.2557  -7.2557  -7.2555  -7.2525  -7.2517  -7.2497  -7.2497
 -7.2493  -7.2493  -7.2491  -7.2485  -7.2469  -7.2460  -7.2459  -7.2455
 -7.2454  -7.2453  -7.2447  -7.2447  -0.9743  -0.9562  -0.9313  -0.9179
 -0.9105  -0.8875  -0.8811  -0.8694  -0.8548  -0.8380  -0.8053  -0.7639
 -0.7521  -0.7453  -0.6802  -0.6488  -0.6289  -0.6208  -0.5647  -0.5551
 -0.5399  -0.5329  -0.5046  -0.4875  -0.4772  -0.4752  -0.4730  -0.4685
 -0.4644  -0.4440  -0.4388  -0.4307  -0.4239  -0.4218  -0.4076  -0.4015
 -0.3893  -0.3746  -0.3648  -0.3567  -0.3535  -0.3512  -0.3447  -0.3404
 -0.3380  -0.3287  -0.3255  -0.3088  -0.3016  -0.2890  -0.2802  -0.2727
 -0.2569
 -- Virtual --
 -0.0869  -0.0644  -0.0593  -0.0513  -0.0431  -0.0420  -0.0129  -0.0086
 -0.0037   0.0010   0.0073   0.0109   0.0198   0.0234   0.0265   0.0300
  0.0317   0.0450   0.0471   0.0525   0.0544   0.0592   0.0645   0.0670
  0.0718   0.0735   0.0795   0.0837   0.0849   0.0871   0.0895   0.0931
  0.0968   0.1003   0.1051   0.1075   0.1106   0.1125   0.1145   0.1169
  0.1214   0.1226   0.1247   0.1273   0.1303   0.1328   0.1385   0.1404
  0.1428   0.1493   0.1515   0.1535   0.1559   0.1635   0.1672   0.1686
  0.1733   0.1766   0.1802   0.1863   0.1915   0.1966   0.1989   0.2030
  0.2041   0.2099   0.2137   0.2153   0.2215   0.2232   0.2262   0.2296
  0.2333   0.2359   0.2406   0.2432   0.2480   0.2526   0.2542   0.2587
  0.2601   0.2634   0.2669   0.2690   0.2723   0.2753   0.2803   0.2827
  0.2871   0.2916   0.2953   0.3084   0.3089   0.3120   0.3165   0.3176
  0.3208   0.3301   0.3361   0.3481   0.3811   0.3973   0.4072   0.4140
  0.4234   0.4259   0.4332   0.4366   0.4427   0.4460   0.4512   0.4576
  0.4642   0.4661   0.4705   0.4722   0.4795   0.4819   0.4846   0.4916
  0.5005   0.5053   0.5065   0.5077   0.5127   0.5224   0.5240   0.5336
  0.5449   0.5509   0.5556   0.5750   0.5801   0.5846   0.5886   0.5929
  0.5982   0.6028   0.6053   0.6104   0.6177   0.6194   0.6202   0.6284
  0.6306   0.6378   0.6574   0.6601   0.6650   0.6697   0.6939   0.6961
  0.7077   0.7126   0.7339   0.7652   0.7774   0.7933   0.7961   0.8026
  0.8054   0.8143   0.8184   0.8257   0.8305   0.8331   0.8348   0.8363
  0.8417   0.8437   0.8459   0.8468   0.8502   0.8558   0.8592   0.8660
  0.8740   0.8772   0.8805   0.8864   0.8883   0.8957   0.9045   0.9117
  0.9149   0.9232   0.9272   0.9303   0.9359   0.9419   0.9446   0.9538
  0.9575   0.9591   0.9629   0.9635   0.9712   0.9783   0.9840   0.9882
  0.9926   0.9972   1.0026   1.0088   1.0190   1.0379   1.0579   1.0660
  1.0741   1.0821   1.1180   1.1367   1.1439   1.1599   1.1711   1.1767
  1.2062   1.2130   1.2252   1.2281   1.2402   1.2429   1.2462   1.2655
  1.2809   1.2841   1.2910   1.2995   1.3089   1.3137   1.3258   1.3353
  1.3547   1.3740   1.3782   1.3974   1.4175   1.4485   1.4564   1.4996
  1.5267   1.5398   1.5512   1.5601   1.5701   1.5911   1.6029   1.6469
  1.6576   1.7144   1.7268   1.7403   1.7467   1.7648   1.7758   1.7997
  1.8045   1.8250   1.8495   1.8559   1.8653   1.8748   1.8807   1.8877
  1.8963   1.9528   1.9598   1.9793   2.0254   2.0414   2.0531   2.0735
  2.1060   2.1396   2.1787   2.2064   2.2076   2.2152   2.2316   2.2413
  2.2445   2.2687   2.2707   2.2785   2.2824   2.2910   2.3017   2.3116
  2.3183   2.3431   2.3595   2.3796   2.3922   2.4007   2.4082   2.4332
  2.4374   2.4521   2.4604   2.4776   2.4975   2.5102   2.5318   2.5455
  2.5594   2.5621   2.5959   2.5975   2.6197   2.6276   2.6354   2.6495
  2.6645   2.7075   2.7094   2.7158   2.7399   2.7499   2.7678   2.7814
  2.8070   2.8166   2.8849   2.8920   2.9033   2.9484   3.0234   3.0647
  3.0657   3.0775   3.1074   3.1260   3.1353   3.1498   3.1782   3.2263
  3.2371   3.2583   3.2648   3.3556   3.3827   3.4717   3.5130   3.6004
  3.6405   3.7421   3.7758   3.8770   3.8968   3.9793   4.0238   4.3731
  4.7961   4.8123   9.7264   9.7554   9.7753   9.7933   9.8032   9.8184
  9.8566   9.8669  23.2708  23.4384  23.7836  23.8092  23.8351  23.8594
 23.9261  23.9417  23.9545  24.0156  24.0782  24.0844  25.7762  25.8091
 25.8128  25.8485  25.8633  25.9021  26.0417  26.0653  26.1022  26.1088
 26.1360  26.2193  26.2601  26.3025  26.3592  26.4432  26.5065  26.5736
 26.6094  26.6853  26.7450  26.8398  26.9826  27.0294 215.7179 215.7460
215.7690 215.7904 215.8031 215.8203 215.8698 215.8861
 --------------------------------------------------------------

          Ground-State Mulliken Net Atomic Charges

     Atom                 Charge (a.u.)
  ----------------------------------------
      1 C                    -0.526408
      2 C                    -0.821479
      3 Cl                    0.494620
      4 C                     0.458160
      5 Cl                    0.641202
      6 C                    -0.460145
      7 Cl                    0.552668
      8 C                    -0.475074
      9 H                     0.230585
     10 C                    -0.071638
     11 Cl                    0.430065
     12 C                    -0.541493
     13 C                    -0.669265
     14 Cl                    0.509711
     15 C                     0.399414
     16 Cl                    0.492286
     17 C                    -1.548002
     18 H                     0.213936
     19 C                     0.385883
     20 Cl                    0.483485
     21 C                    -0.756489
     22 Cl                    0.577980
  ----------------------------------------
  Sum of atomic charges =     0.000000

 -----------------------------------------------------------------
                    Cartesian Multipole Moments
 -----------------------------------------------------------------
    Charge (ESU x 10^10)
                -0.0000
    Dipole Moment (Debye)
         X      -0.0651      Y      -0.0296      Z      -0.8869
       Tot       0.8898
    Quadrupole Moments (Debye-Ang)
        XX    -162.3929     XY      -0.2530     YY    -173.0161
        XZ      -1.0447     YZ      -0.1747     ZZ    -170.3822
    Octopole Moments (Debye-Ang^2)
       XXX    -312.3098    XXY       4.3093    XYY    -115.1071
       YYY       4.2033    XXZ       6.4046    XYZ       2.6891
       YYZ      30.6455    XZZ     -96.1151    YZZ      -2.7482
       ZZZ      78.0370
    Hexadecapole Moments (Debye-Ang^3)
      XXXX   -6323.6326   XXXY     341.9746   XXYY   -1358.7287
      XYYY     343.3182   YYYY   -1524.1811   XXXZ    1219.6182
      XXYZ     143.7061   XYYZ     454.2555   YYYZ     424.9732
      XXZZ   -1871.3935   XYZZ     106.1004   YYZZ   -1098.2607
      XZZZ    1289.8352   YZZZ     426.2253   ZZZZ   -5001.6370
 -----------------------------------------------------------------
 Calculating analytic gradient of the SCF energy
 Gradient of SCF Energy
            1           2           3           4           5           6
    1  -0.0060394  -0.0033331   0.0136217  -0.0005558   0.0002651   0.0019285
    2   0.0002385  -0.0031702  -0.0395894  -0.0001568   0.0001698  -0.0002198
    3   0.0044382  -0.0010002  -0.0227126  -0.0098526   0.0030045  -0.0000638
            7           8           9          10          11          12
    1  -0.0011446   0.0037830  -0.0002466  -0.0002507   0.0301957   0.0036657
    2   0.0001081   0.0001505   0.0001246   0.0025985   0.0385033  -0.0001625
    3   0.0026005   0.0028199  -0.0003904  -0.0003219  -0.0003022  -0.0029545
           13          14          15          16          17          18
    1   0.0021460  -0.0101320  -0.0027309   0.0001441  -0.0017493   0.0003496
    2   0.0058627   0.0368538   0.0024036  -0.0019743   0.0000681   0.0000301
    3  -0.0030725   0.0283547  -0.0009096   0.0018629   0.0010250  -0.0002124
           19          20          21          22
    1  -0.0006184  -0.0015700   0.0036382  -0.0313669
    2  -0.0022305   0.0020265  -0.0058935  -0.0357410
    3   0.0029520  -0.0011178  -0.0002362  -0.0039111
 Max gradient component =       3.959E-02
 RMS gradient           =       1.206E-02
 Gradient time:  CPU 352.50 s  wall 352.55 s
 Geometry Optimization Parameters
   NAtoms,    NIC,     NZ,  NCons,   NDum,   NFix, NCnnct, MaxDiis
       22     171      22       0       0       0       0       0

 Cartesian Hessian Update
 Hessian updated using BFGS update


** GEOMETRY OPTIMIZATION IN DELOCALIZED INTERNAL COORDINATES **
   Searching for a Minimum

   Optimization Cycle:   3

                       Coordinates (Angstroms)
     ATOM                X               Y               Z
      1  C         0.0034443118    0.0005933725    0.0087353388
      2  C        -0.0134312275    0.0462556548    1.4153335202
      3  Cl        1.4914942541    0.1072555122    2.2868815723
      4  C        -1.2115524114    0.0682708000    2.1342475382
      5  Cl       -1.1931538017    0.1308926522    3.8784265733
      6  C        -2.4251003177    0.0512381421    1.4482007522
      7  Cl       -3.9455714377    0.0795077693    2.3065499231
      8  C        -2.4358033585    0.0104533784    0.0626111871
      9  H        -3.3757915560   -0.0107329803   -0.4716352011
     10  C        -1.2417510172   -0.0163329761   -0.6409302906
     11  Cl       -1.3279252003   -0.1041971425   -2.3805658775
     12  C         1.2831901108   -0.0287138810   -0.7593022761
     13  C         2.3134531467   -0.9277077904   -0.4265668235
     14  Cl        2.0892095056   -2.0540724343    0.8813883219
     15  C         3.5074225606   -0.9485071195   -1.1466720469
     16  Cl        4.7848325929   -2.0696227136   -0.7376171612
     17  C         3.6979498096   -0.0836804575   -2.2132877453
     18  H         4.6243689737   -0.1046132730   -2.7709458820
     19  C         2.6952651729    0.8080333282   -2.5618081460
     20  Cl        2.9681367370    1.8944782282   -3.9037946094
     21  C         1.5000731255    0.8412129831   -1.8440421435
     22  Cl        0.2764411507    2.0004337327   -2.2814910120
   Point Group: c1    Number of degrees of freedom:    60


   Energy is  -4140.303290331

 Hessian updated using BFGS update

 59 Hessian modes will be used to form the next step
  Hessian Eigenvalues:
     0.016317    0.017505    0.019827    0.020575    0.020683    0.021678
     0.022476    0.022742    0.023496    0.024090    0.024090    0.024114
     0.024114    0.024135    0.024136    0.024143    0.024143    0.055186
     0.070327    0.101101    0.106946    0.159997    0.160000    0.216430
     0.225757    0.227244    0.233046    0.236369    0.237824    0.249722
     0.249977    0.249988    0.249993    0.249998    0.249999    0.250180
     0.251761    0.287732    0.289147    0.290492    0.292947    0.300564
     0.301033    0.301239    0.316763    0.356661    0.356667    0.403439
     0.407436    0.419280    0.426103    0.457310    0.458807    0.466686
     0.469843    0.478202    0.478260    0.479060    0.480414

 Minimum search - taking simple RFO step
 Searching for Lamda that Minimizes Along All modes
 Value Taken    Lamda =  -0.03756150
 Calculated Step too Large.  Step scaled by  0.533407
 Step Taken.  Stepsize is  0.300000

                             Maximum     Tolerance    Cnvgd?
         Gradient           0.051050      0.000300      NO
         Displacement       0.224951      0.001200      NO
         Energy change     -0.024235      0.000001      NO


 New Cartesian Coordinates Obtained by Inverse Iteration

 Displacement from previous Coordinates is:  0.365803
 ----------------------------------------------------------------
             Standard Nuclear Orientation (Angstroms)
    I     Atom           X                Y                Z
 ----------------------------------------------------------------
    1      C       0.0060152086     0.0008462615     0.0092523488
    2      C      -0.0134298938     0.0760447327     1.4163481709
    3      Cl      1.4880313260     0.1734881380     2.2848777201
    4      C      -1.2123044306     0.0970908602     2.1393213686
    5      Cl     -1.1969317861     0.1948695744     3.8770982262
    6      C      -2.4256063958     0.0490255692     1.4495332641
    7      Cl     -3.9498083540     0.0730226142     2.2965341626
    8      C      -2.4361064840    -0.0206329905     0.0645680987
    9      H      -3.3754014958    -0.0654406065    -0.4684037920
   10      C      -1.2407126953    -0.0453627180    -0.6373660793
   11      Cl     -1.3363744017    -0.1677816824    -2.3742281381
   12      C       1.2837458032    -0.0285917804    -0.7577721394
   13      C       2.3035999289    -0.9480361327    -0.4412254505
   14      Cl      2.0685822458    -2.0944123693     0.8427443856
   15      C       3.4979655140    -0.9679412467    -1.1640540898
   16      Cl      4.7677044129    -2.1053981243    -0.7867558239
   17      C       3.6970105579    -0.0838443951    -2.2138973424
   18      H       4.6225649775    -0.1048704282    -2.7722934593
   19      C       2.7053657917     0.8271771922    -2.5457190723
   20      Cl      3.0012730237     1.9294677095    -3.8668897132
   21      C       1.5088848348     0.8614463459    -1.8267408043
   22      Cl      0.3011334361     2.0402782617    -2.2412163291
 ----------------------------------------------------------------
 Nuclear Repulsion Energy =        2778.64167466 hartrees
 There are      105 alpha and      105 beta electrons
 Applying Cartesian multipole field
    Component          Value
    ---------          -----
     (2,0,0)        1.00000E-11
     (0,2,0)        2.00000E-11
     (0,0,2)       -3.00000E-11
 Nucleus-field energy     =    -0.0000000431 hartrees
 Requested basis set is 6-311++G(d,p)
 There are 186 shells and 518 basis functions
 A cutoff of  1.0D-15 yielded  12508 shell pairs
 There are    108819 function pairs (    117097 Cartesian)
 Smallest overlap matrix eigenvalue = 1.75E-07
 Linear dependence detected in AO basis
 Number of orthogonalized atomic orbitals = 511
 Maximum deviation from orthogonality = 2.872E-10
 Guess from superposition of atomic densities
 Warning:  Energy on first SCF cycle will be non-variational
 SAD guess density has 210.000000 electrons

 -----------------------------------------------------------------------
  General SCF calculation program by
  Eric Jon Sundstrom, Paul Horn, Yuezhi Mao, Dmitri Zuev, Alec White,
  David Stuck, Shaama M.S., Shane Yost, Joonho Lee, David Small,
  Daniel Levine, Susi Lehtola, Hugh Burton, Evgeny Epifanovsky,
  Bang C. Huynh
 -----------------------------------------------------------------------
 Exchange:     0.2000 Hartree-Fock + 0.0800 Slater + 0.7200 B88
 Correlation:  0.1900 VWN1RPA + 0.8100 LYP
 Using SG-1 standard quadrature grid
 A restricted SCF calculation will be
 performed using DIIS
 SCF converges when DIIS error is below 1.0e-08
 ---------------------------------------
  Cycle       Energy         DIIS error
 ---------------------------------------
    1   -4145.1699620965      2.68e-02  
    2   -4140.2251664309      1.73e-03  
    3   -4140.1773040665      2.03e-03  
    4   -4140.3114940253      5.00e-04  
    5   -4140.3193482617      1.85e-04  
    6   -4140.3202159982      8.75e-05  
    7   -4140.3204530380      2.29e-05  
    8   -4140.3204684070      7.91e-06  
    9   -4140.3204702100      2.92e-06  
   10   -4140.3204704963      7.27e-07  
   11   -4140.3204705132      2.01e-07  
   12   -4140.3204705146      9.29e-08  
   13   -4140.3204705148      3.35e-08  
   14   -4140.3204705150      8.91e-09  Convergence criterion met
 ---------------------------------------
 SCF time:   CPU 958.87s  wall 959.00s 
 SCF   energy in the final basis set =    -4140.3204705150
 Total energy in the final basis set =    -4140.3204705150

 --------------------------------------------------------------

                    Orbital Energies (a.u.)
 --------------------------------------------------------------

 Alpha MOs
 -- Occupied --
********-101.5806-101.5805-101.5804-101.5767-101.5757-101.5756-101.5756
-10.2857 -10.2822 -10.2815 -10.2814 -10.2811 -10.2792 -10.2784 -10.2783
-10.2521 -10.2489 -10.2292 -10.2259  -9.4976  -9.4951  -9.4950  -9.4950
 -9.4929  -9.4918  -9.4917  -9.4916  -7.2625  -7.2601  -7.2600  -7.2599
 -7.2577  -7.2566  -7.2565  -7.2562  -7.2525  -7.2517  -7.2499  -7.2498
 -7.2498  -7.2493  -7.2491  -7.2491  -7.2476  -7.2467  -7.2464  -7.2463
 -7.2463  -7.2459  -7.2457  -7.2457  -0.9732  -0.9562  -0.9296  -0.9177
 -0.9110  -0.8886  -0.8815  -0.8714  -0.8526  -0.8384  -0.8048  -0.7630
 -0.7513  -0.7449  -0.6794  -0.6476  -0.6284  -0.6209  -0.5637  -0.5544
 -0.5406  -0.5329  -0.5044  -0.4880  -0.4766  -0.4743  -0.4727  -0.4680
 -0.4637  -0.4442  -0.4358  -0.4306  -0.4242  -0.4207  -0.4054  -0.4003
 -0.3881  -0.3735  -0.3646  -0.3568  -0.3531  -0.3510  -0.3447  -0.3398
 -0.3382  -0.3287  -0.3261  -0.3135  -0.3037  -0.2941  -0.2789  -0.2720
 -0.2598
 -- Virtual --
 -0.0864  -0.0642  -0.0588  -0.0507  -0.0438  -0.0410  -0.0117  -0.0084
 -0.0033   0.0013   0.0082   0.0114   0.0201   0.0237   0.0266   0.0301
  0.0318   0.0449   0.0471   0.0526   0.0545   0.0592   0.0643   0.0664
  0.0720   0.0737   0.0793   0.0839   0.0849   0.0870   0.0897   0.0931
  0.0972   0.1004   0.1046   0.1076   0.1109   0.1126   0.1148   0.1167
  0.1211   0.1228   0.1247   0.1271   0.1301   0.1329   0.1381   0.1404
  0.1428   0.1492   0.1508   0.1522   0.1555   0.1633   0.1661   0.1678
  0.1728   0.1759   0.1791   0.1861   0.1897   0.1967   0.1986   0.2034
  0.2045   0.2104   0.2136   0.2154   0.2220   0.2232   0.2266   0.2298
  0.2334   0.2345   0.2405   0.2438   0.2485   0.2512   0.2542   0.2584
  0.2590   0.2629   0.2667   0.2681   0.2720   0.2752   0.2797   0.2833
  0.2865   0.2920   0.2949   0.3064   0.3072   0.3129   0.3159   0.3180
  0.3222   0.3310   0.3355   0.3475   0.3823   0.3977   0.4071   0.4131
  0.4225   0.4262   0.4333   0.4375   0.4429   0.4463   0.4521   0.4576
  0.4646   0.4666   0.4716   0.4732   0.4804   0.4837   0.4850   0.4908
  0.5005   0.5043   0.5064   0.5071   0.5136   0.5174   0.5250   0.5331
  0.5459   0.5496   0.5573   0.5749   0.5789   0.5843   0.5889   0.5956
  0.5985   0.6023   0.6051   0.6105   0.6164   0.6190   0.6223   0.6273
  0.6309   0.6392   0.6574   0.6615   0.6638   0.6689   0.6929   0.6955
  0.7072   0.7123   0.7383   0.7651   0.7772   0.7952   0.7986   0.8028
  0.8053   0.8186   0.8234   0.8270   0.8310   0.8335   0.8356   0.8362
  0.8413   0.8445   0.8452   0.8496   0.8502   0.8550   0.8606   0.8685
  0.8759   0.8780   0.8810   0.8874   0.8904   0.8968   0.9064   0.9117
  0.9165   0.9251   0.9271   0.9318   0.9395   0.9408   0.9450   0.9537
  0.9570   0.9593   0.9616   0.9634   0.9692   0.9794   0.9854   0.9875
  0.9910   0.9975   1.0027   1.0038   1.0074   1.0374   1.0546   1.0616
  1.0723   1.0819   1.1204   1.1360   1.1427   1.1583   1.1689   1.1749
  1.2063   1.2100   1.2228   1.2281   1.2398   1.2412   1.2448   1.2650
  1.2805   1.2844   1.2916   1.2998   1.3071   1.3099   1.3234   1.3358
  1.3567   1.3734   1.3779   1.3971   1.4191   1.4514   1.4573   1.5002
  1.5271   1.5405   1.5510   1.5599   1.5699   1.5914   1.6029   1.6472
  1.6568   1.7129   1.7276   1.7421   1.7466   1.7652   1.7749   1.7984
  1.8047   1.8227   1.8461   1.8553   1.8648   1.8734   1.8845   1.8867
  1.8979   1.9516   1.9586   1.9781   2.0253   2.0421   2.0526   2.0704
  2.1067   2.1397   2.1786   2.2073   2.2100   2.2180   2.2324   2.2462
  2.2517   2.2689   2.2756   2.2775   2.2880   2.2961   2.3018   2.3129
  2.3195   2.3283   2.3468   2.3850   2.3926   2.3948   2.4110   2.4238
  2.4365   2.4510   2.4652   2.4796   2.5020   2.5112   2.5313   2.5455
  2.5589   2.5613   2.5953   2.5973   2.6206   2.6282   2.6352   2.6481
  2.6639   2.7039   2.7080   2.7133   2.7396   2.7500   2.7671   2.7806
  2.8059   2.8165   2.8826   2.8911   2.9066   2.9505   3.0242   3.0645
  3.0650   3.0746   3.1049   3.1224   3.1348   3.1492   3.1779   3.2239
  3.2368   3.2554   3.2632   3.3539   3.3821   3.4713   3.5143   3.6008
  3.6388   3.7412   3.7762   3.8770   3.8964   3.9797   4.0249   4.3681
  4.7911   4.8109   9.7241   9.7566   9.7764   9.7934   9.8019   9.8224
  9.8541   9.8637  23.2731  23.4407  23.7814  23.8077  23.8324  23.8573
 23.9214  23.9367  23.9470  24.0138  24.0761  24.0826  25.7769  25.8145
 25.8196  25.8557  25.9164  25.9561  26.0332  26.0474  26.0949  26.1082
 26.1159  26.1862  26.1997  26.3232  26.3335  26.4455  26.5054  26.5705
 26.6026  26.6826  26.7455  26.8360  26.9780  27.0315 215.7161 215.7473
215.7708 215.7908 215.8026 215.8268 215.8642 215.8793
 --------------------------------------------------------------

          Ground-State Mulliken Net Atomic Charges

     Atom                 Charge (a.u.)
  ----------------------------------------
      1 C                    -0.493168
      2 C                    -0.785799
      3 Cl                    0.456364
      4 C                     0.418405
      5 Cl                    0.639516
      6 C                    -0.442448
      7 Cl                    0.553612
      8 C                    -0.433839
      9 H                     0.232517
     10 C                    -0.085832
     11 Cl                    0.389237
     12 C                    -0.531163
     13 C                    -0.601394
     14 Cl                    0.475552
     15 C                     0.360615
     16 Cl                    0.498468
     17 C                    -1.563202
     18 H                     0.217127
     19 C                     0.359841
     20 Cl                    0.487559
     21 C                    -0.696648
     22 Cl                    0.544680
  ----------------------------------------
  Sum of atomic charges =     0.000000

 -----------------------------------------------------------------
                    Cartesian Multipole Moments
 -----------------------------------------------------------------
    Charge (ESU x 10^10)
                -0.0000
    Dipole Moment (Debye)
         X      -0.0659      Y      -0.0482      Z      -0.8539
       Tot       0.8578
    Quadrupole Moments (Debye-Ang)
        XX    -162.3320     XY      -0.0716     YY    -172.7830
        XZ      -1.1669     YZ      -0.0267     ZZ    -170.3345
    Octopole Moments (Debye-Ang^2)
       XXX    -312.4063    XXY       3.1236    XYY    -114.7019
       YYY       2.1391    XXZ       6.1153    XYZ       2.5644
       YYZ      30.5960    XZZ     -96.1406    YZZ      -3.0957
       ZZZ      79.1966
    Hexadecapole Moments (Debye-Ang^3)
      XXXX   -6321.3297   XXXY     334.8029   XXYY   -1366.5646
      XYYY     333.2623   YYYY   -1574.5122   XXXZ    1233.6277
      XXYZ     136.4566   XYYZ     458.2399   YYYZ     396.7236
      XXZZ   -1864.1298   XYZZ     105.9316   YYZZ   -1099.4761
      XZZZ    1303.2403   YZZZ     404.9652   ZZZZ   -4957.0784
 -----------------------------------------------------------------
 Calculating analytic gradient of the SCF energy
 Gradient of SCF Energy
            1           2           3           4           5           6
    1  -0.0022523  -0.0012977   0.0080291  -0.0001826   0.0002304   0.0006647
    2   0.0002060  -0.0027254  -0.0291097  -0.0002001   0.0001095  -0.0001549
    3   0.0018569   0.0001262  -0.0165279  -0.0050212   0.0014288   0.0002919
            7           8           9          10          11          12
    1  -0.0005143   0.0019182  -0.0000443  -0.0003678   0.0207522   0.0008786
    2   0.0000717   0.0002166   0.0000812   0.0023508   0.0282921  -0.0000957
    3   0.0012292   0.0014470  -0.0002319  -0.0006950   0.0008409  -0.0011614
           13          14          15          16          17          18
    1   0.0017810  -0.0063100  -0.0014089   0.0000059  -0.0006866   0.0001568
    2   0.0032704   0.0276499   0.0012033  -0.0010075   0.0000295   0.0000321
    3  -0.0006572   0.0194694  -0.0002527   0.0008950   0.0003737  -0.0000963
           19          20          21          22
    1  -0.0005204  -0.0008079   0.0014432  -0.0214672
    2  -0.0010572   0.0010601  -0.0032833  -0.0269393
    3   0.0014505  -0.0005030  -0.0011152  -0.0031478
 Max gradient component =       2.911E-02
 RMS gradient           =       8.615E-03
 Gradient time:  CPU 350.48 s  wall 350.52 s
 Geometry Optimization Parameters
   NAtoms,    NIC,     NZ,  NCons,   NDum,   NFix, NCnnct, MaxDiis
       22     171      22       0       0       0       0       0

 Cartesian Hessian Update
 Hessian updated using BFGS update


** GEOMETRY OPTIMIZATION IN DELOCALIZED INTERNAL COORDINATES **
   Searching for a Minimum

   Optimization Cycle:   4

                       Coordinates (Angstroms)
     ATOM                X               Y               Z
      1  C         0.0060152086    0.0008462615    0.0092523488
      2  C        -0.0134298938    0.0760447327    1.4163481709
      3  Cl        1.4880313260    0.1734881380    2.2848777201
      4  C        -1.2123044306    0.0970908602    2.1393213686
      5  Cl       -1.1969317861    0.1948695744    3.8770982262
      6  C        -2.4256063958    0.0490255692    1.4495332641
      7  Cl       -3.9498083540    0.0730226142    2.2965341626
      8  C        -2.4361064840   -0.0206329905    0.0645680987
      9  H        -3.3754014958   -0.0654406065   -0.4684037920
     10  C        -1.2407126953   -0.0453627180   -0.6373660793
     11  Cl       -1.3363744017   -0.1677816824   -2.3742281381
     12  C         1.2837458032   -0.0285917804   -0.7577721394
     13  C         2.3035999289   -0.9480361327   -0.4412254505
     14  Cl        2.0685822458   -2.0944123693    0.8427443856
     15  C         3.4979655140   -0.9679412467   -1.1640540898
     16  Cl        4.7677044129   -2.1053981243   -0.7867558239
     17  C         3.6970105579   -0.0838443951   -2.2138973424
     18  H         4.6225649775   -0.1048704282   -2.7722934593
     19  C         2.7053657917    0.8271771922   -2.5457190723
     20  Cl        3.0012730237    1.9294677095   -3.8668897132
     21  C         1.5088848348    0.8614463459   -1.8267408043
     22  Cl        0.3011334361    2.0402782617   -2.2412163291
   Point Group: c1    Number of degrees of freedom:    60


   Energy is  -4140.320470515

 Hessian updated using BFGS update

 60 Hessian modes will be used to form the next step
  Hessian Eigenvalues:
     0.016318    0.017505    0.019771    0.020576    0.020683    0.021678
     0.022456    0.022743    0.023496    0.024090    0.024090    0.024114
     0.024114    0.024135    0.024136    0.024143    0.024143    0.054817
     0.055191    0.101069    0.101514    0.159996    0.160000    0.216465
     0.225628    0.227250    0.233047    0.236366    0.237938    0.249915
     0.249978    0.249990    0.249993    0.249999    0.250008    0.250182
     0.252808    0.287862    0.289618    0.290503    0.292945    0.300966
     0.301033    0.301037    0.301307    0.317078    0.356667    0.356672
     0.403974    0.407442    0.419358    0.426163    0.457305    0.458804
     0.466678    0.470825    0.478202    0.478262    0.479131    0.480924

 Minimum search - taking simple RFO step
 Searching for Lamda that Minimizes Along All modes
 Value Taken    Lamda =  -0.02721572
 Calculated Step too Large.  Step scaled by  0.527931
 Step Taken.  Stepsize is  0.300000

                             Maximum     Tolerance    Cnvgd?
         Gradient           0.036897      0.000300      NO
         Displacement       0.222042      0.001200      NO
         Energy change     -0.017180      0.000001      NO


 New Cartesian Coordinates Obtained by Inverse Iteration

 Displacement from previous Coordinates is:  0.398104
 ----------------------------------------------------------------
             Standard Nuclear Orientation (Angstroms)
    I     Atom           X                Y                Z
 ----------------------------------------------------------------
    1      C       0.0074892335     0.0009285487     0.0091918377
    2      C      -0.0121053331     0.1084583948     1.4141459278
    3      Cl      1.4907346776     0.2441645408     2.2749373235
    4      C      -1.2110953080     0.1288535414     2.1401998099
    5      Cl     -1.1995987231     0.2652198099     3.8723442563
    6      C      -2.4234528721     0.0463099839     1.4490300775
    7      Cl     -3.9491141020     0.0657679448     2.2912106692
    8      C      -2.4341821541    -0.0554941061     0.0655738496
    9      H      -3.3730283801    -0.1260749274    -0.4649069205
   10      C      -1.2378487698    -0.0776920366    -0.6351488851
   11      Cl     -1.3333248090    -0.2367392425    -2.3702156420
   12      C       1.2841692150    -0.0281681928    -0.7569155816
   13      C       2.2900568815    -0.9686038912    -0.4579718201
   14      Cl      2.0375468426    -2.1353210347     0.8028799324
   15      C       3.4846950492    -0.9886184285    -1.1822224853
   16      Cl      4.7423958302    -2.1466950192    -0.8340900347
   17      C       3.6944178929    -0.0837039720    -2.2127598544
   18      H       4.6194907354    -0.1048608734    -2.7716327821
   19      C       2.7154195418     0.8481265869    -2.5258501226
   20      Cl      3.0312983343     1.9704042820    -3.8237173965
   21      C       1.5181695185     0.8826632645    -1.8062254369
   22      Cl      0.3230678226     2.0815196122    -2.1941412102
 ----------------------------------------------------------------
 Nuclear Repulsion Energy =        2774.39942634 hartrees
 There are      105 alpha and      105 beta electrons
 Applying Cartesian multipole field
    Component          Value
    ---------          -----
     (2,0,0)        1.00000E-11
     (0,2,0)        2.00000E-11
     (0,0,2)       -3.00000E-11
 Nucleus-field energy     =    -0.0000000410 hartrees
 Requested basis set is 6-311++G(d,p)
 There are 186 shells and 518 basis functions
 A cutoff of  1.0D-15 yielded  12497 shell pairs
 There are    108726 function pairs (    116980 Cartesian)
 Smallest overlap matrix eigenvalue = 1.72E-07
 Linear dependence detected in AO basis
 Number of orthogonalized atomic orbitals = 511
 Maximum deviation from orthogonality = 4.574E-10
 Guess from superposition of atomic densities
 Warning:  Energy on first SCF cycle will be non-variational
 SAD guess density has 210.000000 electrons

 -----------------------------------------------------------------------
  General SCF calculation program by
  Eric Jon Sundstrom, Paul Horn, Yuezhi Mao, Dmitri Zuev, Alec White,
  David Stuck, Shaama M.S., Shane Yost, Joonho Lee, David Small,
  Daniel Levine, Susi Lehtola, Hugh Burton, Evgeny Epifanovsky,
  Bang C. Huynh
 -----------------------------------------------------------------------
 Exchange:     0.2000 Hartree-Fock + 0.0800 Slater + 0.7200 B88
 Correlation:  0.1900 VWN1RPA + 0.8100 LYP
 Using SG-1 standard quadrature grid
 A restricted SCF calculation will be
 performed using DIIS
 SCF converges when DIIS error is below 1.0e-08
 ---------------------------------------
  Cycle       Energy         DIIS error
 ---------------------------------------
    1   -4145.1462343232      2.67e-02  
    2   -4140.2374220715      1.73e-03  
    3   -4140.1888538837      2.03e-03  
    4   -4140.3238598092      5.00e-04  
    5   -4140.3316165592      1.89e-04  
    6   -4140.3325406316      8.82e-05  
    7   -4140.3327821150      2.35e-05  
    8   -4140.3327982173      8.08e-06  
    9   -4140.3328000568      3.18e-06  
   10   -4140.3328004019      6.80e-07  
   11   -4140.3328004169      2.01e-07  
   12   -4140.3328004182      9.17e-08  
   13   -4140.3328004185      3.27e-08  
   14   -4140.3328004184      8.53e-09  Convergence criterion met
 ---------------------------------------
 SCF time:   CPU 956.39s  wall 957.00s 
 SCF   energy in the final basis set =    -4140.3328004184
 Total energy in the final basis set =    -4140.3328004184

 --------------------------------------------------------------

                    Orbital Energies (a.u.)
 --------------------------------------------------------------

 Alpha MOs
 -- Occupied --
********-101.5809-101.5807-101.5806-101.5777-101.5768-101.5767-101.5764
-10.2858 -10.2822 -10.2816 -10.2814 -10.2813 -10.2791 -10.2784 -10.2783
-10.2516 -10.2483 -10.2290 -10.2257  -9.4975  -9.4955  -9.4952  -9.4951
 -9.4935  -9.4926  -9.4925  -9.4921  -7.2624  -7.2604  -7.2602  -7.2601
 -7.2584  -7.2575  -7.2574  -7.2567  -7.2524  -7.2516  -7.2504  -7.2499
 -7.2499  -7.2496  -7.2494  -7.2493  -7.2483  -7.2474  -7.2473  -7.2472
 -7.2468  -7.2465  -7.2465  -7.2464  -0.9725  -0.9562  -0.9282  -0.9175
 -0.9110  -0.8893  -0.8816  -0.8728  -0.8509  -0.8388  -0.8045  -0.7626
 -0.7510  -0.7448  -0.6789  -0.6470  -0.6282  -0.6212  -0.5629  -0.5540
 -0.5415  -0.5329  -0.5041  -0.4883  -0.4763  -0.4739  -0.4727  -0.4674
 -0.4632  -0.4443  -0.4333  -0.4305  -0.4246  -0.4195  -0.4038  -0.3990
 -0.3869  -0.3725  -0.3642  -0.3568  -0.3531  -0.3506  -0.3447  -0.3396
 -0.3381  -0.3287  -0.3268  -0.3177  -0.3085  -0.2950  -0.2780  -0.2717
 -0.2620
 -- Virtual --
 -0.0855  -0.0641  -0.0585  -0.0507  -0.0452  -0.0402  -0.0111  -0.0083
 -0.0033   0.0014   0.0086   0.0115   0.0202   0.0239   0.0265   0.0301
  0.0318   0.0446   0.0472   0.0525   0.0546   0.0590   0.0640   0.0658
  0.0721   0.0735   0.0791   0.0837   0.0849   0.0872   0.0900   0.0932
  0.0973   0.1006   0.1040   0.1075   0.1110   0.1126   0.1150   0.1164
  0.1207   0.1229   0.1250   0.1269   0.1299   0.1330   0.1377   0.1401
  0.1427   0.1492   0.1501   0.1509   0.1552   0.1630   0.1652   0.1674
  0.1722   0.1754   0.1780   0.1856   0.1885   0.1966   0.1983   0.2036
  0.2052   0.2113   0.2139   0.2154   0.2223   0.2239   0.2270   0.2301
  0.2329   0.2340   0.2407   0.2442   0.2489   0.2501   0.2536   0.2580
  0.2591   0.2628   0.2663   0.2671   0.2718   0.2754   0.2786   0.2840
  0.2863   0.2923   0.2948   0.3033   0.3052   0.3114   0.3147   0.3204
  0.3236   0.3335   0.3352   0.3466   0.3836   0.3980   0.4072   0.4122
  0.4215   0.4264   0.4318   0.4396   0.4434   0.4469   0.4531   0.4581
  0.4645   0.4672   0.4718   0.4741   0.4822   0.4854   0.4868   0.4914
  0.5000   0.5035   0.5054   0.5065   0.5113   0.5127   0.5265   0.5332
  0.5460   0.5511   0.5599   0.5759   0.5798   0.5849   0.5894   0.5979
  0.5988   0.6017   0.6058   0.6103   0.6140   0.6187   0.6257   0.6268
  0.6311   0.6418   0.6573   0.6620   0.6656   0.6685   0.6911   0.6946
  0.7071   0.7124   0.7423   0.7653   0.7774   0.7964   0.7997   0.8029
  0.8062   0.8211   0.8228   0.8292   0.8316   0.8340   0.8358   0.8361
  0.8413   0.8439   0.8452   0.8498   0.8508   0.8542   0.8609   0.8707
  0.8773   0.8773   0.8820   0.8859   0.8933   0.8981   0.9089   0.9109
  0.9174   0.9263   0.9286   0.9332   0.9378   0.9426   0.9439   0.9531
  0.9546   0.9565   0.9602   0.9648   0.9671   0.9779   0.9818   0.9857
  0.9885   0.9944   0.9993   1.0072   1.0101   1.0379   1.0518   1.0594
  1.0675   1.0851   1.1238   1.1352   1.1419   1.1576   1.1675   1.1732
  1.2056   1.2071   1.2216   1.2287   1.2384   1.2399   1.2465   1.2663
  1.2804   1.2844   1.2928   1.2993   1.3037   1.3082   1.3214   1.3369
  1.3583   1.3738   1.3781   1.3983   1.4213   1.4557   1.4585   1.5013
  1.5276   1.5416   1.5515   1.5598   1.5708   1.5918   1.6030   1.6475
  1.6558   1.7119   1.7284   1.7437   1.7470   1.7657   1.7739   1.7976
  1.8051   1.8209   1.8426   1.8549   1.8642   1.8723   1.8844   1.8913
  1.9008   1.9507   1.9583   1.9772   2.0251   2.0426   2.0521   2.0678
  2.1069   2.1393   2.1794   2.2065   2.2112   2.2219   2.2325   2.2460
  2.2558   2.2684   2.2734   2.2763   2.2911   2.3014   2.3048   2.3131
  2.3168   2.3170   2.3362   2.3889   2.3962   2.3963   2.4139   2.4193
  2.4370   2.4501   2.4677   2.4815   2.5048   2.5123   2.5309   2.5443
  2.5584   2.5617   2.5947   2.5971   2.6225   2.6289   2.6346   2.6486
  2.6642   2.7005   2.7077   2.7123   2.7393   2.7497   2.7666   2.7797
  2.8049   2.8166   2.8801   2.8910   2.9110   2.9531   3.0263   3.0643
  3.0653   3.0722   3.1025   3.1191   3.1358   3.1494   3.1777   3.2222
  3.2372   3.2543   3.2622   3.3530   3.3826   3.4716   3.5158   3.6015
  3.6383   3.7405   3.7767   3.8785   3.8962   3.9806   4.0259   4.3612
  4.7880   4.8112   9.7240   9.7577   9.7785   9.7941   9.8031   9.8359
  9.8488   9.8576  23.2743  23.4426  23.7817  23.8085  23.8310  23.8568
 23.9206  23.9347  23.9431  24.0177  24.0745  24.0819  25.7768  25.8140
 25.8188  25.8557  25.9536  25.9953  25.9975  26.0050  26.0853  26.0991
 26.1077  26.1661  26.1792  26.3208  26.3634  26.4496  26.5039  26.5694
 26.5983  26.6849  26.7462  26.8343  26.9772  27.0327 215.7165 215.7485
215.7733 215.7918 215.8046 215.8448 215.8559 215.8699
 --------------------------------------------------------------

          Ground-State Mulliken Net Atomic Charges

     Atom                 Charge (a.u.)
  ----------------------------------------
      1 C                    -0.496816
      2 C                    -0.773278
      3 Cl                    0.414123
      4 C                     0.406034
      5 Cl                    0.640732
      6 C                    -0.414581
      7 Cl                    0.554856
      8 C                    -0.383975
      9 H                     0.233965
     10 C                    -0.082888
     11 Cl                    0.347295
     12 C                    -0.537344
     13 C                    -0.542896
     14 Cl                    0.437612
     15 C                     0.322257
     16 Cl                    0.507072
     17 C                    -1.545784
     18 H                     0.220070
     19 C                     0.352106
     20 Cl                    0.493925
     21 C                    -0.658490
     22 Cl                    0.506005
  ----------------------------------------
  Sum of atomic charges =     0.000000

 -----------------------------------------------------------------
                    Cartesian Multipole Moments
 -----------------------------------------------------------------
    Charge (ESU x 10^10)
                 0.0000
    Dipole Moment (Debye)
         X      -0.0651      Y      -0.0686      Z      -0.8350
       Tot       0.8403
    Quadrupole Moments (Debye-Ang)
        XX    -162.2631     XY       0.1039     YY    -172.6029
        XZ      -1.2896     YZ       0.1008     ZZ    -170.3130
    Octopole Moments (Debye-Ang^2)
       XXX    -312.3064    XXY       1.8836    XYY    -114.4097
       YYY      -0.1212    XXZ       5.8991    XYZ       2.4607
       YYZ      30.5804    XZZ     -96.2026    YZZ      -3.5517
       ZZZ      80.0342
    Hexadecapole Moments (Debye-Ang^3)
      XXXX   -6303.0698   XXXY     326.2371   XXYY   -1373.0528
      XYYY     321.5222   YYYY   -1633.4442   XXXZ    1246.0302
      XXYZ     128.3493   XYYZ     461.6687   YYYZ     366.0784
      XXZZ   -1852.5541   XYZZ     104.8355   YYZZ   -1100.5544
      XZZZ    1314.4512   YZZZ     381.2784   ZZZZ   -4903.9471
 -----------------------------------------------------------------
 Calculating analytic gradient of the SCF energy
 Gradient of SCF Energy
            1           2           3           4           5           6
    1  -0.0003683  -0.0002834   0.0049113  -0.0001363  -0.0000716   0.0000429
    2   0.0001292  -0.0023688  -0.0212694  -0.0001490   0.0000335  -0.0001087
    3   0.0004208   0.0002691  -0.0119210  -0.0020316   0.0004525   0.0004128
            7           8           9          10          11          12
    1  -0.0001012   0.0009192   0.0000410  -0.0001067   0.0141638  -0.0003254
    2   0.0000444   0.0002088   0.0000503   0.0021744   0.0206579  -0.0000700
    3   0.0005789   0.0006661  -0.0001277  -0.0004903   0.0010420  -0.0002651
           13          14          15          16          17          18
    1   0.0012823  -0.0038719  -0.0006547  -0.0000268  -0.0001346   0.0000588
    2   0.0019289   0.0204668   0.0005378  -0.0004680   0.0000110   0.0000303
    3   0.0005980   0.0134349   0.0000459   0.0003598   0.0000335  -0.0000430
           19          20          21          22
    1  -0.0004079  -0.0003757   0.0001361  -0.0146907
    2  -0.0003999   0.0005101  -0.0018794  -0.0200702
    3   0.0006178  -0.0001828  -0.0013520  -0.0025185
 Max gradient component =       2.127E-02
 RMS gradient           =       6.176E-03
 Gradient time:  CPU 352.06 s  wall 352.10 s
 Geometry Optimization Parameters
   NAtoms,    NIC,     NZ,  NCons,   NDum,   NFix, NCnnct, MaxDiis
       22     171      22       0       0       0       0       0

 Cartesian Hessian Update
 Hessian updated using BFGS update


** GEOMETRY OPTIMIZATION IN DELOCALIZED INTERNAL COORDINATES **
   Searching for a Minimum

   Optimization Cycle:   5

                       Coordinates (Angstroms)
     ATOM                X               Y               Z
      1  C         0.0074892335    0.0009285487    0.0091918377
      2  C        -0.0121053331    0.1084583948    1.4141459278
      3  Cl        1.4907346776    0.2441645408    2.2749373235
      4  C        -1.2110953080    0.1288535414    2.1401998099
      5  Cl       -1.1995987231    0.2652198099    3.8723442563
      6  C        -2.4234528721    0.0463099839    1.4490300775
      7  Cl       -3.9491141020    0.0657679448    2.2912106692
      8  C        -2.4341821541   -0.0554941061    0.0655738496
      9  H        -3.3730283801   -0.1260749274   -0.4649069205
     10  C        -1.2378487698   -0.0776920366   -0.6351488851
     11  Cl       -1.3333248090   -0.2367392425   -2.3702156420
     12  C         1.2841692150   -0.0281681928   -0.7569155816
     13  C         2.2900568815   -0.9686038912   -0.4579718201
     14  Cl        2.0375468426   -2.1353210347    0.8028799324
     15  C         3.4846950492   -0.9886184285   -1.1822224853
     16  Cl        4.7423958302   -2.1466950192   -0.8340900347
     17  C         3.6944178929   -0.0837039720   -2.2127598544
     18  H         4.6194907354   -0.1048608734   -2.7716327821
     19  C         2.7154195418    0.8481265869   -2.5258501226
     20  Cl        3.0312983343    1.9704042820   -3.8237173965
     21  C         1.5181695185    0.8826632645   -1.8062254369
     22  Cl        0.3230678226    2.0815196122   -2.1941412102
   Point Group: c1    Number of degrees of freedom:    60


   Energy is  -4140.332800418

 Hessian updated using BFGS update

 60 Hessian modes will be used to form the next step
  Hessian Eigenvalues:
     0.016318    0.017505    0.019695    0.020576    0.020683    0.021678
     0.022420    0.022743    0.023495    0.024090    0.024090    0.024114
     0.024114    0.024135    0.024136    0.024143    0.024143    0.042899
     0.055187    0.098405    0.101107    0.159996    0.160000    0.216510
     0.225460    0.227249    0.233049    0.236353    0.238044    0.249944
     0.249978    0.249992    0.249993    0.250001    0.250014    0.250278
     0.253284    0.287920    0.289606    0.290486    0.292943    0.301027
     0.301033    0.301125    0.301439    0.317218    0.356667    0.356677
     0.404201    0.407445    0.419488    0.426256    0.457319    0.458811
     0.466670    0.471127    0.478202    0.478266    0.479211    0.481417

 Minimum search - taking simple RFO step
 Searching for Lamda that Minimizes Along All modes
 Value Taken    Lamda =  -0.01949205
 Calculated Step too Large.  Step scaled by  0.533832
 Step Taken.  Stepsize is  0.300000

                             Maximum     Tolerance    Cnvgd?
         Gradient           0.026608      0.000300      NO
         Displacement       0.221062      0.001200      NO
         Energy change     -0.012330      0.000001      NO


 New Cartesian Coordinates Obtained by Inverse Iteration

 Displacement from previous Coordinates is:  0.416165
 ----------------------------------------------------------------
             Standard Nuclear Orientation (Angstroms)
    I     Atom           X                Y                Z
 ----------------------------------------------------------------
    1      C       0.0078053501     0.0008539140     0.0086506806
    2      C      -0.0108046737     0.1421016593     1.4094183856
    3      Cl      1.4945344591     0.3160937665     2.2608757769
    4      C      -1.2088545251     0.1620432723     2.1377636855
    5      Cl     -1.1972909441     0.3388870216     3.8646029438
    6      C      -2.4200972217     0.0433541900     1.4475519116
    7      Cl     -3.9464493235     0.0584226700     2.2879955384
    8      C      -2.4312332981    -0.0924449125     0.0665132718
    9      H      -3.3696180826    -0.1897434188    -0.4603878052
   10      C      -1.2343468648    -0.1120630332    -0.6334799164
   11      Cl     -1.3233307365    -0.3083569867    -2.3665020575
   12      C       1.2842770704    -0.0275742840    -0.7566590570
   13      C       2.2742580160    -0.9887444876    -0.4764332145
   14      Cl      2.0008323921    -2.1753839746     0.7617982972
   15      C       3.4691503098    -1.0094012756    -1.2009370230
   16      Cl      4.7118149809    -2.1902515629    -0.8797328140
   17      C       3.6911483889    -0.0832881223    -2.2104740626
   18      H       4.6160686391    -0.1045513908    -2.7694875564
   19      C       2.7257899059     0.8696993236    -2.5035359041
   20      Cl      3.0595249937     2.0141088152    -3.7764744237
   21      C       1.5281140782     0.9040446954    -1.7837382013
   22      Cl      0.3439082100     2.1226389064    -2.1436129437
 ----------------------------------------------------------------
 Nuclear Repulsion Energy =        2771.27482885 hartrees
 There are      105 alpha and      105 beta electrons
 Applying Cartesian multipole field
    Component          Value
    ---------          -----
     (2,0,0)        1.00000E-11
     (0,2,0)        2.00000E-11
     (0,0,2)       -3.00000E-11
 Nucleus-field energy     =    -0.0000000387 hartrees
 Requested basis set is 6-311++G(d,p)
 There are 186 shells and 518 basis functions
 A cutoff of  1.0D-15 yielded  12490 shell pairs
 There are    108729 function pairs (    116984 Cartesian)
 Smallest overlap matrix eigenvalue = 1.67E-07
 Linear dependence detected in AO basis
 Number of orthogonalized atomic orbitals = 512
 Maximum deviation from orthogonality = 7.483E-10
 Guess from superposition of atomic densities
 Warning:  Energy on first SCF cycle will be non-variational
 SAD guess density has 210.000000 electrons

 -----------------------------------------------------------------------
  General SCF calculation program by
  Eric Jon Sundstrom, Paul Horn, Yuezhi Mao, Dmitri Zuev, Alec White,
  David Stuck, Shaama M.S., Shane Yost, Joonho Lee, David Small,
  Daniel Levine, Susi Lehtola, Hugh Burton, Evgeny Epifanovsky,
  Bang C. Huynh
 -----------------------------------------------------------------------
 Exchange:     0.2000 Hartree-Fock + 0.0800 Slater + 0.7200 B88
 Correlation:  0.1900 VWN1RPA + 0.8100 LYP
 Using SG-1 standard quadrature grid
 A restricted SCF calculation will be
 performed using DIIS
 SCF converges when DIIS error is below 1.0e-08
 ---------------------------------------
  Cycle       Energy         DIIS error
 ---------------------------------------
    1   -4145.1283159695      2.67e-02  
    2   -4140.2462341694      1.72e-03  
    3   -4140.1970274440      2.03e-03  
    4   -4140.3328271010      4.99e-04  
    5   -4140.3405356710      1.94e-04  
    6   -4140.3415188447      8.91e-05  
    7   -4140.3417664936      2.44e-05  
    8   -4140.3417839930      8.21e-06  
    9   -4140.3417858733      3.36e-06  
   10   -4140.3417862635      6.45e-07  
   11   -4140.3417862770      1.96e-07  
   12   -4140.3417862776      9.04e-08  
   13   -4140.3417862780      3.20e-08  
   14   -4140.3417862781      8.32e-09  Convergence criterion met
 ---------------------------------------
 SCF time:   CPU 955.67s  wall 956.00s 
 SCF   energy in the final basis set =    -4140.3417862781
 Total energy in the final basis set =    -4140.3417862781

 --------------------------------------------------------------

                    Orbital Energies (a.u.)
 --------------------------------------------------------------

 Alpha MOs
 -- Occupied --
********-101.5811-101.5808-101.5807-101.5786-101.5778-101.5777-101.5772
-10.2857 -10.2823 -10.2815 -10.2814 -10.2814 -10.2789 -10.2784 -10.2784
-10.2509 -10.2477 -10.2290 -10.2258  -9.4975  -9.4958  -9.4954  -9.4953
 -9.4942  -9.4934  -9.4933  -9.4927  -7.2623  -7.2607  -7.2603  -7.2602
 -7.2591  -7.2583  -7.2582  -7.2573  -7.2523  -7.2515  -7.2506  -7.2501
 -7.2500  -7.2499  -7.2495  -7.2494  -7.2489  -7.2481  -7.2480  -7.2479
 -7.2474  -7.2473  -7.2473  -7.2470  -0.9720  -0.9563  -0.9271  -0.9173
 -0.9109  -0.8898  -0.8816  -0.8737  -0.8498  -0.8392  -0.8042  -0.7626
 -0.7510  -0.7450  -0.6785  -0.6466  -0.6281  -0.6216  -0.5622  -0.5538
 -0.5427  -0.5329  -0.5036  -0.4885  -0.4759  -0.4737  -0.4728  -0.4669
 -0.4629  -0.4444  -0.4313  -0.4305  -0.4250  -0.4184  -0.4026  -0.3977
 -0.3858  -0.3714  -0.3639  -0.3569  -0.3532  -0.3501  -0.3450  -0.3398
 -0.3378  -0.3288  -0.3278  -0.3209  -0.3136  -0.2945  -0.2776  -0.2715
 -0.2638
 -- Virtual --
 -0.0843  -0.0640  -0.0584  -0.0510  -0.0466  -0.0398  -0.0109  -0.0083
 -0.0035   0.0014   0.0087   0.0114   0.0203   0.0240   0.0264   0.0302
  0.0318   0.0443   0.0471   0.0522   0.0545   0.0586   0.0638   0.0653
  0.0720   0.0730   0.0790   0.0834   0.0848   0.0874   0.0901   0.0932
  0.0971   0.1008   0.1034   0.1074   0.1111   0.1125   0.1145   0.1160
  0.1201   0.1228   0.1249   0.1260   0.1295   0.1330   0.1372   0.1396
  0.1424   0.1484   0.1492   0.1501   0.1544   0.1620   0.1624   0.1663
  0.1715   0.1749   0.1768   0.1838   0.1882   0.1959   0.1980   0.2030
  0.2056   0.2123   0.2142   0.2152   0.2217   0.2237   0.2271   0.2304
  0.2317   0.2343   0.2410   0.2438   0.2481   0.2503   0.2529   0.2574
  0.2575   0.2628   0.2644   0.2660   0.2701   0.2746   0.2761   0.2845
  0.2862   0.2884   0.2948   0.2959   0.3010   0.3088   0.3140   0.3183
  0.3226   0.3257   0.3343   0.3371   0.3484   0.3848   0.3984   0.4080
  0.4117   0.4235   0.4280   0.4303   0.4418   0.4444   0.4478   0.4539
  0.4611   0.4648   0.4680   0.4721   0.4748   0.4858   0.4887   0.4919
  0.4934   0.4982   0.5038   0.5053   0.5086   0.5097   0.5159   0.5277
  0.5358   0.5496   0.5540   0.5654   0.5784   0.5814   0.5869   0.5935
  0.5984   0.6015   0.6022   0.6069   0.6105   0.6187   0.6225   0.6270
  0.6301   0.6342   0.6456   0.6577   0.6621   0.6661   0.6720   0.6895
  0.6934   0.7105   0.7186   0.7494   0.7691   0.7778   0.7979   0.8003
  0.8063   0.8079   0.8222   0.8241   0.8292   0.8330   0.8355   0.8360
  0.8387   0.8413   0.8436   0.8464   0.8494   0.8519   0.8556   0.8609
  0.8705   0.8768   0.8787   0.8819   0.8832   0.8954   0.9001   0.9090
  0.9176   0.9196   0.9276   0.9314   0.9335   0.9349   0.9410   0.9442
  0.9493   0.9513   0.9548   0.9615   0.9663   0.9674   0.9750   0.9764
  0.9865   0.9912   0.9945   1.0004   1.0101   1.0129   1.0418   1.0514
  1.0595   1.0669   1.0863   1.1294   1.1346   1.1418   1.1578   1.1667
  1.1722   1.2026   1.2081   1.2213   1.2299   1.2369   1.2407   1.2490
  1.2693   1.2812   1.2840   1.2945   1.2985   1.3006   1.3071   1.3204
  1.3386   1.3599   1.3756   1.3796   1.4013   1.4239   1.4599   1.4621
  1.5034   1.5281   1.5443   1.5530   1.5658   1.5722   1.5924   1.6033
  1.6478   1.6549   1.7114   1.7295   1.7446   1.7484   1.7665   1.7728
  1.7999   1.8062   1.8194   1.8391   1.8545   1.8635   1.8726   1.8835
  1.8975   1.9046   1.9504   1.9587   1.9767   2.0253   2.0432   2.0515
  2.0663   2.1070   2.1389   2.1809   2.2071   2.2124   2.2286   2.2328
  2.2451   2.2539   2.2696   2.2729   2.2753   2.2951   2.2991   2.3019
  2.3091   2.3116   2.3229   2.3332   2.3910   2.4009   2.4058   2.4155
  2.4244   2.4390   2.4484   2.4680   2.4820   2.5066   2.5129   2.5331
  2.5429   2.5579   2.5635   2.5950   2.5977   2.6244   2.6292   2.6350
  2.6505   2.6670   2.6986   2.7089   2.7122   2.7395   2.7509   2.7661
  2.7799   2.8049   2.8170   2.8779   2.8911   2.9178   2.9573   3.0294
  3.0647   3.0660   3.0705   3.1008   3.1168   3.1378   3.1501   3.1795
  3.2223   3.2398   3.2549   3.2625   3.3531   3.3847   3.4737   3.5173
  3.6023   3.6423   3.7403   3.7775   3.8809   3.8963   3.9818   4.0270
  4.3535   4.7869   4.8127   9.7270   9.7589   9.7805   9.7948   9.8055
  9.8416   9.8502   9.8601  23.2791  23.4441  23.7832  23.8107  23.8318
 23.8578  23.9223  23.9348  23.9421  24.0255  24.0735  24.0822  25.7764
 25.8127  25.8153  25.8538  25.9488  25.9609  25.9738  26.0147  26.0852
 26.1070  26.1257  26.1631  26.1951  26.3330  26.3777  26.4442  26.5034
 26.5755  26.5969  26.6919  26.7478  26.8418  26.9826  27.0350 215.7202
215.7500 215.7756 215.7925 215.8082 215.8460 215.8596 215.8751
 --------------------------------------------------------------

          Ground-State Mulliken Net Atomic Charges

     Atom                 Charge (a.u.)
  ----------------------------------------
      1 C                    -0.193745
      2 C                    -1.232847
      3 Cl                    0.456389
      4 C                     0.880012
      5 Cl                    0.608221
      6 C                    -0.413988
      7 Cl                    0.554272
      8 C                    -0.529536
      9 H                     0.233064
     10 C                    -0.362526
     11 Cl                    0.313561
     12 C                    -0.293261
     13 C                    -0.509923
     14 Cl                    0.420697
     15 C                     0.269768
     16 Cl                    0.510327
     17 C                    -1.522174
     18 H                     0.221915
     19 C                     0.154330
     20 Cl                    0.508416
     21 C                    -0.545218
     22 Cl                    0.472244
  ----------------------------------------
  Sum of atomic charges =     0.000000

 -----------------------------------------------------------------
                    Cartesian Multipole Moments
 -----------------------------------------------------------------
    Charge (ESU x 10^10)
                -0.0000
    Dipole Moment (Debye)
         X      -0.0626      Y      -0.0913      Z      -0.8297
       Tot       0.8371
    Quadrupole Moments (Debye-Ang)
        XX    -162.2038     XY       0.2584     YY    -172.4558
        XZ      -1.3636     YZ       0.2073     ZZ    -170.3147
    Octopole Moments (Debye-Ang^2)
       XXX    -312.1902    XXY       0.5964    XYY    -114.2331
       YYY      -2.5070    XXZ       5.7166    XYZ       2.3786
       YYZ      30.6091    XZZ     -96.0983    YZZ      -4.0611
       ZZZ      80.4740
    Hexadecapole Moments (Debye-Ang^3)
      XXXX   -6275.0176   XXXY     316.3002   XXYY   -1378.7952
      XYYY     308.4261   YYYY   -1698.0691   XXXZ    1257.1472
      XXYZ     119.6668   XYYZ     464.6119   YYYZ     333.9867
      XXZZ   -1838.7718   XYZZ     102.9517   YYZZ   -1101.4855
      XZZZ    1324.8218   YZZZ     355.7263   ZZZZ   -4845.6417
 -----------------------------------------------------------------
 Calculating analytic gradient of the SCF energy
 Gradient of SCF Energy
            1           2           3           4           5           6
    1   0.0002269  -0.0000487   0.0030747   0.0001239   0.0000399  -0.0002751
    2   0.0000725  -0.0020159  -0.0153893  -0.0000342  -0.0000393  -0.0000721
    3  -0.0001278   0.0000753  -0.0083551  -0.0004817  -0.0000334   0.0002927
            7           8           9          10          11          12
    1   0.0000196   0.0003896   0.0000557   0.0001914   0.0097330  -0.0005370
    2   0.0000107   0.0001838   0.0000167   0.0019135   0.0149763  -0.0000821
    3   0.0002273   0.0001816  -0.0000692  -0.0001200   0.0008025   0.0000175
           13          14          15          16          17          18
    1   0.0008552  -0.0024120  -0.0003262  -0.0000479   0.0000696   0.0000179
    2   0.0013804   0.0148550   0.0002017  -0.0002104  -0.0000098   0.0000302
    3   0.0010568   0.0093370   0.0001702   0.0001302  -0.0001081  -0.0000153
           19          20          21          22
    1  -0.0003387  -0.0001695  -0.0004899  -0.0101524
    2  -0.0000752   0.0002385  -0.0012572  -0.0146937
    3   0.0002103  -0.0000401  -0.0011950  -0.0019557
 Max gradient component =       1.539E-02
 RMS gradient           =       4.419E-03
 Gradient time:  CPU 350.93 s  wall 350.98 s
 Geometry Optimization Parameters
   NAtoms,    NIC,     NZ,  NCons,   NDum,   NFix, NCnnct, MaxDiis
       22     171      22       0       0       0       0       0

 Cartesian Hessian Update
 Hessian updated using BFGS update


** GEOMETRY OPTIMIZATION IN DELOCALIZED INTERNAL COORDINATES **
   Searching for a Minimum

   Optimization Cycle:   6

                       Coordinates (Angstroms)
     ATOM                X               Y               Z
      1  C         0.0078053501    0.0008539140    0.0086506806
      2  C        -0.0108046737    0.1421016593    1.4094183856
      3  Cl        1.4945344591    0.3160937665    2.2608757769
      4  C        -1.2088545251    0.1620432723    2.1377636855
      5  Cl       -1.1972909441    0.3388870216    3.8646029438
      6  C        -2.4200972217    0.0433541900    1.4475519116
      7  Cl       -3.9464493235    0.0584226700    2.2879955384
      8  C        -2.4312332981   -0.0924449125    0.0665132718
      9  H        -3.3696180826   -0.1897434188   -0.4603878052
     10  C        -1.2343468648   -0.1120630332   -0.6334799164
     11  Cl       -1.3233307365   -0.3083569867   -2.3665020575
     12  C         1.2842770704   -0.0275742840   -0.7566590570
     13  C         2.2742580160   -0.9887444876   -0.4764332145
     14  Cl        2.0008323921   -2.1753839746    0.7617982972
     15  C         3.4691503098   -1.0094012756   -1.2009370230
     16  Cl        4.7118149809   -2.1902515629   -0.8797328140
     17  C         3.6911483889   -0.0832881223   -2.2104740626
     18  H         4.6160686391   -0.1045513908   -2.7694875564
     19  C         2.7257899059    0.8696993236   -2.5035359041
     20  Cl        3.0595249937    2.0141088152   -3.7764744237
     21  C         1.5281140782    0.9040446954   -1.7837382013
     22  Cl        0.3439082100    2.1226389064   -2.1436129437
   Point Group: c1    Number of degrees of freedom:    60


   Energy is  -4140.341786278

 Hessian updated using BFGS update

 60 Hessian modes will be used to form the next step
  Hessian Eigenvalues:
     0.016318    0.017505    0.019547    0.020576    0.020683    0.021679
     0.022338    0.022743    0.023496    0.024090    0.024090    0.024114
     0.024114    0.024135    0.024136    0.024142    0.024143    0.033421
     0.055187    0.096426    0.101108    0.159996    0.160000    0.216514
     0.225331    0.227250    0.233046    0.236345    0.238041    0.249968
     0.249981    0.249993    0.249997    0.250001    0.250041    0.250306
     0.253432    0.287927    0.289522    0.290456    0.292943    0.301028
     0.301033    0.301148    0.301504    0.317249    0.356667    0.356678
     0.404104    0.407463    0.419514    0.426264    0.457315    0.458803
     0.466670    0.471237    0.478202    0.478276    0.479211    0.481508

 Minimum search - taking simple RFO step
 Searching for Lamda that Minimizes Along All modes
 Value Taken    Lamda =  -0.01383650
 Calculated Step too Large.  Step scaled by  0.544649
 Step Taken.  Stepsize is  0.300000

                             Maximum     Tolerance    Cnvgd?
         Gradient           0.019156      0.000300      NO
         Displacement       0.221777      0.001200      NO
         Energy change     -0.008986      0.000001      NO


 New Cartesian Coordinates Obtained by Inverse Iteration

 Displacement from previous Coordinates is:  0.422471
 ----------------------------------------------------------------
             Standard Nuclear Orientation (Angstroms)
    I     Atom           X                Y                Z
 ----------------------------------------------------------------
    1      C       0.0075040722     0.0002650814     0.0082064740
    2      C      -0.0099827399     0.1755443384     1.4036286070
    3      Cl      1.4982862870     0.3883633805     2.2436420246
    4      C      -1.2072437601     0.1951256477     2.1335490438
    5      Cl     -1.1977508404     0.4141260045     3.8548590455
    6      C      -2.4165588656     0.0400946386     1.4461243108
    7      Cl     -3.9428018952     0.0521139618     2.2870550416
    8      C      -2.4278298227    -0.1300939422     0.0685737744
    9      H      -3.3655641642    -0.2536904112    -0.4539336386
   10      C      -1.2307210735    -0.1472671477    -0.6311495098
   11      Cl     -1.3108536521    -0.3808418028    -2.3610498445
   12      C       1.2843644650    -0.0271907188    -0.7568128506
   13      C       2.2578956315    -1.0085804470    -0.4967062538
   14      Cl      1.9631983448    -2.2141796541     0.7194072222
   15      C       3.4531512591    -1.0297942344    -1.2208569792
   16      Cl      4.6794732945    -2.2337994681    -0.9259789984
   17      C       3.6883717949    -0.0826072527    -2.2080477257
   18      H       4.6132856848    -0.1037758676    -2.7670745995
   19      C       2.7370745007     0.8910050835    -2.4800015985
   20      Cl      3.0874738365     2.0583695685    -3.7268612304
   21      C       1.5390569654     0.9247670944    -1.7603921292
   22      Cl      0.3653718014     2.1624909326    -2.0924646737
 ----------------------------------------------------------------
 Nuclear Repulsion Energy =        2768.60527448 hartrees
 There are      105 alpha and      105 beta electrons
 Applying Cartesian multipole field
    Component          Value
    ---------          -----
     (2,0,0)        1.00000E-11
     (0,2,0)        2.00000E-11
     (0,0,2)       -3.00000E-11
 Nucleus-field energy     =    -0.0000000363 hartrees
 Requested basis set is 6-311++G(d,p)
 There are 186 shells and 518 basis functions
 A cutoff of  1.0D-15 yielded  12495 shell pairs
 There are    108852 function pairs (    117118 Cartesian)
 Smallest overlap matrix eigenvalue = 1.63E-07
 Linear dependence detected in AO basis
 Number of orthogonalized atomic orbitals = 512
 Maximum deviation from orthogonality = 4.567E-10
 Guess from superposition of atomic densities
 Warning:  Energy on first SCF cycle will be non-variational
 SAD guess density has 210.000000 electrons

 -----------------------------------------------------------------------
  General SCF calculation program by
  Eric Jon Sundstrom, Paul Horn, Yuezhi Mao, Dmitri Zuev, Alec White,
  David Stuck, Shaama M.S., Shane Yost, Joonho Lee, David Small,
  Daniel Levine, Susi Lehtola, Hugh Burton, Evgeny Epifanovsky,
  Bang C. Huynh
 -----------------------------------------------------------------------
 Exchange:     0.2000 Hartree-Fock + 0.0800 Slater + 0.7200 B88
 Correlation:  0.1900 VWN1RPA + 0.8100 LYP
 Using SG-1 standard quadrature grid
 A restricted SCF calculation will be
 performed using DIIS
 SCF converges when DIIS error is below 1.0e-08
 ---------------------------------------
  Cycle       Energy         DIIS error
 ---------------------------------------
    1   -4145.1140952434      2.66e-02  
    2   -4140.2524396071      1.73e-03  
    3   -4140.2025901766      2.04e-03  
    4   -4140.3392098654      5.01e-04  
    5   -4140.3469010713      1.98e-04  
    6   -4140.3479424975      9.01e-05  
    7   -4140.3481958052      2.52e-05  
    8   -4140.3482146133      8.29e-06  
    9   -4140.3482165122      3.46e-06  
   10   -4140.3482169278      6.25e-07  
   11   -4140.3482169401      1.90e-07  
   12   -4140.3482169412      8.92e-08  
   13   -4140.3482169415      3.15e-08  
   14   -4140.3482169411      8.24e-09  Convergence criterion met
 ---------------------------------------
 SCF time:   CPU 959.47s  wall 960.00s 
 SCF   energy in the final basis set =    -4140.3482169411
 Total energy in the final basis set =    -4140.3482169411

 --------------------------------------------------------------

                    Orbital Energies (a.u.)
 --------------------------------------------------------------

 Alpha MOs
 -- Occupied --
********-101.5813-101.5809-101.5808-101.5794-101.5787-101.5786-101.5780
-10.2857 -10.2824 -10.2815 -10.2815 -10.2813 -10.2788 -10.2785 -10.2784
-10.2503 -10.2470 -10.2291 -10.2259  -9.4974  -9.4960  -9.4955  -9.4954
 -9.4948  -9.4941  -9.4940  -9.4933  -7.2622  -7.2609  -7.2604  -7.2604
 -7.2597  -7.2590  -7.2589  -7.2579  -7.2522  -7.2514  -7.2508  -7.2502
 -7.2502  -7.2501  -7.2496  -7.2495  -7.2495  -7.2488  -7.2487  -7.2486
 -7.2481  -7.2480  -7.2480  -7.2476  -0.9717  -0.9563  -0.9263  -0.9172
 -0.9108  -0.8902  -0.8815  -0.8744  -0.8489  -0.8397  -0.8041  -0.7627
 -0.7510  -0.7452  -0.6782  -0.6463  -0.6281  -0.6220  -0.5615  -0.5537
 -0.5439  -0.5329  -0.5033  -0.4886  -0.4757  -0.4737  -0.4730  -0.4664
 -0.4627  -0.4446  -0.4305  -0.4295  -0.4254  -0.4174  -0.4018  -0.3967
 -0.3847  -0.3705  -0.3635  -0.3571  -0.3535  -0.3498  -0.3454  -0.3402
 -0.3373  -0.3293  -0.3289  -0.3230  -0.3179  -0.2936  -0.2775  -0.2714
 -0.2652
 -- Virtual --
 -0.0829  -0.0640  -0.0582  -0.0516  -0.0482  -0.0396  -0.0108  -0.0084
 -0.0036   0.0014   0.0087   0.0112   0.0203   0.0240   0.0263   0.0301
  0.0317   0.0440   0.0472   0.0519   0.0546   0.0583   0.0635   0.0650
  0.0718   0.0729   0.0789   0.0830   0.0848   0.0877   0.0903   0.0932
  0.0971   0.1010   0.1028   0.1073   0.1112   0.1123   0.1146   0.1157
  0.1198   0.1227   0.1251   0.1257   0.1292   0.1329   0.1368   0.1393
  0.1420   0.1481   0.1484   0.1500   0.1547   0.1610   0.1621   0.1668
  0.1708   0.1749   0.1757   0.1829   0.1884   0.1955   0.1980   0.2032
  0.2061   0.2133   0.2146   0.2151   0.2216   0.2252   0.2275   0.2301
  0.2316   0.2350   0.2419   0.2431   0.2468   0.2512   0.2519   0.2570
  0.2577   0.2629   0.2637   0.2649   0.2693   0.2734   0.2769   0.2830
  0.2851   0.2872   0.2951   0.2966   0.2985   0.3082   0.3138   0.3178
  0.3223   0.3263   0.3343   0.3371   0.3477   0.3858   0.3982   0.4081
  0.4113   0.4234   0.4275   0.4294   0.4421   0.4455   0.4487   0.4543
  0.4612   0.4660   0.4681   0.4726   0.4753   0.4878   0.4897   0.4920
  0.4925   0.4950   0.5017   0.5051   0.5092   0.5120   0.5164   0.5286
  0.5360   0.5502   0.5571   0.5679   0.5782   0.5828   0.5898   0.5950
  0.5982   0.6020   0.6031   0.6076   0.6094   0.6186   0.6213   0.6273
  0.6324   0.6363   0.6476   0.6584   0.6630   0.6648   0.6778   0.6871
  0.6917   0.7092   0.7174   0.7530   0.7704   0.7786   0.7990   0.8000
  0.8079   0.8090   0.8233   0.8255   0.8292   0.8324   0.8353   0.8372
  0.8391   0.8410   0.8432   0.8477   0.8491   0.8516   0.8549   0.8607
  0.8664   0.8775   0.8786   0.8806   0.8817   0.8956   0.9008   0.9077
  0.9170   0.9235   0.9251   0.9282   0.9303   0.9349   0.9392   0.9422
  0.9444   0.9498   0.9553   0.9622   0.9667   0.9700   0.9722   0.9758
  0.9882   0.9919   0.9938   0.9994   1.0112   1.0127   1.0426   1.0503
  1.0597   1.0678   1.0872   1.1318   1.1352   1.1423   1.1587   1.1659
  1.1716   1.2003   1.2098   1.2212   1.2306   1.2363   1.2411   1.2505
  1.2719   1.2830   1.2838   1.2946   1.2972   1.2990   1.3068   1.3188
  1.3403   1.3608   1.3758   1.3794   1.4047   1.4266   1.4599   1.4677
  1.5041   1.5277   1.5456   1.5547   1.5663   1.5734   1.5927   1.6034
  1.6476   1.6540   1.7113   1.7302   1.7448   1.7502   1.7664   1.7714
  1.7999   1.8072   1.8179   1.8356   1.8533   1.8626   1.8722   1.8823
  1.9030   1.9093   1.9508   1.9589   1.9765   2.0251   2.0435   2.0505
  2.0645   2.1069   2.1376   2.1826   2.2066   2.2145   2.2316   2.2329
  2.2439   2.2496   2.2665   2.2730   2.2749   2.2919   2.2966   2.2988
  2.3066   2.3124   2.3257   2.3318   2.3922   2.4045   2.4106   2.4158
  2.4262   2.4394   2.4457   2.4675   2.4808   2.5047   2.5128   2.5340
  2.5419   2.5567   2.5659   2.5944   2.5996   2.6224   2.6277   2.6373
  2.6520   2.6666   2.6964   2.7081   2.7125   2.7384   2.7505   2.7655
  2.7781   2.8040   2.8171   2.8736   2.8910   2.9225   2.9596   3.0328
  3.0648   3.0668   3.0691   3.0996   3.1152   3.1400   3.1501   3.1805
  3.2224   3.2414   3.2563   3.2620   3.3534   3.3863   3.4752   3.5183
  3.6030   3.6438   3.7402   3.7781   3.8834   3.8963   3.9827   4.0278
  4.3458   4.7866   4.8143   9.7302   9.7599   9.7813   9.7955   9.8069
  9.8334   9.8427   9.8841  23.2807  23.4451  23.7849  23.8129  23.8326
 23.8584  23.9243  23.9355  23.9423  24.0329  24.0729  24.0835  25.7758
 25.8092  25.8107  25.8505  25.9173  25.9346  25.9776  26.0142  26.0922
 26.1068  26.1255  26.1631  26.1961  26.3413  26.3723  26.4350  26.5036
 26.5756  26.5979  26.6971  26.7507  26.8360  26.9887  27.0208 215.7237
215.7512 215.7764 215.7931 215.8102 215.8351 215.8500 215.9041
 --------------------------------------------------------------

          Ground-State Mulliken Net Atomic Charges

     Atom                 Charge (a.u.)
  ----------------------------------------
      1 C                    -0.143449
      2 C                    -1.264297
      3 Cl                    0.432447
      4 C                     0.876107
      5 Cl                    0.612125
      6 C                    -0.365464
      7 Cl                    0.556305
      8 C                    -0.493373
      9 H                     0.233747
     10 C                    -0.431651
     11 Cl                    0.295189
     12 C                    -0.256117
     13 C                    -0.520239
     14 Cl                    0.402442
     15 C                     0.248157
     16 Cl                    0.519586
     17 C                    -1.482770
     18 H                     0.224229
     19 C                     0.123076
     20 Cl                    0.518033
     21 C                    -0.532704
     22 Cl                    0.448620
  ----------------------------------------
  Sum of atomic charges =     0.000000

 -----------------------------------------------------------------
                    Cartesian Multipole Moments
 -----------------------------------------------------------------
    Charge (ESU x 10^10)
                -0.0000
    Dipole Moment (Debye)
         X      -0.0571      Y      -0.1138      Z      -0.8285
       Tot       0.8382
    Quadrupole Moments (Debye-Ang)
        XX    -162.1475     XY       0.4153     YY    -172.3364
        XZ      -1.4397     YZ       0.2959     ZZ    -170.3123
    Octopole Moments (Debye-Ang^2)
       XXX    -311.8768    XXY      -0.6518    XYY    -114.0973
       YYY      -4.9138    XXZ       5.6370    XYZ       2.3146
       YYZ      30.6683    XZZ     -96.0882    YZZ      -4.6338
       ZZZ      80.9093
    Hexadecapole Moments (Debye-Ang^3)
      XXXX   -6246.0313   XXXY     305.9769   XXYY   -1384.9860
      XYYY     294.9434   YYYY   -1766.2607   XXXZ    1268.7550
      XXYZ     110.4260   XYYZ     467.8803   YYYZ     300.7768
      XXZZ   -1823.9652   XYZZ     100.5553   YYZZ   -1102.5604
      XZZZ    1335.5636   YZZZ     328.7387   ZZZZ   -4784.7180
 -----------------------------------------------------------------
 Calculating analytic gradient of the SCF energy
 Gradient of SCF Energy
            1           2           3           4           5           6
    1   0.0002023  -0.0000003   0.0021820   0.0001500  -0.0000828  -0.0002327
    2  -0.0000252  -0.0017005  -0.0111378   0.0000095  -0.0000660  -0.0000541
    3  -0.0001875  -0.0002432  -0.0059275   0.0001469  -0.0001945   0.0001644
            7           8           9          10          11          12
    1   0.0000627   0.0001669   0.0000409   0.0003933   0.0068091  -0.0002881
    2   0.0000166   0.0000935   0.0000090   0.0017370   0.0108037  -0.0000541
    3   0.0001231   0.0000114  -0.0000195   0.0001463   0.0005309   0.0000018
           13          14          15          16          17          18
    1   0.0004820  -0.0015753  -0.0001501  -0.0000453   0.0001038  -0.0000030
    2   0.0011714   0.0106803   0.0000613  -0.0000980  -0.0000005   0.0000209
    3   0.0010948   0.0066138   0.0001747   0.0000244  -0.0000848  -0.0000173
           19          20          21          22
    1  -0.0002672  -0.0000935  -0.0007224  -0.0071323
    2   0.0000415   0.0001079  -0.0010225  -0.0105938
    3   0.0000346   0.0000328  -0.0009307  -0.0014949
 Max gradient component =       1.114E-02
 RMS gradient           =       3.174E-03
 Gradient time:  CPU 348.65 s  wall 348.70 s
 Geometry Optimization Parameters
   NAtoms,    NIC,     NZ,  NCons,   NDum,   NFix, NCnnct, MaxDiis
       22     171      22       0       0       0       0       0

 Cartesian Hessian Update
 Hessian updated using BFGS update


** GEOMETRY OPTIMIZATION IN DELOCALIZED INTERNAL COORDINATES **
   Searching for a Minimum

   Optimization Cycle:   7

                       Coordinates (Angstroms)
     ATOM                X               Y               Z
      1  C         0.0075040722    0.0002650814    0.0082064740
      2  C        -0.0099827399    0.1755443384    1.4036286070
      3  Cl        1.4982862870    0.3883633805    2.2436420246
      4  C        -1.2072437601    0.1951256477    2.1335490438
      5  Cl       -1.1977508404    0.4141260045    3.8548590455
      6  C        -2.4165588656    0.0400946386    1.4461243108
      7  Cl       -3.9428018952    0.0521139618    2.2870550416
      8  C        -2.4278298227   -0.1300939422    0.0685737744
      9  H        -3.3655641642   -0.2536904112   -0.4539336386
     10  C        -1.2307210735   -0.1472671477   -0.6311495098
     11  Cl       -1.3108536521   -0.3808418028   -2.3610498445
     12  C         1.2843644650   -0.0271907188   -0.7568128506
     13  C         2.2578956315   -1.0085804470   -0.4967062538
     14  Cl        1.9631983448   -2.2141796541    0.7194072222
     15  C         3.4531512591   -1.0297942344   -1.2208569792
     16  Cl        4.6794732945   -2.2337994681   -0.9259789984
     17  C         3.6883717949   -0.0826072527   -2.2080477257
     18  H         4.6132856848   -0.1037758676   -2.7670745995
     19  C         2.7370745007    0.8910050835   -2.4800015985
     20  Cl        3.0874738365    2.0583695685   -3.7268612304
     21  C         1.5390569654    0.9247670944   -1.7603921292
     22  Cl        0.3653718014    2.1624909326   -2.0924646737
   Point Group: c1    Number of degrees of freedom:    60


   Energy is  -4140.348216941

 Hessian updated using BFGS update

 60 Hessian modes will be used to form the next step
  Hessian Eigenvalues:
     0.016317    0.017505    0.018817    0.020576    0.020683    0.021679
     0.022053    0.022742    0.023489    0.024089    0.024090    0.024113
     0.024114    0.024134    0.024136    0.024142    0.024143    0.026120
     0.055187    0.095068    0.101106    0.159997    0.160000    0.216520
     0.225222    0.227261    0.233044    0.236339    0.238047    0.249971
     0.249982    0.249993    0.249997    0.250001    0.250040    0.250339
     0.253420    0.287929    0.289444    0.290438    0.292943    0.301029
     0.301033    0.301144    0.301520    0.317201    0.356667    0.356678
     0.404010    0.407466    0.419530    0.426275    0.457320    0.458804
     0.466667    0.471230    0.478202    0.478275    0.479213    0.481500

 Minimum search - taking simple RFO step
 Searching for Lamda that Minimizes Along All modes
 Value Taken    Lamda =  -0.00996233
 Calculated Step too Large.  Step scaled by  0.548661
 Step Taken.  Stepsize is  0.300000

                             Maximum     Tolerance    Cnvgd?
         Gradient           0.013883      0.000300      NO
         Displacement       0.223996      0.001200      NO
         Energy change     -0.006431      0.000001      NO


 New Cartesian Coordinates Obtained by Inverse Iteration

 Displacement from previous Coordinates is:  0.416747
 ----------------------------------------------------------------
             Standard Nuclear Orientation (Angstroms)
    I     Atom           X                Y                Z
 ----------------------------------------------------------------
    1      C       0.0066329078     0.0000733127     0.0075788045
    2      C      -0.0104173306     0.2089269101     1.3970547221
    3      Cl      1.4989573846     0.4605520434     2.2263847811
    4      C      -1.2066604822     0.2275383903     2.1282214920
    5      Cl     -1.1975342905     0.4873147299     3.8436474591
    6      C      -2.4137332658     0.0367022507     1.4452524717
    7      Cl     -3.9395815704     0.0446748671     2.2875151379
    8      C      -2.4246406657    -0.1668810163     0.0719536466
    9      H      -3.3613751576    -0.3163558741    -0.4456127974
   10      C      -1.2275983434    -0.1820798884    -0.6280361124
   11      Cl     -1.2994429325    -0.4522164647    -2.3536572556
   12      C       1.2843183590    -0.0267015103    -0.7574218348
   13      C       2.2416666320    -1.0273316807    -0.5180103091
   14      Cl      1.9268826899    -2.2508552092     0.6762752672
   15      C       3.4373233695    -1.0492598941    -1.2415004427
   16      Cl      4.6467111475    -2.2757148277    -0.9717747380
   17      C       3.6864320537    -0.0822150559    -2.2060751021
   18      H       4.6115965772    -0.1032717024    -2.7647334051
   19      C       2.7495005039     0.9111669429    -2.4564931089
   20      Cl      3.1163730701     2.1009823459    -3.6769067534
   21      C       1.5511087272     0.9445205554    -1.7372765578
   22      Cl      0.3886817406     2.2008755610    -2.0426698529
 ----------------------------------------------------------------
 Nuclear Repulsion Energy =        2766.06780585 hartrees
 There are      105 alpha and      105 beta electrons
 Applying Cartesian multipole field
    Component          Value
    ---------          -----
     (2,0,0)        1.00000E-11
     (0,2,0)        2.00000E-11
     (0,0,2)       -3.00000E-11
 Nucleus-field energy     =    -0.0000000338 hartrees
 Requested basis set is 6-311++G(d,p)
 There are 186 shells and 518 basis functions
 A cutoff of  1.0D-15 yielded  12509 shell pairs
 There are    108990 function pairs (    117257 Cartesian)
 Smallest overlap matrix eigenvalue = 1.59E-07
 Linear dependence detected in AO basis
 Number of orthogonalized atomic orbitals = 512
 Maximum deviation from orthogonality = 3.199E-10
 Guess from superposition of atomic densities
 Warning:  Energy on first SCF cycle will be non-variational
 SAD guess density has 210.000000 electrons

 -----------------------------------------------------------------------
  General SCF calculation program by
  Eric Jon Sundstrom, Paul Horn, Yuezhi Mao, Dmitri Zuev, Alec White,
  David Stuck, Shaama M.S., Shane Yost, Joonho Lee, David Small,
  Daniel Levine, Susi Lehtola, Hugh Burton, Evgeny Epifanovsky,
  Bang C. Huynh
 -----------------------------------------------------------------------
 Exchange:     0.2000 Hartree-Fock + 0.0800 Slater + 0.7200 B88
 Correlation:  0.1900 VWN1RPA + 0.8100 LYP
 Using SG-1 standard quadrature grid
 A restricted SCF calculation will be
 performed using DIIS
 SCF converges when DIIS error is below 1.0e-08
 ---------------------------------------
  Cycle       Energy         DIIS error
 ---------------------------------------
    1   -4145.1024723184      2.66e-02  
    2   -4140.2569074651      1.73e-03  
    3   -4140.2065285911      2.04e-03  
    4   -4140.3438322285      5.03e-04  
    5   -4140.3515155383      2.02e-04  
    6   -4140.3526067262      9.09e-05  
    7   -4140.3528647761      2.58e-05  
    8   -4140.3528846282      8.31e-06  
    9   -4140.3528865317      3.51e-06  
   10   -4140.3528869603      6.14e-07  
   11   -4140.3528869719      1.83e-07  
   12   -4140.3528869727      8.76e-08  
   13   -4140.3528869732      3.12e-08  
   14   -4140.3528869732      8.25e-09  Convergence criterion met
 ---------------------------------------
 SCF time:   CPU 958.67s  wall 959.00s 
 SCF   energy in the final basis set =    -4140.3528869732
 Total energy in the final basis set =    -4140.3528869732

 --------------------------------------------------------------

                    Orbital Energies (a.u.)
 --------------------------------------------------------------

 Alpha MOs
 -- Occupied --
********-101.5814-101.5810-101.5809-101.5801-101.5794-101.5793-101.5787
-10.2855 -10.2825 -10.2816 -10.2814 -10.2813 -10.2788 -10.2786 -10.2785
-10.2499 -10.2465 -10.2292 -10.2260  -9.4973  -9.4961  -9.4955  -9.4955
 -9.4953  -9.4946  -9.4945  -9.4938  -7.2622  -7.2610  -7.2605  -7.2605
 -7.2603  -7.2596  -7.2594  -7.2584  -7.2521  -7.2513  -7.2509  -7.2503
 -7.2502  -7.2502  -7.2501  -7.2497  -7.2496  -7.2493  -7.2493  -7.2492
 -7.2487  -7.2486  -7.2485  -7.2482  -0.9715  -0.9564  -0.9256  -0.9172
 -0.9107  -0.8906  -0.8813  -0.8749  -0.8482  -0.8401  -0.8039  -0.7628
 -0.7511  -0.7454  -0.6780  -0.6461  -0.6281  -0.6224  -0.5608  -0.5536
 -0.5451  -0.5329  -0.5030  -0.4886  -0.4755  -0.4737  -0.4730  -0.4660
 -0.4625  -0.4447  -0.4305  -0.4282  -0.4256  -0.4165  -0.4012  -0.3958
 -0.3837  -0.3696  -0.3632  -0.3572  -0.3540  -0.3496  -0.3459  -0.3408
 -0.3367  -0.3309  -0.3290  -0.3244  -0.3210  -0.2926  -0.2776  -0.2713
 -0.2662
 -- Virtual --
 -0.0814  -0.0640  -0.0581  -0.0522  -0.0497  -0.0396  -0.0108  -0.0085
 -0.0038   0.0013   0.0087   0.0111   0.0203   0.0241   0.0261   0.0300
  0.0317   0.0438   0.0473   0.0516   0.0547   0.0580   0.0631   0.0648
  0.0714   0.0729   0.0788   0.0826   0.0847   0.0880   0.0905   0.0931
  0.0971   0.1012   0.1022   0.1070   0.1111   0.1121   0.1146   0.1155
  0.1196   0.1226   0.1249   0.1260   0.1288   0.1327   0.1364   0.1390
  0.1415   0.1473   0.1481   0.1504   0.1552   0.1596   0.1620   0.1679
  0.1701   0.1745   0.1753   0.1822   0.1887   0.1951   0.1981   0.2034
  0.2064   0.2140   0.2143   0.2155   0.2215   0.2261   0.2280   0.2297
  0.2320   0.2356   0.2420   0.2432   0.2456   0.2503   0.2522   0.2563
  0.2581   0.2617   0.2629   0.2646   0.2686   0.2730   0.2777   0.2808
  0.2833   0.2884   0.2935   0.2974   0.2989   0.3077   0.3134   0.3171
  0.3213   0.3262   0.3337   0.3350   0.3473   0.3866   0.3975   0.4079
  0.4120   0.4237   0.4267   0.4292   0.4421   0.4461   0.4493   0.4547
  0.4602   0.4662   0.4678   0.4723   0.4770   0.4854   0.4874   0.4924
  0.4931   0.4961   0.5021   0.5051   0.5119   0.5145   0.5171   0.5292
  0.5363   0.5514   0.5600   0.5696   0.5774   0.5836   0.5923   0.5959
  0.5982   0.6009   0.6050   0.6077   0.6091   0.6185   0.6204   0.6276
  0.6318   0.6407   0.6496   0.6590   0.6627   0.6661   0.6829   0.6846
  0.6904   0.7069   0.7140   0.7563   0.7715   0.7796   0.7984   0.8011
  0.8087   0.8104   0.8243   0.8263   0.8307   0.8319   0.8363   0.8386
  0.8391   0.8409   0.8424   0.8481   0.8491   0.8512   0.8551   0.8604
  0.8626   0.8766   0.8783   0.8804   0.8820   0.8936   0.9001   0.9063
  0.9154   0.9192   0.9207   0.9264   0.9299   0.9353   0.9370   0.9412
  0.9449   0.9498   0.9557   0.9625   0.9680   0.9709   0.9715   0.9788
  0.9885   0.9928   0.9951   0.9985   1.0096   1.0119   1.0425   1.0490
  1.0595   1.0707   1.0892   1.1321   1.1373   1.1434   1.1601   1.1652
  1.1717   1.1991   1.2122   1.2213   1.2309   1.2360   1.2415   1.2517
  1.2734   1.2831   1.2859   1.2923   1.2967   1.2982   1.3085   1.3172
  1.3412   1.3617   1.3747   1.3791   1.4070   1.4293   1.4580   1.4735
  1.5020   1.5263   1.5462   1.5563   1.5674   1.5745   1.5926   1.6032
  1.6469   1.6533   1.7112   1.7310   1.7449   1.7516   1.7655   1.7704
  1.7995   1.8078   1.8165   1.8326   1.8517   1.8617   1.8720   1.8809
  1.9067   1.9153   1.9521   1.9589   1.9766   2.0252   2.0436   2.0494
  2.0629   2.1066   2.1357   2.1838   2.2065   2.2171   2.2324   2.2340
  2.2433   2.2470   2.2633   2.2721   2.2768   2.2867   2.2948   2.3001
  2.3056   2.3150   2.3253   2.3310   2.3927   2.4066   2.4111   2.4172
  2.4260   2.4413   2.4439   2.4667   2.4791   2.4996   2.5130   2.5340
  2.5422   2.5550   2.5679   2.5942   2.6028   2.6159   2.6261   2.6414
  2.6537   2.6665   2.6942   2.7069   2.7127   2.7371   2.7506   2.7649
  2.7755   2.8033   2.8171   2.8683   2.8907   2.9268   2.9613   3.0359
  3.0645   3.0675   3.0689   3.0990   3.1145   3.1418   3.1499   3.1816
  3.2232   3.2433   3.2576   3.2614   3.3541   3.3877   3.4766   3.5186
  3.6035   3.6459   3.7404   3.7788   3.8854   3.8961   3.9834   4.0285
  4.3388   4.7868   4.8156   9.7343   9.7609   9.7815   9.7958   9.8085
  9.8247   9.8361   9.9004  23.2825  23.4457  23.7859  23.8146  23.8336
 23.8589  23.9259  23.9361  23.9427  24.0389  24.0725  24.0852  25.7753
 25.8054  25.8078  25.8480  25.9079  25.9247  25.9723  26.0053  26.0984
 26.1081  26.1285  26.1674  26.1970  26.3366  26.3514  26.4312  26.5045
 26.5737  26.6009  26.6998  26.7549  26.8279  26.9911  27.0062 215.7279
215.7525 215.7766 215.7933 215.8120 215.8247 215.8422 215.9231
 --------------------------------------------------------------

          Ground-State Mulliken Net Atomic Charges

     Atom                 Charge (a.u.)
  ----------------------------------------
      1 C                    -0.119723
      2 C                    -1.305901
      3 Cl                    0.430305
      4 C                     0.870904
      5 Cl                    0.614453
      6 C                    -0.320541
      7 Cl                    0.558614
      8 C                    -0.469063
      9 H                     0.234342
     10 C                    -0.495962
     11 Cl                    0.294876
     12 C                    -0.234500
     13 C                    -0.567755
     14 Cl                    0.404273
     15 C                     0.244780
     16 Cl                    0.527817
     17 C                    -1.418968
     18 H                     0.226550
     19 C                     0.113508
     20 Cl                    0.526496
     21 C                    -0.559775
     22 Cl                    0.445268
  ----------------------------------------
  Sum of atomic charges =     0.000000

 -----------------------------------------------------------------
                    Cartesian Multipole Moments
 -----------------------------------------------------------------
    Charge (ESU x 10^10)
                 0.0000
    Dipole Moment (Debye)
         X      -0.0500      Y      -0.1362      Z      -0.8299
       Tot       0.8425
    Quadrupole Moments (Debye-Ang)
        XX    -162.1032     XY       0.5596     YY    -172.2370
        XZ      -1.4917     YZ       0.3675     ZZ    -170.3094
    Octopole Moments (Debye-Ang^2)
       XXX    -311.5116    XXY      -1.8661    XYY    -114.0112
       YYY      -7.2670    XXZ       5.6063    XYZ       2.2716
       YYZ      30.7600    XZZ     -96.0190    YZZ      -5.2202
       ZZZ      81.2593
    Hexadecapole Moments (Debye-Ang^3)
      XXXX   -6219.0003   XXXY     294.7994   XXYY   -1391.7566
      XYYY     280.7413   YYYY   -1835.8251   XXXZ    1280.7409
      XXYZ     100.9695   XYYZ     471.4046   YYYZ     267.6333
      XXZZ   -1809.5712   XYZZ      97.6294   YYZZ   -1103.9320
      XZZZ    1347.2536   YZZZ     301.2003   ZZZZ   -4724.6351
 -----------------------------------------------------------------
 Calculating analytic gradient of the SCF energy
 Gradient of SCF Energy
            1           2           3           4           5           6
    1  -0.0000514  -0.0000835   0.0015297   0.0002306   0.0000397  -0.0001162
    2  -0.0000779  -0.0013692  -0.0080804   0.0000572  -0.0000825  -0.0000290
    3  -0.0000327  -0.0003652  -0.0041312   0.0002669  -0.0002056   0.0000327
            7           8           9          10          11          12
    1   0.0000069   0.0000563   0.0000154   0.0004381   0.0048353   0.0000678
    2   0.0000027   0.0000454  -0.0000016   0.0014470   0.0078130  -0.0000315
    3   0.0000668  -0.0000772   0.0000049   0.0002200   0.0003546  -0.0001335
           13          14          15          16          17          18
    1   0.0002411  -0.0010348  -0.0000774  -0.0000653   0.0000513  -0.0000062
    2   0.0010571   0.0076472   0.0000039  -0.0000478   0.0000027   0.0000182
    3   0.0009396   0.0047485   0.0001354   0.0000032  -0.0000361  -0.0000199
           19          20          21          22
    1  -0.0001840  -0.0000645  -0.0007519  -0.0050771
    2   0.0000668   0.0000567  -0.0009184  -0.0075796
    3  -0.0000238   0.0000542  -0.0006347  -0.0011670
 Max gradient component =       8.080E-03
 RMS gradient           =       2.285E-03
 Gradient time:  CPU 345.85 s  wall 345.90 s
 Geometry Optimization Parameters
   NAtoms,    NIC,     NZ,  NCons,   NDum,   NFix, NCnnct, MaxDiis
       22     171      22       0       0       0       0       0

 Cartesian Hessian Update
 Hessian updated using BFGS update


** GEOMETRY OPTIMIZATION IN DELOCALIZED INTERNAL COORDINATES **
   Searching for a Minimum

   Optimization Cycle:   8

                       Coordinates (Angstroms)
     ATOM                X               Y               Z
      1  C         0.0066329078    0.0000733127    0.0075788045
      2  C        -0.0104173306    0.2089269101    1.3970547221
      3  Cl        1.4989573846    0.4605520434    2.2263847811
      4  C        -1.2066604822    0.2275383903    2.1282214920
      5  Cl       -1.1975342905    0.4873147299    3.8436474591
      6  C        -2.4137332658    0.0367022507    1.4452524717
      7  Cl       -3.9395815704    0.0446748671    2.2875151379
      8  C        -2.4246406657   -0.1668810163    0.0719536466
      9  H        -3.3613751576   -0.3163558741   -0.4456127974
     10  C        -1.2275983434   -0.1820798884   -0.6280361124
     11  Cl       -1.2994429325   -0.4522164647   -2.3536572556
     12  C         1.2843183590   -0.0267015103   -0.7574218348
     13  C         2.2416666320   -1.0273316807   -0.5180103091
     14  Cl        1.9268826899   -2.2508552092    0.6762752672
     15  C         3.4373233695   -1.0492598941   -1.2415004427
     16  Cl        4.6467111475   -2.2757148277   -0.9717747380
     17  C         3.6864320537   -0.0822150559   -2.2060751021
     18  H         4.6115965772   -0.1032717024   -2.7647334051
     19  C         2.7495005039    0.9111669429   -2.4564931089
     20  Cl        3.1163730701    2.1009823459   -3.6769067534
     21  C         1.5511087272    0.9445205554   -1.7372765578
     22  Cl        0.3886817406    2.2008755610   -2.0426698529
   Point Group: c1    Number of degrees of freedom:    60


   Energy is  -4140.352886973

 Hessian updated using BFGS update

 60 Hessian modes will be used to form the next step
  Hessian Eigenvalues:
     0.015877    0.016321    0.017506    0.020576    0.020683    0.021204
     0.021679    0.022740    0.023239    0.023547    0.024090    0.024090
     0.024114    0.024116    0.024135    0.024136    0.024143    0.024153
     0.055187    0.094361    0.101105    0.159998    0.160000    0.216522
     0.225090    0.227263    0.233049    0.236331    0.238040    0.249974
     0.249986    0.249993    0.249998    0.250001    0.250038    0.250394
     0.253389    0.287930    0.289360    0.290424    0.292942    0.301031
     0.301033    0.301135    0.301520    0.317164    0.356667    0.356678
     0.403921    0.407467    0.419530    0.426277    0.457318    0.458801
     0.466671    0.471222    0.478202    0.478284    0.479227    0.481471

 Minimum search - taking simple RFO step
 Searching for Lamda that Minimizes Along All modes
 Value Taken    Lamda =  -0.00726110
 Calculated Step too Large.  Step scaled by  0.546812
 Step Taken.  Stepsize is  0.300000

                             Maximum     Tolerance    Cnvgd?
         Gradient           0.010106      0.000300      NO
         Displacement       0.225267      0.001200      NO
         Energy change     -0.004670      0.000001      NO


 New Cartesian Coordinates Obtained by Inverse Iteration

 Displacement from previous Coordinates is:  0.413577
 ----------------------------------------------------------------
             Standard Nuclear Orientation (Angstroms)
    I     Atom           X                Y                Z
 ----------------------------------------------------------------
    1      C       0.0058444709    -0.0001759546     0.0070956947
    2      C      -0.0116259878     0.2416369332     1.3902233547
    3      Cl      1.4978400937     0.5329580295     2.2080773008
    4      C      -1.2073015669     0.2589462333     2.1223853175
    5      Cl     -1.2010168074     0.5598509639     3.8311204496
    6      C      -2.4114602620     0.0329521460     1.4449069230
    7      Cl     -3.9365946400     0.0374735529     2.2889458677
    8      C      -2.4211965177    -0.2030895832     0.0766201663
    9      H      -3.3564639780    -0.3776990526    -0.4357414616
   10      C      -1.2243412461    -0.2165178515    -0.6238715051
   11      Cl     -1.2888812333    -0.5226354686    -2.3442381445
   12      C       1.2843754085    -0.0263268743    -0.7580024052
   13      C       2.2259025247    -1.0453929858    -0.5401002253
   14      Cl      1.8918935060    -2.2860864428     0.6322021533
   15      C       3.4219857780    -1.0678572287    -1.2629822398
   16      Cl      4.6145081808    -2.3157578348    -1.0186873140
   17      C       3.6851164653    -0.0820215784    -2.2048018718
   18      H       4.6105110811    -0.1029744957    -2.7631257240
   19      C       2.7626105242     0.9301960976    -2.4331046607
   20      Cl      3.1457927459     2.1416940482    -3.6268199509
   21      C       1.5640439328     0.9633125723    -1.7139836516
   22      Cl      0.4136586513     2.2379595593    -1.9924025611
 ----------------------------------------------------------------
 Nuclear Repulsion Energy =        2763.62205771 hartrees
 There are      105 alpha and      105 beta electrons
 Applying Cartesian multipole field
    Component          Value
    ---------          -----
     (2,0,0)        1.00000E-11
     (0,2,0)        2.00000E-11
     (0,0,2)       -3.00000E-11
 Nucleus-field energy     =    -0.0000000314 hartrees
 Requested basis set is 6-311++G(d,p)
 There are 186 shells and 518 basis functions
 A cutoff of  1.0D-15 yielded  12502 shell pairs
 There are    108941 function pairs (    117206 Cartesian)
 Smallest overlap matrix eigenvalue = 1.55E-07
 Linear dependence detected in AO basis
 Number of orthogonalized atomic orbitals = 512
 Maximum deviation from orthogonality = 4.909E-10
 Guess from superposition of atomic densities
 Warning:  Energy on first SCF cycle will be non-variational
 SAD guess density has 210.000000 electrons

 -----------------------------------------------------------------------
  General SCF calculation program by
  Eric Jon Sundstrom, Paul Horn, Yuezhi Mao, Dmitri Zuev, Alec White,
  David Stuck, Shaama M.S., Shane Yost, Joonho Lee, David Small,
  Daniel Levine, Susi Lehtola, Hugh Burton, Evgeny Epifanovsky,
  Bang C. Huynh
 -----------------------------------------------------------------------
 Exchange:     0.2000 Hartree-Fock + 0.0800 Slater + 0.7200 B88
 Correlation:  0.1900 VWN1RPA + 0.8100 LYP
 Using SG-1 standard quadrature grid
 A restricted SCF calculation will be
 performed using DIIS
 SCF converges when DIIS error is below 1.0e-08
 ---------------------------------------
  Cycle       Energy         DIIS error
 ---------------------------------------
    1   -4145.0923542118      2.66e-02  
    2   -4140.2600988189      1.73e-03  
    3   -4140.2092194427      2.05e-03  
    4   -4140.3471596393      5.04e-04  
    5   -4140.3548439995      2.05e-04  
    6   -4140.3559780599      9.14e-05  
    7   -4140.3562395277      2.63e-05  
    8   -4140.3562601415      8.33e-06  
    9   -4140.3562620467      3.54e-06  
   10   -4140.3562624834      6.06e-07  
   11   -4140.3562624948      1.76e-07  
   12   -4140.3562624955      8.55e-08  
   13   -4140.3562624955      3.08e-08  
   14   -4140.3562624957      8.33e-09  Convergence criterion met
 ---------------------------------------
 SCF time:   CPU 957.99s  wall 958.00s 
 SCF   energy in the final basis set =    -4140.3562624957
 Total energy in the final basis set =    -4140.3562624957

 --------------------------------------------------------------

                    Orbital Energies (a.u.)
 --------------------------------------------------------------

 Alpha MOs
 -- Occupied --
********-101.5815-101.5811-101.5811-101.5807-101.5801-101.5799-101.5793
-10.2855 -10.2825 -10.2816 -10.2814 -10.2813 -10.2787 -10.2787 -10.2786
-10.2495 -10.2462 -10.2292 -10.2261  -9.4972  -9.4962  -9.4958  -9.4956
 -9.4956  -9.4951  -9.4950  -9.4943  -7.2621  -7.2610  -7.2607  -7.2606
 -7.2606  -7.2601  -7.2599  -7.2589  -7.2521  -7.2513  -7.2510  -7.2506
 -7.2504  -7.2503  -7.2502  -7.2499  -7.2498  -7.2498  -7.2498  -7.2496
 -7.2492  -7.2491  -7.2490  -7.2487  -0.9713  -0.9564  -0.9251  -0.9171
 -0.9106  -0.8909  -0.8811  -0.8753  -0.8477  -0.8404  -0.8038  -0.7629
 -0.7512  -0.7455  -0.6778  -0.6459  -0.6281  -0.6228  -0.5600  -0.5535
 -0.5463  -0.5329  -0.5028  -0.4886  -0.4754  -0.4738  -0.4731  -0.4655
 -0.4624  -0.4448  -0.4304  -0.4275  -0.4255  -0.4158  -0.4007  -0.3951
 -0.3828  -0.3688  -0.3629  -0.3573  -0.3545  -0.3495  -0.3464  -0.3413
 -0.3362  -0.3324  -0.3291  -0.3261  -0.3228  -0.2916  -0.2779  -0.2712
 -0.2670
 -- Virtual --
 -0.0797  -0.0641  -0.0579  -0.0530  -0.0511  -0.0396  -0.0108  -0.0086
 -0.0039   0.0013   0.0086   0.0110   0.0203   0.0241   0.0260   0.0298
  0.0317   0.0435   0.0474   0.0514   0.0548   0.0578   0.0626   0.0648
  0.0711   0.0730   0.0786   0.0823   0.0846   0.0882   0.0906   0.0930
  0.0971   0.1012   0.1019   0.1066   0.1109   0.1118   0.1146   0.1153
  0.1194   0.1225   0.1244   0.1264   0.1284   0.1325   0.1361   0.1388
  0.1410   0.1464   0.1480   0.1508   0.1561   0.1582   0.1621   0.1688
  0.1699   0.1738   0.1753   0.1818   0.1890   0.1946   0.1981   0.2034
  0.2066   0.2136   0.2143   0.2157   0.2213   0.2263   0.2283   0.2298
  0.2317   0.2357   0.2416   0.2440   0.2449   0.2481   0.2530   0.2558
  0.2582   0.2606   0.2628   0.2648   0.2683   0.2727   0.2782   0.2794
  0.2814   0.2896   0.2919   0.2980   0.3005   0.3074   0.3125   0.3163
  0.3189   0.3257   0.3298   0.3362   0.3473   0.3872   0.3965   0.4075
  0.4134   0.4245   0.4260   0.4294   0.4419   0.4464   0.4498   0.4551
  0.4587   0.4647   0.4677   0.4715   0.4791   0.4826   0.4851   0.4907
  0.4948   0.4989   0.5027   0.5060   0.5157   0.5158   0.5182   0.5296
  0.5365   0.5534   0.5628   0.5705   0.5762   0.5840   0.5935   0.5960
  0.5987   0.5995   0.6049   0.6092   0.6104   0.6183   0.6202   0.6274
  0.6311   0.6426   0.6521   0.6596   0.6616   0.6691   0.6807   0.6872
  0.6898   0.7032   0.7108   0.7592   0.7711   0.7810   0.7971   0.8019
  0.8090   0.8123   0.8238   0.8269   0.8314   0.8317   0.8373   0.8379
  0.8412   0.8412   0.8419   0.8474   0.8501   0.8509   0.8562   0.8599
  0.8628   0.8740   0.8790   0.8815   0.8824   0.8896   0.8989   0.9051
  0.9104   0.9146   0.9164   0.9263   0.9306   0.9343   0.9381   0.9411
  0.9459   0.9500   0.9555   0.9630   0.9686   0.9720   0.9725   0.9811
  0.9882   0.9929   0.9982   0.9995   1.0069   1.0114   1.0419   1.0486
  1.0569   1.0757   1.0918   1.1321   1.1383   1.1461   1.1620   1.1648
  1.1724   1.1988   1.2151   1.2215   1.2312   1.2360   1.2415   1.2529
  1.2740   1.2826   1.2876   1.2901   1.2956   1.2975   1.3111   1.3162
  1.3408   1.3630   1.3731   1.3787   1.4056   1.4319   1.4551   1.4787
  1.4966   1.5235   1.5464   1.5577   1.5696   1.5753   1.5922   1.6023
  1.6461   1.6528   1.7111   1.7320   1.7450   1.7525   1.7641   1.7697
  1.7987   1.8076   1.8154   1.8305   1.8500   1.8608   1.8714   1.8795
  1.9091   1.9216   1.9538   1.9589   1.9769   2.0252   2.0435   2.0481
  2.0615   2.1062   2.1329   2.1842   2.2073   2.2187   2.2316   2.2360
  2.2438   2.2464   2.2605   2.2709   2.2808   2.2823   2.2961   2.3018
  2.3058   2.3174   2.3224   2.3307   2.3924   2.4023   2.4084   2.4204
  2.4288   2.4427   2.4449   2.4651   2.4764   2.4933   2.5132   2.5330
  2.5432   2.5528   2.5684   2.5946   2.6042   2.6115   2.6235   2.6456
  2.6560   2.6671   2.6919   2.7055   2.7129   2.7363   2.7508   2.7643
  2.7723   2.8029   2.8168   2.8623   2.8899   2.9307   2.9624   3.0386
  3.0642   3.0678   3.0705   3.0985   3.1146   3.1428   3.1491   3.1828
  3.2242   3.2458   3.2580   3.2606   3.3552   3.3890   3.4780   3.5180
  3.6038   3.6486   3.7408   3.7795   3.8872   3.8955   3.9839   4.0290
  4.3327   4.7873   4.8163   9.7389   9.7619   9.7815   9.7961   9.8101
  9.8173   9.8316   9.9040  23.2845  23.4461  23.7862  23.8156  23.8345
 23.8595  23.9269  23.9359  23.9425  24.0434  24.0723  24.0870  25.7750
 25.8039  25.8062  25.8467  25.9150  25.9274  25.9607  25.9942  26.1007
 26.1115  26.1354  26.1754  26.1965  26.3178  26.3235  26.4338  26.5053
 26.5697  26.6054  26.6991  26.7566  26.8229  26.9689  27.0176 215.7326
215.7538 215.7764 215.7934 215.8118 215.8180 215.8376 215.9267
 --------------------------------------------------------------

          Ground-State Mulliken Net Atomic Charges

     Atom                 Charge (a.u.)
  ----------------------------------------
      1 C                    -0.119740
      2 C                    -1.351100
      3 Cl                    0.447343
      4 C                     0.871148
      5 Cl                    0.614602
      6 C                    -0.285571
      7 Cl                    0.561700
      8 C                    -0.457064
      9 H                     0.235094
     10 C                    -0.556867
     11 Cl                    0.311126
     12 C                    -0.232906
     13 C                    -0.658359
     14 Cl                    0.423831
     15 C                     0.268005
     16 Cl                    0.534470
     17 C                    -1.331132
     18 H                     0.228977
     19 C                     0.130348
     20 Cl                    0.533325
     21 C                    -0.628499
     22 Cl                    0.461271
  ----------------------------------------
  Sum of atomic charges =     0.000000

 -----------------------------------------------------------------
                    Cartesian Multipole Moments
 -----------------------------------------------------------------
    Charge (ESU x 10^10)
                 0.0000
    Dipole Moment (Debye)
         X      -0.0427      Y      -0.1581      Z      -0.8320
       Tot       0.8479
    Quadrupole Moments (Debye-Ang)
        XX    -162.0669     XY       0.6910     YY    -172.1595
        XZ      -1.5418     YZ       0.4222     ZZ    -170.3036
    Octopole Moments (Debye-Ang^2)
       XXX    -311.0366    XXY      -3.0476    XYY    -113.9584
       YYY      -9.6112    XXZ       5.6374    XYZ       2.2348
       YYZ      30.8921    XZZ     -95.9497    YZZ      -5.8216
       ZZZ      81.5512
    Hexadecapole Moments (Debye-Ang^3)
      XXXX   -6195.0716   XXXY     283.1846   XXYY   -1399.2865
      XYYY     266.3687   YYYY   -1906.8441   XXXZ    1293.7114
      XXYZ      91.1988   XYYZ     475.3667   YYYZ     234.0563
      XXZZ   -1795.4905   XYZZ      94.3249   YYZZ   -1105.5225
      XZZZ    1360.0198   YZZZ     272.6303   ZZZZ   -4664.8000
 -----------------------------------------------------------------
 Calculating analytic gradient of the SCF energy
 Gradient of SCF Energy
            1           2           3           4           5           6
    1  -0.0002351  -0.0000424   0.0011758   0.0000939  -0.0000345   0.0000256
    2  -0.0001002  -0.0010708  -0.0057576   0.0000405  -0.0000826  -0.0000144
    3   0.0001022  -0.0004159  -0.0028788   0.0002291  -0.0001404  -0.0000083
            7           8           9          10          11          12
    1  -0.0000020   0.0000170  -0.0000029   0.0004176   0.0033664   0.0002873
    2   0.0000122   0.0000356  -0.0000026   0.0011262   0.0055648   0.0000210
    3   0.0000854  -0.0000715   0.0000206   0.0001761   0.0002111  -0.0002241
           13          14          15          16          17          18
    1   0.0000789  -0.0006870  -0.0000149  -0.0000554   0.0000206  -0.0000054
    2   0.0008950   0.0053793  -0.0000259  -0.0000154   0.0000056   0.0000169
    3   0.0007212   0.0034137   0.0000866  -0.0000084  -0.0000107  -0.0000204
           19          20          21          22
    1  -0.0001059  -0.0000478  -0.0006670  -0.0035829
    2   0.0000569   0.0000354  -0.0008186  -0.0053011
    3  -0.0000402   0.0000401  -0.0003823  -0.0008851
 Max gradient component =       5.758E-03
 RMS gradient           =       1.622E-03
 Gradient time:  CPU 348.49 s  wall 348.53 s
 Geometry Optimization Parameters
   NAtoms,    NIC,     NZ,  NCons,   NDum,   NFix, NCnnct, MaxDiis
       22     171      22       0       0       0       0       0

 Cartesian Hessian Update
 Hessian updated using BFGS update


** GEOMETRY OPTIMIZATION IN DELOCALIZED INTERNAL COORDINATES **
   Searching for a Minimum

   Optimization Cycle:   9

                       Coordinates (Angstroms)
     ATOM                X               Y               Z
      1  C         0.0058444709   -0.0001759546    0.0070956947
      2  C        -0.0116259878    0.2416369332    1.3902233547
      3  Cl        1.4978400937    0.5329580295    2.2080773008
      4  C        -1.2073015669    0.2589462333    2.1223853175
      5  Cl       -1.2010168074    0.5598509639    3.8311204496
      6  C        -2.4114602620    0.0329521460    1.4449069230
      7  Cl       -3.9365946400    0.0374735529    2.2889458677
      8  C        -2.4211965177   -0.2030895832    0.0766201663
      9  H        -3.3564639780   -0.3776990526   -0.4357414616
     10  C        -1.2243412461   -0.2165178515   -0.6238715051
     11  Cl       -1.2888812333   -0.5226354686   -2.3442381445
     12  C         1.2843754085   -0.0263268743   -0.7580024052
     13  C         2.2259025247   -1.0453929858   -0.5401002253
     14  Cl        1.8918935060   -2.2860864428    0.6322021533
     15  C         3.4219857780   -1.0678572287   -1.2629822398
     16  Cl        4.6145081808   -2.3157578348   -1.0186873140
     17  C         3.6851164653   -0.0820215784   -2.2048018718
     18  H         4.6105110811   -0.1029744957   -2.7631257240
     19  C         2.7626105242    0.9301960976   -2.4331046607
     20  Cl        3.1457927459    2.1416940482   -3.6268199509
     21  C         1.5640439328    0.9633125723   -1.7139836516
     22  Cl        0.4136586513    2.2379595593   -1.9924025611
   Point Group: c1    Number of degrees of freedom:    60


   Energy is  -4140.356262496

 Hessian updated using BFGS update

 60 Hessian modes will be used to form the next step
  Hessian Eigenvalues:
     0.012437    0.016318    0.017506    0.020576    0.020682    0.020777
     0.021679    0.022743    0.022928    0.023510    0.024090    0.024090
     0.024114    0.024115    0.024135    0.024136    0.024143    0.024149
     0.055188    0.093909    0.101105    0.159998    0.160000    0.216523
     0.224914    0.227259    0.233050    0.236324    0.238040    0.249974
     0.249985    0.249993    0.249998    0.250002    0.250040    0.250425
     0.253360    0.287930    0.289275    0.290415    0.292945    0.301031
     0.301033    0.301127    0.301521    0.317181    0.356667    0.356678
     0.403804    0.407466    0.419530    0.426277    0.457318    0.458802
     0.466671    0.471217    0.478202    0.478290    0.479229    0.481452

 Minimum search - taking simple RFO step
 Searching for Lamda that Minimizes Along All modes
 Value Taken    Lamda =  -0.00504064
 Calculated Step too Large.  Step scaled by  0.563387
 Step Taken.  Stepsize is  0.300000

                             Maximum     Tolerance    Cnvgd?
         Gradient           0.007233      0.000300      NO
         Displacement       0.225729      0.001200      NO
         Energy change     -0.003376      0.000001      NO


 New Cartesian Coordinates Obtained by Inverse Iteration

 Displacement from previous Coordinates is:  0.412924
 ----------------------------------------------------------------
             Standard Nuclear Orientation (Angstroms)
    I     Atom           X                Y                Z
 ----------------------------------------------------------------
    1      C       0.0051834256    -0.0000952910     0.0066238547
    2      C      -0.0136419266     0.2741183270     1.3829044324
    3      Cl      1.4942395551     0.6046348130     2.1898561498
    4      C      -1.2086747819     0.2901206703     2.1159230125
    5      Cl     -1.2046647549     0.6320228413     3.8170117946
    6      C      -2.4095872608     0.0293426480     1.4449189365
    7      Cl     -3.9341295697     0.0300411238     2.2903677948
    8      C      -2.4173300831    -0.2388193669     0.0823812036
    9      H      -3.3505795592    -0.4385362238    -0.4244780147
   10      C      -1.2207235543    -0.2504764866    -0.6186913582
   11      Cl     -1.2781968506    -0.5933978266    -2.3326668824
   12      C       1.2843272833    -0.0258207831    -0.7585828010
   13      C       2.2102155634    -1.0624471603    -0.5626494961
   14      Cl      1.8571230626    -2.3202010559     0.5865009961
   15      C       3.4066660702    -1.0854510952    -1.2849366743
   16      Cl      4.5818142224    -2.3543572556    -1.0666626604
   17      C       3.6841194558    -0.0817811600    -2.2037529809
   18      H       4.6097568260    -0.1027485688    -2.7617084092
   19      C       2.7761790658     0.9484108314    -2.4096092063
   20      Cl      3.1760193787     2.1808858865    -3.5760483618
   21      C       1.5774391701     0.9813778361    -1.6906529283
   22      Cl      0.4396463859     2.2736220819    -1.9423328898
 ----------------------------------------------------------------
 Nuclear Repulsion Energy =        2761.43675073 hartrees
 There are      105 alpha and      105 beta electrons
 Applying Cartesian multipole field
    Component          Value
    ---------          -----
     (2,0,0)        1.00000E-11
     (0,2,0)        2.00000E-11
     (0,0,2)       -3.00000E-11
 Nucleus-field energy     =    -0.0000000289 hartrees
 Requested basis set is 6-311++G(d,p)
 There are 186 shells and 518 basis functions
 A cutoff of  1.0D-15 yielded  12493 shell pairs
 There are    108866 function pairs (    117125 Cartesian)
 Smallest overlap matrix eigenvalue = 1.50E-07
 Linear dependence detected in AO basis
 Number of orthogonalized atomic orbitals = 512
 Maximum deviation from orthogonality = 3.802E-10
 Guess from superposition of atomic densities
 Warning:  Energy on first SCF cycle will be non-variational
 SAD guess density has 210.000000 electrons

 -----------------------------------------------------------------------
  General SCF calculation program by
  Eric Jon Sundstrom, Paul Horn, Yuezhi Mao, Dmitri Zuev, Alec White,
  David Stuck, Shaama M.S., Shane Yost, Joonho Lee, David Small,
  Daniel Levine, Susi Lehtola, Hugh Burton, Evgeny Epifanovsky,
  Bang C. Huynh
 -----------------------------------------------------------------------
 Exchange:     0.2000 Hartree-Fock + 0.0800 Slater + 0.7200 B88
 Correlation:  0.1900 VWN1RPA + 0.8100 LYP
 Using SG-1 standard quadrature grid
 A restricted SCF calculation will be
 performed using DIIS
 SCF converges when DIIS error is below 1.0e-08
 ---------------------------------------
  Cycle       Energy         DIIS error
 ---------------------------------------
    1   -4145.0846887836      2.66e-02  
    2   -4140.2622974427      1.73e-03  
    3   -4140.2109683521      2.05e-03  
    4   -4140.3494871861      5.06e-04  
    5   -4140.3571795795      2.08e-04  
    6   -4140.3583518945      9.19e-05  
    7   -4140.3586163415      2.67e-05  
    8   -4140.3586376087      8.33e-06  
    9   -4140.3586395116      3.56e-06  
   10   -4140.3586399534      6.02e-07  
   11   -4140.3586399642      1.70e-07  
   12   -4140.3586399653      8.26e-08  
   13   -4140.3586399651      3.01e-08  
   14   -4140.3586399654      8.47e-09  Convergence criterion met
 ---------------------------------------
 SCF time:   CPU 954.64s  wall 955.00s 
 SCF   energy in the final basis set =    -4140.3586399654
 Total energy in the final basis set =    -4140.3586399654

 --------------------------------------------------------------

                    Orbital Energies (a.u.)
 --------------------------------------------------------------

 Alpha MOs
 -- Occupied --
********-101.5816-101.5812-101.5811-101.5811-101.5806-101.5804-101.5798
-10.2854 -10.2825 -10.2816 -10.2814 -10.2812 -10.2787 -10.2787 -10.2787
-10.2493 -10.2459 -10.2293 -10.2261  -9.4971  -9.4962  -9.4962  -9.4957
 -9.4957  -9.4955  -9.4954  -9.4947  -7.2620  -7.2612  -7.2611  -7.2607
 -7.2607  -7.2605  -7.2603  -7.2593  -7.2520  -7.2512  -7.2510  -7.2510
 -7.2505  -7.2504  -7.2503  -7.2503  -7.2502  -7.2501  -7.2499  -7.2498
 -7.2496  -7.2495  -7.2494  -7.2491  -0.9711  -0.9565  -0.9248  -0.9171
 -0.9105  -0.8912  -0.8810  -0.8756  -0.8474  -0.8407  -0.8037  -0.7630
 -0.7512  -0.7456  -0.6777  -0.6457  -0.6281  -0.6230  -0.5593  -0.5535
 -0.5475  -0.5330  -0.5027  -0.4887  -0.4753  -0.4739  -0.4732  -0.4652
 -0.4623  -0.4450  -0.4304  -0.4273  -0.4249  -0.4153  -0.4004  -0.3945
 -0.3821  -0.3681  -0.3626  -0.3574  -0.3551  -0.3494  -0.3470  -0.3420
 -0.3358  -0.3335  -0.3295  -0.3276  -0.3235  -0.2905  -0.2783  -0.2712
 -0.2675
 -- Virtual --
 -0.0781  -0.0641  -0.0577  -0.0543  -0.0520  -0.0397  -0.0108  -0.0087
 -0.0040   0.0012   0.0085   0.0109   0.0204   0.0241   0.0258   0.0297
  0.0317   0.0433   0.0475   0.0511   0.0550   0.0576   0.0621   0.0648
  0.0708   0.0731   0.0785   0.0820   0.0846   0.0884   0.0908   0.0929
  0.0972   0.1009   0.1021   0.1062   0.1104   0.1116   0.1145   0.1152
  0.1193   0.1223   0.1240   0.1268   0.1280   0.1324   0.1359   0.1387
  0.1407   0.1454   0.1480   0.1509   0.1566   0.1576   0.1623   0.1686
  0.1711   0.1733   0.1752   0.1815   0.1894   0.1940   0.1981   0.2033
  0.2068   0.2126   0.2138   0.2158   0.2211   0.2262   0.2273   0.2299
  0.2307   0.2358   0.2407   0.2429   0.2462   0.2472   0.2538   0.2558
  0.2580   0.2604   0.2632   0.2655   0.2685   0.2723   0.2785   0.2787
  0.2799   0.2898   0.2916   0.2989   0.3017   0.3057   0.3098   0.3150
  0.3177   0.3248   0.3280   0.3379   0.3476   0.3875   0.3953   0.4071
  0.4154   0.4253   0.4267   0.4300   0.4417   0.4463   0.4501   0.4555
  0.4571   0.4631   0.4672   0.4707   0.4797   0.4815   0.4839   0.4888
  0.4960   0.4998   0.5039   0.5078   0.5159   0.5191   0.5196   0.5302
  0.5369   0.5557   0.5653   0.5707   0.5749   0.5839   0.5932   0.5956
  0.5977   0.6007   0.6040   0.6120   0.6126   0.6172   0.6212   0.6270
  0.6308   0.6426   0.6532   0.6600   0.6617   0.6717   0.6773   0.6886
  0.6901   0.6989   0.7098   0.7615   0.7694   0.7826   0.7958   0.8021
  0.8093   0.8144   0.8224   0.8280   0.8311   0.8319   0.8365   0.8377
  0.8403   0.8416   0.8433   0.8474   0.8496   0.8544   0.8574   0.8592
  0.8654   0.8723   0.8804   0.8825   0.8833   0.8863   0.8964   0.9037
  0.9046   0.9118   0.9153   0.9255   0.9296   0.9355   0.9383   0.9417
  0.9469   0.9503   0.9552   0.9636   0.9680   0.9736   0.9745   0.9806
  0.9888   0.9925   0.9994   1.0025   1.0064   1.0124   1.0415   1.0491
  1.0538   1.0803   1.0939   1.1321   1.1379   1.1507   1.1638   1.1653
  1.1738   1.1994   1.2179   1.2223   1.2322   1.2363   1.2415   1.2541
  1.2742   1.2820   1.2871   1.2903   1.2941   1.2971   1.3110   1.3182
  1.3390   1.3648   1.3715   1.3783   1.3987   1.4341   1.4526   1.4830
  1.4898   1.5195   1.5467   1.5588   1.5729   1.5764   1.5919   1.6011
  1.6454   1.6525   1.7108   1.7331   1.7451   1.7527   1.7628   1.7693
  1.7978   1.8064   1.8149   1.8292   1.8484   1.8602   1.8707   1.8782
  1.9108   1.9278   1.9555   1.9590   1.9773   2.0253   2.0433   2.0469
  2.0604   2.1058   2.1297   2.1836   2.2088   2.2183   2.2307   2.2373
  2.2453   2.2473   2.2590   2.2693   2.2784   2.2878   2.2992   2.3034
  2.3071   2.3163   2.3211   2.3311   2.3910   2.3923   2.4088   2.4243
  2.4330   2.4434   2.4479   2.4627   2.4714   2.4893   2.5134   2.5312
  2.5439   2.5512   2.5677   2.5953   2.5981   2.6172   2.6204   2.6480
  2.6589   2.6686   2.6898   2.7043   2.7134   2.7360   2.7508   2.7635
  2.7693   2.8031   2.8161   2.8561   2.8889   2.9342   2.9628   3.0409
  3.0641   3.0688   3.0730   3.0982   3.1151   3.1431   3.1478   3.1841
  3.2248   3.2492   3.2576   3.2594   3.3567   3.3903   3.4796   3.5167
  3.6041   3.6520   3.7414   3.7805   3.8887   3.8949   3.9845   4.0295
  4.3275   4.7881   4.8163   9.7438   9.7630   9.7812   9.7959   9.8081
  9.8163   9.8300   9.8961  23.2868  23.4467  23.7862  23.8160  23.8355
 23.8603  23.9277  23.9350  23.9422  24.0468  24.0720  24.0890  25.7748
 25.8039  25.8054  25.8459  25.9279  25.9399  25.9459  25.9846  26.1003
 26.1133  26.1444  26.1880  26.1979  26.2864  26.3028  26.4365  26.5057
 26.5644  26.6115  26.6962  26.7529  26.8247  26.9451  27.0375 215.7374
215.7553 215.7758 215.7928 215.8062 215.8205 215.8368 215.9165
 --------------------------------------------------------------

          Ground-State Mulliken Net Atomic Charges

     Atom                 Charge (a.u.)
  ----------------------------------------
      1 C                    -0.136409
      2 C                    -1.408831
      3 Cl                    0.479091
      4 C                     0.876517
      5 Cl                    0.612129
      6 C                    -0.252735
      7 Cl                    0.565142
      8 C                    -0.454009
      9 H                     0.236083
     10 C                    -0.614708
     11 Cl                    0.338120
     12 C                    -0.250980
     13 C                    -0.782092
     14 Cl                    0.455838
     15 C                     0.317108
     16 Cl                    0.539478
     17 C                    -1.219845
     18 H                     0.231521
     19 C                     0.175030
     20 Cl                    0.538391
     21 C                    -0.734384
     22 Cl                    0.489544
  ----------------------------------------
  Sum of atomic charges =     0.000000

 -----------------------------------------------------------------
                    Cartesian Multipole Moments
 -----------------------------------------------------------------
    Charge (ESU x 10^10)
                -0.0000
    Dipole Moment (Debye)
         X      -0.0352      Y      -0.1796      Z      -0.8332
       Tot       0.8530
    Quadrupole Moments (Debye-Ang)
        XX    -162.0394     XY       0.8119     YY    -172.0996
        XZ      -1.5829     YZ       0.4616     ZZ    -170.2938
    Octopole Moments (Debye-Ang^2)
       XXX    -310.5172    XXY      -4.2015    XYY    -113.9334
       YYY     -11.9088    XXZ       5.7184    XYZ       2.2076
       YYZ      31.0688    XZZ     -95.8333    YZZ      -6.4181
       ZZZ      81.8459
    Hexadecapole Moments (Debye-Ang^3)
      XXXX   -6172.0152   XXXY     270.9957   XXYY   -1407.2099
      XYYY     251.6038   YYYY   -1979.4863   XXXZ    1306.9537
      XXYZ      81.0547   XYYZ     479.4808   YYYZ     200.0528
      XXZZ   -1781.4680   XYZZ      90.6509   YYZZ   -1107.2926
      XZZZ    1373.4219   YZZZ     243.0662   ZZZZ   -4604.7450
 -----------------------------------------------------------------
 Calculating analytic gradient of the SCF energy
 Gradient of SCF Energy
            1           2           3           4           5           6
    1  -0.0003424  -0.0000716   0.0008426   0.0000830   0.0000575   0.0000787
    2  -0.0000975  -0.0007774  -0.0039421   0.0000040  -0.0000536   0.0000008
    3   0.0001758  -0.0003514  -0.0018582   0.0001436  -0.0000828  -0.0000334
            7           8           9          10          11          12
    1  -0.0000447  -0.0000082  -0.0000121   0.0003618   0.0022402   0.0003568
    2  -0.0000005   0.0000339  -0.0000006   0.0008089   0.0038334   0.0000188
    3   0.0000522  -0.0000615   0.0000188   0.0001089   0.0000927  -0.0002540
           13          14          15          16          17          18
    1  -0.0000025  -0.0004233  -0.0000092  -0.0000447  -0.0000024  -0.0000060
    2   0.0007013   0.0036538  -0.0000503   0.0000023   0.0000192   0.0000135
    3   0.0004859   0.0023802   0.0000685  -0.0000029  -0.0000046  -0.0000181
           19          20          21          22
    1  -0.0000372  -0.0000482  -0.0005052  -0.0024629
    2   0.0000387   0.0000209  -0.0006762  -0.0035513
    3  -0.0000322   0.0000105  -0.0001883  -0.0006500
 Max gradient component =       3.942E-03
 RMS gradient           =       1.109E-03
 Gradient time:  CPU 349.41 s  wall 349.45 s
 Geometry Optimization Parameters
   NAtoms,    NIC,     NZ,  NCons,   NDum,   NFix, NCnnct, MaxDiis
       22     171      22       0       0       0       0       0

 Cartesian Hessian Update
 Hessian updated using BFGS update


** GEOMETRY OPTIMIZATION IN DELOCALIZED INTERNAL COORDINATES **
   Searching for a Minimum

   Optimization Cycle:  10

                       Coordinates (Angstroms)
     ATOM                X               Y               Z
      1  C         0.0051834256   -0.0000952910    0.0066238547
      2  C        -0.0136419266    0.2741183270    1.3829044324
      3  Cl        1.4942395551    0.6046348130    2.1898561498
      4  C        -1.2086747819    0.2901206703    2.1159230125
      5  Cl       -1.2046647549    0.6320228413    3.8170117946
      6  C        -2.4095872608    0.0293426480    1.4449189365
      7  Cl       -3.9341295697    0.0300411238    2.2903677948
      8  C        -2.4173300831   -0.2388193669    0.0823812036
      9  H        -3.3505795592   -0.4385362238   -0.4244780147
     10  C        -1.2207235543   -0.2504764866   -0.6186913582
     11  Cl       -1.2781968506   -0.5933978266   -2.3326668824
     12  C         1.2843272833   -0.0258207831   -0.7585828010
     13  C         2.2102155634   -1.0624471603   -0.5626494961
     14  Cl        1.8571230626   -2.3202010559    0.5865009961
     15  C         3.4066660702   -1.0854510952   -1.2849366743
     16  Cl        4.5818142224   -2.3543572556   -1.0666626604
     17  C         3.6841194558   -0.0817811600   -2.2037529809
     18  H         4.6097568260   -0.1027485688   -2.7617084092
     19  C         2.7761790658    0.9484108314   -2.4096092063
     20  Cl        3.1760193787    2.1808858865   -3.5760483618
     21  C         1.5774391701    0.9813778361   -1.6906529283
     22  Cl        0.4396463859    2.2736220819   -1.9423328898
   Point Group: c1    Number of degrees of freedom:    60


   Energy is  -4140.358639965

 Hessian updated using BFGS update

 60 Hessian modes will be used to form the next step
  Hessian Eigenvalues:
     0.009721    0.016318    0.017505    0.020574    0.020624    0.020685
     0.021679    0.022747    0.022851    0.023506    0.024090    0.024090
     0.024114    0.024115    0.024135    0.024138    0.024143    0.024148
     0.055188    0.093675    0.101105    0.159998    0.160000    0.216523
     0.224715    0.227260    0.233051    0.236315    0.238037    0.249973
     0.249983    0.249993    0.249999    0.250002    0.250039    0.250482
     0.253340    0.287933    0.289185    0.290411    0.292945    0.301030
     0.301033    0.301122    0.301522    0.317201    0.356667    0.356678
     0.403688    0.407464    0.419530    0.426278    0.457317    0.458801
     0.466673    0.471200    0.478203    0.478293    0.479236    0.481434

 Minimum search - taking simple RFO step
 Searching for Lamda that Minimizes Along All modes
 Value Taken    Lamda =  -0.00326138
 Calculated Step too Large.  Step scaled by  0.601352
 Step Taken.  Stepsize is  0.300000

                             Maximum     Tolerance    Cnvgd?
         Gradient           0.004977      0.000300      NO
         Displacement       0.224961      0.001200      NO
         Energy change     -0.002377      0.000001      NO


 New Cartesian Coordinates Obtained by Inverse Iteration

 Displacement from previous Coordinates is:  0.418616
 ----------------------------------------------------------------
             Standard Nuclear Orientation (Angstroms)
    I     Atom           X                Y                Z
 ----------------------------------------------------------------
    1      C       0.0049154850     0.0002449294     0.0063142689
    2      C      -0.0159865471     0.3066421954     1.3750886946
    3      Cl      1.4896071743     0.6761397160     2.1701173064
    4      C      -1.2106867384     0.3216196677     2.1087860131
    5      Cl     -1.2112106314     0.7044879251     3.8011996281
    6      C      -2.4076844444     0.0260100955     1.4450880101
    7      Cl     -3.9313577778     0.0232651168     2.2922219921
    8      C      -2.4126252495    -0.2746060763     0.0891809399
    9      H      -3.3432817750    -0.4998071350    -0.4117104640
   10      C      -1.2162194690    -0.2844262444    -0.6123613929
   11      Cl     -1.2658290595    -0.6657217944    -2.3186665849
   12      C       1.2842754851    -0.0250849972    -0.7589751654
   13      C       2.1943165233    -1.0786889339    -0.5856696566
   14      Cl      1.8213627319    -2.3535074591     0.5388702125
   15      C       3.3910003254    -1.1023147301    -1.3076283898
   16      Cl      4.5479651299    -2.3921436499    -1.1169643493
   17      C       3.6831250765    -0.0814203620    -2.2028400544
   18      H       4.6090032236    -0.1024266037    -2.7604286146
   19      C       2.7899922886     0.9661020859    -2.3856798680
   20      Cl      3.2074933460     2.2194086476    -3.5233422921
   21      C       1.5910051316     0.9988457605    -1.6670591187
   22      Cl      0.4660208949     2.3078266315    -1.8918256029
 ----------------------------------------------------------------
 Nuclear Repulsion Energy =        2759.64260768 hartrees
 There are      105 alpha and      105 beta electrons
 Applying Cartesian multipole field
    Component          Value
    ---------          -----
     (2,0,0)        1.00000E-11
     (0,2,0)        2.00000E-11
     (0,0,2)       -3.00000E-11
 Nucleus-field energy     =    -0.0000000263 hartrees
 Requested basis set is 6-311++G(d,p)
 There are 186 shells and 518 basis functions
 A cutoff of  1.0D-15 yielded  12489 shell pairs
 There are    108809 function pairs (    117063 Cartesian)
 Smallest overlap matrix eigenvalue = 1.43E-07
 Linear dependence detected in AO basis
 Number of orthogonalized atomic orbitals = 512
 Maximum deviation from orthogonality = 4.508E-10
 Guess from superposition of atomic densities
 Warning:  Energy on first SCF cycle will be non-variational
 SAD guess density has 210.000000 electrons

 -----------------------------------------------------------------------
  General SCF calculation program by
  Eric Jon Sundstrom, Paul Horn, Yuezhi Mao, Dmitri Zuev, Alec White,
  David Stuck, Shaama M.S., Shane Yost, Joonho Lee, David Small,
  Daniel Levine, Susi Lehtola, Hugh Burton, Evgeny Epifanovsky,
  Bang C. Huynh
 -----------------------------------------------------------------------
 Exchange:     0.2000 Hartree-Fock + 0.0800 Slater + 0.7200 B88
 Correlation:  0.1900 VWN1RPA + 0.8100 LYP
 Using SG-1 standard quadrature grid
 A restricted SCF calculation will be
 performed using DIIS
 SCF converges when DIIS error is below 1.0e-08
 ---------------------------------------
  Cycle       Energy         DIIS error
 ---------------------------------------
    1   -4145.0791778623      2.66e-02  
    2   -4140.2637230273      1.73e-03  
    3   -4140.2119187155      2.06e-03  
    4   -4140.3510456440      5.08e-04  
    5   -4140.3587581780      2.11e-04  
    6   -4140.3599676303      9.24e-05  
    7   -4140.3602345954      2.70e-05  
    8   -4140.3602564406      8.33e-06  
    9   -4140.3602583401      3.58e-06  
   10   -4140.3602587855      5.98e-07  
   11   -4140.3602587970      1.64e-07  
   12   -4140.3602587973      7.92e-08  
   13   -4140.3602587972      2.90e-08  
   14   -4140.3602587976      8.67e-09  Convergence criterion met
 ---------------------------------------
 SCF time:   CPU 954.49s  wall 954.00s 
 SCF   energy in the final basis set =    -4140.3602587976
 Total energy in the final basis set =    -4140.3602587976

 --------------------------------------------------------------

                    Orbital Energies (a.u.)
 --------------------------------------------------------------

 Alpha MOs
 -- Occupied --
********-101.5817-101.5816-101.5812-101.5812-101.5810-101.5808-101.5802
-10.2854 -10.2825 -10.2817 -10.2813 -10.2812 -10.2788 -10.2788 -10.2786
-10.2490 -10.2456 -10.2294 -10.2262  -9.4971  -9.4966  -9.4962  -9.4959
 -9.4958  -9.4958  -9.4957  -9.4950  -7.2620  -7.2615  -7.2611  -7.2608
 -7.2608  -7.2608  -7.2607  -7.2597  -7.2519  -7.2514  -7.2512  -7.2511
 -7.2506  -7.2506  -7.2506  -7.2504  -7.2504  -7.2503  -7.2500  -7.2500
 -7.2499  -7.2499  -7.2498  -7.2494  -0.9710  -0.9565  -0.9245  -0.9171
 -0.9105  -0.8914  -0.8810  -0.8758  -0.8471  -0.8409  -0.8036  -0.7631
 -0.7513  -0.7458  -0.6776  -0.6455  -0.6281  -0.6233  -0.5586  -0.5535
 -0.5486  -0.5330  -0.5026  -0.4887  -0.4753  -0.4740  -0.4732  -0.4648
 -0.4623  -0.4451  -0.4304  -0.4274  -0.4243  -0.4149  -0.4001  -0.3941
 -0.3815  -0.3675  -0.3624  -0.3576  -0.3558  -0.3494  -0.3475  -0.3425
 -0.3355  -0.3343  -0.3304  -0.3282  -0.3238  -0.2895  -0.2789  -0.2713
 -0.2677
 -- Virtual --
 -0.0763  -0.0642  -0.0576  -0.0559  -0.0526  -0.0397  -0.0108  -0.0088
 -0.0040   0.0012   0.0085   0.0108   0.0204   0.0241   0.0257   0.0295
  0.0318   0.0432   0.0477   0.0509   0.0553   0.0574   0.0616   0.0648
  0.0706   0.0732   0.0783   0.0817   0.0845   0.0886   0.0910   0.0928
  0.0972   0.1007   0.1023   0.1058   0.1097   0.1114   0.1145   0.1152
  0.1192   0.1221   0.1235   0.1268   0.1281   0.1323   0.1357   0.1386
  0.1406   0.1444   0.1482   0.1508   0.1556   0.1587   0.1624   0.1682
  0.1725   0.1731   0.1750   0.1814   0.1899   0.1934   0.1979   0.2030
  0.2070   0.2115   0.2125   0.2161   0.2207   0.2244   0.2265   0.2284
  0.2314   0.2357   0.2382   0.2426   0.2464   0.2483   0.2542   0.2563
  0.2586   0.2598   0.2643   0.2672   0.2689   0.2719   0.2779   0.2788
  0.2793   0.2889   0.2925   0.2992   0.3001   0.3024   0.3095   0.3150
  0.3179   0.3237   0.3280   0.3397   0.3485   0.3878   0.3940   0.4068
  0.4176   0.4255   0.4292   0.4311   0.4414   0.4462   0.4501   0.4554
  0.4559   0.4621   0.4663   0.4700   0.4779   0.4829   0.4833   0.4870
  0.4964   0.4998   0.5048   0.5105   0.5158   0.5200   0.5212   0.5310
  0.5377   0.5581   0.5674   0.5705   0.5733   0.5832   0.5920   0.5945
  0.5980   0.6009   0.6048   0.6131   0.6155   0.6170   0.6228   0.6265
  0.6308   0.6417   0.6522   0.6597   0.6626   0.6733   0.6750   0.6877
  0.6900   0.6958   0.7110   0.7631   0.7679   0.7844   0.7948   0.8015
  0.8101   0.8166   0.8208   0.8293   0.8302   0.8323   0.8354   0.8378
  0.8396   0.8422   0.8433   0.8478   0.8494   0.8566   0.8583   0.8604
  0.8655   0.8732   0.8812   0.8833   0.8847   0.8863   0.8929   0.9017
  0.9025   0.9093   0.9150   0.9245   0.9286   0.9363   0.9381   0.9427
  0.9478   0.9505   0.9550   0.9637   0.9673   0.9750   0.9763   0.9791
  0.9886   0.9935   0.9974   1.0047   1.0097   1.0156   1.0414   1.0487
  1.0529   1.0828   1.0953   1.1322   1.1371   1.1563   1.1645   1.1670
  1.1767   1.2006   1.2195   1.2236   1.2333   1.2381   1.2429   1.2555
  1.2741   1.2813   1.2862   1.2909   1.2934   1.2969   1.3088   1.3218
  1.3360   1.3670   1.3705   1.3779   1.3883   1.4363   1.4516   1.4821
  1.4877   1.5146   1.5472   1.5595   1.5756   1.5796   1.5918   1.5998
  1.6448   1.6524   1.7104   1.7341   1.7453   1.7523   1.7623   1.7690
  1.7967   1.8051   1.8148   1.8287   1.8469   1.8597   1.8698   1.8775
  1.9120   1.9335   1.9564   1.9597   1.9778   2.0254   2.0432   2.0458
  2.0594   2.1056   2.1261   2.1824   2.2107   2.2166   2.2300   2.2372
  2.2458   2.2488   2.2595   2.2675   2.2763   2.2948   2.3027   2.3039
  2.3096   2.3114   2.3233   2.3323   2.3823   2.3910   2.4088   2.4276
  2.4368   2.4453   2.4515   2.4602   2.4653   2.4881   2.5136   2.5291
  2.5420   2.5522   2.5660   2.5917   2.5964   2.6169   2.6267   2.6486
  2.6612   2.6712   2.6879   2.7031   2.7144   2.7362   2.7503   2.7621
  2.7679   2.8038   2.8151   2.8499   2.8878   2.9377   2.9626   3.0428
  3.0644   3.0704   3.0761   3.0982   3.1160   3.1427   3.1460   3.1857
  3.2246   3.2539   3.2568   3.2580   3.3587   3.3918   3.4816   3.5154
  3.6046   3.6562   3.7422   3.7818   3.8903   3.8943   3.9851   4.0301
  4.3231   4.7893   4.8155   9.7482   9.7643   9.7807   9.7953   9.8042
  9.8216   9.8316   9.8812  23.2895  23.4476  23.7861  23.8160  23.8365
 23.8613  23.9286  23.9338  23.9418  24.0495  24.0718  24.0913  25.7746
 25.8031  25.8053  25.8447  25.9213  25.9456  25.9594  25.9775  26.0994
 26.1138  26.1498  26.1879  26.2192  26.2591  26.2869  26.4361  26.5059
 26.5586  26.6195  26.6923  26.7461  26.8288  26.9260  27.0632 215.7415
215.7570 215.7751 215.7919 215.8020 215.8267 215.8404 215.8981
 --------------------------------------------------------------

          Ground-State Mulliken Net Atomic Charges

     Atom                 Charge (a.u.)
  ----------------------------------------
      1 C                    -0.164210
      2 C                    -1.470988
      3 Cl                    0.515358
      4 C                     0.884395
      5 Cl                    0.607883
      6 C                    -0.219140
      7 Cl                    0.568869
      8 C                    -0.456671
      9 H                     0.237265
     10 C                    -0.668574
     11 Cl                    0.368878
     12 C                    -0.284018
     13 C                    -0.923095
     14 Cl                    0.491761
     15 C                     0.382630
     16 Cl                    0.543227
     17 C                    -1.091643
     18 H                     0.234199
     19 C                     0.236804
     20 Cl                    0.542354
     21 C                    -0.856081
     22 Cl                    0.520800
  ----------------------------------------
  Sum of atomic charges =     0.000000

 -----------------------------------------------------------------
                    Cartesian Multipole Moments
 -----------------------------------------------------------------
    Charge (ESU x 10^10)
                -0.0000
    Dipole Moment (Debye)
         X      -0.0281      Y      -0.2005      Z      -0.8334
       Tot       0.8577
    Quadrupole Moments (Debye-Ang)
        XX    -162.0178     XY       0.9242     YY    -172.0549
        XZ      -1.6259     YZ       0.4857     ZZ    -170.2814
    Octopole Moments (Debye-Ang^2)
       XXX    -309.9096    XXY      -5.3305    XYY    -113.9255
       YYY     -14.1869    XXZ       5.8671    XYZ       2.1796
       YYZ      31.2870    XZZ     -95.7247    YZZ      -7.0212
       ZZZ      82.1756
    Hexadecapole Moments (Debye-Ang^3)
      XXXX   -6148.9595   XXXY     258.2803   XXYY   -1415.4473
      XYYY     236.5019   YYYY   -2054.5134   XXXZ    1320.9356
      XXYZ      70.4271   XYYZ     483.8473   YYYZ     165.1614
      XXZZ   -1767.0301   XYZZ      86.5821   YYZZ   -1109.1910
      XZZZ    1387.5575   YZZZ     212.0716   ZZZZ   -4543.3341
 -----------------------------------------------------------------
 Calculating analytic gradient of the SCF energy
 Gradient of SCF Energy
            1           2           3           4           5           6
    1  -0.0003448  -0.0000296   0.0006877  -0.0000074  -0.0000116   0.0000970
    2  -0.0000809  -0.0005456  -0.0026169  -0.0000487  -0.0000240   0.0000178
    3   0.0001523  -0.0003190  -0.0012240   0.0000986  -0.0000395  -0.0000029
            7           8           9          10          11          12
    1  -0.0000220  -0.0000123  -0.0000129   0.0003470   0.0014677   0.0003080
    2   0.0000006   0.0000374   0.0000063   0.0005345   0.0025880   0.0000136
    3   0.0000624  -0.0000343   0.0000162   0.0000663   0.0000193  -0.0002164
           13          14          15          16          17          18
    1  -0.0000778  -0.0002818  -0.0000039  -0.0000201   0.0000028  -0.0000068
    2   0.0005095   0.0024163  -0.0000648   0.0000115   0.0000303   0.0000090
    3   0.0002856   0.0016573   0.0000517  -0.0000035  -0.0000136  -0.0000158
           19          20          21          22
    1   0.0000080  -0.0000472  -0.0003295  -0.0017107
    2   0.0000235   0.0000119  -0.0005093  -0.0023200
    3  -0.0000312  -0.0000174  -0.0000350  -0.0004569
 Max gradient component =       2.617E-03
 RMS gradient           =       7.459E-04
 Gradient time:  CPU 349.26 s  wall 349.31 s
 Geometry Optimization Parameters
   NAtoms,    NIC,     NZ,  NCons,   NDum,   NFix, NCnnct, MaxDiis
       22     171      22       0       0       0       0       0

 Cartesian Hessian Update
 Hessian updated using BFGS update


** GEOMETRY OPTIMIZATION IN DELOCALIZED INTERNAL COORDINATES **
   Searching for a Minimum

   Optimization Cycle:  11

                       Coordinates (Angstroms)
     ATOM                X               Y               Z
      1  C         0.0049154850    0.0002449294    0.0063142689
      2  C        -0.0159865471    0.3066421954    1.3750886946
      3  Cl        1.4896071743    0.6761397160    2.1701173064
      4  C        -1.2106867384    0.3216196677    2.1087860131
      5  Cl       -1.2112106314    0.7044879251    3.8011996281
      6  C        -2.4076844444    0.0260100955    1.4450880101
      7  Cl       -3.9313577778    0.0232651168    2.2922219921
      8  C        -2.4126252495   -0.2746060763    0.0891809399
      9  H        -3.3432817750   -0.4998071350   -0.4117104640
     10  C        -1.2162194690   -0.2844262444   -0.6123613929
     11  Cl       -1.2658290595   -0.6657217944   -2.3186665849
     12  C         1.2842754851   -0.0250849972   -0.7589751654
     13  C         2.1943165233   -1.0786889339   -0.5856696566
     14  Cl        1.8213627319   -2.3535074591    0.5388702125
     15  C         3.3910003254   -1.1023147301   -1.3076283898
     16  Cl        4.5479651299   -2.3921436499   -1.1169643493
     17  C         3.6831250765   -0.0814203620   -2.2028400544
     18  H         4.6090032236   -0.1024266037   -2.7604286146
     19  C         2.7899922886    0.9661020859   -2.3856798680
     20  Cl        3.2074933460    2.2194086476   -3.5233422921
     21  C         1.5910051316    0.9988457605   -1.6670591187
     22  Cl        0.4660208949    2.3078266315   -1.8918256029
   Point Group: c1    Number of degrees of freedom:    60


   Energy is  -4140.360258798

 Hessian updated using BFGS update

 60 Hessian modes will be used to form the next step
  Hessian Eigenvalues:
     0.007163    0.016318    0.017505    0.020537    0.020579    0.020684
     0.021679    0.022750    0.022815    0.023503    0.024090    0.024090
     0.024114    0.024115    0.024135    0.024141    0.024144    0.024147
     0.055191    0.093441    0.101104    0.159998    0.160000    0.216524
     0.224487    0.227258    0.233051    0.236306    0.238037    0.249971
     0.249982    0.249993    0.249999    0.250002    0.250042    0.250525
     0.253321    0.287933    0.289084    0.290416    0.292947    0.301029
     0.301033    0.301120    0.301521    0.317210    0.356667    0.356678
     0.403585    0.407465    0.419531    0.426280    0.457316    0.458801
     0.466675    0.471182    0.478203    0.478302    0.479243    0.481432

 Minimum search - taking simple RFO step
 Searching for Lamda that Minimizes Along All modes
 Value Taken    Lamda =  -0.00208150
 Calculated Step too Large.  Step scaled by  0.634258
 Step Taken.  Stepsize is  0.300000

                             Maximum     Tolerance    Cnvgd?
         Gradient           0.003338      0.000300      NO
         Displacement       0.224169      0.001200      NO
         Energy change     -0.001619      0.000001      NO


 New Cartesian Coordinates Obtained by Inverse Iteration

 Displacement from previous Coordinates is:  0.417721
 ----------------------------------------------------------------
             Standard Nuclear Orientation (Angstroms)
    I     Atom           X                Y                Z
 ----------------------------------------------------------------
    1      C       0.0048339137     0.0010252176     0.0062100738
    2      C      -0.0191774674     0.3389363759     1.3669833758
    3      Cl      1.4822744953     0.7465316679     2.1513674844
    4      C      -1.2135736313     0.3532248266     2.1010143159
    5      Cl     -1.2182907718     0.7755873828     3.7840400653
    6      C      -2.4061829171     0.0232067035     1.4453949505
    7      Cl     -3.9291692232     0.0169433651     2.2938259987
    8      C      -2.4074655929    -0.3097896440     0.0969815564
    9      H      -3.3349578187    -0.5608076103    -0.3974278964
   10      C      -1.2112473155    -0.3176292075    -0.6049446689
   11      Cl     -1.2528894131    -0.7389649826    -2.3021708953
   12      C       1.2843465477    -0.0240737728    -0.7592089117
   13      C       2.1788918920    -1.0935332247    -0.6086100520
   14      Cl      1.7861653196    -2.3858492045     0.4893750644
   15      C       3.3754928597    -1.1179798182    -1.3306772572
   16      Cl      4.5134472201    -2.4284269607    -1.1687110444
   17      C       3.6823000017    -0.0810260645    -2.2022890997
   18      H       4.6083485541    -0.1021672045    -2.7596272561
   19      C       2.8039645059     0.9827859888    -2.3619811524
   20      Cl      3.2398149487     2.2563644603    -3.4697845626
   21      C       1.6046510315     1.0152964347    -1.6439466511
   22      Cl      0.4936239849     2.3407900565    -1.8420979255
 ----------------------------------------------------------------
 Nuclear Repulsion Energy =        2758.09339995 hartrees
 There are      105 alpha and      105 beta electrons
 Applying Cartesian multipole field
    Component          Value
    ---------          -----
     (2,0,0)        1.00000E-11
     (0,2,0)        2.00000E-11
     (0,0,2)       -3.00000E-11
 Nucleus-field energy     =    -0.0000000237 hartrees
 Requested basis set is 6-311++G(d,p)
 There are 186 shells and 518 basis functions
 A cutoff of  1.0D-15 yielded  12496 shell pairs
 There are    108946 function pairs (    117225 Cartesian)
 Smallest overlap matrix eigenvalue = 1.34E-07
 Linear dependence detected in AO basis
 Number of orthogonalized atomic orbitals = 512
 Maximum deviation from orthogonality = 3.516E-10
 Guess from superposition of atomic densities
 Warning:  Energy on first SCF cycle will be non-variational
 SAD guess density has 210.000000 electrons

 -----------------------------------------------------------------------
  General SCF calculation program by
  Eric Jon Sundstrom, Paul Horn, Yuezhi Mao, Dmitri Zuev, Alec White,
  David Stuck, Shaama M.S., Shane Yost, Joonho Lee, David Small,
  Daniel Levine, Susi Lehtola, Hugh Burton, Evgeny Epifanovsky,
  Bang C. Huynh
 -----------------------------------------------------------------------
 Exchange:     0.2000 Hartree-Fock + 0.0800 Slater + 0.7200 B88
 Correlation:  0.1900 VWN1RPA + 0.8100 LYP
 Using SG-1 standard quadrature grid
 A restricted SCF calculation will be
 performed using DIIS
 SCF converges when DIIS error is below 1.0e-08
 ---------------------------------------
  Cycle       Energy         DIIS error
 ---------------------------------------
    1   -4145.0757232540      2.66e-02  
    2   -4140.2646376183      1.74e-03  
    3   -4140.2124730488      2.06e-03  
    4   -4140.3520808303      5.09e-04  
    5   -4140.3598112325      2.13e-04  
    6   -4140.3610494623      9.27e-05  
    7   -4140.3613184875      2.73e-05  
    8   -4140.3613407738      8.32e-06  
    9   -4140.3613426678      3.59e-06  
   10   -4140.3613431149      5.95e-07  
   11   -4140.3613431260      1.58e-07  
   12   -4140.3613431269      7.54e-08  
   13   -4140.3613431268      2.72e-08  
   14   -4140.3613431268      8.90e-09  Convergence criterion met
 ---------------------------------------
 SCF time:   CPU 954.98s  wall 955.00s 
 SCF   energy in the final basis set =    -4140.3613431268
 Total energy in the final basis set =    -4140.3613431268

 --------------------------------------------------------------

                    Orbital Energies (a.u.)
 --------------------------------------------------------------

 Alpha MOs
 -- Occupied --
********-101.5820-101.5816-101.5813-101.5813-101.5813-101.5812-101.5805
-10.2853 -10.2825 -10.2817 -10.2813 -10.2812 -10.2789 -10.2788 -10.2785
-10.2488 -10.2454 -10.2294 -10.2262  -9.4970  -9.4968  -9.4963  -9.4962
 -9.4960  -9.4959  -9.4958  -9.4953  -7.2619  -7.2618  -7.2612  -7.2611
 -7.2610  -7.2608  -7.2608  -7.2599  -7.2519  -7.2517  -7.2511  -7.2511
 -7.2509  -7.2509  -7.2507  -7.2506  -7.2505  -7.2503  -7.2502  -7.2501
 -7.2501  -7.2500  -7.2500  -7.2497  -0.9709  -0.9566  -0.9243  -0.9171
 -0.9105  -0.8916  -0.8810  -0.8760  -0.8469  -0.8410  -0.8036  -0.7632
 -0.7513  -0.7459  -0.6776  -0.6454  -0.6282  -0.6235  -0.5578  -0.5535
 -0.5496  -0.5330  -0.5026  -0.4887  -0.4752  -0.4740  -0.4733  -0.4645
 -0.4624  -0.4452  -0.4303  -0.4276  -0.4238  -0.4146  -0.3999  -0.3937
 -0.3810  -0.3670  -0.3621  -0.3577  -0.3565  -0.3494  -0.3479  -0.3430
 -0.3356  -0.3347  -0.3314  -0.3283  -0.3240  -0.2885  -0.2795  -0.2714
 -0.2679
 -- Virtual --
 -0.0746  -0.0642  -0.0579  -0.0571  -0.0529  -0.0397  -0.0108  -0.0089
 -0.0041   0.0011   0.0084   0.0107   0.0204   0.0241   0.0256   0.0294
  0.0318   0.0431   0.0478   0.0506   0.0556   0.0572   0.0610   0.0649
  0.0705   0.0734   0.0782   0.0816   0.0845   0.0887   0.0912   0.0927
  0.0970   0.1008   0.1025   0.1054   0.1089   0.1111   0.1144   0.1152
  0.1191   0.1219   0.1232   0.1264   0.1288   0.1322   0.1356   0.1385
  0.1406   0.1434   0.1484   0.1505   0.1547   0.1597   0.1625   0.1678
  0.1727   0.1738   0.1753   0.1814   0.1904   0.1928   0.1975   0.2026
  0.2071   0.2100   0.2110   0.2163   0.2202   0.2212   0.2262   0.2274
  0.2320   0.2346   0.2370   0.2422   0.2464   0.2488   0.2542   0.2565
  0.2590   0.2606   0.2652   0.2690   0.2698   0.2717   0.2768   0.2790
  0.2801   0.2883   0.2928   0.2948   0.3006   0.3027   0.3097   0.3156
  0.3189   0.3229   0.3289   0.3414   0.3503   0.3880   0.3928   0.4066
  0.4198   0.4260   0.4310   0.4343   0.4411   0.4459   0.4495   0.4544
  0.4562   0.4618   0.4655   0.4693   0.4764   0.4830   0.4843   0.4857
  0.4961   0.4999   0.5048   0.5126   0.5169   0.5214   0.5215   0.5313
  0.5388   0.5607   0.5688   0.5703   0.5715   0.5821   0.5907   0.5937
  0.5983   0.6007   0.6066   0.6124   0.6174   0.6199   0.6250   0.6258
  0.6310   0.6403   0.6498   0.6596   0.6631   0.6727   0.6751   0.6857
  0.6890   0.6950   0.7135   0.7641   0.7674   0.7863   0.7942   0.8008
  0.8110   0.8184   0.8194   0.8289   0.8308   0.8329   0.8349   0.8380
  0.8393   0.8427   0.8435   0.8475   0.8496   0.8558   0.8593   0.8629
  0.8654   0.8736   0.8799   0.8835   0.8845   0.8890   0.8936   0.9003
  0.9014   0.9068   0.9151   0.9234   0.9280   0.9360   0.9382   0.9437
  0.9483   0.9505   0.9553   0.9632   0.9673   0.9748   0.9765   0.9785
  0.9879   0.9943   0.9964   1.0068   1.0131   1.0199   1.0397   1.0491
  1.0549   1.0824   1.0961   1.1325   1.1364   1.1610   1.1653   1.1682
  1.1810   1.2028   1.2201   1.2247   1.2329   1.2387   1.2498   1.2573
  1.2735   1.2809   1.2855   1.2911   1.2938   1.2967   1.3061   1.3236
  1.3334   1.3681   1.3709   1.3771   1.3799   1.4382   1.4518   1.4771
  1.4897   1.5098   1.5478   1.5599   1.5767   1.5845   1.5934   1.5988
  1.6445   1.6525   1.7102   1.7349   1.7452   1.7513   1.7626   1.7688
  1.7956   1.8043   1.8148   1.8285   1.8457   1.8597   1.8688   1.8774
  1.9127   1.9385   1.9564   1.9609   1.9783   2.0255   2.0432   2.0449
  2.0586   2.1056   2.1227   2.1812   2.2118   2.2161   2.2293   2.2361
  2.2448   2.2497   2.2616   2.2660   2.2750   2.2940   2.3044   2.3061
  2.3108   2.3138   2.3256   2.3341   2.3766   2.3902   2.4085   2.4294
  2.4385   2.4484   2.4549   2.4583   2.4618   2.4885   2.5138   2.5269
  2.5382   2.5550   2.5642   2.5869   2.5976   2.6137   2.6377   2.6484
  2.6623   2.6741   2.6863   2.7019   2.7159   2.7368   2.7489   2.7601
  2.7687   2.8049   2.8141   2.8440   2.8864   2.9409   2.9619   3.0444
  3.0652   3.0723   3.0793   3.0989   3.1170   3.1408   3.1445   3.1874
  3.2239   3.2556   3.2565   3.2597   3.3611   3.3934   3.4839   3.5141
  3.6053   3.6608   3.7434   3.7834   3.8915   3.8941   3.9857   4.0307
  4.3196   4.7907   4.8138   9.7517   9.7656   9.7801   9.7941   9.8022
  9.8298   9.8362   9.8644  23.2926  23.4485  23.7862  23.8156  23.8377
 23.8627  23.9292  23.9326  23.9418  24.0515  24.0718  24.0934  25.7744
 25.8011  25.8053  25.8429  25.9002  25.9548  25.9720  25.9780  26.0975
 26.1137  26.1521  26.1829  26.2291  26.2629  26.2773  26.4317  26.5060
 26.5534  26.6293  26.6888  26.7401  26.8288  26.9131  27.0937 215.7447
215.7588 215.7743 215.7906 215.8003 215.8359 215.8476 215.8774
 --------------------------------------------------------------

          Ground-State Mulliken Net Atomic Charges

     Atom                 Charge (a.u.)
  ----------------------------------------
      1 C                    -0.194949
      2 C                    -1.536055
      3 Cl                    0.548136
      4 C                     0.893553
      5 Cl                    0.602888
      6 C                    -0.182853
      7 Cl                    0.572280
      8 C                    -0.463813
      9 H                     0.238553
     10 C                    -0.715948
     11 Cl                    0.396398
     12 C                    -0.327967
     13 C                    -1.062117
     14 Cl                    0.523641
     15 C                     0.455837
     16 Cl                    0.546103
     17 C                    -0.953515
     18 H                     0.236884
     19 C                     0.310805
     20 Cl                    0.545905
     21 C                    -0.978837
     22 Cl                    0.545071
  ----------------------------------------
  Sum of atomic charges =     0.000000

 -----------------------------------------------------------------
                    Cartesian Multipole Moments
 -----------------------------------------------------------------
    Charge (ESU x 10^10)
                 0.0000
    Dipole Moment (Debye)
         X      -0.0209      Y      -0.2207      Z      -0.8324
       Tot       0.8614
    Quadrupole Moments (Debye-Ang)
        XX    -162.0083     XY       1.0285     YY    -172.0165
        XZ      -1.6602     YZ       0.4981     ZZ    -170.2666
    Octopole Moments (Debye-Ang^2)
       XXX    -309.2890    XXY      -6.4335    XYY    -113.9259
       YYY     -16.3994    XXZ       6.0589    XYZ       2.1599
       YYZ      31.5282    XZZ     -95.5755    YZZ      -7.6111
       ZZZ      82.5446
    Hexadecapole Moments (Debye-Ang^3)
      XXXX   -6127.0198   XXXY     245.2078   XXYY   -1424.0061
      XYYY     221.1988   YYYY   -2130.6531   XXXZ    1335.3060
      XXYZ      59.4950   XYYZ     488.3581   YYYZ     129.9650
      XXZZ   -1752.7979   XYZZ      82.2287   YYZZ   -1111.3467
      XZZZ    1402.3773   YZZZ     180.2463   ZZZZ   -4482.3778
 -----------------------------------------------------------------
 Calculating analytic gradient of the SCF energy
 Gradient of SCF Energy
            1           2           3           4           5           6
    1  -0.0003376  -0.0000309   0.0004593   0.0000450   0.0000724   0.0000754
    2  -0.0000349  -0.0003628  -0.0017112  -0.0000630   0.0000173   0.0000156
    3   0.0001308  -0.0002171  -0.0007344   0.0000481  -0.0000363  -0.0000248
            7           8           9          10          11          12
    1  -0.0000243  -0.0000170  -0.0000128   0.0002811   0.0009564   0.0002875
    2  -0.0000148   0.0000254   0.0000106   0.0003313   0.0017475  -0.0000329
    3   0.0000383  -0.0000099   0.0000171   0.0000197   0.0000155  -0.0002021
           13          14          15          16          17          18
    1  -0.0001055  -0.0001605  -0.0000188  -0.0000251  -0.0000349  -0.0000076
    2   0.0003847   0.0015866  -0.0000471   0.0000048   0.0000355   0.0000050
    3   0.0001640   0.0011121   0.0000322   0.0000099  -0.0000036  -0.0000151
           19          20          21          22
    1   0.0000316  -0.0000626  -0.0001839  -0.0011874
    2  -0.0000107   0.0000174  -0.0003621  -0.0015424
    3  -0.0000238  -0.0000149   0.0000437  -0.0003495
 Max gradient component =       1.748E-03
 RMS gradient           =       4.978E-04
 Gradient time:  CPU 347.00 s  wall 347.04 s
 Geometry Optimization Parameters
   NAtoms,    NIC,     NZ,  NCons,   NDum,   NFix, NCnnct, MaxDiis
       22     171      22       0       0       0       0       0

 Cartesian Hessian Update
 Hessian updated using BFGS update


** GEOMETRY OPTIMIZATION IN DELOCALIZED INTERNAL COORDINATES **
   Searching for a Minimum

   Optimization Cycle:  12

                       Coordinates (Angstroms)
     ATOM                X               Y               Z
      1  C         0.0048339137    0.0010252176    0.0062100738
      2  C        -0.0191774674    0.3389363759    1.3669833758
      3  Cl        1.4822744953    0.7465316679    2.1513674844
      4  C        -1.2135736313    0.3532248266    2.1010143159
      5  Cl       -1.2182907718    0.7755873828    3.7840400653
      6  C        -2.4061829171    0.0232067035    1.4453949505
      7  Cl       -3.9291692232    0.0169433651    2.2938259987
      8  C        -2.4074655929   -0.3097896440    0.0969815564
      9  H        -3.3349578187   -0.5608076103   -0.3974278964
     10  C        -1.2112473155   -0.3176292075   -0.6049446689
     11  Cl       -1.2528894131   -0.7389649826   -2.3021708953
     12  C         1.2843465477   -0.0240737728   -0.7592089117
     13  C         2.1788918920   -1.0935332247   -0.6086100520
     14  Cl        1.7861653196   -2.3858492045    0.4893750644
     15  C         3.3754928597   -1.1179798182   -1.3306772572
     16  Cl        4.5134472201   -2.4284269607   -1.1687110444
     17  C         3.6823000017   -0.0810260645   -2.2022890997
     18  H         4.6083485541   -0.1021672045   -2.7596272561
     19  C         2.8039645059    0.9827859888   -2.3619811524
     20  Cl        3.2398149487    2.2563644603   -3.4697845626
     21  C         1.6046510315    1.0152964347   -1.6439466511
     22  Cl        0.4936239849    2.3407900565   -1.8420979255
   Point Group: c1    Number of degrees of freedom:    60


   Energy is  -4140.361343127

 Hessian updated using BFGS update

 60 Hessian modes will be used to form the next step
  Hessian Eigenvalues:
     0.004890    0.016319    0.017506    0.020500    0.020578    0.020684
     0.021679    0.022750    0.022791    0.023502    0.024090    0.024091
     0.024114    0.024115    0.024136    0.024141    0.024144    0.024147
     0.055191    0.093272    0.101106    0.159997    0.160000    0.216533
     0.224236    0.227269    0.233052    0.236297    0.238037    0.249969
     0.249981    0.249993    0.249999    0.250003    0.250044    0.250625
     0.253300    0.287929    0.288985    0.290417    0.292948    0.301028
     0.301033    0.301118    0.301520    0.317209    0.356667    0.356678
     0.403479    0.407465    0.419531    0.426284    0.457315    0.458803
     0.466680    0.471164    0.478203    0.478316    0.479255    0.481429

 Minimum search - taking simple RFO step
 Searching for Lamda that Minimizes Along All modes
 Value Taken    Lamda =  -0.00137330
 Calculated Step too Large.  Step scaled by  0.642212
 Step Taken.  Stepsize is  0.300000

                             Maximum     Tolerance    Cnvgd?
         Gradient           0.002228      0.000300      NO
         Displacement       0.223759      0.001200      NO
         Energy change     -0.001084      0.000001      NO


 New Cartesian Coordinates Obtained by Inverse Iteration

 Displacement from previous Coordinates is:  0.418579
 ----------------------------------------------------------------
             Standard Nuclear Orientation (Angstroms)
    I     Atom           X                Y                Z
 ----------------------------------------------------------------
    1      C       0.0052366962     0.0019840450     0.0066319537
    2      C      -0.0228672928     0.3711025985     1.3587321881
    3      Cl      1.4736654901     0.8173728929     2.1316372685
    4      C      -1.2174325836     0.3846673481     2.0927426242
    5      Cl     -1.2288087663     0.8449289476     3.7658334064
    6      C      -2.4048196102     0.0206034874     1.4455724168
    7      Cl     -3.9272347986     0.0112864980     2.2950314454
    8      C      -2.4014045923    -0.3445393177     0.1054286480
    9      H      -3.3250797445    -0.6215350799    -0.3821551482
   10      C      -1.2051931308    -0.3503354277    -0.5965445011
   11      Cl     -1.2381180301    -0.8123781828    -2.2836325244
   12      C       1.2847823456    -0.0227293224    -0.7586678636
   13      C       2.1637776705    -1.1074272833    -0.6312712222
   14      Cl      1.7510728644    -2.4171437589     0.4390454153
   15      C       3.3599637738    -1.1328104155    -1.3541355948
   16      Cl      4.4786226637    -2.4630681611    -1.2223255082
   17      C       3.6811315570    -0.0809068999    -2.2024238451
   18      H       4.6069636703    -0.1024495118    -2.7601457092
   19      C       2.8176924587     0.9984331478    -2.3385012582
   20      Cl      3.2722074694     2.2908507469    -3.4165153081
   21      C       1.6184361941     1.0311169030    -1.6203667455
   22      Cl      0.5226068197     2.3734215310    -1.7902546259
 ----------------------------------------------------------------
 Nuclear Repulsion Energy =        2756.82546459 hartrees
 There are      105 alpha and      105 beta electrons
 Applying Cartesian multipole field
    Component          Value
    ---------          -----
     (2,0,0)        1.00000E-11
     (0,2,0)        2.00000E-11
     (0,0,2)       -3.00000E-11
 Nucleus-field energy     =    -0.0000000211 hartrees
 Requested basis set is 6-311++G(d,p)
 There are 186 shells and 518 basis functions
 A cutoff of  1.0D-15 yielded  12508 shell pairs
 There are    109065 function pairs (    117360 Cartesian)
 Smallest overlap matrix eigenvalue = 1.22E-07
 Linear dependence detected in AO basis
 Number of orthogonalized atomic orbitals = 512
 Maximum deviation from orthogonality = 4.968E-10
 Guess from superposition of atomic densities
 Warning:  Energy on first SCF cycle will be non-variational
 SAD guess density has 210.000000 electrons

 -----------------------------------------------------------------------
  General SCF calculation program by
  Eric Jon Sundstrom, Paul Horn, Yuezhi Mao, Dmitri Zuev, Alec White,
  David Stuck, Shaama M.S., Shane Yost, Joonho Lee, David Small,
  Daniel Levine, Susi Lehtola, Hugh Burton, Evgeny Epifanovsky,
  Bang C. Huynh
 -----------------------------------------------------------------------
 Exchange:     0.2000 Hartree-Fock + 0.0800 Slater + 0.7200 B88
 Correlation:  0.1900 VWN1RPA + 0.8100 LYP
 Using SG-1 standard quadrature grid
 A restricted SCF calculation will be
 performed using DIIS
 SCF converges when DIIS error is below 1.0e-08
 ---------------------------------------
  Cycle       Energy         DIIS error
 ---------------------------------------
    1   -4145.0726034190      2.66e-02  
    2   -4140.2652167092      1.74e-03  
    3   -4140.2127217227      2.06e-03  
    4   -4140.3527601503      5.11e-04  
    5   -4140.3605102645      2.15e-04  
    6   -4140.3617737462      9.29e-05  
    7   -4140.3620441603      2.75e-05  
    8   -4140.3620667896      8.32e-06  
    9   -4140.3620686803      3.59e-06  
   10   -4140.3620691287      5.94e-07  
   11   -4140.3620691394      1.54e-07  
   12   -4140.3620691405      7.16e-08  
   13   -4140.3620691406      2.47e-08  
   14   -4140.3620691403      9.12e-09  Convergence criterion met
 ---------------------------------------
 SCF time:   CPU 954.70s  wall 955.00s 
 SCF   energy in the final basis set =    -4140.3620691403
 Total energy in the final basis set =    -4140.3620691403

 --------------------------------------------------------------

                    Orbital Energies (a.u.)
 --------------------------------------------------------------

 Alpha MOs
 -- Occupied --
********-101.5822-101.5817-101.5816-101.5814-101.5814-101.5813-101.5807
-10.2853 -10.2825 -10.2817 -10.2813 -10.2812 -10.2789 -10.2789 -10.2785
-10.2486 -10.2452 -10.2295 -10.2262  -9.4971  -9.4970  -9.4964  -9.4963
 -9.4962  -9.4959  -9.4959  -9.4955  -7.2620  -7.2619  -7.2613  -7.2612
 -7.2612  -7.2609  -7.2609  -7.2602  -7.2519  -7.2519  -7.2511  -7.2511
 -7.2511  -7.2511  -7.2509  -7.2507  -7.2505  -7.2504  -7.2503  -7.2503
 -7.2503  -7.2501  -7.2500  -7.2499  -0.9708  -0.9566  -0.9242  -0.9171
 -0.9105  -0.8918  -0.8810  -0.8761  -0.8468  -0.8412  -0.8036  -0.7632
 -0.7513  -0.7459  -0.6776  -0.6452  -0.6282  -0.6236  -0.5571  -0.5535
 -0.5506  -0.5330  -0.5025  -0.4887  -0.4752  -0.4741  -0.4733  -0.4642
 -0.4624  -0.4453  -0.4303  -0.4278  -0.4233  -0.4144  -0.3998  -0.3935
 -0.3807  -0.3666  -0.3619  -0.3578  -0.3571  -0.3494  -0.3483  -0.3435
 -0.3358  -0.3349  -0.3321  -0.3282  -0.3241  -0.2876  -0.2801  -0.2716
 -0.2679
 -- Virtual --
 -0.0728  -0.0643  -0.0596  -0.0572  -0.0531  -0.0398  -0.0108  -0.0090
 -0.0041   0.0011   0.0084   0.0106   0.0205   0.0241   0.0256   0.0292
  0.0318   0.0430   0.0480   0.0504   0.0559   0.0571   0.0605   0.0648
  0.0704   0.0736   0.0782   0.0815   0.0845   0.0888   0.0914   0.0927
  0.0966   0.1011   0.1026   0.1050   0.1082   0.1109   0.1145   0.1153
  0.1191   0.1218   0.1229   0.1259   0.1295   0.1323   0.1356   0.1384
  0.1407   0.1423   0.1486   0.1502   0.1540   0.1605   0.1626   0.1676
  0.1727   0.1739   0.1765   0.1814   0.1909   0.1923   0.1970   0.2022
  0.2070   0.2085   0.2098   0.2161   0.2182   0.2199   0.2252   0.2275
  0.2323   0.2334   0.2366   0.2415   0.2460   0.2486   0.2541   0.2561
  0.2590   0.2618   0.2656   0.2681   0.2713   0.2721   0.2765   0.2799
  0.2816   0.2890   0.2912   0.2947   0.3009   0.3028   0.3091   0.3156
  0.3212   0.3225   0.3301   0.3427   0.3526   0.3883   0.3918   0.4065
  0.4218   0.4267   0.4322   0.4380   0.4413   0.4458   0.4485   0.4543
  0.4565   0.4619   0.4650   0.4686   0.4753   0.4828   0.4849   0.4857
  0.4952   0.4999   0.5043   0.5126   0.5174   0.5209   0.5273   0.5319
  0.5398   0.5634   0.5691   0.5696   0.5711   0.5806   0.5894   0.5931
  0.5978   0.6011   0.6075   0.6124   0.6199   0.6225   0.6249   0.6280
  0.6314   0.6387   0.6468   0.6596   0.6631   0.6720   0.6759   0.6835
  0.6877   0.6962   0.7162   0.7648   0.7673   0.7884   0.7938   0.8001
  0.8122   0.8176   0.8199   0.8285   0.8319   0.8334   0.8348   0.8381
  0.8392   0.8432   0.8442   0.8469   0.8498   0.8554   0.8593   0.8625
  0.8687   0.8731   0.8777   0.8825   0.8846   0.8906   0.8957   0.8994
  0.9013   0.9048   0.9155   0.9223   0.9279   0.9352   0.9382   0.9445
  0.9481   0.9501   0.9557   0.9627   0.9679   0.9728   0.9750   0.9792
  0.9885   0.9918   0.9992   1.0083   1.0166   1.0235   1.0365   1.0517
  1.0577   1.0798   1.0966   1.1330   1.1361   1.1634   1.1676   1.1688
  1.1858   1.2058   1.2203   1.2259   1.2316   1.2385   1.2570   1.2615
  1.2725   1.2810   1.2848   1.2916   1.2949   1.2966   1.3033   1.3209
  1.3351   1.3672   1.3740   1.3744   1.3782   1.4400   1.4523   1.4734
  1.4896   1.5064   1.5483   1.5601   1.5774   1.5865   1.5969   1.6015
  1.6442   1.6528   1.7099   1.7355   1.7448   1.7502   1.7634   1.7686
  1.7945   1.8043   1.8148   1.8284   1.8447   1.8599   1.8677   1.8780
  1.9132   1.9428   1.9559   1.9621   1.9788   2.0255   2.0434   2.0442
  2.0579   2.1057   2.1196   2.1801   2.2116   2.2179   2.2284   2.2346
  2.2429   2.2499   2.2630   2.2655   2.2739   2.2863   2.3054   2.3081
  2.3149   2.3180   2.3276   2.3352   2.3759   2.3895   2.4082   2.4302
  2.4379   2.4483   2.4544   2.4608   2.4644   2.4896   2.5140   2.5239
  2.5341   2.5572   2.5635   2.5834   2.5989   2.6109   2.6476   2.6492
  2.6623   2.6765   2.6850   2.7006   2.7179   2.7378   2.7467   2.7585
  2.7713   2.8060   2.8132   2.8384   2.8850   2.9440   2.9607   3.0457
  3.0665   3.0742   3.0820   3.1007   3.1178   3.1371   3.1438   3.1895
  3.2230   3.2544   3.2554   3.2656   3.3636   3.3951   3.4863   3.5131
  3.6061   3.6656   3.7447   3.7854   3.8921   3.8946   3.9864   4.0315
  4.3168   4.7924   4.8113   9.7541   9.7669   9.7797   9.7933   9.8018
  9.8406   9.8429   9.8485  23.2962  23.4495  23.7864  23.8152  23.8389
 23.8641  23.9297  23.9315  23.9417  24.0529  24.0717  24.0955  25.7741
 25.7974  25.8048  25.8397  25.8791  25.9602  25.9689  25.9916  26.0957
 26.1137  26.1524  26.1772  26.2212  26.2740  26.2959  26.4244  26.5066
 26.5491  26.6399  26.6862  26.7363  26.8228  26.9056  27.1271 215.7467
215.7604 215.7738 215.7899 215.8002 215.8478 215.8566 215.8584
 --------------------------------------------------------------

          Ground-State Mulliken Net Atomic Charges

     Atom                 Charge (a.u.)
  ----------------------------------------
      1 C                    -0.219531
      2 C                    -1.599862
      3 Cl                    0.570096
      4 C                     0.905199
      5 Cl                    0.598699
      6 C                    -0.143964
      7 Cl                    0.575379
      8 C                    -0.474336
      9 H                     0.239766
     10 C                    -0.755507
     11 Cl                    0.415515
     12 C                    -0.369979
     13 C                    -1.184848
     14 Cl                    0.544222
     15 C                     0.523038
     16 Cl                    0.548995
     17 C                    -0.815737
     18 H                     0.239502
     19 C                     0.385441
     20 Cl                    0.549896
     21 C                    -1.089466
     22 Cl                    0.557482
  ----------------------------------------
  Sum of atomic charges =     0.000000

 -----------------------------------------------------------------
                    Cartesian Multipole Moments
 -----------------------------------------------------------------
    Charge (ESU x 10^10)
                 0.0000
    Dipole Moment (Debye)
         X      -0.0145      Y      -0.2406      Z      -0.8303
       Tot       0.8646
    Quadrupole Moments (Debye-Ang)
        XX    -162.0096     XY       1.1245     YY    -171.9857
        XZ      -1.6988     YZ       0.5014     ZZ    -170.2489
    Octopole Moments (Debye-Ang^2)
       XXX    -308.6341    XXY      -7.5201    XYY    -113.9361
       YYY     -18.5960    XXZ       6.2907    XYZ       2.1401
       YYZ      31.7868    XZZ     -95.4289    YZZ      -8.2109
       ZZZ      82.9174
    Hexadecapole Moments (Debye-Ang^3)
      XXXX   -6106.0765   XXXY     231.9332   XXYY   -1432.8372
      XYYY     205.9332   YYYY   -2207.8808   XXXZ    1350.4067
      XXYZ      48.3064   XYYZ     493.1113   YYYZ      94.4002
      XXZZ   -1738.5346   XYZZ      77.6270   YYZZ   -1113.7198
      XZZZ    1417.7891   YZZZ     147.4065   ZZZZ   -4421.3874
 -----------------------------------------------------------------
 Calculating analytic gradient of the SCF energy
 Gradient of SCF Energy
            1           2           3           4           5           6
    1  -0.0002756   0.0000865   0.0003899  -0.0000048  -0.0000031   0.0000490
    2   0.0000128  -0.0002694  -0.0011093  -0.0000611   0.0000307   0.0000111
    3   0.0000955  -0.0002252  -0.0005220   0.0000455  -0.0000123  -0.0000052
            7           8           9          10          11          12
    1   0.0000105  -0.0000158  -0.0000070   0.0002659   0.0006704   0.0002503
    2  -0.0000065   0.0000167   0.0000117   0.0002094   0.0011837  -0.0000161
    3   0.0000587   0.0000148   0.0000252  -0.0000110   0.0000000  -0.0001464
           13          14          15          16          17          18
    1  -0.0001712  -0.0001470   0.0000149  -0.0000158  -0.0000330  -0.0000084
    2   0.0002989   0.0010111  -0.0000228   0.0000000   0.0000244   0.0000022
    3   0.0001111   0.0008014  -0.0000015   0.0000083  -0.0000128  -0.0000183
           19          20          21          22
    1   0.0000354  -0.0000452  -0.0001402  -0.0009056
    2  -0.0000239   0.0000193  -0.0002631  -0.0010600
    3  -0.0000430  -0.0000121   0.0001089  -0.0002597
 Max gradient component =       1.184E-03
 RMS gradient           =       3.454E-04
 Gradient time:  CPU 348.77 s  wall 348.82 s
 Geometry Optimization Parameters
   NAtoms,    NIC,     NZ,  NCons,   NDum,   NFix, NCnnct, MaxDiis
       22     171      22       0       0       0       0       0

 Cartesian Hessian Update
 Hessian updated using BFGS update


** GEOMETRY OPTIMIZATION IN DELOCALIZED INTERNAL COORDINATES **
   Searching for a Minimum

   Optimization Cycle:  13

                       Coordinates (Angstroms)
     ATOM                X               Y               Z
      1  C         0.0052366962    0.0019840450    0.0066319537
      2  C        -0.0228672928    0.3711025985    1.3587321881
      3  Cl        1.4736654901    0.8173728929    2.1316372685
      4  C        -1.2174325836    0.3846673481    2.0927426242
      5  Cl       -1.2288087663    0.8449289476    3.7658334064
      6  C        -2.4048196102    0.0206034874    1.4455724168
      7  Cl       -3.9272347986    0.0112864980    2.2950314454
      8  C        -2.4014045923   -0.3445393177    0.1054286480
      9  H        -3.3250797445   -0.6215350799   -0.3821551482
     10  C        -1.2051931308   -0.3503354277   -0.5965445011
     11  Cl       -1.2381180301   -0.8123781828   -2.2836325244
     12  C         1.2847823456   -0.0227293224   -0.7586678636
     13  C         2.1637776705   -1.1074272833   -0.6312712222
     14  Cl        1.7510728644   -2.4171437589    0.4390454153
     15  C         3.3599637738   -1.1328104155   -1.3541355948
     16  Cl        4.4786226637   -2.4630681611   -1.2223255082
     17  C         3.6811315570   -0.0809068999   -2.2024238451
     18  H         4.6069636703   -0.1024495118   -2.7601457092
     19  C         2.8176924587    0.9984331478   -2.3385012582
     20  Cl        3.2722074694    2.2908507469   -3.4165153081
     21  C         1.6184361941    1.0311169030   -1.6203667455
     22  Cl        0.5226068197    2.3734215310   -1.7902546259
   Point Group: c1    Number of degrees of freedom:    60


   Energy is  -4140.362069140

 Hessian updated using BFGS update

 60 Hessian modes will be used to form the next step
  Hessian Eigenvalues:
     0.003244    0.016319    0.017508    0.020474    0.020577    0.020685
     0.021679    0.022751    0.022775    0.023506    0.024090    0.024091
     0.024114    0.024115    0.024136    0.024142    0.024146    0.024148
     0.055198    0.093208    0.101109    0.159997    0.160000    0.216532
     0.223947    0.227269    0.233056    0.236290    0.238035    0.249968
     0.249980    0.249994    0.249998    0.250005    0.250043    0.250743
     0.253269    0.287919    0.288887    0.290417    0.292949    0.301029
     0.301033    0.301118    0.301518    0.317216    0.356667    0.356678
     0.403365    0.407469    0.419531    0.426285    0.457318    0.458804
     0.466681    0.471146    0.478202    0.478326    0.479272    0.481437

 Minimum search - taking simple RFO step
 Searching for Lamda that Minimizes Along All modes
 Value Taken    Lamda =  -0.00093602
 Calculated Step too Large.  Step scaled by  0.636683
 Step Taken.  Stepsize is  0.300000

                             Maximum     Tolerance    Cnvgd?
         Gradient           0.001514      0.000300      NO
         Displacement       0.224417      0.001200      NO
         Energy change     -0.000726      0.000001      NO


 New Cartesian Coordinates Obtained by Inverse Iteration

 Displacement from previous Coordinates is:  0.408936
 ----------------------------------------------------------------
             Standard Nuclear Orientation (Angstroms)
    I     Atom           X                Y                Z
 ----------------------------------------------------------------
    1      C       0.0058154375     0.0026214181     0.0077618808
    2      C      -0.0279558743     0.4021289156     1.3509058360
    3      Cl      1.4613188188     0.8866975535     2.1146710871
    4      C      -1.2229056297     0.4152530520     2.0842223563
    5      Cl     -1.2407720517     0.9117938801     3.7468830963
    6      C      -2.4045200246     0.0184721756     1.4458068288
    7      Cl     -3.9269629769     0.0066171149     2.2952663257
    8      C      -2.3953221659    -0.3779270197     0.1146486534
    9      H      -3.3146544317    -0.6802468891    -0.3660193920
   10      C      -1.1989545682    -0.3819543084    -0.5870162766
   11      Cl     -1.2243761246    -0.8841516203    -2.2630455042
   12      C       1.2857620761    -0.0216273747    -0.7575768949
   13      C       2.1503051998    -1.1201232332    -0.6535002938
   14      Cl      1.7197575569    -2.4475039799     0.3878893183
   15      C       3.3456092616    -1.1462705159    -1.3778074402
   16      Cl      4.4452601891    -2.4948758884    -1.2763986700
   17      C       3.6802851936    -0.0810040215    -2.2037411122
   18      H       4.6054006109    -0.1031054379    -2.7626652603
   19      C       2.8313623141     1.0124749601    -2.3160885887
   20      Cl      3.3031939524     2.3218121540    -3.3657906578
   21      C       1.6327862600     1.0456389667    -1.5969519343
   22      Cl      0.5547681009     2.4057248839    -1.7377378457
 ----------------------------------------------------------------
 Nuclear Repulsion Energy =        2755.52265894 hartrees
 There are      105 alpha and      105 beta electrons
 Applying Cartesian multipole field
    Component          Value
    ---------          -----
     (2,0,0)        1.00000E-11
     (0,2,0)        2.00000E-11
     (0,0,2)       -3.00000E-11
 Nucleus-field energy     =    -0.0000000185 hartrees
 Requested basis set is 6-311++G(d,p)
 There are 186 shells and 518 basis functions
 A cutoff of  1.0D-15 yielded  12502 shell pairs
 There are    108901 function pairs (    117164 Cartesian)
 Smallest overlap matrix eigenvalue = 1.12E-07
 Linear dependence detected in AO basis
 Number of orthogonalized atomic orbitals = 512
 Maximum deviation from orthogonality = 3.258E-10
 Guess from superposition of atomic densities
 Warning:  Energy on first SCF cycle will be non-variational
 SAD guess density has 210.000000 electrons

 -----------------------------------------------------------------------
  General SCF calculation program by
  Eric Jon Sundstrom, Paul Horn, Yuezhi Mao, Dmitri Zuev, Alec White,
  David Stuck, Shaama M.S., Shane Yost, Joonho Lee, David Small,
  Daniel Levine, Susi Lehtola, Hugh Burton, Evgeny Epifanovsky,
  Bang C. Huynh
 -----------------------------------------------------------------------
 Exchange:     0.2000 Hartree-Fock + 0.0800 Slater + 0.7200 B88
 Correlation:  0.1900 VWN1RPA + 0.8100 LYP
 Using SG-1 standard quadrature grid
 A restricted SCF calculation will be
 performed using DIIS
 SCF converges when DIIS error is below 1.0e-08
 ---------------------------------------
  Cycle       Energy         DIIS error
 ---------------------------------------
    1   -4145.0701497001      2.66e-02  
    2   -4140.2656424164      1.74e-03  
    3   -4140.2130806306      2.07e-03  
    4   -4140.3532391108      5.11e-04  
    5   -4140.3609884703      2.15e-04  
    6   -4140.3622582211      9.30e-05  
    7   -4140.3625292092      2.75e-05  
    8   -4140.3625519608      8.32e-06  
    9   -4140.3625538500      3.59e-06  
   10   -4140.3625542988      5.92e-07  
   11   -4140.3625543101      1.51e-07  
   12   -4140.3625543105      6.83e-08  
   13   -4140.3625543105      2.13e-08  
   14   -4140.3625543103      9.06e-09  Convergence criterion met
 ---------------------------------------
 SCF time:   CPU 981.45s  wall 982.00s 
 SCF   energy in the final basis set =    -4140.3625543103
 Total energy in the final basis set =    -4140.3625543103

 --------------------------------------------------------------

                    Orbital Energies (a.u.)
 --------------------------------------------------------------

 Alpha MOs
 -- Occupied --
********-101.5824-101.5817-101.5817-101.5816-101.5814-101.5813-101.5809
-10.2853 -10.2825 -10.2817 -10.2813 -10.2812 -10.2789 -10.2789 -10.2785
-10.2486 -10.2452 -10.2295 -10.2262  -9.4972  -9.4970  -9.4965  -9.4964
 -9.4963  -9.4959  -9.4959  -9.4956  -7.2621  -7.2619  -7.2614  -7.2613
 -7.2612  -7.2609  -7.2609  -7.2603  -7.2520  -7.2518  -7.2513  -7.2512
 -7.2511  -7.2511  -7.2511  -7.2507  -7.2506  -7.2506  -7.2505  -7.2504
 -7.2503  -7.2501  -7.2501  -7.2500  -0.9708  -0.9567  -0.9241  -0.9171
 -0.9105  -0.8919  -0.8809  -0.8762  -0.8468  -0.8412  -0.8035  -0.7632
 -0.7513  -0.7460  -0.6776  -0.6451  -0.6282  -0.6238  -0.5563  -0.5536
 -0.5515  -0.5330  -0.5025  -0.4887  -0.4752  -0.4741  -0.4734  -0.4640
 -0.4625  -0.4453  -0.4302  -0.4280  -0.4230  -0.4142  -0.3997  -0.3933
 -0.3804  -0.3663  -0.3618  -0.3580  -0.3575  -0.3495  -0.3486  -0.3438
 -0.3359  -0.3350  -0.3326  -0.3282  -0.3241  -0.2868  -0.2807  -0.2717
 -0.2679
 -- Virtual --
 -0.0711  -0.0644  -0.0613  -0.0571  -0.0532  -0.0398  -0.0108  -0.0091
 -0.0042   0.0010   0.0084   0.0105   0.0205   0.0241   0.0255   0.0291
  0.0318   0.0429   0.0481   0.0503   0.0562   0.0570   0.0600   0.0648
  0.0703   0.0738   0.0781   0.0815   0.0844   0.0889   0.0915   0.0928
  0.0961   0.1015   0.1027   0.1048   0.1075   0.1106   0.1146   0.1154
  0.1190   0.1216   0.1226   0.1256   0.1301   0.1325   0.1357   0.1382
  0.1407   0.1415   0.1488   0.1498   0.1536   0.1609   0.1625   0.1674
  0.1725   0.1737   0.1780   0.1815   0.1912   0.1919   0.1962   0.2019
  0.2058   0.2082   0.2087   0.2143   0.2175   0.2195   0.2241   0.2281
  0.2321   0.2331   0.2362   0.2408   0.2454   0.2482   0.2540   0.2556
  0.2592   0.2625   0.2657   0.2668   0.2712   0.2728   0.2770   0.2813
  0.2833   0.2903   0.2910   0.2951   0.3010   0.3025   0.3075   0.3154
  0.3222   0.3240   0.3314   0.3438   0.3551   0.3885   0.3908   0.4064
  0.4234   0.4271   0.4334   0.4389   0.4427   0.4460   0.4484   0.4547
  0.4570   0.4623   0.4649   0.4679   0.4744   0.4825   0.4849   0.4869
  0.4941   0.4999   0.5040   0.5123   0.5166   0.5198   0.5291   0.5395
  0.5408   0.5655   0.5683   0.5689   0.5721   0.5790   0.5879   0.5929
  0.5968   0.6018   0.6068   0.6143   0.6223   0.6235   0.6250   0.6303
  0.6328   0.6375   0.6440   0.6599   0.6629   0.6717   0.6768   0.6818
  0.6866   0.6997   0.7180   0.7650   0.7677   0.7904   0.7936   0.7997
  0.8130   0.8165   0.8201   0.8287   0.8328   0.8339   0.8349   0.8382
  0.8393   0.8438   0.8447   0.8467   0.8498   0.8556   0.8589   0.8621
  0.8716   0.8720   0.8758   0.8813   0.8860   0.8923   0.8953   0.8984
  0.9013   0.9044   0.9159   0.9212   0.9280   0.9342   0.9381   0.9446
  0.9477   0.9493   0.9560   0.9627   0.9689   0.9709   0.9728   0.9798
  0.9886   0.9912   1.0007   1.0092   1.0191   1.0258   1.0342   1.0548
  1.0604   1.0759   1.0969   1.1337   1.1361   1.1643   1.1684   1.1708
  1.1893   1.2095   1.2203   1.2268   1.2298   1.2388   1.2593   1.2691
  1.2716   1.2812   1.2842   1.2928   1.2958   1.2968   1.3012   1.3163
  1.3400   1.3664   1.3728   1.3776   1.3789   1.4416   1.4524   1.4715
  1.4865   1.5056   1.5487   1.5602   1.5778   1.5864   1.5965   1.6117
  1.6441   1.6533   1.7098   1.7358   1.7442   1.7494   1.7640   1.7686
  1.7935   1.8049   1.8146   1.8285   1.8439   1.8604   1.8665   1.8793
  1.9133   1.9462   1.9552   1.9633   1.9792   2.0256   2.0433   2.0442
  2.0573   2.1059   2.1171   2.1796   2.2123   2.2201   2.2270   2.2333
  2.2402   2.2497   2.2623   2.2665   2.2729   2.2792   2.3051   2.3094
  2.3185   2.3217   2.3291   2.3348   2.3803   2.3891   2.4080   2.4306
  2.4357   2.4452   2.4528   2.4652   2.4692   2.4911   2.5135   2.5199
  2.5312   2.5572   2.5647   2.5814   2.6003   2.6084   2.6470   2.6583
  2.6621   2.6780   2.6840   2.6993   2.7200   2.7393   2.7442   2.7575
  2.7749   2.8069   2.8126   2.8331   2.8836   2.9467   2.9589   3.0465
  3.0679   3.0759   3.0836   3.1038   3.1183   3.1321   3.1434   3.1915
  3.2220   3.2533   3.2546   3.2715   3.3659   3.3969   3.4886   3.5122
  3.6068   3.6699   3.7460   3.7876   3.8920   3.8953   3.9867   4.0321
  4.3150   4.7944   4.8083   9.7556   9.7679   9.7794   9.7931   9.8026
  9.8346   9.8495   9.8537  23.3002  23.4500  23.7867  23.8144  23.8401
 23.8656  23.9297  23.9309  23.9418  24.0538  24.0720  24.0968  25.7734
 25.7913  25.8040  25.8342  25.8640  25.9593  25.9689  26.0007  26.0940
 26.1139  26.1524  26.1731  26.2193  26.2763  26.3240  26.4150  26.5072
 26.5463  26.6496  26.6852  26.7347  26.8132  26.9022  27.1583 215.7480
215.7617 215.7737 215.7898 215.8013 215.8408 215.8610 215.8674
 --------------------------------------------------------------

          Ground-State Mulliken Net Atomic Charges

     Atom                 Charge (a.u.)
  ----------------------------------------
      1 C                    -0.228248
      2 C                    -1.660981
      3 Cl                    0.581646
      4 C                     0.921021
      5 Cl                    0.595669
      6 C                    -0.107472
      7 Cl                    0.577652
      8 C                    -0.488231
      9 H                     0.240845
     10 C                    -0.788010
     11 Cl                    0.424923
     12 C                    -0.402860
     13 C                    -1.278248
     14 Cl                    0.551999
     15 C                     0.573751
     16 Cl                    0.552141
     17 C                    -0.691957
     18 H                     0.241779
     19 C                     0.459072
     20 Cl                    0.553903
     21 C                    -1.187034
     22 Cl                    0.558641
  ----------------------------------------
  Sum of atomic charges =     0.000000

 -----------------------------------------------------------------
                    Cartesian Multipole Moments
 -----------------------------------------------------------------
    Charge (ESU x 10^10)
                 0.0000
    Dipole Moment (Debye)
         X      -0.0087      Y      -0.2598      Z      -0.8270
       Tot       0.8669
    Quadrupole Moments (Debye-Ang)
        XX    -162.0294     XY       1.2125     YY    -171.9547
        XZ      -1.7303     YZ       0.4992     ZZ    -170.2270
    Octopole Moments (Debye-Ang^2)
       XXX    -308.0315    XXY      -8.5871    XYY    -113.9482
       YYY     -20.7329    XXZ       6.5361    XYZ       2.1258
       YYZ      32.0480    XZZ     -95.2327    YZZ      -8.7879
       ZZZ      83.2670
    Hexadecapole Moments (Debye-Ang^3)
      XXXX   -6089.3105   XXXY     219.1100   XXYY   -1442.2782
      XYYY     191.3780   YYYY   -2284.2894   XXXZ    1366.0651
      XXYZ      37.0828   XYYZ     498.1016   YYYZ      59.1349
      XXZZ   -1725.3612   XYZZ      73.0866   YYZZ   -1116.4409
      XZZZ    1433.9504   YZZZ     114.2912   ZZZZ   -4363.1634
 -----------------------------------------------------------------
 Calculating analytic gradient of the SCF energy
 Gradient of SCF Energy
            1           2           3           4           5           6
    1  -0.0002654   0.0001028   0.0001640   0.0000383   0.0000898   0.0000628
    2   0.0000594  -0.0001841  -0.0006650  -0.0000361   0.0000378  -0.0000007
    3   0.0001254  -0.0001520  -0.0002271  -0.0000166  -0.0000120  -0.0000458
            7           8           9          10          11          12
    1   0.0000018  -0.0000026  -0.0000077   0.0001691   0.0003992   0.0002862
    2  -0.0000094   0.0000015   0.0000083   0.0001200   0.0007636  -0.0000535
    3   0.0000470   0.0000341   0.0000419  -0.0000294   0.0000101  -0.0001696
           13          14          15          16          17          18
    1  -0.0001409  -0.0000377   0.0000205  -0.0000482  -0.0001029  -0.0000099
    2   0.0002550   0.0006120   0.0000239  -0.0000090   0.0000120  -0.0000001
    3   0.0001006   0.0004781  -0.0000181   0.0000220   0.0000146  -0.0000226
           19          20          21          22
    1   0.0000208  -0.0000571  -0.0001017  -0.0005813
    2  -0.0000516   0.0000172  -0.0002022  -0.0006991
    3  -0.0000359   0.0000087   0.0000958  -0.0002494
 Max gradient component =       7.636E-04
 RMS gradient           =       2.227E-04
 Gradient time:  CPU 346.61 s  wall 346.66 s
 Geometry Optimization Parameters
   NAtoms,    NIC,     NZ,  NCons,   NDum,   NFix, NCnnct, MaxDiis
       22     171      22       0       0       0       0       0

 Cartesian Hessian Update
 Hessian updated using BFGS update


** GEOMETRY OPTIMIZATION IN DELOCALIZED INTERNAL COORDINATES **
   Searching for a Minimum

   Optimization Cycle:  14

                       Coordinates (Angstroms)
     ATOM                X               Y               Z
      1  C         0.0058154375    0.0026214181    0.0077618808
      2  C        -0.0279558743    0.4021289156    1.3509058360
      3  Cl        1.4613188188    0.8866975535    2.1146710871
      4  C        -1.2229056297    0.4152530520    2.0842223563
      5  Cl       -1.2407720517    0.9117938801    3.7468830963
      6  C        -2.4045200246    0.0184721756    1.4458068288
      7  Cl       -3.9269629769    0.0066171149    2.2952663257
      8  C        -2.3953221659   -0.3779270197    0.1146486534
      9  H        -3.3146544317   -0.6802468891   -0.3660193920
     10  C        -1.1989545682   -0.3819543084   -0.5870162766
     11  Cl       -1.2243761246   -0.8841516203   -2.2630455042
     12  C         1.2857620761   -0.0216273747   -0.7575768949
     13  C         2.1503051998   -1.1201232332   -0.6535002938
     14  Cl        1.7197575569   -2.4475039799    0.3878893183
     15  C         3.3456092616   -1.1462705159   -1.3778074402
     16  Cl        4.4452601891   -2.4948758884   -1.2763986700
     17  C         3.6802851936   -0.0810040215   -2.2037411122
     18  H         4.6054006109   -0.1031054379   -2.7626652603
     19  C         2.8313623141    1.0124749601   -2.3160885887
     20  Cl        3.3031939524    2.3218121540   -3.3657906578
     21  C         1.6327862600    1.0456389667   -1.5969519343
     22  Cl        0.5547681009    2.4057248839   -1.7377378457
   Point Group: c1    Number of degrees of freedom:    60


   Energy is  -4140.362554310

 Hessian updated using BFGS update

 60 Hessian modes will be used to form the next step
  Hessian Eigenvalues:
     0.002309    0.016319    0.017510    0.020475    0.020578    0.020684
     0.021681    0.022762    0.022763    0.023503    0.024090    0.024091
     0.024114    0.024115    0.024136    0.024143    0.024147    0.024152
     0.055193    0.093583    0.101115    0.159998    0.160000    0.216550
     0.223572    0.227285    0.233072    0.236290    0.238044    0.249965
     0.249980    0.249995    0.249999    0.250005    0.250048    0.250986
     0.253230    0.287904    0.288873    0.290424    0.292967    0.301030
     0.301033    0.301117    0.301518    0.317215    0.356667    0.356678
     0.403251    0.407471    0.419541    0.426307    0.457318    0.458805
     0.466699    0.471111    0.478201    0.478357    0.479304    0.481502

 Minimum search - taking simple RFO step
 Searching for Lamda that Minimizes Along All modes
 Value Taken    Lamda =  -0.00057200
 Calculated Step too Large.  Step scaled by  0.675063
 Step Taken.  Stepsize is  0.300000

                             Maximum     Tolerance    Cnvgd?
         Gradient           0.000961      0.000300      NO
         Displacement       0.224636      0.001200      NO
         Energy change     -0.000485      0.000001      NO


 New Cartesian Coordinates Obtained by Inverse Iteration

 Displacement from previous Coordinates is:  0.419257
 ----------------------------------------------------------------
             Standard Nuclear Orientation (Angstroms)
    I     Atom           X                Y                Z
 ----------------------------------------------------------------
    1      C       0.0070569978     0.0023004754     0.0094521655
    2      C      -0.0329389704     0.4330588991     1.3424389262
    3      Cl      1.4496152997     0.9572226578     2.0937711523
    4      C      -1.2287352090     0.4461584441     2.0748351172
    5      Cl     -1.2559980255     0.9803954402     3.7256894229
    6      C      -2.4038280514     0.0165054278     1.4455229055
    7      Cl     -3.9266600903     0.0032801425     2.2942839048
    8      C      -2.3879047642    -0.4116278897     0.1241728670
    9      H      -3.3022785833    -0.7392027750    -0.3493435493
   10      C      -1.1910812271    -0.4144284301    -0.5766734713
   11      Cl     -1.2071523554    -0.9564137633    -2.2410083962
   12      C       1.2868455815    -0.0210656368    -0.7555098290
   13      C       2.1361841065    -1.1332694982    -0.6761249986
   14      Cl      1.6868324796    -2.4774954001     0.3361783803
   15      C       3.3305290486    -1.1596567658    -1.4022822327
   16      Cl      4.4117859975    -2.5250745710    -1.3328895906
   17      C       3.6784842763    -0.0811600967    -2.2053904653
   18      H       4.6024725383    -0.1036723050    -2.7661860896
   19      C       2.8443323254     1.0260962619    -2.2927451678
   20      Cl      3.3332085826     2.3511588878    -3.3145319752
   21      C       1.6471058139     1.0597767898    -1.5712873833
   22      Cl      0.5873253530     2.4375584907    -1.6786561810
 ----------------------------------------------------------------
 Nuclear Repulsion Energy =        2754.77059281 hartrees
 There are      105 alpha and      105 beta electrons
 Applying Cartesian multipole field
    Component          Value
    ---------          -----
     (2,0,0)        1.00000E-11
     (0,2,0)        2.00000E-11
     (0,0,2)       -3.00000E-11
 Nucleus-field energy     =    -0.0000000159 hartrees
 Requested basis set is 6-311++G(d,p)
 There are 186 shells and 518 basis functions
 A cutoff of  1.0D-15 yielded  12507 shell pairs
 There are    108893 function pairs (    117148 Cartesian)
 Smallest overlap matrix eigenvalue = 1.03E-07
 Linear dependence detected in AO basis
 Number of orthogonalized atomic orbitals = 512
 Maximum deviation from orthogonality = 3.827E-10
 Guess from superposition of atomic densities
 Warning:  Energy on first SCF cycle will be non-variational
 SAD guess density has 210.000000 electrons

 -----------------------------------------------------------------------
  General SCF calculation program by
  Eric Jon Sundstrom, Paul Horn, Yuezhi Mao, Dmitri Zuev, Alec White,
  David Stuck, Shaama M.S., Shane Yost, Joonho Lee, David Small,
  Daniel Levine, Susi Lehtola, Hugh Burton, Evgeny Epifanovsky,
  Bang C. Huynh
 -----------------------------------------------------------------------
 Exchange:     0.2000 Hartree-Fock + 0.0800 Slater + 0.7200 B88
 Correlation:  0.1900 VWN1RPA + 0.8100 LYP
 Using SG-1 standard quadrature grid
 A restricted SCF calculation will be
 performed using DIIS
 SCF converges when DIIS error is below 1.0e-08
 ---------------------------------------
  Cycle       Energy         DIIS error
 ---------------------------------------
    1   -4145.0667957305      2.66e-02  
    2   -4140.2658755920      1.74e-03  
    3   -4140.2131174858      2.07e-03  
    4   -4140.3535013116      5.12e-04  
    5   -4140.3612663015      2.16e-04  
    6   -4140.3625529690      9.31e-05  
    7   -4140.3628242621      2.76e-05  
    8   -4140.3628472042      8.32e-06  
    9   -4140.3628490932      3.60e-06  
   10   -4140.3628495430      5.92e-07  
   11   -4140.3628495542      1.50e-07  
   12   -4140.3628495545      6.59e-08  
   13   -4140.3628495549      1.76e-08  
   14   -4140.3628495543      7.97e-09  Convergence criterion met
 ---------------------------------------
 SCF time:   CPU 957.42s  wall 958.00s 
 SCF   energy in the final basis set =    -4140.3628495543
 Total energy in the final basis set =    -4140.3628495543

 --------------------------------------------------------------

                    Orbital Energies (a.u.)
 --------------------------------------------------------------

 Alpha MOs
 -- Occupied --
********-101.5824-101.5819-101.5817-101.5817-101.5814-101.5814-101.5810
-10.2853 -10.2825 -10.2817 -10.2813 -10.2812 -10.2790 -10.2790 -10.2785
-10.2485 -10.2452 -10.2295 -10.2263  -9.4973  -9.4970  -9.4966  -9.4965
 -9.4963  -9.4960  -9.4959  -9.4957  -7.2622  -7.2619  -7.2615  -7.2614
 -7.2613  -7.2609  -7.2609  -7.2604  -7.2522  -7.2518  -7.2514  -7.2514
 -7.2512  -7.2511  -7.2511  -7.2508  -7.2507  -7.2506  -7.2506  -7.2505
 -7.2504  -7.2501  -7.2501  -7.2501  -0.9707  -0.9566  -0.9240  -0.9170
 -0.9104  -0.8919  -0.8809  -0.8762  -0.8467  -0.8413  -0.8036  -0.7633
 -0.7513  -0.7460  -0.6776  -0.6451  -0.6282  -0.6239  -0.5555  -0.5537
 -0.5524  -0.5330  -0.5025  -0.4888  -0.4752  -0.4741  -0.4734  -0.4637
 -0.4626  -0.4453  -0.4301  -0.4282  -0.4227  -0.4141  -0.3996  -0.3932
 -0.3803  -0.3661  -0.3616  -0.3583  -0.3577  -0.3495  -0.3487  -0.3440
 -0.3361  -0.3351  -0.3328  -0.3281  -0.3241  -0.2861  -0.2813  -0.2719
 -0.2678
 -- Virtual --
 -0.0693  -0.0648  -0.0627  -0.0571  -0.0533  -0.0399  -0.0109  -0.0091
 -0.0043   0.0010   0.0083   0.0104   0.0205   0.0240   0.0255   0.0290
  0.0318   0.0429   0.0482   0.0502   0.0565   0.0570   0.0596   0.0648
  0.0702   0.0739   0.0781   0.0815   0.0844   0.0889   0.0916   0.0929
  0.0956   0.1018   0.1028   0.1047   0.1068   0.1104   0.1147   0.1155
  0.1189   0.1215   0.1224   0.1253   0.1305   0.1328   0.1359   0.1380
  0.1403   0.1413   0.1487   0.1497   0.1533   0.1609   0.1624   0.1673
  0.1723   0.1734   0.1792   0.1817   0.1913   0.1920   0.1951   0.2019
  0.2044   0.2077   0.2084   0.2125   0.2175   0.2193   0.2233   0.2287
  0.2313   0.2333   0.2358   0.2402   0.2449   0.2478   0.2539   0.2553
  0.2592   0.2628   0.2654   0.2664   0.2711   0.2731   0.2773   0.2818
  0.2859   0.2905   0.2930   0.2957   0.3009   0.3019   0.3058   0.3153
  0.3223   0.3260   0.3325   0.3446   0.3562   0.3890   0.3902   0.4064
  0.4240   0.4277   0.4343   0.4397   0.4432   0.4452   0.4506   0.4552
  0.4575   0.4626   0.4649   0.4675   0.4738   0.4820   0.4851   0.4875
  0.4935   0.4998   0.5042   0.5118   0.5156   0.5186   0.5284   0.5404
  0.5497   0.5657   0.5680   0.5696   0.5738   0.5774   0.5856   0.5938
  0.5962   0.6028   0.6058   0.6162   0.6225   0.6245   0.6262   0.6318
  0.6336   0.6384   0.6424   0.6602   0.6626   0.6720   0.6778   0.6806
  0.6859   0.7058   0.7193   0.7649   0.7695   0.7922   0.7933   0.7993
  0.8133   0.8164   0.8195   0.8290   0.8335   0.8343   0.8352   0.8383
  0.8393   0.8440   0.8450   0.8467   0.8500   0.8550   0.8594   0.8618
  0.8688   0.8727   0.8771   0.8798   0.8879   0.8935   0.8942   0.8974
  0.8999   0.9052   0.9158   0.9209   0.9281   0.9332   0.9378   0.9435
  0.9474   0.9486   0.9561   0.9631   0.9693   0.9702   0.9713   0.9796
  0.9881   0.9926   1.0012   1.0102   1.0196   1.0266   1.0338   1.0577
  1.0622   1.0721   1.0970   1.1341   1.1363   1.1651   1.1679   1.1732
  1.1919   1.2129   1.2204   1.2264   1.2291   1.2393   1.2606   1.2709
  1.2747   1.2806   1.2843   1.2938   1.2958   1.2962   1.3015   1.3122
  1.3456   1.3666   1.3724   1.3776   1.3842   1.4429   1.4519   1.4719
  1.4818   1.5060   1.5491   1.5602   1.5783   1.5860   1.5961   1.6235
  1.6438   1.6542   1.7097   1.7360   1.7436   1.7490   1.7648   1.7685
  1.7929   1.8060   1.8144   1.8284   1.8436   1.8611   1.8653   1.8812
  1.9135   1.9486   1.9545   1.9640   1.9796   2.0256   2.0428   2.0447
  2.0569   2.1061   2.1154   2.1792   2.2133   2.2224   2.2256   2.2324
  2.2372   2.2493   2.2605   2.2675   2.2712   2.2752   2.3047   2.3106
  2.3213   2.3238   2.3302   2.3337   2.3880   2.3886   2.4079   2.4297
  2.4323   2.4428   2.4519   2.4688   2.4741   2.4929   2.5099   2.5177
  2.5298   2.5562   2.5664   2.5803   2.6017   2.6064   2.6466   2.6608
  2.6659   2.6789   2.6834   2.6983   2.7219   2.7405   2.7425   2.7569
  2.7788   2.8074   2.8123   2.8283   2.8826   2.9494   2.9574   3.0471
  3.0690   3.0775   3.0843   3.1082   3.1184   3.1271   3.1433   3.1936
  3.2214   3.2523   3.2540   3.2768   3.3675   3.3984   3.4906   3.5119
  3.6074   3.6735   3.7470   3.7897   3.8918   3.8963   3.9872   4.0329
  4.3135   4.7967   4.8049   9.7565   9.7686   9.7796   9.7935   9.8047
  9.8232   9.8556   9.8659  23.3036  23.4506  23.7869  23.8140  23.8408
 23.8671  23.9299  23.9303  23.9416  24.0542  24.0717  24.0981  25.7720
 25.7834  25.8032  25.8280  25.8568  25.9569  25.9698  26.0061  26.0926
 26.1131  26.1509  26.1703  26.2210  26.2867  26.3439  26.4062  26.5081
 26.5443  26.6559  26.6853  26.7350  26.8025  26.9024  27.1837 215.7487
215.7625 215.7740 215.7904 215.8041 215.8269 215.8734 215.8763
 --------------------------------------------------------------

          Ground-State Mulliken Net Atomic Charges

     Atom                 Charge (a.u.)
  ----------------------------------------
      1 C                    -0.243690
      2 C                    -1.736920
      3 Cl                    0.585390
      4 C                     0.941603
      5 Cl                    0.593592
      6 C                    -0.064926
      7 Cl                    0.579463
      8 C                    -0.485607
      9 H                     0.241388
     10 C                    -0.810085
     11 Cl                    0.425822
     12 C                    -0.419998
     13 C                    -1.349018
     14 Cl                    0.544379
     15 C                     0.607431
     16 Cl                    0.555785
     17 C                    -0.594580
     18 H                     0.243821
     19 C                     0.545932
     20 Cl                    0.556880
     21 C                    -1.271337
     22 Cl                    0.554676
  ----------------------------------------
  Sum of atomic charges =     0.000000

 -----------------------------------------------------------------
                    Cartesian Multipole Moments
 -----------------------------------------------------------------
    Charge (ESU x 10^10)
                 0.0000
    Dipole Moment (Debye)
         X      -0.0048      Y      -0.2777      Z      -0.8227
       Tot       0.8684
    Quadrupole Moments (Debye-Ang)
        XX    -162.0569     XY       1.2980     YY    -171.9327
        XZ      -1.7725     YZ       0.4915     ZZ    -170.2033
    Octopole Moments (Debye-Ang^2)
       XXX    -307.4142    XXY      -9.6524    XYY    -113.9904
       YYY     -22.9070    XXZ       6.8282    XYZ       2.0915
       YYZ      32.3372    XZZ     -95.0563    YZZ      -9.3833
       ZZZ      83.6136
    Hexadecapole Moments (Debye-Ang^3)
      XXXX   -6071.5754   XXXY     206.3213   XXYY   -1451.9176
      XYYY     177.2807   YYYY   -2362.9765   XXXZ    1381.8358
      XXYZ      25.3261   XYYZ     503.0486   YYYZ      22.6290
      XXZZ   -1711.3687   XYZZ      68.4031   YYZZ   -1118.9247
      XZZZ    1449.9029   YZZZ      79.2956   ZZZZ   -4301.5911
 -----------------------------------------------------------------
 Calculating analytic gradient of the SCF energy
 Gradient of SCF Energy
            1           2           3           4           5           6
    1  -0.0001436   0.0002375   0.0002584  -0.0000240  -0.0000249   0.0000007
    2   0.0000680  -0.0001419  -0.0002921  -0.0000317   0.0000192   0.0000109
    3   0.0000994  -0.0002859  -0.0001848   0.0000294   0.0000525   0.0000205
            7           8           9          10          11          12
    1   0.0000179  -0.0000153   0.0000059   0.0002460   0.0002851   0.0001737
    2   0.0000088  -0.0000062   0.0000023   0.0000402   0.0004228   0.0000155
    3   0.0000567   0.0000069   0.0000427   0.0000436  -0.0001410  -0.0000899
           13          14          15          16          17          18
    1  -0.0002436  -0.0001462   0.0000817  -0.0000160  -0.0000139  -0.0000125
    2   0.0002135   0.0002274   0.0000049  -0.0000063  -0.0000015  -0.0000021
    3   0.0000796   0.0003854  -0.0000222  -0.0000112  -0.0000279  -0.0000263
           19          20          21          22
    1  -0.0000071   0.0000022  -0.0001571  -0.0005048
    2  -0.0000061  -0.0000001  -0.0001986  -0.0003468
    3  -0.0000762  -0.0000250   0.0001905  -0.0001167
 Max gradient component =       5.048E-04
 RMS gradient           =       1.563E-04
 Gradient time:  CPU 370.15 s  wall 370.21 s
 Geometry Optimization Parameters
   NAtoms,    NIC,     NZ,  NCons,   NDum,   NFix, NCnnct, MaxDiis
       22     171      22       0       0       0       0       0

 Cartesian Hessian Update
 Hessian updated using BFGS update


** GEOMETRY OPTIMIZATION IN DELOCALIZED INTERNAL COORDINATES **
   Searching for a Minimum

   Optimization Cycle:  15

                       Coordinates (Angstroms)
     ATOM                X               Y               Z
      1  C         0.0070569978    0.0023004754    0.0094521655
      2  C        -0.0329389704    0.4330588991    1.3424389262
      3  Cl        1.4496152997    0.9572226578    2.0937711523
      4  C        -1.2287352090    0.4461584441    2.0748351172
      5  Cl       -1.2559980255    0.9803954402    3.7256894229
      6  C        -2.4038280514    0.0165054278    1.4455229055
      7  Cl       -3.9266600903    0.0032801425    2.2942839048
      8  C        -2.3879047642   -0.4116278897    0.1241728670
      9  H        -3.3022785833   -0.7392027750   -0.3493435493
     10  C        -1.1910812271   -0.4144284301   -0.5766734713
     11  Cl       -1.2071523554   -0.9564137633   -2.2410083962
     12  C         1.2868455815   -0.0210656368   -0.7555098290
     13  C         2.1361841065   -1.1332694982   -0.6761249986
     14  Cl        1.6868324796   -2.4774954001    0.3361783803
     15  C         3.3305290486   -1.1596567658   -1.4022822327
     16  Cl        4.4117859975   -2.5250745710   -1.3328895906
     17  C         3.6784842763   -0.0811600967   -2.2053904653
     18  H         4.6024725383   -0.1036723050   -2.7661860896
     19  C         2.8443323254    1.0260962619   -2.2927451678
     20  Cl        3.3332085826    2.3511588878   -3.3145319752
     21  C         1.6471058139    1.0597767898   -1.5712873833
     22  Cl        0.5873253530    2.4375584907   -1.6786561810
   Point Group: c1    Number of degrees of freedom:    60


   Energy is  -4140.362849554

 Hessian updated using BFGS update

 60 Hessian modes will be used to form the next step
  Hessian Eigenvalues:
     0.001917    0.016324    0.017509    0.020486    0.020578    0.020686
     0.021681    0.022756    0.022768    0.023501    0.024090    0.024091
     0.024114    0.024116    0.024136    0.024143    0.024146    0.024152
     0.055207    0.095494    0.101108    0.159997    0.160000    0.216557
     0.223368    0.227287    0.233089    0.236319    0.238036    0.249971
     0.249983    0.249994    0.250004    0.250024    0.250050    0.251482
     0.253227    0.287928    0.288957    0.290430    0.292965    0.301032
     0.301035    0.301128    0.301533    0.317263    0.356667    0.356679
     0.403115    0.407469    0.419555    0.426327    0.457332    0.458845
     0.466708    0.471068    0.478202    0.478405    0.479366    0.481801

 Minimum search - taking simple RFO step
 Searching for Lamda that Minimizes Along All modes
 Value Taken    Lamda =  -0.00024614
 Calculated Step too Large.  Step scaled by  0.907546
 Step Taken.  Stepsize is  0.300000

                             Maximum     Tolerance    Cnvgd?
         Gradient           0.000580      0.000300      NO
         Displacement       0.225820      0.001200      NO
         Energy change     -0.000295      0.000001      NO


 New Cartesian Coordinates Obtained by Inverse Iteration

 Displacement from previous Coordinates is:  0.399264
 ----------------------------------------------------------------
             Standard Nuclear Orientation (Angstroms)
    I     Atom           X                Y                Z
 ----------------------------------------------------------------
    1      C       0.0077551208     0.0006636255     0.0120137712
    2      C      -0.0405683320     0.4607027818     1.3354320515
    3      Cl      1.4313899597     1.0219433962     2.0801870506
    4      C      -1.2374062868     0.4756159924     2.0657610999
    5      Cl     -1.2726175961     1.0470318985     3.7038432647
    6      C      -2.4058826338     0.0159385703     1.4462036644
    7      Cl     -3.9295046631     0.0027140777     2.2936020925
    8      C      -2.3825776409    -0.4422870043     0.1354580740
    9      H      -3.2919353203    -0.7933056682    -0.3309266795
   10      C      -1.1853087376    -0.4447560824    -0.5645073654
   11      Cl     -1.1965065134    -1.0267337376    -2.2152404624
   12      C       1.2886203849    -0.0219704182    -0.7538784818
   13      C       2.1258442883    -1.1453999478    -0.6993347881
   14      Cl      1.6638293623    -2.5077939562     0.2818507362
   15      C       3.3187634169    -1.1710247411    -1.4276897562
   16      Cl      4.3830538460    -2.5509018088    -1.3886000774
   17      C       3.6789545188    -0.0809073589    -2.2087747408
   18      H       4.6017301699    -0.1031419022    -2.7716009919
   19      C       2.8583663793     1.0377013524    -2.2713687418
   20      Cl      3.3614762822     2.3777648913    -3.2662456219
   21      C       1.6626518152     1.0711741001    -1.5477498396
   22      Cl      0.6250733037     2.4674167250    -1.6247187464
 ----------------------------------------------------------------
 Nuclear Repulsion Energy =        2753.37632367 hartrees
 There are      105 alpha and      105 beta electrons
 Applying Cartesian multipole field
    Component          Value
    ---------          -----
     (2,0,0)        1.00000E-11
     (0,2,0)        2.00000E-11
     (0,0,2)       -3.00000E-11
 Nucleus-field energy     =    -0.0000000133 hartrees
 Requested basis set is 6-311++G(d,p)
 There are 186 shells and 518 basis functions
 A cutoff of  1.0D-15 yielded  12518 shell pairs
 There are    108934 function pairs (    117193 Cartesian)
 Smallest overlap matrix eigenvalue = 1.00E-07
 Linear dependence detected in AO basis
 Number of orthogonalized atomic orbitals = 513
 Maximum deviation from orthogonality = 8.951E-10
 Guess from superposition of atomic densities
 Warning:  Energy on first SCF cycle will be non-variational
 SAD guess density has 210.000000 electrons

 -----------------------------------------------------------------------
  General SCF calculation program by
  Eric Jon Sundstrom, Paul Horn, Yuezhi Mao, Dmitri Zuev, Alec White,
  David Stuck, Shaama M.S., Shane Yost, Joonho Lee, David Small,
  Daniel Levine, Susi Lehtola, Hugh Burton, Evgeny Epifanovsky,
  Bang C. Huynh
 -----------------------------------------------------------------------
 Exchange:     0.2000 Hartree-Fock + 0.0800 Slater + 0.7200 B88
 Correlation:  0.1900 VWN1RPA + 0.8100 LYP
 Using SG-1 standard quadrature grid
 A restricted SCF calculation will be
 performed using DIIS
 SCF converges when DIIS error is below 1.0e-08
 ---------------------------------------
  Cycle       Energy         DIIS error
 ---------------------------------------
    1   -4145.0652870372      2.65e-02  
    2   -4140.2662239473      1.73e-03  
    3   -4140.2139105862      2.06e-03  
    4   -4140.3537961174      5.09e-04  
    5   -4140.3615181090      2.13e-04  
    6   -4140.3627679465      9.28e-05  
    7   -4140.3630383681      2.74e-05  
    8   -4140.3630610419      8.32e-06  
    9   -4140.3630629407      3.59e-06  
   10   -4140.3630633907      5.91e-07  
   11   -4140.3630634017      1.49e-07  
   12   -4140.3630634023      6.47e-08  
   13   -4140.3630634026      1.52e-08  
   14   -4140.3630634024      5.65e-09  Convergence criterion met
 ---------------------------------------
 SCF time:   CPU 1005.91s  wall 1006.00s 
 SCF   energy in the final basis set =    -4140.3630634024
 Total energy in the final basis set =    -4140.3630634024

 --------------------------------------------------------------

                    Orbital Energies (a.u.)
 --------------------------------------------------------------

 Alpha MOs
 -- Occupied --
********-101.5824-101.5818-101.5817-101.5817-101.5814-101.5813-101.5811
-10.2854 -10.2825 -10.2816 -10.2814 -10.2813 -10.2789 -10.2789 -10.2786
-10.2489 -10.2455 -10.2295 -10.2262  -9.4974  -9.4970  -9.4966  -9.4965
 -9.4963  -9.4959  -9.4958  -9.4957  -7.2623  -7.2619  -7.2615  -7.2614
 -7.2612  -7.2609  -7.2608  -7.2605  -7.2522  -7.2519  -7.2514  -7.2514
 -7.2512  -7.2511  -7.2510  -7.2507  -7.2506  -7.2506  -7.2506  -7.2505
 -7.2503  -7.2501  -7.2501  -7.2500  -0.9706  -0.9568  -0.9241  -0.9170
 -0.9105  -0.8920  -0.8808  -0.8762  -0.8467  -0.8413  -0.8035  -0.7633
 -0.7513  -0.7459  -0.6776  -0.6450  -0.6281  -0.6240  -0.5549  -0.5538
 -0.5528  -0.5331  -0.5025  -0.4888  -0.4753  -0.4740  -0.4733  -0.4637
 -0.4627  -0.4454  -0.4301  -0.4282  -0.4227  -0.4141  -0.3996  -0.3932
 -0.3802  -0.3659  -0.3616  -0.3585  -0.3578  -0.3496  -0.3488  -0.3441
 -0.3360  -0.3351  -0.3329  -0.3280  -0.3240  -0.2857  -0.2817  -0.2719
 -0.2678
 -- Virtual --
 -0.0679  -0.0658  -0.0633  -0.0570  -0.0534  -0.0399  -0.0108  -0.0092
 -0.0042   0.0010   0.0083   0.0104   0.0206   0.0241   0.0255   0.0290
  0.0317   0.0428   0.0483   0.0499   0.0565   0.0571   0.0593   0.0647
  0.0702   0.0740   0.0781   0.0812   0.0843   0.0882   0.0916   0.0931
  0.0945   0.1020   0.1027   0.1049   0.1061   0.1103   0.1147   0.1151
  0.1188   0.1209   0.1214   0.1251   0.1305   0.1330   0.1359   0.1377
  0.1399   0.1412   0.1489   0.1496   0.1531   0.1579   0.1619   0.1672
  0.1685   0.1721   0.1787   0.1811   0.1911   0.1923   0.1941   0.2019
  0.2029   0.2073   0.2076   0.2109   0.2171   0.2190   0.2208   0.2261
  0.2300   0.2333   0.2353   0.2399   0.2445   0.2475   0.2539   0.2549
  0.2575   0.2630   0.2634   0.2658   0.2710   0.2730   0.2775   0.2819
  0.2868   0.2892   0.2915   0.2962   0.3000   0.3010   0.3049   0.3153
  0.3188   0.3224   0.3274   0.3328   0.3452   0.3583   0.3900   0.3930
  0.4063   0.4251   0.4294   0.4359   0.4426   0.4443   0.4506   0.4519
  0.4556   0.4580   0.4642   0.4651   0.4673   0.4733   0.4818   0.4858
  0.4886   0.4996   0.5011   0.5043   0.5144   0.5163   0.5178   0.5281
  0.5406   0.5570   0.5646   0.5676   0.5701   0.5755   0.5773   0.5832
  0.5943   0.6016   0.6046   0.6104   0.6179   0.6219   0.6251   0.6267
  0.6319   0.6368   0.6438   0.6487   0.6605   0.6714   0.6740   0.6785
  0.6812   0.6857   0.7105   0.7194   0.7674   0.7861   0.7935   0.7942
  0.7994   0.8171   0.8188   0.8277   0.8292   0.8338   0.8345   0.8356
  0.8384   0.8392   0.8442   0.8458   0.8465   0.8513   0.8537   0.8608
  0.8631   0.8671   0.8734   0.8784   0.8879   0.8925   0.8931   0.8963
  0.8992   0.9006   0.9060   0.9167   0.9261   0.9283   0.9328   0.9378
  0.9427   0.9484   0.9498   0.9560   0.9631   0.9689   0.9698   0.9720
  0.9787   0.9883   0.9953   1.0016   1.0112   1.0187   1.0271   1.0341
  1.0585   1.0652   1.0711   1.0969   1.1365   1.1368   1.1655   1.1691
  1.1743   1.1927   1.2154   1.2206   1.2270   1.2289   1.2399   1.2620
  1.2711   1.2774   1.2800   1.2850   1.2945   1.2953   1.2963   1.3042
  1.3090   1.3488   1.3669   1.3762   1.3774   1.3874   1.4440   1.4516
  1.4757   1.4802   1.5068   1.5490   1.5602   1.5777   1.5869   1.5958
  1.6289   1.6442   1.6550   1.7125   1.7360   1.7435   1.7491   1.7646
  1.7686   1.7930   1.8069   1.8141   1.8287   1.8429   1.8632   1.8646
  1.8821   1.9131   1.9504   1.9541   1.9647   1.9795   2.0257   2.0434
  2.0452   2.0566   2.1062   2.1185   2.1795   2.2153   2.2235   2.2244
  2.2318   2.2353   2.2491   2.2591   2.2679   2.2701   2.2748   2.3099
  2.3111   2.3229   2.3242   2.3307   2.3351   2.3889   2.4022   2.4068
  2.4275   2.4317   2.4517   2.4681   2.4701   2.4768   2.4953   2.5053
  2.5171   2.5296   2.5557   2.5669   2.5803   2.6034   2.6048   2.6522
  2.6606   2.6678   2.6808   2.6828   2.6977   2.7227   2.7398   2.7431
  2.7565   2.7805   2.8080   2.8121   2.8258   2.8817   2.9524   2.9580
  3.0470   3.0696   3.0831   3.0847   3.1129   3.1173   3.1243   3.1431
  3.1939   3.2207   3.2521   3.2535   3.2798   3.3684   3.3992   3.4914
  3.5184   3.6076   3.6748   3.7476   3.7908   3.8918   3.8957   3.9866
  4.0329   4.3138   4.7995   4.8027   9.7568   9.7688   9.7828   9.7936
  9.8088   9.8146   9.8593   9.8719  23.3064  23.4500  23.7877  23.8132
 23.8416  23.8676  23.9292  23.9365  23.9415  24.0543  24.0725  24.0974
 25.7696  25.7798  25.8025  25.8254  25.8546  25.9624  25.9691  26.0081
 26.0930  26.1149  26.1521  26.1720  26.2243  26.3515  26.3832  26.4052
 26.5083  26.5444  26.6604  26.6859  26.7359  26.8001  26.9037  27.1945
215.7489 215.7630 215.7777 215.7905 215.8092 215.8163 215.8788 215.8818
 --------------------------------------------------------------

          Ground-State Mulliken Net Atomic Charges

     Atom                 Charge (a.u.)
  ----------------------------------------
      1 C                    -0.290899
      2 C                    -1.739041
      3 Cl                    0.580909
      4 C                     0.938149
      5 Cl                    0.596262
      6 C                    -0.057958
      7 Cl                    0.582011
      8 C                    -0.509241
      9 H                     0.241817
     10 C                    -0.810585
     11 Cl                    0.426076
     12 C                    -0.403857
     13 C                    -1.430447
     14 Cl                    0.527588
     15 C                     0.688482
     16 Cl                    0.551809
     17 C                    -0.452451
     18 H                     0.244428
     19 C                     0.663202
     20 Cl                    0.553264
     21 C                    -1.423185
     22 Cl                    0.523665
  ----------------------------------------
  Sum of atomic charges =     0.000000

 -----------------------------------------------------------------
                    Cartesian Multipole Moments
 -----------------------------------------------------------------
    Charge (ESU x 10^10)
                 0.0000
    Dipole Moment (Debye)
         X      -0.0019      Y      -0.2965      Z      -0.8139
       Tot       0.8662
    Quadrupole Moments (Debye-Ang)
        XX    -162.1026     XY       1.3841     YY    -171.9152
        XZ      -1.7897     YZ       0.4902     ZZ    -170.1704
    Octopole Moments (Debye-Ang^2)
       XXX    -307.0278    XXY     -10.6450    XYY    -114.0230
       YYY     -24.9648    XXZ       7.2113    XYZ       2.0846
       YYZ      32.6708    XZZ     -94.8698    YZZ      -9.9316
       ZZZ      84.0154
    Hexadecapole Moments (Debye-Ang^3)
      XXXX   -6065.2011   XXXY     195.4796   XXYY   -1463.3513
      XYYY     165.1137   YYYY   -2438.9483   XXXZ    1399.0255
      XXYZ      13.6379   XYYZ     508.7180   YYYZ     -12.7168
      XXZZ   -1700.3837   XYZZ      64.1696   YYZZ   -1122.0750
      XZZZ    1467.7524   YZZZ      45.1008   ZZZZ   -4246.2694
 -----------------------------------------------------------------
 Calculating analytic gradient of the SCF energy
 Gradient of SCF Energy
            1           2           3           4           5           6
    1  -0.0002107   0.0000492  -0.0002415  -0.0000078   0.0001545   0.0001623
    2   0.0000571  -0.0000614   0.0000092   0.0000370  -0.0000110  -0.0000384
    3   0.0002047  -0.0000086   0.0002095  -0.0001367  -0.0000178  -0.0000734
            7           8           9          10          11          12
    1  -0.0000108   0.0000418  -0.0000151  -0.0000198  -0.0000495   0.0002500
    2   0.0000087  -0.0000071  -0.0000011   0.0000265   0.0001789  -0.0001262
    3   0.0000533   0.0000466   0.0000698   0.0000537   0.0000518  -0.0001909
           13          14          15          16          17          18
    1   0.0000330   0.0001982   0.0000158  -0.0000908  -0.0001972  -0.0000145
    2   0.0000612   0.0000536   0.0000466   0.0000063   0.0000047  -0.0000011
    3   0.0000234  -0.0000828  -0.0000530   0.0000197   0.0001269  -0.0000307
           19          20          21          22
    1  -0.0000139  -0.0001234   0.0000200   0.0000700
    2  -0.0000772  -0.0000059  -0.0000722  -0.0000882
    3  -0.0000489   0.0000539  -0.0000512  -0.0002193
 Max gradient component =       2.500E-04
 RMS gradient           =       1.003E-04
 Gradient time:  CPU 350.30 s  wall 350.31 s
 Geometry Optimization Parameters
   NAtoms,    NIC,     NZ,  NCons,   NDum,   NFix, NCnnct, MaxDiis
       22     171      22       0       0       0       0       0

 Cartesian Hessian Update
 Hessian updated using BFGS update


** GEOMETRY OPTIMIZATION IN DELOCALIZED INTERNAL COORDINATES **
   Searching for a Minimum

   Optimization Cycle:  16

                       Coordinates (Angstroms)
     ATOM                X               Y               Z
      1  C         0.0077551208    0.0006636255    0.0120137712
      2  C        -0.0405683320    0.4607027818    1.3354320515
      3  Cl        1.4313899597    1.0219433962    2.0801870506
      4  C        -1.2374062868    0.4756159924    2.0657610999
      5  Cl       -1.2726175961    1.0470318985    3.7038432647
      6  C        -2.4058826338    0.0159385703    1.4462036644
      7  Cl       -3.9295046631    0.0027140777    2.2936020925
      8  C        -2.3825776409   -0.4422870043    0.1354580740
      9  H        -3.2919353203   -0.7933056682   -0.3309266795
     10  C        -1.1853087376   -0.4447560824   -0.5645073654
     11  Cl       -1.1965065134   -1.0267337376   -2.2152404624
     12  C         1.2886203849   -0.0219704182   -0.7538784818
     13  C         2.1258442883   -1.1453999478   -0.6993347881
     14  Cl        1.6638293623   -2.5077939562    0.2818507362
     15  C         3.3187634169   -1.1710247411   -1.4276897562
     16  Cl        4.3830538460   -2.5509018088   -1.3886000774
     17  C         3.6789545188   -0.0809073589   -2.2087747408
     18  H         4.6017301699   -0.1031419022   -2.7716009919
     19  C         2.8583663793    1.0377013524   -2.2713687418
     20  Cl        3.3614762822    2.3777648913   -3.2662456219
     21  C         1.6626518152    1.0711741001   -1.5477498396
     22  Cl        0.6250733037    2.4674167250   -1.6247187464
   Point Group: c1    Number of degrees of freedom:    60


   Energy is  -4140.363063402

 Hessian updated using BFGS update

 60 Hessian modes will be used to form the next step
  Hessian Eigenvalues:
     0.001500    0.016321    0.017506    0.020572    0.020634    0.020717
     0.021680    0.022761    0.022771    0.023512    0.024090    0.024092
     0.024115    0.024117    0.024137    0.024139    0.024144    0.024162
     0.055265    0.101008    0.110652    0.160000    0.160012    0.216549
     0.224391    0.227290    0.233445    0.236705    0.238076    0.249970
     0.249983    0.250000    0.250008    0.250050    0.250085    0.252384
     0.254061    0.288047    0.290064    0.290445    0.293086    0.301032
     0.301077    0.301155    0.301664    0.317615    0.356667    0.356679
     0.403198    0.407467    0.419625    0.426395    0.457333    0.458912
     0.466723    0.471004    0.478205    0.478452    0.479427    0.483270

 Minimum search - taking simple RFO step
 Searching for Lamda that Minimizes Along All modes
 Value Taken    Lamda =  -0.00004929
 Step Taken.  Stepsize is  0.156886

                             Maximum     Tolerance    Cnvgd?
         Gradient           0.000752      0.000300      NO
         Displacement       0.116383      0.001200      NO
         Energy change     -0.000214      0.000001      NO


 New Cartesian Coordinates Obtained by Inverse Iteration

 Displacement from previous Coordinates is:  0.248412
 ----------------------------------------------------------------
             Standard Nuclear Orientation (Angstroms)
    I     Atom           X                Y                Z
 ----------------------------------------------------------------
    1      C       0.0091570638    -0.0010672413     0.0128368448
    2      C      -0.0417851045     0.4773646515     1.3290935809
    3      Cl      1.4293647403     1.0601085823     2.0609295411
    4      C      -1.2391461724     0.4931786416     2.0592240392
    5      Cl     -1.2815979228     1.0889905094     3.6884637547
    6      C      -2.4038967770     0.0155779714     1.4449847447
    7      Cl     -3.9280616104     0.0030479278     2.2912507420
    8      C      -2.3766053053    -0.4613428469     0.1404577524
    9      H      -3.2828447785    -0.8260277692    -0.3215249894
   10      C      -1.1788460288    -0.4645131961    -0.5587126505
   11      Cl     -1.1807161102    -1.0690240874    -2.2021487834
   12      C       1.2885928580    -0.0224663769    -0.7518991401
   13      C       2.1158844842    -1.1534636630    -0.7121663579
   14      Cl      1.6396277972    -2.5237035256     0.2529137543
   15      C       3.3085936533    -1.1783724825    -1.4413654213
   16      Cl      4.3636452686    -2.5658772662    -1.4216224089
   17      C       3.6761946088    -0.0803633713    -2.2087278202
   18      H       4.5982897165    -0.1022564560    -2.7726777392
   19      C       2.8641388396     1.0458485210    -2.2559280004
   20      Cl      3.3774026125     2.3938971386    -3.2349455201
   21      C       1.6691702094     1.0787566661    -1.5305161413
   22      Cl      0.6386390817     2.4821524582    -1.5842042696
 ----------------------------------------------------------------
 Nuclear Repulsion Energy =        2754.11626598 hartrees
 There are      105 alpha and      105 beta electrons
 Applying Cartesian multipole field
    Component          Value
    ---------          -----
     (2,0,0)        1.00000E-11
     (0,2,0)        2.00000E-11
     (0,0,2)       -3.00000E-11
 Nucleus-field energy     =    -0.0000000117 hartrees
 Requested basis set is 6-311++G(d,p)
 There are 186 shells and 518 basis functions
 A cutoff of  1.0D-15 yielded  12520 shell pairs
 There are    108974 function pairs (    117233 Cartesian)
 Smallest overlap matrix eigenvalue = 9.85E-08
 Linear dependence detected in AO basis
 Number of orthogonalized atomic orbitals = 513
 Maximum deviation from orthogonality = 5.853E-10
 Guess from superposition of atomic densities
 Warning:  Energy on first SCF cycle will be non-variational
 SAD guess density has 210.000000 electrons

 -----------------------------------------------------------------------
  General SCF calculation program by
  Eric Jon Sundstrom, Paul Horn, Yuezhi Mao, Dmitri Zuev, Alec White,
  David Stuck, Shaama M.S., Shane Yost, Joonho Lee, David Small,
  Daniel Levine, Susi Lehtola, Hugh Burton, Evgeny Epifanovsky,
  Bang C. Huynh
 -----------------------------------------------------------------------
 Exchange:     0.2000 Hartree-Fock + 0.0800 Slater + 0.7200 B88
 Correlation:  0.1900 VWN1RPA + 0.8100 LYP
 Using SG-1 standard quadrature grid
 A restricted SCF calculation will be
 performed using DIIS
 SCF converges when DIIS error is below 1.0e-08
 ---------------------------------------
  Cycle       Energy         DIIS error
 ---------------------------------------
    1   -4145.0620660747      2.65e-02  
    2   -4140.2661253957      1.73e-03  
    3   -4140.2132871607      2.06e-03  
    4   -4140.3537029385      5.11e-04  
    5   -4140.3614789350      2.17e-04  
    6   -4140.3627754900      9.29e-05  
    7   -4140.3630467307      2.77e-05  
    8   -4140.3630698377      8.31e-06  
    9   -4140.3630717300      3.60e-06  
   10   -4140.3630721818      5.91e-07  
   11   -4140.3630721930      1.49e-07  
   12   -4140.3630721932      6.48e-08  
   13   -4140.3630721934      1.52e-08  
   14   -4140.3630721934      5.40e-09  Convergence criterion met
 ---------------------------------------
 SCF time:   CPU 952.31s  wall 953.00s 
 SCF   energy in the final basis set =    -4140.3630721934
 Total energy in the final basis set =    -4140.3630721934

 --------------------------------------------------------------

                    Orbital Energies (a.u.)
 --------------------------------------------------------------

 Alpha MOs
 -- Occupied --
********-101.5824-101.5819-101.5818-101.5817-101.5814-101.5813-101.5811
-10.2854 -10.2826 -10.2818 -10.2814 -10.2814 -10.2790 -10.2790 -10.2786
-10.2486 -10.2452 -10.2296 -10.2263  -9.4974  -9.4970  -9.4966  -9.4965
 -9.4964  -9.4960  -9.4959  -9.4958  -7.2623  -7.2619  -7.2615  -7.2614
 -7.2613  -7.2609  -7.2609  -7.2605  -7.2522  -7.2519  -7.2514  -7.2514
 -7.2512  -7.2511  -7.2511  -7.2508  -7.2507  -7.2506  -7.2506  -7.2505
 -7.2504  -7.2501  -7.2501  -7.2501  -0.9706  -0.9566  -0.9239  -0.9170
 -0.9103  -0.8919  -0.8809  -0.8763  -0.8466  -0.8413  -0.8036  -0.7633
 -0.7513  -0.7460  -0.6776  -0.6450  -0.6282  -0.6239  -0.5548  -0.5538
 -0.5529  -0.5330  -0.5025  -0.4887  -0.4752  -0.4741  -0.4734  -0.4636
 -0.4626  -0.4453  -0.4301  -0.4282  -0.4226  -0.4140  -0.3995  -0.3932
 -0.3802  -0.3660  -0.3615  -0.3586  -0.3577  -0.3495  -0.3488  -0.3442
 -0.3362  -0.3352  -0.3329  -0.3281  -0.3242  -0.2856  -0.2817  -0.2720
 -0.2679
 -- Virtual --
 -0.0675  -0.0662  -0.0634  -0.0571  -0.0535  -0.0400  -0.0109  -0.0092
 -0.0044   0.0009   0.0082   0.0103   0.0205   0.0240   0.0254   0.0289
  0.0317   0.0428   0.0482   0.0499   0.0565   0.0572   0.0592   0.0647
  0.0702   0.0739   0.0781   0.0812   0.0843   0.0882   0.0916   0.0931
  0.0945   0.1020   0.1028   0.1051   0.1059   0.1103   0.1147   0.1151
  0.1188   0.1208   0.1215   0.1251   0.1305   0.1330   0.1358   0.1378
  0.1399   0.1411   0.1487   0.1494   0.1531   0.1579   0.1618   0.1672
  0.1686   0.1721   0.1789   0.1808   0.1912   0.1924   0.1938   0.2020
  0.2026   0.2075   0.2075   0.2109   0.2176   0.2190   0.2207   0.2262
  0.2299   0.2334   0.2353   0.2399   0.2446   0.2475   0.2539   0.2548
  0.2575   0.2631   0.2636   0.2657   0.2710   0.2729   0.2775   0.2820
  0.2872   0.2897   0.2915   0.2967   0.2998   0.3011   0.3050   0.3154
  0.3189   0.3223   0.3274   0.3330   0.3451   0.3582   0.3900   0.3930
  0.4064   0.4252   0.4294   0.4359   0.4426   0.4443   0.4507   0.4522
  0.4556   0.4582   0.4646   0.4651   0.4673   0.4732   0.4817   0.4859
  0.4884   0.4997   0.5011   0.5042   0.5143   0.5164   0.5179   0.5281
  0.5404   0.5577   0.5644   0.5679   0.5706   0.5755   0.5777   0.5830
  0.5944   0.6021   0.6043   0.6103   0.6182   0.6218   0.6253   0.6265
  0.6322   0.6366   0.6440   0.6483   0.6603   0.6716   0.6731   0.6784
  0.6812   0.6856   0.7111   0.7201   0.7675   0.7859   0.7934   0.7941
  0.7992   0.8177   0.8186   0.8273   0.8291   0.8337   0.8346   0.8357
  0.8384   0.8391   0.8437   0.8459   0.8466   0.8512   0.8537   0.8608
  0.8635   0.8669   0.8728   0.8780   0.8881   0.8925   0.8933   0.8966
  0.8993   0.9002   0.9056   0.9168   0.9264   0.9282   0.9330   0.9376
  0.9423   0.9483   0.9495   0.9561   0.9633   0.9689   0.9695   0.9722
  0.9789   0.9882   0.9960   1.0018   1.0114   1.0187   1.0269   1.0344
  1.0594   1.0658   1.0712   1.0972   1.1362   1.1362   1.1657   1.1692
  1.1746   1.1932   1.2156   1.2206   1.2267   1.2290   1.2399   1.2621
  1.2710   1.2775   1.2796   1.2848   1.2939   1.2951   1.2959   1.3056
  1.3077   1.3489   1.3673   1.3773   1.3779   1.3883   1.4436   1.4513
  1.4762   1.4795   1.5067   1.5491   1.5602   1.5786   1.5868   1.5959
  1.6312   1.6434   1.6553   1.7120   1.7360   1.7435   1.7492   1.7651
  1.7684   1.7930   1.8070   1.8141   1.8284   1.8436   1.8638   1.8641
  1.8827   1.9135   1.9499   1.9541   1.9643   1.9797   2.0255   2.0432
  2.0451   2.0566   2.1062   2.1182   2.1791   2.2149   2.2240   2.2244
  2.2317   2.2349   2.2490   2.2589   2.2679   2.2700   2.2744   2.3100
  2.3113   2.3235   2.3243   2.3307   2.3349   2.3882   2.4043   2.4052
  2.4272   2.4315   2.4513   2.4695   2.4701   2.4763   2.4957   2.5053
  2.5175   2.5296   2.5554   2.5673   2.5802   2.6037   2.6047   2.6519
  2.6603   2.6689   2.6812   2.6829   2.6976   2.7229   2.7398   2.7431
  2.7566   2.7814   2.8079   2.8121   2.8253   2.8820   2.9534   2.9582
  3.0471   3.0696   3.0830   3.0844   3.1148   3.1166   3.1241   3.1433
  3.1947   3.2209   3.2516   3.2537   3.2800   3.3682   3.3992   3.4915
  3.5184   3.6075   3.6754   3.7475   3.7910   3.8916   3.8969   3.9875
  4.0333   4.3127   4.8001   4.8017   9.7570   9.7688   9.7830   9.7939
  9.8103   9.8121   9.8591   9.8742  23.3067  23.4512  23.7876  23.8135
 23.8416  23.8679  23.9296  23.9357  23.9411  24.0540  24.0713  24.0983
 25.7693  25.7795  25.8024  25.8250  25.8543  25.9627  25.9693  26.0087
 26.0935  26.1150  26.1512  26.1702  26.2237  26.3535  26.3902  26.4017
 26.5091  26.5437  26.6611  26.6853  26.7360  26.7996  26.9040  27.1976
215.7491 215.7629 215.7780 215.7909 215.8111 215.8132 215.8794 215.8837
 --------------------------------------------------------------

          Ground-State Mulliken Net Atomic Charges

     Atom                 Charge (a.u.)
  ----------------------------------------
      1 C                    -0.299439
      2 C                    -1.760864
      3 Cl                    0.578442
      4 C                     0.945645
      5 Cl                    0.596224
      6 C                    -0.044320
      7 Cl                    0.582540
      8 C                    -0.508211
      9 H                     0.241586
     10 C                    -0.808768
     11 Cl                    0.424096
     12 C                    -0.405986
     13 C                    -1.433145
     14 Cl                    0.524156
     15 C                     0.685826
     16 Cl                    0.552992
     17 C                    -0.433224
     18 H                     0.244606
     19 C                     0.678352
     20 Cl                    0.553901
     21 C                    -1.434512
     22 Cl                    0.520103
  ----------------------------------------
  Sum of atomic charges =     0.000000

 -----------------------------------------------------------------
                    Cartesian Multipole Moments
 -----------------------------------------------------------------
    Charge (ESU x 10^10)
                 0.0000
    Dipole Moment (Debye)
         X      -0.0019      Y      -0.3070      Z      -0.8107
       Tot       0.8669
    Quadrupole Moments (Debye-Ang)
        XX    -162.1152     XY       1.4334     YY    -171.9201
        XZ      -1.8266     YZ       0.4809     ZZ    -170.1599
    Octopole Moments (Debye-Ang^2)
       XXX    -306.6516    XXY     -11.2028    XYY    -114.0874
       YYY     -26.2193    XXZ       7.4138    XYZ       2.0494
       YYZ      32.9026    XZZ     -94.8094    YZZ     -10.2875
       ZZZ      84.2591
    Hexadecapole Moments (Debye-Ang^3)
      XXXX   -6049.9624   XXXY     188.4375   XXYY   -1468.0599
      XYYY     157.6019   YYYY   -2484.9620   XXXZ    1406.0405
      XXYZ       6.3640   XYYZ     510.7159   YYYZ     -34.2782
      XXZZ   -1690.5164   XYZZ      61.3889   YYZZ   -1122.5686
      XZZZ    1474.5271   YZZZ      23.5750   ZZZZ   -4205.0931
 -----------------------------------------------------------------
 Calculating analytic gradient of the SCF energy
 Gradient of SCF Energy
            1           2           3           4           5           6
    1   0.0000892   0.0002237   0.0004093  -0.0000108  -0.0000889  -0.0001218
    2   0.0000115  -0.0000358   0.0001386   0.0000239  -0.0000039   0.0000096
    3  -0.0000041  -0.0003255  -0.0001519   0.0001392   0.0000876   0.0001300
            7           8           9          10          11          12
    1   0.0000142  -0.0000585   0.0000238   0.0002627   0.0002214  -0.0000776
    2   0.0000042  -0.0000208  -0.0000090  -0.0000482   0.0000295   0.0000834
    3   0.0000205  -0.0000691   0.0000144   0.0001361  -0.0002851   0.0000821
           13          14          15          16          17          18
    1  -0.0002816  -0.0003564   0.0000931   0.0000622   0.0001558  -0.0000174
    2   0.0001183  -0.0001740  -0.0000638   0.0000031  -0.0000200  -0.0000007
    3  -0.0000084   0.0002339   0.0000081  -0.0000730  -0.0001269  -0.0000307
           19          20          21          22
    1  -0.0000041   0.0000654  -0.0002024  -0.0004014
    2   0.0000945  -0.0000216  -0.0001741   0.0000553
    3  -0.0001008  -0.0000786   0.0002303   0.0001719
 Max gradient component =       4.093E-04
 RMS gradient           =       1.462E-04
 Gradient time:  CPU 348.09 s  wall 348.10 s
 Geometry Optimization Parameters
   NAtoms,    NIC,     NZ,  NCons,   NDum,   NFix, NCnnct, MaxDiis
       22     171      22       0       0       0       0       0

 Cartesian Hessian Update
 Hessian updated using BFGS update


** GEOMETRY OPTIMIZATION IN DELOCALIZED INTERNAL COORDINATES **
   Searching for a Minimum

   Optimization Cycle:  17

                       Coordinates (Angstroms)
     ATOM                X               Y               Z
      1  C         0.0091570638   -0.0010672413    0.0128368448
      2  C        -0.0417851045    0.4773646515    1.3290935809
      3  Cl        1.4293647403    1.0601085823    2.0609295411
      4  C        -1.2391461724    0.4931786416    2.0592240392
      5  Cl       -1.2815979228    1.0889905094    3.6884637547
      6  C        -2.4038967770    0.0155779714    1.4449847447
      7  Cl       -3.9280616104    0.0030479278    2.2912507420
      8  C        -2.3766053053   -0.4613428469    0.1404577524
      9  H        -3.2828447785   -0.8260277692   -0.3215249894
     10  C        -1.1788460288   -0.4645131961   -0.5587126505
     11  Cl       -1.1807161102   -1.0690240874   -2.2021487834
     12  C         1.2885928580   -0.0224663769   -0.7518991401
     13  C         2.1158844842   -1.1534636630   -0.7121663579
     14  Cl        1.6396277972   -2.5237035256    0.2529137543
     15  C         3.3085936533   -1.1783724825   -1.4413654213
     16  Cl        4.3636452686   -2.5658772662   -1.4216224089
     17  C         3.6761946088   -0.0803633713   -2.2087278202
     18  H         4.5982897165   -0.1022564560   -2.7726777392
     19  C         2.8641388396    1.0458485210   -2.2559280004
     20  Cl        3.3774026125    2.3938971386   -3.2349455201
     21  C         1.6691702094    1.0787566661   -1.5305161413
     22  Cl        0.6386390817    2.4821524582   -1.5842042696
   Point Group: c1    Number of degrees of freedom:    60


   Energy is  -4140.363072193

 Hessian updated using BFGS update

 60 Hessian modes will be used to form the next step
  Hessian Eigenvalues:
     0.001486    0.016317    0.017503    0.020571    0.020676    0.020979
     0.021680    0.022761    0.022820    0.023505    0.024085    0.024090
     0.024101    0.024116    0.024119    0.024137    0.024145    0.024150
     0.055284    0.100767    0.158332    0.160000    0.161593    0.216561
     0.227270    0.229288    0.234175    0.237797    0.239765    0.249696
     0.249976    0.249989    0.250001    0.250028    0.250083    0.252561
     0.264008    0.288140    0.290303    0.292640    0.299120    0.301033
     0.301074    0.301236    0.306853    0.324483    0.356667    0.356679
     0.404805    0.407564    0.420039    0.426945    0.457362    0.459265
     0.466762    0.470975    0.478198    0.478508    0.479458    0.493614

 Minimum search - taking simple RFO step
 Searching for Lamda that Minimizes Along All modes
 Value Taken    Lamda =  -0.00001995
 Step Taken.  Stepsize is  0.019703

                             Maximum     Tolerance    Cnvgd?
         Gradient           0.001116      0.000300      NO
         Displacement       0.011584      0.001200      NO
         Energy change     -0.000009      0.000001      NO


 New Cartesian Coordinates Obtained by Inverse Iteration

 Displacement from previous Coordinates is:  0.049603
 ----------------------------------------------------------------
             Standard Nuclear Orientation (Angstroms)
    I     Atom           X                Y                Z
 ----------------------------------------------------------------
    1      C       0.0083579924    -0.0015376929     0.0128906803
    2      C      -0.0429586512     0.4735723322     1.3308427418
    3      Cl      1.4268112288     1.0526680102     2.0670159924
    4      C      -1.2402372388     0.4901518187     2.0607689215
    5      Cl     -1.2810866463     1.0830312628     3.6910664065
    6      C      -2.4057765167     0.0163214612     1.4459877477
    7      Cl     -3.9297929965     0.0046282841     2.2925386679
    8      C      -2.3791130429    -0.4576516873     0.1407431067
    9      H      -3.2860205094    -0.8197912956    -0.3219529168
   10      C      -1.1815550261    -0.4612321359    -0.5587633314
   11      Cl     -1.1876626191    -1.0635693288    -2.2023103292
   12      C       1.2888762132    -0.0229697095    -0.7527140102
   13      C       2.1191888498    -1.1522248253    -0.7111167559
   14      Cl      1.6482371192    -2.5227183682     0.2550590526
   15      C       3.3118305039    -1.1767158726    -1.4401720439
   16      Cl      4.3687526108    -2.5627253700    -1.4168670185
   17      C       3.6782419693    -0.0800564944    -2.2094159033
   18      H       4.6005902774    -0.1016238504    -2.7729637961
   19      C       2.8644807827     1.0443925766    -2.2588286670
   20      Cl      3.3755868922     2.3916401961    -3.2400647517
   21      C       1.6691425378     1.0769345239    -1.5342592734
   22      Cl      0.6393073935     2.4799209507    -1.5937690080
 ----------------------------------------------------------------
 Nuclear Repulsion Energy =        2753.37816223 hartrees
 There are      105 alpha and      105 beta electrons
 Applying Cartesian multipole field
    Component          Value
    ---------          -----
     (2,0,0)        1.00000E-11
     (0,2,0)        2.00000E-11
     (0,0,2)       -3.00000E-11
 Nucleus-field energy     =    -0.0000000119 hartrees
 Requested basis set is 6-311++G(d,p)
 There are 186 shells and 518 basis functions
 A cutoff of  1.0D-15 yielded  12516 shell pairs
 There are    108929 function pairs (    117188 Cartesian)
 Smallest overlap matrix eigenvalue = 9.93E-08
 Linear dependence detected in AO basis
 Number of orthogonalized atomic orbitals = 513
 Maximum deviation from orthogonality = 7.706E-10
 Guess from superposition of atomic densities
 Warning:  Energy on first SCF cycle will be non-variational
 SAD guess density has 210.000000 electrons

 -----------------------------------------------------------------------
  General SCF calculation program by
  Eric Jon Sundstrom, Paul Horn, Yuezhi Mao, Dmitri Zuev, Alec White,
  David Stuck, Shaama M.S., Shane Yost, Joonho Lee, David Small,
  Daniel Levine, Susi Lehtola, Hugh Burton, Evgeny Epifanovsky,
  Bang C. Huynh
 -----------------------------------------------------------------------
 Exchange:     0.2000 Hartree-Fock + 0.0800 Slater + 0.7200 B88
 Correlation:  0.1900 VWN1RPA + 0.8100 LYP
 Using SG-1 standard quadrature grid
 A restricted SCF calculation will be
 performed using DIIS
 SCF converges when DIIS error is below 1.0e-08
 ---------------------------------------
  Cycle       Energy         DIIS error
 ---------------------------------------
    1   -4145.0629873201      2.65e-02  
    2   -4140.2662536436      1.73e-03  
    3   -4140.2138326822      2.06e-03  
    4   -4140.3537948603      5.09e-04  
    5   -4140.3615259680      2.14e-04  
    6   -4140.3627862054      9.28e-05  
    7   -4140.3630565565      2.75e-05  
    8   -4140.3630793236      8.32e-06  
    9   -4140.3630812237      3.59e-06  
   10   -4140.3630816744      5.90e-07  
   11   -4140.3630816853      1.49e-07  
   12   -4140.3630816857      6.47e-08  
   13   -4140.3630816856      1.50e-08  
   14   -4140.3630816860      5.24e-09  Convergence criterion met
 ---------------------------------------
 SCF time:   CPU 952.56s  wall 953.00s 
 SCF   energy in the final basis set =    -4140.3630816860
 Total energy in the final basis set =    -4140.3630816860

 --------------------------------------------------------------

                    Orbital Energies (a.u.)
 --------------------------------------------------------------

 Alpha MOs
 -- Occupied --
********-101.5824-101.5818-101.5817-101.5817-101.5814-101.5813-101.5811
-10.2854 -10.2825 -10.2817 -10.2814 -10.2814 -10.2789 -10.2789 -10.2786
-10.2489 -10.2454 -10.2295 -10.2262  -9.4974  -9.4970  -9.4966  -9.4965
 -9.4963  -9.4960  -9.4959  -9.4958  -7.2623  -7.2619  -7.2615  -7.2614
 -7.2613  -7.2609  -7.2608  -7.2605  -7.2522  -7.2519  -7.2514  -7.2514
 -7.2512  -7.2511  -7.2511  -7.2507  -7.2507  -7.2506  -7.2506  -7.2505
 -7.2504  -7.2501  -7.2501  -7.2500  -0.9706  -0.9567  -0.9240  -0.9170
 -0.9104  -0.8920  -0.8808  -0.8762  -0.8467  -0.8413  -0.8035  -0.7632
 -0.7513  -0.7459  -0.6776  -0.6450  -0.6281  -0.6240  -0.5548  -0.5538
 -0.5529  -0.5330  -0.5026  -0.4887  -0.4753  -0.4740  -0.4733  -0.4636
 -0.4626  -0.4454  -0.4300  -0.4282  -0.4227  -0.4140  -0.3996  -0.3932
 -0.3802  -0.3659  -0.3616  -0.3586  -0.3578  -0.3496  -0.3488  -0.3441
 -0.3360  -0.3351  -0.3329  -0.3280  -0.3241  -0.2857  -0.2817  -0.2719
 -0.2678
 -- Virtual --
 -0.0675  -0.0662  -0.0634  -0.0571  -0.0534  -0.0399  -0.0108  -0.0092
 -0.0043   0.0010   0.0083   0.0104   0.0205   0.0240   0.0254   0.0290
  0.0317   0.0428   0.0483   0.0499   0.0565   0.0572   0.0592   0.0647
  0.0702   0.0740   0.0781   0.0812   0.0843   0.0882   0.0916   0.0931
  0.0944   0.1020   0.1027   0.1050   0.1059   0.1103   0.1147   0.1150
  0.1188   0.1208   0.1214   0.1251   0.1305   0.1330   0.1359   0.1377
  0.1399   0.1412   0.1488   0.1495   0.1531   0.1579   0.1618   0.1672
  0.1685   0.1721   0.1788   0.1810   0.1911   0.1924   0.1938   0.2021
  0.2026   0.2074   0.2075   0.2108   0.2172   0.2189   0.2208   0.2262
  0.2299   0.2333   0.2353   0.2398   0.2445   0.2475   0.2539   0.2548
  0.2575   0.2630   0.2635   0.2658   0.2710   0.2729   0.2775   0.2819
  0.2870   0.2894   0.2914   0.2965   0.2998   0.3010   0.3049   0.3154
  0.3188   0.3224   0.3275   0.3329   0.3452   0.3584   0.3900   0.3929
  0.4063   0.4252   0.4295   0.4359   0.4425   0.4442   0.4506   0.4521
  0.4556   0.4581   0.4644   0.4651   0.4672   0.4731   0.4817   0.4858
  0.4886   0.4999   0.5010   0.5041   0.5144   0.5163   0.5177   0.5280
  0.5405   0.5577   0.5643   0.5676   0.5703   0.5756   0.5778   0.5826
  0.5943   0.6020   0.6043   0.6102   0.6181   0.6218   0.6252   0.6266
  0.6319   0.6367   0.6441   0.6485   0.6604   0.6717   0.6735   0.6785
  0.6812   0.6856   0.7112   0.7197   0.7674   0.7861   0.7935   0.7942
  0.7994   0.8175   0.8186   0.8276   0.8291   0.8338   0.8345   0.8357
  0.8384   0.8392   0.8440   0.8459   0.8466   0.8513   0.8535   0.8607
  0.8633   0.8667   0.8732   0.8783   0.8880   0.8925   0.8931   0.8963
  0.8992   0.9006   0.9058   0.9167   0.9263   0.9281   0.9328   0.9377
  0.9424   0.9484   0.9497   0.9560   0.9632   0.9688   0.9697   0.9721
  0.9786   0.9883   0.9955   1.0016   1.0113   1.0186   1.0271   1.0342
  1.0588   1.0654   1.0709   1.0969   1.1364   1.1366   1.1656   1.1690
  1.1744   1.1929   1.2156   1.2206   1.2268   1.2289   1.2399   1.2621
  1.2710   1.2776   1.2798   1.2850   1.2944   1.2952   1.2961   1.3056
  1.3074   1.3491   1.3669   1.3765   1.3774   1.3880   1.4440   1.4515
  1.4763   1.4794   1.5069   1.5490   1.5602   1.5778   1.5869   1.5957
  1.6301   1.6439   1.6551   1.7122   1.7360   1.7434   1.7490   1.7647
  1.7685   1.7928   1.8071   1.8140   1.8286   1.8430   1.8637   1.8639
  1.8822   1.9131   1.9503   1.9540   1.9646   1.9794   2.0256   2.0433
  2.0451   2.0566   2.1062   2.1183   2.1793   2.2153   2.2239   2.2240
  2.2317   2.2349   2.2490   2.2589   2.2679   2.2699   2.2745   2.3099
  2.3113   2.3233   2.3242   2.3306   2.3350   2.3886   2.4048   2.4049
  2.4270   2.4316   2.4515   2.4691   2.4697   2.4764   2.4956   2.5048
  2.5172   2.5294   2.5556   2.5670   2.5801   2.6037   2.6043   2.6521
  2.6603   2.6683   2.6809   2.6827   2.6976   2.7228   2.7396   2.7432
  2.7565   2.7809   2.8079   2.8121   2.8254   2.8816   2.9529   2.9577
  3.0469   3.0695   3.0831   3.0845   3.1146   3.1157   3.1240   3.1431
  3.1941   3.2206   3.2518   3.2534   3.2801   3.3683   3.3992   3.4915
  3.5182   3.6075   3.6750   3.7476   3.7908   3.8916   3.8959   3.9866
  4.0330   4.3136   4.8001   4.8017   9.7569   9.7688   9.7828   9.7938
  9.8111   9.8116   9.8595   9.8731  23.3067  23.4503  23.7874  23.8131
 23.8416  23.8676  23.9290  23.9361  23.9411  24.0540  24.0721  24.0972
 25.7690  25.7794  25.8023  25.8250  25.8543  25.9625  25.9690  26.0084
 26.0932  26.1150  26.1516  26.1712  26.2242  26.3526  26.3892  26.4001
 26.5085  26.5440  26.6606  26.6856  26.7358  26.7993  26.9038  27.1964
215.7489 215.7629 215.7778 215.7907 215.8120 215.8125 215.8795 215.8828
 --------------------------------------------------------------

          Ground-State Mulliken Net Atomic Charges

     Atom                 Charge (a.u.)
  ----------------------------------------
      1 C                    -0.292149
      2 C                    -1.748257
      3 Cl                    0.580221
      4 C                     0.942544
      5 Cl                    0.596027
      6 C                    -0.052528
      7 Cl                    0.582344
      8 C                    -0.511073
      9 H                     0.241766
     10 C                    -0.808597
     11 Cl                    0.425494
     12 C                    -0.403795
     13 C                    -1.430532
     14 Cl                    0.526413
     15 C                     0.681867
     16 Cl                    0.552568
     17 C                    -0.444680
     18 H                     0.244554
     19 C                     0.670084
     20 Cl                    0.553515
     21 C                    -1.428189
     22 Cl                    0.522401
  ----------------------------------------
  Sum of atomic charges =     0.000000

 -----------------------------------------------------------------
                    Cartesian Multipole Moments
 -----------------------------------------------------------------
    Charge (ESU x 10^10)
                -0.0000
    Dipole Moment (Debye)
         X      -0.0024      Y      -0.3049      Z      -0.8107
       Tot       0.8662
    Quadrupole Moments (Debye-Ang)
        XX    -162.1166     XY       1.4256     YY    -171.9132
        XZ      -1.8150     YZ       0.4803     ZZ    -170.1624
    Octopole Moments (Debye-Ang^2)
       XXX    -306.7564    XXY     -11.0973    XYY    -114.0694
       YYY     -25.9837    XXZ       7.3961    XYZ       2.0476
       YYZ      32.8665    XZZ     -94.8210    YZZ     -10.2026
       ZZZ      84.2453
    Hexadecapole Moments (Debye-Ang^3)
      XXXX   -6058.8238   XXXY     190.1422   XXYY   -1468.5472
      XYYY     159.3328   YYYY   -2477.6697   XXXZ    1406.2858
      XXYZ       7.4473   XYYZ     510.9727   YYYZ     -31.1014
      XXZZ   -1693.4924   XYZZ      62.0492   YYZZ   -1122.8262
      XZZZ    1475.0635   YZZZ      26.9310   ZZZZ   -4213.8414
 -----------------------------------------------------------------
 Calculating analytic gradient of the SCF energy
 Gradient of SCF Energy
            1           2           3           4           5           6
    1  -0.0000293   0.0000574  -0.0000111  -0.0000291   0.0000021   0.0000477
    2   0.0000061  -0.0000474   0.0001051  -0.0000206   0.0000034   0.0000183
    3   0.0000648  -0.0000462   0.0000249   0.0000177   0.0000125   0.0000246
            7           8           9          10          11          12
    1   0.0000164   0.0000036  -0.0000031  -0.0000105   0.0000108   0.0000334
    2   0.0000091  -0.0000159  -0.0000035  -0.0000135   0.0000800   0.0000298
    3   0.0000430   0.0000064   0.0000372   0.0000468   0.0000319  -0.0000062
           13          14          15          16          17          18
    1  -0.0000052   0.0000297   0.0000122  -0.0000145  -0.0000355  -0.0000143
    2  -0.0000131  -0.0000852   0.0000034   0.0000066  -0.0000089  -0.0000008
    3  -0.0000187  -0.0000361  -0.0000341  -0.0000147  -0.0000163  -0.0000302
           19          20          21          22
    1   0.0000091  -0.0000226  -0.0000321  -0.0000151
    2   0.0000110  -0.0000124  -0.0000228  -0.0000288
    3  -0.0000185  -0.0000312  -0.0000030  -0.0000545
 Max gradient component =       1.051E-04
 RMS gradient           =       3.205E-05
 Gradient time:  CPU 349.63 s  wall 349.64 s
 Geometry Optimization Parameters
   NAtoms,    NIC,     NZ,  NCons,   NDum,   NFix, NCnnct, MaxDiis
       22     171      22       0       0       0       0       0

 Cartesian Hessian Update
 Hessian updated using BFGS update


** GEOMETRY OPTIMIZATION IN DELOCALIZED INTERNAL COORDINATES **
   Searching for a Minimum

   Optimization Cycle:  18

                       Coordinates (Angstroms)
     ATOM                X               Y               Z
      1  C         0.0083579924   -0.0015376929    0.0128906803
      2  C        -0.0429586512    0.4735723322    1.3308427418
      3  Cl        1.4268112288    1.0526680102    2.0670159924
      4  C        -1.2402372388    0.4901518187    2.0607689215
      5  Cl       -1.2810866463    1.0830312628    3.6910664065
      6  C        -2.4057765167    0.0163214612    1.4459877477
      7  Cl       -3.9297929965    0.0046282841    2.2925386679
      8  C        -2.3791130429   -0.4576516873    0.1407431067
      9  H        -3.2860205094   -0.8197912956   -0.3219529168
     10  C        -1.1815550261   -0.4612321359   -0.5587633314
     11  Cl       -1.1876626191   -1.0635693288   -2.2023103292
     12  C         1.2888762132   -0.0229697095   -0.7527140102
     13  C         2.1191888498   -1.1522248253   -0.7111167559
     14  Cl        1.6482371192   -2.5227183682    0.2550590526
     15  C         3.3118305039   -1.1767158726   -1.4401720439
     16  Cl        4.3687526108   -2.5627253700   -1.4168670185
     17  C         3.6782419693   -0.0800564944   -2.2094159033
     18  H         4.6005902774   -0.1016238504   -2.7729637961
     19  C         2.8644807827    1.0443925766   -2.2588286670
     20  Cl        3.3755868922    2.3916401961   -3.2400647517
     21  C         1.6691425378    1.0769345239   -1.5342592734
     22  Cl        0.6393073935    2.4799209507   -1.5937690080
   Point Group: c1    Number of degrees of freedom:    60


   Energy is  -4140.363081686

 Hessian updated using BFGS update

 60 Hessian modes will be used to form the next step
  Hessian Eigenvalues:
     0.001478    0.016260    0.017503    0.020573    0.020682    0.021003
     0.021686    0.022683    0.022775    0.023548    0.024081    0.024090
     0.024111    0.024116    0.024120    0.024138    0.024141    0.024147
     0.055188    0.099600    0.159450    0.160000    0.168429    0.216551
     0.226408    0.229976    0.234923    0.237872    0.242567    0.249098
     0.249976    0.250000    0.250022    0.250038    0.250082    0.252351
     0.263701    0.288125    0.290259    0.292718    0.299011    0.301035
     0.301081    0.301253    0.306618    0.331114    0.356665    0.356684
     0.405875    0.407477    0.419950    0.427036    0.457298    0.458834
     0.466709    0.471207    0.478198    0.478386    0.479389    0.491548

 Minimum search - taking simple RFO step
 Searching for Lamda that Minimizes Along All modes
 Value Taken    Lamda =   0.00000000
 Step Taken.  Stepsize is  0.003280

                             Maximum     Tolerance    Cnvgd?
         Gradient           0.000107      0.000300     YES
         Displacement       0.001735      0.001200      NO
         Energy change     -0.000009      0.000001      NO


 New Cartesian Coordinates Obtained by Inverse Iteration

 Displacement from previous Coordinates is:  0.005772
 ----------------------------------------------------------------
             Standard Nuclear Orientation (Angstroms)
    I     Atom           X                Y                Z
 ----------------------------------------------------------------
    1      C       0.0082986303    -0.0018143843     0.0126109700
    2      C      -0.0427721435     0.4734860888     1.3305553758
    3      Cl      1.4273881477     1.0514348980     2.0669424800
    4      C      -1.2399437906     0.4905095453     2.0605171337
    5      Cl     -1.2801408045     1.0833922733     3.6908239726
    6      C      -2.4056616286     0.0167674562     1.4458739627
    7      Cl     -3.9296045569     0.0052028410     2.2925342249
    8      C      -2.3791935227    -0.4573984185     0.1406734310
    9      H      -3.2861845801    -0.8194875005    -0.3218982029
   10      C      -1.1817028375    -0.4613830921    -0.5589574438
   11      Cl     -1.1878304064    -1.0641607498    -2.2023826294
   12      C       1.2886358826    -0.0234090664    -0.7530619036
   13      C       2.1191517365    -1.1523903255    -0.7112040858
   14      Cl      1.6478161725    -2.5227648935     0.2548260045
   15      C       3.3119691092    -1.1766135726    -1.4399614580
   16      Cl      4.3692385343    -2.5623708181    -1.4164841015
   17      C       3.6783089237    -0.0797940766    -2.2090736189
   18      H       4.6008295393    -0.1010848888    -2.7723398426
   19      C       2.8642114991     1.0444320856    -2.2587276207
   20      Cl      3.3752851646     2.3920638497    -3.2394538568
   21      C       1.6687375191     1.0766138028    -1.5344264073
   22      Cl      0.6383645359     2.4792137313    -1.5936708719
 ----------------------------------------------------------------
 Nuclear Repulsion Energy =        2753.46068137 hartrees
 There are      105 alpha and      105 beta electrons
 Applying Cartesian multipole field
    Component          Value
    ---------          -----
     (2,0,0)        1.00000E-11
     (0,2,0)        2.00000E-11
     (0,0,2)       -3.00000E-11
 Nucleus-field energy     =    -0.0000000119 hartrees
 Requested basis set is 6-311++G(d,p)
 There are 186 shells and 518 basis functions
 A cutoff of  1.0D-15 yielded  12519 shell pairs
 There are    108962 function pairs (    117221 Cartesian)
 Smallest overlap matrix eigenvalue = 9.93E-08
 Linear dependence detected in AO basis
 Number of orthogonalized atomic orbitals = 513
 Maximum deviation from orthogonality = 6.981E-10
 Guess from superposition of atomic densities
 Warning:  Energy on first SCF cycle will be non-variational
 SAD guess density has 210.000000 electrons

 -----------------------------------------------------------------------
  General SCF calculation program by
  Eric Jon Sundstrom, Paul Horn, Yuezhi Mao, Dmitri Zuev, Alec White,
  David Stuck, Shaama M.S., Shane Yost, Joonho Lee, David Small,
  Daniel Levine, Susi Lehtola, Hugh Burton, Evgeny Epifanovsky,
  Bang C. Huynh
 -----------------------------------------------------------------------
 Exchange:     0.2000 Hartree-Fock + 0.0800 Slater + 0.7200 B88
 Correlation:  0.1900 VWN1RPA + 0.8100 LYP
 Using SG-1 standard quadrature grid
 A restricted SCF calculation will be
 performed using DIIS
 SCF converges when DIIS error is below 1.0e-08
 ---------------------------------------
  Cycle       Energy         DIIS error
 ---------------------------------------
    1   -4145.0632191955      2.65e-02  
    2   -4140.2662434751      1.73e-03  
    3   -4140.2137943493      2.06e-03  
    4   -4140.3537882431      5.09e-04  
    5   -4140.3615227494      2.14e-04  
    6   -4140.3627862632      9.28e-05  
    7   -4140.3630567864      2.75e-05  
    8   -4140.3630795878      8.32e-06  
    9   -4140.3630814868      3.59e-06  
   10   -4140.3630819376      5.90e-07  
   11   -4140.3630819485      1.49e-07  
   12   -4140.3630819491      6.47e-08  
   13   -4140.3630819494      1.50e-08  
   14   -4140.3630819494      5.24e-09  Convergence criterion met
 ---------------------------------------
 SCF time:   CPU 981.21s  wall 981.00s 
 SCF   energy in the final basis set =    -4140.3630819494
 Total energy in the final basis set =    -4140.3630819494

 --------------------------------------------------------------

                    Orbital Energies (a.u.)
 --------------------------------------------------------------

 Alpha MOs
 -- Occupied --
********-101.5824-101.5818-101.5817-101.5817-101.5814-101.5813-101.5811
-10.2854 -10.2825 -10.2817 -10.2814 -10.2814 -10.2789 -10.2789 -10.2786
-10.2488 -10.2454 -10.2295 -10.2262  -9.4974  -9.4970  -9.4966  -9.4965
 -9.4963  -9.4960  -9.4959  -9.4958  -7.2623  -7.2619  -7.2615  -7.2614
 -7.2613  -7.2609  -7.2608  -7.2605  -7.2522  -7.2519  -7.2514  -7.2514
 -7.2512  -7.2511  -7.2511  -7.2507  -7.2507  -7.2506  -7.2506  -7.2505
 -7.2504  -7.2501  -7.2501  -7.2500  -0.9706  -0.9567  -0.9240  -0.9170
 -0.9104  -0.8920  -0.8809  -0.8762  -0.8467  -0.8413  -0.8035  -0.7632
 -0.7513  -0.7460  -0.6776  -0.6449  -0.6281  -0.6240  -0.5548  -0.5539
 -0.5529  -0.5330  -0.5026  -0.4887  -0.4753  -0.4741  -0.4733  -0.4636
 -0.4626  -0.4454  -0.4300  -0.4282  -0.4227  -0.4140  -0.3996  -0.3932
 -0.3802  -0.3659  -0.3616  -0.3586  -0.3578  -0.3496  -0.3488  -0.3441
 -0.3360  -0.3351  -0.3329  -0.3280  -0.3241  -0.2857  -0.2817  -0.2719
 -0.2678
 -- Virtual --
 -0.0675  -0.0662  -0.0634  -0.0571  -0.0534  -0.0399  -0.0108  -0.0092
 -0.0043   0.0010   0.0083   0.0104   0.0205   0.0240   0.0254   0.0290
  0.0317   0.0428   0.0483   0.0499   0.0565   0.0572   0.0592   0.0647
  0.0702   0.0740   0.0781   0.0812   0.0843   0.0882   0.0916   0.0931
  0.0944   0.1020   0.1028   0.1050   0.1059   0.1103   0.1147   0.1150
  0.1188   0.1208   0.1214   0.1251   0.1305   0.1330   0.1359   0.1377
  0.1399   0.1412   0.1488   0.1495   0.1531   0.1579   0.1618   0.1672
  0.1685   0.1721   0.1788   0.1810   0.1911   0.1924   0.1938   0.2021
  0.2026   0.2074   0.2075   0.2108   0.2172   0.2190   0.2208   0.2262
  0.2299   0.2333   0.2353   0.2399   0.2445   0.2475   0.2539   0.2548
  0.2575   0.2630   0.2635   0.2658   0.2710   0.2729   0.2775   0.2819
  0.2871   0.2894   0.2914   0.2966   0.2998   0.3010   0.3049   0.3154
  0.3188   0.3224   0.3275   0.3329   0.3452   0.3584   0.3900   0.3929
  0.4063   0.4252   0.4295   0.4359   0.4425   0.4442   0.4506   0.4521
  0.4556   0.4581   0.4645   0.4651   0.4672   0.4731   0.4817   0.4858
  0.4886   0.4999   0.5010   0.5042   0.5144   0.5163   0.5177   0.5280
  0.5405   0.5577   0.5643   0.5677   0.5703   0.5756   0.5778   0.5826
  0.5943   0.6020   0.6042   0.6103   0.6181   0.6218   0.6252   0.6266
  0.6319   0.6368   0.6441   0.6485   0.6604   0.6717   0.6734   0.6785
  0.6812   0.6856   0.7112   0.7197   0.7674   0.7861   0.7935   0.7941
  0.7994   0.8175   0.8186   0.8276   0.8291   0.8337   0.8345   0.8357
  0.8384   0.8391   0.8440   0.8459   0.8466   0.8513   0.8535   0.8608
  0.8633   0.8667   0.8732   0.8783   0.8881   0.8925   0.8931   0.8964
  0.8991   0.9006   0.9058   0.9167   0.9263   0.9280   0.9328   0.9377
  0.9424   0.9484   0.9497   0.9560   0.9632   0.9688   0.9697   0.9721
  0.9787   0.9883   0.9956   1.0016   1.0114   1.0186   1.0271   1.0342
  1.0589   1.0654   1.0710   1.0970   1.1363   1.1366   1.1656   1.1691
  1.1744   1.1929   1.2156   1.2206   1.2268   1.2289   1.2399   1.2621
  1.2710   1.2776   1.2798   1.2850   1.2944   1.2952   1.2962   1.3056
  1.3074   1.3490   1.3670   1.3766   1.3774   1.3880   1.4439   1.4514
  1.4763   1.4794   1.5069   1.5490   1.5602   1.5779   1.5869   1.5957
  1.6302   1.6439   1.6551   1.7122   1.7360   1.7434   1.7491   1.7648
  1.7685   1.7929   1.8070   1.8141   1.8286   1.8430   1.8638   1.8639
  1.8822   1.9131   1.9503   1.9540   1.9645   1.9795   2.0256   2.0433
  2.0451   2.0566   2.1062   2.1183   2.1793   2.2153   2.2239   2.2240
  2.2317   2.2349   2.2490   2.2589   2.2679   2.2699   2.2745   2.3099
  2.3112   2.3233   2.3242   2.3306   2.3350   2.3886   2.4048   2.4049
  2.4270   2.4316   2.4515   2.4691   2.4698   2.4764   2.4956   2.5048
  2.5172   2.5295   2.5556   2.5670   2.5801   2.6037   2.6044   2.6521
  2.6603   2.6684   2.6810   2.6827   2.6976   2.7228   2.7397   2.7432
  2.7565   2.7809   2.8079   2.8121   2.8254   2.8816   2.9530   2.9577
  3.0469   3.0695   3.0831   3.0845   3.1147   3.1157   3.1240   3.1431
  3.1942   3.2207   3.2518   3.2534   3.2801   3.3683   3.3992   3.4915
  3.5182   3.6076   3.6750   3.7476   3.7908   3.8916   3.8960   3.9867
  4.0330   4.3135   4.8001   4.8017   9.7569   9.7688   9.7829   9.7937
  9.8111   9.8116   9.8595   9.8732  23.3067  23.4504  23.7875  23.8130
 23.8417  23.8677  23.9291  23.9361  23.9411  24.0540  24.0720  24.0973
 25.7691  25.7794  25.8023  25.8250  25.8543  25.9625  25.9690  26.0085
 26.0931  26.1150  26.1517  26.1711  26.2243  26.3528  26.3894  26.4001
 26.5085  26.5440  26.6606  26.6857  26.7359  26.7994  26.9039  27.1966
215.7490 215.7629 215.7778 215.7907 215.8120 215.8125 215.8795 215.8829
 --------------------------------------------------------------

          Ground-State Mulliken Net Atomic Charges

     Atom                 Charge (a.u.)
  ----------------------------------------
      1 C                    -0.292532
      2 C                    -1.749471
      3 Cl                    0.580399
      4 C                     0.942383
      5 Cl                    0.595984
      6 C                    -0.052002
      7 Cl                    0.582333
      8 C                    -0.510566
      9 H                     0.241749
     10 C                    -0.809107
     11 Cl                    0.425299
     12 C                    -0.404068
     13 C                    -1.430667
     14 Cl                    0.526293
     15 C                     0.682511
     16 Cl                    0.552594
     17 C                    -0.443521
     18 H                     0.244558
     19 C                     0.671400
     20 Cl                    0.553509
     21 C                    -1.429172
     22 Cl                    0.522093
  ----------------------------------------
  Sum of atomic charges =     0.000000

 -----------------------------------------------------------------
                    Cartesian Multipole Moments
 -----------------------------------------------------------------
    Charge (ESU x 10^10)
                 0.0000
    Dipole Moment (Debye)
         X      -0.0024      Y      -0.3048      Z      -0.8105
       Tot       0.8660
    Quadrupole Moments (Debye-Ang)
        XX    -162.1142     XY       1.4263     YY    -171.9143
        XZ      -1.8140     YZ       0.4803     ZZ    -170.1630
    Octopole Moments (Debye-Ang^2)
       XXX    -306.7515    XXY     -11.0831    XYY    -114.0752
       YYY     -25.9545    XXZ       7.3967    XYZ       2.0467
       YYZ      32.8659    XZZ     -94.8218    YZZ     -10.1945
       ZZZ      84.2571
    Hexadecapole Moments (Debye-Ang^3)
      XXXX   -6058.4555   XXXY     190.2945   XXYY   -1468.4642
      XYYY     159.4959   YYYY   -2477.4270   XXXZ    1405.8044
      XXYZ       7.3878   XYYZ     510.8000   YYYZ     -31.1755
      XXZZ   -1693.3784   XYZZ      62.1114   YYZZ   -1122.6738
      XZZZ    1474.6567   YZZZ      26.8737   ZZZZ   -4213.2074
 -----------------------------------------------------------------
 Calculating analytic gradient of the SCF energy
 Gradient of SCF Energy
            1           2           3           4           5           6
    1   0.0000130   0.0000206   0.0000010   0.0000139   0.0000445   0.0000236
    2   0.0000121  -0.0000029   0.0000929   0.0000051   0.0000065   0.0000064
    3   0.0000295  -0.0000032   0.0000536   0.0000119   0.0000120   0.0000272
            7           8           9          10          11          12
    1   0.0000124   0.0000026   0.0000022  -0.0000236   0.0000231   0.0000123
    2  -0.0000025  -0.0000095  -0.0000045  -0.0000294   0.0000693  -0.0000220
    3   0.0000298   0.0000085   0.0000313   0.0000219   0.0000088  -0.0000213
           13          14          15          16          17          18
    1  -0.0000061  -0.0000018  -0.0000037  -0.0000029  -0.0000139  -0.0000170
    2   0.0000139  -0.0000373  -0.0000090   0.0000039  -0.0000013  -0.0000008
    3  -0.0000021  -0.0000464  -0.0000163  -0.0000224  -0.0000216  -0.0000277
           19          20          21          22
    1  -0.0000150  -0.0000230  -0.0000233  -0.0000389
    2   0.0000000  -0.0000045  -0.0000338  -0.0000526
    3  -0.0000250  -0.0000241   0.0000001  -0.0000245
 Max gradient component =       9.289E-05
 RMS gradient           =       2.539E-05
 Gradient time:  CPU 355.76 s  wall 355.77 s
 Geometry Optimization Parameters
   NAtoms,    NIC,     NZ,  NCons,   NDum,   NFix, NCnnct, MaxDiis
       22     171      22       0       0       0       0       0

 Cartesian Hessian Update
 Hessian updated using BFGS update


** GEOMETRY OPTIMIZATION IN DELOCALIZED INTERNAL COORDINATES **
   Searching for a Minimum

   Optimization Cycle:  19

                       Coordinates (Angstroms)
     ATOM                X               Y               Z
      1  C         0.0082986303   -0.0018143843    0.0126109700
      2  C        -0.0427721435    0.4734860888    1.3305553758
      3  Cl        1.4273881477    1.0514348980    2.0669424800
      4  C        -1.2399437906    0.4905095453    2.0605171337
      5  Cl       -1.2801408045    1.0833922733    3.6908239726
      6  C        -2.4056616286    0.0167674562    1.4458739627
      7  Cl       -3.9296045569    0.0052028410    2.2925342249
      8  C        -2.3791935227   -0.4573984185    0.1406734310
      9  H        -3.2861845801   -0.8194875005   -0.3218982029
     10  C        -1.1817028375   -0.4613830921   -0.5589574438
     11  Cl       -1.1878304064   -1.0641607498   -2.2023826294
     12  C         1.2886358826   -0.0234090664   -0.7530619036
     13  C         2.1191517365   -1.1523903255   -0.7112040858
     14  Cl        1.6478161725   -2.5227648935    0.2548260045
     15  C         3.3119691092   -1.1766135726   -1.4399614580
     16  Cl        4.3692385343   -2.5623708181   -1.4164841015
     17  C         3.6783089237   -0.0797940766   -2.2090736189
     18  H         4.6008295393   -0.1010848888   -2.7723398426
     19  C         2.8642114991    1.0444320856   -2.2587276207
     20  Cl        3.3752851646    2.3920638497   -3.2394538568
     21  C         1.6687375191    1.0766138028   -1.5344264073
     22  Cl        0.6383645359    2.4792137313   -1.5936708719
   Point Group: c1    Number of degrees of freedom:    60


   Energy is  -4140.363081949

 Hessian updated using BFGS update

 60 Hessian modes will be used to form the next step
  Hessian Eigenvalues:
     0.001496    0.014344    0.017636    0.020281    0.020604    0.020896
     0.021139    0.021936    0.022775    0.023943    0.024012    0.024087
     0.024091    0.024115    0.024132    0.024134    0.024140    0.026137
     0.049901    0.070964    0.159328    0.159999    0.166354    0.214140
     0.220503    0.230010    0.236399    0.236789    0.242996    0.246474
     0.249976    0.249982    0.250016    0.250068    0.250233    0.261836
     0.287171    0.289681    0.290675    0.298750    0.300198    0.301053
     0.301195    0.303158    0.306098    0.341244    0.356663    0.356765
     0.406135    0.419239    0.424332    0.426998    0.457362    0.459878
     0.468378    0.475370    0.478165    0.478230    0.491124    0.506195

 Minimum search - taking simple RFO step
 Searching for Lamda that Minimizes Along All modes
 Value Taken    Lamda =   0.00000000
 Step Taken.  Stepsize is  0.003204

                             Maximum     Tolerance    Cnvgd?
         Gradient           0.000073      0.000300     YES
         Displacement       0.001622      0.001200      NO
         Energy change     -0.000000      0.000001     YES

 Final energy is   -4140.3630819493792     


 ******************************
 **  OPTIMIZATION CONVERGED  **
 ******************************

                       Coordinates (Angstroms)
     ATOM                X               Y               Z
      1  C         0.0082986303   -0.0018143843    0.0126109700
      2  C        -0.0427721435    0.4734860888    1.3305553758
      3  Cl        1.4273881477    1.0514348980    2.0669424800
      4  C        -1.2399437906    0.4905095453    2.0605171337
      5  Cl       -1.2801408045    1.0833922733    3.6908239726
      6  C        -2.4056616286    0.0167674562    1.4458739627
      7  Cl       -3.9296045569    0.0052028410    2.2925342249
      8  C        -2.3791935227   -0.4573984185    0.1406734310
      9  H        -3.2861845801   -0.8194875005   -0.3218982029
     10  C        -1.1817028375   -0.4613830921   -0.5589574438
     11  Cl       -1.1878304064   -1.0641607498   -2.2023826294
     12  C         1.2886358826   -0.0234090664   -0.7530619036
     13  C         2.1191517365   -1.1523903255   -0.7112040858
     14  Cl        1.6478161725   -2.5227648935    0.2548260045
     15  C         3.3119691092   -1.1766135726   -1.4399614580
     16  Cl        4.3692385343   -2.5623708181   -1.4164841015
     17  C         3.6783089237   -0.0797940766   -2.2090736189
     18  H         4.6008295393   -0.1010848888   -2.7723398426
     19  C         2.8642114991    1.0444320856   -2.2587276207
     20  Cl        3.3752851646    2.3920638497   -3.2394538568
     21  C         1.6687375191    1.0766138028   -1.5344264073
     22  Cl        0.6383645359    2.4792137313   -1.5936708719

Z-matrix Print:
$molecule
0 1
Cl
C  1 1.742889
C  2 1.401962 1 118.612509
C  3 1.397855 2 117.699522 1 179.966506 0
C  4 1.386897 3 121.859091 2 -0.162223 0
H  5 1.080608 4 120.517636 3 -179.888808 0
C  5 1.388914 4 119.438412 3 0.094505 0
C  7 1.400398 5 120.802409 4 0.059081 0
C  3 1.491973 2 121.238899 1 0.254201 0
C  9 1.401805 3 120.489793 2 -90.365432 0
C  10 1.398144 9 120.168302 3 -179.426339 0
C  11 1.388922 10 120.084902 9 0.158289 0
H  12 1.081095 11 119.833174 10 179.875706 0
C  12 1.388795 11 120.294114 10 -0.079248 0
C  14 1.398030 12 120.003945 11 -0.001473 0
Cl 8 1.735231 7 120.575185 5 179.924950 0
Cl 10 1.741397 9 119.378230 3 0.540946 0
Cl 15 1.741637 14 120.424629 12 179.899367 0
Cl 14 1.743185 12 118.378783 11 179.873311 0
Cl 11 1.743311 10 121.621662 9 -179.859710 0
Cl 7 1.743379 5 118.084016 4 -179.980362 0
Cl 4 1.750493 3 120.004661 2 179.843414 0
$end


 --------------------------------------------------------------

                    Orbital Energies (a.u.)
 --------------------------------------------------------------

 Alpha MOs
 -- Occupied --
********-101.5824-101.5818-101.5817-101.5817-101.5814-101.5813-101.5811
-10.2854 -10.2825 -10.2817 -10.2814 -10.2814 -10.2789 -10.2789 -10.2786
-10.2488 -10.2454 -10.2295 -10.2262  -9.4974  -9.4970  -9.4966  -9.4965
 -9.4963  -9.4960  -9.4959  -9.4958  -7.2623  -7.2619  -7.2615  -7.2614
 -7.2613  -7.2609  -7.2608  -7.2605  -7.2522  -7.2519  -7.2514  -7.2514
 -7.2512  -7.2511  -7.2511  -7.2507  -7.2507  -7.2506  -7.2506  -7.2505
 -7.2504  -7.2501  -7.2501  -7.2500  -0.9706  -0.9567  -0.9240  -0.9170
 -0.9104  -0.8920  -0.8809  -0.8762  -0.8467  -0.8413  -0.8035  -0.7632
 -0.7513  -0.7460  -0.6776  -0.6449  -0.6281  -0.6240  -0.5548  -0.5539
 -0.5529  -0.5330  -0.5026  -0.4887  -0.4753  -0.4741  -0.4733  -0.4636
 -0.4626  -0.4454  -0.4300  -0.4282  -0.4227  -0.4140  -0.3996  -0.3932
 -0.3802  -0.3659  -0.3616  -0.3586  -0.3578  -0.3496  -0.3488  -0.3441
 -0.3360  -0.3351  -0.3329  -0.3280  -0.3241  -0.2857  -0.2817  -0.2719
 -0.2678
 -- Virtual --
 -0.0675  -0.0662  -0.0634  -0.0571  -0.0534  -0.0399  -0.0108  -0.0092
 -0.0043   0.0010   0.0083   0.0104   0.0205   0.0240   0.0254   0.0290
  0.0317   0.0428   0.0483   0.0499   0.0565   0.0572   0.0592   0.0647
  0.0702   0.0740   0.0781   0.0812   0.0843   0.0882   0.0916   0.0931
  0.0944   0.1020   0.1028   0.1050   0.1059   0.1103   0.1147   0.1150
  0.1188   0.1208   0.1214   0.1251   0.1305   0.1330   0.1359   0.1377
  0.1399   0.1412   0.1488   0.1495   0.1531   0.1579   0.1618   0.1672
  0.1685   0.1721   0.1788   0.1810   0.1911   0.1924   0.1938   0.2021
  0.2026   0.2074   0.2075   0.2108   0.2172   0.2190   0.2208   0.2262
  0.2299   0.2333   0.2353   0.2399   0.2445   0.2475   0.2539   0.2548
  0.2575   0.2630   0.2635   0.2658   0.2710   0.2729   0.2775   0.2819
  0.2871   0.2894   0.2914   0.2966   0.2998   0.3010   0.3049   0.3154
  0.3188   0.3224   0.3275   0.3329   0.3452   0.3584   0.3900   0.3929
  0.4063   0.4252   0.4295   0.4359   0.4425   0.4442   0.4506   0.4521
  0.4556   0.4581   0.4645   0.4651   0.4672   0.4731   0.4817   0.4858
  0.4886   0.4999   0.5010   0.5042   0.5144   0.5163   0.5177   0.5280
  0.5405   0.5577   0.5643   0.5677   0.5703   0.5756   0.5778   0.5826
  0.5943   0.6020   0.6042   0.6103   0.6181   0.6218   0.6252   0.6266
  0.6319   0.6368   0.6441   0.6485   0.6604   0.6717   0.6734   0.6785
  0.6812   0.6856   0.7112   0.7197   0.7674   0.7861   0.7935   0.7941
  0.7994   0.8175   0.8186   0.8276   0.8291   0.8337   0.8345   0.8357
  0.8384   0.8391   0.8440   0.8459   0.8466   0.8513   0.8535   0.8608
  0.8633   0.8667   0.8732   0.8783   0.8881   0.8925   0.8931   0.8964
  0.8991   0.9006   0.9058   0.9167   0.9263   0.9280   0.9328   0.9377
  0.9424   0.9484   0.9497   0.9560   0.9632   0.9688   0.9697   0.9721
  0.9787   0.9883   0.9956   1.0016   1.0114   1.0186   1.0271   1.0342
  1.0589   1.0654   1.0710   1.0970   1.1363   1.1366   1.1656   1.1691
  1.1744   1.1929   1.2156   1.2206   1.2268   1.2289   1.2399   1.2621
  1.2710   1.2776   1.2798   1.2850   1.2944   1.2952   1.2962   1.3056
  1.3074   1.3490   1.3670   1.3766   1.3774   1.3880   1.4439   1.4514
  1.4763   1.4794   1.5069   1.5490   1.5602   1.5779   1.5869   1.5957
  1.6302   1.6439   1.6551   1.7122   1.7360   1.7434   1.7491   1.7648
  1.7685   1.7929   1.8070   1.8141   1.8286   1.8430   1.8638   1.8639
  1.8822   1.9131   1.9503   1.9540   1.9645   1.9795   2.0256   2.0433
  2.0451   2.0566   2.1062   2.1183   2.1793   2.2153   2.2239   2.2240
  2.2317   2.2349   2.2490   2.2589   2.2679   2.2699   2.2745   2.3099
  2.3112   2.3233   2.3242   2.3306   2.3350   2.3886   2.4048   2.4049
  2.4270   2.4316   2.4515   2.4691   2.4698   2.4764   2.4956   2.5048
  2.5172   2.5295   2.5556   2.5670   2.5801   2.6037   2.6044   2.6521
  2.6603   2.6684   2.6810   2.6827   2.6976   2.7228   2.7397   2.7432
  2.7565   2.7809   2.8079   2.8121   2.8254   2.8816   2.9530   2.9577
  3.0469   3.0695   3.0831   3.0845   3.1147   3.1157   3.1240   3.1431
  3.1942   3.2207   3.2518   3.2534   3.2801   3.3683   3.3992   3.4915
  3.5182   3.6076   3.6750   3.7476   3.7908   3.8916   3.8960   3.9867
  4.0330   4.3135   4.8001   4.8017   9.7569   9.7688   9.7829   9.7937
  9.8111   9.8116   9.8595   9.8732  23.3067  23.4504  23.7875  23.8130
 23.8417  23.8677  23.9291  23.9361  23.9411  24.0540  24.0720  24.0973
 25.7691  25.7794  25.8023  25.8250  25.8543  25.9625  25.9690  26.0085
 26.0931  26.1150  26.1517  26.1711  26.2243  26.3528  26.3894  26.4001
 26.5085  26.5440  26.6606  26.6857  26.7359  26.7994  26.9039  27.1966
215.7490 215.7629 215.7778 215.7907 215.8120 215.8125 215.8795 215.8829
 --------------------------------------------------------------

          Ground-State Mulliken Net Atomic Charges

     Atom                 Charge (a.u.)
  ----------------------------------------
      1 C                    -0.292532
      2 C                    -1.749471
      3 Cl                    0.580399
      4 C                     0.942383
      5 Cl                    0.595984
      6 C                    -0.052002
      7 Cl                    0.582333
      8 C                    -0.510566
      9 H                     0.241749
     10 C                    -0.809107
     11 Cl                    0.425299
     12 C                    -0.404068
     13 C                    -1.430667
     14 Cl                    0.526293
     15 C                     0.682511
     16 Cl                    0.552594
     17 C                    -0.443521
     18 H                     0.244558
     19 C                     0.671400
     20 Cl                    0.553509
     21 C                    -1.429172
     22 Cl                    0.522093
  ----------------------------------------
  Sum of atomic charges =     0.000000

 -----------------------------------------------------------------
                    Cartesian Multipole Moments
 -----------------------------------------------------------------
    Charge (ESU x 10^10)
                 0.0000
    Dipole Moment (Debye)
         X      -0.0024      Y      -0.3048      Z      -0.8105
       Tot       0.8660
    Quadrupole Moments (Debye-Ang)
        XX    -162.1142     XY       1.4263     YY    -171.9143
        XZ      -1.8140     YZ       0.4803     ZZ    -170.1630
    Octopole Moments (Debye-Ang^2)
       XXX    -306.7515    XXY     -11.0831    XYY    -114.0752
       YYY     -25.9545    XXZ       7.3967    XYZ       2.0467
       YYZ      32.8659    XZZ     -94.8218    YZZ     -10.1945
       ZZZ      84.2571
    Hexadecapole Moments (Debye-Ang^3)
      XXXX   -6058.4555   XXXY     190.2945   XXYY   -1468.4642
      XYYY     159.4959   YYYY   -2477.4270   XXXZ    1405.8044
      XXYZ       7.3878   XYYZ     510.8000   YYYZ     -31.1755
      XXZZ   -1693.3784   XYZZ      62.1114   YYZZ   -1122.6738
      XZZZ    1474.6567   YZZZ      26.8737   ZZZZ   -4213.2074
 -----------------------------------------------------------------
Archival summary:
1\1\november\OPT\ProcedureUnspecified\BasisUnspecified\l8122\taweetha\FriJan1021:05:302020FriJan1021:05:302020\0\\#,OPT,ProcedureUnspecified,BasisUnspecified,\\0,1\Cl\C,1,1.74289\C,2,1.40196,1,118.613\C,3,1.39785,2,117.7,1,179.967,0\C,4,1.3869,3,121.859,2,-0.162223,0\H,5,1.08061,4,120.518,3,-179.889,0\C,5,1.38891,4,119.438,3,0.0945047,0\C,7,1.4004,5,120.802,4,0.0590811,0\C,3,1.49197,2,121.239,1,0.254201,0\C,9,1.40181,3,120.49,2,-90.3654,0\C,10,1.39814,9,120.168,3,-179.426,0\C,11,1.38892,10,120.085,9,0.158289,0\H,12,1.0811,11,119.833,10,179.876,0\C,12,1.38879,11,120.294,10,-0.0792485,0\C,14,1.39803,12,120.004,11,-0.00147298,0\Cl,8,1.73523,7,120.575,5,179.925,0\Cl,10,1.7414,9,119.378,3,0.540946,0\Cl,15,1.74164,14,120.425,12,179.899,0\Cl,14,1.74318,12,118.379,11,179.873,0\Cl,11,1.74331,10,121.622,9,-179.86,0\Cl,7,1.74338,5,118.084,4,-179.98,0\Cl,4,1.75049,3,120.005,2,179.843,0\\\@

 Total job time:  25102.90s(wall), 25099.82s(cpu) 
 Fri Jan 10 21:05:30 2020

        *************************************************************
        *                                                           *
        *  Thank you very much for using Q-Chem.  Have a nice day.  *
        *                                                           *
        *************************************************************


 
User input: 2 of 2 
 
                  Welcome to Q-Chem
     A Quantum Leap Into The Future Of Chemistry


 Q-Chem 5.2 (devel), Q-Chem, Inc., Pleasanton, CA (2019)

 Yihan Shao,  Zhengting Gan,  E. Epifanovsky,  A. T. B. Gilbert,  M. Wormit,  
 J. Kussmann,  A. W. Lange,  A. Behn,  Jia Deng,  Xintian Feng,  D. Ghosh,  
 M. Goldey,  P. R. Horn,  L. D. Jacobson,  I. Kaliman,  T. Kus,  A. Landau,  
 Jie Liu,  E. I. Proynov,  R. M. Richard,  R. P. Steele,  E. J. Sundstrom,  
 H. L. Woodcock III,  P. M. Zimmerman,  D. Zuev,  B. Albrecht,  E. Alguire,  
 S. A. Baeppler,  D. Barton,  Z. Benda,  Y. A. Bernard,  E. J. Berquist,  
 K. B. Bravaya,  H. Burton,  D. Casanova,  Chun-Min Chang,  Yunqing Chen,  
 A. Chien,  K. D. Closser,  M. P. Coons,  S. Coriani,  S. Dasgupta,  
 A. L. Dempwolff,  M. Diedenhofen,  Hainam Do,  R. G. Edgar,  Po-Tung Fang,  
 S. Faraji,  S. Fatehi,  Qingguo Feng,  K. D. Fenk,  J. Fosso-Tande,  
 J. Gayvert,  Qinghui Ge,  A. Ghysels,  G. Gidofalvi,  J. Gomes,  
 J. Gonthier,  A. Gunina,  D. Hait,  M. W. D. Hanson-Heine,  
 P. H. P. Harbach,  A. W. Hauser,  M. F. Herbst,  J. E. Herr,  
 E. G. Hohenstein,  Z. C. Holden,  Kerwin Hui,  B. C. Huynh,  T.-C. Jagau,  
 Hyunjun Ji,  B. Kaduk,  K. Khistyaev,  Jaehoon Kim,  P. Klunzinger,  K. Koh,  
 D. Kosenkov,  L. Koulias,  T. Kowalczyk,  C. M. Krauter,  A. Kunitsa,  
 Ka Un Lao,  A. Laurent,  K. V. Lawler,  Joonho Lee,  D. Lefrancois,  
 S. Lehtola,  D. S. Levine,  Yi-Pei Li,  You-Sheng Lin,  Fenglai Liu,  
 E. Livshits,  A. Luenser,  P. Manohar,  E. Mansoor,  S. F. Manzer,  
 Shan-Ping Mao,  Yuezhi Mao,  N. Mardirossian,  A. V. Marenich,  
 T. Markovich,  L. A. Martinez-Martinez,  S. A. Maurer,  N. J. Mayhall,  
 S. C. McKenzie,  J.-M. Mewes,  P. Morgante,  A. F. Morrison,  
 J. W. Mullinax,  K. Nanda,  T. S. Nguyen-Beck,  R. Olivares-Amaya,  
 J. A. Parkhill,  Zheng Pei,  T. M. Perrine,  F. Plasser,  P. Pokhilko,  
 S. Prager,  A. Prociuk,  E. Ramos,  D. R. Rehn,  F. Rob,  M. Scheurer,  
 M. Schneider,  N. Sergueev,  S. M. Sharada,  S. Sharma,  D. W. Small,  
 T. Stauch,  T. Stein,  Yu-Chuan Su,  A. J. W. Thom,  A. Tkatchenko,  
 T. Tsuchimochi,  N. M. Tubman,  L. Vogt,  M. L. Vidal,  O. Vydrov,  
 M. A. Watson,  J. Wenzel,  M. de Wergifosse,  T. A. Wesolowski,  A. White,  
 J. Witte,  A. Yamada,  Jun Yang,  K. Yao,  S. Yeganeh,  S. R. Yost,  
 Zhi-Qiang You,  A. Zech,  Igor Ying Zhang,  Xing Zhang,  Yan Zhao,  
 Ying Zhu,  B. R. Brooks,  G. K. L. Chan,  C. J. Cramer,  M. S. Gordon,  
 W. J. Hehre,  A. Klamt,  M. W. Schmidt,  C. D. Sherrill,  D. G. Truhlar,  
 A. Aspuru-Guzik,  R. Baer,  A. T. Bell,  N. A. Besley,  Jeng-Da Chai,  
 A. E. DePrince, III,  R. A. DiStasio Jr.,  A. Dreuw,  B. D. Dunietz,  
 T. R. Furlani,  Chao-Ping Hsu,  Yousung Jung,  Jing Kong,  D. S. Lambrecht,  
 WanZhen Liang,  C. Ochsenfeld,  V. A. Rassolov,  L. V. Slipchenko,  
 J. E. Subotnik,  T. Van Voorhis,  J. M. Herbert,  A. I. Krylov,  
 P. M. W. Gill,  M. Head-Gordon

 Contributors to earlier versions of Q-Chem not listed above: 
 R. D. Adamson,  B. Austin,  J. Baker,  G. J. O. Beran,  K. Brandhorst,  
 S. T. Brown,  E. F. C. Byrd,  A. K. Chakraborty,  C.-L. Cheng,  
 Siu Hung Chien,  D. M. Chipman,  D. L. Crittenden,  H. Dachsel,  
 R. J. Doerksen,  A. D. Dutoi,  L. Fusti-Molnar,  W. A. Goddard III,  
 A. Golubeva-Zadorozhnaya,  S. R. Gwaltney,  G. Hawkins,  A. Heyden,  
 S. Hirata,  G. Kedziora,  F. J. Keil,  C. Kelley,  Jihan Kim,  R. A. King,  
 R. Z. Khaliullin,  P. P. Korambath,  W. Kurlancheek,  A. M. Lee,  M. S. Lee,  
 S. V. Levchenko,  Ching Yeh Lin,  D. Liotard,  R. C. Lochan,  I. Lotan,  
 P. E. Maslen,  N. Nair,  D. P. O'Neill,  D. Neuhauser,  E. Neuscamman,  
 C. M. Oana,  R. Olson,  B. Peters,  R. Peverati,  P. A. Pieniazek,  
 Y. M. Rhee,  J. Ritchie,  M. A. Rohrdanz,  E. Rosta,  N. J. Russ,  
 H. F. Schaefer III,  N. E. Schultz,  N. Shenvi,  A. C. Simmonett,  A. Sodt,  
 D. Stuck,  K. S. Thanthiriwatte,  V. Vanovschi,  Tao Wang,  A. Warshel,  
 C. F. Williams,  Q. Wu,  X. Xu,  W. Zhang

 Please cite Q-Chem as follows:
 Y. Shao et al., Mol. Phys. 113, 184-215 (2015)
 DOI: 10.1080/00268976.2014.952696

 Q-Chem 5.2.1 for Intel X86 EM64T Linux

 Parts of Q-Chem use Armadillo 8.300.2 (Tropical Shenanigans).
 http://arma.sourceforge.net/

 Q-Chem begins on Fri Jan 10 21:05:30 2020  

Host: 
0

     Scratch files written to /scratch/taweetham/qchem1823//
NAlpha2: 210
NElect   210
Mult     1
The previous job contains 0 fragments, simply inherited here

 Q-Chem warning in module libgen/rem_setup.C, line 2168:

 Setting Thresh to 1e-14


Checking the input file for inconsistencies... 	...done.

--------------------------------------------------------------
User input:
--------------------------------------------------------------

$MOLECULE
READ
$END

$REM
   JOB_TYPE 	FREQUENCY
   BASIS 	6-311++G**
   METHOD	B3LYP
   SCF_GUESS_ALWAYS     TRUE
   S2THRESH     15
   THRESH       15
   MEM_TOTAL    10000
$END

--------------------------------------------------------------
 ----------------------------------------------------------------
             Standard Nuclear Orientation (Angstroms)
    I     Atom           X                Y                Z
 ----------------------------------------------------------------
    1      C      -0.5950604545    -0.0048198596     0.2663811995
    2      C      -1.4635539374    -0.0181308363    -0.8340905668
    3      Cl     -0.7795025440    -0.0383519848    -2.4370025642
    4      C      -2.8564160719    -0.0131336239    -0.6720287862
    5      Cl     -3.9128294718    -0.0299279223    -2.0485224469
    6      C      -3.3792363605     0.0070508985     0.6269582821
    7      Cl     -5.1002182345     0.0168631794     0.9053366163
    8      C      -2.5380433590     0.0189915120     1.7320981019
    9      H      -2.9547112505     0.0338517721     2.7290338264
   10      C      -1.1641082702     0.0120196279     1.5430559260
   11      Cl     -0.1358617718     0.0250907526     2.9596585790
   12      C       0.8856584318    -0.0020663540     0.0834911850
   13      C       1.5851505883     1.2097903936    -0.0071801456
   14      Cl      0.7062044051     2.7107587275     0.0813945325
   15      C       2.9742560863     1.2110522431    -0.1648877260
   16      Cl      3.8797814878     2.6962848589    -0.2780283074
   17      C       3.6666265445     0.0090463031    -0.2323877360
   18      H       4.7408930028     0.0125048769    -0.3536561917
   19      C       2.9851593927    -1.1979614895    -0.1438478592
   20      Cl      3.9058627051    -2.6754161099    -0.2363944346
   21      C       1.5961830708    -1.2085529602     0.0156467982
   22      Cl      0.7326883819    -2.7162469000     0.1326974563
 ----------------------------------------------------------------
 Molecular Point Group                 C1    NOp =  1
 Largest Abelian Subgroup              C1    NOp =  1
 Nuclear Repulsion Energy =        2753.46068137 hartrees
 There are      105 alpha and      105 beta electrons
 Requested basis set is 6-311++G(d,p)
 There are 186 shells and 518 basis functions

 Total QAlloc Memory Limit  10000 MB
 Mega-Array Size       188 MB
 MEM_STATIC part       192 MB
 A cutoff of  1.0D-15 yielded  12519 shell pairs
 There are    108962 function pairs (    117221 Cartesian)
 Smallest overlap matrix eigenvalue = 9.93E-08
 Linear dependence detected in AO basis
 Number of orthogonalized atomic orbitals = 513
 Maximum deviation from orthogonality = 6.488E-10
 Guess from superposition of atomic densities
 Warning:  Energy on first SCF cycle will be non-variational
 SAD guess density has 210.000000 electrons

 -----------------------------------------------------------------------
  General SCF calculation program by
  Eric Jon Sundstrom, Paul Horn, Yuezhi Mao, Dmitri Zuev, Alec White,
  David Stuck, Shaama M.S., Shane Yost, Joonho Lee, David Small,
  Daniel Levine, Susi Lehtola, Hugh Burton, Evgeny Epifanovsky,
  Bang C. Huynh
 -----------------------------------------------------------------------
 Exchange:     0.2000 Hartree-Fock + 0.0800 Slater + 0.7200 B88
 Correlation:  0.1900 VWN1RPA + 0.8100 LYP
 Using SG-1 standard quadrature grid
 A restricted SCF calculation will be
 performed using DIIS
 SCF converges when DIIS error is below 1.0e-08
 ---------------------------------------
  Cycle       Energy         DIIS error
 ---------------------------------------
    1   -4145.0634522778      2.65e-02  
    2   -4140.2663516069      1.73e-03  
    3   -4140.2138781161      2.06e-03  
    4   -4140.3538928499      5.09e-04  
    5   -4140.3616277884      2.14e-04  
    6   -4140.3628918385      9.28e-05  
    7   -4140.3631622748      2.75e-05  
    8   -4140.3631850768      8.32e-06  
    9   -4140.3631869750      3.59e-06  
   10   -4140.3631874261      5.90e-07  
   11   -4140.3631874368      1.49e-07  
   12   -4140.3631874373      6.47e-08  
   13   -4140.3631874378      1.50e-08  
   14   -4140.3631874377      5.25e-09  Convergence criterion met
 ---------------------------------------
 SCF time:   CPU 970.32s  wall 971.00s 
 SCF   energy in the final basis set =    -4140.3631874377
 Total energy in the final basis set =    -4140.3631874377

 --------------------------------------------------------------

                    Orbital Energies (a.u.)
 --------------------------------------------------------------

 Alpha MOs
 -- Occupied --
********-101.5824-101.5819-101.5818-101.5817-101.5814-101.5813-101.5810
-10.2854 -10.2825 -10.2817 -10.2815 -10.2814 -10.2790 -10.2790 -10.2786
-10.2488 -10.2454 -10.2296 -10.2262  -9.4974  -9.4970  -9.4966  -9.4966
 -9.4963  -9.4960  -9.4959  -9.4957  -7.2622  -7.2618  -7.2615  -7.2615
 -7.2614  -7.2609  -7.2608  -7.2605  -7.2522  -7.2519  -7.2515  -7.2514
 -7.2514  -7.2512  -7.2512  -7.2508  -7.2507  -7.2507  -7.2506  -7.2505
 -7.2502  -7.2501  -7.2500  -7.2499  -0.9706  -0.9567  -0.9241  -0.9170
 -0.9104  -0.8920  -0.8809  -0.8762  -0.8467  -0.8413  -0.8035  -0.7632
 -0.7513  -0.7460  -0.6776  -0.6449  -0.6281  -0.6240  -0.5548  -0.5539
 -0.5529  -0.5331  -0.5026  -0.4888  -0.4753  -0.4740  -0.4734  -0.4636
 -0.4627  -0.4454  -0.4301  -0.4282  -0.4227  -0.4141  -0.3996  -0.3932
 -0.3802  -0.3659  -0.3616  -0.3586  -0.3578  -0.3496  -0.3488  -0.3441
 -0.3361  -0.3351  -0.3329  -0.3281  -0.3241  -0.2857  -0.2817  -0.2719
 -0.2678
 -- Virtual --
 -0.0676  -0.0662  -0.0634  -0.0571  -0.0534  -0.0400  -0.0108  -0.0092
 -0.0043   0.0010   0.0083   0.0104   0.0205   0.0240   0.0254   0.0290
  0.0317   0.0429   0.0482   0.0498   0.0565   0.0572   0.0591   0.0647
  0.0701   0.0740   0.0781   0.0812   0.0842   0.0881   0.0916   0.0932
  0.0945   0.1020   0.1028   0.1050   0.1059   0.1102   0.1148   0.1151
  0.1188   0.1207   0.1215   0.1252   0.1306   0.1331   0.1359   0.1379
  0.1399   0.1412   0.1489   0.1497   0.1530   0.1581   0.1618   0.1672
  0.1688   0.1722   0.1790   0.1812   0.1907   0.1923   0.1936   0.2020
  0.2023   0.2070   0.2071   0.2107   0.2172   0.2194   0.2208   0.2262
  0.2302   0.2335   0.2354   0.2398   0.2446   0.2473   0.2539   0.2547
  0.2576   0.2632   0.2635   0.2656   0.2711   0.2728   0.2777   0.2817
  0.2870   0.2893   0.2915   0.2963   0.2997   0.3009   0.3051   0.3151
  0.3182   0.3227   0.3276   0.3329   0.3454   0.3584   0.3898   0.3930
  0.4063   0.4252   0.4294   0.4360   0.4427   0.4442   0.4504   0.4523
  0.4555   0.4581   0.4645   0.4652   0.4675   0.4733   0.4819   0.4858
  0.4886   0.4998   0.5009   0.5045   0.5144   0.5163   0.5178   0.5282
  0.5405   0.5579   0.5643   0.5678   0.5701   0.5756   0.5778   0.5827
  0.5942   0.6019   0.6043   0.6106   0.6181   0.6217   0.6252   0.6266
  0.6318   0.6368   0.6442   0.6485   0.6604   0.6720   0.6736   0.6785
  0.6811   0.6856   0.7112   0.7196   0.7674   0.7861   0.7936   0.7941
  0.7994   0.8176   0.8186   0.8276   0.8291   0.8338   0.8348   0.8357
  0.8385   0.8391   0.8440   0.8460   0.8466   0.8513   0.8535   0.8609
  0.8634   0.8666   0.8732   0.8783   0.8880   0.8926   0.8932   0.8964
  0.8993   0.9007   0.9058   0.9168   0.9263   0.9280   0.9327   0.9377
  0.9424   0.9484   0.9497   0.9560   0.9632   0.9688   0.9697   0.9721
  0.9786   0.9883   0.9956   1.0017   1.0113   1.0186   1.0270   1.0342
  1.0588   1.0654   1.0709   1.0969   1.1363   1.1366   1.1656   1.1691
  1.1744   1.1928   1.2155   1.2206   1.2267   1.2289   1.2398   1.2620
  1.2709   1.2776   1.2798   1.2848   1.2944   1.2951   1.2962   1.3056
  1.3073   1.3489   1.3670   1.3766   1.3773   1.3881   1.4440   1.4514
  1.4763   1.4793   1.5069   1.5490   1.5602   1.5779   1.5869   1.5957
  1.6301   1.6439   1.6551   1.7122   1.7361   1.7434   1.7491   1.7647
  1.7685   1.7929   1.8071   1.8141   1.8285   1.8430   1.8637   1.8639
  1.8822   1.9131   1.9503   1.9540   1.9646   1.9795   2.0256   2.0433
  2.0451   2.0566   2.1062   2.1183   2.1792   2.2153   2.2239   2.2240
  2.2317   2.2349   2.2489   2.2589   2.2680   2.2699   2.2745   2.3099
  2.3113   2.3233   2.3242   2.3306   2.3352   2.3888   2.4049   2.4052
  2.4270   2.4316   2.4515   2.4692   2.4698   2.4764   2.4956   2.5048
  2.5173   2.5295   2.5556   2.5671   2.5801   2.6037   2.6044   2.6521
  2.6603   2.6684   2.6810   2.6827   2.6976   2.7228   2.7396   2.7432
  2.7565   2.7809   2.8080   2.8120   2.8254   2.8817   2.9530   2.9577
  3.0469   3.0695   3.0831   3.0845   3.1147   3.1157   3.1240   3.1432
  3.1942   3.2207   3.2518   3.2534   3.2802   3.3682   3.3992   3.4915
  3.5181   3.6076   3.6750   3.7477   3.7907   3.8916   3.8960   3.9867
  4.0330   4.3135   4.8001   4.8016   9.7569   9.7687   9.7828   9.7937
  9.8111   9.8115   9.8595   9.8732  23.3067  23.4504  23.7874  23.8130
 23.8417  23.8677  23.9291  23.9361  23.9412  24.0540  24.0720  24.0973
 25.7690  25.7794  25.8020  25.8249  25.8543  25.9624  25.9687  26.0083
 26.0931  26.1150  26.1518  26.1713  26.2244  26.3528  26.3895  26.4000
 26.5083  26.5440  26.6606  26.6859  26.7355  26.7995  26.9038  27.1966
215.7490 215.7629 215.7778 215.7907 215.8120 215.8125 215.8794 215.8829
 --------------------------------------------------------------

          Ground-State Mulliken Net Atomic Charges

     Atom                 Charge (a.u.)
  ----------------------------------------
      1 C                    -0.311158
      2 C                    -1.742592
      3 Cl                    0.579589
      4 C                     0.941461
      5 Cl                    0.595344
      6 C                    -0.054246
      7 Cl                    0.582649
      8 C                    -0.507478
      9 H                     0.241512
     10 C                    -0.792353
     11 Cl                    0.423524
     12 C                    -0.399793
     13 C                    -1.428835
     14 Cl                    0.526235
     15 C                     0.674913
     16 Cl                    0.551950
     17 C                    -0.435780
     18 H                     0.244597
     19 C                     0.667522
     20 Cl                    0.553291
     21 C                    -1.432361
     22 Cl                    0.522009
  ----------------------------------------
  Sum of atomic charges =     0.000000

 -----------------------------------------------------------------
                    Cartesian Multipole Moments
 -----------------------------------------------------------------
    Charge (ESU x 10^10)
                -0.0000
    Dipole Moment (Debye)
         X       0.5147      Y       0.0137      Z       0.7014
       Tot       0.8701
    Quadrupole Moments (Debye-Ang)
        XX    -164.0706     XY      -0.0082     YY    -172.3898
        XZ      -3.8660     YZ       0.0497     ZZ    -167.9470
    Octopole Moments (Debye-Ang^2)
       XXX      30.0004    XXY       0.3357    XYY      -7.6806
       YYY      -0.1304    XXZ       3.4034    XYZ      -0.0877
       YYZ      -2.4004    XZZ     -11.5446    YZZ       0.0116
       ZZZ      -4.2033
    Hexadecapole Moments (Debye-Ang^3)
      XXXX   -7851.7480   XXXY      -0.0881   XXYY   -1783.1208
      XYYY      -0.0990   YYYY   -2512.9065   XXXZ     -16.6557
      XXYZ       0.7014   XYYZ       3.7404   YYYZ      -1.2374
      XXZZ   -1633.6135   XYZZ      -0.1157   YYZZ    -774.6564
      XZZZ      17.8662   YZZZ       1.3978   ZZZZ   -1885.7239
 -----------------------------------------------------------------
 Calculating MO derivatives via CPSCF
    1     0    69    0.0166492  
    2     0    69    0.0052542  
    3     0    69    0.0006432  
    4     1    68    0.0000610  
    5    49    20    0.0000043  
    6    69     0    0.0000002  Converged
 Time for AOints: 1706.8 s (CPU) 1707.0 s (wall)
 ------------------------------------------------------------------------------
                     AOints        : Timing summary (seconds)
 ------------------------------------------------------------------------------
     job step          cpu (% of tot)      sys (% of tot)     wall (% of tot)
 ------------------------------------------------------------------------------
  AOints            0.1707E+04 (10.2)   0.1300E-04 ( 2.9)   0.1707E+04 (10.2)
 ------------------------------------------------------------------------------
   Grand Totals     0.1672E+05          0.4520E-03          0.1672E+05
 ------------------------------------------------------------------------------
 Polarizability Matrix (a.u.)
            1           2           3
    1-311.4336692   0.2426005   1.3521368
    2   0.2426005-220.2910230  -0.1110119
    3   1.3521368  -0.1110119-202.1399013
 Calculating analytic Hessian of the SCF energy

 Direct stationary perturbation theory relativistic correction:

 rels  =       6.314338299103
 relv  =     -24.636402905166
 rel2e =       6.987036302285
 E_rel =     -11.335028303778

 Hessian of the SCF Energy
            1           2           3           4           5           6
    1   0.6394901   0.0003644  -0.0087541  -0.1876599  -0.0013992  -0.1226371
    2   0.0003644   0.1698083   0.0056222  -0.0007049  -0.0563263  -0.0018936
    3  -0.0087541   0.0056222   0.6160142  -0.0606090  -0.0019943  -0.2095295
    4  -0.1876599  -0.0007049  -0.0606090   0.5923363  -0.0002673   0.0399532
    5  -0.0013992  -0.0563263  -0.0019943  -0.0002673   0.1162502   0.0051252
    6  -0.1226371  -0.0018936  -0.2095295   0.0399532   0.0051252   0.5104181
    7   0.0065633  -0.0001001  -0.0058945  -0.0565175   0.0006860   0.0406473
    8   0.0001767   0.0042717  -0.0005369   0.0006450  -0.0224983  -0.0014701
    9   0.0140057  -0.0005915  -0.0429003   0.0440622  -0.0014942  -0.1400257
   10  -0.0343691  -0.0007766  -0.0667736  -0.2884537   0.0011035   0.0516549
   11  -0.0001138   0.0043693   0.0006521   0.0004036  -0.0557850  -0.0006819
   12  -0.0149919   0.0004537   0.0432542  -0.0113958  -0.0005057  -0.0977229
   13  -0.0021690   0.0000504   0.0043684  -0.0252404  -0.0003683  -0.0316462
   14   0.0000193   0.0036838  -0.0000416  -0.0000916   0.0027538  -0.0001192
   15   0.0010334  -0.0000386   0.0015356  -0.0106065  -0.0001659  -0.0117644
   16   0.0002390  -0.0001027  -0.0087894  -0.0131009   0.0004230   0.0300845
   17  -0.0001161  -0.0002349  -0.0008699   0.0012406   0.0042411   0.0000748
   18  -0.0076126  -0.0008863  -0.0686609   0.0898282  -0.0000962   0.0184086
   19  -0.0021576   0.0000470   0.0012658   0.0029841   0.0000252   0.0014861
   20   0.0000032  -0.0009109   0.0000140  -0.0000482   0.0036856  -0.0001105
   21   0.0003052   0.0000224   0.0011953  -0.0027160  -0.0000956  -0.0036641
   22  -0.0120137   0.0011124   0.0773491  -0.0587439  -0.0001297  -0.0238127
   23   0.0004488   0.0068783  -0.0000029  -0.0001675  -0.0002528  -0.0000655
   24   0.0316423   0.0001342   0.0178869  -0.0230980  -0.0000673  -0.0090730
   25  -0.0049518   0.0000152  -0.0005378  -0.0009330  -0.0000117  -0.0007850
   26   0.0000329   0.0049859  -0.0000521   0.0000178  -0.0009507   0.0000305
   27  -0.0001494  -0.0000512   0.0013382  -0.0006386   0.0000181   0.0002466
   28  -0.1470751   0.0005465   0.0470825   0.0646132   0.0000090   0.0135983
   29   0.0015085  -0.0587174  -0.0025448  -0.0008222   0.0057019  -0.0009344
   30   0.1085084  -0.0025648  -0.2588081  -0.0465455  -0.0007217  -0.0623276
   31   0.0020799  -0.0000241  -0.0025181  -0.0015685   0.0000371   0.0012054
   32  -0.0003024   0.0037636  -0.0004950   0.0000979   0.0039165  -0.0000297
   33  -0.0247610  -0.0003880  -0.0349702   0.0049109  -0.0000210   0.0001674
   34  -0.2123929  -0.0001811   0.0172952  -0.0261435  -0.0001738  -0.0074569
   35  -0.0003717  -0.0754744   0.0000674  -0.0003016   0.0032858  -0.0000050
   36   0.0164678  -0.0000422  -0.0789363  -0.0229856   0.0000511   0.0082584
   37  -0.0214929  -0.0269739   0.0032013  -0.0006318   0.0000517   0.0030750
   38  -0.0114055   0.0039320   0.0012247   0.0028200  -0.0008896  -0.0006347
   39   0.0032208   0.0029636   0.0038718  -0.0000544   0.0012555  -0.0012803
   40  -0.0024461  -0.0034051  -0.0000651   0.0003484  -0.0015343   0.0000029
   41   0.0023197  -0.0025173  -0.0003127  -0.0010074  -0.0010958   0.0007063
   42  -0.0001367   0.0003817  -0.0023581  -0.0008020  -0.0005780  -0.0001352
   43   0.0006935  -0.0014842   0.0005461  -0.0003062   0.0000852  -0.0000125
   44  -0.0026455  -0.0035161   0.0002335   0.0000831  -0.0001191   0.0003714
   45   0.0005871   0.0004012   0.0052053   0.0007167  -0.0000021  -0.0003555
   46   0.0000304  -0.0014283   0.0000002  -0.0001064  -0.0000654   0.0005841
   47   0.0005482  -0.0005510  -0.0000615  -0.0000775   0.0000516   0.0004331
   48   0.0000042   0.0001464   0.0001386   0.0000714  -0.0000619  -0.0000411
   49   0.0010140   0.0000090  -0.0002180  -0.0002137   0.0000032   0.0004235
   50   0.0000184  -0.0012375   0.0000105   0.0000033   0.0000942   0.0000026
   51  -0.0002749  -0.0000085  -0.0013626  -0.0001288   0.0000029   0.0002214
   52  -0.0001134  -0.0000006   0.0000287   0.0000330   0.0000006   0.0000159
   53  -0.0000000   0.0000659   0.0000009   0.0000008  -0.0000255  -0.0000001
   54   0.0000315   0.0000014   0.0001895   0.0000431  -0.0000000   0.0000074
   55   0.0006482   0.0015214   0.0005196  -0.0003186  -0.0000848  -0.0000077
   56   0.0026662  -0.0034940  -0.0000741  -0.0000770  -0.0001321  -0.0003735
   57   0.0005469  -0.0002143   0.0052389   0.0007368  -0.0000061  -0.0003504
   58   0.0000352   0.0014379  -0.0000353  -0.0001093   0.0000746   0.0005891
   59  -0.0005460  -0.0005449   0.0000777   0.0000803   0.0000443  -0.0004360
   60   0.0000107  -0.0001406   0.0001441   0.0000707   0.0000597  -0.0000389
   61  -0.0215827   0.0267545   0.0026739  -0.0005896   0.0000216   0.0030861
   62   0.0111669   0.0041295  -0.0012369  -0.0028397  -0.0009004   0.0006958
   63   0.0030578  -0.0029367   0.0038806  -0.0000158  -0.0012788  -0.0012745
   64  -0.0023757   0.0033089  -0.0001509   0.0003306   0.0015122  -0.0000527
   65  -0.0023622  -0.0023605   0.0003196   0.0010153  -0.0010479  -0.0006881
   66  -0.0000960  -0.0003796  -0.0023660  -0.0008051   0.0005762  -0.0001433
            7           8           9          10          11          12
    1   0.0065633   0.0001767   0.0140057  -0.0343691  -0.0001138  -0.0149919
    2  -0.0001001   0.0042717  -0.0005915  -0.0007766   0.0043693   0.0004537
    3  -0.0058945  -0.0005369  -0.0429003  -0.0667736   0.0006521   0.0432542
    4  -0.0565175   0.0006450   0.0440622  -0.2884537   0.0004036  -0.0113958
    5   0.0006860  -0.0224983  -0.0014942   0.0011035  -0.0557850  -0.0005057
    6   0.0406473  -0.0014701  -0.1400257   0.0516549  -0.0006819  -0.0977229
    7   0.0790046  -0.0010092  -0.0638035  -0.0151214   0.0004355   0.0334552
    8  -0.0010092   0.0109300   0.0024651   0.0002130   0.0033491  -0.0004033
    9  -0.0638035   0.0024651   0.2046674   0.0112268  -0.0003394  -0.0231709
   10  -0.0151214   0.0002130   0.0112268   0.5673881  -0.0017110  -0.0370463
   11   0.0004355   0.0033491  -0.0003394  -0.0017110   0.1074693   0.0064313
   12   0.0334552  -0.0004033  -0.0231709  -0.0370463   0.0064313   0.5555082
   13  -0.0076503  -0.0000137  -0.0024535  -0.0868262  -0.0006365  -0.0631745
   14   0.0000724  -0.0008402   0.0000484  -0.0006120  -0.0213043  -0.0013050
   15   0.0050955   0.0000413   0.0033477  -0.0630762  -0.0013313  -0.1224443
   16  -0.0030305   0.0000203  -0.0000511  -0.1231575   0.0016060   0.0993882
   17  -0.0000553   0.0038202   0.0000049   0.0007581  -0.0568477  -0.0032935
   18  -0.0042825   0.0000352   0.0034440   0.0363919  -0.0031717  -0.2694813
   19  -0.0010432   0.0000100   0.0007662  -0.0316794   0.0001838   0.0049347
   20   0.0000286   0.0000658  -0.0000124   0.0005181   0.0032898  -0.0001282
   21   0.0014142  -0.0000087  -0.0004707   0.0279240  -0.0001945  -0.0045753
   22   0.0005336  -0.0000243   0.0012107   0.0586575  -0.0006636  -0.0412558
   23   0.0000188  -0.0009602  -0.0000190  -0.0000138   0.0068118  -0.0006860
   24   0.0013469  -0.0000262  -0.0022087   0.0089600  -0.0007857  -0.0505565
   25   0.0000892  -0.0000006   0.0000320  -0.0019451  -0.0000007  -0.0020856
   26  -0.0000033  -0.0000827   0.0000060  -0.0000373   0.0049838  -0.0000609
   27  -0.0000050   0.0000021   0.0000882  -0.0029368  -0.0000732  -0.0010587
   28  -0.0018517  -0.0000362  -0.0049284  -0.0466274   0.0005697   0.0359338
   29  -0.0000002   0.0040146  -0.0000363   0.0005943  -0.0014514  -0.0004344
   30  -0.0015437  -0.0000482   0.0023518   0.0352234  -0.0004040  -0.0267973
   31   0.0003434  -0.0000022  -0.0001762   0.0014606  -0.0000242  -0.0013646
   32  -0.0000046   0.0001283  -0.0000226  -0.0000406  -0.0006953   0.0000280
   33  -0.0003229  -0.0000321  -0.0020259  -0.0003612   0.0000084   0.0001054
   34  -0.0020748   0.0000348   0.0027063   0.0007964  -0.0000695  -0.0030978
   35  -0.0000730  -0.0023857   0.0000082  -0.0000040   0.0055198  -0.0000946
   36  -0.0031420  -0.0000253  -0.0021628  -0.0018429  -0.0001070  -0.0028202
   37   0.0000375  -0.0007827  -0.0013263  -0.0004949   0.0008029   0.0001565
   38   0.0000767  -0.0001561   0.0004907   0.0002384  -0.0002505   0.0002920
   39  -0.0016369  -0.0007153  -0.0007321   0.0000841  -0.0000769  -0.0001378
   40  -0.0000970  -0.0000632   0.0001783   0.0004416   0.0002224   0.0001812
   41   0.0001417   0.0003314  -0.0000581   0.0001365   0.0000696  -0.0001433
   42   0.0000043  -0.0000603   0.0002593   0.0002236   0.0001451  -0.0002014
   43   0.0005026   0.0003134   0.0001760  -0.0001296  -0.0000464  -0.0002025
   44   0.0002232  -0.0001472  -0.0001786  -0.0001416   0.0003289  -0.0001796
   45   0.0000895   0.0000430   0.0000339   0.0000541  -0.0000222   0.0003211
   46   0.0000416  -0.0000485  -0.0001777   0.0000798   0.0001275   0.0002238
   47  -0.0000227  -0.0000195  -0.0001359   0.0000534  -0.0000154   0.0002060
   48  -0.0000120   0.0000181  -0.0000240  -0.0000179  -0.0000354  -0.0000354
   49  -0.0002097  -0.0000039  -0.0002624   0.0000780  -0.0000021  -0.0000268
   50  -0.0000058   0.0001887  -0.0000076   0.0000028   0.0000085  -0.0000031
   51   0.0001758   0.0000036   0.0000550  -0.0000323  -0.0000066  -0.0001597
   52   0.0000084  -0.0000002  -0.0000124   0.0000049  -0.0000006   0.0000029
   53  -0.0000004   0.0000085  -0.0000004   0.0000001   0.0000325  -0.0000005
   54  -0.0000096  -0.0000003  -0.0000376   0.0000082  -0.0000004   0.0000140
   55   0.0005197  -0.0003051   0.0001945  -0.0001262   0.0000395  -0.0002091
   56  -0.0002094  -0.0001468   0.0001874   0.0001432   0.0003336   0.0001795
   57   0.0000877  -0.0000501   0.0000306   0.0000437   0.0000462   0.0003190
   58   0.0000407   0.0000448  -0.0001820   0.0000809  -0.0001208   0.0002273
   59   0.0000222  -0.0000157   0.0001388  -0.0000552  -0.0000208  -0.0002029
   60  -0.0000127  -0.0000174  -0.0000238  -0.0000161   0.0000310  -0.0000334
   61   0.0000188   0.0007687  -0.0013744  -0.0004981  -0.0007810   0.0001705
   62  -0.0000861  -0.0001623  -0.0005192  -0.0002316  -0.0002630  -0.0002861
   63  -0.0016512   0.0007173  -0.0007662   0.0001011   0.0000714  -0.0001310
   64  -0.0001064   0.0000636   0.0001888   0.0004403  -0.0002202   0.0001863
   65  -0.0001353   0.0003063   0.0000664  -0.0001366   0.0000656   0.0001403
   66  -0.0000001   0.0000687   0.0002713   0.0002148  -0.0001517  -0.0001959
           13          14          15          16          17          18
    1  -0.0021690   0.0000193   0.0010334   0.0002390  -0.0001161  -0.0076126
    2   0.0000504   0.0036838  -0.0000386  -0.0001027  -0.0002349  -0.0008863
    3   0.0043684  -0.0000416   0.0015356  -0.0087894  -0.0008699  -0.0686609
    4  -0.0252404  -0.0000916  -0.0106065  -0.0131009   0.0012406   0.0898282
    5  -0.0003683   0.0027538  -0.0001659   0.0004230   0.0042411  -0.0000962
    6  -0.0316462  -0.0001192  -0.0117644   0.0300845   0.0000748   0.0184086
    7  -0.0076503   0.0000724   0.0050955  -0.0030305  -0.0000553  -0.0042825
    8  -0.0000137  -0.0008402   0.0000413   0.0000203   0.0038202   0.0000352
    9  -0.0024535   0.0000484   0.0033477  -0.0000511   0.0000049   0.0034440
   10  -0.0868262  -0.0006120  -0.0630762  -0.1231575   0.0007581   0.0363919
   11  -0.0006365  -0.0213043  -0.0013313   0.0016060  -0.0568477  -0.0031717
   12  -0.0631745  -0.0013050  -0.1224443   0.0993882  -0.0032935  -0.2694813
   13   0.1231340   0.0009252   0.0913761  -0.0022394  -0.0000554  -0.0047459
   14   0.0009252   0.0103754   0.0021307  -0.0003683   0.0031261  -0.0005461
   15   0.0913761   0.0021307   0.1732927  -0.0269395  -0.0004744  -0.0353472
   16  -0.0022394  -0.0003683  -0.0269395   0.5157994  -0.0008762   0.0293911
   17  -0.0000554   0.0031261  -0.0004744  -0.0008762   0.1148059   0.0069390
   18  -0.0047459  -0.0005461  -0.0353472   0.0293911   0.0069390   0.6253781
   19   0.0017472  -0.0000090   0.0000915  -0.1600727   0.0006989   0.0201253
   20   0.0000907  -0.0009451  -0.0000594   0.0006328  -0.0231140  -0.0003171
   21   0.0069790  -0.0000866  -0.0053274   0.0162552  -0.0002974  -0.0417385
   22   0.0004675   0.0000991   0.0057693  -0.1778190  -0.0006017  -0.0680184
   23   0.0000340   0.0035027  -0.0000930  -0.0014097  -0.0579433  -0.0023953
   24   0.0015988  -0.0000729  -0.0016122  -0.1338836  -0.0023135  -0.2616055
   25  -0.0000311  -0.0000204  -0.0013934   0.0091452  -0.0002734  -0.0193082
   26   0.0000001   0.0002908  -0.0000093   0.0000968   0.0029804  -0.0002582
   27  -0.0000124  -0.0000157  -0.0007658   0.0102581  -0.0003093  -0.0177841
   28   0.0000700  -0.0000026  -0.0002163  -0.0448057  -0.0008127  -0.0766725
   29  -0.0000046  -0.0005561   0.0000106  -0.0000529   0.0057770   0.0007661
   30   0.0000923   0.0000225   0.0005783  -0.0166809   0.0005648   0.0460715
   31  -0.0006771  -0.0000151  -0.0011115  -0.0011326   0.0000861   0.0050659
   32  -0.0000104  -0.0002749  -0.0000070   0.0000270   0.0043275  -0.0000778
   33  -0.0010362  -0.0000133  -0.0012685   0.0013154  -0.0000294   0.0021805
   34  -0.0000871   0.0000066   0.0003920  -0.0006414   0.0000090   0.0001443
   35  -0.0000085   0.0002450  -0.0000030   0.0000079  -0.0012088   0.0000206
   36  -0.0014355  -0.0000036  -0.0003836  -0.0003062  -0.0000026  -0.0015005
   37  -0.0002839   0.0000620  -0.0001331   0.0003851  -0.0002437  -0.0001158
   38   0.0005416   0.0000339   0.0003162  -0.0001844   0.0002451   0.0001142
   39  -0.0000024  -0.0000679   0.0001119  -0.0000452   0.0000199   0.0000649
   40   0.0000608  -0.0000201  -0.0000154  -0.0000654   0.0001558  -0.0000250
   41  -0.0001871  -0.0000533  -0.0001128  -0.0000562   0.0000472  -0.0000536
   42  -0.0000487  -0.0000046  -0.0000134   0.0000240  -0.0000514   0.0002177
   43   0.0002165  -0.0000066   0.0001331  -0.0002791   0.0000232   0.0001320
   44   0.0002065  -0.0000123   0.0001610  -0.0003845  -0.0001357   0.0001135
   45   0.0000934  -0.0000154  -0.0000709   0.0000454  -0.0000877   0.0000524
   46  -0.0001574   0.0000006  -0.0001470   0.0002621  -0.0000424  -0.0001086
   47  -0.0001739   0.0000084  -0.0001444   0.0002839  -0.0000039  -0.0001120
   48   0.0000206   0.0000079   0.0000285  -0.0000275   0.0000331  -0.0000002
   49  -0.0001800  -0.0000004  -0.0000979   0.0002157  -0.0000008  -0.0000771
   50  -0.0000014  -0.0000045   0.0000009   0.0000066   0.0000081  -0.0000024
   51  -0.0000431   0.0000036   0.0000562  -0.0000236   0.0000015  -0.0000383
   52   0.0000101   0.0000001   0.0000061  -0.0000126   0.0000008   0.0000040
   53   0.0000000  -0.0000060   0.0000002  -0.0000004  -0.0000273   0.0000005
   54  -0.0000005  -0.0000001  -0.0000115   0.0000019   0.0000012   0.0000138
   55   0.0002184   0.0000092   0.0001335  -0.0002830  -0.0000212   0.0001333
   56  -0.0002026  -0.0000145  -0.0001607   0.0003734  -0.0001412  -0.0001032
   57   0.0000988   0.0000047  -0.0000676   0.0000379   0.0000729   0.0000456
   58  -0.0001594  -0.0000037  -0.0001487   0.0002640   0.0000400  -0.0001102
   59   0.0001733   0.0000109   0.0001438  -0.0002815   0.0000006   0.0001113
   60   0.0000181  -0.0000060   0.0000267  -0.0000239  -0.0000291  -0.0000002
   61  -0.0002822  -0.0000644  -0.0001298   0.0003876   0.0002269  -0.0001327
   62  -0.0005463   0.0000298  -0.0003213   0.0001904   0.0002398  -0.0001270
   63   0.0000038   0.0000749   0.0001153  -0.0000520  -0.0000094   0.0000733
   64   0.0000598   0.0000196  -0.0000162  -0.0000652  -0.0001410  -0.0000099
   65   0.0001869  -0.0000497   0.0001162   0.0000479   0.0000384   0.0000446
   66  -0.0000509   0.0000051  -0.0000163   0.0000220   0.0000526   0.0002051
           19          20          21          22          23          24
    1  -0.0021576   0.0000032   0.0003052  -0.0120137   0.0004488   0.0316423
    2   0.0000470  -0.0009109   0.0000224   0.0011124   0.0068783   0.0001342
    3   0.0012658   0.0000140   0.0011953   0.0773491  -0.0000029   0.0178869
    4   0.0029841  -0.0000482  -0.0027160  -0.0587439  -0.0001675  -0.0230980
    5   0.0000252   0.0036856  -0.0000956  -0.0001297  -0.0002528  -0.0000673
    6   0.0014861  -0.0001105  -0.0036641  -0.0238127  -0.0000655  -0.0090730
    7  -0.0010432   0.0000286   0.0014142   0.0005336   0.0000188   0.0013469
    8   0.0000100   0.0000658  -0.0000087  -0.0000243  -0.0009602  -0.0000262
    9   0.0007662  -0.0000124  -0.0004707   0.0012107  -0.0000190  -0.0022087
   10  -0.0316794   0.0005181   0.0279240   0.0586575  -0.0000138   0.0089600
   11   0.0001838   0.0032898  -0.0001945  -0.0006636   0.0068118  -0.0007857
   12   0.0049347  -0.0001282  -0.0045753  -0.0412558  -0.0006860  -0.0505565
   13   0.0017472   0.0000907   0.0069790   0.0004675   0.0000340   0.0015988
   14  -0.0000090  -0.0009451  -0.0000866   0.0000991   0.0035027  -0.0000729
   15   0.0000915  -0.0000594  -0.0053274   0.0057693  -0.0000930  -0.0016122
   16  -0.1600727   0.0006328   0.0162552  -0.1778190  -0.0014097  -0.1338836
   17   0.0006989  -0.0231140  -0.0002974  -0.0006017  -0.0579433  -0.0023135
   18   0.0201253  -0.0003171  -0.0417385  -0.0680184  -0.0023953  -0.2616055
   19   0.2321893  -0.0011022  -0.0279191  -0.0450414   0.0002068   0.0026774
   20  -0.0011022   0.0116075   0.0005978  -0.0000785   0.0047309   0.0000346
   21  -0.0279191   0.0005978   0.0495731  -0.0202293   0.0000882   0.0062120
   22  -0.0450414  -0.0000785  -0.0202293   0.6815424  -0.0023800  -0.0354094
   23   0.0002068   0.0047309   0.0000882  -0.0023800   0.1199757   0.0084170
   24   0.0026774   0.0000346   0.0062120  -0.0354094   0.0084170   0.7386261
   25   0.0004580  -0.0000230  -0.0011978  -0.0979292   0.0016489   0.1053118
   26   0.0000053  -0.0028012   0.0000568   0.0016790  -0.0333680  -0.0040316
   27   0.0008821   0.0000446   0.0011703   0.1049946  -0.0040522  -0.3040016
   28   0.0043290  -0.0000205  -0.0002107  -0.3234775   0.0019775   0.0762277
   29  -0.0000495   0.0045364  -0.0000891   0.0009639  -0.0594369  -0.0010932
   30  -0.0036755  -0.0000684  -0.0023674   0.0111179  -0.0009379  -0.1186952
   31  -0.0015539  -0.0000019  -0.0006209  -0.0274626  -0.0003544  -0.0371240
   32  -0.0000044   0.0000454   0.0000009  -0.0000058   0.0045731  -0.0000465
   33  -0.0007429   0.0000010  -0.0001265  -0.0126002  -0.0001287  -0.0102028
   34   0.0011875  -0.0000048  -0.0002035   0.0017369  -0.0000103   0.0013179
   35  -0.0000101  -0.0001488   0.0000051   0.0000019   0.0053699  -0.0001601
   36  -0.0000490   0.0000049   0.0001703   0.0014713  -0.0001287  -0.0049183
   37  -0.0005113   0.0000240   0.0000846  -0.0006370   0.0007982   0.0003427
   38   0.0003941  -0.0000351  -0.0000644   0.0004192  -0.0003056  -0.0009238
   39   0.0000885   0.0000119  -0.0000320   0.0000355  -0.0001931   0.0000399
   40  -0.0000922  -0.0000145   0.0000178   0.0003937   0.0000905  -0.0002849
   41  -0.0001784   0.0000042   0.0000265   0.0001397   0.0000883   0.0003481
   42   0.0000090  -0.0000013  -0.0000025  -0.0003204  -0.0000527  -0.0001253
   43   0.0002956  -0.0000049  -0.0000585   0.0000663  -0.0000061  -0.0000205
   44   0.0002119   0.0000070  -0.0000439   0.0000639   0.0002253  -0.0000912
   45  -0.0000900   0.0000004   0.0000323  -0.0000239   0.0002525   0.0001858
   46  -0.0002962  -0.0000008   0.0000556  -0.0000483   0.0001066   0.0000538
   47  -0.0002825   0.0000057   0.0000537  -0.0000975   0.0000261   0.0000819
   48   0.0000380  -0.0000039  -0.0000091   0.0000063  -0.0000434   0.0000098
   49  -0.0001532   0.0000009   0.0000252  -0.0000045   0.0000036   0.0002253
   50  -0.0000003  -0.0000107   0.0000003  -0.0000034   0.0000243  -0.0000013
   51   0.0000670  -0.0000002  -0.0000237  -0.0000159  -0.0000034  -0.0000642
   52   0.0000075  -0.0000001  -0.0000017   0.0000110  -0.0000006  -0.0000154
   53   0.0000000   0.0000027  -0.0000001  -0.0000000   0.0000085  -0.0000001
   54  -0.0000029  -0.0000002  -0.0000049  -0.0000035  -0.0000009   0.0000006
   55   0.0002967   0.0000014  -0.0000595   0.0000676   0.0000087  -0.0000166
   56  -0.0002116   0.0000100   0.0000438  -0.0000627   0.0002248   0.0000842
   57  -0.0000860   0.0000009   0.0000323  -0.0000192  -0.0002321   0.0001905
   58  -0.0002978   0.0000034   0.0000557  -0.0000501  -0.0001068   0.0000578
   59   0.0002792   0.0000029  -0.0000531   0.0000950   0.0000241  -0.0000822
   60   0.0000344   0.0000032  -0.0000083   0.0000040   0.0000405   0.0000098
   61  -0.0005000  -0.0000179   0.0000838  -0.0006086  -0.0007824   0.0003770
   62  -0.0003921  -0.0000321   0.0000639  -0.0004023  -0.0002720   0.0009429
   63   0.0000937  -0.0000136  -0.0000351   0.0000457   0.0001832   0.0000216
   64  -0.0000960   0.0000144   0.0000179   0.0003605  -0.0001075  -0.0002880
   65   0.0001778   0.0000038  -0.0000260  -0.0001237   0.0000745  -0.0003473
   66   0.0000058   0.0000021  -0.0000010  -0.0003037   0.0000543  -0.0001179
           25          26          27          28          29          30
    1  -0.0049518   0.0000329  -0.0001494  -0.1470751   0.0015085   0.1085084
    2   0.0000152   0.0049859  -0.0000512   0.0005465  -0.0587174  -0.0025648
    3  -0.0005378  -0.0000521   0.0013382   0.0470825  -0.0025448  -0.2588081
    4  -0.0009330   0.0000178  -0.0006386   0.0646132  -0.0008222  -0.0465455
    5  -0.0000117  -0.0009507   0.0000181   0.0000090   0.0057019  -0.0007217
    6  -0.0007850   0.0000305   0.0002466   0.0135983  -0.0009344  -0.0623276
    7   0.0000892  -0.0000033  -0.0000050  -0.0018517  -0.0000002  -0.0015437
    8  -0.0000006  -0.0000827   0.0000021  -0.0000362   0.0040146  -0.0000482
    9   0.0000320   0.0000060   0.0000882  -0.0049284  -0.0000363   0.0023518
   10  -0.0019451  -0.0000373  -0.0029368  -0.0466274   0.0005943   0.0352234
   11  -0.0000007   0.0049838  -0.0000732   0.0005697  -0.0014514  -0.0004040
   12  -0.0020856  -0.0000609  -0.0010587   0.0359338  -0.0004344  -0.0267973
   13  -0.0000311   0.0000001  -0.0000124   0.0000700  -0.0000046   0.0000923
   14  -0.0000204   0.0002908  -0.0000157  -0.0000026  -0.0005561   0.0000225
   15  -0.0013934  -0.0000093  -0.0007658  -0.0002163   0.0000106   0.0005783
   16   0.0091452   0.0000968   0.0102581  -0.0448057  -0.0000529  -0.0166809
   17  -0.0002734   0.0029804  -0.0003093  -0.0008127   0.0057770   0.0005648
   18  -0.0193082  -0.0002582  -0.0177841  -0.0766725   0.0007661   0.0460715
   19   0.0004580   0.0000053   0.0008821   0.0043290  -0.0000495  -0.0036755
   20  -0.0000230  -0.0028012   0.0000446  -0.0000205   0.0045364  -0.0000684
   21  -0.0011978   0.0000568   0.0011703  -0.0002107  -0.0000891  -0.0023674
   22  -0.0979292   0.0016790   0.1049946  -0.3234775   0.0009639   0.0111179
   23   0.0016489  -0.0333680  -0.0040522   0.0019775  -0.0594369  -0.0009379
   24   0.1053118  -0.0040316  -0.3040016   0.0762277  -0.0010932  -0.1186952
   25   0.1035346  -0.0017435  -0.1097908  -0.0078847   0.0003947   0.0280621
   26  -0.0017435   0.0234027   0.0044222  -0.0000266   0.0028847  -0.0001372
   27  -0.1097908   0.0044222   0.3194059  -0.0013094  -0.0000337   0.0001574
   28  -0.0078847  -0.0000266  -0.0013094   0.6051647  -0.0021826  -0.0639793
   29   0.0003947   0.0028847  -0.0000337  -0.0021826   0.1206088   0.0052101
   30   0.0280621  -0.0001372   0.0001574  -0.0639793   0.0052101   0.5380675
   31   0.0008275  -0.0000235  -0.0012069  -0.0811459  -0.0003750  -0.0567058
   32  -0.0000019  -0.0026053   0.0000529  -0.0004163  -0.0232562  -0.0008751
   33   0.0004930   0.0000483   0.0010088  -0.0557389  -0.0009076  -0.1168838
   34  -0.0000167  -0.0000021  -0.0001188  -0.0176013   0.0001442   0.0137839
   35   0.0000175   0.0002630  -0.0000048   0.0004276   0.0037384  -0.0000526
   36   0.0012306  -0.0000141   0.0001647   0.0300657   0.0000194   0.0001693
   37  -0.0001906   0.0000397   0.0000051  -0.0013453  -0.0001431  -0.0030971
   38   0.0002615   0.0001323  -0.0000337   0.0029420  -0.0008821   0.0001113
   39   0.0000172   0.0000581   0.0000264  -0.0000359  -0.0010262  -0.0005888
   40   0.0000692   0.0000111   0.0000055   0.0004171  -0.0014177  -0.0000338
   41  -0.0001014  -0.0001117   0.0000107  -0.0012297  -0.0011007  -0.0004800
   42   0.0000225  -0.0000143   0.0000049   0.0007134   0.0008866  -0.0002211
   43   0.0000017   0.0000295   0.0000214  -0.0004518  -0.0000180   0.0001388
   44   0.0000091  -0.0000010   0.0000263   0.0000148  -0.0000373  -0.0002245
   45  -0.0000708   0.0000174  -0.0000231  -0.0006747  -0.0003275  -0.0001293
   46  -0.0000345  -0.0000055  -0.0000047  -0.0002929  -0.0000319  -0.0005855
   47  -0.0000368  -0.0000111  -0.0000068  -0.0002069   0.0000133  -0.0004726
   48   0.0000007  -0.0000048   0.0000022  -0.0000228   0.0001168   0.0000830
   49  -0.0000556   0.0000007  -0.0000241  -0.0003242  -0.0000101  -0.0004386
   50   0.0000001   0.0000007  -0.0000003   0.0000046   0.0000630  -0.0000045
   51   0.0000310   0.0000006   0.0000102   0.0002345   0.0000036   0.0001788
   52   0.0000030  -0.0000000   0.0000005   0.0000193   0.0000002  -0.0000098
   53  -0.0000000  -0.0000023   0.0000000   0.0000001  -0.0000070   0.0000005
   54  -0.0000025   0.0000001  -0.0000013  -0.0000430   0.0000008   0.0000303
   55   0.0000007  -0.0000299   0.0000228  -0.0004597   0.0000324   0.0001344
   56  -0.0000100  -0.0000006  -0.0000262   0.0000013  -0.0000249   0.0002235
   57  -0.0000732  -0.0000188  -0.0000224  -0.0006894   0.0003091  -0.0001283
   58  -0.0000349   0.0000064  -0.0000048  -0.0002967   0.0000140  -0.0005876
   59   0.0000362  -0.0000117   0.0000072   0.0002069   0.0000225   0.0004650
   60   0.0000007   0.0000053   0.0000020  -0.0000240  -0.0001119   0.0000787
   61  -0.0001895  -0.0000385   0.0000057  -0.0013920   0.0000725  -0.0030829
   62  -0.0002611   0.0001346   0.0000298  -0.0029979  -0.0008537  -0.0001301
   63   0.0000227  -0.0000583   0.0000272   0.0000242   0.0010433  -0.0006311
   64   0.0000674  -0.0000090   0.0000059   0.0004244   0.0013851  -0.0000764
   65   0.0001014  -0.0001125  -0.0000069   0.0012286  -0.0010384   0.0005210
   66   0.0000211   0.0000142   0.0000043   0.0006628  -0.0008218  -0.0001963
           31          32          33          34          35          36
    1   0.0020799  -0.0003024  -0.0247610  -0.2123929  -0.0003717   0.0164678
    2  -0.0000241   0.0037636  -0.0003880  -0.0001811  -0.0754744  -0.0000422
    3  -0.0025181  -0.0004950  -0.0349702   0.0172952   0.0000674  -0.0789363
    4  -0.0015685   0.0000979   0.0049109  -0.0261435  -0.0003016  -0.0229856
    5   0.0000371   0.0039165  -0.0000210  -0.0001738   0.0032858   0.0000511
    6   0.0012054  -0.0000297   0.0001674  -0.0074569  -0.0000050   0.0082584
    7   0.0003434  -0.0000046  -0.0003229  -0.0020748  -0.0000730  -0.0031420
    8  -0.0000022   0.0001283  -0.0000321   0.0000348  -0.0023857  -0.0000253
    9  -0.0001762  -0.0000226  -0.0020259   0.0027063   0.0000082  -0.0021628
   10   0.0014606  -0.0000406  -0.0003612   0.0007964  -0.0000040  -0.0018429
   11  -0.0000242  -0.0006953   0.0000084  -0.0000695   0.0055198  -0.0001070
   12  -0.0013646   0.0000280   0.0001054  -0.0030978  -0.0000946  -0.0028202
   13  -0.0006771  -0.0000104  -0.0010362  -0.0000871  -0.0000085  -0.0014355
   14  -0.0000151  -0.0002749  -0.0000133   0.0000066   0.0002450  -0.0000036
   15  -0.0011115  -0.0000070  -0.0012685   0.0003920  -0.0000030  -0.0003836
   16  -0.0011326   0.0000270   0.0013154  -0.0006414   0.0000079  -0.0003062
   17   0.0000861   0.0043275  -0.0000294   0.0000090  -0.0012088  -0.0000026
   18   0.0050659  -0.0000778   0.0021805   0.0001443   0.0000206  -0.0015005
   19  -0.0015539  -0.0000044  -0.0007429   0.0011875  -0.0000101  -0.0000490
   20  -0.0000019   0.0000454   0.0000010  -0.0000048  -0.0001488   0.0000049
   21  -0.0006209   0.0000009  -0.0001265  -0.0002035   0.0000051   0.0001703
   22  -0.0274626  -0.0000058  -0.0126002   0.0017369   0.0000019   0.0014713
   23  -0.0003544   0.0045731  -0.0001287  -0.0000103   0.0053699  -0.0001287
   24  -0.0371240  -0.0000465  -0.0102028   0.0013179  -0.0001601  -0.0049183
   25   0.0008275  -0.0000019   0.0004930  -0.0000167   0.0000175   0.0012306
   26  -0.0000235  -0.0026053   0.0000483  -0.0000021   0.0002630  -0.0000141
   27  -0.0012069   0.0000529   0.0010088  -0.0001188  -0.0000048   0.0001647
   28  -0.0811459  -0.0004163  -0.0557389  -0.0176013   0.0004276   0.0300657
   29  -0.0003750  -0.0232562  -0.0009076   0.0001442   0.0037384   0.0000194
   30  -0.0567058  -0.0008751  -0.1168838   0.0137839  -0.0000526   0.0001693
   31   0.1089328   0.0006529   0.0894768  -0.0020157   0.0000176   0.0029777
   32   0.0006529   0.0122773   0.0014651  -0.0000200  -0.0023057   0.0000228
   33   0.0894768   0.0014651   0.1656845  -0.0024521  -0.0000104  -0.0020088
   34  -0.0020157  -0.0000200  -0.0024521   0.6250721  -0.0013103  -0.0545153
   35   0.0000176  -0.0023057  -0.0000104  -0.0013103   0.6134903  -0.0041984
   36   0.0029777   0.0000228  -0.0020088  -0.0545153  -0.0041984   0.1780566
   37   0.0006362  -0.0005000   0.0009834  -0.1599066  -0.0517975   0.0125558
   38  -0.0000354  -0.0002130  -0.0005292  -0.1137520  -0.2360395   0.0151233
   39   0.0011848   0.0006741  -0.0011858   0.0131152   0.0077732  -0.0587328
   40  -0.0000965  -0.0000449  -0.0000931   0.0046352  -0.0002853  -0.0000736
   41   0.0001746   0.0003108  -0.0000162   0.0196632  -0.0395640  -0.0018356
   42   0.0000867   0.0001396   0.0003327  -0.0002326   0.0003559   0.0037577
   43   0.0004072   0.0002211  -0.0003003  -0.0239257  -0.0782180   0.0038984
   44   0.0002547  -0.0001136   0.0001188  -0.0238017   0.0309439   0.0024909
   45  -0.0001639  -0.0000535   0.0000602   0.0035149   0.0086805   0.0044894
   46   0.0000751  -0.0000431   0.0001810  -0.0029855   0.0044215   0.0007182
   47   0.0000026  -0.0000041   0.0001602  -0.0000184   0.0014968   0.0000305
   48  -0.0000062  -0.0000147  -0.0000530   0.0007503  -0.0004681   0.0034858
   49  -0.0001310   0.0000025   0.0002892  -0.0014825   0.0002869   0.0002544
   50  -0.0000002   0.0001325  -0.0000017   0.0002856  -0.0640535   0.0005961
   51  -0.0001000  -0.0000014   0.0000590   0.0002098   0.0005987   0.0005749
   52   0.0000058   0.0000001   0.0000003   0.0006163   0.0000019  -0.0002186
   53  -0.0000001   0.0000072  -0.0000005   0.0000066  -0.0010824  -0.0000020
   54   0.0000018  -0.0000004  -0.0000427  -0.0002075  -0.0000309  -0.0012725
   55   0.0004044  -0.0002240  -0.0002875  -0.0249508   0.0778258   0.0025375
   56  -0.0002575  -0.0001158  -0.0001177   0.0234045   0.0317275  -0.0029839
   57  -0.0001529   0.0000576   0.0000546   0.0032120  -0.0090994   0.0047043
   58   0.0000745   0.0000471   0.0001812  -0.0029614  -0.0044553   0.0008225
   59  -0.0000012  -0.0000066  -0.0001585  -0.0000003   0.0014576  -0.0000018
   60  -0.0000075   0.0000138  -0.0000510   0.0007506   0.0005116   0.0034719
   61   0.0006306   0.0005288   0.0009637  -0.1617090   0.0530918   0.0116444
   62   0.0000639  -0.0002077   0.0005332   0.1150903  -0.2355979  -0.0116561
   63   0.0011690  -0.0006994  -0.0011660   0.0109675  -0.0043895  -0.0582821
   64  -0.0000946   0.0000413  -0.0000991   0.0048518   0.0007362  -0.0000840
   65  -0.0001742   0.0003158   0.0000185  -0.0192952  -0.0396779   0.0026598
   66   0.0000909  -0.0001316   0.0003315   0.0001280   0.0004923   0.0037225
           37          38          39          40          41          42
    1  -0.0214929  -0.0114055   0.0032208  -0.0024461   0.0023197  -0.0001367
    2  -0.0269739   0.0039320   0.0029636  -0.0034051  -0.0025173   0.0003817
    3   0.0032013   0.0012247   0.0038718  -0.0000651  -0.0003127  -0.0023581
    4  -0.0006318   0.0028200  -0.0000544   0.0003484  -0.0010074  -0.0008020
    5   0.0000517  -0.0008896   0.0012555  -0.0015343  -0.0010958  -0.0005780
    6   0.0030750  -0.0006347  -0.0012803   0.0000029   0.0007063  -0.0001352
    7   0.0000375   0.0000767  -0.0016369  -0.0000970   0.0001417   0.0000043
    8  -0.0007827  -0.0001561  -0.0007153  -0.0000632   0.0003314  -0.0000603
    9  -0.0013263   0.0004907  -0.0007321   0.0001783  -0.0000581   0.0002593
   10  -0.0004949   0.0002384   0.0000841   0.0004416   0.0001365   0.0002236
   11   0.0008029  -0.0002505  -0.0000769   0.0002224   0.0000696   0.0001451
   12   0.0001565   0.0002920  -0.0001378   0.0001812  -0.0001433  -0.0002014
   13  -0.0002839   0.0005416  -0.0000024   0.0000608  -0.0001871  -0.0000487
   14   0.0000620   0.0000339  -0.0000679  -0.0000201  -0.0000533  -0.0000046
   15  -0.0001331   0.0003162   0.0001119  -0.0000154  -0.0001128  -0.0000134
   16   0.0003851  -0.0001844  -0.0000452  -0.0000654  -0.0000562   0.0000240
   17  -0.0002437   0.0002451   0.0000199   0.0001558   0.0000472  -0.0000514
   18  -0.0001158   0.0001142   0.0000649  -0.0000250  -0.0000536   0.0002177
   19  -0.0005113   0.0003941   0.0000885  -0.0000922  -0.0001784   0.0000090
   20   0.0000240  -0.0000351   0.0000119  -0.0000145   0.0000042  -0.0000013
   21   0.0000846  -0.0000644  -0.0000320   0.0000178   0.0000265  -0.0000025
   22  -0.0006370   0.0004192   0.0000355   0.0003937   0.0001397  -0.0003204
   23   0.0007982  -0.0003056  -0.0001931   0.0000905   0.0000883  -0.0000527
   24   0.0003427  -0.0009238   0.0000399  -0.0002849   0.0003481  -0.0001253
   25  -0.0001906   0.0002615   0.0000172   0.0000692  -0.0001014   0.0000225
   26   0.0000397   0.0001323   0.0000581   0.0000111  -0.0001117  -0.0000143
   27   0.0000051  -0.0000337   0.0000264   0.0000055   0.0000107   0.0000049
   28  -0.0013453   0.0029420  -0.0000359   0.0004171  -0.0012297   0.0007134
   29  -0.0001431  -0.0008821  -0.0010262  -0.0014177  -0.0011007   0.0008866
   30  -0.0030971   0.0001113  -0.0005888  -0.0000338  -0.0004800  -0.0002211
   31   0.0006362  -0.0000354   0.0011848  -0.0000965   0.0001746   0.0000867
   32  -0.0005000  -0.0002130   0.0006741  -0.0000449   0.0003108   0.0001396
   33   0.0009834  -0.0005292  -0.0011858  -0.0000931  -0.0000162   0.0003327
   34  -0.1599066  -0.1137520   0.0131152   0.0046352   0.0196632  -0.0002326
   35  -0.0517975  -0.2360395   0.0077732  -0.0002853  -0.0395640   0.0003559
   36   0.0125558   0.0151233  -0.0587328  -0.0000736  -0.0018356   0.0037577
   37   0.5870736   0.0389253  -0.0541114  -0.0709763   0.0559061   0.0052435
   38   0.0389253   0.5280825  -0.0088705   0.0527009  -0.1318675  -0.0046720
   39  -0.0541114  -0.0088705   0.1237406   0.0051641  -0.0049505  -0.0239012
   40  -0.0709763   0.0527009   0.0051641   0.0973699  -0.0804367  -0.0092589
   41   0.0559061  -0.1318675  -0.0049505  -0.0804367   0.1903821   0.0071977
   42   0.0052435  -0.0046720  -0.0239012  -0.0092589   0.0071977   0.0132889
   43  -0.2969113   0.0310532   0.0264541  -0.0191891   0.0105727   0.0024333
   44  -0.0318909  -0.0963229   0.0040990   0.0342263  -0.0181617  -0.0037194
   45   0.0269897  -0.0032881  -0.0624088   0.0022920  -0.0010723   0.0030617
   46  -0.0190049  -0.0323547   0.0027536  -0.0060711  -0.0032243   0.0006489
   47  -0.0089935  -0.0161750   0.0011489   0.0031735   0.0033073  -0.0004009
   48   0.0024993   0.0037667   0.0026447   0.0006130   0.0003510  -0.0009861
   49  -0.0242316   0.0247676   0.0033187  -0.0041235   0.0006198   0.0008775
   50   0.0779278   0.0306567  -0.0091089  -0.0045268   0.0027831   0.0005250
   51   0.0026112  -0.0030634   0.0059583   0.0009485  -0.0000469   0.0035771
   52   0.0005108   0.0020067   0.0005151  -0.0001694   0.0000462   0.0000364
   53   0.0011818  -0.0035936  -0.0000578   0.0014676  -0.0006565  -0.0001599
   54   0.0005586  -0.0001267   0.0050881   0.0000220   0.0000011   0.0001542
   55  -0.0565734  -0.0306559   0.0067618   0.0012338  -0.0000805  -0.0002320
   56  -0.0314165  -0.0168850   0.0037732   0.0002892  -0.0000414  -0.0000467
   57   0.0067327   0.0036849  -0.0013809  -0.0002498   0.0000001  -0.0007449
   58   0.0007251   0.0001732  -0.0001627  -0.0005044   0.0009748   0.0000199
   59   0.0012297   0.0004474  -0.0001408   0.0010235  -0.0014566  -0.0001106
   60  -0.0001567  -0.0000232  -0.0005944   0.0000190  -0.0001036  -0.0002785
   61   0.0654738   0.0294445  -0.0073167  -0.0015953  -0.0041963   0.0007224
   62  -0.0283744  -0.0612902   0.0038879  -0.0016350   0.0013220   0.0002329
   63  -0.0067327  -0.0027016   0.0052644   0.0006900   0.0005108   0.0041490
   64  -0.0016540   0.0016205   0.0006536   0.0004562   0.0000023  -0.0000340
   65   0.0041735   0.0013679  -0.0004549   0.0000217  -0.0020198   0.0000079
   66   0.0006211  -0.0001879   0.0041622  -0.0000344   0.0000327   0.0001646
           43          44          45          46          47          48
    1   0.0006935  -0.0026455   0.0005871   0.0000304   0.0005482   0.0000042
    2  -0.0014842  -0.0035161   0.0004012  -0.0014283  -0.0005510   0.0001464
    3   0.0005461   0.0002335   0.0052053   0.0000002  -0.0000615   0.0001386
    4  -0.0003062   0.0000831   0.0007167  -0.0001064  -0.0000775   0.0000714
    5   0.0000852  -0.0001191  -0.0000021  -0.0000654   0.0000516  -0.0000619
    6  -0.0000125   0.0003714  -0.0003555   0.0005841   0.0004331  -0.0000411
    7   0.0005026   0.0002232   0.0000895   0.0000416  -0.0000227  -0.0000120
    8   0.0003134  -0.0001472   0.0000430  -0.0000485  -0.0000195   0.0000181
    9   0.0001760  -0.0001786   0.0000339  -0.0001777  -0.0001359  -0.0000240
   10  -0.0001296  -0.0001416   0.0000541   0.0000798   0.0000534  -0.0000179
   11  -0.0000464   0.0003289  -0.0000222   0.0001275  -0.0000154  -0.0000354
   12  -0.0002025  -0.0001796   0.0003211   0.0002238   0.0002060  -0.0000354
   13   0.0002165   0.0002065   0.0000934  -0.0001574  -0.0001739   0.0000206
   14  -0.0000066  -0.0000123  -0.0000154   0.0000006   0.0000084   0.0000079
   15   0.0001331   0.0001610  -0.0000709  -0.0001470  -0.0001444   0.0000285
   16  -0.0002791  -0.0003845   0.0000454   0.0002621   0.0002839  -0.0000275
   17   0.0000232  -0.0001357  -0.0000877  -0.0000424  -0.0000039   0.0000331
   18   0.0001320   0.0001135   0.0000524  -0.0001086  -0.0001120  -0.0000002
   19   0.0002956   0.0002119  -0.0000900  -0.0002962  -0.0002825   0.0000380
   20  -0.0000049   0.0000070   0.0000004  -0.0000008   0.0000057  -0.0000039
   21  -0.0000585  -0.0000439   0.0000323   0.0000556   0.0000537  -0.0000091
   22   0.0000663   0.0000639  -0.0000239  -0.0000483  -0.0000975   0.0000063
   23  -0.0000061   0.0002253   0.0002525   0.0001066   0.0000261  -0.0000434
   24  -0.0000205  -0.0000912   0.0001858   0.0000538   0.0000819   0.0000098
   25   0.0000017   0.0000091  -0.0000708  -0.0000345  -0.0000368   0.0000007
   26   0.0000295  -0.0000010   0.0000174  -0.0000055  -0.0000111  -0.0000048
   27   0.0000214   0.0000263  -0.0000231  -0.0000047  -0.0000068   0.0000022
   28  -0.0004518   0.0000148  -0.0006747  -0.0002929  -0.0002069  -0.0000228
   29  -0.0000180  -0.0000373  -0.0003275  -0.0000319   0.0000133   0.0001168
   30   0.0001388  -0.0002245  -0.0001293  -0.0005855  -0.0004726   0.0000830
   31   0.0004072   0.0002547  -0.0001639   0.0000751   0.0000026  -0.0000062
   32   0.0002211  -0.0001136  -0.0000535  -0.0000431  -0.0000041  -0.0000147
   33  -0.0003003   0.0001188   0.0000602   0.0001810   0.0001602  -0.0000530
   34  -0.0239257  -0.0238017   0.0035149  -0.0029855  -0.0000184   0.0007503
   35  -0.0782180   0.0309439   0.0086805   0.0044215   0.0014968  -0.0004681
   36   0.0038984   0.0024909   0.0044894   0.0007182   0.0000305   0.0034858
   37  -0.2969113  -0.0318909   0.0269897  -0.0190049  -0.0089935   0.0024993
   38   0.0310532  -0.0963229  -0.0032881  -0.0323547  -0.0161750   0.0037667
   39   0.0264541   0.0040990  -0.0624088   0.0027536   0.0011489   0.0026447
   40  -0.0191891   0.0342263   0.0022920  -0.0060711   0.0031735   0.0006130
   41   0.0105727  -0.0181617  -0.0010723  -0.0032243   0.0033073   0.0003510
   42   0.0024333  -0.0037194   0.0030617   0.0006489  -0.0004009  -0.0009861
   43   0.5885718  -0.0552600  -0.0530397  -0.0716533  -0.0566599   0.0059419
   44  -0.0552600   0.5549032   0.0032631  -0.0530415  -0.1306101   0.0062674
   45  -0.0530397   0.0032631   0.1202916   0.0058464   0.0066979  -0.0233018
   46  -0.0716533  -0.0530415   0.0058464   0.0940784   0.0840139  -0.0099640
   47  -0.0566599  -0.1306101   0.0066979   0.0840139   0.1859867  -0.0102809
   48   0.0059419   0.0062674  -0.0233018  -0.0099640  -0.0102809   0.0128588
   49  -0.1758887   0.1333149   0.0120977   0.0050018  -0.0229267   0.0001284
   50   0.0668638  -0.2631507  -0.0059095   0.0001518  -0.0429232   0.0003638
   51   0.0128867  -0.0135905  -0.0591525  -0.0000606   0.0029681   0.0044111
   52  -0.0105706  -0.0020481   0.0016180   0.0010954  -0.0011533  -0.0003973
   53   0.0272167   0.0022667  -0.0030994   0.0008667   0.0004469  -0.0001270
   54   0.0012821   0.0002508   0.0032769  -0.0004014   0.0000866  -0.0026944
   55   0.0647886  -0.0284342  -0.0063844  -0.0004266   0.0047030   0.0004793
   56   0.0295590  -0.0616192  -0.0026866   0.0018197   0.0017214  -0.0001847
   57  -0.0069655   0.0038008   0.0063187   0.0005030  -0.0005168   0.0042021
   58  -0.0003542  -0.0018307   0.0005357   0.0001598   0.0001051   0.0000010
   59  -0.0047244   0.0016651   0.0005498  -0.0000837  -0.0017092   0.0000262
   60   0.0005604   0.0002395   0.0042003   0.0000016   0.0000058   0.0001454
   61  -0.0571184   0.0311551   0.0061943   0.0007377  -0.0012219  -0.0001354
   62   0.0304004  -0.0163399  -0.0033387  -0.0001737   0.0004302   0.0000122
   63   0.0062248  -0.0034304  -0.0013655  -0.0001570   0.0001276  -0.0005766
   64   0.0012404  -0.0002856  -0.0002275  -0.0004852  -0.0010127   0.0000288
   65   0.0000825  -0.0000457  -0.0000000  -0.0009646  -0.0014721   0.0001150
   66  -0.0002201   0.0000192  -0.0007249   0.0000355   0.0001313  -0.0002882
           49          50          51          52          53          54
    1   0.0010140   0.0000184  -0.0002749  -0.0001134  -0.0000000   0.0000315
    2   0.0000090  -0.0012375  -0.0000085  -0.0000006   0.0000659   0.0000014
    3  -0.0002180   0.0000105  -0.0013626   0.0000287   0.0000009   0.0001895
    4  -0.0002137   0.0000033  -0.0001288   0.0000330   0.0000008   0.0000431
    5   0.0000032   0.0000942   0.0000029   0.0000006  -0.0000255  -0.0000000
    6   0.0004235   0.0000026   0.0002214   0.0000159  -0.0000001   0.0000074
    7  -0.0002097  -0.0000058   0.0001758   0.0000084  -0.0000004  -0.0000096
    8  -0.0000039   0.0001887   0.0000036  -0.0000002   0.0000085  -0.0000003
    9  -0.0002624  -0.0000076   0.0000550  -0.0000124  -0.0000004  -0.0000376
   10   0.0000780   0.0000028  -0.0000323   0.0000049   0.0000001   0.0000082
   11  -0.0000021   0.0000085  -0.0000066  -0.0000006   0.0000325  -0.0000004
   12  -0.0000268  -0.0000031  -0.0001597   0.0000029  -0.0000005   0.0000140
   13  -0.0001800  -0.0000014  -0.0000431   0.0000101   0.0000000  -0.0000005
   14  -0.0000004  -0.0000045   0.0000036   0.0000001  -0.0000060  -0.0000001
   15  -0.0000979   0.0000009   0.0000562   0.0000061   0.0000002  -0.0000115
   16   0.0002157   0.0000066  -0.0000236  -0.0000126  -0.0000004   0.0000019
   17  -0.0000008   0.0000081   0.0000015   0.0000008  -0.0000273   0.0000012
   18  -0.0000771  -0.0000024  -0.0000383   0.0000040   0.0000005   0.0000138
   19  -0.0001532  -0.0000003   0.0000670   0.0000075   0.0000000  -0.0000029
   20   0.0000009  -0.0000107  -0.0000002  -0.0000001   0.0000027  -0.0000002
   21   0.0000252   0.0000003  -0.0000237  -0.0000017  -0.0000001  -0.0000049
   22  -0.0000045  -0.0000034  -0.0000159   0.0000110  -0.0000000  -0.0000035
   23   0.0000036   0.0000243  -0.0000034  -0.0000006   0.0000085  -0.0000009
   24   0.0002253  -0.0000013  -0.0000642  -0.0000154  -0.0000001   0.0000006
   25  -0.0000556   0.0000001   0.0000310   0.0000030  -0.0000000  -0.0000025
   26   0.0000007   0.0000007   0.0000006  -0.0000000  -0.0000023   0.0000001
   27  -0.0000241  -0.0000003   0.0000102   0.0000005   0.0000000  -0.0000013
   28  -0.0003242   0.0000046   0.0002345   0.0000193   0.0000001  -0.0000430
   29  -0.0000101   0.0000630   0.0000036   0.0000002  -0.0000070   0.0000008
   30  -0.0004386  -0.0000045   0.0001788  -0.0000098   0.0000005   0.0000303
   31  -0.0001310  -0.0000002  -0.0001000   0.0000058  -0.0000001   0.0000018
   32   0.0000025   0.0001325  -0.0000014   0.0000001   0.0000072  -0.0000004
   33   0.0002892  -0.0000017   0.0000590   0.0000003  -0.0000005  -0.0000427
   34  -0.0014825   0.0002856   0.0002098   0.0006163   0.0000066  -0.0002075
   35   0.0002869  -0.0640535   0.0005987   0.0000019  -0.0010824  -0.0000309
   36   0.0002544   0.0005961   0.0005749  -0.0002186  -0.0000020  -0.0012725
   37  -0.0242316   0.0779278   0.0026112   0.0005108   0.0011818   0.0005586
   38   0.0247676   0.0306567  -0.0030634   0.0020067  -0.0035936  -0.0001267
   39   0.0033187  -0.0091089   0.0059583   0.0005151  -0.0000578   0.0050881
   40  -0.0041235  -0.0045268   0.0009485  -0.0001694   0.0014676   0.0000220
   41   0.0006198   0.0027831  -0.0000469   0.0000462  -0.0006565   0.0000011
   42   0.0008775   0.0005250   0.0035771   0.0000364  -0.0001599   0.0001542
   43  -0.1758887   0.0668638   0.0128867  -0.0105706   0.0272167   0.0012821
   44   0.1333149  -0.2631507  -0.0135905  -0.0020481   0.0022667   0.0002508
   45   0.0120977  -0.0059095  -0.0591525   0.0016180  -0.0030994   0.0032769
   46   0.0050018   0.0001518  -0.0000606   0.0010954   0.0008667  -0.0004014
   47  -0.0229267  -0.0429232   0.0029681  -0.0011533   0.0004469   0.0000866
   48   0.0001284   0.0003638   0.0044111  -0.0003973  -0.0001270  -0.0026944
   49   0.7401002  -0.0005613  -0.0701043  -0.3428031  -0.0008880   0.0349150
   50  -0.0005613   0.6649264  -0.0048495  -0.0009207  -0.0530678   0.0002270
   51  -0.0701043  -0.0048495   0.1299163   0.0348979   0.0002665  -0.0383681
   52  -0.3428031  -0.0009207   0.0348979   0.3601754   0.0009235  -0.0381975
   53  -0.0008880  -0.0530678   0.0002665   0.0009235   0.0574146  -0.0004196
   54   0.0349150   0.0002270  -0.0383681  -0.0381975  -0.0004196   0.0278952
   55  -0.1740380  -0.0657143   0.0138326  -0.0103559  -0.0273148   0.0018223
   56  -0.1322100  -0.2642811   0.0172586   0.0019606   0.0020661  -0.0001594
   57   0.0143519   0.0095974  -0.0597045   0.0015616   0.0031395   0.0032214
   58   0.0047551   0.0003263  -0.0000229   0.0011435  -0.0008689  -0.0003935
   59   0.0233869  -0.0428599  -0.0022537   0.0011784   0.0004309  -0.0001454
   60  -0.0002457   0.0003826   0.0044646  -0.0004151   0.0000705  -0.0026918
   61  -0.0231927  -0.0783114   0.0040335   0.0005369  -0.0011316   0.0005310
   62  -0.0251494   0.0298854   0.0026332  -0.0019528  -0.0036153   0.0003034
   63   0.0036768   0.0086850   0.0058245   0.0005444   0.0002090   0.0050838
   64  -0.0041387   0.0044738   0.0008774  -0.0001562  -0.0014600   0.0000446
   65  -0.0006529   0.0028073   0.0000820  -0.0000421  -0.0006665   0.0000118
   66   0.0009095  -0.0005027   0.0035664   0.0000359   0.0001798   0.0001497
           55          56          57          58          59          60
    1   0.0006482   0.0026662   0.0005469   0.0000352  -0.0005460   0.0000107
    2   0.0015214  -0.0034940  -0.0002143   0.0014379  -0.0005449  -0.0001406
    3   0.0005196  -0.0000741   0.0052389  -0.0000353   0.0000777   0.0001441
    4  -0.0003186  -0.0000770   0.0007368  -0.0001093   0.0000803   0.0000707
    5  -0.0000848  -0.0001321  -0.0000061   0.0000746   0.0000443   0.0000597
    6  -0.0000077  -0.0003735  -0.0003504   0.0005891  -0.0004360  -0.0000389
    7   0.0005197  -0.0002094   0.0000877   0.0000407   0.0000222  -0.0000127
    8  -0.0003051  -0.0001468  -0.0000501   0.0000448  -0.0000157  -0.0000174
    9   0.0001945   0.0001874   0.0000306  -0.0001820   0.0001388  -0.0000238
   10  -0.0001262   0.0001432   0.0000437   0.0000809  -0.0000552  -0.0000161
   11   0.0000395   0.0003336   0.0000462  -0.0001208  -0.0000208   0.0000310
   12  -0.0002091   0.0001795   0.0003190   0.0002273  -0.0002029  -0.0000334
   13   0.0002184  -0.0002026   0.0000988  -0.0001594   0.0001733   0.0000181
   14   0.0000092  -0.0000145   0.0000047  -0.0000037   0.0000109  -0.0000060
   15   0.0001335  -0.0001607  -0.0000676  -0.0001487   0.0001438   0.0000267
   16  -0.0002830   0.0003734   0.0000379   0.0002640  -0.0002815  -0.0000239
   17  -0.0000212  -0.0001412   0.0000729   0.0000400   0.0000006  -0.0000291
   18   0.0001333  -0.0001032   0.0000456  -0.0001102   0.0001113  -0.0000002
   19   0.0002967  -0.0002116  -0.0000860  -0.0002978   0.0002792   0.0000344
   20   0.0000014   0.0000100   0.0000009   0.0000034   0.0000029   0.0000032
   21  -0.0000595   0.0000438   0.0000323   0.0000557  -0.0000531  -0.0000083
   22   0.0000676  -0.0000627  -0.0000192  -0.0000501   0.0000950   0.0000040
   23   0.0000087   0.0002248  -0.0002321  -0.0001068   0.0000241   0.0000405
   24  -0.0000166   0.0000842   0.0001905   0.0000578  -0.0000822   0.0000098
   25   0.0000007  -0.0000100  -0.0000732  -0.0000349   0.0000362   0.0000007
   26  -0.0000299  -0.0000006  -0.0000188   0.0000064  -0.0000117   0.0000053
   27   0.0000228  -0.0000262  -0.0000224  -0.0000048   0.0000072   0.0000020
   28  -0.0004597   0.0000013  -0.0006894  -0.0002967   0.0002069  -0.0000240
   29   0.0000324  -0.0000249   0.0003091   0.0000140   0.0000225  -0.0001119
   30   0.0001344   0.0002235  -0.0001283  -0.0005876   0.0004650   0.0000787
   31   0.0004044  -0.0002575  -0.0001529   0.0000745  -0.0000012  -0.0000075
   32  -0.0002240  -0.0001158   0.0000576   0.0000471  -0.0000066   0.0000138
   33  -0.0002875  -0.0001177   0.0000546   0.0001812  -0.0001585  -0.0000510
   34  -0.0249508   0.0234045   0.0032120  -0.0029614  -0.0000003   0.0007506
   35   0.0778258   0.0317275  -0.0090994  -0.0044553   0.0014576   0.0005116
   36   0.0025375  -0.0029839   0.0047043   0.0008225  -0.0000018   0.0034719
   37  -0.0565734  -0.0314165   0.0067327   0.0007251   0.0012297  -0.0001567
   38  -0.0306559  -0.0168850   0.0036849   0.0001732   0.0004474  -0.0000232
   39   0.0067618   0.0037732  -0.0013809  -0.0001627  -0.0001408  -0.0005944
   40   0.0012338   0.0002892  -0.0002498  -0.0005044   0.0010235   0.0000190
   41  -0.0000805  -0.0000414   0.0000001   0.0009748  -0.0014566  -0.0001036
   42  -0.0002320  -0.0000467  -0.0007449   0.0000199  -0.0001106  -0.0002785
   43   0.0647886   0.0295590  -0.0069655  -0.0003542  -0.0047244   0.0005604
   44  -0.0284342  -0.0616192   0.0038008  -0.0018307   0.0016651   0.0002395
   45  -0.0063844  -0.0026866   0.0063187   0.0005357   0.0005498   0.0042003
   46  -0.0004266   0.0018197   0.0005030   0.0001598  -0.0000837   0.0000016
   47   0.0047030   0.0017214  -0.0005168   0.0001051  -0.0017092   0.0000058
   48   0.0004793  -0.0001847   0.0042021   0.0000010   0.0000262   0.0001454
   49  -0.1740380  -0.1322100   0.0143519   0.0047551   0.0233869  -0.0002457
   50  -0.0657143  -0.2642811   0.0095974   0.0003263  -0.0428599   0.0003826
   51   0.0138326   0.0172586  -0.0597045  -0.0000229  -0.0022537   0.0044646
   52  -0.0103559   0.0019606   0.0015616   0.0011435   0.0011784  -0.0004151
   53  -0.0273148   0.0020661   0.0031395  -0.0008689   0.0004309   0.0000705
   54   0.0018223  -0.0001594   0.0032214  -0.0003935  -0.0001454  -0.0026918
   55   0.5876086   0.0545280  -0.0544337  -0.0730114   0.0574939   0.0051499
   56   0.0545280   0.5556495  -0.0110102   0.0538865  -0.1299830  -0.0047752
   57  -0.0544337  -0.0110102   0.1208976   0.0050927  -0.0051884  -0.0231948
   58  -0.0730114   0.0538865   0.0050927   0.0959314  -0.0852478  -0.0088126
   59   0.0574939  -0.1299830  -0.0051884  -0.0852478   0.1850141   0.0077637
   60   0.0051499  -0.0047752  -0.0231948  -0.0088126   0.0077637   0.0126591
   61  -0.2965540   0.0301875   0.0267345  -0.0193764   0.0089730   0.0024091
   62  -0.0327676  -0.0963684   0.0041487   0.0323585  -0.0158277  -0.0034981
   63   0.0273083  -0.0031966  -0.0626315   0.0022840  -0.0008577   0.0027049
   64  -0.0187072  -0.0341751   0.0029305  -0.0060528  -0.0032374   0.0006848
   65  -0.0105303  -0.0184838   0.0014742   0.0031415   0.0033153  -0.0004220
   66   0.0025978   0.0041457   0.0029718   0.0005938   0.0003477  -0.0009926
           61          62          63          64          65          66
    1  -0.0215827   0.0111669   0.0030578  -0.0023757  -0.0023622  -0.0000960
    2   0.0267545   0.0041295  -0.0029367   0.0033089  -0.0023605  -0.0003796
    3   0.0026739  -0.0012369   0.0038806  -0.0001509   0.0003196  -0.0023660
    4  -0.0005896  -0.0028397  -0.0000158   0.0003306   0.0010153  -0.0008051
    5   0.0000216  -0.0009004  -0.0012788   0.0015122  -0.0010479   0.0005762
    6   0.0030861   0.0006958  -0.0012745  -0.0000527  -0.0006881  -0.0001433
    7   0.0000188  -0.0000861  -0.0016512  -0.0001064  -0.0001353  -0.0000001
    8   0.0007687  -0.0001623   0.0007173   0.0000636   0.0003063   0.0000687
    9  -0.0013744  -0.0005192  -0.0007662   0.0001888   0.0000664   0.0002713
   10  -0.0004981  -0.0002316   0.0001011   0.0004403  -0.0001366   0.0002148
   11  -0.0007810  -0.0002630   0.0000714  -0.0002202   0.0000656  -0.0001517
   12   0.0001705  -0.0002861  -0.0001310   0.0001863   0.0001403  -0.0001959
   13  -0.0002822  -0.0005463   0.0000038   0.0000598   0.0001869  -0.0000509
   14  -0.0000644   0.0000298   0.0000749   0.0000196  -0.0000497   0.0000051
   15  -0.0001298  -0.0003213   0.0001153  -0.0000162   0.0001162  -0.0000163
   16   0.0003876   0.0001904  -0.0000520  -0.0000652   0.0000479   0.0000220
   17   0.0002269   0.0002398  -0.0000094  -0.0001410   0.0000384   0.0000526
   18  -0.0001327  -0.0001270   0.0000733  -0.0000099   0.0000446   0.0002051
   19  -0.0005000  -0.0003921   0.0000937  -0.0000960   0.0001778   0.0000058
   20  -0.0000179  -0.0000321  -0.0000136   0.0000144   0.0000038   0.0000021
   21   0.0000838   0.0000639  -0.0000351   0.0000179  -0.0000260  -0.0000010
   22  -0.0006086  -0.0004023   0.0000457   0.0003605  -0.0001237  -0.0003037
   23  -0.0007824  -0.0002720   0.0001832  -0.0001075   0.0000745   0.0000543
   24   0.0003770   0.0009429   0.0000216  -0.0002880  -0.0003473  -0.0001179
   25  -0.0001895  -0.0002611   0.0000227   0.0000674   0.0001014   0.0000211
   26  -0.0000385   0.0001346  -0.0000583  -0.0000090  -0.0001125   0.0000142
   27   0.0000057   0.0000298   0.0000272   0.0000059  -0.0000069   0.0000043
   28  -0.0013920  -0.0029979   0.0000242   0.0004244   0.0012286   0.0006628
   29   0.0000725  -0.0008537   0.0010433   0.0013851  -0.0010384  -0.0008218
   30  -0.0030829  -0.0001301  -0.0006311  -0.0000764   0.0005210  -0.0001963
   31   0.0006306   0.0000639   0.0011690  -0.0000946  -0.0001742   0.0000909
   32   0.0005288  -0.0002077  -0.0006994   0.0000413   0.0003158  -0.0001316
   33   0.0009637   0.0005332  -0.0011660  -0.0000991   0.0000185   0.0003315
   34  -0.1617090   0.1150903   0.0109675   0.0048518  -0.0192952   0.0001280
   35   0.0530918  -0.2355979  -0.0043895   0.0007362  -0.0396779   0.0004923
   36   0.0116444  -0.0116561  -0.0582821  -0.0000840   0.0026598   0.0037225
   37   0.0654738  -0.0283744  -0.0067327  -0.0016540   0.0041735   0.0006211
   38   0.0294445  -0.0612902  -0.0027016   0.0016205   0.0013679  -0.0001879
   39  -0.0073167   0.0038879   0.0052644   0.0006536  -0.0004549   0.0041622
   40  -0.0015953  -0.0016350   0.0006900   0.0004562   0.0000217  -0.0000344
   41  -0.0041963   0.0013220   0.0005108   0.0000023  -0.0020198   0.0000327
   42   0.0007224   0.0002329   0.0041490  -0.0000340   0.0000079   0.0001646
   43  -0.0571184   0.0304004   0.0062248   0.0012404   0.0000825  -0.0002201
   44   0.0311551  -0.0163399  -0.0034304  -0.0002856  -0.0000457   0.0000192
   45   0.0061943  -0.0033387  -0.0013655  -0.0002275  -0.0000000  -0.0007249
   46   0.0007377  -0.0001737  -0.0001570  -0.0004852  -0.0009646   0.0000355
   47  -0.0012219   0.0004302   0.0001276  -0.0010127  -0.0014721   0.0001313
   48  -0.0001354   0.0000122  -0.0005766   0.0000288   0.0001150  -0.0002882
   49  -0.0231927  -0.0251494   0.0036768  -0.0041387  -0.0006529   0.0009095
   50  -0.0783114   0.0298854   0.0086850   0.0044738   0.0028073  -0.0005027
   51   0.0040335   0.0026332   0.0058245   0.0008774   0.0000820   0.0035664
   52   0.0005369  -0.0019528   0.0005444  -0.0001562  -0.0000421   0.0000359
   53  -0.0011316  -0.0036153   0.0002090  -0.0014600  -0.0006665   0.0001798
   54   0.0005310   0.0003034   0.0050838   0.0000446   0.0000118   0.0001497
   55  -0.2965540  -0.0327676   0.0273083  -0.0187072  -0.0105303   0.0025978
   56   0.0301875  -0.0963684  -0.0031966  -0.0341751  -0.0184838   0.0041457
   57   0.0267345   0.0041487  -0.0626315   0.0029305   0.0014742   0.0029718
   58  -0.0193764   0.0323585   0.0022840  -0.0060528   0.0031415   0.0005938
   59   0.0089730  -0.0158277  -0.0008577  -0.0032374   0.0033153   0.0003477
   60   0.0024091  -0.0034981   0.0027049   0.0006848  -0.0004220  -0.0009926
   61   0.5870452  -0.0396493  -0.0538687  -0.0696257  -0.0550356   0.0064183
   62  -0.0396493   0.5280994   0.0009755  -0.0518051  -0.1325306   0.0066603
   63  -0.0538687   0.0009755   0.1236906   0.0062670   0.0069747  -0.0239770
   64  -0.0696257  -0.0518051   0.0062670   0.0953257   0.0792753  -0.0108473
   65  -0.0550356  -0.1325306   0.0069747   0.0792753   0.1912110  -0.0106067
   66   0.0064183   0.0066603  -0.0239770  -0.0108473  -0.0106067   0.0134697
 **********************************************************************
 **                                                                  **
 **                       VIBRATIONAL ANALYSIS                       **
 **                       --------------------                       **
 **                                                                  **
 **        VIBRATIONAL FREQUENCIES (CM**-1) AND NORMAL MODES         **
 **     FORCE CONSTANTS (mDYN/ANGSTROM) AND REDUCED MASSES (AMU)     **
 **                  INFRARED INTENSITIES (KM/MOL)                   **
 **                                                                  **
 **********************************************************************


 Mode:                 1                      2                      3
 Frequency:        26.84                  34.02                  40.58
 Force Cnst:      0.0113                 0.0192                 0.0212
 Red. Mass:      26.6688                28.0973                21.8390
 IR Active:          YES                    YES                    YES
 IR Intens:        0.012                  0.012                  0.044
 Raman Active:       YES                    YES                    YES
               X      Y      Z        X      Y      Z        X      Y      Z
 C         -0.000  0.063 -0.002    0.000 -0.180  0.006   -0.003 -0.006 -0.154
 C         -0.001 -0.094  0.000    0.002 -0.164  0.005   -0.078 -0.003 -0.092
 Cl        -0.003 -0.287  0.002    0.004 -0.379  0.008   -0.191 -0.008 -0.140
 C         -0.001 -0.116  0.001    0.002  0.037 -0.001   -0.068  0.002  0.010
 Cl        -0.002 -0.363  0.006    0.005  0.110 -0.004   -0.173  0.006  0.089
 C          0.000  0.053 -0.001    0.001  0.203 -0.004    0.023  0.004  0.046
 Cl         0.000  0.055 -0.000    0.001  0.551 -0.012    0.044  0.014  0.176
 C          0.001  0.218 -0.003   -0.002  0.103 -0.001    0.100 -0.000 -0.013
 H          0.002  0.340 -0.005   -0.003  0.201 -0.003    0.171  0.001  0.016
 C          0.001  0.215 -0.004   -0.002 -0.091  0.004    0.085 -0.005 -0.113
 Cl         0.002  0.400 -0.006   -0.005 -0.184  0.007    0.182 -0.010 -0.182
 C          0.000  0.041 -0.002    0.000 -0.127  0.006   -0.005 -0.004 -0.181
 C          0.037  0.028  0.109   -0.090 -0.071  0.026    0.001 -0.002 -0.107
 Cl         0.081  0.047  0.222   -0.200 -0.135  0.053   -0.021 -0.006 -0.264
[truncated: 49,975 more chars]
