# Supplementary material for: Quantum Chemical Investigation of Polychlorinated Dibenzodioxins, Dibenzofurans and Biphenyls: Relative Stability and Planarity Analysis
Source: Molecules. 2020 Dec 3;25(23):5697. doi: 10.3390/molecules25235697 (PMC7730433; doi:10.3390/molecules25235697)
Supplement: Supplementary file 1 [file molecules-25-05697-s001.zip › PCB/B3LYP/ClClClHClClClHClH.out]

                  Welcome to Q-Chem
     A Quantum Leap Into The Future Of Chemistry


 Q-Chem 5.2 (devel), Q-Chem, Inc., Pleasanton, CA (2019)

 Yihan Shao,  Zhengting Gan,  E. Epifanovsky,  A. T. B. Gilbert,  M. Wormit,  
 J. Kussmann,  A. W. Lange,  A. Behn,  Jia Deng,  Xintian Feng,  D. Ghosh,  
 M. Goldey,  P. R. Horn,  L. D. Jacobson,  I. Kaliman,  T. Kus,  A. Landau,  
 Jie Liu,  E. I. Proynov,  R. M. Richard,  R. P. Steele,  E. J. Sundstrom,  
 H. L. Woodcock III,  P. M. Zimmerman,  D. Zuev,  B. Albrecht,  E. Alguire,  
 S. A. Baeppler,  D. Barton,  Z. Benda,  Y. A. Bernard,  E. J. Berquist,  
 K. B. Bravaya,  H. Burton,  D. Casanova,  Chun-Min Chang,  Yunqing Chen,  
 A. Chien,  K. D. Closser,  M. P. Coons,  S. Coriani,  S. Dasgupta,  
 A. L. Dempwolff,  M. Diedenhofen,  Hainam Do,  R. G. Edgar,  Po-Tung Fang,  
 S. Faraji,  S. Fatehi,  Qingguo Feng,  K. D. Fenk,  J. Fosso-Tande,  
 J. Gayvert,  Qinghui Ge,  A. Ghysels,  G. Gidofalvi,  J. Gomes,  
 J. Gonthier,  A. Gunina,  D. Hait,  M. W. D. Hanson-Heine,  
 P. H. P. Harbach,  A. W. Hauser,  M. F. Herbst,  J. E. Herr,  
 E. G. Hohenstein,  Z. C. Holden,  Kerwin Hui,  B. C. Huynh,  T.-C. Jagau,  
 Hyunjun Ji,  B. Kaduk,  K. Khistyaev,  Jaehoon Kim,  P. Klunzinger,  K. Koh,  
 D. Kosenkov,  L. Koulias,  T. Kowalczyk,  C. M. Krauter,  A. Kunitsa,  
 Ka Un Lao,  A. Laurent,  K. V. Lawler,  Joonho Lee,  D. Lefrancois,  
 S. Lehtola,  D. S. Levine,  Yi-Pei Li,  You-Sheng Lin,  Fenglai Liu,  
 E. Livshits,  A. Luenser,  P. Manohar,  E. Mansoor,  S. F. Manzer,  
 Shan-Ping Mao,  Yuezhi Mao,  N. Mardirossian,  A. V. Marenich,  
 T. Markovich,  L. A. Martinez-Martinez,  S. A. Maurer,  N. J. Mayhall,  
 S. C. McKenzie,  J.-M. Mewes,  P. Morgante,  A. F. Morrison,  
 J. W. Mullinax,  K. Nanda,  T. S. Nguyen-Beck,  R. Olivares-Amaya,  
 J. A. Parkhill,  Zheng Pei,  T. M. Perrine,  F. Plasser,  P. Pokhilko,  
 S. Prager,  A. Prociuk,  E. Ramos,  D. R. Rehn,  F. Rob,  M. Scheurer,  
 M. Schneider,  N. Sergueev,  S. M. Sharada,  S. Sharma,  D. W. Small,  
 T. Stauch,  T. Stein,  Yu-Chuan Su,  A. J. W. Thom,  A. Tkatchenko,  
 T. Tsuchimochi,  N. M. Tubman,  L. Vogt,  M. L. Vidal,  O. Vydrov,  
 M. A. Watson,  J. Wenzel,  M. de Wergifosse,  T. A. Wesolowski,  A. White,  
 J. Witte,  A. Yamada,  Jun Yang,  K. Yao,  S. Yeganeh,  S. R. Yost,  
 Zhi-Qiang You,  A. Zech,  Igor Ying Zhang,  Xing Zhang,  Yan Zhao,  
 Ying Zhu,  B. R. Brooks,  G. K. L. Chan,  C. J. Cramer,  M. S. Gordon,  
 W. J. Hehre,  A. Klamt,  M. W. Schmidt,  C. D. Sherrill,  D. G. Truhlar,  
 A. Aspuru-Guzik,  R. Baer,  A. T. Bell,  N. A. Besley,  Jeng-Da Chai,  
 A. E. DePrince, III,  R. A. DiStasio Jr.,  A. Dreuw,  B. D. Dunietz,  
 T. R. Furlani,  Chao-Ping Hsu,  Yousung Jung,  Jing Kong,  D. S. Lambrecht,  
 WanZhen Liang,  C. Ochsenfeld,  V. A. Rassolov,  L. V. Slipchenko,  
 J. E. Subotnik,  T. Van Voorhis,  J. M. Herbert,  A. I. Krylov,  
 P. M. W. Gill,  M. Head-Gordon

 Contributors to earlier versions of Q-Chem not listed above: 
 R. D. Adamson,  B. Austin,  J. Baker,  G. J. O. Beran,  K. Brandhorst,  
 S. T. Brown,  E. F. C. Byrd,  A. K. Chakraborty,  C.-L. Cheng,  
 Siu Hung Chien,  D. M. Chipman,  D. L. Crittenden,  H. Dachsel,  
 R. J. Doerksen,  A. D. Dutoi,  L. Fusti-Molnar,  W. A. Goddard III,  
 A. Golubeva-Zadorozhnaya,  S. R. Gwaltney,  G. Hawkins,  A. Heyden,  
 S. Hirata,  G. Kedziora,  F. J. Keil,  C. Kelley,  Jihan Kim,  R. A. King,  
 R. Z. Khaliullin,  P. P. Korambath,  W. Kurlancheek,  A. M. Lee,  M. S. Lee,  
 S. V. Levchenko,  Ching Yeh Lin,  D. Liotard,  R. C. Lochan,  I. Lotan,  
 P. E. Maslen,  N. Nair,  D. P. O'Neill,  D. Neuhauser,  E. Neuscamman,  
 C. M. Oana,  R. Olson,  B. Peters,  R. Peverati,  P. A. Pieniazek,  
 Y. M. Rhee,  J. Ritchie,  M. A. Rohrdanz,  E. Rosta,  N. J. Russ,  
 H. F. Schaefer III,  N. E. Schultz,  N. Shenvi,  A. C. Simmonett,  A. Sodt,  
 D. Stuck,  K. S. Thanthiriwatte,  V. Vanovschi,  Tao Wang,  A. Warshel,  
 C. F. Williams,  Q. Wu,  X. Xu,  W. Zhang

 Please cite Q-Chem as follows:
 Y. Shao et al., Mol. Phys. 113, 184-215 (2015)
 DOI: 10.1080/00268976.2014.952696

 Q-Chem 5.2.1 for Intel X86 EM64T Linux

 Parts of Q-Chem use Armadillo 8.300.2 (Tropical Shenanigans).
 http://arma.sourceforge.net/

 Q-Chem begins on Fri Jan 10 14:07:07 2020  

Host: 
0

     Scratch files written to /scratch/taweetham/qchem1833//
NAlpha2: 194
NElect   194
Mult     1

 Q-Chem warning in module libgen/rem_setup.C, line 2168:

 Setting Thresh to 1e-14


Checking the input file for inconsistencies... 	...done.

--------------------------------------------------------------
User input:
--------------------------------------------------------------
$MOLECULE
0 1
C 
C  1 1.394960
Cl  2 CCl 1 119.528007
C  2 1.386606 1 120.846377 3 178.766605 0
Cl  4 CCl 2 119.698148 1 -179.612229 0
C  4 1.387279 2 120.235871 1 -0.083363 0
Cl  6 CCl 4 120.254637 2 -179.958574 0
C  6 1.387279 4 119.490737 2 0.041992 0
H  8 CH 6 120.064298 4 179.568218 0
C  8 1.386606 6 120.235863 4 0.041336 0
Cl  10 CCl 8 119.614146 6 178.681836 0
C  1 1.488550 2 120.827489 3 1.275929 0
C  12 1.394960 1 120.827496 2 44.635695 0
Cl  13 CCl 12 119.528011 1 1.275194 0
C  13 1.386606 12 120.846392 1 -179.957497 0
Cl  15 CCl 13 119.698155 12 -179.612829 0
C  15 1.387278 13 120.235860 12 -0.083872 0
H  17 CH 15 120.254633 13 -179.958492 0
C  17 1.387279 15 119.490737 13 0.041666 0
Cl  19 CCl 17 120.064293 15 179.568399 0
C  19 1.386606 17 120.235874 15 0.041790 0
H  21 CH 19 119.614152 17 178.681599 0

CH=1.08273
CCl=1.75400
$END

$REM
   JOB_TYPE	OPTIMIZATION
   BASIS	6-311++G**
   METHOD	B3LYP
   SYM_IGNORE	TRUE
   SCF_GUESS_ALWAYS     TRUE
   SYM_IGNORE   TRUE
   S2THRESH     15
   THRESH       15
$END

--------------------------------------------------------------
 ----------------------------------------------------------------
             Standard Nuclear Orientation (Angstroms)
    I     Atom           X                Y                Z
 ----------------------------------------------------------------
    1      C       0.0000000000     0.0000000000     0.0000000000
    2      C       0.0000000000     0.0000000000     1.3949600000
    3      Cl      1.5261815140     0.0000000000     2.2594170471
    4      C      -1.1901880373     0.0256249026     2.1059255403
    5      Cl     -1.1548436435     0.0351778398     3.8595433764
    6      C      -2.4041742747     0.0535064326     1.4351028665
    7      Cl     -3.9099833729     0.0870232313     2.3339530118
    8      C      -2.4180259722     0.0546630380     0.0478935036
    9      H      -3.3603520375     0.0692493833    -0.4851290834
   10      C      -1.2274122092     0.0272853135    -0.6622934626
   11      Cl     -1.2645630159    -0.0058824468    -2.4155862839
   12      C       1.2779219872    -0.0284629571    -0.7628147595
   13      C       2.3095886281    -0.8932703637    -0.3971844912
   14      Cl      2.0841394724    -1.9836059182     0.9581225060
   15      C       3.5004827568    -0.9194878930    -1.1069450245
   16      Cl      4.7739092873    -2.0261183446    -0.6270805489
   17      C       3.6821124948    -0.0819958503    -2.1978886372
   18      H       4.6116429624    -0.1026930066    -2.7527300472
   19      C       2.6636000698     0.7822218600    -2.5724593424
   20      Cl      2.8813918386     1.8556545918    -3.9424319391
   21      C       1.4736782845     0.8090230106    -1.8610916159
   22      H       0.6936781770     1.5025559907    -2.1490431582
 ----------------------------------------------------------------
 Nuclear Repulsion Energy =        2397.24289671 hartrees
 There are       97 alpha and       97 beta electrons
 Requested basis set is 6-311++G(d,p)
 There are 178 shells and 495 basis functions

 Total QAlloc Memory Limit   2000 MB
 Mega-Array Size       188 MB
 MEM_STATIC part       192 MB
 A cutoff of  1.0D-15 yielded  11688 shell pairs
 There are    100318 function pairs (    107872 Cartesian)
 Smallest overlap matrix eigenvalue = 2.02E-07
 Linear dependence detected in AO basis
 Number of orthogonalized atomic orbitals = 489
 Maximum deviation from orthogonality = 3.255E-10

 Scale SEOQF with 1.000000e-01/1.000000e-01/1.000000e-01

 Standard Electronic Orientation quadrupole field applied
 Nucleus-field energy     =    -0.0000000429 hartrees
 Guess from superposition of atomic densities
 Warning:  Energy on first SCF cycle will be non-variational
 SAD guess density has 194.000000 electrons

 -----------------------------------------------------------------------
  General SCF calculation program by
  Eric Jon Sundstrom, Paul Horn, Yuezhi Mao, Dmitri Zuev, Alec White,
  David Stuck, Shaama M.S., Shane Yost, Joonho Lee, David Small,
  Daniel Levine, Susi Lehtola, Hugh Burton, Evgeny Epifanovsky,
  Bang C. Huynh
 -----------------------------------------------------------------------
 Exchange:     0.2000 Hartree-Fock + 0.0800 Slater + 0.7200 B88
 Correlation:  0.1900 VWN1RPA + 0.8100 LYP
 Using SG-1 standard quadrature grid
 A restricted SCF calculation will be
 performed using DIIS
 SCF converges when DIIS error is below 1.0e-08
 ---------------------------------------
  Cycle       Energy         DIIS error
 ---------------------------------------
    1   -3685.3850016238      2.78e-02  
    2   -3680.5652650474      1.99e-03  
    3   -3680.4852887635      2.47e-03  
    4   -3680.6713611944      5.99e-04  
    5   -3680.6815574854      2.58e-04  
    6   -3680.6833958796      9.54e-05  
    7   -3680.6836466865      2.85e-05  
    8   -3680.6836683965      9.58e-06  
    9   -3680.6836707430      3.97e-06  
   10   -3680.6836712231      9.62e-07  
   11   -3680.6836712503      2.82e-07  
   12   -3680.6836712525      1.10e-07  
   13   -3680.6836712528      5.30e-08  
   14   -3680.6836712532      1.22e-08  
   15   -3680.6836712529      5.15e-09  Convergence criterion met
 ---------------------------------------
 SCF time:   CPU 887.21s  wall 887.00s 
 SCF   energy in the final basis set =    -3680.6836712529
 Total energy in the final basis set =    -3680.6836712529

 --------------------------------------------------------------

                    Orbital Energies (a.u.)
 --------------------------------------------------------------

 Alpha MOs
 -- Occupied --
********-101.5837-101.5785-101.5762-101.5756-101.5725-101.5664 -10.2830
-10.2829 -10.2809 -10.2807 -10.2736 -10.2712 -10.2681 -10.2453 -10.2389
-10.2292 -10.2223 -10.2183  -9.4995  -9.4980  -9.4930  -9.4906  -9.4900
 -9.4895  -9.4836  -7.2641  -7.2631  -7.2579  -7.2554  -7.2550  -7.2544
 -7.2541  -7.2538  -7.2529  -7.2521  -7.2481  -7.2479  -7.2471  -7.2453
 -7.2451  -7.2448  -7.2441  -7.2441  -7.2432  -7.2381  -7.2375  -0.9722
 -0.9485  -0.9207  -0.9158  -0.9016  -0.8812  -0.8652  -0.8576  -0.8413
 -0.8055  -0.7675  -0.7576  -0.7479  -0.6766  -0.6532  -0.6272  -0.6215
 -0.5608  -0.5543  -0.5349  -0.5281  -0.5020  -0.4858  -0.4763  -0.4730
 -0.4689  -0.4671  -0.4575  -0.4395  -0.4296  -0.4258  -0.4164  -0.4104
 -0.4026  -0.3925  -0.3786  -0.3629  -0.3603  -0.3517  -0.3478  -0.3436
 -0.3395  -0.3352  -0.3287  -0.3227  -0.3004  -0.2886  -0.2788  -0.2688
 -0.2508
 -- Virtual --
 -0.0834  -0.0637  -0.0578  -0.0497  -0.0351  -0.0341  -0.0118  -0.0090
 -0.0005   0.0013   0.0053   0.0162   0.0190   0.0238   0.0264   0.0309
  0.0425   0.0463   0.0485   0.0507   0.0580   0.0657   0.0680   0.0720
  0.0732   0.0794   0.0828   0.0863   0.0901   0.0911   0.0927   0.0960
  0.1013   0.1072   0.1085   0.1091   0.1136   0.1152   0.1166   0.1190
  0.1243   0.1248   0.1283   0.1293   0.1354   0.1385   0.1402   0.1414
  0.1459   0.1493   0.1555   0.1570   0.1677   0.1685   0.1705   0.1745
  0.1802   0.1827   0.1895   0.1925   0.1982   0.1998   0.2038   0.2084
  0.2153   0.2172   0.2214   0.2244   0.2251   0.2302   0.2317   0.2365
  0.2408   0.2444   0.2524   0.2548   0.2559   0.2593   0.2633   0.2645
  0.2681   0.2693   0.2771   0.2786   0.2842   0.2877   0.2884   0.2923
  0.3019   0.3060   0.3074   0.3140   0.3170   0.3250   0.3309   0.3332
  0.3445   0.3485   0.3844   0.4046   0.4092   0.4224   0.4325   0.4352
  0.4413   0.4458   0.4462   0.4509   0.4532   0.4613   0.4632   0.4676
  0.4780   0.4797   0.4827   0.4921   0.4958   0.4975   0.5058   0.5142
  0.5217   0.5277   0.5362   0.5406   0.5430   0.5596   0.5639   0.5718
  0.5803   0.5844   0.5949   0.5969   0.6016   0.6037   0.6092   0.6131
  0.6171   0.6213   0.6287   0.6351   0.6477   0.6517   0.6644   0.6670
  0.6864   0.6898   0.6955   0.7105   0.7143   0.7253   0.7362   0.7637
  0.7716   0.7788   0.7987   0.8014   0.8147   0.8191   0.8303   0.8330
  0.8350   0.8362   0.8389   0.8433   0.8488   0.8510   0.8542   0.8574
  0.8610   0.8618   0.8680   0.8705   0.8793   0.8798   0.8824   0.8940
  0.9023   0.9058   0.9097   0.9155   0.9204   0.9296   0.9321   0.9408
  0.9446   0.9470   0.9550   0.9598   0.9627   0.9700   0.9730   0.9823
  0.9837   0.9883   0.9974   1.0049   1.0363   1.0459   1.0494   1.0679
  1.0857   1.0957   1.1025   1.1285   1.1387   1.1490   1.1794   1.1837
  1.2030   1.2141   1.2273   1.2299   1.2368   1.2536   1.2591   1.2634
  1.2798   1.2803   1.2833   1.3000   1.3095   1.3356   1.3415   1.3511
  1.3754   1.3788   1.4143   1.4394   1.4578   1.4926   1.5129   1.5327
  1.5407   1.5582   1.5802   1.5878   1.5958   1.6057   1.6376   1.6549
  1.6750   1.7076   1.7354   1.7516   1.7682   1.8016   1.8035   1.8093
  1.8453   1.8520   1.8663   1.8745   1.8866   1.9016   1.9019   1.9071
  1.9448   1.9667   1.9692   1.9882   2.0410   2.0461   2.0625   2.0932
  2.1068   2.1177   2.1828   2.1955   2.2159   2.2309   2.2348   2.2395
  2.2565   2.2671   2.2794   2.2809   2.2848   2.2971   2.3113   2.3217
  2.3329   2.3711   2.3847   2.3857   2.4194   2.4260   2.4354   2.4555
  2.4703   2.4862   2.5075   2.5290   2.5445   2.5498   2.5556   2.5667
  2.5895   2.6061   2.6212   2.6375   2.6470   2.6537   2.6908   2.7202
  2.7299   2.7339   2.7475   2.7532   2.7662   2.7812   2.8120   2.8231
  2.8349   2.8837   2.9148   2.9280   2.9581   3.0485   3.0689   3.0789
  3.0951   3.1176   3.1496   3.1578   3.1746   3.2091   3.2399   3.2595
  3.2687   3.3491   3.3833   3.4402   3.4794   3.6114   3.6296   3.6955
  3.7557   3.8006   3.8903   3.9627   4.0169   4.0934   4.3880   4.8064
  4.8251   9.7374   9.7593   9.7819   9.7940   9.8085   9.8375   9.8611
 23.2948  23.4793  23.8197  23.8335  23.8511  23.8986  23.9647  23.9839
 24.0196  24.0512  24.0838  24.1207  25.7124  25.7812  25.8229  25.8400
 25.8659  25.9186  26.0684  26.1043  26.1248  26.1289  26.2017  26.2754
 26.3867  26.5039  26.5306  26.6159  26.6289  26.6958  26.7402  26.9129
 27.0209 215.7285 215.7502 215.7763 215.7911 215.8122 215.8404 215.8823
 --------------------------------------------------------------

          Ground-State Mulliken Net Atomic Charges

     Atom                 Charge (a.u.)
  ----------------------------------------
      1 C                    -0.761763
      2 C                    -1.214977
      3 Cl                    0.628443
      4 C                     0.599102
      5 Cl                    0.630696
      6 C                    -0.179775
      7 Cl                    0.542994
      8 C                    -0.565598
      9 H                     0.229295
     10 C                     0.171715
     11 Cl                    0.565667
     12 C                    -0.666170
     13 C                    -0.626468
     14 Cl                    0.552158
     15 C                     0.138346
     16 Cl                    0.477951
     17 C                    -1.197831
     18 H                     0.209769
     19 C                     0.513150
     20 Cl                    0.500816
     21 C                    -0.743700
     22 H                     0.196181
  ----------------------------------------
  Sum of atomic charges =     0.000000

 -----------------------------------------------------------------
                    Cartesian Multipole Moments
 -----------------------------------------------------------------
    Charge (ESU x 10^10)
                 0.0000
    Dipole Moment (Debye)
         X      -0.7598      Y       0.5766      Z      -1.0555
       Tot       1.4226
    Quadrupole Moments (Debye-Ang)
        XX    -153.8347     XY       0.6145     YY    -160.3726
        XZ       0.5253     YZ      -0.9648     ZZ    -159.5664
    Octopole Moments (Debye-Ang^2)
       XXX    -316.1197    XXY      27.0640    XYY    -113.6990
       YYY      80.9661    XXZ     -14.2010    XYZ       1.3445
       YYZ       0.8597    XZZ     -98.6977    YZZ      19.3642
       ZZZ      -1.3370
    Hexadecapole Moments (Debye-Ang^3)
      XXXX   -6257.5575   XXXY     368.7846   XXYY   -1292.9386
      XYYY     380.1681   YYYY   -1170.7353   XXXZ    1178.8174
      XXYZ     112.1300   XYYZ     430.9848   YYYZ     309.0221
      XXZZ   -1811.9820   XYZZ     109.7068   YYZZ    -980.3773
      XZZZ    1242.9607   YZZZ     311.3471   ZZZZ   -4668.4542
 -----------------------------------------------------------------
 Calculating analytic gradient of the SCF energy
 Gradient of SCF Energy
            1           2           3           4           5           6
    1  -0.0178145  -0.0110485   0.0320074   0.0011104   0.0008409   0.0052950
    2  -0.0009207  -0.0048577  -0.0740881   0.0002843   0.0002090  -0.0001012
    3   0.0121590  -0.0069649  -0.0423659  -0.0237488   0.0052303  -0.0011150
            7           8           9          10          11          12
    1  -0.0027543   0.0087848  -0.0003338   0.0029240   0.0155543   0.0035534
    2   0.0000609   0.0000665   0.0001682  -0.0006680   0.0048712  -0.0005161
    3   0.0070529   0.0086657  -0.0010199  -0.0030254  -0.0001547  -0.0047671
           13          14          15          16          17          18
    1   0.0039045  -0.0221695  -0.0080314  -0.0006648  -0.0088549   0.0002901
    2   0.0150519   0.0682862   0.0035002  -0.0044706   0.0009071   0.0008693
    3  -0.0114424   0.0558638   0.0005447   0.0051243   0.0050635  -0.0009713
           19          20          21          22
    1   0.0037025  -0.0003905  -0.0008039  -0.0051012
    2   0.0007082   0.0011427  -0.0106559   0.0001525
    3  -0.0046442  -0.0012128   0.0027867  -0.0010585
 Max gradient component =       7.409E-02
 RMS gradient           =       1.705E-02
 Gradient time:  CPU 298.88 s  wall 298.91 s
 Geometry Optimization Parameters
   NAtoms,    NIC,     NZ,  NCons,   NDum,   NFix, NCnnct, MaxDiis
       22     163      22       0       0       0       0       0


** GEOMETRY OPTIMIZATION IN DELOCALIZED INTERNAL COORDINATES **
   Searching for a Minimum

   Optimization Cycle:   1

                       Coordinates (Angstroms)
     ATOM                X               Y               Z
      1  C         0.0000000000    0.0000000000    0.0000000000
      2  C         0.0000000000    0.0000000000    1.3949600000
      3  Cl        1.5261815140    0.0000000000    2.2594170471
      4  C        -1.1901880373    0.0256249026    2.1059255403
      5  Cl       -1.1548436435    0.0351778398    3.8595433764
      6  C        -2.4041742747    0.0535064326    1.4351028665
      7  Cl       -3.9099833729    0.0870232313    2.3339530118
      8  C        -2.4180259722    0.0546630380    0.0478935036
      9  H        -3.3603520375    0.0692493833   -0.4851290834
     10  C        -1.2274122092    0.0272853135   -0.6622934626
     11  Cl       -1.2645630159   -0.0058824468   -2.4155862839
     12  C         1.2779219872   -0.0284629571   -0.7628147595
     13  C         2.3095886281   -0.8932703637   -0.3971844912
     14  Cl        2.0841394724   -1.9836059182    0.9581225060
     15  C         3.5004827568   -0.9194878930   -1.1069450245
     16  Cl        4.7739092873   -2.0261183446   -0.6270805489
     17  C         3.6821124948   -0.0819958503   -2.1978886372
     18  H         4.6116429624   -0.1026930066   -2.7527300472
     19  C         2.6636000698    0.7822218600   -2.5724593424
     20  Cl        2.8813918386    1.8556545918   -3.9424319391
     21  C         1.4736782845    0.8090230106   -1.8610916159
     22  H         0.6936781770    1.5025559907   -2.1490431582
   Point Group: c1    Number of degrees of freedom:    60


   Energy is  -3680.683671253


 Attempting to generate delocalized internal coordinates
 Initial Hessian constructed with Jon Baker's OPTIMIZE code

 60 Hessian modes will be used to form the next step
  Hessian Eigenvalues:
     0.016296    0.017712    0.019513    0.020643    0.020929    0.022947
     0.023585    0.023588    0.023834    0.023846    0.024090    0.024090
     0.024114    0.024114    0.024135    0.024135    0.024143    0.024143
     0.064563    0.103828    0.159965    0.159995    0.160000    0.215899
     0.231261    0.234941    0.235296    0.235586    0.249942    0.249974
     0.249982    0.249991    0.249992    0.249992    0.250000    0.250000
     0.250000    0.289253    0.292825    0.301033    0.301033    0.301033
     0.301033    0.301033    0.328592    0.356665    0.356665    0.356665
     0.412804    0.417359    0.431640    0.433177    0.461382    0.462661
     0.471095    0.471224    0.478202    0.478203    0.479142    0.479142

 Minimum search - taking simple RFO step
 Searching for Lamda that Minimizes Along All modes
 Value Taken    Lamda =  -0.06418994
 Calculated Step too Large.  Step scaled by  0.493535
 Step Taken.  Stepsize is  0.300000

                             Maximum     Tolerance    Cnvgd?
         Gradient           0.074362      0.000300      NO
         Displacement       0.214415      0.001200      NO
         Energy change     *********      0.000001      NO


 New Cartesian Coordinates Obtained by Inverse Iteration

 Displacement from previous Coordinates is:  0.549998
 ----------------------------------------------------------------
             Standard Nuclear Orientation (Angstroms)
    I     Atom           X                Y                Z
 ----------------------------------------------------------------
    1      C      -0.0033697218    -0.0041373435    -0.0097304045
    2      C      -0.0124141959     0.0301825513     1.3944675396
    3      Cl      1.5000694255     0.0578640982     2.2639268736
    4      C      -1.2028705266     0.0634225883     2.1175648204
    5      Cl     -1.1635305929     0.1129173745     3.8666742668
    6      C      -2.4198822291     0.0659600998     1.4460460797
    7      Cl     -3.9311614807     0.1061827674     2.3269266963
    8      C      -2.4384761236     0.0304743475     0.0608047685
    9      H      -3.3842032994     0.0175833816    -0.4651829051
   10      C      -1.2529225889    -0.0045641614    -0.6572784834
   11      Cl     -1.3816373316    -0.1160181577    -2.4031829312
   12      C       1.2875015151    -0.0406330632    -0.7675420333
   13      C       2.3191219918    -0.9276863056    -0.4237609080
   14      Cl      2.0920944909    -2.0413205780     0.9016343990
   15      C       3.5169623856    -0.9434527519    -1.1360215770
   16      Cl      4.7942632851    -2.0599264139    -0.7011482900
   17      C       3.7098620633    -0.0796448805    -2.2031986996
   18      H       4.6406917288    -0.0936219473    -2.7551804012
   19      C       2.6976430238     0.8036607009    -2.5494666314
   20      Cl      2.9328158497     1.9150871148    -3.8843631909
   21      C       1.5046673143     0.8257862431    -1.8437512524
   22      H       0.7435599261     1.5423531497    -2.1159982781
 ----------------------------------------------------------------
 Nuclear Repulsion Energy =        2382.57419395 hartrees
 There are       97 alpha and       97 beta electrons
 Applying Cartesian multipole field
    Component          Value
    ---------          -----
     (2,0,0)        1.00000E-11
     (0,2,0)        2.00000E-11
     (0,0,2)       -3.00000E-11
 Nucleus-field energy     =    -0.0000000404 hartrees
 Requested basis set is 6-311++G(d,p)
 There are 178 shells and 495 basis functions
 A cutoff of  1.0D-15 yielded  11651 shell pairs
 There are    100011 function pairs (    107544 Cartesian)
 Smallest overlap matrix eigenvalue = 2.20E-07
 Linear dependence detected in AO basis
 Number of orthogonalized atomic orbitals = 489
 Maximum deviation from orthogonality = 4.385E-10
 Guess from superposition of atomic densities
 Warning:  Energy on first SCF cycle will be non-variational
 SAD guess density has 194.000000 electrons

 -----------------------------------------------------------------------
  General SCF calculation program by
  Eric Jon Sundstrom, Paul Horn, Yuezhi Mao, Dmitri Zuev, Alec White,
  David Stuck, Shaama M.S., Shane Yost, Joonho Lee, David Small,
  Daniel Levine, Susi Lehtola, Hugh Burton, Evgeny Epifanovsky,
  Bang C. Huynh
 -----------------------------------------------------------------------
 Exchange:     0.2000 Hartree-Fock + 0.0800 Slater + 0.7200 B88
 Correlation:  0.1900 VWN1RPA + 0.8100 LYP
 Using SG-1 standard quadrature grid
 A restricted SCF calculation will be
 performed using DIIS
 SCF converges when DIIS error is below 1.0e-08
 ---------------------------------------
  Cycle       Energy         DIIS error
 ---------------------------------------
    1   -3685.2933080949      2.76e-02  
    2   -3680.5925973500      1.97e-03  
    3   -3680.5178024167      2.42e-03  
    4   -3680.6967411235      5.80e-04  
    5   -3680.7062288953      2.53e-04  
    6   -3680.7080071831      9.20e-05  
    7   -3680.7082396623      2.62e-05  
    8   -3680.7082573963      9.38e-06  
    9   -3680.7082596678      3.80e-06  
   10   -3680.7082601132      9.31e-07  
   11   -3680.7082601390      2.67e-07  
   12   -3680.7082601413      1.09e-07  
   13   -3680.7082601415      4.95e-08  
   14   -3680.7082601415      1.13e-08  
   15   -3680.7082601416      5.20e-09  Convergence criterion met
 ---------------------------------------
 SCF time:   CPU 882.41s  wall 882.00s 
 SCF   energy in the final basis set =    -3680.7082601416
 Total energy in the final basis set =    -3680.7082601416

 --------------------------------------------------------------

                    Orbital Energies (a.u.)
 --------------------------------------------------------------

 Alpha MOs
 -- Occupied --
********-101.5836-101.5793-101.5763-101.5759-101.5735-101.5680 -10.2842
-10.2824 -10.2818 -10.2810 -10.2744 -10.2731 -10.2683 -10.2489 -10.2419
-10.2276 -10.2224 -10.2192  -9.4987  -9.4980  -9.4938  -9.4908  -9.4904
 -9.4901  -9.4847  -7.2633  -7.2630  -7.2587  -7.2558  -7.2552  -7.2549
 -7.2535  -7.2530  -7.2529  -7.2521  -7.2494  -7.2487  -7.2478  -7.2455
 -7.2450  -7.2449  -7.2448  -7.2448  -7.2439  -7.2393  -7.2387  -0.9690
 -0.9480  -0.9178  -0.9144  -0.9030  -0.8820  -0.8677  -0.8553  -0.8407
 -0.8043  -0.7663  -0.7558  -0.7465  -0.6756  -0.6502  -0.6266  -0.6214
 -0.5586  -0.5535  -0.5345  -0.5282  -0.5022  -0.4859  -0.4747  -0.4727
 -0.4670  -0.4659  -0.4554  -0.4402  -0.4266  -0.4244  -0.4158  -0.4085
 -0.4019  -0.3921  -0.3778  -0.3629  -0.3600  -0.3504  -0.3477  -0.3442
 -0.3392  -0.3348  -0.3297  -0.3236  -0.3001  -0.2935  -0.2784  -0.2695
 -0.2584
 -- Virtual --
 -0.0837  -0.0636  -0.0559  -0.0500  -0.0377  -0.0325  -0.0115  -0.0075
  0.0006   0.0012   0.0071   0.0158   0.0189   0.0238   0.0269   0.0309
  0.0421   0.0460   0.0480   0.0510   0.0579   0.0656   0.0676   0.0717
  0.0731   0.0803   0.0831   0.0863   0.0897   0.0913   0.0930   0.0956
  0.1005   0.1068   0.1077   0.1084   0.1134   0.1149   0.1167   0.1189
  0.1239   0.1244   0.1278   0.1290   0.1348   0.1385   0.1396   0.1406
  0.1451   0.1494   0.1548   0.1564   0.1654   0.1675   0.1687   0.1728
  0.1805   0.1815   0.1880   0.1910   0.1956   0.1987   0.2036   0.2076
  0.2147   0.2164   0.2212   0.2229   0.2260   0.2299   0.2314   0.2353
  0.2397   0.2445   0.2519   0.2537   0.2556   0.2589   0.2638   0.2648
  0.2673   0.2681   0.2755   0.2777   0.2823   0.2864   0.2866   0.2919
  0.2993   0.3040   0.3073   0.3123   0.3173   0.3251   0.3283   0.3323
  0.3430   0.3480   0.3865   0.4032   0.4093   0.4208   0.4316   0.4358
  0.4405   0.4453   0.4462   0.4514   0.4542   0.4598   0.4618   0.4678
  0.4771   0.4795   0.4806   0.4891   0.4989   0.5000   0.5062   0.5140
  0.5209   0.5257   0.5350   0.5402   0.5439   0.5583   0.5604   0.5712
  0.5814   0.5821   0.5931   0.5960   0.5990   0.6013   0.6061   0.6120
  0.6180   0.6212   0.6300   0.6368   0.6441   0.6559   0.6635   0.6718
  0.6860   0.6892   0.6978   0.7077   0.7142   0.7219   0.7352   0.7723
  0.7803   0.7893   0.8042   0.8054   0.8148   0.8180   0.8305   0.8336
  0.8341   0.8360   0.8382   0.8431   0.8491   0.8503   0.8525   0.8548
  0.8603   0.8626   0.8645   0.8712   0.8787   0.8801   0.8833   0.8954
  0.9017   0.9045   0.9112   0.9136   0.9211   0.9288   0.9323   0.9385
  0.9419   0.9469   0.9573   0.9590   0.9636   0.9684   0.9709   0.9748
  0.9839   0.9871   0.9941   0.9981   1.0191   1.0416   1.0462   1.0555
  1.0745   1.0879   1.1005   1.1208   1.1371   1.1464   1.1729   1.1843
  1.1985   1.2153   1.2222   1.2292   1.2346   1.2496   1.2536   1.2580
  1.2774   1.2813   1.2861   1.2940   1.3087   1.3276   1.3402   1.3467
  1.3727   1.3746   1.4119   1.4431   1.4544   1.4897   1.5097   1.5292
  1.5371   1.5587   1.5704   1.5877   1.5935   1.6051   1.6330   1.6525
  1.6755   1.7033   1.7341   1.7476   1.7680   1.7958   1.8003   1.8061
  1.8420   1.8454   1.8677   1.8696   1.8879   1.8924   1.8980   1.9036
  1.9429   1.9606   1.9665   1.9815   2.0395   2.0440   2.0607   2.0862
  2.1046   2.1087   2.1803   2.2099   2.2143   2.2309   2.2348   2.2453
  2.2580   2.2715   2.2774   2.2803   2.2819   2.2901   2.3090   2.3165
  2.3329   2.3593   2.3777   2.3883   2.4172   2.4249   2.4349   2.4451
  2.4629   2.4824   2.5065   2.5243   2.5409   2.5444   2.5532   2.5639
  2.5855   2.6024   2.6183   2.6357   2.6460   2.6501   2.6857   2.7149
  2.7193   2.7313   2.7444   2.7479   2.7639   2.7782   2.8080   2.8175
  2.8285   2.8789   2.9063   2.9193   2.9554   3.0374   3.0634   3.0733
  3.0872   3.1140   3.1412   3.1470   3.1673   3.2039   3.2293   3.2489
  3.2621   3.3423   3.3757   3.4342   3.4744   3.6075   3.6243   3.6896
  3.7536   3.7950   3.8793   3.9570   4.0125   4.0905   4.3826   4.7960
  4.8195   9.7333   9.7583   9.7809   9.7916   9.8023   9.8213   9.8649
 23.2984  23.4737  23.8078  23.8285  23.8395  23.8818  23.9387  23.9653
 24.0009  24.0453  24.0806  24.1121  25.7704  25.7901  25.8224  25.8417
 25.8707  25.9076  26.0657  26.1047  26.1171  26.1221  26.1962  26.2750
 26.3479  26.4257  26.5054  26.6047  26.6193  26.6700  26.7351  26.8908
 26.9988 215.7243 215.7489 215.7751 215.7882 215.8035 215.8227 215.8831
 --------------------------------------------------------------

          Ground-State Mulliken Net Atomic Charges

     Atom                 Charge (a.u.)
  ----------------------------------------
      1 C                    -0.671530
      2 C                    -1.205452
      3 Cl                    0.606793
      4 C                     0.663327
      5 Cl                    0.622036
      6 C                    -0.295251
      7 Cl                    0.542945
      8 C                    -0.637204
      9 H                     0.230320
     10 C                     0.225897
     11 Cl                    0.547238
     12 C                    -0.642855
     13 C                    -0.599594
     14 Cl                    0.520878
     15 C                     0.145458
     16 Cl                    0.478785
     17 C                    -1.170988
     18 H                     0.211128
     19 C                     0.491710
     20 Cl                    0.495088
     21 C                    -0.751796
     22 H                     0.193068
  ----------------------------------------
  Sum of atomic charges =     0.000000

 -----------------------------------------------------------------
                    Cartesian Multipole Moments
 -----------------------------------------------------------------
    Charge (ESU x 10^10)
                 0.0000
    Dipole Moment (Debye)
         X      -0.6979      Y       0.5674      Z      -0.9954
       Tot       1.3416
    Quadrupole Moments (Debye-Ang)
        XX    -153.5057     XY       0.6534     YY    -160.2040
        XZ       0.3224     YZ      -0.7345     ZZ    -159.6023
    Octopole Moments (Debye-Ang^2)
       XXX    -312.1005    XXY      26.1611    XYY    -112.2949
       YYY      80.0667    XXZ     -14.7602    XYZ       1.8002
       YYZ       1.5551    XZZ     -97.9058    YZZ      19.7082
       ZZZ       1.6546
    Hexadecapole Moments (Debye-Ang^3)
      XXXX   -6345.7655   XXXY     367.2052   XXYY   -1317.8792
      XYYY     378.0923   YYYY   -1220.1817   XXXZ    1194.9732
      XXYZ     102.7199   XYYZ     437.6418   YYYZ     271.8820
      XXZZ   -1822.3973   XYZZ     111.8484   YYZZ    -983.1250
      XZZZ    1266.7739   YZZZ     282.4602   ZZZZ   -4631.4771
 -----------------------------------------------------------------
 Calculating analytic gradient of the SCF energy
 Gradient of SCF Energy
            1           2           3           4           5           6
    1  -0.0089839  -0.0064643   0.0190212   0.0001869   0.0011011   0.0034448
    2   0.0004060  -0.0038026  -0.0499196  -0.0002304   0.0002006  -0.0001611
    3   0.0082809  -0.0016863  -0.0276827  -0.0160783   0.0044443  -0.0014286
            7           8           9          10          11          12
    1  -0.0020430   0.0058644  -0.0004402  -0.0021146   0.0028267   0.0021750
    2   0.0001045   0.0000519   0.0000774   0.0008122   0.0014881  -0.0000559
    3   0.0043320   0.0052623  -0.0006739  -0.0037335  -0.0003895  -0.0020131
           13          14          15          16          17          18
    1   0.0044448  -0.0141612  -0.0032798   0.0002108  -0.0057301   0.0003494
    2   0.0095671   0.0467020   0.0024186  -0.0029831  -0.0004426   0.0005817
    3  -0.0070675   0.0361943  -0.0008321   0.0029049   0.0041020  -0.0006549
           19          20          21          22
    1   0.0022865  -0.0003051   0.0020465  -0.0004359
    2   0.0005776   0.0005445  -0.0058228  -0.0001142
    3  -0.0029046  -0.0004198  -0.0000072   0.0000513
 Max gradient component =       4.992E-02
 RMS gradient           =       1.117E-02
 Gradient time:  CPU 298.41 s  wall 298.43 s
 Geometry Optimization Parameters
   NAtoms,    NIC,     NZ,  NCons,   NDum,   NFix, NCnnct, MaxDiis
       22     163      22       0       0       0       0       0

 Cartesian Hessian Update
 Hessian updated using BFGS update


** GEOMETRY OPTIMIZATION IN DELOCALIZED INTERNAL COORDINATES **
   Searching for a Minimum

   Optimization Cycle:   2

                       Coordinates (Angstroms)
     ATOM                X               Y               Z
      1  C        -0.0033697218   -0.0041373435   -0.0097304045
      2  C        -0.0124141959    0.0301825513    1.3944675396
      3  Cl        1.5000694255    0.0578640982    2.2639268736
      4  C        -1.2028705266    0.0634225883    2.1175648204
      5  Cl       -1.1635305929    0.1129173745    3.8666742668
      6  C        -2.4198822291    0.0659600998    1.4460460797
      7  Cl       -3.9311614807    0.1061827674    2.3269266963
      8  C        -2.4384761236    0.0304743475    0.0608047685
      9  H        -3.3842032994    0.0175833816   -0.4651829051
     10  C        -1.2529225889   -0.0045641614   -0.6572784834
     11  Cl       -1.3816373316   -0.1160181577   -2.4031829312
     12  C         1.2875015151   -0.0406330632   -0.7675420333
     13  C         2.3191219918   -0.9276863056   -0.4237609080
     14  Cl        2.0920944909   -2.0413205780    0.9016343990
     15  C         3.5169623856   -0.9434527519   -1.1360215770
     16  Cl        4.7942632851   -2.0599264139   -0.7011482900
     17  C         3.7098620633   -0.0796448805   -2.2031986996
     18  H         4.6406917288   -0.0936219473   -2.7551804012
     19  C         2.6976430238    0.8036607009   -2.5494666314
     20  Cl        2.9328158497    1.9150871148   -3.8843631909
     21  C         1.5046673143    0.8257862431   -1.8437512524
     22  H         0.7435599261    1.5423531497   -2.1159982781
   Point Group: c1    Number of degrees of freedom:    60


   Energy is  -3680.708260142

 Hessian updated using BFGS update

 56 Hessian modes will be used to form the next step
  Hessian Eigenvalues:
     0.017071    0.017735    0.019917    0.020614    0.020930    0.022948
     0.023583    0.023826    0.023845    0.024089    0.024090    0.024108
     0.024114    0.024130    0.024135    0.024140    0.024143    0.024224
     0.064516    0.087289    0.159987    0.159997    0.160167    0.215908
     0.231103    0.234427    0.235288    0.235938    0.247843    0.249968
     0.249985    0.249990    0.249992    0.249994    0.249997    0.250000
     0.286954    0.289315    0.300024    0.300777    0.304464    0.350360
     0.356645    0.360202    0.412859    0.424533    0.431215    0.451544
     0.461861    0.463995    0.470873    0.477483    0.478188    0.478292
     0.478948    0.516032

 Minimum search - taking simple RFO step
 Searching for Lamda that Minimizes Along All modes
 Value Taken    Lamda =  -0.03289933
 Calculated Step too Large.  Step scaled by  0.567997
 Step Taken.  Stepsize is  0.300000

                             Maximum     Tolerance    Cnvgd?
         Gradient           0.050006      0.000300      NO
         Displacement       0.242298      0.001200      NO
         Energy change     -0.024589      0.000001      NO


 New Cartesian Coordinates Obtained by Inverse Iteration

 Displacement from previous Coordinates is:  0.513521
 ----------------------------------------------------------------
             Standard Nuclear Orientation (Angstroms)
    I     Atom           X                Y                Z
 ----------------------------------------------------------------
    1      C       0.0219660907    -0.0158549403     0.0238861205
    2      C      -0.0134309917     0.0481122198     1.4307867217
    3      Cl      1.4820374781     0.1043831326     2.3144148728
    4      C      -1.2222716742     0.0910706847     2.1376906560
    5      Cl     -1.2295508569     0.1732647167     3.8799171505
    6      C      -2.4261126422     0.0808433146     1.4321214234
    7      Cl     -3.9618595246     0.1358306575     2.2586196640
    8      C      -2.4180496087     0.0258943605     0.0459918450
    9      H      -3.3517622779     0.0085824636    -0.4992045987
   10      C      -1.2149228805    -0.0210838111    -0.6412381144
   11      Cl     -1.3000348372    -0.1432849428    -2.3888144132
   12      C       1.3035239462    -0.0618362670    -0.7365245791
   13      C       2.3372621400    -0.9646469585    -0.4261156845
   14      Cl      2.1295544963    -2.1059777728     0.8710562684
   15      C       3.5234685384    -0.9614560830    -1.1675314207
   16      Cl      4.8189223724    -2.0759249907    -0.8010708906
   17      C       3.6950429893    -0.0763714885    -2.2235895919
   18      H       4.6138644082    -0.0813805626    -2.7940786451
   19      C       2.6712663605     0.8088175147    -2.5336230608
   20      Cl      2.8786739316     1.9371309935    -3.8582715515
   21      C       1.4916945097     0.8199075856    -1.8063969796
   22      H       0.7195029420     1.5344489877    -2.0557857347
 ----------------------------------------------------------------
 Nuclear Repulsion Energy =        2376.79226462 hartrees
 There are       97 alpha and       97 beta electrons
 Applying Cartesian multipole field
    Component          Value
    ---------          -----
     (2,0,0)        1.00000E-11
     (0,2,0)        2.00000E-11
     (0,0,2)       -3.00000E-11
 Nucleus-field energy     =    -0.0000000395 hartrees
 Requested basis set is 6-311++G(d,p)
 There are 178 shells and 495 basis functions
 A cutoff of  1.0D-15 yielded  11657 shell pairs
 There are    100018 function pairs (    107542 Cartesian)
 Smallest overlap matrix eigenvalue = 2.23E-07
 Linear dependence detected in AO basis
 Number of orthogonalized atomic orbitals = 489
 Maximum deviation from orthogonality = 5.318E-10
 Guess from superposition of atomic densities
 Warning:  Energy on first SCF cycle will be non-variational
 SAD guess density has 194.000000 electrons

 -----------------------------------------------------------------------
  General SCF calculation program by
  Eric Jon Sundstrom, Paul Horn, Yuezhi Mao, Dmitri Zuev, Alec White,
  David Stuck, Shaama M.S., Shane Yost, Joonho Lee, David Small,
  Daniel Levine, Susi Lehtola, Hugh Burton, Evgeny Epifanovsky,
  Bang C. Huynh
 -----------------------------------------------------------------------
 Exchange:     0.2000 Hartree-Fock + 0.0800 Slater + 0.7200 B88
 Correlation:  0.1900 VWN1RPA + 0.8100 LYP
 Using SG-1 standard quadrature grid
 A restricted SCF calculation will be
 performed using DIIS
 SCF converges when DIIS error is below 1.0e-08
 ---------------------------------------
  Cycle       Energy         DIIS error
 ---------------------------------------
    1   -3685.2678705447      2.75e-02  
    2   -3680.6067583253      1.97e-03  
    3   -3680.5276683642      2.45e-03  
    4   -3680.7105648785      5.97e-04  
    5   -3680.7205741702      2.62e-04  
    6   -3680.7224974678      9.04e-05  
    7   -3680.7227191419      2.68e-05  
    8   -3680.7227375413      9.91e-06  
    9   -3680.7227400906      3.97e-06  
   10   -3680.7227405856      8.92e-07  
   11   -3680.7227406092      2.54e-07  
   12   -3680.7227406106      1.07e-07  
   13   -3680.7227406114      4.73e-08  
   14   -3680.7227406114      1.07e-08  
   15   -3680.7227406114      4.87e-09  Convergence criterion met
 ---------------------------------------
 SCF time:   CPU 878.64s  wall 879.00s 
 SCF   energy in the final basis set =    -3680.7227406114
 Total energy in the final basis set =    -3680.7227406114

 --------------------------------------------------------------

                    Orbital Energies (a.u.)
 --------------------------------------------------------------

 Alpha MOs
 -- Occupied --
********-101.5827-101.5806-101.5763-101.5756-101.5752-101.5705 -10.2853
-10.2826 -10.2820 -10.2806 -10.2746 -10.2739 -10.2677 -10.2479 -10.2413
-10.2272 -10.2221 -10.2188  -9.4981  -9.4977  -9.4952  -9.4917  -9.4909
 -9.4897  -9.4867  -7.2630  -7.2623  -7.2600  -7.2565  -7.2558  -7.2545
 -7.2530  -7.2525  -7.2522  -7.2520  -7.2515  -7.2500  -7.2492  -7.2465
 -7.2456  -7.2456  -7.2450  -7.2444  -7.2442  -7.2413  -7.2407  -0.9678
 -0.9474  -0.9177  -0.9136  -0.9037  -0.8828  -0.8711  -0.8534  -0.8408
 -0.8038  -0.7649  -0.7551  -0.7456  -0.6746  -0.6491  -0.6265  -0.6205
 -0.5582  -0.5526  -0.5347  -0.5279  -0.5028  -0.4866  -0.4742  -0.4727
 -0.4665  -0.4653  -0.4536  -0.4405  -0.4269  -0.4230  -0.4156  -0.4062
 -0.4014  -0.3922  -0.3767  -0.3631  -0.3598  -0.3504  -0.3483  -0.3441
 -0.3386  -0.3334  -0.3299  -0.3254  -0.3039  -0.2966  -0.2772  -0.2687
 -0.2621
 -- Virtual --
 -0.0835  -0.0638  -0.0546  -0.0489  -0.0383  -0.0303  -0.0113  -0.0070
  0.0014   0.0017   0.0087   0.0159   0.0191   0.0235   0.0271   0.0310
  0.0421   0.0459   0.0486   0.0514   0.0576   0.0655   0.0671   0.0721
  0.0729   0.0803   0.0832   0.0860   0.0901   0.0912   0.0930   0.0953
  0.1000   0.1068   0.1074   0.1088   0.1134   0.1156   0.1172   0.1192
  0.1242   0.1246   0.1271   0.1294   0.1346   0.1380   0.1398   0.1415
  0.1452   0.1491   0.1536   0.1554   0.1650   0.1672   0.1680   0.1718
  0.1801   0.1810   0.1864   0.1904   0.1954   0.1985   0.2034   0.2087
  0.2149   0.2170   0.2211   0.2231   0.2269   0.2301   0.2309   0.2355
  0.2391   0.2450   0.2506   0.2512   0.2552   0.2579   0.2628   0.2652
  0.2670   0.2677   0.2748   0.2785   0.2829   0.2860   0.2875   0.2915
  0.2986   0.3039   0.3070   0.3120   0.3175   0.3249   0.3279   0.3316
  0.3428   0.3481   0.3866   0.4024   0.4107   0.4210   0.4306   0.4358
  0.4399   0.4442   0.4472   0.4523   0.4536   0.4594   0.4626   0.4679
  0.4763   0.4777   0.4813   0.4890   0.4996   0.5018   0.5079   0.5143
  0.5182   0.5218   0.5356   0.5402   0.5446   0.5584   0.5594   0.5720
  0.5798   0.5847   0.5900   0.5962   0.5982   0.6023   0.6067   0.6126
  0.6174   0.6273   0.6285   0.6361   0.6418   0.6564   0.6607   0.6690
  0.6857   0.6866   0.6976   0.7063   0.7148   0.7238   0.7334   0.7709
  0.7847   0.7976   0.8035   0.8076   0.8174   0.8218   0.8287   0.8323
  0.8337   0.8370   0.8401   0.8429   0.8483   0.8518   0.8521   0.8523
  0.8591   0.8612   0.8655   0.8735   0.8782   0.8818   0.8842   0.8988
  0.9022   0.9084   0.9114   0.9143   0.9246   0.9270   0.9332   0.9389
  0.9429   0.9467   0.9555   0.9611   0.9638   0.9663   0.9667   0.9793
  0.9825   0.9872   0.9933   0.9990   1.0080   1.0409   1.0488   1.0613
  1.0660   1.0879   1.0953   1.1235   1.1358   1.1420   1.1705   1.1849
  1.2000   1.2139   1.2237   1.2283   1.2354   1.2452   1.2522   1.2584
  1.2791   1.2815   1.2891   1.2929   1.3105   1.3189   1.3417   1.3473
  1.3677   1.3767   1.4075   1.4415   1.4570   1.4923   1.5102   1.5281
  1.5383   1.5584   1.5703   1.5859   1.5930   1.6051   1.6328   1.6535
  1.6782   1.7050   1.7360   1.7481   1.7688   1.7894   1.7979   1.8060
  1.8406   1.8465   1.8664   1.8689   1.8873   1.8910   1.8998   1.9041
  1.9384   1.9614   1.9645   1.9822   2.0405   2.0448   2.0604   2.0857
  2.1016   2.1102   2.1789   2.2094   2.2215   2.2300   2.2348   2.2497
  2.2630   2.2753   2.2761   2.2832   2.2838   2.2929   2.3089   2.3168
  2.3366   2.3400   2.3780   2.3884   2.4131   2.4241   2.4337   2.4360
  2.4684   2.4857   2.5068   2.5209   2.5388   2.5452   2.5536   2.5630
  2.5844   2.6041   2.6186   2.6347   2.6452   2.6513   2.6828   2.7106
  2.7182   2.7319   2.7429   2.7477   2.7628   2.7782   2.8071   2.8170
  2.8355   2.8768   2.9071   2.9216   2.9570   3.0381   3.0621   3.0721
  3.0853   3.1118   3.1381   3.1447   3.1677   3.2029   3.2260   3.2473
  3.2609   3.3411   3.3773   3.4332   3.4728   3.6075   3.6239   3.6894
  3.7491   3.7930   3.8800   3.9572   4.0127   4.0935   4.3803   4.7915
  4.8166   9.7323   9.7595   9.7810   9.7923   9.8054   9.8154   9.8608
 23.3024  23.4785  23.8051  23.8249  23.8331  23.8784  23.9309  23.9454
 23.9961  24.0419  24.0781  24.1093  25.7760  25.8177  25.8265  25.8516
 25.9107  25.9229  26.0476  26.1029  26.1101  26.1212  26.1957  26.2397
 26.3067  26.4113  26.5019  26.5926  26.6215  26.6657  26.7368  26.8795
 26.9923 215.7237 215.7500 215.7755 215.7889 215.8073 215.8174 215.8742
 --------------------------------------------------------------

          Ground-State Mulliken Net Atomic Charges

     Atom                 Charge (a.u.)
  ----------------------------------------
      1 C                    -0.583578
      2 C                    -1.150158
      3 Cl                    0.601368
      4 C                     0.757113
      5 Cl                    0.609929
      6 C                    -0.420104
      7 Cl                    0.547281
      8 C                    -0.580530
      9 H                     0.233619
     10 C                     0.001973
     11 Cl                    0.531795
     12 C                    -0.549120
     13 C                    -0.565704
     14 Cl                    0.514905
     15 C                     0.140350
     16 Cl                    0.484960
     17 C                    -1.197374
     18 H                     0.213136
     19 C                     0.468147
     20 Cl                    0.495280
     21 C                    -0.750417
     22 H                     0.197128
  ----------------------------------------
  Sum of atomic charges =     0.000000

 -----------------------------------------------------------------
                    Cartesian Multipole Moments
 -----------------------------------------------------------------
    Charge (ESU x 10^10)
                -0.0000
    Dipole Moment (Debye)
         X      -0.7182      Y       0.5547      Z      -0.9270
       Tot       1.2972
    Quadrupole Moments (Debye-Ang)
        XX    -153.7543     XY       0.6507     YY    -160.0550
        XZ       0.2408     YZ      -0.5129     ZZ    -159.4859
    Octopole Moments (Debye-Ang^2)
       XXX    -312.4344    XXY      25.9006    XYY    -112.0019
       YYY      78.0181    XXZ     -14.6076    XYZ       2.3254
       YYZ       2.5595    XZZ     -97.8927    YZZ      19.7770
       ZZZ       4.4257
    Hexadecapole Moments (Debye-Ang^3)
      XXXX   -6353.1364   XXXY     390.1710   XXYY   -1324.6777
      XYYY     398.9034   YYYY   -1255.2947   XXXZ    1212.3390
      XXYZ      94.8689   XYYZ     444.2171   YYYZ     242.5114
      XXZZ   -1821.9311   XYZZ     119.9135   YYZZ    -988.3349
      XZZZ    1282.0473   YZZZ     257.9806   ZZZZ   -4618.0709
 -----------------------------------------------------------------
 Calculating analytic gradient of the SCF energy
 Gradient of SCF Energy
            1           2           3           4           5           6
    1  -0.0042802  -0.0015032   0.0107625  -0.0003170  -0.0000761   0.0006490
    2   0.0011063  -0.0023581  -0.0316489  -0.0003466   0.0002125  -0.0002493
    3   0.0022848   0.0001489  -0.0185863  -0.0068418   0.0030483  -0.0001697
            7           8           9          10          11          12
    1  -0.0008010   0.0027596  -0.0001810   0.0001125   0.0057614  -0.0016656
    2   0.0001242   0.0001391   0.0000876   0.0009243   0.0028673   0.0001251
    3   0.0015501   0.0028342  -0.0004590  -0.0017013   0.0008139  -0.0017181
           13          14          15          16          17          18
    1   0.0028718  -0.0087919  -0.0007933   0.0002797  -0.0019508   0.0001049
    2   0.0038334   0.0300920   0.0008285  -0.0011277  -0.0003518   0.0003300
    3  -0.0022964   0.0222314  -0.0001746   0.0007875   0.0020652  -0.0003604
           19          20          21          22
    1   0.0007207  -0.0002752  -0.0013997  -0.0019870
    2   0.0004655   0.0000415  -0.0051137   0.0000190
    3  -0.0018366   0.0001215  -0.0011950  -0.0005465
 Max gradient component =       3.165E-02
 RMS gradient           =       6.939E-03
 Gradient time:  CPU 299.73 s  wall 299.75 s
 Geometry Optimization Parameters
   NAtoms,    NIC,     NZ,  NCons,   NDum,   NFix, NCnnct, MaxDiis
       22     163      22       0       0       0       0       0

 Cartesian Hessian Update
 Hessian updated using BFGS update


** GEOMETRY OPTIMIZATION IN DELOCALIZED INTERNAL COORDINATES **
   Searching for a Minimum

   Optimization Cycle:   3

                       Coordinates (Angstroms)
     ATOM                X               Y               Z
      1  C         0.0219660907   -0.0158549403    0.0238861205
      2  C        -0.0134309917    0.0481122198    1.4307867217
      3  Cl        1.4820374781    0.1043831326    2.3144148728
      4  C        -1.2222716742    0.0910706847    2.1376906560
      5  Cl       -1.2295508569    0.1732647167    3.8799171505
      6  C        -2.4261126422    0.0808433146    1.4321214234
      7  Cl       -3.9618595246    0.1358306575    2.2586196640
      8  C        -2.4180496087    0.0258943605    0.0459918450
      9  H        -3.3517622779    0.0085824636   -0.4992045987
     10  C        -1.2149228805   -0.0210838111   -0.6412381144
     11  Cl       -1.3000348372   -0.1432849428   -2.3888144132
     12  C         1.3035239462   -0.0618362670   -0.7365245791
     13  C         2.3372621400   -0.9646469585   -0.4261156845
     14  Cl        2.1295544963   -2.1059777728    0.8710562684
     15  C         3.5234685384   -0.9614560830   -1.1675314207
     16  Cl        4.8189223724   -2.0759249907   -0.8010708906
     17  C         3.6950429893   -0.0763714885   -2.2235895919
     18  H         4.6138644082   -0.0813805626   -2.7940786451
     19  C         2.6712663605    0.8088175147   -2.5336230608
     20  Cl        2.8786739316    1.9371309935   -3.8582715515
     21  C         1.4916945097    0.8199075856   -1.8063969796
     22  H         0.7195029420    1.5344489877   -2.0557857347
   Point Group: c1    Number of degrees of freedom:    60


   Energy is  -3680.722740611

 Hessian updated using BFGS update

 58 Hessian modes will be used to form the next step
  Hessian Eigenvalues:
     0.017082    0.017747    0.019621    0.020855    0.020938    0.022946
     0.023580    0.023831    0.023845    0.024089    0.024090    0.024112
     0.024114    0.024135    0.024135    0.024142    0.024143    0.025091
     0.058584    0.087300    0.159986    0.159999    0.160135    0.219159
     0.231127    0.234901    0.235393    0.236942    0.248847    0.249971
     0.249990    0.249991    0.249993    0.249996    0.249998    0.252956
     0.288441    0.289315    0.298228    0.300907    0.301648    0.304236
     0.353350    0.356635    0.356665    0.364784    0.412854    0.426548
     0.432129    0.455981    0.461862    0.468100    0.471091    0.477861
     0.478205    0.478892    0.481238    0.523292

 Minimum search - taking simple RFO step
 Searching for Lamda that Minimizes Along All modes
 Value Taken    Lamda =  -0.02070867
 Calculated Step too Large.  Step scaled by  0.561408
 Step Taken.  Stepsize is  0.300000

                             Maximum     Tolerance    Cnvgd?
         Gradient           0.031253      0.000300      NO
         Displacement       0.195226      0.001200      NO
         Energy change     -0.014480      0.000001      NO


 New Cartesian Coordinates Obtained by Inverse Iteration

 Displacement from previous Coordinates is:  0.665563
 ----------------------------------------------------------------
             Standard Nuclear Orientation (Angstroms)
    I     Atom           X                Y                Z
 ----------------------------------------------------------------
    1      C       0.0198144446    -0.0197579725     0.0123191281
    2      C      -0.0115048425     0.0903217785     1.4173113714
    3      Cl      1.4876313757     0.1804803338     2.2866121525
    4      C      -1.2161489680     0.1429980982     2.1344346859
    5      Cl     -1.2154578061     0.2812999700     3.8667240405
    6      C      -2.4236554013     0.0912134571     1.4335144776
    7      Cl     -3.9571826855     0.1490786405     2.2587682790
    8      C      -2.4241249843    -0.0208306611     0.0501719493
    9      H      -3.3606516059    -0.0811414110    -0.4855356030
   10      C      -1.2234081918    -0.0753724102    -0.6416664840
   11      Cl     -1.3371381419    -0.3036131270    -2.3790924565
   12      C       1.3010300286    -0.0678838994    -0.7443466912
   13      C       2.3148617408    -1.0001128407    -0.4567593466
   14      Cl      2.0871138478    -2.1673372874     0.8088797552
   15      C       3.5036494386    -0.9912064204    -1.1959531538
   16      Cl      4.7792995882    -2.1361896930    -0.8663584006
   17      C       3.6989002993    -0.0707160369    -2.2192824445
   18      H       4.6206497693    -0.0735274584    -2.7839987422
   19      C       2.6957278692     0.8491464098    -2.4947695738
   20      Cl      2.9377840686     2.0265449344    -3.7708011694
   21      C       1.5124719124     0.8570449902    -1.7737899183
   22      H       0.7591231539     1.6000294195    -1.9941423978
 ----------------------------------------------------------------
 Nuclear Repulsion Energy =        2372.63689678 hartrees
 There are       97 alpha and       97 beta electrons
 Applying Cartesian multipole field
    Component          Value
    ---------          -----
     (2,0,0)        1.00000E-11
     (0,2,0)        2.00000E-11
     (0,0,2)       -3.00000E-11
 Nucleus-field energy     =    -0.0000000363 hartrees
 Requested basis set is 6-311++G(d,p)
 There are 178 shells and 495 basis functions
 A cutoff of  1.0D-15 yielded  11653 shell pairs
 There are     99936 function pairs (    107446 Cartesian)
 Smallest overlap matrix eigenvalue = 2.27E-07
 Linear dependence detected in AO basis
 Number of orthogonalized atomic orbitals = 489
 Maximum deviation from orthogonality = 6.835E-10
 Guess from superposition of atomic densities
 Warning:  Energy on first SCF cycle will be non-variational
 SAD guess density has 194.000000 electrons

 -----------------------------------------------------------------------
  General SCF calculation program by
  Eric Jon Sundstrom, Paul Horn, Yuezhi Mao, Dmitri Zuev, Alec White,
  David Stuck, Shaama M.S., Shane Yost, Joonho Lee, David Small,
  Daniel Levine, Susi Lehtola, Hugh Burton, Evgeny Epifanovsky,
  Bang C. Huynh
 -----------------------------------------------------------------------
 Exchange:     0.2000 Hartree-Fock + 0.0800 Slater + 0.7200 B88
 Correlation:  0.1900 VWN1RPA + 0.8100 LYP
 Using SG-1 standard quadrature grid
 A restricted SCF calculation will be
 performed using DIIS
 SCF converges when DIIS error is below 1.0e-08
 ---------------------------------------
  Cycle       Energy         DIIS error
 ---------------------------------------
    1   -3685.2497468794      2.75e-02  
    2   -3680.6165356576      1.96e-03  
    3   -3680.5380349567      2.44e-03  
    4   -3680.7199552323      5.96e-04  
    5   -3680.7298992161      2.63e-04  
    6   -3680.7318354898      8.97e-05  
    7   -3680.7320533146      2.72e-05  
    8   -3680.7320721618      1.02e-05  
    9   -3680.7320749288      3.97e-06  
   10   -3680.7320754249      8.66e-07  
   11   -3680.7320754465      2.47e-07  
   12   -3680.7320754484      1.09e-07  
   13   -3680.7320754488      4.47e-08  
   14   -3680.7320754486      1.06e-08  
   15   -3680.7320754488      4.91e-09  Convergence criterion met
 ---------------------------------------
 SCF time:   CPU 875.98s  wall 876.00s 
 SCF   energy in the final basis set =    -3680.7320754488
 Total energy in the final basis set =    -3680.7320754488

 --------------------------------------------------------------

                    Orbital Energies (a.u.)
 --------------------------------------------------------------

 Alpha MOs
 -- Occupied --
********-101.5819-101.5812-101.5766-101.5765-101.5751-101.5722 -10.2852
-10.2824 -10.2817 -10.2804 -10.2749 -10.2741 -10.2681 -10.2475 -10.2412
-10.2265 -10.2223 -10.2193  -9.4979  -9.4967  -9.4958  -9.4926  -9.4911
 -9.4896  -9.4881  -7.2628  -7.2613  -7.2607  -7.2574  -7.2561  -7.2544
 -7.2529  -7.2528  -7.2520  -7.2515  -7.2510  -7.2507  -7.2499  -7.2473
 -7.2464  -7.2459  -7.2453  -7.2443  -7.2441  -7.2427  -7.2421  -0.9672
 -0.9477  -0.9164  -0.9132  -0.9045  -0.8835  -0.8729  -0.8528  -0.8402
 -0.8034  -0.7644  -0.7543  -0.7457  -0.6744  -0.6479  -0.6267  -0.6202
 -0.5571  -0.5526  -0.5348  -0.5293  -0.5026  -0.4868  -0.4737  -0.4725
 -0.4666  -0.4645  -0.4530  -0.4408  -0.4267  -0.4209  -0.4158  -0.4055
 -0.4003  -0.3919  -0.3756  -0.3632  -0.3597  -0.3501  -0.3476  -0.3442
 -0.3384  -0.3330  -0.3304  -0.3259  -0.3098  -0.2957  -0.2768  -0.2694
 -0.2638
 -- Virtual --
 -0.0821  -0.0638  -0.0540  -0.0488  -0.0407  -0.0295  -0.0113  -0.0061
  0.0015   0.0017   0.0095   0.0152   0.0192   0.0237   0.0272   0.0315
  0.0415   0.0456   0.0486   0.0518   0.0579   0.0647   0.0671   0.0719
  0.0732   0.0804   0.0833   0.0862   0.0899   0.0910   0.0928   0.0954
  0.1005   0.1051   0.1064   0.1090   0.1133   0.1154   0.1174   0.1194
  0.1240   0.1246   0.1268   0.1299   0.1336   0.1373   0.1391   0.1415
  0.1444   0.1494   0.1532   0.1549   0.1630   0.1656   0.1682   0.1711
  0.1791   0.1813   0.1852   0.1897   0.1931   0.1982   0.2030   0.2085
  0.2155   0.2174   0.2219   0.2237   0.2284   0.2303   0.2317   0.2352
  0.2391   0.2453   0.2499   0.2517   0.2549   0.2574   0.2608   0.2655
  0.2667   0.2680   0.2726   0.2802   0.2809   0.2865   0.2879   0.2908
  0.2969   0.3007   0.3079   0.3088   0.3186   0.3229   0.3285   0.3350
  0.3426   0.3474   0.3882   0.4041   0.4102   0.4196   0.4289   0.4363
  0.4406   0.4432   0.4475   0.4535   0.4556   0.4602   0.4636   0.4680
  0.4763   0.4781   0.4818   0.4868   0.5002   0.5014   0.5054   0.5090
  0.5173   0.5251   0.5352   0.5399   0.5485   0.5570   0.5612   0.5711
  0.5822   0.5879   0.5893   0.5965   0.5975   0.6021   0.6066   0.6123
  0.6188   0.6290   0.6339   0.6366   0.6411   0.6590   0.6644   0.6715
  0.6843   0.6882   0.6996   0.7054   0.7167   0.7222   0.7280   0.7701
  0.7900   0.7995   0.8038   0.8075   0.8213   0.8229   0.8278   0.8330
  0.8338   0.8376   0.8404   0.8430   0.8493   0.8509   0.8515   0.8543
  0.8578   0.8600   0.8628   0.8761   0.8790   0.8824   0.8870   0.8983
  0.9016   0.9089   0.9111   0.9135   0.9239   0.9265   0.9349   0.9369
  0.9439   0.9463   0.9560   0.9606   0.9621   0.9660   0.9678   0.9764
  0.9828   0.9867   0.9901   0.9943   1.0078   1.0370   1.0493   1.0547
  1.0609   1.0888   1.0929   1.1243   1.1363   1.1419   1.1682   1.1886
  1.1979   1.2100   1.2198   1.2300   1.2363   1.2432   1.2490   1.2592
  1.2778   1.2837   1.2901   1.2922   1.3092   1.3166   1.3444   1.3453
  1.3689   1.3762   1.4103   1.4467   1.4594   1.4919   1.5108   1.5294
  1.5383   1.5604   1.5701   1.5864   1.5926   1.6065   1.6286   1.6549
  1.6817   1.7048   1.7379   1.7482   1.7697   1.7866   1.7987   1.8061
  1.8397   1.8410   1.8648   1.8679   1.8853   1.8936   1.9026   1.9092
  1.9420   1.9578   1.9630   1.9816   2.0390   2.0450   2.0603   2.0820
  2.0988   2.1092   2.1765   2.2084   2.2270   2.2305   2.2358   2.2492
  2.2647   2.2720   2.2762   2.2814   2.2820   2.2963   2.3083   2.3186
  2.3264   2.3423   2.3771   2.3931   2.4142   2.4214   2.4334   2.4364
  2.4704   2.4902   2.5067   2.5201   2.5362   2.5429   2.5524   2.5627
  2.5837   2.6016   2.6185   2.6382   2.6461   2.6555   2.6804   2.7081
  2.7137   2.7318   2.7419   2.7475   2.7619   2.7772   2.8041   2.8144
  2.8266   2.8750   2.9044   2.9255   2.9610   3.0381   3.0622   3.0699
  3.0829   3.1097   3.1363   3.1433   3.1671   3.2049   3.2224   3.2468
  3.2593   3.3397   3.3765   3.4316   3.4740   3.6077   3.6257   3.6898
  3.7494   3.7911   3.8804   3.9584   4.0140   4.0920   4.3694   4.7877
  4.8168   9.7337   9.7606   9.7819   9.7943   9.8024   9.8234   9.8562
 23.3052  23.4812  23.8033  23.8243  23.8320  23.8780  23.9280  23.9402
 23.9967  24.0408  24.0765  24.1080  25.7762  25.8184  25.8254  25.8521
 25.9062  25.9602  26.0088  26.0943  26.1073  26.1268  26.1734  26.1983
 26.3300  26.4123  26.5005  26.5896  26.6170  26.6544  26.7325  26.8785
 26.9910 215.7257 215.7513 215.7767 215.7914 215.8029 215.8283 215.8661
 --------------------------------------------------------------

          Ground-State Mulliken Net Atomic Charges

     Atom                 Charge (a.u.)
  ----------------------------------------
      1 C                    -0.508339
      2 C                    -1.205222
      3 Cl                    0.564971
      4 C                     0.832208
      5 Cl                    0.606531
      6 C                    -0.412194
      7 Cl                    0.548116
      8 C                    -0.624066
      9 H                     0.234392
     10 C                     0.034266
     11 Cl                    0.494195
     12 C                    -0.488915
     13 C                    -0.543591
     14 Cl                    0.464195
     15 C                     0.126896
     16 Cl                    0.495554
     17 C                    -1.211698
     18 H                     0.214637
     19 C                     0.466788
     20 Cl                    0.486744
     21 C                    -0.774719
     22 H                     0.199251
  ----------------------------------------
  Sum of atomic charges =     0.000000

 -----------------------------------------------------------------
                    Cartesian Multipole Moments
 -----------------------------------------------------------------
    Charge (ESU x 10^10)
                 0.0000
    Dipole Moment (Debye)
         X      -0.6807      Y       0.5463      Z      -0.8683
       Tot       1.2312
    Quadrupole Moments (Debye-Ang)
        XX    -153.5737     XY       0.7027     YY    -159.9053
        XZ       0.1006     YZ      -0.4232     ZZ    -159.4666
    Octopole Moments (Debye-Ang^2)
       XXX    -310.4221    XXY      24.8086    XYY    -111.3608
       YYY      77.3388    XXZ     -14.0152    XYZ       2.5123
       YYZ       3.5951    XZZ     -97.5927    YZZ      19.9040
       ZZZ       7.9612
    Hexadecapole Moments (Debye-Ang^3)
      XXXX   -6335.7049   XXXY     376.6390   XXYY   -1336.2806
      XYYY     382.3493   YYYY   -1338.3062   XXXZ    1223.1024
      XXYZ      81.4394   XYYZ     447.9804   YYYZ     195.0902
      XXZZ   -1806.5630   XYZZ     116.9026   YYZZ    -988.6335
      XZZZ    1293.0641   YZZZ     220.2738   ZZZZ   -4537.1183
 -----------------------------------------------------------------
 Calculating analytic gradient of the SCF energy
 Gradient of SCF Energy
            1           2           3           4           5           6
    1   0.0005522   0.0001842   0.0051385  -0.0002765  -0.0001279  -0.0000949
    2   0.0017566  -0.0019795  -0.0223481  -0.0003285   0.0000280   0.0000411
    3   0.0002149   0.0008779  -0.0133352  -0.0020725   0.0006865   0.0007554
            7           8           9          10          11          12
    1   0.0000310   0.0008191   0.0001092   0.0000159   0.0003476  -0.0021342
    2  -0.0000540  -0.0001398   0.0000288   0.0019250   0.0005324  -0.0011962
    3   0.0002703   0.0004027  -0.0001318  -0.0007452  -0.0000030  -0.0000770
           13          14          15          16          17          18
    1   0.0019398  -0.0047502  -0.0004351  -0.0002801  -0.0002595  -0.0000313
    2   0.0013447   0.0218446   0.0001409  -0.0001882  -0.0002389   0.0002135
    3   0.0003916   0.0141731   0.0003602   0.0002914   0.0002789  -0.0000871
           19          20          21          22
    1  -0.0003267  -0.0000912  -0.0004220   0.0000921
    2   0.0003771   0.0000950  -0.0021617   0.0003072
    3  -0.0004768  -0.0000196  -0.0017235  -0.0000314
 Max gradient component =       2.235E-02
 RMS gradient           =       4.678E-03
 Gradient time:  CPU 298.33 s  wall 298.35 s
 Geometry Optimization Parameters
   NAtoms,    NIC,     NZ,  NCons,   NDum,   NFix, NCnnct, MaxDiis
       22     163      22       0       0       0       0       0

 Cartesian Hessian Update
 Hessian updated using BFGS update


** GEOMETRY OPTIMIZATION IN DELOCALIZED INTERNAL COORDINATES **
   Searching for a Minimum

   Optimization Cycle:   4

                       Coordinates (Angstroms)
     ATOM                X               Y               Z
      1  C         0.0198144446   -0.0197579725    0.0123191281
      2  C        -0.0115048425    0.0903217785    1.4173113714
      3  Cl        1.4876313757    0.1804803338    2.2866121525
      4  C        -1.2161489680    0.1429980982    2.1344346859
      5  Cl       -1.2154578061    0.2812999700    3.8667240405
      6  C        -2.4236554013    0.0912134571    1.4335144776
      7  Cl       -3.9571826855    0.1490786405    2.2587682790
      8  C        -2.4241249843   -0.0208306611    0.0501719493
      9  H        -3.3606516059   -0.0811414110   -0.4855356030
     10  C        -1.2234081918   -0.0753724102   -0.6416664840
     11  Cl       -1.3371381419   -0.3036131270   -2.3790924565
     12  C         1.3010300286   -0.0678838994   -0.7443466912
     13  C         2.3148617408   -1.0001128407   -0.4567593466
     14  Cl        2.0871138478   -2.1673372874    0.8088797552
     15  C         3.5036494386   -0.9912064204   -1.1959531538
     16  Cl        4.7792995882   -2.1361896930   -0.8663584006
     17  C         3.6989002993   -0.0707160369   -2.2192824445
     18  H         4.6206497693   -0.0735274584   -2.7839987422
     19  C         2.6957278692    0.8491464098   -2.4947695738
     20  Cl        2.9377840686    2.0265449344   -3.7708011694
     21  C         1.5124719124    0.8570449902   -1.7737899183
     22  H         0.7591231539    1.6000294195   -1.9941423978
   Point Group: c1    Number of degrees of freedom:    60


   Energy is  -3680.732075449

 Hessian updated using BFGS update

 59 Hessian modes will be used to form the next step
  Hessian Eigenvalues:
     0.017675    0.018332    0.019576    0.020919    0.021072    0.022929
     0.023579    0.023831    0.023841    0.024089    0.024090    0.024113
     0.024115    0.024134    0.024135    0.024141    0.024143    0.027877
     0.045785    0.075805    0.159984    0.160000    0.160264    0.219270
     0.231532    0.235072    0.235522    0.237073    0.249594    0.249980
     0.249991    0.249993    0.249995    0.249997    0.250638    0.253483
     0.289234    0.289332    0.300904    0.300973    0.301281    0.301720
     0.313971    0.353927    0.356665    0.356691    0.368405    0.412977
     0.427645    0.432239    0.456570    0.461862    0.468142    0.471567
     0.478169    0.478291    0.479251    0.481343    0.559619

 Minimum search - taking simple RFO step
 Searching for Lamda that Minimizes Along All modes
 Value Taken    Lamda =  -0.01233521
 Calculated Step too Large.  Step scaled by  0.631069
 Step Taken.  Stepsize is  0.300000

                             Maximum     Tolerance    Cnvgd?
         Gradient           0.021555      0.000300      NO
         Displacement       0.229318      0.001200      NO
         Energy change     -0.009335      0.000001      NO


 New Cartesian Coordinates Obtained by Inverse Iteration

 Displacement from previous Coordinates is:  0.512206
 ----------------------------------------------------------------
             Standard Nuclear Orientation (Angstroms)
    I     Atom           X                Y                Z
 ----------------------------------------------------------------
    1      C       0.0221618309    -0.0350009265     0.0166438079
    2      C      -0.0113802652     0.1207691910     1.4166110063
    3      Cl      1.4887570182     0.2528500989     2.2813691542
    4      C      -1.2167645302     0.1843979370     2.1321636386
    5      Cl     -1.2184426577     0.3807740534     3.8554035758
    6      C      -2.4226834929     0.0974466323     1.4287004438
    7      Cl     -3.9586155372     0.1714428942     2.2474545671
    8      C      -2.4217281768    -0.0605765733     0.0494257334
    9      H      -3.3573015194    -0.1449476632    -0.4843279487
   10      C      -1.2176147542    -0.1263783443    -0.6365391789
   11      Cl     -1.3157823308    -0.3980868251    -2.3695598998
   12      C       1.3049481471    -0.0746099502    -0.7381978191
   13      C       2.3033685347    -1.0301668557    -0.4803153395
   14      Cl      2.0579112451    -2.2318720419     0.7486060443
   15      C       3.4907452120    -1.0132569748    -1.2232539130
   16      Cl      4.7523894120    -2.1848318282    -0.9376932576
   17      C       3.6964449837    -0.0619693152    -2.2168763612
   18      H       4.6167622309    -0.0609270554    -2.7835760555
   19      C       2.7043497181     0.8781833206    -2.4617341192
   20      Cl      2.9597405677     2.0882495037    -3.7046859196
   21      C       1.5213355807     0.8786638265    -1.7393448586
   22      H       0.7701836928     1.6303157102    -1.9380338432
 ----------------------------------------------------------------
 Nuclear Repulsion Energy =        2369.40510623 hartrees
 There are       97 alpha and       97 beta electrons
 Applying Cartesian multipole field
    Component          Value
    ---------          -----
     (2,0,0)        1.00000E-11
     (0,2,0)        2.00000E-11
     (0,0,2)       -3.00000E-11
 Nucleus-field energy     =    -0.0000000338 hartrees
 Requested basis set is 6-311++G(d,p)
 There are 178 shells and 495 basis functions
 A cutoff of  1.0D-15 yielded  11646 shell pairs
 There are     99950 function pairs (    107457 Cartesian)
 Smallest overlap matrix eigenvalue = 2.24E-07
 Linear dependence detected in AO basis
 Number of orthogonalized atomic orbitals = 489
 Maximum deviation from orthogonality = 6.640E-10
 Guess from superposition of atomic densities
 Warning:  Energy on first SCF cycle will be non-variational
 SAD guess density has 194.000000 electrons

 -----------------------------------------------------------------------
  General SCF calculation program by
  Eric Jon Sundstrom, Paul Horn, Yuezhi Mao, Dmitri Zuev, Alec White,
  David Stuck, Shaama M.S., Shane Yost, Joonho Lee, David Small,
  Daniel Levine, Susi Lehtola, Hugh Burton, Evgeny Epifanovsky,
  Bang C. Huynh
 -----------------------------------------------------------------------
 Exchange:     0.2000 Hartree-Fock + 0.0800 Slater + 0.7200 B88
 Correlation:  0.1900 VWN1RPA + 0.8100 LYP
 Using SG-1 standard quadrature grid
 A restricted SCF calculation will be
 performed using DIIS
 SCF converges when DIIS error is below 1.0e-08
 ---------------------------------------
  Cycle       Energy         DIIS error
 ---------------------------------------
    1   -3685.2351771807      2.74e-02  
    2   -3680.6229594125      1.96e-03  
    3   -3680.5443800571      2.44e-03  
    4   -3680.7262318323      5.98e-04  
    5   -3680.7361965532      2.64e-04  
    6   -3680.7381526711      8.96e-05  
    7   -3680.7383690805      2.78e-05  
    8   -3680.7383890060      1.05e-05  
    9   -3680.7383919187      3.95e-06  
   10   -3680.7383924097      8.49e-07  
   11   -3680.7383924302      2.42e-07  
   12   -3680.7383924322      1.09e-07  
   13   -3680.7383924325      4.28e-08  
   14   -3680.7383924325      1.05e-08  
   15   -3680.7383924325      4.86e-09  Convergence criterion met
 ---------------------------------------
 SCF time:   CPU 873.60s  wall 874.00s 
 SCF   energy in the final basis set =    -3680.7383924325
 Total energy in the final basis set =    -3680.7383924325

 --------------------------------------------------------------

                    Orbital Energies (a.u.)
 --------------------------------------------------------------

 Alpha MOs
 -- Occupied --
********-101.5816-101.5815-101.5778-101.5766-101.5750-101.5736 -10.2852
-10.2825 -10.2818 -10.2802 -10.2750 -10.2742 -10.2682 -10.2468 -10.2408
-10.2266 -10.2223 -10.2195  -9.4978  -9.4963  -9.4963  -9.4934  -9.4912
 -9.4896  -9.4892  -7.2627  -7.2611  -7.2609  -7.2583  -7.2562  -7.2543
 -7.2540  -7.2527  -7.2519  -7.2511  -7.2511  -7.2506  -7.2503  -7.2482
 -7.2473  -7.2460  -7.2454  -7.2443  -7.2440  -7.2438  -7.2432  -0.9669
 -0.9477  -0.9161  -0.9123  -0.9048  -0.8835  -0.8741  -0.8520  -0.8402
 -0.8032  -0.7643  -0.7542  -0.7457  -0.6740  -0.6473  -0.6273  -0.6200
 -0.5566  -0.5524  -0.5349  -0.5303  -0.5022  -0.4869  -0.4737  -0.4724
 -0.4666  -0.4640  -0.4524  -0.4410  -0.4268  -0.4194  -0.4159  -0.4043
 -0.3993  -0.3917  -0.3743  -0.3630  -0.3597  -0.3502  -0.3474  -0.3446
 -0.3382  -0.3327  -0.3306  -0.3263  -0.3152  -0.2945  -0.2768  -0.2699
 -0.2650
 -- Virtual --
 -0.0804  -0.0639  -0.0538  -0.0492  -0.0424  -0.0293  -0.0113  -0.0059
  0.0015   0.0018   0.0095   0.0147   0.0192   0.0237   0.0270   0.0317
  0.0410   0.0454   0.0486   0.0520   0.0579   0.0642   0.0669   0.0719
  0.0731   0.0802   0.0834   0.0860   0.0897   0.0911   0.0926   0.0953
  0.1006   0.1042   0.1057   0.1094   0.1128   0.1153   0.1175   0.1197
  0.1238   0.1249   0.1266   0.1299   0.1329   0.1364   0.1386   0.1420
  0.1439   0.1493   0.1525   0.1548   0.1619   0.1650   0.1685   0.1711
  0.1777   0.1812   0.1849   0.1895   0.1925   0.1980   0.2025   0.2090
  0.2153   0.2183   0.2230   0.2239   0.2292   0.2298   0.2325   0.2355
  0.2395   0.2443   0.2499   0.2517   0.2542   0.2567   0.2594   0.2648
  0.2664   0.2682   0.2719   0.2794   0.2815   0.2864   0.2895   0.2907
  0.2965   0.2968   0.3074   0.3083   0.3191   0.3216   0.3284   0.3364
  0.3423   0.3477   0.3889   0.4053   0.4103   0.4188   0.4276   0.4364
  0.4411   0.4423   0.4476   0.4543   0.4563   0.4615   0.4647   0.4676
  0.4773   0.4779   0.4824   0.4878   0.4977   0.5003   0.5052   0.5066
  0.5172   0.5268   0.5334   0.5395   0.5518   0.5566   0.5626   0.5707
  0.5847   0.5881   0.5902   0.5984   0.5989   0.6016   0.6083   0.6127
  0.6208   0.6295   0.6357   0.6400   0.6406   0.6582   0.6678   0.6715
  0.6847   0.6882   0.6983   0.7038   0.7167   0.7223   0.7305   0.7689
  0.7923   0.8026   0.8033   0.8093   0.8241   0.8250   0.8262   0.8329
  0.8342   0.8383   0.8405   0.8429   0.8485   0.8501   0.8529   0.8553
  0.8569   0.8598   0.8616   0.8756   0.8792   0.8826   0.8900   0.8973
  0.9011   0.9102   0.9103   0.9143   0.9244   0.9268   0.9345   0.9382
  0.9426   0.9442   0.9479   0.9569   0.9615   0.9661   0.9703   0.9733
  0.9836   0.9842   0.9904   0.9935   1.0109   1.0364   1.0479   1.0514
  1.0612   1.0882   1.0947   1.1258   1.1382   1.1415   1.1676   1.1916
  1.1991   1.2068   1.2192   1.2311   1.2370   1.2421   1.2488   1.2598
  1.2783   1.2865   1.2908   1.2918   1.3066   1.3151   1.3435   1.3478
  1.3694   1.3768   1.4113   1.4504   1.4609   1.4929   1.5112   1.5299
  1.5394   1.5610   1.5712   1.5858   1.5926   1.6073   1.6259   1.6558
  1.6842   1.7054   1.7391   1.7485   1.7695   1.7844   1.8003   1.8059
  1.8381   1.8383   1.8630   1.8662   1.8822   1.8981   1.9061   1.9129
  1.9429   1.9581   1.9635   1.9820   2.0386   2.0447   2.0612   2.0815
  2.0955   2.1092   2.1758   2.2068   2.2276   2.2328   2.2362   2.2469
  2.2636   2.2696   2.2731   2.2804   2.2843   2.2967   2.3081   2.3147
  2.3213   2.3464   2.3775   2.3968   2.4171   2.4219   2.4340   2.4367
  2.4698   2.4928   2.5067   2.5173   2.5349   2.5410   2.5536   2.5629
  2.5841   2.6014   2.6175   2.6404   2.6476   2.6595   2.6783   2.7063
  2.7123   2.7323   2.7410   2.7474   2.7611   2.7766   2.8015   2.8127
  2.8250   2.8724   2.9033   2.9295   2.9634   3.0399   3.0627   3.0697
  3.0812   3.1077   3.1362   3.1432   3.1675   3.2066   3.2205   3.2481
  3.2588   3.3395   3.3778   3.4315   3.4755   3.6083   3.6281   3.6910
  3.7485   3.7907   3.8822   3.9586   4.0151   4.0921   4.3601   4.7871
  4.8175   9.7368   9.7616   9.7827   9.7959   9.8019   9.8367   9.8481
 23.3073  23.4821  23.8037  23.8248  23.8326  23.8776  23.9281  23.9378
 23.9999  24.0426  24.0754  24.1093  25.7753  25.8156  25.8232  25.8491
 25.9033  25.9495  25.9817  26.0950  26.1067  26.1330  26.1601  26.1949
 26.3480  26.4103  26.4980  26.5875  26.6145  26.6578  26.7309  26.8800
 26.9876 215.7292 215.7525 215.7776 215.7931 215.8021 215.8443 215.8558
 --------------------------------------------------------------

          Ground-State Mulliken Net Atomic Charges

     Atom                 Charge (a.u.)
  ----------------------------------------
      1 C                    -0.466860
      2 C                    -1.271532
      3 Cl                    0.527213
      4 C                     0.890805
      5 Cl                    0.605362
      6 C                    -0.370471
      7 Cl                    0.548946
      8 C                    -0.625571
      9 H                     0.235369
     10 C                     0.008837
     11 Cl                    0.473984
     12 C                    -0.405552
     13 C                    -0.536814
     14 Cl                    0.419278
     15 C                     0.101220
     16 Cl                    0.507499
     17 C                    -1.236546
     18 H                     0.216499
     19 C                     0.465133
     20 Cl                    0.482811
     21 C                    -0.769684
     22 H                     0.200075
  ----------------------------------------
  Sum of atomic charges =     0.000000

 -----------------------------------------------------------------
                    Cartesian Multipole Moments
 -----------------------------------------------------------------
    Charge (ESU x 10^10)
                -0.0000
    Dipole Moment (Debye)
         X      -0.6848      Y       0.5431      Z      -0.8485
       Tot       1.2182
    Quadrupole Moments (Debye-Ang)
        XX    -153.5760     XY       0.7764     YY    -159.8245
        XZ       0.0309     YZ      -0.3369     ZZ    -159.4212
    Octopole Moments (Debye-Ang^2)
       XXX    -309.7712    XXY      24.0214    XYY    -111.1212
       YYY      75.4888    XXZ     -13.4047    XYZ       2.7344
       YYZ       4.7046    XZZ     -97.4478    YZZ      20.0093
       ZZZ      10.7309
    Hexadecapole Moments (Debye-Ang^3)
      XXXX   -6311.0644   XXXY     375.4764   XXYY   -1344.4709
      XYYY     377.8647   YYYY   -1412.1473   XXXZ    1236.6652
      XXYZ      69.1369   XYYZ     452.5202   YYYZ     152.4515
      XXZZ   -1793.1360   XYZZ     117.2397   YYZZ    -991.3957
      XZZZ    1305.5188   YZZZ     184.7486   ZZZZ   -4477.2475
 -----------------------------------------------------------------
 Calculating analytic gradient of the SCF energy
 Gradient of SCF Energy
            1           2           3           4           5           6
    1   0.0012288   0.0003103   0.0024539  -0.0000678   0.0001045  -0.0003832
    2   0.0010215  -0.0013390  -0.0143554  -0.0001818  -0.0000495   0.0000096
    3  -0.0008407   0.0008536  -0.0084001   0.0004471  -0.0005797   0.0006949
            7           8           9          10          11          12
    1   0.0002386  -0.0001208   0.0001068   0.0001117   0.0001691  -0.0012934
    2  -0.0000020  -0.0000161   0.0000688   0.0015251   0.0003385  -0.0007396
    3  -0.0001089  -0.0003739   0.0000378   0.0002821  -0.0005283   0.0004187
           13          14          15          16          17          18
    1   0.0008371  -0.0024595  -0.0000420  -0.0002138   0.0003453  -0.0000802
    2   0.0002164   0.0143220   0.0000700   0.0000173   0.0000505   0.0000234
    3   0.0014443   0.0084618   0.0001465  -0.0000192  -0.0002104   0.0000135
           19          20          21          22
    1  -0.0004584   0.0000369  -0.0008223  -0.0000017
    2   0.0000033   0.0001157  -0.0013301   0.0002311
    3   0.0000298  -0.0001114  -0.0016987   0.0000412
 Max gradient component =       1.436E-02
 RMS gradient           =       2.982E-03
 Gradient time:  CPU 298.99 s  wall 299.01 s
 Geometry Optimization Parameters
   NAtoms,    NIC,     NZ,  NCons,   NDum,   NFix, NCnnct, MaxDiis
       22     163      22       0       0       0       0       0

 Cartesian Hessian Update
 Hessian updated using BFGS update


** GEOMETRY OPTIMIZATION IN DELOCALIZED INTERNAL COORDINATES **
   Searching for a Minimum

   Optimization Cycle:   5

                       Coordinates (Angstroms)
     ATOM                X               Y               Z
      1  C         0.0221618309   -0.0350009265    0.0166438079
      2  C        -0.0113802652    0.1207691910    1.4166110063
      3  Cl        1.4887570182    0.2528500989    2.2813691542
      4  C        -1.2167645302    0.1843979370    2.1321636386
      5  Cl       -1.2184426577    0.3807740534    3.8554035758
      6  C        -2.4226834929    0.0974466323    1.4287004438
      7  Cl       -3.9586155372    0.1714428942    2.2474545671
      8  C        -2.4217281768   -0.0605765733    0.0494257334
      9  H        -3.3573015194   -0.1449476632   -0.4843279487
     10  C        -1.2176147542   -0.1263783443   -0.6365391789
     11  Cl       -1.3157823308   -0.3980868251   -2.3695598998
     12  C         1.3049481471   -0.0746099502   -0.7381978191
     13  C         2.3033685347   -1.0301668557   -0.4803153395
     14  Cl        2.0579112451   -2.2318720419    0.7486060443
     15  C         3.4907452120   -1.0132569748   -1.2232539130
     16  Cl        4.7523894120   -2.1848318282   -0.9376932576
     17  C         3.6964449837   -0.0619693152   -2.2168763612
     18  H         4.6167622309   -0.0609270554   -2.7835760555
     19  C         2.7043497181    0.8781833206   -2.4617341192
     20  Cl        2.9597405677    2.0882495037   -3.7046859196
     21  C         1.5213355807    0.8786638265   -1.7393448586
     22  H         0.7701836928    1.6303157102   -1.9380338432
   Point Group: c1    Number of degrees of freedom:    60


   Energy is  -3680.738392433

 Hessian updated using BFGS update

 60 Hessian modes will be used to form the next step
  Hessian Eigenvalues:
     0.017580    0.017859    0.019494    0.020918    0.021035    0.022942
     0.023560    0.023830    0.023862    0.024090    0.024094    0.024114
     0.024115    0.024135    0.024136    0.024143    0.024149    0.027866
     0.034383    0.075503    0.159998    0.160011    0.160267    0.219270
     0.231529    0.235100    0.235535    0.237222    0.249864    0.249982
     0.249991    0.249993    0.249997    0.250244    0.250625    0.253712
     0.289259    0.289339    0.300910    0.301028    0.301049    0.301636
     0.301769    0.314153    0.353886    0.356665    0.356696    0.368271
     0.412984    0.427639    0.432299    0.456568    0.461902    0.468359
     0.471592    0.478186    0.478289    0.479254    0.481648    0.559313

 Minimum search - taking simple RFO step
 Searching for Lamda that Minimizes Along All modes
 Value Taken    Lamda =  -0.00756202
 Calculated Step too Large.  Step scaled by  0.659863
 Step Taken.  Stepsize is  0.300000

                             Maximum     Tolerance    Cnvgd?
         Gradient           0.013620      0.000300      NO
         Displacement       0.221363      0.001200      NO
         Energy change     -0.006317      0.000001      NO


 New Cartesian Coordinates Obtained by Inverse Iteration

 Displacement from previous Coordinates is:  0.568939
 ----------------------------------------------------------------
             Standard Nuclear Orientation (Angstroms)
    I     Atom           X                Y                Z
 ----------------------------------------------------------------
    1      C       0.0205376949    -0.0409503051     0.0157830648
    2      C      -0.0094542161     0.1616630710     1.4082701258
    3      Cl      1.4974431587     0.3367128541     2.2590527634
    4      C      -1.2136456134     0.2308241075     2.1253981691
    5      Cl     -1.2169287185     0.4827607711     3.8409786952
    6      C      -2.4191166467     0.0985439081     1.4263555451
    7      Cl     -3.9544382895     0.1737296791     2.2473084759
    8      C      -2.4198802253    -0.1085294946     0.0536298000
    9      H      -3.3553366749    -0.2274105366    -0.4738355062
   10      C      -1.2154212824    -0.1765721193    -0.6316771947
   11      Cl     -1.2985108466    -0.5024349638    -2.3554113719
   12      C       1.3036141986    -0.0755924017    -0.7400981716
   13      C       2.2806990095    -1.0579748131    -0.5114810916
   14      Cl      2.0070502193    -2.2900431236     0.6833077553
   15      C       3.4697132218    -1.0384260847    -1.2513992949
   16      Cl      4.7105745243    -2.2401953452    -1.0016624827
   17      C       3.6946053336    -0.0566763599    -2.2113591194
   18      H       4.6164503083    -0.0533303044    -2.7756092406
   19      C       2.7209314568     0.9095667790    -2.4263600653
   20      Cl      3.0012712737     2.1542100981    -3.6291122826
   21      C       1.5356798695     0.9074125063    -1.7066193360
   22      H       0.7929471540     1.6731808915    -1.8832197794
 ----------------------------------------------------------------
 Nuclear Repulsion Energy =        2367.32585939 hartrees
 There are       97 alpha and       97 beta electrons
 Applying Cartesian multipole field
    Component          Value
    ---------          -----
     (2,0,0)        1.00000E-11
     (0,2,0)        2.00000E-11
     (0,0,2)       -3.00000E-11
 Nucleus-field energy     =    -0.0000000311 hartrees
 Requested basis set is 6-311++G(d,p)
 There are 178 shells and 495 basis functions
 A cutoff of  1.0D-15 yielded  11635 shell pairs
 There are     99935 function pairs (    107440 Cartesian)
 Smallest overlap matrix eigenvalue = 2.17E-07
 Linear dependence detected in AO basis
 Number of orthogonalized atomic orbitals = 489
 Maximum deviation from orthogonality = 6.729E-10
 Guess from superposition of atomic densities
 Warning:  Energy on first SCF cycle will be non-variational
 SAD guess density has 194.000000 electrons

 -----------------------------------------------------------------------
  General SCF calculation program by
  Eric Jon Sundstrom, Paul Horn, Yuezhi Mao, Dmitri Zuev, Alec White,
  David Stuck, Shaama M.S., Shane Yost, Joonho Lee, David Small,
  Daniel Levine, Susi Lehtola, Hugh Burton, Evgeny Epifanovsky,
  Bang C. Huynh
 -----------------------------------------------------------------------
 Exchange:     0.2000 Hartree-Fock + 0.0800 Slater + 0.7200 B88
 Correlation:  0.1900 VWN1RPA + 0.8100 LYP
 Using SG-1 standard quadrature grid
 A restricted SCF calculation will be
 performed using DIIS
 SCF converges when DIIS error is below 1.0e-08
 ---------------------------------------
  Cycle       Energy         DIIS error
 ---------------------------------------
    1   -3685.2246442552      2.74e-02  
    2   -3680.6269114878      1.96e-03  
    3   -3680.5480721547      2.44e-03  
    4   -3680.7302275289      6.00e-04  
    5   -3680.7402420851      2.65e-04  
    6   -3680.7422121574      8.99e-05  
    7   -3680.7424293287      2.87e-05  
    8   -3680.7424507912      1.06e-05  
    9   -3680.7424537948      3.91e-06  
   10   -3680.7424542770      8.38e-07  
   11   -3680.7424542974      2.39e-07  
   12   -3680.7424542987      1.09e-07  
   13   -3680.7424542994      4.11e-08  
   14   -3680.7424542991      1.04e-08  
   15   -3680.7424542991      4.77e-09  Convergence criterion met
 ---------------------------------------
 SCF time:   CPU 874.26s  wall 875.00s 
 SCF   energy in the final basis set =    -3680.7424542991
 Total energy in the final basis set =    -3680.7424542991

 --------------------------------------------------------------

                    Orbital Energies (a.u.)
 --------------------------------------------------------------

 Alpha MOs
 -- Occupied --
********-101.5818-101.5814-101.5789-101.5768-101.5751-101.5746 -10.2853
-10.2826 -10.2820 -10.2798 -10.2752 -10.2741 -10.2685 -10.2460 -10.2403
-10.2267 -10.2224 -10.2196  -9.4977  -9.4965  -9.4961  -9.4942  -9.4914
 -9.4899  -9.4897  -7.2626  -7.2613  -7.2607  -7.2591  -7.2563  -7.2548
 -7.2544  -7.2526  -7.2518  -7.2513  -7.2509  -7.2506  -7.2504  -7.2490
 -7.2481  -7.2462  -7.2455  -7.2446  -7.2444  -7.2441  -7.2440  -0.9666
 -0.9476  -0.9160  -0.9114  -0.9049  -0.8834  -0.8746  -0.8515  -0.8404
 -0.8031  -0.7645  -0.7543  -0.7458  -0.6737  -0.6469  -0.6280  -0.6197
 -0.5560  -0.5524  -0.5351  -0.5315  -0.5018  -0.4869  -0.4738  -0.4721
 -0.4667  -0.4636  -0.4520  -0.4411  -0.4269  -0.4180  -0.4160  -0.4037
 -0.3983  -0.3915  -0.3730  -0.3627  -0.3596  -0.3501  -0.3471  -0.3448
 -0.3381  -0.3328  -0.3308  -0.3267  -0.3192  -0.2932  -0.2773  -0.2706
 -0.2659
 -- Virtual --
 -0.0783  -0.0640  -0.0536  -0.0503  -0.0444  -0.0294  -0.0115  -0.0056
  0.0013   0.0018   0.0093   0.0141   0.0192   0.0235   0.0267   0.0320
  0.0405   0.0453   0.0485   0.0522   0.0578   0.0636   0.0669   0.0716
  0.0730   0.0800   0.0834   0.0858   0.0894   0.0912   0.0927   0.0952
  0.1011   0.1031   0.1050   0.1098   0.1122   0.1149   0.1174   0.1199
  0.1234   0.1251   0.1267   0.1296   0.1322   0.1354   0.1379   0.1423
  0.1437   0.1491   0.1520   0.1550   0.1611   0.1647   0.1692   0.1717
  0.1763   0.1810   0.1847   0.1894   0.1923   0.1975   0.2019   0.2092
  0.2151   0.2187   0.2238   0.2246   0.2291   0.2302   0.2328   0.2361
  0.2414   0.2430   0.2500   0.2511   0.2534   0.2559   0.2587   0.2640
  0.2645   0.2685   0.2712   0.2779   0.2827   0.2865   0.2910   0.2914
  0.2936   0.2974   0.3072   0.3075   0.3190   0.3198   0.3282   0.3346
  0.3426   0.3483   0.3894   0.4065   0.4105   0.4181   0.4271   0.4368
  0.4408   0.4419   0.4477   0.4548   0.4573   0.4636   0.4651   0.4671
  0.4773   0.4792   0.4817   0.4902   0.4941   0.5006   0.5055   0.5065
  0.5176   0.5281   0.5314   0.5393   0.5558   0.5561   0.5648   0.5700
  0.5851   0.5884   0.5907   0.5998   0.6014   0.6032   0.6118   0.6135
  0.6226   0.6297   0.6346   0.6404   0.6463   0.6579   0.6670   0.6739
  0.6863   0.6877   0.6949   0.7016   0.7155   0.7226   0.7336   0.7684
  0.7925   0.8025   0.8058   0.8110   0.8247   0.8264   0.8299   0.8333
  0.8358   0.8388   0.8412   0.8423   0.8476   0.8495   0.8533   0.8555
  0.8572   0.8609   0.8620   0.8740   0.8785   0.8811   0.8923   0.8960
  0.8988   0.9093   0.9114   0.9158   0.9236   0.9256   0.9292   0.9362
  0.9425   0.9432   0.9455   0.9568   0.9611   0.9663   0.9726   0.9735
  0.9808   0.9859   0.9928   0.9945   1.0111   1.0375   1.0453   1.0471
  1.0593   1.0887   1.1019   1.1276   1.1404   1.1421   1.1673   1.1949
  1.2008   1.2047   1.2193   1.2314   1.2364   1.2433   1.2486   1.2596
  1.2784   1.2888   1.2902   1.2936   1.3037   1.3146   1.3422   1.3511
  1.3704   1.3770   1.4141   1.4502   1.4633   1.4917   1.5105   1.5326
  1.5413   1.5617   1.5728   1.5864   1.5928   1.6079   1.6224   1.6566
  1.6851   1.7063   1.7402   1.7490   1.7684   1.7827   1.8015   1.8060
  1.8344   1.8366   1.8594   1.8643   1.8791   1.9028   1.9101   1.9175
  1.9444   1.9587   1.9654   1.9846   2.0383   2.0443   2.0626   2.0821
  2.0927   2.1091   2.1749   2.2051   2.2276   2.2348   2.2380   2.2460
  2.2607   2.2667   2.2725   2.2784   2.2866   2.2943   2.3084   2.3102
  2.3235   2.3464   2.3779   2.4003   2.4208   2.4251   2.4342   2.4398
  2.4674   2.4911   2.5061   2.5123   2.5355   2.5390   2.5560   2.5634
  2.5856   2.6009   2.6147   2.6429   2.6494   2.6648   2.6767   2.7043
  2.7110   2.7323   2.7402   2.7460   2.7605   2.7754   2.8002   2.8110
  2.8248   2.8686   2.9018   2.9346   2.9665   3.0428   3.0647   3.0706
  3.0796   3.1063   3.1364   3.1433   3.1684   3.2084   3.2206   3.2499
  3.2592   3.3398   3.3798   3.4308   3.4782   3.6089   3.6312   3.6928
  3.7489   3.7911   3.8849   3.9586   4.0163   4.0919   4.3493   4.7882
  4.8188   9.7401   9.7625   9.7829   9.7967   9.8017   9.8336   9.8560
 23.3088  23.4829  23.8052  23.8253  23.8337  23.8785  23.9301  23.9376
 24.0036  24.0459  24.0761  24.1123  25.7743  25.8114  25.8208  25.8456
 25.9002  25.9231  25.9829  26.0984  26.1074  26.1347  26.1588  26.1967
 26.3502  26.4018  26.4966  26.5883  26.6119  26.6675  26.7285  26.8793
 26.9786 215.7327 215.7537 215.7777 215.7939 215.8016 215.8371 215.8688
 --------------------------------------------------------------

          Ground-State Mulliken Net Atomic Charges

     Atom                 Charge (a.u.)
  ----------------------------------------
      1 C                    -0.472496
      2 C                    -1.299629
      3 Cl                    0.495553
      4 C                     0.892535
      5 Cl                    0.608558
      6 C                    -0.312293
      7 Cl                    0.550711
      8 C                    -0.582990
      9 H                     0.235718
     10 C                    -0.013400
     11 Cl                    0.458781
     12 C                    -0.352250
     13 C                    -0.587341
     14 Cl                    0.398303
     15 C                     0.100833
     16 Cl                    0.517589
     17 C                    -1.247480
     18 H                     0.218116
     19 C                     0.470688
     20 Cl                    0.477418
     21 C                    -0.757813
     22 H                     0.200887
  ----------------------------------------
  Sum of atomic charges =     0.000000

 -----------------------------------------------------------------
                    Cartesian Multipole Moments
 -----------------------------------------------------------------
    Charge (ESU x 10^10)
                 0.0000
    Dipole Moment (Debye)
         X      -0.6824      Y       0.5409      Z      -0.8522
       Tot       1.2184
    Quadrupole Moments (Debye-Ang)
        XX    -153.5326     XY       0.8833     YY    -159.7596
        XZ      -0.0328     YZ      -0.2926     ZZ    -159.4077
    Octopole Moments (Debye-Ang^2)
       XXX    -308.5445    XXY      23.0242    XYY    -110.8771
       YYY      73.9775    XXZ     -12.6292    XYZ       2.8866
       YYZ       5.6882    XZZ     -97.2640    YZZ      20.0354
       ZZZ      13.1625
    Hexadecapole Moments (Debye-Ang^3)
      XXXX   -6274.2696   XXXY     364.6343   XXYY   -1352.3048
      XYYY     363.6524   YYYY   -1495.4834   XXXZ    1251.7902
      XXYZ      56.0495   XYYZ     457.2954   YYYZ     108.1343
      XXZZ   -1775.9507   XYZZ     114.3236   YYZZ    -993.6525
      XZZZ    1319.1114   YZZZ     147.0950   ZZZZ   -4407.6354
 -----------------------------------------------------------------
 Calculating analytic gradient of the SCF energy
 Gradient of SCF Energy
            1           2           3           4           5           6
    1   0.0006648   0.0001874   0.0018352  -0.0001280  -0.0001789  -0.0002753
    2   0.0003711  -0.0009153  -0.0095708   0.0000926  -0.0001584   0.0000858
    3  -0.0010278   0.0000672  -0.0054263   0.0010968  -0.0005785   0.0002640
            7           8           9          10          11          12
    1   0.0002073  -0.0000840   0.0000739   0.0001816   0.0002365  -0.0006257
    2  -0.0000127  -0.0000808   0.0000184   0.0014539   0.0000045  -0.0004102
    3  -0.0000312  -0.0004478   0.0000616   0.0008173  -0.0005247   0.0002100
           13          14          15          16          17          18
    1   0.0001772  -0.0013518  -0.0000233  -0.0000703   0.0003055  -0.0000468
    2   0.0001049   0.0093478   0.0001405  -0.0000145   0.0001030  -0.0000293
    3   0.0013185   0.0055584   0.0000045  -0.0000284  -0.0002597   0.0000338
           19          20          21          22
    1  -0.0004416   0.0000671  -0.0006183  -0.0000926
    2  -0.0000991   0.0001448  -0.0006897   0.0001133
    3   0.0001873  -0.0001112  -0.0012492   0.0000655
 Max gradient component =       9.571E-03
 RMS gradient           =       1.975E-03
 Gradient time:  CPU 297.95 s  wall 297.97 s
 Geometry Optimization Parameters
   NAtoms,    NIC,     NZ,  NCons,   NDum,   NFix, NCnnct, MaxDiis
       22     163      22       0       0       0       0       0

 Cartesian Hessian Update
 Hessian updated using BFGS update


** GEOMETRY OPTIMIZATION IN DELOCALIZED INTERNAL COORDINATES **
   Searching for a Minimum

   Optimization Cycle:   6

                       Coordinates (Angstroms)
     ATOM                X               Y               Z
      1  C         0.0205376949   -0.0409503051    0.0157830648
      2  C        -0.0094542161    0.1616630710    1.4082701258
      3  Cl        1.4974431587    0.3367128541    2.2590527634
      4  C        -1.2136456134    0.2308241075    2.1253981691
      5  Cl       -1.2169287185    0.4827607711    3.8409786952
      6  C        -2.4191166467    0.0985439081    1.4263555451
      7  Cl       -3.9544382895    0.1737296791    2.2473084759
      8  C        -2.4198802253   -0.1085294946    0.0536298000
      9  H        -3.3553366749   -0.2274105366   -0.4738355062
     10  C        -1.2154212824   -0.1765721193   -0.6316771947
     11  Cl       -1.2985108466   -0.5024349638   -2.3554113719
     12  C         1.3036141986   -0.0755924017   -0.7400981716
     13  C         2.2806990095   -1.0579748131   -0.5114810916
     14  Cl        2.0070502193   -2.2900431236    0.6833077553
     15  C         3.4697132218   -1.0384260847   -1.2513992949
     16  Cl        4.7105745243   -2.2401953452   -1.0016624827
     17  C         3.6946053336   -0.0566763599   -2.2113591194
     18  H         4.6164503083   -0.0533303044   -2.7756092406
     19  C         2.7209314568    0.9095667790   -2.4263600653
     20  Cl        3.0012712737    2.1542100981   -3.6291122826
     21  C         1.5356798695    0.9074125063   -1.7066193360
     22  H         0.7929471540    1.6731808915   -1.8832197794
   Point Group: c1    Number of degrees of freedom:    60


   Energy is  -3680.742454299

 Hessian updated using BFGS update

 60 Hessian modes will be used to form the next step
  Hessian Eigenvalues:
     0.016193    0.017743    0.019026    0.020913    0.020985    0.022972
     0.023575    0.023824    0.023860    0.024088    0.024093    0.024114
     0.024115    0.024123    0.024136    0.024142    0.024157    0.025773
     0.028053    0.074339    0.159998    0.160016    0.160271    0.219318
     0.231553    0.235100    0.235570    0.237238    0.249925    0.249983
     0.249991    0.249994    0.250078    0.250324    0.250680    0.253752
     0.289264    0.289450    0.300909    0.301029    0.301051    0.301580
     0.301742    0.314123    0.353847    0.356665    0.356693    0.368149
     0.412997    0.427725    0.432327    0.456668    0.461896    0.468340
     0.471559    0.478187    0.478288    0.479250    0.481703    0.559039

 Minimum search - taking simple RFO step
 Searching for Lamda that Minimizes Along All modes
 Value Taken    Lamda =  -0.00495582
 Calculated Step too Large.  Step scaled by  0.667419
 Step Taken.  Stepsize is  0.300000

                             Maximum     Tolerance    Cnvgd?
         Gradient           0.009022      0.000300      NO
         Displacement       0.228184      0.001200      NO
         Energy change     -0.004062      0.000001      NO


 New Cartesian Coordinates Obtained by Inverse Iteration

 Displacement from previous Coordinates is:  0.536747
 ----------------------------------------------------------------
             Standard Nuclear Orientation (Angstroms)
    I     Atom           X                Y                Z
 ----------------------------------------------------------------
    1      C       0.0183529939    -0.0455558353     0.0149645054
    2      C      -0.0094784263     0.2002754032     1.3990372128
    3      Cl      1.4999787188     0.4253806179     2.2371940864
    4      C      -1.2117216962     0.2709591038     2.1172235693
    5      Cl     -1.2123763581     0.5808190315     3.8235594345
    6      C      -2.4164358733     0.0935692051     1.4256389107
    7      Cl     -3.9512580232     0.1696074274     2.2488376293
    8      C      -2.4182539183    -0.1565692111     0.0602372700
    9      H      -3.3533086566    -0.3059293253    -0.4603685811
   10      C      -1.2138616597    -0.2241155439    -0.6260528221
   11      Cl     -1.2854442551    -0.5885424841    -2.3411986736
   12      C       1.3026530020    -0.0750237515    -0.7417467469
   13      C       2.2593375976    -1.0816206953    -0.5417823083
   14      Cl      1.9577827210    -2.3426405988     0.6181497462
   15      C       3.4500229436    -1.0612585463    -1.2779769659
   16      Cl      4.6687577221    -2.2918327618    -1.0621520466
   17      C       3.6942398051    -0.0531252683    -2.2057917500
   18      H       4.6172972919    -0.0485797241    -2.7681470709
   19      C       2.7390403212     0.9368559252    -2.3926496753
   20      Cl      3.0431717941     2.2104415584    -3.5583555687
   21      C       1.5515938940     0.9337904331    -1.6751281286
   22      H       0.8186949711     1.7135638543    -1.8312525689
 ----------------------------------------------------------------
 Nuclear Repulsion Energy =        2365.41949951 hartrees
 There are       97 alpha and       97 beta electrons
 Applying Cartesian multipole field
    Component          Value
    ---------          -----
     (2,0,0)        1.00000E-11
     (0,2,0)        2.00000E-11
     (0,0,2)       -3.00000E-11
 Nucleus-field energy     =    -0.0000000285 hartrees
 Requested basis set is 6-311++G(d,p)
 There are 178 shells and 495 basis functions
 A cutoff of  1.0D-15 yielded  11632 shell pairs
 There are     99944 function pairs (    107459 Cartesian)
 Smallest overlap matrix eigenvalue = 2.08E-07
 Linear dependence detected in AO basis
 Number of orthogonalized atomic orbitals = 489
 Maximum deviation from orthogonality = 4.566E-10
 Guess from superposition of atomic densities
 Warning:  Energy on first SCF cycle will be non-variational
 SAD guess density has 194.000000 electrons

 -----------------------------------------------------------------------
  General SCF calculation program by
  Eric Jon Sundstrom, Paul Horn, Yuezhi Mao, Dmitri Zuev, Alec White,
  David Stuck, Shaama M.S., Shane Yost, Joonho Lee, David Small,
  Daniel Levine, Susi Lehtola, Hugh Burton, Evgeny Epifanovsky,
  Bang C. Huynh
 -----------------------------------------------------------------------
 Exchange:     0.2000 Hartree-Fock + 0.0800 Slater + 0.7200 B88
 Correlation:  0.1900 VWN1RPA + 0.8100 LYP
 Using SG-1 standard quadrature grid
 A restricted SCF calculation will be
 performed using DIIS
 SCF converges when DIIS error is below 1.0e-08
 ---------------------------------------
  Cycle       Energy         DIIS error
 ---------------------------------------
    1   -3685.2178915299      2.74e-02  
    2   -3680.6295078273      1.96e-03  
    3   -3680.5508248446      2.44e-03  
    4   -3680.7329531549      6.00e-04  
    5   -3680.7429194094      2.66e-04  
    6   -3680.7448942871      9.04e-05  
    7   -3680.7451135232      2.94e-05  
    8   -3680.7451362672      1.06e-05  
    9   -3680.7451392981      3.87e-06  
   10   -3680.7451397693      8.30e-07  
   11   -3680.7451397895      2.36e-07  
   12   -3680.7451397907      1.09e-07  
   13   -3680.7451397909      3.98e-08  
   14   -3680.7451397909      1.03e-08  
   15   -3680.7451397911      4.72e-09  Convergence criterion met
 ---------------------------------------
 SCF time:   CPU 873.58s  wall 874.00s 
 SCF   energy in the final basis set =    -3680.7451397911
 Total energy in the final basis set =    -3680.7451397911

 --------------------------------------------------------------

                    Orbital Energies (a.u.)
 --------------------------------------------------------------

 Alpha MOs
 -- Occupied --
********-101.5819-101.5814-101.5797-101.5770-101.5754-101.5752 -10.2851
-10.2827 -10.2820 -10.2796 -10.2753 -10.2740 -10.2687 -10.2454 -10.2399
-10.2268 -10.2224 -10.2196  -9.4976  -9.4965  -9.4961  -9.4948  -9.4915
 -9.4905  -9.4898  -7.2625  -7.2614  -7.2607  -7.2598  -7.2565  -7.2553
 -7.2545  -7.2524  -7.2517  -7.2514  -7.2509  -7.2506  -7.2504  -7.2496
 -7.2488  -7.2464  -7.2457  -7.2451  -7.2446  -7.2445  -7.2442  -0.9665
 -0.9476  -0.9160  -0.9108  -0.9051  -0.8833  -0.8749  -0.8512  -0.8405
 -0.8030  -0.7646  -0.7544  -0.7459  -0.6735  -0.6465  -0.6287  -0.6196
 -0.5555  -0.5523  -0.5354  -0.5324  -0.5014  -0.4868  -0.4739  -0.4719
 -0.4667  -0.4633  -0.4517  -0.4412  -0.4270  -0.4173  -0.4157  -0.4035
 -0.3973  -0.3914  -0.3719  -0.3624  -0.3597  -0.3502  -0.3469  -0.3454
 -0.3381  -0.3330  -0.3311  -0.3271  -0.3216  -0.2918  -0.2779  -0.2711
 -0.2664
 -- Virtual --
 -0.0761  -0.0640  -0.0534  -0.0513  -0.0461  -0.0295  -0.0116  -0.0053
  0.0012   0.0019   0.0091   0.0136   0.0192   0.0234   0.0265   0.0323
  0.0401   0.0453   0.0484   0.0525   0.0577   0.0631   0.0670   0.0713
  0.0727   0.0801   0.0835   0.0855   0.0892   0.0911   0.0928   0.0951
  0.1017   0.1023   0.1045   0.1102   0.1115   0.1145   0.1175   0.1201
  0.1231   0.1250   0.1267   0.1294   0.1318   0.1345   0.1373   0.1419
  0.1439   0.1487   0.1519   0.1551   0.1608   0.1646   0.1702   0.1726
  0.1750   0.1811   0.1849   0.1894   0.1924   0.1968   0.2017   0.2094
  0.2147   0.2185   0.2234   0.2259   0.2291   0.2306   0.2325   0.2368
  0.2413   0.2444   0.2493   0.2495   0.2532   0.2550   0.2583   0.2618
  0.2642   0.2689   0.2707   0.2774   0.2833   0.2868   0.2904   0.2923
  0.2942   0.2988   0.3052   0.3085   0.3168   0.3191   0.3281   0.3310
  0.3429   0.3485   0.3896   0.4072   0.4108   0.4182   0.4273   0.4371
  0.4405   0.4418   0.4477   0.4550   0.4572   0.4645   0.4653   0.4670
  0.4773   0.4795   0.4825   0.4898   0.4948   0.5017   0.5049   0.5093
  0.5181   0.5273   0.5311   0.5395   0.5559   0.5593   0.5670   0.5696
  0.5848   0.5880   0.5911   0.5995   0.6027   0.6070   0.6142   0.6158
  0.6241   0.6293   0.6334   0.6407   0.6513   0.6579   0.6635   0.6759
  0.6839   0.6887   0.6925   0.6997   0.7133   0.7220   0.7354   0.7685
  0.7906   0.8032   0.8077   0.8123   0.8238   0.8282   0.8315   0.8341
  0.8387   0.8390   0.8418   0.8424   0.8475   0.8501   0.8527   0.8551
  0.8573   0.8629   0.8652   0.8728   0.8779   0.8792   0.8915   0.8968
  0.8975   0.9060   0.9114   0.9165   0.9185   0.9228   0.9304   0.9363
  0.9411   0.9448   0.9472   0.9561   0.9607   0.9667   0.9727   0.9752
  0.9794   0.9873   0.9924   0.9980   1.0111   1.0394   1.0410   1.0455
  1.0562   1.0912   1.1076   1.1290   1.1424   1.1440   1.1679   1.1973
  1.2034   1.2047   1.2206   1.2312   1.2356   1.2432   1.2491   1.2599
  1.2789   1.2875   1.2891   1.2968   1.3034   1.3140   1.3417   1.3536
  1.3714   1.3757   1.4160   1.4434   1.4674   1.4885   1.5082   1.5362
  1.5432   1.5623   1.5743   1.5868   1.5929   1.6082   1.6198   1.6572
  1.6844   1.7072   1.7405   1.7491   1.7670   1.7817   1.8022   1.8062
  1.8311   1.8346   1.8559   1.8618   1.8770   1.9062   1.9135   1.9218
  1.9444   1.9585   1.9688   1.9878   2.0380   2.0434   2.0642   2.0832
  2.0899   2.1088   2.1741   2.2033   2.2275   2.2349   2.2411   2.2469
  2.2594   2.2633   2.2737   2.2784   2.2885   2.2932   2.3076   2.3082
  2.3266   2.3434   2.3783   2.4026   2.4213   2.4285   2.4365   2.4446
  2.4638   2.4854   2.5042   2.5085   2.5357   2.5392   2.5573   2.5637
  2.5880   2.5994   2.6123   2.6434   2.6513   2.6701   2.6759   2.7033
  2.7096   2.7323   2.7394   2.7441   2.7594   2.7729   2.8034   2.8105
  2.8260   2.8640   2.9001   2.9394   2.9686   3.0454   3.0672   3.0723
  3.0787   3.1054   3.1370   3.1431   3.1695   3.2095   3.2220   3.2508
  3.2600   3.3402   3.3813   3.4298   3.4814   3.6093   3.6340   3.6946
  3.7500   3.7918   3.8870   3.9584   4.0174   4.0917   4.3403   4.7897
  4.8196   9.7435   9.7636   9.7830   9.7962   9.8022   9.8248   9.8618
 23.3104  23.4833  23.8062  23.8258  23.8347  23.8795  23.9312  23.9392
 24.0055  24.0490  24.0762  24.1155  25.7735  25.8090  25.8198  25.8443
 25.8992  25.9231  25.9749  26.0985  26.1090  26.1358  26.1620  26.2062
 26.3228  26.4050  26.4951  26.5888  26.6112  26.6765  26.7292  26.8753
 26.9716 215.7362 215.7551 215.7775 215.7933 215.8020 215.8274 215.8756
 --------------------------------------------------------------

          Ground-State Mulliken Net Atomic Charges

     Atom                 Charge (a.u.)
  ----------------------------------------
      1 C                    -0.494977
      2 C                    -1.325286
      3 Cl                    0.487525
      4 C                     0.866298
      5 Cl                    0.610172
      6 C                    -0.261045
      7 Cl                    0.552798
      8 C                    -0.533286
      9 H                     0.235848
     10 C                    -0.056158
     11 Cl                    0.460586
     12 C                    -0.350517
     13 C                    -0.696191
     14 Cl                    0.408050
     15 C                     0.172476
     16 Cl                    0.522850
     17 C                    -1.235681
     18 H                     0.219367
     19 C                     0.475557
     20 Cl                    0.474053
     21 C                    -0.733761
     22 H                     0.201319
  ----------------------------------------
  Sum of atomic charges =     0.000000

 -----------------------------------------------------------------
                    Cartesian Multipole Moments
 -----------------------------------------------------------------
    Charge (ESU x 10^10)
                -0.0000
    Dipole Moment (Debye)
         X      -0.6763      Y       0.5366      Z      -0.8604
       Tot       1.2189
    Quadrupole Moments (Debye-Ang)
        XX    -153.4960     XY       0.9967     YY    -159.7000
        XZ      -0.0595     YZ      -0.2587     ZZ    -159.3988
    Octopole Moments (Debye-Ang^2)
       XXX    -307.1781    XXY      21.9955    XYY    -110.5937
       YYY      72.2563    XXZ     -11.8412    XYZ       3.0346
       YYZ       6.6864    XZZ     -96.8699    YZZ      19.9897
       ZZZ      15.4338
    Hexadecapole Moments (Debye-Ang^3)
      XXXX   -6240.4636   XXXY     352.3711   XXYY   -1360.1118
      XYYY     348.4923   YYYY   -1576.2409   XXXZ    1266.3907
      XXYZ      43.4654   XYYZ     461.8704   YYYZ      65.7368
      XXZZ   -1759.9045   XYZZ     110.8567   YYZZ    -996.0125
      XZZZ    1333.2368   YZZZ     110.3285   ZZZZ   -4342.1066
 -----------------------------------------------------------------
 Calculating analytic gradient of the SCF energy
 Gradient of SCF Energy
            1           2           3           4           5           6
    1  -0.0000865  -0.0002332   0.0012063   0.0002946   0.0001633  -0.0001003
    2  -0.0000403  -0.0006068  -0.0061885   0.0001257  -0.0001086  -0.0000232
    3  -0.0005527  -0.0002428  -0.0031824   0.0008032  -0.0004393  -0.0001584
            7           8           9          10          11          12
    1   0.0000053  -0.0001584   0.0000156   0.0001308   0.0002733   0.0002065
    2   0.0000391   0.0000188   0.0000082   0.0009033   0.0000589  -0.0000926
    3  -0.0000281  -0.0002553   0.0000473   0.0006363  -0.0003876  -0.0000818
           13          14          15          16          17          18
    1  -0.0000829  -0.0007249  -0.0000811  -0.0000471   0.0001138  -0.0000275
    2   0.0003690   0.0058113   0.0001324  -0.0000532   0.0001038  -0.0000342
    3   0.0008863   0.0036721   0.0000114  -0.0000044  -0.0001559   0.0000204
           19          20          21          22
    1  -0.0001807   0.0000471  -0.0005257  -0.0002085
    2  -0.0000880   0.0000687  -0.0003565  -0.0000473
    3   0.0001278  -0.0000731  -0.0006890   0.0000460
 Max gradient component =       6.188E-03
 RMS gradient           =       1.250E-03
 Gradient time:  CPU 297.60 s  wall 297.63 s
 Geometry Optimization Parameters
   NAtoms,    NIC,     NZ,  NCons,   NDum,   NFix, NCnnct, MaxDiis
       22     163      22       0       0       0       0       0

 Cartesian Hessian Update
 Hessian updated using BFGS update


** GEOMETRY OPTIMIZATION IN DELOCALIZED INTERNAL COORDINATES **
   Searching for a Minimum

   Optimization Cycle:   7

                       Coordinates (Angstroms)
     ATOM                X               Y               Z
      1  C         0.0183529939   -0.0455558353    0.0149645054
      2  C        -0.0094784263    0.2002754032    1.3990372128
      3  Cl        1.4999787188    0.4253806179    2.2371940864
      4  C        -1.2117216962    0.2709591038    2.1172235693
      5  Cl       -1.2123763581    0.5808190315    3.8235594345
      6  C        -2.4164358733    0.0935692051    1.4256389107
      7  Cl       -3.9512580232    0.1696074274    2.2488376293
      8  C        -2.4182539183   -0.1565692111    0.0602372700
      9  H        -3.3533086566   -0.3059293253   -0.4603685811
     10  C        -1.2138616597   -0.2241155439   -0.6260528221
     11  Cl       -1.2854442551   -0.5885424841   -2.3411986736
     12  C         1.3026530020   -0.0750237515   -0.7417467469
     13  C         2.2593375976   -1.0816206953   -0.5417823083
     14  Cl        1.9577827210   -2.3426405988    0.6181497462
     15  C         3.4500229436   -1.0612585463   -1.2779769659
     16  Cl        4.6687577221   -2.2918327618   -1.0621520466
     17  C         3.6942398051   -0.0531252683   -2.2057917500
     18  H         4.6172972919   -0.0485797241   -2.7681470709
     19  C         2.7390403212    0.9368559252   -2.3926496753
     20  Cl        3.0431717941    2.2104415584   -3.5583555687
     21  C         1.5515938940    0.9337904331   -1.6751281286
     22  H         0.8186949711    1.7135638543   -1.8312525689
   Point Group: c1    Number of degrees of freedom:    60


   Energy is  -3680.745139791

 Hessian updated using BFGS update

 60 Hessian modes will be used to form the next step
  Hessian Eigenvalues:
     0.012224    0.017791    0.018886    0.020900    0.020956    0.022748
     0.022989    0.023630    0.023846    0.023906    0.024090    0.024104
     0.024114    0.024121    0.024136    0.024142    0.024163    0.024172
     0.028101    0.073898    0.159999    0.160015    0.160292    0.219544
     0.231546    0.235102    0.235577    0.237228    0.249972    0.249984
     0.249992    0.250020    0.250047    0.250441    0.251079    0.253795
     0.289298    0.289438    0.300900    0.301034    0.301049    0.301503
     0.301708    0.314174    0.353853    0.356665    0.356694    0.368189
     0.413010    0.427909    0.432340    0.456637    0.461879    0.468323
     0.471581    0.478218    0.478390    0.479350    0.481916    0.558436

 Minimum search - taking simple RFO step
 Searching for Lamda that Minimizes Along All modes
 Value Taken    Lamda =  -0.00317214
 Calculated Step too Large.  Step scaled by  0.678416
 Step Taken.  Stepsize is  0.300000

                             Maximum     Tolerance    Cnvgd?
         Gradient           0.005806      0.000300      NO
         Displacement       0.227203      0.001200      NO
         Energy change     -0.002685      0.000001      NO


 New Cartesian Coordinates Obtained by Inverse Iteration

 Displacement from previous Coordinates is:  0.548540
 ----------------------------------------------------------------
             Standard Nuclear Orientation (Angstroms)
    I     Atom           X                Y                Z
 ----------------------------------------------------------------
    1      C       0.0165488256    -0.0419058394     0.0139348012
    2      C      -0.0103304508     0.2443543442     1.3892699864
    3      Cl      1.5009794923     0.5222654242     2.2110081055
    4      C      -1.2117602165     0.3106854927     2.1090711964
    5      Cl     -1.2168045809     0.6729270523     3.8056157058
    6      C      -2.4138270875     0.0845758032     1.4270256634
    7      Cl     -3.9470462640     0.1493930903     2.2549707905
    8      C      -2.4149846947    -0.2053710775     0.0696428084
    9      H      -3.3483580394    -0.3893264228    -0.4429707105
   10      C      -1.2111013302    -0.2656391430    -0.6189053256
   11      Cl     -1.2716631371    -0.6724123272    -2.3233813529
   12      C       1.3010908835    -0.0699409193    -0.7443085131
   13      C       2.2350754636    -1.1018447886    -0.5734118832
   14      Cl      1.9029904060    -2.3878900450     0.5524898573
   15      C       3.4275910772    -1.0846754836    -1.3059879740
   16      Cl      4.6212511553    -2.3446434037    -1.1230190971
   17      C       3.6940654407    -0.0534611099    -2.2021971441
   18      H       4.6185080838    -0.0503400047    -2.7623841260
   19      C       2.7601632248     0.9612102809    -2.3609897367
   20      Cl      3.0926129208     2.2617578077    -3.4881866700
   21      C       1.5708223477     0.9614764178    -1.6453285095
   22      H       0.8529613893     1.7592736653    -1.7797184146
 ----------------------------------------------------------------
 Nuclear Repulsion Energy =        2363.80448163 hartrees
 There are       97 alpha and       97 beta electrons
 Applying Cartesian multipole field
    Component          Value
    ---------          -----
     (2,0,0)        1.00000E-11
     (0,2,0)        2.00000E-11
     (0,0,2)       -3.00000E-11
 Nucleus-field energy     =    -0.0000000259 hartrees
 Requested basis set is 6-311++G(d,p)
 There are 178 shells and 495 basis functions
 A cutoff of  1.0D-15 yielded  11627 shell pairs
 There are     99987 function pairs (    107515 Cartesian)
 Smallest overlap matrix eigenvalue = 1.97E-07
 Linear dependence detected in AO basis
 Number of orthogonalized atomic orbitals = 490
 Maximum deviation from orthogonality = 5.272E-10
 Guess from superposition of atomic densities
 Warning:  Energy on first SCF cycle will be non-variational
 SAD guess density has 194.000000 electrons

 -----------------------------------------------------------------------
  General SCF calculation program by
  Eric Jon Sundstrom, Paul Horn, Yuezhi Mao, Dmitri Zuev, Alec White,
  David Stuck, Shaama M.S., Shane Yost, Joonho Lee, David Small,
  Daniel Levine, Susi Lehtola, Hugh Burton, Evgeny Epifanovsky,
  Bang C. Huynh
 -----------------------------------------------------------------------
 Exchange:     0.2000 Hartree-Fock + 0.0800 Slater + 0.7200 B88
 Correlation:  0.1900 VWN1RPA + 0.8100 LYP
 Using SG-1 standard quadrature grid
 A restricted SCF calculation will be
 performed using DIIS
 SCF converges when DIIS error is below 1.0e-08
 ---------------------------------------
  Cycle       Energy         DIIS error
 ---------------------------------------
    1   -3685.2122258473      2.73e-02  
    2   -3680.6311654900      1.96e-03  
    3   -3680.5523067533      2.44e-03  
    4   -3680.7347890922      5.99e-04  
    5   -3680.7447233564      2.66e-04  
    6   -3680.7467008603      9.07e-05  
    7   -3680.7469224043      3.00e-05  
    8   -3680.7469464403      1.06e-05  
    9   -3680.7469494715      3.83e-06  
   10   -3680.7469499344      8.24e-07  
   11   -3680.7469499537      2.36e-07  
   12   -3680.7469499551      1.08e-07  
   13   -3680.7469499555      3.87e-08  
   14   -3680.7469499558      1.02e-08  
   15   -3680.7469499556      4.64e-09  Convergence criterion met
 ---------------------------------------
 SCF time:   CPU 875.54s  wall 876.00s 
 SCF   energy in the final basis set =    -3680.7469499556
 Total energy in the final basis set =    -3680.7469499556

 --------------------------------------------------------------

                    Orbital Energies (a.u.)
 --------------------------------------------------------------

 Alpha MOs
 -- Occupied --
********-101.5819-101.5813-101.5805-101.5771-101.5759-101.5753 -10.2851
-10.2827 -10.2820 -10.2793 -10.2754 -10.2739 -10.2689 -10.2448 -10.2397
-10.2268 -10.2224 -10.2197  -9.4974  -9.4966  -9.4960  -9.4954  -9.4917
 -9.4909  -9.4899  -7.2623  -7.2615  -7.2607  -7.2604  -7.2566  -7.2558
 -7.2546  -7.2523  -7.2515  -7.2514  -7.2509  -7.2506  -7.2504  -7.2502
 -7.2494  -7.2465  -7.2458  -7.2456  -7.2451  -7.2446  -7.2443  -0.9663
 -0.9476  -0.9160  -0.9104  -0.9053  -0.8832  -0.8752  -0.8509  -0.8406
 -0.8028  -0.7648  -0.7544  -0.7460  -0.6734  -0.6461  -0.6293  -0.6193
 -0.5550  -0.5523  -0.5358  -0.5329  -0.5012  -0.4868  -0.4740  -0.4718
 -0.4668  -0.4630  -0.4515  -0.4413  -0.4271  -0.4172  -0.4150  -0.4033
 -0.3966  -0.3913  -0.3710  -0.3620  -0.3597  -0.3503  -0.3469  -0.3457
 -0.3381  -0.3334  -0.3317  -0.3276  -0.3228  -0.2904  -0.2787  -0.2715
 -0.2667
 -- Virtual --
 -0.0739  -0.0640  -0.0532  -0.0525  -0.0477  -0.0296  -0.0116  -0.0050
  0.0011   0.0020   0.0089   0.0130   0.0193   0.0233   0.0262   0.0325
  0.0398   0.0452   0.0483   0.0528   0.0576   0.0625   0.0671   0.0709
  0.0723   0.0799   0.0833   0.0849   0.0889   0.0906   0.0929   0.0945
  0.1009   0.1025   0.1041   0.1102   0.1109   0.1141   0.1173   0.1202
  0.1225   0.1246   0.1260   0.1294   0.1314   0.1339   0.1368   0.1415
  0.1442   0.1482   0.1512   0.1545   0.1597   0.1614   0.1709   0.1718
  0.1736   0.1815   0.1849   0.1886   0.1915   0.1957   0.2009   0.2086
  0.2142   0.2159   0.2210   0.2249   0.2294   0.2298   0.2317   0.2378
  0.2400   0.2447   0.2455   0.2483   0.2532   0.2549   0.2580   0.2612
  0.2645   0.2688   0.2705   0.2757   0.2816   0.2844   0.2903   0.2921
  0.2951   0.2967   0.3012   0.3100   0.3125   0.3170   0.3219   0.3282
  0.3324   0.3442   0.3502   0.3901   0.4083   0.4119   0.4191   0.4281
  0.4370   0.4408   0.4453   0.4539   0.4547   0.4563   0.4650   0.4677
  0.4700   0.4774   0.4825   0.4855   0.4894   0.4973   0.5045   0.5077
  0.5123   0.5180   0.5266   0.5323   0.5408   0.5567   0.5662   0.5693
  0.5700   0.5846   0.5893   0.5921   0.6000   0.6083   0.6134   0.6154
  0.6194   0.6260   0.6297   0.6373   0.6426   0.6530   0.6586   0.6616
  0.6774   0.6800   0.6902   0.6920   0.7011   0.7098   0.7241   0.7373
  0.7880   0.7902   0.8041   0.8123   0.8141   0.8275   0.8301   0.8333
  0.8346   0.8389   0.8399   0.8433   0.8454   0.8483   0.8512   0.8525
  0.8558   0.8623   0.8670   0.8691   0.8734   0.8746   0.8811   0.8880
  0.8981   0.8999   0.9071   0.9114   0.9158   0.9205   0.9285   0.9341
  0.9385   0.9426   0.9462   0.9517   0.9547   0.9607   0.9683   0.9735
  0.9763   0.9809   0.9878   0.9947   0.9997   1.0134   1.0370   1.0418
  1.0467   1.0545   1.0936   1.1097   1.1315   1.1429   1.1505   1.1705
  1.1976   1.2054   1.2077   1.2236   1.2320   1.2353   1.2438   1.2511
  1.2619   1.2791   1.2856   1.2883   1.2978   1.3066   1.3186   1.3435
  1.3557   1.3724   1.3729   1.4163   1.4397   1.4719   1.4850   1.5057
  1.5410   1.5461   1.5635   1.5756   1.5884   1.5934   1.6087   1.6182
  1.6576   1.6829   1.7094   1.7405   1.7496   1.7654   1.7814   1.8041
  1.8069   1.8279   1.8326   1.8535   1.8600   1.8760   1.9086   1.9159
  1.9256   1.9435   1.9583   1.9741   1.9926   2.0379   2.0431   2.0660
  2.0849   2.0891   2.1086   2.1737   2.2023   2.2280   2.2350   2.2441
  2.2488   2.2580   2.2625   2.2729   2.2821   2.2863   2.2982   2.3082
  2.3101   2.3300   2.3407   2.3788   2.4048   2.4216   2.4365   2.4427
  2.4498   2.4612   2.4814   2.5073   2.5091   2.5343   2.5428   2.5574
  2.5630   2.5917   2.5967   2.6128   2.6422   2.6529   2.6755   2.6764
  2.7027   2.7149   2.7324   2.7392   2.7431   2.7579   2.7702   2.8068
  2.8150   2.8284   2.8591   2.8981   2.9439   2.9728   3.0481   3.0719
  3.0761   3.0790   3.1053   3.1375   3.1439   3.1712   3.2100   3.2243
  3.2510   3.2616   3.3409   3.3838   3.4312   3.4851   3.6095   3.6368
  3.6979   3.7516   3.7930   3.8891   3.9587   4.0183   4.0917   4.3331
  4.7919   4.8206   9.7466   9.7649   9.7849   9.7959   9.8041   9.8204
  9.8619  23.3133  23.4841  23.8076  23.8251  23.8354  23.8808  23.9325
 23.9407  24.0068  24.0515  24.0768  24.1186  25.7752  25.8091  25.8197
 25.8446  25.8978  25.9388  25.9637  26.0989  26.1102  26.1423  26.1674
 26.2402  26.3147  26.4168  26.4939  26.5880  26.6162  26.6836  26.7317
 26.8698  26.9758 215.7393 215.7568 215.7793 215.7930 215.8032 215.8243
215.8753
 --------------------------------------------------------------

          Ground-State Mulliken Net Atomic Charges

     Atom                 Charge (a.u.)
  ----------------------------------------
      1 C                    -0.390883
      2 C                    -1.617519
      3 Cl                    0.513566
      4 C                     1.066921
      5 Cl                    0.603127
      6 C                    -0.163884
      7 Cl                    0.561155
      8 C                    -0.522724
      9 H                     0.239723
     10 C                    -0.253472
     11 Cl                    0.454840
     12 C                    -0.337854
     13 C                    -1.142171
     14 Cl                    0.415436
     15 C                     0.479726
     16 Cl                    0.520518
     17 C                    -1.073121
     18 H                     0.220282
     19 C                     0.702610
     20 Cl                    0.456887
     21 C                    -0.932123
     22 H                     0.198959
  ----------------------------------------
  Sum of atomic charges =     0.000000

 -----------------------------------------------------------------
                    Cartesian Multipole Moments
 -----------------------------------------------------------------
    Charge (ESU x 10^10)
                -0.0000
    Dipole Moment (Debye)
         X      -0.6654      Y       0.5331      Z      -0.8644
       Tot       1.2141
    Quadrupole Moments (Debye-Ang)
        XX    -153.4638     XY       1.1108     YY    -159.6395
        XZ      -0.0857     YZ      -0.2309     ZZ    -159.3866
    Octopole Moments (Debye-Ang^2)
       XXX    -305.4074    XXY      20.9053    XYY    -110.2259
       YYY      70.8532    XXZ     -10.8379    XYZ       3.1676
       YYZ       7.6178    XZZ     -96.4673    YZZ      19.8596
       ZZZ      17.6578
    Hexadecapole Moments (Debye-Ang^3)
      XXXX   -6206.1843   XXXY     335.1655   XXYY   -1367.9976
      XYYY     329.0186   YYYY   -1658.1692   XXXZ    1284.7639
      XXYZ      31.1725   XYYZ     467.6909   YYYZ      24.1011
      XXZZ   -1743.8465   XYZZ     105.4734   YYZZ    -998.9355
      XZZZ    1350.5097   YZZZ      73.5392   ZZZZ   -4279.0863
 -----------------------------------------------------------------
 Calculating analytic gradient of the SCF energy
 Gradient of SCF Energy
            1           2           3           4           5           6
    1  -0.0005668  -0.0002181   0.0010897   0.0000790  -0.0001445   0.0000862
    2  -0.0002442  -0.0003341  -0.0038465   0.0000719  -0.0000717   0.0000214
    3  -0.0002974  -0.0004163  -0.0018874   0.0004613  -0.0001831  -0.0002579
            7           8           9          10          11          12
    1  -0.0000142  -0.0000996  -0.0000016   0.0002928   0.0002803   0.0004817
    2   0.0000379   0.0000500  -0.0000288   0.0006529   0.0000542   0.0000571
    3   0.0001258   0.0000606   0.0000317   0.0001963  -0.0000950  -0.0002277
           13          14          15          16          17          18
    1  -0.0001358  -0.0003951  -0.0000997  -0.0000033  -0.0000362  -0.0000056
    2   0.0005080   0.0033037  -0.0000326  -0.0000121   0.0001415  -0.0000113
    3   0.0004670   0.0023704  -0.0000172   0.0000322  -0.0000597   0.0000144
           19          20          21          22
    1   0.0000718   0.0000089  -0.0004668  -0.0002031
    2  -0.0000016  -0.0000342  -0.0002204  -0.0000612
    3   0.0000003  -0.0000088  -0.0003148   0.0000053
 Max gradient component =       3.846E-03
 RMS gradient           =       7.717E-04
 Gradient time:  CPU 296.61 s  wall 296.64 s
 Geometry Optimization Parameters
   NAtoms,    NIC,     NZ,  NCons,   NDum,   NFix, NCnnct, MaxDiis
       22     163      22       0       0       0       0       0

 Cartesian Hessian Update
 Hessian updated using BFGS update


** GEOMETRY OPTIMIZATION IN DELOCALIZED INTERNAL COORDINATES **
   Searching for a Minimum

   Optimization Cycle:   8

                       Coordinates (Angstroms)
     ATOM                X               Y               Z
      1  C         0.0165488256   -0.0419058394    0.0139348012
      2  C        -0.0103304508    0.2443543442    1.3892699864
      3  Cl        1.5009794923    0.5222654242    2.2110081055
      4  C        -1.2117602165    0.3106854927    2.1090711964
      5  Cl       -1.2168045809    0.6729270523    3.8056157058
      6  C        -2.4138270875    0.0845758032    1.4270256634
      7  Cl       -3.9470462640    0.1493930903    2.2549707905
      8  C        -2.4149846947   -0.2053710775    0.0696428084
      9  H        -3.3483580394   -0.3893264228   -0.4429707105
     10  C        -1.2111013302   -0.2656391430   -0.6189053256
     11  Cl       -1.2716631371   -0.6724123272   -2.3233813529
     12  C         1.3010908835   -0.0699409193   -0.7443085131
     13  C         2.2350754636   -1.1018447886   -0.5734118832
     14  Cl        1.9029904060   -2.3878900450    0.5524898573
     15  C         3.4275910772   -1.0846754836   -1.3059879740
     16  Cl        4.6212511553   -2.3446434037   -1.1230190971
     17  C         3.6940654407   -0.0534611099   -2.2021971441
     18  H         4.6185080838   -0.0503400047   -2.7623841260
     19  C         2.7601632248    0.9612102809   -2.3609897367
     20  Cl        3.0926129208    2.2617578077   -3.4881866700
     21  C         1.5708223477    0.9614764178   -1.6453285095
     22  H         0.8529613893    1.7592736653   -1.7797184146
   Point Group: c1    Number of degrees of freedom:    60


   Energy is  -3680.746949956

 Hessian updated using BFGS update

 60 Hessian modes will be used to form the next step
  Hessian Eigenvalues:
     0.009039    0.017796    0.018766    0.020876    0.020939    0.022179
     0.023011    0.023631    0.023842    0.023884    0.024090    0.024102
     0.024115    0.024124    0.024136    0.024142    0.024152    0.024171
     0.028098    0.073564    0.159998    0.160014    0.160276    0.219431
     0.231562    0.235107    0.235576    0.237218    0.249893    0.249990
     0.249992    0.249996    0.250053    0.250508    0.251723    0.253788
     0.289309    0.289479    0.300900    0.301031    0.301053    0.301487
     0.301695    0.314493    0.353849    0.356665    0.356695    0.368167
     0.413027    0.427898    0.432341    0.456613    0.461884    0.468430
     0.471607    0.478222    0.478416    0.479371    0.481942    0.557751

 Minimum search - taking simple RFO step
 Searching for Lamda that Minimizes Along All modes
 Value Taken    Lamda =  -0.00176981
 Calculated Step too Large.  Step scaled by  0.752015
 Step Taken.  Stepsize is  0.300000

                             Maximum     Tolerance    Cnvgd?
         Gradient           0.003611      0.000300      NO
         Displacement       0.228480      0.001200      NO
         Energy change     -0.001810      0.000001      NO


 New Cartesian Coordinates Obtained by Inverse Iteration

 Displacement from previous Coordinates is:  0.544295
 ----------------------------------------------------------------
             Standard Nuclear Orientation (Angstroms)
    I     Atom           X                Y                Z
 ----------------------------------------------------------------
    1      C       0.0152172105    -0.0364386314     0.0131336523
    2      C      -0.0130289351     0.2880678935     1.3790752763
    3      Cl      1.4954298534     0.6237929059     2.1853345460
    4      C      -1.2132669970     0.3476359137     2.1003843569
    5      Cl     -1.2196427613     0.7613642726     3.7854752488
    6      C      -2.4116910323     0.0726243919     1.4292426551
    7      Cl     -3.9441002767     0.1252829491     2.2598529821
    8      C      -2.4105240842    -0.2544419667     0.0802636704
    9      H      -3.3411964596    -0.4714964491    -0.4243069833
   10      C      -1.2072462790    -0.3059465827    -0.6104222093
   11      Cl     -1.2576140439    -0.7510774901    -2.3044749648
   12      C       1.2998899616    -0.0633283133    -0.7458645283
   13      C       2.2112867075    -1.1188119495    -0.6035655022
   14      Cl      1.8494354003    -2.4271109250     0.4885749879
   15      C       3.4049543427    -1.1063762111    -1.3337943143
   16      Cl      4.5707287315    -2.3965944821    -1.1865017137
   17      C       3.6936420846    -0.0555586600    -2.2001605504
   18      H       4.6185094773    -0.0557185552    -2.7597212972
   19      C       2.7819235241     0.9830160701    -2.3300620738
   20      Cl      3.1435856765     2.3085535771    -3.4184857037
   21      C       1.5916513003     0.9883406482    -1.6150190285
   22      H       0.8908415085     1.8046904080    -1.7267190484
 ----------------------------------------------------------------
 Nuclear Repulsion Energy =        2362.50767207 hartrees
 There are       97 alpha and       97 beta electrons
 Applying Cartesian multipole field
    Component          Value
    ---------          -----
     (2,0,0)        1.00000E-11
     (0,2,0)        2.00000E-11
     (0,0,2)       -3.00000E-11
 Nucleus-field energy     =    -0.0000000233 hartrees
 Requested basis set is 6-311++G(d,p)
 There are 178 shells and 495 basis functions
 A cutoff of  1.0D-15 yielded  11628 shell pairs
 There are     99989 function pairs (    107514 Cartesian)
 Smallest overlap matrix eigenvalue = 1.83E-07
 Linear dependence detected in AO basis
 Number of orthogonalized atomic orbitals = 490
 Maximum deviation from orthogonality = 3.501E-10
 Guess from superposition of atomic densities
 Warning:  Energy on first SCF cycle will be non-variational
 SAD guess density has 194.000000 electrons

 -----------------------------------------------------------------------
  General SCF calculation program by
  Eric Jon Sundstrom, Paul Horn, Yuezhi Mao, Dmitri Zuev, Alec White,
  David Stuck, Shaama M.S., Shane Yost, Joonho Lee, David Small,
  Daniel Levine, Susi Lehtola, Hugh Burton, Evgeny Epifanovsky,
  Bang C. Huynh
 -----------------------------------------------------------------------
 Exchange:     0.2000 Hartree-Fock + 0.0800 Slater + 0.7200 B88
 Correlation:  0.1900 VWN1RPA + 0.8100 LYP
 Using SG-1 standard quadrature grid
 A restricted SCF calculation will be
 performed using DIIS
 SCF converges when DIIS error is below 1.0e-08
 ---------------------------------------
  Cycle       Energy         DIIS error
 ---------------------------------------
    1   -3685.2091361067      2.73e-02  
    2   -3680.6320686853      1.96e-03  
    3   -3680.5531921389      2.44e-03  
    4   -3680.7358570796      5.99e-04  
    5   -3680.7457478912      2.66e-04  
    6   -3680.7477304944      9.12e-05  
    7   -3680.7479543291      3.06e-05  
    8   -3680.7479795295      1.05e-05  
    9   -3680.7479825413      3.80e-06  
   10   -3680.7479829948      8.20e-07  
   11   -3680.7479830145      2.34e-07  
   12   -3680.7479830156      1.08e-07  
   13   -3680.7479830158      3.78e-08  
   14   -3680.7479830158      1.00e-08  
   15   -3680.7479830159      4.53e-09  Convergence criterion met
 ---------------------------------------
 SCF time:   CPU 876.22s  wall 876.00s 
 SCF   energy in the final basis set =    -3680.7479830159
 Total energy in the final basis set =    -3680.7479830159

 --------------------------------------------------------------

                    Orbital Energies (a.u.)
 --------------------------------------------------------------

 Alpha MOs
 -- Occupied --
********-101.5819-101.5813-101.5810-101.5772-101.5764-101.5754 -10.2851
-10.2827 -10.2820 -10.2791 -10.2755 -10.2738 -10.2690 -10.2444 -10.2395
-10.2267 -10.2225 -10.2197  -9.4974  -9.4966  -9.4960  -9.4959  -9.4918
 -9.4912  -9.4899  -7.2623  -7.2615  -7.2608  -7.2606  -7.2567  -7.2561
 -7.2547  -7.2522  -7.2515  -7.2514  -7.2508  -7.2507  -7.2507  -7.2503
 -7.2499  -7.2466  -7.2459  -7.2459  -7.2454  -7.2446  -7.2443  -0.9662
 -0.9476  -0.9160  -0.9102  -0.9054  -0.8832  -0.8755  -0.8507  -0.8407
 -0.8027  -0.7649  -0.7544  -0.7460  -0.6733  -0.6457  -0.6298  -0.6192
 -0.5546  -0.5523  -0.5364  -0.5332  -0.5011  -0.4868  -0.4741  -0.4717
 -0.4667  -0.4628  -0.4513  -0.4414  -0.4271  -0.4174  -0.4142  -0.4033
 -0.3959  -0.3913  -0.3703  -0.3618  -0.3597  -0.3504  -0.3473  -0.3457
 -0.3381  -0.3337  -0.3324  -0.3278  -0.3233  -0.2891  -0.2796  -0.2718
 -0.2669
 -- Virtual --
 -0.0718  -0.0640  -0.0542  -0.0527  -0.0489  -0.0297  -0.0116  -0.0048
  0.0009   0.0022   0.0088   0.0126   0.0195   0.0231   0.0260   0.0327
  0.0397   0.0453   0.0482   0.0532   0.0576   0.0618   0.0673   0.0705
  0.0720   0.0802   0.0834   0.0846   0.0888   0.0904   0.0929   0.0944
  0.1005   0.1030   0.1044   0.1096   0.1110   0.1137   0.1174   0.1203
  0.1222   0.1240   0.1256   0.1295   0.1311   0.1338   0.1367   0.1413
  0.1439   0.1483   0.1507   0.1548   0.1598   0.1612   0.1702   0.1723
  0.1744   0.1822   0.1850   0.1888   0.1907   0.1959   0.2006   0.2086
  0.2129   0.2151   0.2209   0.2243   0.2292   0.2302   0.2311   0.2380
  0.2397   0.2420   0.2458   0.2482   0.2533   0.2559   0.2580   0.2615
  0.2658   0.2688   0.2705   0.2755   0.2818   0.2830   0.2899   0.2914
  0.2934   0.2967   0.3027   0.3101   0.3120   0.3180   0.3219   0.3276
  0.3329   0.3447   0.3522   0.3897   0.4088   0.4116   0.4207   0.4290
  0.4364   0.4417   0.4451   0.4533   0.4544   0.4557   0.4640   0.4689
  0.4696   0.4754   0.4839   0.4878   0.4893   0.4990   0.5050   0.5077
  0.5137   0.5172   0.5268   0.5326   0.5421   0.5578   0.5685   0.5687
  0.5716   0.5836   0.5895   0.5920   0.5994   0.6095   0.6114   0.6180
  0.6217   0.6276   0.6301   0.6386   0.6424   0.6513   0.6567   0.6628
  0.6761   0.6784   0.6905   0.6908   0.7017   0.7055   0.7248   0.7399
  0.7870   0.7898   0.8048   0.8141   0.8148   0.8256   0.8305   0.8335
  0.8348   0.8383   0.8402   0.8441   0.8474   0.8483   0.8500   0.8521
  0.8554   0.8634   0.8671   0.8702   0.8722   0.8775   0.8841   0.8850
  0.8976   0.9013   0.9062   0.9098   0.9156   0.9216   0.9296   0.9352
  0.9380   0.9432   0.9463   0.9524   0.9537   0.9609   0.9665   0.9730
  0.9760   0.9842   0.9866   0.9962   1.0015   1.0160   1.0340   1.0436
  1.0473   1.0548   1.0947   1.1086   1.1341   1.1426   1.1563   1.1742
  1.1967   1.2070   1.2117   1.2259   1.2344   1.2359   1.2429   1.2543
  1.2621   1.2792   1.2832   1.2881   1.2977   1.3057   1.3198   1.3454
  1.3558   1.3680   1.3737   1.4132   1.4359   1.4733   1.4823   1.5012
  1.5447   1.5494   1.5648   1.5770   1.5885   1.5934   1.6079   1.6182
  1.6576   1.6814   1.7100   1.7401   1.7502   1.7643   1.7815   1.8040
  1.8077   1.8245   1.8310   1.8513   1.8573   1.8753   1.9104   1.9175
  1.9286   1.9418   1.9583   1.9774   1.9953   2.0377   2.0419   2.0677
  2.0855   2.0876   2.1084   2.1729   2.2005   2.2278   2.2352   2.2458
  2.2496   2.2543   2.2645   2.2705   2.2823   2.2883   2.3033   2.3070
  2.3124   2.3331   2.3365   2.3786   2.4054   2.4201   2.4359   2.4463
  2.4527   2.4606   2.4781   2.5067   2.5077   2.5319   2.5459   2.5560
  2.5614   2.5890   2.5987   2.6148   2.6407   2.6543   2.6768   2.6812
  2.7022   2.7143   2.7324   2.7384   2.7426   2.7552   2.7676   2.8071
  2.8189   2.8316   2.8550   2.8960   2.9482   2.9733   3.0504   3.0738
  3.0799   3.0802   3.1056   3.1376   3.1423   3.1723   3.2090   3.2264
  3.2510   3.2649   3.3413   3.3854   3.4310   3.4889   3.6095   3.6395
  3.6994   3.7533   3.7946   3.8905   3.9586   4.0191   4.0919   4.3273
  4.7936   4.8186   9.7495   9.7666   9.7845   9.7944   9.8044   9.8235
  9.8523  23.3158  23.4848  23.8078  23.8244  23.8359  23.8818  23.9326
 23.9415  24.0071  24.0533  24.0771  24.1213  25.7748  25.8076  25.8202
 25.8436  25.8931  25.9477  25.9639  26.0963  26.1098  26.1445  26.1696
 26.2511  26.2963  26.4204  26.4927  26.5863  26.6216  26.6795  26.7333
 26.8581  26.9935 215.7421 215.7588 215.7788 215.7913 215.8032 215.8299
215.8629
 --------------------------------------------------------------

          Ground-State Mulliken Net Atomic Charges

     Atom                 Charge (a.u.)
  ----------------------------------------
      1 C                    -0.461599
      2 C                    -1.631469
      3 Cl                    0.543029
      4 C                     1.004087
      5 Cl                    0.600471
      6 C                    -0.121327
      7 Cl                    0.564474
      8 C                    -0.464271
      9 H                     0.239890
     10 C                    -0.307260
     11 Cl                    0.464846
     12 C                    -0.431770
     13 C                    -1.285817
     14 Cl                    0.457012
     15 C                     0.632251
     16 Cl                    0.522584
     17 C                    -1.042019
     18 H                     0.221817
     19 C                     0.655394
     20 Cl                    0.457992
     21 C                    -0.817982
     22 H                     0.199669
  ----------------------------------------
  Sum of atomic charges =     0.000000

 -----------------------------------------------------------------
                    Cartesian Multipole Moments
 -----------------------------------------------------------------
    Charge (ESU x 10^10)
                 0.0000
    Dipole Moment (Debye)
         X      -0.6544      Y       0.5236      Z      -0.8608
       Tot       1.2014
    Quadrupole Moments (Debye-Ang)
        XX    -153.4372     XY       1.2183     YY    -159.5836
        XZ      -0.1075     YZ      -0.2150     ZZ    -159.3919
    Octopole Moments (Debye-Ang^2)
       XXX    -303.5774    XXY      19.7546    XYY    -109.8037
       YYY      69.3405    XXZ      -9.9159    XYZ       3.3318
       YYZ       8.6059    XZZ     -95.8282    YZZ      19.6027
       ZZZ      19.9456
    Hexadecapole Moments (Debye-Ang^3)
      XXXX   -6172.0161   XXXY     316.2832   XXYY   -1375.5814
      XYYY     308.1142   YYYY   -1740.3941   XXXZ    1302.7665
      XXYZ      18.8404   XYYZ     473.4825   YYYZ     -17.0074
      XXZZ   -1727.8299   XYZZ      99.4068   YYZZ   -1002.1679
      XZZZ    1368.3691   YZZZ      36.4306   ZZZZ   -4218.3697
 -----------------------------------------------------------------
 Calculating analytic gradient of the SCF energy
 Gradient of SCF Energy
            1           2           3           4           5           6
    1  -0.0007319  -0.0003576   0.0007250   0.0003460   0.0001608   0.0000579
    2  -0.0002166  -0.0002962  -0.0022414   0.0000348   0.0000506  -0.0000874
    3  -0.0000851  -0.0001602  -0.0009674   0.0001083  -0.0000850  -0.0003061
            7           8           9          10          11          12
    1  -0.0001220  -0.0001518  -0.0000139   0.0002871   0.0001736   0.0004878
    2   0.0000114   0.0001095  -0.0000075   0.0002986   0.0000533   0.0001345
    3   0.0000125   0.0002036  -0.0000035  -0.0001661   0.0001029  -0.0003126
           13          14          15          16          17          18
    1  -0.0001580  -0.0001913  -0.0000654   0.0000018  -0.0001169   0.0000001
    2   0.0005252   0.0017614  -0.0000648  -0.0000076   0.0001251   0.0000037
    3   0.0001470   0.0015329   0.0001422   0.0000109  -0.0000436   0.0000047
           19          20          21          22
    1   0.0001878  -0.0000082  -0.0004135  -0.0000974
    2  -0.0000232  -0.0000199  -0.0001382  -0.0000053
    3  -0.0001379   0.0000227  -0.0000171  -0.0000032
 Max gradient component =       2.241E-03
 RMS gradient           =       4.672E-04
 Gradient time:  CPU 294.85 s  wall 294.88 s
 Geometry Optimization Parameters
   NAtoms,    NIC,     NZ,  NCons,   NDum,   NFix, NCnnct, MaxDiis
       22     163      22       0       0       0       0       0

 Cartesian Hessian Update
 Hessian updated using BFGS update


** GEOMETRY OPTIMIZATION IN DELOCALIZED INTERNAL COORDINATES **
   Searching for a Minimum

   Optimization Cycle:   9

                       Coordinates (Angstroms)
     ATOM                X               Y               Z
      1  C         0.0152172105   -0.0364386314    0.0131336523
      2  C        -0.0130289351    0.2880678935    1.3790752763
      3  Cl        1.4954298534    0.6237929059    2.1853345460
      4  C        -1.2132669970    0.3476359137    2.1003843569
      5  Cl       -1.2196427613    0.7613642726    3.7854752488
      6  C        -2.4116910323    0.0726243919    1.4292426551
      7  Cl       -3.9441002767    0.1252829491    2.2598529821
      8  C        -2.4105240842   -0.2544419667    0.0802636704
      9  H        -3.3411964596   -0.4714964491   -0.4243069833
     10  C        -1.2072462790   -0.3059465827   -0.6104222093
     11  Cl       -1.2576140439   -0.7510774901   -2.3044749648
     12  C         1.2998899616   -0.0633283133   -0.7458645283
     13  C         2.2112867075   -1.1188119495   -0.6035655022
     14  Cl        1.8494354003   -2.4271109250    0.4885749879
     15  C         3.4049543427   -1.1063762111   -1.3337943143
     16  Cl        4.5707287315   -2.3965944821   -1.1865017137
     17  C         3.6936420846   -0.0555586600   -2.2001605504
     18  H         4.6185094773   -0.0557185552   -2.7597212972
     19  C         2.7819235241    0.9830160701   -2.3300620738
     20  Cl        3.1435856765    2.3085535771   -3.4184857037
     21  C         1.5916513003    0.9883406482   -1.6150190285
     22  H         0.8908415085    1.8046904080   -1.7267190484
   Point Group: c1    Number of degrees of freedom:    60


   Energy is  -3680.747983016

 Hessian updated using BFGS update

 60 Hessian modes will be used to form the next step
  Hessian Eigenvalues:
     0.006029    0.017867    0.018716    0.020863    0.020933    0.021911
     0.023008    0.023632    0.023843    0.023885    0.024090    0.024102
     0.024115    0.024123    0.024137    0.024145    0.024152    0.024191
     0.028096    0.073259    0.159999    0.160016    0.160279    0.219297
     0.231518    0.235104    0.235603    0.237238    0.249687    0.249987
     0.249992    0.249995    0.250137    0.250508    0.252643    0.253806
     0.289365    0.289408    0.300940    0.301022    0.301055    0.301512
     0.301691    0.314399    0.353880    0.356665    0.356696    0.368268
     0.413052    0.427902    0.432354    0.456682    0.461881    0.468462
     0.471606    0.478241    0.478505    0.479502    0.482133    0.557168

 Minimum search - taking simple RFO step
 Searching for Lamda that Minimizes Along All modes
 Value Taken    Lamda =  -0.00096731
 Calculated Step too Large.  Step scaled by  0.815040
 Step Taken.  Stepsize is  0.300000

                             Maximum     Tolerance    Cnvgd?
         Gradient           0.002148      0.000300      NO
         Displacement       0.230754      0.001200      NO
         Energy change     -0.001033      0.000001      NO


 New Cartesian Coordinates Obtained by Inverse Iteration

 Displacement from previous Coordinates is:  0.538825
 ----------------------------------------------------------------
             Standard Nuclear Orientation (Angstroms)
    I     Atom           X                Y                Z
 ----------------------------------------------------------------
    1      C       0.0154624557    -0.0250472588     0.0135342632
    2      C      -0.0172782821     0.3360031143     1.3696584423
    3      Cl      1.4853178814     0.7297937958     2.1609310663
    4      C      -1.2176615651     0.3836081965     2.0922999011
    5      Cl     -1.2332830492     0.8389371680     3.7668169033
    6      C      -2.4095427531     0.0589609163     1.4321921039
    7      Cl     -3.9399014170     0.0919162203     2.2674458398
    8      C      -2.4033449978    -0.3023359590     0.0918935926
    9      H      -3.3295286361    -0.5545508972    -0.4044499768
   10      C      -1.2004643078    -0.3408886206    -0.6003062268
   11      Cl     -1.2391319779    -0.8232559520    -2.2838334791
   12      C       1.3005382670    -0.0526672579    -0.7451656796
   13      C       2.1877422015    -1.1316254356    -0.6317706601
   14      Cl      1.7942181972    -2.4601906975     0.4252794280
   15      C       3.3810679700    -1.1272657325    -1.3623856838
   16      Cl      4.5156365038    -2.4484600207    -1.2520953713
   17      C       3.6932168642    -0.0599717655    -2.2000990017
   18      H       4.6172451433    -0.0662404592    -2.7610556504
   19      C       2.8052774858     1.0021413606    -2.3009379321
   20      Cl      3.1959718695     2.3471588962    -3.3550087792
   21      C       1.6151428730     1.0152811420    -1.5852364266
   22      H       0.9320841833     1.8491680607    -1.6754672154
 ----------------------------------------------------------------
 Nuclear Repulsion Energy =        2361.48712536 hartrees
 There are       97 alpha and       97 beta electrons
 Applying Cartesian multipole field
    Component          Value
    ---------          -----
     (2,0,0)        1.00000E-11
     (0,2,0)        2.00000E-11
     (0,0,2)       -3.00000E-11
 Nucleus-field energy     =    -0.0000000210 hartrees
 Requested basis set is 6-311++G(d,p)
 There are 178 shells and 495 basis functions
 A cutoff of  1.0D-15 yielded  11641 shell pairs
 There are    100075 function pairs (    107606 Cartesian)
 Smallest overlap matrix eigenvalue = 1.67E-07
 Linear dependence detected in AO basis
 Number of orthogonalized atomic orbitals = 490
 Maximum deviation from orthogonality = 4.066E-10
 Guess from superposition of atomic densities
 Warning:  Energy on first SCF cycle will be non-variational
 SAD guess density has 194.000000 electrons

 -----------------------------------------------------------------------
  General SCF calculation program by
  Eric Jon Sundstrom, Paul Horn, Yuezhi Mao, Dmitri Zuev, Alec White,
  David Stuck, Shaama M.S., Shane Yost, Joonho Lee, David Small,
  Daniel Levine, Susi Lehtola, Hugh Burton, Evgeny Epifanovsky,
  Bang C. Huynh
 -----------------------------------------------------------------------
 Exchange:     0.2000 Hartree-Fock + 0.0800 Slater + 0.7200 B88
 Correlation:  0.1900 VWN1RPA + 0.8100 LYP
 Using SG-1 standard quadrature grid
 A restricted SCF calculation will be
 performed using DIIS
 SCF converges when DIIS error is below 1.0e-08
 ---------------------------------------
  Cycle       Energy         DIIS error
 ---------------------------------------
    1   -3685.2069462593      2.73e-02  
    2   -3680.6325634840      1.96e-03  
    3   -3680.5536824672      2.44e-03  
    4   -3680.7365167348      5.98e-04  
    5   -3680.7463549300      2.66e-04  
    6   -3680.7483365271      9.17e-05  
    7   -3680.7485623747      3.11e-05  
    8   -3680.7485885103      1.05e-05  
    9   -3680.7485914926      3.76e-06  
   10   -3680.7485919374      8.17e-07  
   11   -3680.7485919568      2.34e-07  
   12   -3680.7485919585      1.07e-07  
   13   -3680.7485919588      3.71e-08  
   14   -3680.7485919587      9.88e-09  Convergence criterion met
 ---------------------------------------
 SCF time:   CPU 829.41s  wall 830.00s 
 SCF   energy in the final basis set =    -3680.7485919587
 Total energy in the final basis set =    -3680.7485919587

 --------------------------------------------------------------

                    Orbital Energies (a.u.)
 --------------------------------------------------------------

 Alpha MOs
 -- Occupied --
********-101.5820-101.5815-101.5812-101.5773-101.5767-101.5754 -10.2851
-10.2827 -10.2820 -10.2790 -10.2755 -10.2737 -10.2691 -10.2441 -10.2393
-10.2267 -10.2225 -10.2196  -9.4973  -9.4966  -9.4963  -9.4958  -9.4919
 -9.4915  -9.4899  -7.2622  -7.2615  -7.2612  -7.2605  -7.2568  -7.2564
 -7.2547  -7.2522  -7.2514  -7.2514  -7.2511  -7.2507  -7.2507  -7.2503
 -7.2502  -7.2467  -7.2462  -7.2460  -7.2456  -7.2446  -7.2443  -0.9662
 -0.9476  -0.9159  -0.9100  -0.9055  -0.8832  -0.8757  -0.8505  -0.8408
 -0.8027  -0.7649  -0.7545  -0.7459  -0.6733  -0.6452  -0.6304  -0.6189
 -0.5543  -0.5523  -0.5369  -0.5334  -0.5010  -0.4868  -0.4741  -0.4717
 -0.4667  -0.4627  -0.4513  -0.4414  -0.4272  -0.4176  -0.4137  -0.4032
 -0.3954  -0.3914  -0.3698  -0.3616  -0.3598  -0.3505  -0.3479  -0.3454
 -0.3381  -0.3341  -0.3329  -0.3278  -0.3235  -0.2878  -0.2805  -0.2720
 -0.2670
 -- Virtual --
 -0.0698  -0.0638  -0.0561  -0.0525  -0.0497  -0.0298  -0.0116  -0.0046
  0.0008   0.0023   0.0088   0.0123   0.0196   0.0231   0.0258   0.0329
  0.0396   0.0454   0.0481   0.0537   0.0575   0.0611   0.0675   0.0702
  0.0717   0.0806   0.0835   0.0843   0.0887   0.0902   0.0928   0.0943
  0.1001   0.1030   0.1054   0.1088   0.1113   0.1135   0.1175   0.1204
  0.1220   0.1232   0.1251   0.1295   0.1309   0.1342   0.1367   0.1412
  0.1434   0.1486   0.1500   0.1551   0.1598   0.1615   0.1694   0.1729
  0.1752   0.1831   0.1849   0.1887   0.1900   0.1963   0.2003   0.2086
  0.2110   0.2147   0.2206   0.2236   0.2284   0.2297   0.2315   0.2360
  0.2410   0.2417   0.2446   0.2489   0.2534   0.2563   0.2584   0.2613
  0.2670   0.2686   0.2711   0.2756   0.2808   0.2826   0.2859   0.2917
  0.2951   0.2971   0.3040   0.3081   0.3132   0.3187   0.3227   0.3279
  0.3347   0.3458   0.3548   0.3893   0.4095   0.4114   0.4222   0.4305
  0.4358   0.4434   0.4452   0.4519   0.4550   0.4559   0.4631   0.4692
  0.4704   0.4737   0.4845   0.4873   0.4915   0.4991   0.5068   0.5074
  0.5131   0.5159   0.5275   0.5343   0.5431   0.5600   0.5680   0.5706
  0.5727   0.5822   0.5910   0.5918   0.5988   0.6082   0.6111   0.6208
  0.6231   0.6287   0.6311   0.6402   0.6419   0.6496   0.6564   0.6652
  0.6732   0.6788   0.6887   0.6908   0.7023   0.7035   0.7257   0.7431
  0.7872   0.7897   0.8054   0.8148   0.8172   0.8231   0.8305   0.8331
  0.8349   0.8379   0.8403   0.8448   0.8471   0.8478   0.8497   0.8518
  0.8556   0.8628   0.8665   0.8686   0.8742   0.8780   0.8851   0.8871
  0.8976   0.9023   0.9057   0.9085   0.9165   0.9223   0.9295   0.9349
  0.9387   0.9440   0.9468   0.9502   0.9542   0.9609   0.9639   0.9706
  0.9760   0.9853   0.9878   0.9974   1.0051   1.0179   1.0312   1.0449
  1.0485   1.0567   1.0946   1.1058   1.1370   1.1421   1.1603   1.1799
  1.1962   1.2082   1.2153   1.2256   1.2354   1.2400   1.2427   1.2617
  1.2635   1.2793   1.2814   1.2887   1.2975   1.3042   1.3190   1.3457
  1.3551   1.3665   1.3748   1.4109   1.4372   1.4740   1.4802   1.4960
  1.5470   1.5536   1.5665   1.5781   1.5878   1.5936   1.6065   1.6212
  1.6574   1.6804   1.7101   1.7395   1.7511   1.7640   1.7819   1.8044
  1.8089   1.8210   1.8300   1.8497   1.8555   1.8753   1.9119   1.9186
  1.9306   1.9400   1.9588   1.9803   1.9975   2.0378   2.0409   2.0695
  2.0847   2.0874   2.1083   2.1731   2.1988   2.2276   2.2358   2.2465
  2.2493   2.2505   2.2663   2.2674   2.2796   2.2931   2.3031   2.3091
  2.3178   2.3332   2.3358   2.3779   2.4054   2.4189   2.4348   2.4440
  2.4555   2.4643   2.4781   2.5041   2.5087   2.5295   2.5483   2.5541
  2.5600   2.5851   2.6018   2.6178   2.6409   2.6551   2.6773   2.6858
  2.7012   2.7136   2.7322   2.7379   2.7435   2.7520   2.7658   2.8084
  2.8209   2.8332   2.8532   2.8940   2.9521   2.9726   3.0528   3.0745
  3.0820   3.0835   3.1070   3.1355   3.1411   3.1734   3.2074   3.2279
  3.2514   3.2703   3.3417   3.3873   3.4313   3.4925   3.6096   3.6428
  3.7008   3.7547   3.7967   3.8918   3.9586   4.0197   4.0927   4.3232
  4.7951   4.8158   9.7514   9.7682   9.7845   9.7934   9.8054   9.8312
  9.8449  23.3188  23.4855  23.8084  23.8235  23.8361  23.8828  23.9327
 23.9413  24.0072  24.0546  24.0776  24.1235  25.7747  25.8046  25.8205
 25.8410  25.8832  25.9427  25.9773  26.0949  26.1091  26.1456  26.1699
 26.2496  26.3036  26.4171  26.4935  26.5849  26.6301  26.6727  26.7303
 26.8497  27.0178 215.7436 215.7608 215.7788 215.7902 215.8045 215.8402
215.8528
 --------------------------------------------------------------

          Ground-State Mulliken Net Atomic Charges

     Atom                 Charge (a.u.)
  ----------------------------------------
      1 C                    -0.531130
      2 C                    -1.620725
      3 Cl                    0.565995
      4 C                     0.948082
      5 Cl                    0.597993
      6 C                    -0.102235
      7 Cl                    0.567928
      8 C                    -0.425439
      9 H                     0.239954
     10 C                    -0.381227
     11 Cl                    0.471142
     12 C                    -0.510185
     13 C                    -1.425784
     14 Cl                    0.486639
     15 C                     0.796460
     16 Cl                    0.524725
     17 C                    -0.999043
     18 H                     0.223815
     19 C                     0.599884
     20 Cl                    0.460835
     21 C                    -0.688162
     22 H                     0.200477
  ----------------------------------------
  Sum of atomic charges =     0.000000

 -----------------------------------------------------------------
                    Cartesian Multipole Moments
 -----------------------------------------------------------------
    Charge (ESU x 10^10)
                -0.0000
    Dipole Moment (Debye)
         X      -0.6411      Y       0.5104      Z      -0.8520
       Tot       1.1821
    Quadrupole Moments (Debye-Ang)
        XX    -153.4239     XY       1.3129     YY    -159.5277
        XZ      -0.1447     YZ      -0.2083     ZZ    -159.3956
    Octopole Moments (Debye-Ang^2)
       XXX    -301.3711    XXY      18.5914    XYY    -109.2743
       YYY      67.9690    XXZ      -8.9311    XYZ       3.4965
       YYZ       9.5553    XZZ     -95.1406    YZZ      19.2935
       ZZZ      22.2141
    Hexadecapole Moments (Debye-Ang^3)
      XXXX   -6137.0214   XXXY     295.5721   XXYY   -1382.3216
      XYYY     285.6522   YYYY   -1820.4191   XXXZ    1324.0365
      XXYZ       7.0461   XYYZ     480.4315   YYYZ     -56.1639
      XXZZ   -1712.3333   XYZZ      92.4269   YYZZ   -1006.6095
      XZZZ    1388.8019   YZZZ       0.0452   ZZZZ   -4165.6194
 -----------------------------------------------------------------
 Calculating analytic gradient of the SCF energy
 Gradient of SCF Energy
            1           2           3           4           5           6
    1  -0.0006579  -0.0001333   0.0006433   0.0000726  -0.0001117   0.0001047
    2  -0.0001673  -0.0002322  -0.0013050  -0.0000162   0.0000291  -0.0000221
    3  -0.0001745  -0.0000563  -0.0006605  -0.0000360  -0.0000155  -0.0002094
            7           8           9          10          11          12
    1   0.0000059  -0.0001056  -0.0000103   0.0002802   0.0001246   0.0004315
    2   0.0000058   0.0000854  -0.0000004   0.0001150   0.0000434   0.0001824
    3   0.0001258   0.0003032   0.0000076  -0.0003184   0.0001837  -0.0002484
           13          14          15          16          17          18
    1  -0.0001325  -0.0001264  -0.0000699  -0.0000116  -0.0001220  -0.0000060
    2   0.0004667   0.0009818  -0.0001114  -0.0000055   0.0001544  -0.0000031
    3   0.0000198   0.0009966   0.0000820   0.0000395  -0.0000284  -0.0000143
           19          20          21          22
    1   0.0002694  -0.0000330  -0.0003668  -0.0000453
    2  -0.0000259  -0.0000359  -0.0001141  -0.0000248
    3  -0.0000685  -0.0000100   0.0000905  -0.0000086
 Max gradient component =       1.305E-03
 RMS gradient           =       3.104E-04
 Gradient time:  CPU 297.77 s  wall 297.80 s
 Geometry Optimization Parameters
   NAtoms,    NIC,     NZ,  NCons,   NDum,   NFix, NCnnct, MaxDiis
       22     163      22       0       0       0       0       0

 Cartesian Hessian Update
 Hessian updated using BFGS update


** GEOMETRY OPTIMIZATION IN DELOCALIZED INTERNAL COORDINATES **
   Searching for a Minimum

   Optimization Cycle:  10

                       Coordinates (Angstroms)
     ATOM                X               Y               Z
      1  C         0.0154624557   -0.0250472588    0.0135342632
      2  C        -0.0172782821    0.3360031143    1.3696584423
      3  Cl        1.4853178814    0.7297937958    2.1609310663
      4  C        -1.2176615651    0.3836081965    2.0922999011
      5  Cl       -1.2332830492    0.8389371680    3.7668169033
      6  C        -2.4095427531    0.0589609163    1.4321921039
      7  Cl       -3.9399014170    0.0919162203    2.2674458398
      8  C        -2.4033449978   -0.3023359590    0.0918935926
      9  H        -3.3295286361   -0.5545508972   -0.4044499768
     10  C        -1.2004643078   -0.3408886206   -0.6003062268
     11  Cl       -1.2391319779   -0.8232559520   -2.2838334791
     12  C         1.3005382670   -0.0526672579   -0.7451656796
     13  C         2.1877422015   -1.1316254356   -0.6317706601
     14  Cl        1.7942181972   -2.4601906975    0.4252794280
     15  C         3.3810679700   -1.1272657325   -1.3623856838
     16  Cl        4.5156365038   -2.4484600207   -1.2520953713
     17  C         3.6932168642   -0.0599717655   -2.2000990017
     18  H         4.6172451433   -0.0662404592   -2.7610556504
     19  C         2.8052774858    1.0021413606   -2.3009379321
     20  Cl        3.1959718695    2.3471588962   -3.3550087792
     21  C         1.6151428730    1.0152811420   -1.5852364266
     22  H         0.9320841833    1.8491680607   -1.6754672154
   Point Group: c1    Number of degrees of freedom:    60


   Energy is  -3680.748591959

 Hessian updated using BFGS update

 60 Hessian modes will be used to form the next step
  Hessian Eigenvalues:
     0.003624    0.017869    0.018680    0.020852    0.020929    0.021795
     0.023014    0.023633    0.023848    0.023884    0.024091    0.024105
     0.024115    0.024123    0.024137    0.024149    0.024151    0.024197
     0.028097    0.073019    0.159999    0.160016    0.160278    0.218823
     0.231467    0.235101    0.235616    0.237240    0.249457    0.249985
     0.249992    0.249995    0.250115    0.250537    0.253762    0.254229
     0.289239    0.289426    0.300932    0.301018    0.301054    0.301516
     0.301704    0.314298    0.353886    0.356665    0.356696    0.368276
     0.413159    0.427873    0.432355    0.456714    0.461908    0.468612
     0.471643    0.478180    0.478573    0.479600    0.482194    0.556676

 Minimum search - taking simple RFO step
 Searching for Lamda that Minimizes Along All modes
 Value Taken    Lamda =  -0.00057222
 Calculated Step too Large.  Step scaled by  0.822314
 Step Taken.  Stepsize is  0.300000

                             Maximum     Tolerance    Cnvgd?
         Gradient           0.001318      0.000300      NO
         Displacement       0.232992      0.001200      NO
         Energy change     -0.000609      0.000001      NO


 New Cartesian Coordinates Obtained by Inverse Iteration

 Displacement from previous Coordinates is:  0.517939
 ----------------------------------------------------------------
             Standard Nuclear Orientation (Angstroms)
    I     Atom           X                Y                Z
 ----------------------------------------------------------------
    1      C       0.0171504697    -0.0165022853     0.0163422438
    2      C      -0.0230046999     0.3806128742     1.3617290839
    3      Cl      1.4688298940     0.8307395448     2.1430508460
    4      C      -1.2239411073     0.4187485997     2.0840903144
    5      Cl     -1.2469665089     0.9161942794     3.7466436226
    6      C      -2.4082898893     0.0479121277     1.4345080525
    7      Cl     -3.9388770615     0.0670772822     2.2697174187
    8      C      -2.3946023087    -0.3474430558     0.1037693626
    9      H      -3.3151824376    -0.6322065534    -0.3852585253
   10      C      -1.1914962698    -0.3757260716    -0.5879646477
   11      Cl     -1.2178840806    -0.8938079932    -2.2609071282
   12      C       1.3023374308    -0.0450677134    -0.7424893849
   13      C       2.1672761751    -1.1444762287    -0.6589571091
   14      Cl      1.7451377009    -2.4938302050     0.3603111935
   15      C       3.3593124569    -1.1458443955    -1.3917169368
   16      Cl      4.4642017523    -2.4945137183    -1.3215320486
   17      C       3.6920720600    -0.0636730006    -2.2018595530
   18      H       4.6145083396    -0.0745377821    -2.7653909086
   19      C       2.8260403438     1.0187235447    -2.2729731721
   20      Cl      3.2430506507     2.3825916383    -3.2923842107
   21      C       1.6376894864     1.0379884828    -1.5543793222
   22      H       0.9714225132     1.8875094432    -1.6221097331
 ----------------------------------------------------------------
 Nuclear Repulsion Energy =        2360.44405235 hartrees
 There are       97 alpha and       97 beta electrons
 Applying Cartesian multipole field
    Component          Value
    ---------          -----
     (2,0,0)        1.00000E-11
     (0,2,0)        2.00000E-11
     (0,0,2)       -3.00000E-11
 Nucleus-field energy     =    -0.0000000187 hartrees
 Requested basis set is 6-311++G(d,p)
 There are 178 shells and 495 basis functions
 A cutoff of  1.0D-15 yielded  11637 shell pairs
 There are     99970 function pairs (    107489 Cartesian)
 Smallest overlap matrix eigenvalue = 1.52E-07
 Linear dependence detected in AO basis
 Number of orthogonalized atomic orbitals = 490
 Maximum deviation from orthogonality = 6.390E-10
 Guess from superposition of atomic densities
 Warning:  Energy on first SCF cycle will be non-variational
 SAD guess density has 194.000000 electrons

 -----------------------------------------------------------------------
  General SCF calculation program by
  Eric Jon Sundstrom, Paul Horn, Yuezhi Mao, Dmitri Zuev, Alec White,
  David Stuck, Shaama M.S., Shane Yost, Joonho Lee, David Small,
  Daniel Levine, Susi Lehtola, Hugh Burton, Evgeny Epifanovsky,
  Bang C. Huynh
 -----------------------------------------------------------------------
 Exchange:     0.2000 Hartree-Fock + 0.0800 Slater + 0.7200 B88
 Correlation:  0.1900 VWN1RPA + 0.8100 LYP
 Using SG-1 standard quadrature grid
 A restricted SCF calculation will be
 performed using DIIS
 SCF converges when DIIS error is below 1.0e-08
 ---------------------------------------
  Cycle       Energy         DIIS error
 ---------------------------------------
    1   -3685.2055683109      2.73e-02  
    2   -3680.6328494395      1.96e-03  
    3   -3680.5540596746      2.44e-03  
    4   -3680.7369326492      5.97e-04  
    5   -3680.7467144567      2.66e-04  
    6   -3680.7486935673      9.20e-05  
    7   -3680.7489210443      3.14e-05  
    8   -3680.7489479282      1.04e-05  
    9   -3680.7489508775      3.73e-06  
   10   -3680.7489513147      8.14e-07  
   11   -3680.7489513336      2.32e-07  
   12   -3680.7489513354      1.07e-07  
   13   -3680.7489513355      3.64e-08  
   14   -3680.7489513357      9.71e-09  Convergence criterion met
 ---------------------------------------
 SCF time:   CPU 825.68s  wall 826.00s 
 SCF   energy in the final basis set =    -3680.7489513357
 Total energy in the final basis set =    -3680.7489513357

 --------------------------------------------------------------

                    Orbital Energies (a.u.)
 --------------------------------------------------------------

 Alpha MOs
 -- Occupied --
********-101.5820-101.5818-101.5810-101.5773-101.5769-101.5754 -10.2851
-10.2827 -10.2820 -10.2788 -10.2756 -10.2738 -10.2691 -10.2440 -10.2393
-10.2266 -10.2225 -10.2196  -9.4973  -9.4966  -9.4966  -9.4957  -9.4919
 -9.4917  -9.4899  -7.2622  -7.2615  -7.2615  -7.2604  -7.2568  -7.2565
 -7.2547  -7.2522  -7.2515  -7.2514  -7.2514  -7.2507  -7.2506  -7.2505
 -7.2500  -7.2467  -7.2464  -7.2461  -7.2458  -7.2446  -7.2443  -0.9661
 -0.9477  -0.9158  -0.9100  -0.9056  -0.8831  -0.8758  -0.8504  -0.8408
 -0.8027  -0.7650  -0.7544  -0.7459  -0.6733  -0.6448  -0.6308  -0.6188
 -0.5540  -0.5522  -0.5373  -0.5335  -0.5010  -0.4868  -0.4741  -0.4717
 -0.4667  -0.4626  -0.4512  -0.4415  -0.4272  -0.4178  -0.4133  -0.4032
 -0.3950  -0.3915  -0.3694  -0.3614  -0.3599  -0.3507  -0.3484  -0.3451
 -0.3381  -0.3344  -0.3332  -0.3277  -0.3235  -0.2866  -0.2815  -0.2722
 -0.2670
 -- Virtual --
 -0.0681  -0.0635  -0.0580  -0.0522  -0.0502  -0.0298  -0.0116  -0.0045
  0.0007   0.0025   0.0087   0.0120   0.0198   0.0230   0.0257   0.0330
  0.0396   0.0454   0.0481   0.0543   0.0575   0.0603   0.0676   0.0700
  0.0714   0.0809   0.0836   0.0840   0.0886   0.0900   0.0926   0.0943
  0.0998   0.1029   0.1064   0.1080   0.1116   0.1134   0.1175   0.1204
  0.1217   0.1227   0.1247   0.1293   0.1307   0.1348   0.1367   0.1411
  0.1428   0.1487   0.1497   0.1555   0.1596   0.1620   0.1687   0.1730
  0.1759   0.1839   0.1848   0.1884   0.1896   0.1966   0.1998   0.2087
  0.2094   0.2144   0.2199   0.2233   0.2276   0.2292   0.2316   0.2349
  0.2410   0.2420   0.2446   0.2492   0.2536   0.2564   0.2587   0.2609
  0.2668   0.2680   0.2722   0.2756   0.2798   0.2830   0.2848   0.2919
  0.2960   0.2969   0.3041   0.3074   0.3137   0.3189   0.3237   0.3284
  0.3368   0.3474   0.3576   0.3890   0.4099   0.4116   0.4231   0.4316
  0.4351   0.4451   0.4455   0.4511   0.4554   0.4567   0.4621   0.4689
  0.4699   0.4741   0.4842   0.4871   0.4930   0.4979   0.5058   0.5098
  0.5122   0.5149   0.5283   0.5371   0.5438   0.5635   0.5676   0.5720
  0.5730   0.5809   0.5915   0.5926   0.5980   0.6062   0.6114   0.6228
  0.6246   0.6298   0.6317   0.6401   0.6420   0.6487   0.6586   0.6680
  0.6712   0.6790   0.6863   0.6909   0.7008   0.7061   0.7264   0.7483
  0.7878   0.7901   0.8050   0.8156   0.8192   0.8219   0.8298   0.8328
  0.8346   0.8377   0.8404   0.8443   0.8461   0.8468   0.8511   0.8523
  0.8565   0.8617   0.8655   0.8679   0.8753   0.8776   0.8868   0.8898
  0.8979   0.9020   0.9051   0.9077   0.9184   0.9227   0.9284   0.9341
  0.9389   0.9446   0.9472   0.9482   0.9538   0.9593   0.9633   0.9677
  0.9754   0.9845   0.9906   0.9979   1.0090   1.0201   1.0285   1.0459
  1.0494   1.0585   1.0935   1.1039   1.1393   1.1419   1.1630   1.1842
  1.1967   1.2091   1.2178   1.2256   1.2351   1.2423   1.2439   1.2624
  1.2760   1.2794   1.2809   1.2901   1.2984   1.3026   1.3168   1.3444
  1.3548   1.3690   1.3754   1.4103   1.4396   1.4742   1.4786   1.4908
  1.5484   1.5570   1.5688   1.5790   1.5865   1.5938   1.6054   1.6268
  1.6573   1.6798   1.7101   1.7388   1.7516   1.7645   1.7828   1.8051
  1.8099   1.8181   1.8291   1.8489   1.8551   1.8763   1.9130   1.9194
  1.9318   1.9380   1.9600   1.9829   1.9993   2.0380   2.0403   2.0711
  2.0837   2.0872   2.1082   2.1748   2.1971   2.2269   2.2360   2.2452
  2.2473   2.2505   2.2633   2.2684   2.2778   2.2963   2.3021   2.3126
  2.3218   2.3306   2.3376   2.3773   2.4051   2.4191   2.4333   2.4407
  2.4581   2.4664   2.4812   2.5006   2.5099   2.5273   2.5494   2.5521
  2.5591   2.5826   2.6037   2.6204   2.6420   2.6558   2.6774   2.6889
  2.6999   2.7124   2.7317   2.7380   2.7456   2.7491   2.7647   2.8101
  2.8223   2.8319   2.8544   2.8922   2.9550   2.9714   3.0546   3.0749
  3.0838   3.0863   3.1096   3.1315   3.1406   3.1745   3.2061   3.2288
  3.2521   3.2770   3.3421   3.3895   3.4318   3.4958   3.6098   3.6461
  3.7018   3.7558   3.7993   3.8924   3.9588   4.0202   4.0936   4.3207
  4.7967   4.8129   9.7529   9.7695   9.7847   9.7919   9.8071   9.8362
  9.8462  23.3222  23.4859  23.8087  23.8231  23.8362  23.8836  23.9324
 23.9412  24.0073  24.0557  24.0782  24.1251  25.7741  25.7992  25.8201
 25.8374  25.8723  25.9420  25.9836  26.0920  26.1085  26.1480  26.1692
 26.2475  26.3217  26.4072  26.4949  26.5840  26.6394  26.6649  26.7256
 26.8468  27.0404 215.7449 215.7622 215.7793 215.7885 215.8067 215.8463
215.8536
 --------------------------------------------------------------

          Ground-State Mulliken Net Atomic Charges

     Atom                 Charge (a.u.)
  ----------------------------------------
      1 C                    -0.587542
      2 C                    -1.609901
      3 Cl                    0.583846
      4 C                     0.911959
      5 Cl                    0.595099
      6 C                    -0.098633
      7 Cl                    0.570368
      8 C                    -0.405064
      9 H                     0.239743
     10 C                    -0.454967
     11 Cl                    0.468634
     12 C                    -0.553471
     13 C                    -1.510738
     14 Cl                    0.495209
     15 C                     0.924350
     16 Cl                    0.528411
     17 C                    -0.963038
     18 H                     0.225821
     19 C                     0.550683
     20 Cl                    0.464111
     21 C                    -0.576355
     22 H                     0.201474
  ----------------------------------------
  Sum of atomic charges =     0.000000

 -----------------------------------------------------------------
                    Cartesian Multipole Moments
 -----------------------------------------------------------------
    Charge (ESU x 10^10)
                -0.0000
    Dipole Moment (Debye)
         X      -0.6268      Y       0.4955      Z      -0.8383
       Tot       1.1581
    Quadrupole Moments (Debye-Ang)
        XX    -153.4348     XY       1.4109     YY    -159.4790
        XZ      -0.1630     YZ      -0.2080     ZZ    -159.3964
    Octopole Moments (Debye-Ang^2)
       XXX    -299.2798    XXY      17.4811    XYY    -108.7400
       YYY      66.4658    XXZ      -7.9688    XYZ       3.6382
       YYZ      10.5667    XZZ     -94.2944    YZZ      18.9511
       ZZZ      24.5570
    Hexadecapole Moments (Debye-Ang^3)
      XXXX   -6105.5151   XXXY     277.8377   XXYY   -1389.6179
      XYYY     266.6028   YYYY   -1900.6102   XXXZ    1344.7419
      XXYZ      -5.3283   XYYZ     487.2147   YYYZ     -95.9847
      XXZZ   -1697.7805   XYZZ      86.3448   YYZZ   -1011.4354
      XZZZ    1409.2922   YZZZ     -37.5953   ZZZZ   -4115.3086
 -----------------------------------------------------------------
 Calculating analytic gradient of the SCF energy
 Gradient of SCF Energy
            1           2           3           4           5           6
    1  -0.0005784  -0.0000290   0.0002023   0.0002843   0.0002096  -0.0000154
    2  -0.0000122  -0.0002030  -0.0006145  -0.0000184   0.0000739  -0.0000886
    3  -0.0001792   0.0001046  -0.0002058  -0.0000843   0.0000024  -0.0002508
            7           8           9          10          11          12
    1  -0.0000477  -0.0000852  -0.0000073   0.0001540   0.0001328   0.0003290
    2  -0.0000224   0.0000349   0.0000140  -0.0000604   0.0001038   0.0000734
    3   0.0000189   0.0002560   0.0000100  -0.0002098   0.0001453  -0.0003093
           13          14          15          16          17          18
    1  -0.0001425  -0.0000885  -0.0000112  -0.0000566  -0.0001372  -0.0000123
    2   0.0003603   0.0005823  -0.0000718  -0.0000137   0.0001552  -0.0000007
    3   0.0000650   0.0005540   0.0000935   0.0000232  -0.0000221  -0.0000213
           19          20          21          22
    1   0.0002123  -0.0000276  -0.0002288  -0.0000565
    2  -0.0001157  -0.0000155  -0.0001076  -0.0000532
    3  -0.0000776  -0.0000320   0.0001318  -0.0000126
 Max gradient component =       6.145E-04
 RMS gradient           =       1.955E-04
 Gradient time:  CPU 298.58 s  wall 298.62 s
 Geometry Optimization Parameters
   NAtoms,    NIC,     NZ,  NCons,   NDum,   NFix, NCnnct, MaxDiis
       22     163      22       0       0       0       0       0

 Cartesian Hessian Update
 Hessian updated using BFGS update


** GEOMETRY OPTIMIZATION IN DELOCALIZED INTERNAL COORDINATES **
   Searching for a Minimum

   Optimization Cycle:  11

                       Coordinates (Angstroms)
     ATOM                X               Y               Z
      1  C         0.0171504697   -0.0165022853    0.0163422438
      2  C        -0.0230046999    0.3806128742    1.3617290839
      3  Cl        1.4688298940    0.8307395448    2.1430508460
      4  C        -1.2239411073    0.4187485997    2.0840903144
      5  Cl       -1.2469665089    0.9161942794    3.7466436226
      6  C        -2.4082898893    0.0479121277    1.4345080525
      7  Cl       -3.9388770615    0.0670772822    2.2697174187
      8  C        -2.3946023087   -0.3474430558    0.1037693626
      9  H        -3.3151824376   -0.6322065534   -0.3852585253
     10  C        -1.1914962698   -0.3757260716   -0.5879646477
     11  Cl       -1.2178840806   -0.8938079932   -2.2609071282
     12  C         1.3023374308   -0.0450677134   -0.7424893849
     13  C         2.1672761751   -1.1444762287   -0.6589571091
     14  Cl        1.7451377009   -2.4938302050    0.3603111935
     15  C         3.3593124569   -1.1458443955   -1.3917169368
     16  Cl        4.4642017523   -2.4945137183   -1.3215320486
     17  C         3.6920720600   -0.0636730006   -2.2018595530
     18  H         4.6145083396   -0.0745377821   -2.7653909086
     19  C         2.8260403438    1.0187235447   -2.2729731721
     20  Cl        3.2430506507    2.3825916383   -3.2923842107
     21  C         1.6376894864    1.0379884828   -1.5543793222
     22  H         0.9714225132    1.8875094432   -1.6221097331
   Point Group: c1    Number of degrees of freedom:    60


   Energy is  -3680.748951336

 Hessian updated using BFGS update

 60 Hessian modes will be used to form the next step
  Hessian Eigenvalues:
     0.002257    0.017879    0.018637    0.020901    0.020954    0.021771
     0.023011    0.023635    0.023849    0.023883    0.024091    0.024103
     0.024115    0.024121    0.024137    0.024149    0.024160    0.024199
     0.028169    0.072468    0.159999    0.160016    0.160281    0.218233
     0.231994    0.235108    0.235734    0.237276    0.249695    0.249992
     0.249995    0.250062    0.250104    0.250537    0.253680    0.257565
     0.289331    0.289697    0.300911    0.301021    0.301058    0.301524
     0.301706    0.314205    0.353888    0.356665    0.356695    0.368306
     0.413118    0.427884    0.432359    0.456685    0.461934    0.468867
     0.471598    0.478082    0.478665    0.479847    0.482695    0.556222

 Minimum search - taking simple RFO step
 Searching for Lamda that Minimizes Along All modes
 Value Taken    Lamda =  -0.00030512
 Calculated Step too Large.  Step scaled by  0.882824
 Step Taken.  Stepsize is  0.300000

                             Maximum     Tolerance    Cnvgd?
         Gradient           0.000668      0.000300      NO
         Displacement       0.230651      0.001200      NO
         Energy change     -0.000359      0.000001      NO


 New Cartesian Coordinates Obtained by Inverse Iteration

 Displacement from previous Coordinates is:  0.528781
 ----------------------------------------------------------------
             Standard Nuclear Orientation (Angstroms)
    I     Atom           X                Y                Z
 ----------------------------------------------------------------
    1      C       0.0197987515    -0.0124622894     0.0205402762
    2      C      -0.0290072202     0.4229190959     1.3532745363
    3      Cl      1.4527564090     0.9266198667     2.1219033597
    4      C      -1.2318729577     0.4562361835     2.0742754991
    5      Cl     -1.2693768544     0.9978880553     3.7227941744
    6      C      -2.4073259659     0.0415893115     1.4359396230
    7      Cl     -3.9379290805     0.0529893884     2.2711062624
    8      C      -2.3848145408    -0.3907847692     0.1166995048
    9      H      -3.2990856823    -0.7078299213    -0.3641555171
   10      C      -1.1811037755    -0.4128651869    -0.5735206447
   11      Cl     -1.1947882833    -0.9729353073    -2.2330721635
   12      C       1.3047889366    -0.0409066761    -0.7384947553
   13      C       2.1478457837    -1.1595248928    -0.6885250792
   14      Cl      1.6995799350    -2.5304695833     0.2908844466
   15      C       3.3381362577    -1.1635784563    -1.4244132151
   16      Cl      4.4158695773    -2.5355504026    -1.3969646553
   17      C       3.6905101815    -0.0656955041    -2.2044278044
   18      H       4.6112487658    -0.0788597842    -2.7707174791
   19      C       2.8457293562     1.0351274636    -2.2427692866
   20      Cl      3.2878185478     2.4188596409    -3.2242950641
   21      C       1.6596953170     1.0577329735    -1.5206395377
   22      H       1.0103114508     1.9219696083    -1.5631830226
 ----------------------------------------------------------------
 Nuclear Repulsion Energy =        2359.47289058 hartrees
 There are       97 alpha and       97 beta electrons
 Applying Cartesian multipole field
    Component          Value
    ---------          -----
     (2,0,0)        1.00000E-11
     (0,2,0)        2.00000E-11
     (0,0,2)       -3.00000E-11
 Nucleus-field energy     =    -0.0000000162 hartrees
 Requested basis set is 6-311++G(d,p)
 There are 178 shells and 495 basis functions
 A cutoff of  1.0D-15 yielded  11650 shell pairs
 There are    100016 function pairs (    107527 Cartesian)
 Smallest overlap matrix eigenvalue = 1.40E-07
 Linear dependence detected in AO basis
 Number of orthogonalized atomic orbitals = 490
 Maximum deviation from orthogonality = 4.119E-10
 Guess from superposition of atomic densities
 Warning:  Energy on first SCF cycle will be non-variational
 SAD guess density has 194.000000 electrons

 -----------------------------------------------------------------------
  General SCF calculation program by
  Eric Jon Sundstrom, Paul Horn, Yuezhi Mao, Dmitri Zuev, Alec White,
  David Stuck, Shaama M.S., Shane Yost, Joonho Lee, David Small,
  Daniel Levine, Susi Lehtola, Hugh Burton, Evgeny Epifanovsky,
  Bang C. Huynh
 -----------------------------------------------------------------------
 Exchange:     0.2000 Hartree-Fock + 0.0800 Slater + 0.7200 B88
 Correlation:  0.1900 VWN1RPA + 0.8100 LYP
 Using SG-1 standard quadrature grid
 A restricted SCF calculation will be
 performed using DIIS
 SCF converges when DIIS error is below 1.0e-08
 ---------------------------------------
  Cycle       Energy         DIIS error
 ---------------------------------------
    1   -3685.2028903407      2.73e-02  
    2   -3680.6330044454      1.96e-03  
    3   -3680.5543034448      2.44e-03  
    4   -3680.7371948905      5.95e-04  
    5   -3680.7469032477      2.66e-04  
    6   -3680.7488721021      9.22e-05  
    7   -3680.7491007558      3.16e-05  
    8   -3680.7491281531      1.04e-05  
    9   -3680.7491310727      3.71e-06  
   10   -3680.7491315037      8.11e-07  
   11   -3680.7491315227      2.31e-07  
   12   -3680.7491315239      1.06e-07  
   13   -3680.7491315242      3.59e-08  
   14   -3680.7491315242      9.60e-09  Convergence criterion met
 ---------------------------------------
 SCF time:   CPU 825.24s  wall 826.00s 
 SCF   energy in the final basis set =    -3680.7491315242
 Total energy in the final basis set =    -3680.7491315242

 --------------------------------------------------------------

                    Orbital Energies (a.u.)
 --------------------------------------------------------------

 Alpha MOs
 -- Occupied --
********-101.5821-101.5820-101.5808-101.5774-101.5770-101.5754 -10.2853
-10.2826 -10.2820 -10.2787 -10.2756 -10.2739 -10.2691 -10.2439 -10.2394
-10.2266 -10.2225 -10.2197  -9.4973  -9.4969  -9.4966  -9.4955  -9.4919
 -9.4918  -9.4899  -7.2622  -7.2618  -7.2616  -7.2602  -7.2569  -7.2567
 -7.2547  -7.2521  -7.2517  -7.2514  -7.2514  -7.2508  -7.2507  -7.2503
 -7.2498  -7.2468  -7.2465  -7.2461  -7.2459  -7.2446  -7.2443  -0.9661
 -0.9476  -0.9158  -0.9099  -0.9056  -0.8830  -0.8760  -0.8503  -0.8407
 -0.8027  -0.7651  -0.7544  -0.7459  -0.6733  -0.6445  -0.6313  -0.6186
 -0.5538  -0.5523  -0.5375  -0.5336  -0.5010  -0.4868  -0.4741  -0.4717
 -0.4667  -0.4625  -0.4511  -0.4415  -0.4272  -0.4179  -0.4131  -0.4031
 -0.3946  -0.3917  -0.3692  -0.3613  -0.3600  -0.3509  -0.3488  -0.3447
 -0.3381  -0.3347  -0.3333  -0.3277  -0.3235  -0.2858  -0.2823  -0.2723
 -0.2670
 -- Virtual --
 -0.0667  -0.0630  -0.0599  -0.0520  -0.0506  -0.0299  -0.0116  -0.0044
  0.0006   0.0026   0.0086   0.0118   0.0199   0.0229   0.0254   0.0332
  0.0396   0.0455   0.0480   0.0549   0.0575   0.0594   0.0676   0.0699
  0.0712   0.0813   0.0834   0.0841   0.0886   0.0898   0.0926   0.0944
  0.0994   0.1029   0.1070   0.1075   0.1119   0.1135   0.1172   0.1202
  0.1215   0.1225   0.1243   0.1291   0.1305   0.1356   0.1369   0.1406
  0.1425   0.1482   0.1502   0.1559   0.1594   0.1626   0.1680   0.1729
  0.1765   0.1843   0.1847   0.1878   0.1899   0.1964   0.1996   0.2080
  0.2092   0.2143   0.2192   0.2232   0.2271   0.2286   0.2315   0.2346
  0.2394   0.2421   0.2457   0.2496   0.2540   0.2565   0.2590   0.2603
  0.2664   0.2675   0.2722   0.2755   0.2804   0.2839   0.2844   0.2915
  0.2952   0.2970   0.3037   0.3076   0.3135   0.3189   0.3245   0.3290
  0.3379   0.3487   0.3596   0.3889   0.4099   0.4119   0.4236   0.4319
  0.4344   0.4454   0.4470   0.4517   0.4557   0.4575   0.4614   0.4663
  0.4702   0.4762   0.4833   0.4874   0.4933   0.4968   0.5045   0.5085
  0.5122   0.5154   0.5291   0.5396   0.5442   0.5663   0.5686   0.5725
  0.5731   0.5802   0.5911   0.5939   0.5972   0.6049   0.6117   0.6240
  0.6262   0.6307   0.6315   0.6377   0.6431   0.6481   0.6617   0.6697
  0.6714   0.6793   0.6838   0.6912   0.7002   0.7087   0.7266   0.7543
  0.7878   0.7921   0.8039   0.8160   0.8194   0.8243   0.8286   0.8321
  0.8343   0.8379   0.8404   0.8419   0.8456   0.8462   0.8521   0.8532
  0.8575   0.8602   0.8643   0.8671   0.8745   0.8787   0.8878   0.8914
  0.8980   0.9013   0.9048   0.9081   0.9206   0.9227   0.9269   0.9324
  0.9386   0.9449   0.9463   0.9474   0.9518   0.9595   0.9641   0.9661
  0.9744   0.9841   0.9921   0.9976   1.0121   1.0220   1.0269   1.0464
  1.0499   1.0595   1.0922   1.1028   1.1408   1.1422   1.1647   1.1864
  1.1977   1.2098   1.2182   1.2272   1.2344   1.2429   1.2450   1.2621
  1.2791   1.2809   1.2859   1.2915   1.2987   1.3025   1.3155   1.3435
  1.3545   1.3724   1.3762   1.4106   1.4418   1.4744   1.4780   1.4859
  1.5492   1.5588   1.5711   1.5797   1.5852   1.5941   1.6051   1.6329
  1.6576   1.6791   1.7099   1.7381   1.7516   1.7651   1.7842   1.8060
  1.8097   1.8168   1.8286   1.8483   1.8554   1.8777   1.9136   1.9201
  1.9323   1.9362   1.9617   1.9850   2.0004   2.0386   2.0398   2.0727
  2.0831   2.0864   2.1084   2.1768   2.1957   2.2261   2.2364   2.2417
  2.2483   2.2504   2.2604   2.2691   2.2768   2.2980   2.3028   2.3156
  2.3235   2.3286   2.3386   2.3765   2.4044   2.4206   2.4321   2.4376
  2.4591   2.4678   2.4840   2.4980   2.5115   2.5252   2.5497   2.5502
  2.5585   2.5815   2.6050   2.6217   2.6428   2.6563   2.6771   2.6900
  2.6985   2.7109   2.7313   2.7386   2.7461   2.7487   2.7642   2.8113
  2.8233   2.8296   2.8570   2.8908   2.9569   2.9702   3.0560   3.0751
  3.0846   3.0880   3.1130   3.1270   3.1399   3.1752   3.2052   3.2290
  3.2527   3.2832   3.3423   3.3916   3.4322   3.4982   3.6099   3.6489
  3.7023   3.7564   3.8015   3.8929   3.9590   4.0203   4.0945   4.3192
  4.7980   4.8103   9.7534   9.7701   9.7851   9.7914   9.8079   9.8371
  9.8539  23.3252  23.4860  23.8095  23.8227  23.8358  23.8842  23.9322
 23.9404  24.0073  24.0562  24.0788  24.1259  25.7729  25.7928  25.8193
 25.8343  25.8653  25.9446  25.9836  26.0921  26.1081  26.1482  26.1682
 26.2484  26.3395  26.3926  26.4970  26.5832  26.6484  26.6572  26.7201
 26.8479  27.0544 215.7452 215.7630 215.7799 215.7878 215.8077 215.8465
215.8630
 --------------------------------------------------------------

          Ground-State Mulliken Net Atomic Charges

     Atom                 Charge (a.u.)
  ----------------------------------------
      1 C                    -0.617412
      2 C                    -1.585612
      3 Cl                    0.597064
      4 C                     0.896436
      5 Cl                    0.592844
      6 C                    -0.109593
      7 Cl                    0.572077
      8 C                    -0.405674
      9 H                     0.239122
     10 C                    -0.507299
     11 Cl                    0.456882
     12 C                    -0.565352
     13 C                    -1.557106
     14 Cl                    0.492466
     15 C                     0.998524
     16 Cl                    0.532106
     17 C                    -0.937313
     18 H                     0.227173
     19 C                     0.515584
     20 Cl                    0.466231
     21 C                    -0.503622
     22 H                     0.202476
  ----------------------------------------
  Sum of atomic charges =     0.000000

 -----------------------------------------------------------------
                    Cartesian Multipole Moments
 -----------------------------------------------------------------
    Charge (ESU x 10^10)
                 0.0000
    Dipole Moment (Debye)
         X      -0.6134      Y       0.4798      Z      -0.8218
       Tot       1.1322
    Quadrupole Moments (Debye-Ang)
        XX    -153.4527     XY       1.5166     YY    -159.4440
        XZ      -0.2032     YZ      -0.2257     ZZ    -159.3990
    Octopole Moments (Debye-Ang^2)
       XXX    -297.1292    XXY      16.4525    XYY    -108.2284
       YYY      64.9067    XXZ      -6.8618    XYZ       3.6848
       YYZ      11.6748    XZZ     -93.5321    YZZ      18.5692
       ZZZ      27.1374
    Hexadecapole Moments (Debye-Ang^3)
      XXXX   -6078.8531   XXXY     262.5707   XXYY   -1398.5453
      XYYY     250.4812   YYYY   -1986.0410   XXXZ    1366.4753
      XXYZ     -18.9750   XYYZ     494.3430   YYYZ    -138.6196
      XXZZ   -1682.7583   XYZZ      80.8075   YYZZ   -1016.2585
      XZZZ    1430.1923   YZZZ     -78.6580   ZZZZ   -4060.4542
 -----------------------------------------------------------------
 Calculating analytic gradient of the SCF energy
 Gradient of SCF Energy
            1           2           3           4           5           6
    1  -0.0003997   0.0003182   0.0002261  -0.0000473  -0.0001311   0.0000199
    2  -0.0000410  -0.0002638  -0.0000884  -0.0000242  -0.0000101  -0.0000490
    3  -0.0001241  -0.0001389  -0.0001323  -0.0000810   0.0000629  -0.0001019
            7           8           9          10          11          12
    1   0.0000630  -0.0000225   0.0000036   0.0001532   0.0001535   0.0001899
    2   0.0000334  -0.0000079   0.0000164  -0.0000242   0.0000921   0.0002658
    3   0.0001194   0.0001965   0.0000378  -0.0000480   0.0000531  -0.0001560
           13          14          15          16          17          18
    1  -0.0001766  -0.0001394   0.0000602  -0.0000516  -0.0000838  -0.0000142
    2   0.0001354   0.0001213  -0.0000327  -0.0000085   0.0000845   0.0000002
    3   0.0000461   0.0003486   0.0000085  -0.0000041  -0.0000011  -0.0000238
           19          20          21          22
    1   0.0000756  -0.0000120  -0.0001253  -0.0000595
    2  -0.0000829   0.0000013  -0.0001030  -0.0000149
    3  -0.0000395  -0.0000500   0.0000344  -0.0000066
 Max gradient component =       3.997E-04
 RMS gradient           =       1.242E-04
 Gradient time:  CPU 300.16 s  wall 300.19 s
 Geometry Optimization Parameters
   NAtoms,    NIC,     NZ,  NCons,   NDum,   NFix, NCnnct, MaxDiis
       22     163      22       0       0       0       0       0

 Cartesian Hessian Update
 Hessian updated using BFGS update


** GEOMETRY OPTIMIZATION IN DELOCALIZED INTERNAL COORDINATES **
   Searching for a Minimum

   Optimization Cycle:  12

                       Coordinates (Angstroms)
     ATOM                X               Y               Z
      1  C         0.0197987515   -0.0124622894    0.0205402762
      2  C        -0.0290072202    0.4229190959    1.3532745363
      3  Cl        1.4527564090    0.9266198667    2.1219033597
      4  C        -1.2318729577    0.4562361835    2.0742754991
      5  Cl       -1.2693768544    0.9978880553    3.7227941744
      6  C        -2.4073259659    0.0415893115    1.4359396230
      7  Cl       -3.9379290805    0.0529893884    2.2711062624
      8  C        -2.3848145408   -0.3907847692    0.1166995048
      9  H        -3.2990856823   -0.7078299213   -0.3641555171
     10  C        -1.1811037755   -0.4128651869   -0.5735206447
     11  Cl       -1.1947882833   -0.9729353073   -2.2330721635
     12  C         1.3047889366   -0.0409066761   -0.7384947553
     13  C         2.1478457837   -1.1595248928   -0.6885250792
     14  Cl        1.6995799350   -2.5304695833    0.2908844466
     15  C         3.3381362577   -1.1635784563   -1.4244132151
     16  Cl        4.4158695773   -2.5355504026   -1.3969646553
     17  C         3.6905101815   -0.0656955041   -2.2044278044
     18  H         4.6112487658   -0.0788597842   -2.7707174791
     19  C         2.8457293562    1.0351274636   -2.2427692866
     20  Cl        3.2878185478    2.4188596409   -3.2242950641
     21  C         1.6596953170    1.0577329735   -1.5206395377
     22  H         1.0103114508    1.9219696083   -1.5631830226
   Point Group: c1    Number of degrees of freedom:    60


   Energy is  -3680.749131524

 Hessian updated using BFGS update

 60 Hessian modes will be used to form the next step
  Hessian Eigenvalues:
     0.001849    0.017900    0.018566    0.020897    0.020954    0.021805
     0.023055    0.023637    0.023849    0.023880    0.024092    0.024100
     0.024115    0.024118    0.024137    0.024149    0.024170    0.024210
     0.028159    0.072053    0.160001    0.160016    0.160275    0.217057
     0.231907    0.235110    0.235727    0.237234    0.249927    0.249993
     0.250007    0.250050    0.250374    0.250619    0.253475    0.260960
     0.289328    0.289691    0.300954    0.301031    0.301052    0.301537
     0.301707    0.314225    0.353966    0.356666    0.356697    0.368732
     0.413067    0.427935    0.432420    0.456877    0.461962    0.469131
     0.471517    0.478006    0.478702    0.480007    0.483557    0.556017

 Minimum search - taking simple RFO step
 Searching for Lamda that Minimizes Along All modes
 Value Taken    Lamda =  -0.00007010
 Step Taken.  Stepsize is  0.175599

                             Maximum     Tolerance    Cnvgd?
         Gradient           0.000543      0.000300      NO
         Displacement       0.134255      0.001200      NO
         Energy change     -0.000180      0.000001      NO


 New Cartesian Coordinates Obtained by Inverse Iteration

 Displacement from previous Coordinates is:  0.303815
 ----------------------------------------------------------------
             Standard Nuclear Orientation (Angstroms)
    I     Atom           X                Y                Z
 ----------------------------------------------------------------
    1      C       0.0223693841    -0.0161760785     0.0254437568
    2      C      -0.0331879691     0.4429528086     1.3500286521
    3      Cl      1.4410238926     0.9716109980     2.1163539127
    4      C      -1.2378400534     0.4799399291     2.0679083025
    5      Cl     -1.2811059238     1.0521373175     3.7058818877
    6      C      -2.4087258228     0.0443208852     1.4353108499
    7      Cl     -3.9418371772     0.0593330468     2.2658389016
    8      C      -2.3798094736    -0.4122741130     0.1242640725
    9      H      -3.2904973314    -0.7453027665    -0.3526077503
   10      C      -1.1747680545    -0.4370672273    -0.5629553229
   11      Cl     -1.1819227828    -1.0246236449    -2.2130789892
   12      C       1.3067655763    -0.0450917594    -0.7354317434
   13      C       2.1409588310    -1.1712263980    -0.7071290039
   14      Cl      1.6829858036    -2.5567637784     0.2459753509
   15      C       3.3295710050    -1.1724053692    -1.4458027537
   16      Cl      4.3960624843    -2.5534663494    -1.4447082902
   17      C       3.6897881013    -0.0643453163    -2.2073528265
   18      H       4.6091852743    -0.0754760952    -2.7758854851
   19      C       2.8543430148     1.0440754865    -2.2242363807
   20      Cl      3.3062401512     2.4414007445    -3.1817361338
   21      C       1.6703486692     1.0640634529    -1.4988919155
   22      H       1.0288373107     1.9348530412    -1.5249496339
 ----------------------------------------------------------------
 Nuclear Repulsion Energy =        2358.55396790 hartrees
 There are       97 alpha and       97 beta electrons
 Applying Cartesian multipole field
    Component          Value
    ---------          -----
     (2,0,0)        1.00000E-11
     (0,2,0)        2.00000E-11
     (0,0,2)       -3.00000E-11
 Nucleus-field energy     =    -0.0000000146 hartrees
 Requested basis set is 6-311++G(d,p)
 There are 178 shells and 495 basis functions
 A cutoff of  1.0D-15 yielded  11653 shell pairs
 There are    100052 function pairs (    107571 Cartesian)
 Smallest overlap matrix eigenvalue = 1.36E-07
 Linear dependence detected in AO basis
 Number of orthogonalized atomic orbitals = 490
 Maximum deviation from orthogonality = 9.002E-10
 Guess from superposition of atomic densities
 Warning:  Energy on first SCF cycle will be non-variational
 SAD guess density has 194.000000 electrons

 -----------------------------------------------------------------------
  General SCF calculation program by
  Eric Jon Sundstrom, Paul Horn, Yuezhi Mao, Dmitri Zuev, Alec White,
  David Stuck, Shaama M.S., Shane Yost, Joonho Lee, David Small,
  Daniel Levine, Susi Lehtola, Hugh Burton, Evgeny Epifanovsky,
  Bang C. Huynh
 -----------------------------------------------------------------------
 Exchange:     0.2000 Hartree-Fock + 0.0800 Slater + 0.7200 B88
 Correlation:  0.1900 VWN1RPA + 0.8100 LYP
 Using SG-1 standard quadrature grid
 A restricted SCF calculation will be
 performed using DIIS
 SCF converges when DIIS error is below 1.0e-08
 ---------------------------------------
  Cycle       Energy         DIIS error
 ---------------------------------------
    1   -3685.2020452726      2.73e-02  
    2   -3680.6330877530      1.96e-03  
    3   -3680.5546068226      2.44e-03  
    4   -3680.7373079717      5.94e-04  
    5   -3680.7469522019      2.65e-04  
    6   -3680.7489109789      9.23e-05  
    7   -3680.7491401907      3.17e-05  
    8   -3680.7491677714      1.03e-05  
    9   -3680.7491706753      3.69e-06  
   10   -3680.7491711019      8.10e-07  
   11   -3680.7491711206      2.30e-07  
   12   -3680.7491711219      1.06e-07  
   13   -3680.7491711221      3.56e-08  
   14   -3680.7491711222      9.55e-09  Convergence criterion met
 ---------------------------------------
 SCF time:   CPU 822.54s  wall 823.00s 
 SCF   energy in the final basis set =    -3680.7491711222
 Total energy in the final basis set =    -3680.7491711222

 --------------------------------------------------------------

                    Orbital Energies (a.u.)
 --------------------------------------------------------------

 Alpha MOs
 -- Occupied --
********-101.5822-101.5820-101.5807-101.5774-101.5770-101.5754 -10.2855
-10.2827 -10.2820 -10.2786 -10.2756 -10.2739 -10.2691 -10.2441 -10.2395
-10.2266 -10.2225 -10.2196  -9.4973  -9.4969  -9.4967  -9.4954  -9.4919
 -9.4918  -9.4899  -7.2622  -7.2619  -7.2616  -7.2601  -7.2568  -7.2567
 -7.2547  -7.2522  -7.2518  -7.2514  -7.2514  -7.2509  -7.2507  -7.2502
 -7.2497  -7.2468  -7.2465  -7.2461  -7.2459  -7.2446  -7.2443  -0.9660
 -0.9477  -0.9157  -0.9099  -0.9057  -0.8830  -0.8761  -0.8504  -0.8407
 -0.8027  -0.7651  -0.7544  -0.7458  -0.6734  -0.6443  -0.6315  -0.6186
 -0.5538  -0.5522  -0.5375  -0.5336  -0.5010  -0.4868  -0.4741  -0.4717
 -0.4667  -0.4625  -0.4511  -0.4415  -0.4272  -0.4179  -0.4131  -0.4031
 -0.3944  -0.3918  -0.3692  -0.3612  -0.3601  -0.3510  -0.3490  -0.3445
 -0.3381  -0.3349  -0.3333  -0.3277  -0.3235  -0.2856  -0.2824  -0.2723
 -0.2670
 -- Virtual --
 -0.0662  -0.0631  -0.0605  -0.0519  -0.0508  -0.0298  -0.0115  -0.0043
  0.0006   0.0027   0.0085   0.0117   0.0201   0.0229   0.0254   0.0332
  0.0397   0.0455   0.0479   0.0551   0.0576   0.0590   0.0676   0.0700
  0.0711   0.0815   0.0833   0.0842   0.0884   0.0896   0.0926   0.0946
  0.0991   0.1029   0.1066   0.1078   0.1120   0.1136   0.1169   0.1201
  0.1216   0.1225   0.1242   0.1291   0.1304   0.1359   0.1370   0.1402
  0.1426   0.1480   0.1508   0.1561   0.1594   0.1629   0.1676   0.1727
  0.1766   0.1841   0.1848   0.1874   0.1904   0.1958   0.1997   0.2075
  0.2097   0.2142   0.2190   0.2231   0.2270   0.2284   0.2314   0.2348
  0.2383   0.2422   0.2460   0.2497   0.2541   0.2564   0.2592   0.2601
  0.2661   0.2675   0.2719   0.2756   0.2809   0.2840   0.2848   0.2910
  0.2945   0.2969   0.3034   0.3077   0.3131   0.3188   0.3248   0.3294
  0.3381   0.3490   0.3602   0.3890   0.4099   0.4119   0.4236   0.4317
  0.4339   0.4454   0.4473   0.4523   0.4556   0.4577   0.4611   0.4643
  0.4705   0.4773   0.4826   0.4877   0.4931   0.4963   0.5043   0.5074
  0.5124   0.5159   0.5295   0.5402   0.5445   0.5662   0.5684   0.5732
  0.5740   0.5799   0.5908   0.5941   0.5965   0.6043   0.6117   0.6244
  0.6268   0.6306   0.6311   0.6364   0.6436   0.6478   0.6627   0.6693
  0.6732   0.6795   0.6824   0.6916   0.7002   0.7094   0.7266   0.7563
  0.7875   0.7937   0.8029   0.8161   0.8197   0.8259   0.8283   0.8316
  0.8343   0.8378   0.8404   0.8409   0.8452   0.8464   0.8529   0.8535
  0.8577   0.8592   0.8635   0.8664   0.8742   0.8794   0.8884   0.8918
  0.8983   0.9016   0.9046   0.9086   0.9209   0.9225   0.9258   0.9316
  0.9385   0.9443   0.9461   0.9474   0.9510   0.9602   0.9646   0.9657
  0.9743   0.9841   0.9921   0.9969   1.0128   1.0227   1.0264   1.0464
  1.0500   1.0591   1.0915   1.1025   1.1413   1.1425   1.1655   1.1868
  1.1979   1.2099   1.2178   1.2283   1.2339   1.2431   1.2453   1.2619
  1.2789   1.2813   1.2876   1.2919   1.2987   1.3029   1.3159   1.3432
  1.3539   1.3722   1.3762   1.4113   1.4427   1.4741   1.4788   1.4835
  1.5493   1.5591   1.5720   1.5797   1.5848   1.5943   1.6053   1.6340
  1.6577   1.6788   1.7096   1.7376   1.7512   1.7655   1.7851   1.8061
  1.8086   1.8172   1.8281   1.8477   1.8560   1.8783   1.9136   1.9203
  1.9323   1.9351   1.9628   1.9858   2.0008   2.0390   2.0395   2.0736
  2.0828   2.0858   2.1085   2.1779   2.1948   2.2255   2.2366   2.2406
  2.2487   2.2506   2.2596   2.2693   2.2766   2.2983   2.3036   2.3164
  2.3233   2.3278   2.3387   2.3765   2.4040   2.4216   2.4316   2.4365
  2.4586   2.4687   2.4830   2.4986   2.5122   2.5239   2.5493   2.5498
  2.5580   2.5814   2.6053   2.6216   2.6418   2.6572   2.6767   2.6897
  2.6981   2.7106   2.7311   2.7389   2.7453   2.7496   2.7642   2.8115
  2.8238   2.8287   2.8575   2.8905   2.9569   2.9693   3.0560   3.0753
  3.0847   3.0885   3.1139   3.1253   3.1394   3.1753   3.2050   3.2287
  3.2527   3.2848   3.3424   3.3922   3.4322   3.4986   3.6101   3.6495
  3.7021   3.7565   3.8021   3.8925   3.9592   4.0201   4.0945   4.3192
  4.7982   4.8098   9.7536   9.7702   9.7853   9.7906   9.8080   9.8378
  9.8557  23.3261  23.4855  23.8093  23.8228  23.8355  23.8840  23.9320
 23.9401  24.0072  24.0563  24.0790  24.1256  25.7718  25.7909  25.8190
 25.8335  25.8636  25.9456  25.9824  26.0914  26.1078  26.1492  26.1677
 26.2492  26.3467  26.3840  26.4971  26.5826  26.6512  26.6536  26.7187
 26.8488  27.0556 215.7453 215.7631 215.7802 215.7869 215.8079 215.8471
215.8651
 --------------------------------------------------------------

          Ground-State Mulliken Net Atomic Charges

     Atom                 Charge (a.u.)
  ----------------------------------------
      1 C                    -0.612746
      2 C                    -1.558690
      3 Cl                    0.606558
      4 C                     0.886649
      5 Cl                    0.591459
      6 C                    -0.127327
      7 Cl                    0.572041
      8 C                    -0.405880
      9 H                     0.238648
     10 C                    -0.532958
     11 Cl                    0.449014
     12 C                    -0.549609
     13 C                    -1.534563
     14 Cl                    0.490305
     15 C                     0.989542
     16 Cl                    0.534142
     17 C                    -0.938269
     18 H                     0.227322
     19 C                     0.514226
     20 Cl                    0.465583
     21 C                    -0.508148
     22 H                     0.202699
  ----------------------------------------
  Sum of atomic charges =     0.000000

 -----------------------------------------------------------------
                    Cartesian Multipole Moments
 -----------------------------------------------------------------
    Charge (ESU x 10^10)
                -0.0000
    Dipole Moment (Debye)
         X      -0.6068      Y       0.4693      Z      -0.8090
       Tot       1.1148
    Quadrupole Moments (Debye-Ang)
        XX    -153.4756     XY       1.5853     YY    -159.4414
        XZ      -0.2136     YZ      -0.2374     ZZ    -159.3894
    Octopole Moments (Debye-Ang^2)
       XXX    -296.1302    XXY      15.9401    XYY    -108.0067
       YYY      63.8751    XXZ      -6.2379    XYZ       3.6660
       YYZ      12.4075    XZZ     -93.0187    YZZ      18.3582
       ZZZ      28.7326
    Hexadecapole Moments (Debye-Ang^3)
      XXXX   -6071.0140   XXXY     259.0231   XXYY   -1405.6605
      XYYY     246.5211   YYYY   -2037.9386   XXXZ    1377.9129
      XXYZ     -28.1459   XYYZ     498.1805   YYYZ    -165.9871
      XXZZ   -1674.9524   XYZZ      79.4003   YYZZ   -1018.9085
      XZZZ    1441.7198   YZZZ    -105.2334   ZZZZ   -4026.3517
 -----------------------------------------------------------------
 Calculating analytic gradient of the SCF energy
 Gradient of SCF Energy
            1           2           3           4           5           6
    1  -0.0002195   0.0001370  -0.0001492   0.0001224   0.0001649   0.0000144
    2   0.0001655  -0.0001201   0.0001208   0.0000017   0.0000183  -0.0000341
    3   0.0000602   0.0000128   0.0002251  -0.0000601   0.0000351  -0.0000779
            7           8           9          10          11          12
    1  -0.0000238   0.0000179   0.0000015   0.0000078   0.0000982  -0.0000137
    2  -0.0000051  -0.0000126   0.0000078  -0.0000750   0.0000643  -0.0000924
    3   0.0000146   0.0000791   0.0000308   0.0000437   0.0000148  -0.0003469
           13          14          15          16          17          18
    1  -0.0000124  -0.0000038   0.0000139  -0.0000417  -0.0000897  -0.0000117
    2   0.0000424   0.0001422  -0.0000389   0.0000019   0.0000283  -0.0000017
    3   0.0000524  -0.0000186   0.0000051  -0.0000067   0.0000077  -0.0000241
           19          20          21          22
    1   0.0000443  -0.0000137  -0.0000054  -0.0000377
    2  -0.0000835  -0.0000069  -0.0001257   0.0000025
    3  -0.0000188  -0.0000355   0.0000109  -0.0000037
 Max gradient component =       3.469E-04
 RMS gradient           =       8.534E-05
 Gradient time:  CPU 300.61 s  wall 300.64 s
 Geometry Optimization Parameters
   NAtoms,    NIC,     NZ,  NCons,   NDum,   NFix, NCnnct, MaxDiis
       22     163      22       0       0       0       0       0

 Cartesian Hessian Update
 Hessian updated using BFGS update


** GEOMETRY OPTIMIZATION IN DELOCALIZED INTERNAL COORDINATES **
   Searching for a Minimum

   Optimization Cycle:  13

                       Coordinates (Angstroms)
     ATOM                X               Y               Z
      1  C         0.0223693841   -0.0161760785    0.0254437568
      2  C        -0.0331879691    0.4429528086    1.3500286521
      3  Cl        1.4410238926    0.9716109980    2.1163539127
      4  C        -1.2378400534    0.4799399291    2.0679083025
      5  Cl       -1.2811059238    1.0521373175    3.7058818877
      6  C        -2.4087258228    0.0443208852    1.4353108499
      7  Cl       -3.9418371772    0.0593330468    2.2658389016
      8  C        -2.3798094736   -0.4122741130    0.1242640725
      9  H        -3.2904973314   -0.7453027665   -0.3526077503
     10  C        -1.1747680545   -0.4370672273   -0.5629553229
     11  Cl       -1.1819227828   -1.0246236449   -2.2130789892
     12  C         1.3067655763   -0.0450917594   -0.7354317434
     13  C         2.1409588310   -1.1712263980   -0.7071290039
     14  Cl        1.6829858036   -2.5567637784    0.2459753509
     15  C         3.3295710050   -1.1724053692   -1.4458027537
     16  Cl        4.3960624843   -2.5534663494   -1.4447082902
     17  C         3.6897881013   -0.0643453163   -2.2073528265
     18  H         4.6091852743   -0.0754760952   -2.7758854851
     19  C         2.8543430148    1.0440754865   -2.2242363807
     20  Cl        3.3062401512    2.4414007445   -3.1817361338
     21  C         1.6703486692    1.0640634529   -1.4988919155
     22  H         1.0288373107    1.9348530412   -1.5249496339
   Point Group: c1    Number of degrees of freedom:    60


   Energy is  -3680.749171122

 Hessian updated using BFGS update

 60 Hessian modes will be used to form the next step
  Hessian Eigenvalues:
     0.001508    0.017517    0.018435    0.020897    0.021112    0.021828
     0.023094    0.023631    0.023848    0.023871    0.024089    0.024095
     0.024111    0.024116    0.024138    0.024145    0.024152    0.024203
     0.028107    0.076599    0.159996    0.160016    0.160267    0.214202
     0.232617    0.235121    0.236070    0.237134    0.249015    0.249947
     0.249993    0.250053    0.250143    0.250554    0.253400    0.270741
     0.289456    0.291774    0.300968    0.301023    0.301072    0.301558
     0.301708    0.313787    0.354081    0.356665    0.356697    0.368855
     0.412953    0.427964    0.432531    0.457004    0.461983    0.469519
     0.471355    0.477944    0.478726    0.480164    0.486065    0.552588

 Minimum search - taking simple RFO step
 Searching for Lamda that Minimizes Along All modes
 Value Taken    Lamda =  -0.00001077
 Step Taken.  Stepsize is  0.056236

                             Maximum     Tolerance    Cnvgd?
         Gradient           0.000544      0.000300      NO
         Displacement       0.039521      0.001200      NO
         Energy change     -0.000040      0.000001      NO


 New Cartesian Coordinates Obtained by Inverse Iteration

 Displacement from previous Coordinates is:  0.114696
 ----------------------------------------------------------------
             Standard Nuclear Orientation (Angstroms)
    I     Atom           X                Y                Z
 ----------------------------------------------------------------
    1      C       0.0231890188    -0.0209961573     0.0268292712
    2      C      -0.0338910099     0.4476600167     1.3477133945
    3      Cl      1.4406850327     0.9838488112     2.1086360648
    4      C      -1.2392168132     0.4886497538     2.0647926442
    5      Cl     -1.2859883691     1.0745187704     3.6977884309
    6      C      -2.4089587290     0.0467578138     1.4346326364
    7      Cl     -3.9426631243     0.0665505464     2.2638580981
    8      C      -2.3785462235    -0.4194373593     0.1268453080
    9      H      -3.2884977574    -0.7571074206    -0.3481936464
   10      C      -1.1731481862    -0.4473359514    -0.5595953259
   11      Cl     -1.1794222182    -1.0458928636    -2.2057943177
   12      C       1.3077636405    -0.0476966658    -0.7332099981
   13      C       2.1388181097    -1.1766249734    -0.7138835394
   14      Cl      1.6779988521    -2.5678657865     0.2303561465
   15      C       3.3270775612    -1.1751113330    -1.4533151233
   16      Cl      4.3910114859    -2.5581885383    -1.4624392040
   17      C       3.6894688054    -0.0625183275    -2.2073145589
   18      H       4.6084543146    -0.0719009404    -2.7765421540
   19      C       2.8565766321     1.0480655112    -2.2159581271
   20      Cl      3.3109734263     2.4509248872    -3.1641129391
   21      C       1.6733121915     1.0658775096    -1.4894761114
   22      H       1.0337882696     1.9382915108    -1.5093774917
 ----------------------------------------------------------------
 Nuclear Repulsion Energy =        2358.31026295 hartrees
 There are       97 alpha and       97 beta electrons
 Applying Cartesian multipole field
    Component          Value
    ---------          -----
     (2,0,0)        1.00000E-11
     (0,2,0)        2.00000E-11
     (0,0,2)       -3.00000E-11
 Nucleus-field energy     =    -0.0000000139 hartrees
 Requested basis set is 6-311++G(d,p)
 There are 178 shells and 495 basis functions
 A cutoff of  1.0D-15 yielded  11653 shell pairs
 There are    100034 function pairs (    107550 Cartesian)
 Smallest overlap matrix eigenvalue = 1.35E-07
 Linear dependence detected in AO basis
 Number of orthogonalized atomic orbitals = 490
 Maximum deviation from orthogonality = 1.907E-09
 Guess from superposition of atomic densities
 Warning:  Energy on first SCF cycle will be non-variational
 SAD guess density has 194.000000 electrons

 -----------------------------------------------------------------------
  General SCF calculation program by
  Eric Jon Sundstrom, Paul Horn, Yuezhi Mao, Dmitri Zuev, Alec White,
  David Stuck, Shaama M.S., Shane Yost, Joonho Lee, David Small,
  Daniel Levine, Susi Lehtola, Hugh Burton, Evgeny Epifanovsky,
  Bang C. Huynh
 -----------------------------------------------------------------------
 Exchange:     0.2000 Hartree-Fock + 0.0800 Slater + 0.7200 B88
 Correlation:  0.1900 VWN1RPA + 0.8100 LYP
 Using SG-1 standard quadrature grid
 A restricted SCF calculation will be
 performed using DIIS
 SCF converges when DIIS error is below 1.0e-08
 ---------------------------------------
  Cycle       Energy         DIIS error
 ---------------------------------------
    1   -3685.2005903819      2.73e-02  
    2   -3680.6331041004      1.96e-03  
    3   -3680.5545762364      2.44e-03  
    4   -3680.7373290063      5.93e-04  
    5   -3680.7469581658      2.65e-04  
    6   -3680.7489156796      9.24e-05  
    7   -3680.7491449960      3.17e-05  
    8   -3680.7491726678      1.03e-05  
    9   -3680.7491755683      3.68e-06  
   10   -3680.7491759934      8.09e-07  
   11   -3680.7491760120      2.30e-07  
   12   -3680.7491760133      1.06e-07  
   13   -3680.7491760139      3.56e-08  
   14   -3680.7491760139      9.57e-09  Convergence criterion met
 ---------------------------------------
 SCF time:   CPU 824.35s  wall 824.00s 
 SCF   energy in the final basis set =    -3680.7491760139
 Total energy in the final basis set =    -3680.7491760139

 --------------------------------------------------------------

                    Orbital Energies (a.u.)
 --------------------------------------------------------------

 Alpha MOs
 -- Occupied --
********-101.5822-101.5821-101.5807-101.5774-101.5771-101.5754 -10.2855
-10.2827 -10.2821 -10.2787 -10.2756 -10.2740 -10.2691 -10.2441 -10.2395
-10.2266 -10.2226 -10.2197  -9.4973  -9.4970  -9.4967  -9.4954  -9.4919
 -9.4918  -9.4899  -7.2622  -7.2619  -7.2617  -7.2601  -7.2568  -7.2567
 -7.2547  -7.2522  -7.2518  -7.2515  -7.2514  -7.2509  -7.2508  -7.2501
 -7.2497  -7.2468  -7.2466  -7.2461  -7.2460  -7.2447  -7.2443  -0.9660
 -0.9477  -0.9157  -0.9099  -0.9056  -0.8830  -0.8761  -0.8503  -0.8407
 -0.8027  -0.7651  -0.7544  -0.7459  -0.6734  -0.6442  -0.6316  -0.6185
 -0.5537  -0.5523  -0.5375  -0.5336  -0.5010  -0.4868  -0.4740  -0.4717
 -0.4667  -0.4625  -0.4511  -0.4415  -0.4272  -0.4179  -0.4131  -0.4030
 -0.3944  -0.3919  -0.3692  -0.3613  -0.3601  -0.3510  -0.3490  -0.3443
 -0.3381  -0.3350  -0.3332  -0.3278  -0.3235  -0.2856  -0.2824  -0.2723
 -0.2670
 -- Virtual --
 -0.0661  -0.0633  -0.0605  -0.0518  -0.0508  -0.0299  -0.0115  -0.0043
  0.0005   0.0027   0.0085   0.0117   0.0201   0.0228   0.0253   0.0332
  0.0397   0.0455   0.0479   0.0551   0.0577   0.0588   0.0676   0.0700
  0.0710   0.0815   0.0832   0.0842   0.0884   0.0896   0.0926   0.0947
  0.0989   0.1030   0.1064   0.1079   0.1121   0.1136   0.1168   0.1201
  0.1216   0.1225   0.1242   0.1291   0.1303   0.1360   0.1370   0.1400
  0.1427   0.1479   0.1511   0.1561   0.1594   0.1630   0.1673   0.1726
  0.1766   0.1841   0.1848   0.1873   0.1907   0.1957   0.1998   0.2073
  0.2098   0.2143   0.2189   0.2231   0.2269   0.2283   0.2314   0.2348
  0.2380   0.2423   0.2460   0.2497   0.2541   0.2563   0.2592   0.2602
  0.2661   0.2676   0.2717   0.2757   0.2811   0.2837   0.2851   0.2908
  0.2943   0.2968   0.3033   0.3078   0.3128   0.3188   0.3249   0.3295
  0.3382   0.3490   0.3602   0.3890   0.4098   0.4119   0.4236   0.4316
  0.4338   0.4454   0.4474   0.4525   0.4554   0.4578   0.4610   0.4637
  0.4707   0.4777   0.4823   0.4878   0.4932   0.4961   0.5041   0.5072
  0.5123   0.5160   0.5296   0.5402   0.5445   0.5662   0.5679   0.5733
  0.5747   0.5799   0.5906   0.5941   0.5964   0.6043   0.6117   0.6244
  0.6269   0.6304   0.6312   0.6361   0.6437   0.6476   0.6627   0.6691
  0.6738   0.6795   0.6820   0.6918   0.7002   0.7095   0.7266   0.7565
  0.7874   0.7940   0.8027   0.8160   0.8198   0.8260   0.8286   0.8317
  0.8342   0.8377   0.8403   0.8408   0.8449   0.8464   0.8530   0.8534
  0.8576   0.8590   0.8632   0.8663   0.8743   0.8795   0.8885   0.8916
  0.8985   0.9019   0.9046   0.9087   0.9207   0.9225   0.9253   0.9315
  0.9384   0.9439   0.9462   0.9476   0.9510   0.9604   0.9649   0.9659
  0.9743   0.9841   0.9921   0.9966   1.0129   1.0230   1.0263   1.0462
  1.0500   1.0590   1.0915   1.1024   1.1415   1.1427   1.1658   1.1869
  1.1981   1.2100   1.2175   1.2287   1.2338   1.2429   1.2452   1.2616
  1.2788   1.2814   1.2873   1.2918   1.2987   1.3030   1.3161   1.3432
  1.3536   1.3721   1.3766   1.4113   1.4427   1.4740   1.4795   1.4827
  1.5493   1.5591   1.5723   1.5798   1.5847   1.5943   1.6053   1.6339
  1.6577   1.6786   1.7096   1.7375   1.7509   1.7656   1.7854   1.8062
  1.8080   1.8172   1.8282   1.8472   1.8561   1.8785   1.9135   1.9203
  1.9321   1.9348   1.9634   1.9860   2.0004   2.0391   2.0395   2.0739
  2.0825   2.0854   2.1087   2.1781   2.1944   2.2253   2.2368   2.2405
  2.2488   2.2504   2.2595   2.2694   2.2765   2.2987   2.3040   2.3164
  2.3231   2.3276   2.3386   2.3764   2.4036   2.4222   2.4313   2.4362
  2.4584   2.4690   2.4822   2.4992   2.5125   2.5234   2.5489   2.5498
  2.5578   2.5814   2.6054   2.6214   2.6414   2.6572   2.6765   2.6893
  2.6982   2.7104   2.7310   2.7389   2.7452   2.7497   2.7642   2.8115
  2.8240   2.8286   2.8576   2.8905   2.9572   2.9692   3.0561   3.0753
  3.0844   3.0885   3.1140   3.1250   3.1393   3.1753   3.2050   3.2287
  3.2525   3.2847   3.3423   3.3922   3.4322   3.4987   3.6101   3.6495
  3.7019   3.7565   3.8021   3.8927   3.9591   4.0200   4.0945   4.3190
  4.7981   4.8095   9.7535   9.7702   9.7853   9.7908   9.8078   9.8379
  9.8560  23.3263  23.4855  23.8095  23.8226  23.8352  23.8840  23.9318
 23.9399  24.0072  24.0561  24.0788  24.1254  25.7714  25.7908  25.8190
 25.8335  25.8633  25.9459  25.9820  26.0920  26.1077  26.1488  26.1670
 26.2492  26.3479  26.3824  26.4972  26.5822  26.6502  26.6541  26.7181
 26.8489  27.0551 215.7452 215.7631 215.7803 215.7870 215.8077 215.8472
215.8655
 --------------------------------------------------------------

          Ground-State Mulliken Net Atomic Charges

     Atom                 Charge (a.u.)
  ----------------------------------------
      1 C                    -0.605550
      2 C                    -1.559371
      3 Cl                    0.610471
      4 C                     0.891853
      5 Cl                    0.590492
      6 C                    -0.131272
      7 Cl                    0.572317
      8 C                    -0.409325
      9 H                     0.238458
     10 C                    -0.533396
     11 Cl                    0.446418
     12 C                    -0.546803
     13 C                    -1.528905
     14 Cl                    0.488684
     15 C                     0.984088
     16 Cl                    0.534966
     17 C                    -0.938076
     18 H                     0.227249
     19 C                     0.515573
     20 Cl                    0.465283
     21 C                    -0.515848
     22 H                     0.202692
  ----------------------------------------
  Sum of atomic charges =     0.000000

 -----------------------------------------------------------------
                    Cartesian Multipole Moments
 -----------------------------------------------------------------
    Charge (ESU x 10^10)
                -0.0000
    Dipole Moment (Debye)
         X      -0.6060      Y       0.4673      Z      -0.8043
       Tot       1.1102
    Quadrupole Moments (Debye-Ang)
        XX    -153.4753     XY       1.6148     YY    -159.4488
        XZ      -0.2295     YZ      -0.2509     ZZ    -159.3905
    Octopole Moments (Debye-Ang^2)
       XXX    -295.8591    XXY      15.8180    XYY    -107.9771
       YYY      63.5037    XXZ      -5.9390    XYZ       3.6112
       YYZ      12.7302    XZZ     -92.9406    YZZ      18.2832
       ZZZ      29.4367
    Hexadecapole Moments (Debye-Ang^3)
      XXXX   -6069.6995   XXXY     258.7195   XXYY   -1408.7575
      XYYY     246.0744   YYYY   -2057.9260   XXXZ    1380.9692
      XXYZ     -31.6175   XYYZ     499.1657   YYYZ    -176.2007
      XXZZ   -1671.5962   XYZZ      79.1275   YYZZ   -1019.2418
      XZZZ    1444.5403   YZZZ    -115.2617   ZZZZ   -4009.7324
 -----------------------------------------------------------------
 Calculating analytic gradient of the SCF energy
 Gradient of SCF Energy
            1           2           3           4           5           6
    1   0.0000127   0.0001869   0.0000620  -0.0000302  -0.0000437   0.0000074
    2  -0.0000463  -0.0001501   0.0001171  -0.0000121   0.0000062  -0.0000078
    3   0.0001413  -0.0001710  -0.0000571  -0.0000022   0.0000423   0.0000504
            7           8           9          10          11          12
    1   0.0000124  -0.0000157   0.0000001  -0.0000048   0.0000116  -0.0000221
    2   0.0000221  -0.0000179   0.0000029   0.0000168   0.0000096   0.0002840
    3   0.0000346  -0.0000039   0.0000269   0.0000263  -0.0000171   0.0000552
           13          14          15          16          17          18
    1  -0.0000227  -0.0000834   0.0000274  -0.0000051   0.0000100  -0.0000165
    2  -0.0001174  -0.0000681  -0.0000273   0.0000140  -0.0000057  -0.0000019
    3  -0.0000436   0.0001018  -0.0000281  -0.0000171  -0.0000177  -0.0000279
           19          20          21          22
    1  -0.0000354  -0.0000225  -0.0000023  -0.0000260
    2   0.0000024  -0.0000006  -0.0000276   0.0000078
    3  -0.0000267  -0.0000318  -0.0000117  -0.0000230
 Max gradient component =       2.840E-04
 RMS gradient           =       6.446E-05
 Gradient time:  CPU 301.68 s  wall 301.70 s
 Geometry Optimization Parameters
   NAtoms,    NIC,     NZ,  NCons,   NDum,   NFix, NCnnct, MaxDiis
       22     163      22       0       0       0       0       0

 Cartesian Hessian Update
 Hessian updated using BFGS update


** GEOMETRY OPTIMIZATION IN DELOCALIZED INTERNAL COORDINATES **
   Searching for a Minimum

   Optimization Cycle:  14

                       Coordinates (Angstroms)
     ATOM                X               Y               Z
      1  C         0.0231890188   -0.0209961573    0.0268292712
      2  C        -0.0338910099    0.4476600167    1.3477133945
      3  Cl        1.4406850327    0.9838488112    2.1086360648
      4  C        -1.2392168132    0.4886497538    2.0647926442
      5  Cl       -1.2859883691    1.0745187704    3.6977884309
      6  C        -2.4089587290    0.0467578138    1.4346326364
      7  Cl       -3.9426631243    0.0665505464    2.2638580981
      8  C        -2.3785462235   -0.4194373593    0.1268453080
      9  H        -3.2884977574   -0.7571074206   -0.3481936464
     10  C        -1.1731481862   -0.4473359514   -0.5595953259
     11  Cl       -1.1794222182   -1.0458928636   -2.2057943177
     12  C         1.3077636405   -0.0476966658   -0.7332099981
     13  C         2.1388181097   -1.1766249734   -0.7138835394
     14  Cl        1.6779988521   -2.5678657865    0.2303561465
     15  C         3.3270775612   -1.1751113330   -1.4533151233
     16  Cl        4.3910114859   -2.5581885383   -1.4624392040
     17  C         3.6894688054   -0.0625183275   -2.2073145589
     18  H         4.6084543146   -0.0719009404   -2.7765421540
     19  C         2.8565766321    1.0480655112   -2.2159581271
     20  Cl        3.3109734263    2.4509248872   -3.1641129391
     21  C         1.6733121915    1.0658775096   -1.4894761114
     22  H         1.0337882696    1.9382915108   -1.5093774917
   Point Group: c1    Number of degrees of freedom:    60


   Energy is  -3680.749176014

 Hessian updated using BFGS update

 60 Hessian modes will be used to form the next step
  Hessian Eigenvalues:
     0.001540    0.015919    0.018450    0.020592    0.020987    0.021782
     0.023508    0.023796    0.023851    0.023971    0.024081    0.024093
     0.024115    0.024121    0.024133    0.024150    0.024187    0.024656
     0.028150    0.086829    0.159981    0.160020    0.160308    0.201737
     0.229658    0.235127    0.235979    0.237010    0.241786    0.249968
     0.249994    0.250081    0.250220    0.250990    0.253751    0.279206
     0.288725    0.295477    0.300962    0.301023    0.301472    0.301611
     0.303329    0.315042    0.354568    0.356664    0.356697    0.370734
     0.415144    0.427737    0.433148    0.459290    0.462701    0.469669
     0.472265    0.477956    0.478727    0.480136    0.500407    0.548771

 Minimum search - taking simple RFO step
 Searching for Lamda that Minimizes Along All modes
 Value Taken    Lamda =  -0.00000234
 Step Taken.  Stepsize is  0.008398

                             Maximum     Tolerance    Cnvgd?
         Gradient           0.000278      0.000300     YES
         Displacement       0.003649      0.001200      NO
         Energy change     -0.000005      0.000001      NO


 New Cartesian Coordinates Obtained by Inverse Iteration

 Displacement from previous Coordinates is:  0.025508
 ----------------------------------------------------------------
             Standard Nuclear Orientation (Angstroms)
    I     Atom           X                Y                Z
 ----------------------------------------------------------------
    1      C       0.0234001372    -0.0229172973     0.0273732698
    2      C      -0.0341020790     0.4469957420     1.3480273912
    3      Cl      1.4407241328     0.9800186268     2.1105459441
    4      C      -1.2397495990     0.4905607586     2.0642747693
    5      Cl     -1.2864683321     1.0784794626     3.6964783024
    6      C      -2.4096188151     0.0494057889     1.4340019558
    7      Cl     -3.9436594874     0.0715663001     2.2625066730
    8      C      -2.3788562756    -0.4187763216     0.1269557754
    9      H      -3.2888563980    -0.7563985836    -0.3480342434
   10      C      -1.1731782217    -0.4488532028    -0.5589119521
   11      Cl     -1.1795520256    -1.0500579436    -2.2041129438
   12      C       1.3078566976    -0.0500595823    -0.7331848075
   13      C       2.1401341870    -1.1779482166    -0.7148019401
   14      Cl      1.6808512564    -2.5704561945     0.2277084825
   15      C       3.3282012842    -1.1748680016    -1.4544661853
   16      Cl      4.3932213782    -2.5571488941    -1.4647984139
   17      C       3.6896324063    -0.0614655845    -2.2076352402
   18      H       4.6085649844    -0.0696665543    -2.7769641053
   19      C       2.8558802800     1.0484284931    -2.2150887836
   20      Cl      3.3090806409     2.4526101815    -3.1618279359
   21      C       1.6726744915     1.0645029482    -1.4884819571
   22      H       1.0326042664     1.9365168888    -1.5073245977
 ----------------------------------------------------------------
 Nuclear Repulsion Energy =        2358.15942641 hartrees
 There are       97 alpha and       97 beta electrons
 Applying Cartesian multipole field
    Component          Value
    ---------          -----
     (2,0,0)        1.00000E-11
     (0,2,0)        2.00000E-11
     (0,0,2)       -3.00000E-11
 Nucleus-field energy     =    -0.0000000138 hartrees
 Requested basis set is 6-311++G(d,p)
 There are 178 shells and 495 basis functions
 A cutoff of  1.0D-15 yielded  11652 shell pairs
 There are    100038 function pairs (    107554 Cartesian)
 Smallest overlap matrix eigenvalue = 1.35E-07
 Linear dependence detected in AO basis
 Number of orthogonalized atomic orbitals = 490
 Maximum deviation from orthogonality = 7.006E-10
 Guess from superposition of atomic densities
 Warning:  Energy on first SCF cycle will be non-variational
 SAD guess density has 194.000000 electrons

 -----------------------------------------------------------------------
  General SCF calculation program by
  Eric Jon Sundstrom, Paul Horn, Yuezhi Mao, Dmitri Zuev, Alec White,
  David Stuck, Shaama M.S., Shane Yost, Joonho Lee, David Small,
  Daniel Levine, Susi Lehtola, Hugh Burton, Evgeny Epifanovsky,
  Bang C. Huynh
 -----------------------------------------------------------------------
 Exchange:     0.2000 Hartree-Fock + 0.0800 Slater + 0.7200 B88
 Correlation:  0.1900 VWN1RPA + 0.8100 LYP
 Using SG-1 standard quadrature grid
 A restricted SCF calculation will be
 performed using DIIS
 SCF converges when DIIS error is below 1.0e-08
 ---------------------------------------
  Cycle       Energy         DIIS error
 ---------------------------------------
    1   -3685.2009999086      2.73e-02  
    2   -3680.6331121853      1.96e-03  
    3   -3680.5546091577      2.44e-03  
    4   -3680.7373370648      5.93e-04  
    5   -3680.7469611034      2.65e-04  
    6   -3680.7489170353      9.24e-05  
    7   -3680.7491464045      3.17e-05  
    8   -3680.7491740697      1.03e-05  
    9   -3680.7491769696      3.68e-06  
   10   -3680.7491773944      8.09e-07  
   11   -3680.7491774136      2.29e-07  
   12   -3680.7491774149      1.06e-07  
   13   -3680.7491774150      3.56e-08  
   14   -3680.7491774152      9.56e-09  Convergence criterion met
 ---------------------------------------
 SCF time:   CPU 820.68s  wall 821.00s 
 SCF   energy in the final basis set =    -3680.7491774152
 Total energy in the final basis set =    -3680.7491774152

 --------------------------------------------------------------

                    Orbital Energies (a.u.)
 --------------------------------------------------------------

 Alpha MOs
 -- Occupied --
********-101.5822-101.5821-101.5807-101.5774-101.5771-101.5754 -10.2855
-10.2827 -10.2821 -10.2787 -10.2756 -10.2740 -10.2691 -10.2441 -10.2395
-10.2266 -10.2225 -10.2197  -9.4973  -9.4970  -9.4967  -9.4954  -9.4919
 -9.4918  -9.4899  -7.2622  -7.2619  -7.2617  -7.2601  -7.2568  -7.2567
 -7.2547  -7.2522  -7.2518  -7.2515  -7.2514  -7.2509  -7.2508  -7.2501
 -7.2497  -7.2468  -7.2466  -7.2461  -7.2460  -7.2447  -7.2443  -0.9660
 -0.9477  -0.9157  -0.9099  -0.9057  -0.8830  -0.8761  -0.8504  -0.8407
 -0.8027  -0.7651  -0.7544  -0.7459  -0.6734  -0.6442  -0.6316  -0.6185
 -0.5538  -0.5523  -0.5375  -0.5336  -0.5010  -0.4868  -0.4740  -0.4717
 -0.4667  -0.4625  -0.4511  -0.4415  -0.4272  -0.4179  -0.4131  -0.4031
 -0.3944  -0.3919  -0.3692  -0.3613  -0.3601  -0.3510  -0.3490  -0.3443
 -0.3381  -0.3350  -0.3332  -0.3278  -0.3235  -0.2856  -0.2824  -0.2723
 -0.2670
 -- Virtual --
 -0.0661  -0.0633  -0.0605  -0.0518  -0.0508  -0.0298  -0.0115  -0.0043
  0.0005   0.0027   0.0085   0.0117   0.0201   0.0229   0.0253   0.0332
  0.0397   0.0455   0.0479   0.0551   0.0577   0.0588   0.0676   0.0700
  0.0710   0.0815   0.0832   0.0842   0.0884   0.0896   0.0926   0.0947
  0.0989   0.1030   0.1064   0.1079   0.1121   0.1136   0.1168   0.1201
  0.1216   0.1225   0.1242   0.1291   0.1303   0.1360   0.1369   0.1400
  0.1427   0.1479   0.1512   0.1561   0.1594   0.1629   0.1672   0.1726
  0.1765   0.1841   0.1847   0.1873   0.1907   0.1956   0.1997   0.2073
  0.2098   0.2142   0.2189   0.2230   0.2270   0.2283   0.2314   0.2349
  0.2380   0.2423   0.2460   0.2497   0.2541   0.2562   0.2593   0.2601
  0.2660   0.2677   0.2717   0.2757   0.2811   0.2837   0.2851   0.2908
  0.2942   0.2968   0.3032   0.3077   0.3128   0.3188   0.3249   0.3296
  0.3382   0.3490   0.3602   0.3890   0.4097   0.4119   0.4236   0.4316
  0.4338   0.4454   0.4474   0.4524   0.4554   0.4578   0.4609   0.4636
  0.4707   0.4778   0.4822   0.4878   0.4933   0.4961   0.5042   0.5072
  0.5124   0.5160   0.5295   0.5402   0.5445   0.5662   0.5679   0.5732
  0.5748   0.5799   0.5906   0.5940   0.5963   0.6043   0.6116   0.6244
  0.6269   0.6303   0.6312   0.6360   0.6436   0.6476   0.6628   0.6691
  0.6739   0.6796   0.6819   0.6918   0.7002   0.7096   0.7266   0.7566
  0.7874   0.7941   0.8027   0.8161   0.8199   0.8260   0.8286   0.8316
  0.8342   0.8376   0.8403   0.8408   0.8449   0.8465   0.8530   0.8534
  0.8576   0.8589   0.8632   0.8662   0.8743   0.8795   0.8886   0.8916
  0.8986   0.9020   0.9045   0.9087   0.9206   0.9224   0.9252   0.9315
  0.9383   0.9439   0.9461   0.9475   0.9510   0.9604   0.9648   0.9659
  0.9744   0.9841   0.9921   0.9966   1.0128   1.0230   1.0263   1.0462
  1.0500   1.0589   1.0915   1.1024   1.1417   1.1426   1.1659   1.1868
  1.1980   1.2100   1.2175   1.2288   1.2338   1.2430   1.2452   1.2616
  1.2787   1.2814   1.2872   1.2918   1.2988   1.3030   1.3162   1.3432
  1.3536   1.3718   1.3765   1.4114   1.4429   1.4740   1.4796   1.4826
  1.5493   1.5591   1.5723   1.5798   1.5847   1.5944   1.6053   1.6336
  1.6577   1.6786   1.7097   1.7375   1.7507   1.7656   1.7853   1.8062
  1.8080   1.8174   1.8282   1.8471   1.8561   1.8785   1.9135   1.9203
  1.9321   1.9346   1.9635   1.9860   2.0006   2.0391   2.0394   2.0740
  2.0825   2.0855   2.1086   2.1782   2.1943   2.2253   2.2368   2.2405
  2.2488   2.2505   2.2595   2.2694   2.2765   2.2986   2.3041   2.3163
  2.3230   2.3277   2.3386   2.3765   2.4036   2.4221   2.4313   2.4363
  2.4583   2.4691   2.4822   2.4991   2.5125   2.5233   2.5489   2.5498
  2.5578   2.5814   2.6053   2.6212   2.6412   2.6573   2.6765   2.6892
  2.6981   2.7105   2.7309   2.7389   2.7452   2.7497   2.7642   2.8114
  2.8240   2.8286   2.8576   2.8905   2.9570   2.9691   3.0560   3.0753
  3.0844   3.0885   3.1139   3.1250   3.1393   3.1752   3.2050   3.2287
  3.2525   3.2845   3.3423   3.3922   3.4322   3.4987   3.6102   3.6495
  3.7018   3.7565   3.8022   3.8926   3.9592   4.0199   4.0945   4.3191
  4.7980   4.8096   9.7535   9.7701   9.7854   9.7907   9.8079   9.8379
  9.8560  23.3263  23.4854  23.8093  23.8227  23.8352  23.8839  23.9319
 23.9399  24.0072  24.0561  24.0788  24.1253  25.7713  25.7909  25.8190
 25.8334  25.8633  25.9458  25.9820  26.0920  26.1076  26.1488  26.1670
 26.2491  26.3480  26.3822  26.4970  26.5822  26.6498  26.6541  26.7183
 26.8489  27.0547 215.7452 215.7630 215.7803 215.7870 215.8077 215.8472
215.8655
 --------------------------------------------------------------

          Ground-State Mulliken Net Atomic Charges

     Atom                 Charge (a.u.)
  ----------------------------------------
      1 C                    -0.602651
      2 C                    -1.555218
      3 Cl                    0.610869
      4 C                     0.888839
      5 Cl                    0.590423
      6 C                    -0.130592
      7 Cl                    0.572254
      8 C                    -0.408912
      9 H                     0.238412
     10 C                    -0.534485
     11 Cl                    0.446574
     12 C                    -0.544799
     13 C                    -1.519240
     14 Cl                    0.488441
     15 C                     0.976268
     16 Cl                    0.535343
     17 C                    -0.939194
     18 H                     0.227166
     19 C                     0.519081
     20 Cl                    0.464813
     21 C                    -0.525956
     22 H                     0.202565
  ----------------------------------------
  Sum of atomic charges =     0.000000

 -----------------------------------------------------------------
                    Cartesian Multipole Moments
 -----------------------------------------------------------------
    Charge (ESU x 10^10)
                 0.0000
    Dipole Moment (Debye)
         X      -0.6067      Y       0.4667      Z      -0.8029
       Tot       1.1093
    Quadrupole Moments (Debye-Ang)
        XX    -153.4763     XY       1.6178     YY    -159.4552
        XZ      -0.2298     YZ      -0.2520     ZZ    -159.3858
    Octopole Moments (Debye-Ang^2)
       XXX    -295.9175    XXY      15.8435    XYY    -108.0107
       YYY      63.4706    XXZ      -5.9196    XYZ       3.5892
       YYZ      12.7647    XZZ     -92.9408    YZZ      18.2899
       ZZZ      29.5040
    Hexadecapole Moments (Debye-Ang^3)
      XXXX   -6072.0556   XXXY     260.4720   XXYY   -1409.5859
      XYYY     247.7335   YYYY   -2059.9470   XXXZ    1380.9778
      XXYZ     -32.2392   XYYZ     499.1844   YYYZ    -177.7726
      XXZZ   -1671.5835   XYZZ      79.7009   YYZZ   -1019.2247
      XZZZ    1444.6079   YZZZ    -116.7665   ZZZZ   -4007.8112
 -----------------------------------------------------------------
 Calculating analytic gradient of the SCF energy
 Gradient of SCF Energy
            1           2           3           4           5           6
    1   0.0000406   0.0000581   0.0000004  -0.0000404  -0.0000100   0.0000401
    2   0.0000260  -0.0000507   0.0000715  -0.0000070   0.0000038   0.0000334
    3   0.0000758  -0.0000466   0.0000073   0.0000001   0.0000178   0.0000577
            7           8           9          10          11          12
    1   0.0000226   0.0000177   0.0000009  -0.0000184  -0.0000025  -0.0000461
    2   0.0000101  -0.0000107  -0.0000022   0.0000128   0.0000005   0.0000223
    3   0.0000410   0.0000031   0.0000278   0.0000101   0.0000030  -0.0000305
           13          14          15          16          17          18
    1   0.0000424  -0.0000034  -0.0000157  -0.0000055  -0.0000158  -0.0000155
    2  -0.0000601   0.0000302  -0.0000205   0.0000043  -0.0000010  -0.0000049
    3  -0.0000208  -0.0000167  -0.0000055  -0.0000109  -0.0000226  -0.0000252
           19          20          21          22
    1  -0.0000006  -0.0000250  -0.0000070  -0.0000168
    2  -0.0000094  -0.0000089  -0.0000357  -0.0000039
    3  -0.0000191  -0.0000256  -0.0000075  -0.0000126
 Max gradient component =       7.575E-05
 RMS gradient           =       2.764E-05
 Gradient time:  CPU 299.90 s  wall 299.93 s
 Geometry Optimization Parameters
   NAtoms,    NIC,     NZ,  NCons,   NDum,   NFix, NCnnct, MaxDiis
       22     163      22       0       0       0       0       0

 Cartesian Hessian Update
 Hessian updated using BFGS update


** GEOMETRY OPTIMIZATION IN DELOCALIZED INTERNAL COORDINATES **
   Searching for a Minimum

   Optimization Cycle:  15

                       Coordinates (Angstroms)
     ATOM                X               Y               Z
      1  C         0.0234001372   -0.0229172973    0.0273732698
      2  C        -0.0341020790    0.4469957420    1.3480273912
      3  Cl        1.4407241328    0.9800186268    2.1105459441
      4  C        -1.2397495990    0.4905607586    2.0642747693
      5  Cl       -1.2864683321    1.0784794626    3.6964783024
      6  C        -2.4096188151    0.0494057889    1.4340019558
      7  Cl       -3.9436594874    0.0715663001    2.2625066730
      8  C        -2.3788562756   -0.4187763216    0.1269557754
      9  H        -3.2888563980   -0.7563985836   -0.3480342434
     10  C        -1.1731782217   -0.4488532028   -0.5589119521
     11  Cl       -1.1795520256   -1.0500579436   -2.2041129438
     12  C         1.3078566976   -0.0500595823   -0.7331848075
     13  C         2.1401341870   -1.1779482166   -0.7148019401
     14  Cl        1.6808512564   -2.5704561945    0.2277084825
     15  C         3.3282012842   -1.1748680016   -1.4544661853
     16  Cl        4.3932213782   -2.5571488941   -1.4647984139
     17  C         3.6896324063   -0.0614655845   -2.2076352402
     18  H         4.6085649844   -0.0696665543   -2.7769641053
     19  C         2.8558802800    1.0484284931   -2.2150887836
     20  Cl        3.3090806409    2.4526101815   -3.1618279359
     21  C         1.6726744915    1.0645029482   -1.4884819571
     22  H         1.0326042664    1.9365168888   -1.5073245977
   Point Group: c1    Number of degrees of freedom:    60


   Energy is  -3680.749177415

 Hessian updated using BFGS update

 60 Hessian modes will be used to form the next step
  Hessian Eigenvalues:
     0.001575    0.013214    0.018450    0.019542    0.020942    0.021601
     0.023159    0.023683    0.023850    0.023874    0.024091    0.024093
     0.024108    0.024117    0.024136    0.024149    0.024161    0.024597
     0.027540    0.098417    0.159955    0.160011    0.160351    0.193399
     0.231298    0.235099    0.236026    0.237544    0.240721    0.249969
     0.250004    0.250091    0.250286    0.252521    0.254466    0.277017
     0.289089    0.298242    0.300983    0.301004    0.301498    0.301599
     0.306104    0.315748    0.354373    0.356664    0.356697    0.368806
     0.416081    0.427684    0.432799    0.459069    0.461530    0.469547
     0.473438    0.477994    0.479128    0.481767    0.493491    0.544565

 Minimum search - taking simple RFO step
 Searching for Lamda that Minimizes Along All modes
 Value Taken    Lamda =   0.00000000
 Step Taken.  Stepsize is  0.006738

                             Maximum     Tolerance    Cnvgd?
         Gradient           0.000104      0.000300     YES
         Displacement       0.004806      0.001200      NO
         Energy change     -0.000001      0.000001      NO


 New Cartesian Coordinates Obtained by Inverse Iteration

 Displacement from previous Coordinates is:  0.012183
 ----------------------------------------------------------------
             Standard Nuclear Orientation (Angstroms)
    I     Atom           X                Y                Z
 ----------------------------------------------------------------
    1      C       0.0232190723    -0.0239092108     0.0271530723
    2      C      -0.0339667303     0.4460277979     1.3478637587
    3      Cl      1.4416384613     0.9763987264     2.1107428922
    4      C      -1.2395072099     0.4908271903     2.0640289103
    5      Cl     -1.2853495695     1.0793750678     3.6960083074
    6      C      -2.4097481492     0.0504450928     1.4337277077
    7      Cl     -3.9439117273     0.0739803679     2.2619548991
    8      C      -2.3792180105    -0.4182413535     0.1268625863
    9      H      -3.2894203335    -0.7554579930    -0.3480340566
   10      C      -1.1735371780    -0.4493622088    -0.5590049912
   11      Cl     -1.1801993006    -1.0512767339    -2.2039160137
   12      C       1.3077057073    -0.0507959123    -0.7333108137
   13      C       2.1405746625    -1.1781393059    -0.7147087173
   14      Cl      1.6818599953    -2.5709111889     0.2277225699
   15      C       3.3287659255    -1.1743899139    -1.4541845456
   16      Cl      4.3944701896    -2.5561681111    -1.4644486688
   17      C       3.6897312755    -0.0608070695    -2.2072954968
   18      H       4.6087710742    -0.0685398480    -2.7764560618
   19      C       2.8553591320     1.0486288519    -2.2149356689
   20      Cl      3.3080596362     2.4530638120    -3.1615339047
   21      C       1.6720045279     1.0640211121    -1.4885624695
   22      H       1.0314834589     1.9356996445    -1.5074338377
 ----------------------------------------------------------------
 Nuclear Repulsion Energy =        2358.17315930 hartrees
 There are       97 alpha and       97 beta electrons
 Applying Cartesian multipole field
    Component          Value
    ---------          -----
     (2,0,0)        1.00000E-11
     (0,2,0)        2.00000E-11
     (0,0,2)       -3.00000E-11
 Nucleus-field energy     =    -0.0000000137 hartrees
 Requested basis set is 6-311++G(d,p)
 There are 178 shells and 495 basis functions
 A cutoff of  1.0D-15 yielded  11652 shell pairs
 There are    100038 function pairs (    107554 Cartesian)
 Smallest overlap matrix eigenvalue = 1.35E-07
 Linear dependence detected in AO basis
 Number of orthogonalized atomic orbitals = 490
 Maximum deviation from orthogonality = 5.832E-10
 Guess from superposition of atomic densities
 Warning:  Energy on first SCF cycle will be non-variational
 SAD guess density has 194.000000 electrons

 -----------------------------------------------------------------------
  General SCF calculation program by
  Eric Jon Sundstrom, Paul Horn, Yuezhi Mao, Dmitri Zuev, Alec White,
  David Stuck, Shaama M.S., Shane Yost, Joonho Lee, David Small,
  Daniel Levine, Susi Lehtola, Hugh Burton, Evgeny Epifanovsky,
  Bang C. Huynh
 -----------------------------------------------------------------------
 Exchange:     0.2000 Hartree-Fock + 0.0800 Slater + 0.7200 B88
 Correlation:  0.1900 VWN1RPA + 0.8100 LYP
 Using SG-1 standard quadrature grid
 A restricted SCF calculation will be
 performed using DIIS
 SCF converges when DIIS error is below 1.0e-08
 ---------------------------------------
  Cycle       Energy         DIIS error
 ---------------------------------------
    1   -3685.2010798102      2.73e-02  
    2   -3680.6331105324      1.96e-03  
    3   -3680.5545872696      2.44e-03  
    4   -3680.7373318277      5.93e-04  
    5   -3680.7469603278      2.65e-04  
    6   -3680.7489172930      9.24e-05  
    7   -3680.7491467030      3.18e-05  
    8   -3680.7491743839      1.03e-05  
    9   -3680.7491772842      3.68e-06  
   10   -3680.7491777093      8.09e-07  
   11   -3680.7491777282      2.29e-07  
   12   -3680.7491777294      1.06e-07  
   13   -3680.7491777295      3.56e-08  
   14   -3680.7491777297      9.55e-09  Convergence criterion met
 ---------------------------------------
 SCF time:   CPU 853.00s  wall 853.00s 
 SCF   energy in the final basis set =    -3680.7491777297
 Total energy in the final basis set =    -3680.7491777297

 --------------------------------------------------------------

                    Orbital Energies (a.u.)
 --------------------------------------------------------------

 Alpha MOs
 -- Occupied --
********-101.5822-101.5821-101.5807-101.5774-101.5771-101.5754 -10.2855
-10.2827 -10.2821 -10.2787 -10.2756 -10.2740 -10.2691 -10.2441 -10.2395
-10.2266 -10.2225 -10.2197  -9.4973  -9.4969  -9.4967  -9.4954  -9.4919
 -9.4918  -9.4899  -7.2622  -7.2619  -7.2617  -7.2601  -7.2568  -7.2567
 -7.2547  -7.2522  -7.2518  -7.2515  -7.2514  -7.2509  -7.2508  -7.2501
 -7.2497  -7.2468  -7.2466  -7.2461  -7.2460  -7.2447  -7.2443  -0.9660
 -0.9477  -0.9157  -0.9099  -0.9057  -0.8830  -0.8761  -0.8504  -0.8407
 -0.8027  -0.7651  -0.7544  -0.7459  -0.6734  -0.6442  -0.6317  -0.6185
 -0.5538  -0.5523  -0.5375  -0.5336  -0.5010  -0.4868  -0.4740  -0.4717
 -0.4667  -0.4625  -0.4511  -0.4416  -0.4272  -0.4179  -0.4131  -0.4031
 -0.3944  -0.3919  -0.3692  -0.3613  -0.3601  -0.3510  -0.3490  -0.3443
 -0.3381  -0.3350  -0.3332  -0.3278  -0.3235  -0.2856  -0.2824  -0.2723
 -0.2670
 -- Virtual --
 -0.0661  -0.0633  -0.0605  -0.0518  -0.0508  -0.0298  -0.0115  -0.0043
  0.0005   0.0027   0.0085   0.0117   0.0201   0.0229   0.0253   0.0332
  0.0397   0.0455   0.0479   0.0551   0.0577   0.0589   0.0676   0.0700
  0.0710   0.0815   0.0832   0.0842   0.0883   0.0896   0.0926   0.0948
  0.0988   0.1030   0.1064   0.1079   0.1121   0.1136   0.1168   0.1201
  0.1216   0.1225   0.1242   0.1291   0.1303   0.1360   0.1369   0.1400
  0.1427   0.1479   0.1512   0.1562   0.1594   0.1629   0.1672   0.1726
  0.1765   0.1841   0.1847   0.1873   0.1907   0.1956   0.1997   0.2073
  0.2098   0.2142   0.2190   0.2230   0.2270   0.2283   0.2314   0.2349
  0.2380   0.2423   0.2460   0.2497   0.2541   0.2562   0.2593   0.2601
  0.2660   0.2677   0.2717   0.2758   0.2811   0.2837   0.2851   0.2908
  0.2942   0.2968   0.3032   0.3078   0.3127   0.3188   0.3249   0.3296
  0.3382   0.3491   0.3602   0.3890   0.4097   0.4119   0.4236   0.4316
  0.4338   0.4454   0.4474   0.4524   0.4553   0.4578   0.4609   0.4636
  0.4706   0.4778   0.4822   0.4878   0.4933   0.4961   0.5042   0.5073
  0.5124   0.5160   0.5295   0.5402   0.5445   0.5662   0.5679   0.5732
  0.5747   0.5799   0.5906   0.5940   0.5963   0.6043   0.6116   0.6245
  0.6269   0.6303   0.6312   0.6360   0.6436   0.6476   0.6627   0.6691
  0.6739   0.6796   0.6819   0.6918   0.7002   0.7096   0.7267   0.7566
  0.7874   0.7940   0.8027   0.8160   0.8200   0.8260   0.8285   0.8316
  0.8342   0.8376   0.8403   0.8408   0.8450   0.8465   0.8529   0.8534
  0.8576   0.8588   0.8632   0.8662   0.8744   0.8795   0.8886   0.8916
  0.8986   0.9020   0.9045   0.9087   0.9206   0.9224   0.9252   0.9315
  0.9383   0.9440   0.9461   0.9475   0.9510   0.9604   0.9648   0.9660
  0.9744   0.9841   0.9920   0.9966   1.0128   1.0231   1.0263   1.0461
  1.0501   1.0589   1.0914   1.1024   1.1418   1.1426   1.1660   1.1868
  1.1980   1.2100   1.2174   1.2288   1.2338   1.2430   1.2452   1.2616
  1.2786   1.2814   1.2871   1.2919   1.2988   1.3030   1.3163   1.3432
  1.3537   1.3717   1.3766   1.4115   1.4428   1.4740   1.4797   1.4825
  1.5493   1.5591   1.5724   1.5798   1.5847   1.5944   1.6053   1.6336
  1.6576   1.6787   1.7097   1.7375   1.7507   1.7656   1.7853   1.8062
  1.8080   1.8175   1.8282   1.8471   1.8561   1.8786   1.9135   1.9203
  1.9322   1.9346   1.9635   1.9859   2.0006   2.0391   2.0394   2.0740
  2.0825   2.0855   2.1086   2.1782   2.1943   2.2253   2.2368   2.2405
  2.2488   2.2505   2.2595   2.2694   2.2765   2.2986   2.3040   2.3163
  2.3231   2.3278   2.3386   2.3765   2.4036   2.4221   2.4313   2.4364
  2.4582   2.4692   2.4822   2.4990   2.5125   2.5234   2.5488   2.5498
  2.5578   2.5814   2.6053   2.6212   2.6411   2.6573   2.6765   2.6893
  2.6981   2.7105   2.7309   2.7389   2.7451   2.7497   2.7642   2.8114
  2.8240   2.8286   2.8577   2.8906   2.9570   2.9691   3.0560   3.0753
  3.0844   3.0886   3.1140   3.1250   3.1393   3.1753   3.2051   3.2288
  3.2525   3.2845   3.3423   3.3921   3.4322   3.4987   3.6102   3.6495
  3.7018   3.7565   3.8022   3.8927   3.9593   4.0198   4.0944   4.3191
  4.7980   4.8096   9.7535   9.7701   9.7854   9.7907   9.8079   9.8379
  9.8561  23.3263  23.4854  23.8092  23.8228  23.8353  23.8839  23.9320
 23.9400  24.0072  24.0561  24.0788  24.1253  25.7713  25.7909  25.8190
 25.8334  25.8633  25.9458  25.9821  26.0919  26.1076  26.1489  26.1670
 26.2491  26.3481  26.3823  26.4969  26.5822  26.6497  26.6540  26.7184
 26.8489  27.0546 215.7453 215.7630 215.7803 215.7869 215.8077 215.8471
215.8656
 --------------------------------------------------------------

          Ground-State Mulliken Net Atomic Charges

     Atom                 Charge (a.u.)
  ----------------------------------------
      1 C                    -0.602135
      2 C                    -1.558032
      3 Cl                    0.611130
      4 C                     0.889542
      5 Cl                    0.590233
      6 C                    -0.128068
      7 Cl                    0.572230
      8 C                    -0.409038
      9 H                     0.238386
     10 C                    -0.532636
     11 Cl                    0.446740
     12 C                    -0.545752
     13 C                    -1.519219
     14 Cl                    0.488201
     15 C                     0.975727
     16 Cl                    0.535472
     17 C                    -0.938845
     18 H                     0.227137
     19 C                     0.520264
     20 Cl                    0.464652
     21 C                    -0.528506
     22 H                     0.202518
  ----------------------------------------
  Sum of atomic charges =     0.000000

 -----------------------------------------------------------------
                    Cartesian Multipole Moments
 -----------------------------------------------------------------
    Charge (ESU x 10^10)
                -0.0000
    Dipole Moment (Debye)
         X      -0.6072      Y       0.4670      Z      -0.8027
       Tot       1.1096
    Quadrupole Moments (Debye-Ang)
        XX    -153.4746     XY       1.6187     YY    -159.4579
        XZ      -0.2283     YZ      -0.2534     ZZ    -159.3856
    Octopole Moments (Debye-Ang^2)
       XXX    -295.9893    XXY      15.8688    XYY    -108.0410
       YYY      63.4928    XXZ      -5.9186    XYZ       3.5793
       YYZ      12.7680    XZZ     -92.9573    YZZ      18.3041
       ZZZ      29.5146
    Hexadecapole Moments (Debye-Ang^3)
      XXXX   -6072.8502   XXXY     261.1138   XXYY   -1409.7417
      XYYY     248.3357   YYYY   -2059.6881   XXXZ    1380.3722
      XXYZ     -32.2907   XYYZ     498.9685   YYYZ    -177.7630
      XXZZ   -1671.6268   XYZZ      79.9202   YYZZ   -1019.0182
      XZZZ    1444.0745   YZZZ    -116.7381   ZZZZ   -4007.0140
 -----------------------------------------------------------------
 Calculating analytic gradient of the SCF energy
 Gradient of SCF Energy
            1           2           3           4           5           6
    1   0.0000263  -0.0000015   0.0000101   0.0000133   0.0000447   0.0000125
    2   0.0000009   0.0000020   0.0000293   0.0000053   0.0000170   0.0000175
    3   0.0000191  -0.0000048   0.0000091   0.0000078   0.0000117   0.0000363
            7           8           9          10          11          12
    1   0.0000110   0.0000078   0.0000008  -0.0000144  -0.0000039  -0.0000168
    2  -0.0000007  -0.0000043  -0.0000035  -0.0000020  -0.0000038  -0.0000191
    3   0.0000196   0.0000030   0.0000262   0.0000112   0.0000127   0.0000011
           13          14          15          16          17          18
    1   0.0000240  -0.0000044  -0.0000214  -0.0000041  -0.0000127  -0.0000155
    2  -0.0000151   0.0000215  -0.0000047  -0.0000011   0.0000032  -0.0000069
    3  -0.0000067  -0.0000113  -0.0000025  -0.0000136  -0.0000236  -0.0000248
           19          20          21          22
    1  -0.0000018  -0.0000220  -0.0000188  -0.0000132
    2  -0.0000067  -0.0000098  -0.0000164  -0.0000027
    3  -0.0000251  -0.0000250  -0.0000099  -0.0000106
 Max gradient component =       4.471E-05
 RMS gradient           =       1.544E-05
 Gradient time:  CPU 297.23 s  wall 297.25 s
 Geometry Optimization Parameters
   NAtoms,    NIC,     NZ,  NCons,   NDum,   NFix, NCnnct, MaxDiis
       22     163      22       0       0       0       0       0

 Cartesian Hessian Update
 Hessian updated using BFGS update


** GEOMETRY OPTIMIZATION IN DELOCALIZED INTERNAL COORDINATES **
   Searching for a Minimum

   Optimization Cycle:  16

                       Coordinates (Angstroms)
     ATOM                X               Y               Z
      1  C         0.0232190723   -0.0239092108    0.0271530723
      2  C        -0.0339667303    0.4460277979    1.3478637587
      3  Cl        1.4416384613    0.9763987264    2.1107428922
      4  C        -1.2395072099    0.4908271903    2.0640289103
      5  Cl       -1.2853495695    1.0793750678    3.6960083074
      6  C        -2.4097481492    0.0504450928    1.4337277077
      7  Cl       -3.9439117273    0.0739803679    2.2619548991
      8  C        -2.3792180105   -0.4182413535    0.1268625863
      9  H        -3.2894203335   -0.7554579930   -0.3480340566
     10  C        -1.1735371780   -0.4493622088   -0.5590049912
     11  Cl       -1.1801993006   -1.0512767339   -2.2039160137
     12  C         1.3077057073   -0.0507959123   -0.7333108137
     13  C         2.1405746625   -1.1781393059   -0.7147087173
     14  Cl        1.6818599953   -2.5709111889    0.2277225699
     15  C         3.3287659255   -1.1743899139   -1.4541845456
     16  Cl        4.3944701896   -2.5561681111   -1.4644486688
     17  C         3.6897312755   -0.0608070695   -2.2072954968
     18  H         4.6087710742   -0.0685398480   -2.7764560618
     19  C         2.8553591320    1.0486288519   -2.2149356689
     20  Cl        3.3080596362    2.4530638120   -3.1615339047
     21  C         1.6720045279    1.0640211121   -1.4885624695
     22  H         1.0314834589    1.9356996445   -1.5074338377
   Point Group: c1    Number of degrees of freedom:    60


   Energy is  -3680.749177730

 Hessian updated using BFGS update

 60 Hessian modes will be used to form the next step
  Hessian Eigenvalues:
     0.001489    0.011882    0.018348    0.018762    0.020944    0.021587
     0.023200    0.023684    0.023859    0.023864    0.024089    0.024093
     0.024117    0.024124    0.024135    0.024149    0.024169    0.024785
     0.027303    0.098376    0.159964    0.160005    0.160351    0.188147
     0.222196    0.235075    0.235547    0.237121    0.241040    0.249901
     0.249972    0.250087    0.250223    0.252326    0.257376    0.288177
     0.293586    0.297399    0.300978    0.301017    0.301509    0.301970
     0.305300    0.320415    0.354377    0.356665    0.356698    0.368493
     0.416079    0.427845    0.433724    0.458220    0.461922    0.471281
     0.473547    0.478038    0.478975    0.483191    0.506957    0.542573

 Minimum search - taking simple RFO step
 Searching for Lamda that Minimizes Along All modes
 Value Taken    Lamda =   0.00000000
 Step Taken.  Stepsize is  0.003068

                             Maximum     Tolerance    Cnvgd?
         Gradient           0.000044      0.000300     YES
         Displacement       0.002396      0.001200      NO
         Energy change     -0.000000      0.000001     YES

 Final energy is   -3680.7491777297460     


 ******************************
 **  OPTIMIZATION CONVERGED  **
 ******************************

                       Coordinates (Angstroms)
     ATOM                X               Y               Z
      1  C         0.0232190723   -0.0239092108    0.0271530723
      2  C        -0.0339667303    0.4460277979    1.3478637587
      3  Cl        1.4416384613    0.9763987264    2.1107428922
      4  C        -1.2395072099    0.4908271903    2.0640289103
      5  Cl       -1.2853495695    1.0793750678    3.6960083074
      6  C        -2.4097481492    0.0504450928    1.4337277077
      7  Cl       -3.9439117273    0.0739803679    2.2619548991
      8  C        -2.3792180105   -0.4182413535    0.1268625863
      9  H        -3.2894203335   -0.7554579930   -0.3480340566
     10  C        -1.1735371780   -0.4493622088   -0.5590049912
     11  Cl       -1.1801993006   -1.0512767339   -2.2039160137
     12  C         1.3077057073   -0.0507959123   -0.7333108137
     13  C         2.1405746625   -1.1781393059   -0.7147087173
     14  Cl        1.6818599953   -2.5709111889    0.2277225699
     15  C         3.3287659255   -1.1743899139   -1.4541845456
     16  Cl        4.3944701896   -2.5561681111   -1.4644486688
     17  C         3.6897312755   -0.0608070695   -2.2072954968
     18  H         4.6087710742   -0.0685398480   -2.7764560618
     19  C         2.8553591320    1.0486288519   -2.2149356689
     20  Cl        3.3080596362    2.4530638120   -3.1615339047
     21  C         1.6720045279    1.0640211121   -1.4885624695
     22  H         1.0314834589    1.9356996445   -1.5074338377

Z-matrix Print:
$molecule
0 1
Cl
C  1 1.743103
C  2 1.399513 1 120.746460
C  3 1.391955 2 120.543143 1 179.879606 0
H  4 1.081035 3 119.973408 2 -179.891863 0
C  4 1.388194 3 119.109349 2 0.050963 0
C  6 1.388590 4 121.211093 3 -0.090029 0
H  7 1.081872 6 120.288199 4 -179.828637 0
C  7 1.394968 6 119.795628 4 0.071413 0
C  9 1.492962 7 119.082572 6 -179.198642 0
C  10 1.398863 9 121.140801 7 89.099923 0
C  11 1.387461 10 121.969908 9 -179.293216 0
H  12 1.080606 11 120.511121 10 -179.819729 0
C  12 1.388703 11 119.463935 10 0.150928 0
C  14 1.400243 12 120.755896 11 0.014446 0
C  15 1.402935 14 118.576018 12 -0.128777 0
Cl 15 1.735467 14 120.522477 12 179.834482 0
Cl 14 1.743609 12 118.093651 11 179.997120 0
Cl 16 1.743757 15 119.611460 14 -179.535022 0
Cl 3 1.745034 2 121.297297 1 0.031730 0
Cl 11 1.751593 10 120.084228 9 0.995755 0
Cl 6 1.753118 4 119.209529 3 179.951863 0
$end


 --------------------------------------------------------------

                    Orbital Energies (a.u.)
 --------------------------------------------------------------

 Alpha MOs
 -- Occupied --
********-101.5822-101.5821-101.5807-101.5774-101.5771-101.5754 -10.2855
-10.2827 -10.2821 -10.2787 -10.2756 -10.2740 -10.2691 -10.2441 -10.2395
-10.2266 -10.2225 -10.2197  -9.4973  -9.4969  -9.4967  -9.4954  -9.4919
 -9.4918  -9.4899  -7.2622  -7.2619  -7.2617  -7.2601  -7.2568  -7.2567
 -7.2547  -7.2522  -7.2518  -7.2515  -7.2514  -7.2509  -7.2508  -7.2501
 -7.2497  -7.2468  -7.2466  -7.2461  -7.2460  -7.2447  -7.2443  -0.9660
 -0.9477  -0.9157  -0.9099  -0.9057  -0.8830  -0.8761  -0.8504  -0.8407
 -0.8027  -0.7651  -0.7544  -0.7459  -0.6734  -0.6442  -0.6317  -0.6185
 -0.5538  -0.5523  -0.5375  -0.5336  -0.5010  -0.4868  -0.4740  -0.4717
 -0.4667  -0.4625  -0.4511  -0.4416  -0.4272  -0.4179  -0.4131  -0.4031
 -0.3944  -0.3919  -0.3692  -0.3613  -0.3601  -0.3510  -0.3490  -0.3443
 -0.3381  -0.3350  -0.3332  -0.3278  -0.3235  -0.2856  -0.2824  -0.2723
 -0.2670
 -- Virtual --
 -0.0661  -0.0633  -0.0605  -0.0518  -0.0508  -0.0298  -0.0115  -0.0043
  0.0005   0.0027   0.0085   0.0117   0.0201   0.0229   0.0253   0.0332
  0.0397   0.0455   0.0479   0.0551   0.0577   0.0589   0.0676   0.0700
  0.0710   0.0815   0.0832   0.0842   0.0883   0.0896   0.0926   0.0948
  0.0988   0.1030   0.1064   0.1079   0.1121   0.1136   0.1168   0.1201
  0.1216   0.1225   0.1242   0.1291   0.1303   0.1360   0.1369   0.1400
  0.1427   0.1479   0.1512   0.1562   0.1594   0.1629   0.1672   0.1726
  0.1765   0.1841   0.1847   0.1873   0.1907   0.1956   0.1997   0.2073
  0.2098   0.2142   0.2190   0.2230   0.2270   0.2283   0.2314   0.2349
  0.2380   0.2423   0.2460   0.2497   0.2541   0.2562   0.2593   0.2601
  0.2660   0.2677   0.2717   0.2758   0.2811   0.2837   0.2851   0.2908
  0.2942   0.2968   0.3032   0.3078   0.3127   0.3188   0.3249   0.3296
  0.3382   0.3491   0.3602   0.3890   0.4097   0.4119   0.4236   0.4316
  0.4338   0.4454   0.4474   0.4524   0.4553   0.4578   0.4609   0.4636
  0.4706   0.4778   0.4822   0.4878   0.4933   0.4961   0.5042   0.5073
  0.5124   0.5160   0.5295   0.5402   0.5445   0.5662   0.5679   0.5732
  0.5747   0.5799   0.5906   0.5940   0.5963   0.6043   0.6116   0.6245
  0.6269   0.6303   0.6312   0.6360   0.6436   0.6476   0.6627   0.6691
  0.6739   0.6796   0.6819   0.6918   0.7002   0.7096   0.7267   0.7566
  0.7874   0.7940   0.8027   0.8160   0.8200   0.8260   0.8285   0.8316
  0.8342   0.8376   0.8403   0.8408   0.8450   0.8465   0.8529   0.8534
  0.8576   0.8588   0.8632   0.8662   0.8744   0.8795   0.8886   0.8916
  0.8986   0.9020   0.9045   0.9087   0.9206   0.9224   0.9252   0.9315
  0.9383   0.9440   0.9461   0.9475   0.9510   0.9604   0.9648   0.9660
  0.9744   0.9841   0.9920   0.9966   1.0128   1.0231   1.0263   1.0461
  1.0501   1.0589   1.0914   1.1024   1.1418   1.1426   1.1660   1.1868
  1.1980   1.2100   1.2174   1.2288   1.2338   1.2430   1.2452   1.2616
  1.2786   1.2814   1.2871   1.2919   1.2988   1.3030   1.3163   1.3432
  1.3537   1.3717   1.3766   1.4115   1.4428   1.4740   1.4797   1.4825
  1.5493   1.5591   1.5724   1.5798   1.5847   1.5944   1.6053   1.6336
  1.6576   1.6787   1.7097   1.7375   1.7507   1.7656   1.7853   1.8062
  1.8080   1.8175   1.8282   1.8471   1.8561   1.8786   1.9135   1.9203
  1.9322   1.9346   1.9635   1.9859   2.0006   2.0391   2.0394   2.0740
  2.0825   2.0855   2.1086   2.1782   2.1943   2.2253   2.2368   2.2405
  2.2488   2.2505   2.2595   2.2694   2.2765   2.2986   2.3040   2.3163
  2.3231   2.3278   2.3386   2.3765   2.4036   2.4221   2.4313   2.4364
  2.4582   2.4692   2.4822   2.4990   2.5125   2.5234   2.5488   2.5498
  2.5578   2.5814   2.6053   2.6212   2.6411   2.6573   2.6765   2.6893
  2.6981   2.7105   2.7309   2.7389   2.7451   2.7497   2.7642   2.8114
  2.8240   2.8286   2.8577   2.8906   2.9570   2.9691   3.0560   3.0753
  3.0844   3.0886   3.1140   3.1250   3.1393   3.1753   3.2051   3.2288
  3.2525   3.2845   3.3423   3.3921   3.4322   3.4987   3.6102   3.6495
  3.7018   3.7565   3.8022   3.8927   3.9593   4.0198   4.0944   4.3191
  4.7980   4.8096   9.7535   9.7701   9.7854   9.7907   9.8079   9.8379
  9.8561  23.3263  23.4854  23.8092  23.8228  23.8353  23.8839  23.9320
 23.9400  24.0072  24.0561  24.0788  24.1253  25.7713  25.7909  25.8190
 25.8334  25.8633  25.9458  25.9821  26.0919  26.1076  26.1489  26.1670
 26.2491  26.3481  26.3823  26.4969  26.5822  26.6497  26.6540  26.7184
 26.8489  27.0546 215.7453 215.7630 215.7803 215.7869 215.8077 215.8471
215.8656
 --------------------------------------------------------------

          Ground-State Mulliken Net Atomic Charges

     Atom                 Charge (a.u.)
  ----------------------------------------
      1 C                    -0.602135
      2 C                    -1.558032
      3 Cl                    0.611130
      4 C                     0.889542
      5 Cl                    0.590233
      6 C                    -0.128068
      7 Cl                    0.572230
      8 C                    -0.409038
      9 H                     0.238386
     10 C                    -0.532636
     11 Cl                    0.446740
     12 C                    -0.545752
     13 C                    -1.519219
     14 Cl                    0.488201
     15 C                     0.975727
     16 Cl                    0.535472
     17 C                    -0.938845
     18 H                     0.227137
     19 C                     0.520264
     20 Cl                    0.464652
     21 C                    -0.528506
     22 H                     0.202518
  ----------------------------------------
  Sum of atomic charges =     0.000000

 -----------------------------------------------------------------
                    Cartesian Multipole Moments
 -----------------------------------------------------------------
    Charge (ESU x 10^10)
                -0.0000
    Dipole Moment (Debye)
         X      -0.6072      Y       0.4670      Z      -0.8027
       Tot       1.1096
    Quadrupole Moments (Debye-Ang)
        XX    -153.4746     XY       1.6187     YY    -159.4579
        XZ      -0.2283     YZ      -0.2534     ZZ    -159.3856
    Octopole Moments (Debye-Ang^2)
       XXX    -295.9893    XXY      15.8688    XYY    -108.0410
       YYY      63.4928    XXZ      -5.9186    XYZ       3.5793
       YYZ      12.7680    XZZ     -92.9573    YZZ      18.3041
       ZZZ      29.5146
    Hexadecapole Moments (Debye-Ang^3)
      XXXX   -6072.8502   XXXY     261.1138   XXYY   -1409.7417
      XYYY     248.3357   YYYY   -2059.6881   XXXZ    1380.3722
      XXYZ     -32.2907   XYYZ     498.9685   YYYZ    -177.7630
      XXZZ   -1671.6268   XYZZ      79.9202   YYZZ   -1019.0182
      XZZZ    1444.0745   YZZZ    -116.7381   ZZZZ   -4007.0140
 -----------------------------------------------------------------
Archival summary:
1\1\november\OPT\ProcedureUnspecified\BasisUnspecified\l7123\taweetha\FriJan1019:15:242020FriJan1019:15:242020\0\\#,OPT,ProcedureUnspecified,BasisUnspecified,\\0,1\Cl\C,1,1.7431\C,2,1.39951,1,120.746\C,3,1.39196,2,120.543,1,179.88,0\H,4,1.08104,3,119.973,2,-179.892,0\C,4,1.38819,3,119.109,2,0.0509632,0\C,6,1.38859,4,121.211,3,-0.0900294,0\H,7,1.08187,6,120.288,4,-179.829,0\C,7,1.39497,6,119.796,4,0.0714129,0\C,9,1.49296,7,119.083,6,-179.199,0\C,10,1.39886,9,121.141,7,89.0999,0\C,11,1.38746,10,121.97,9,-179.293,0\H,12,1.08061,11,120.511,10,-179.82,0\C,12,1.3887,11,119.464,10,0.150928,0\C,14,1.40024,12,120.756,11,0.0144457,0\C,15,1.40294,14,118.576,12,-0.128777,0\Cl,15,1.73547,14,120.522,12,179.834,0\Cl,14,1.74361,12,118.094,11,179.997,0\Cl,16,1.74376,15,119.611,14,-179.535,0\Cl,3,1.74503,2,121.297,1,0.0317304,0\Cl,11,1.75159,10,120.084,9,0.995755,0\Cl,6,1.75312,4,119.21,3,179.952,0\\\@

 Total job time:  18497.09s(wall), 18495.02s(cpu) 
 Fri Jan 10 19:15:24 2020

        *************************************************************
        *                                                           *
        *  Thank you very much for using Q-Chem.  Have a nice day.  *
        *                                                           *
        *************************************************************


 
User input: 2 of 2 
 
                  Welcome to Q-Chem
     A Quantum Leap Into The Future Of Chemistry


 Q-Chem 5.2 (devel), Q-Chem, Inc., Pleasanton, CA (2019)

 Yihan Shao,  Zhengting Gan,  E. Epifanovsky,  A. T. B. Gilbert,  M. Wormit,  
 J. Kussmann,  A. W. Lange,  A. Behn,  Jia Deng,  Xintian Feng,  D. Ghosh,  
 M. Goldey,  P. R. Horn,  L. D. Jacobson,  I. Kaliman,  T. Kus,  A. Landau,  
 Jie Liu,  E. I. Proynov,  R. M. Richard,  R. P. Steele,  E. J. Sundstrom,  
 H. L. Woodcock III,  P. M. Zimmerman,  D. Zuev,  B. Albrecht,  E. Alguire,  
 S. A. Baeppler,  D. Barton,  Z. Benda,  Y. A. Bernard,  E. J. Berquist,  
 K. B. Bravaya,  H. Burton,  D. Casanova,  Chun-Min Chang,  Yunqing Chen,  
 A. Chien,  K. D. Closser,  M. P. Coons,  S. Coriani,  S. Dasgupta,  
 A. L. Dempwolff,  M. Diedenhofen,  Hainam Do,  R. G. Edgar,  Po-Tung Fang,  
 S. Faraji,  S. Fatehi,  Qingguo Feng,  K. D. Fenk,  J. Fosso-Tande,  
 J. Gayvert,  Qinghui Ge,  A. Ghysels,  G. Gidofalvi,  J. Gomes,  
 J. Gonthier,  A. Gunina,  D. Hait,  M. W. D. Hanson-Heine,  
 P. H. P. Harbach,  A. W. Hauser,  M. F. Herbst,  J. E. Herr,  
 E. G. Hohenstein,  Z. C. Holden,  Kerwin Hui,  B. C. Huynh,  T.-C. Jagau,  
 Hyunjun Ji,  B. Kaduk,  K. Khistyaev,  Jaehoon Kim,  P. Klunzinger,  K. Koh,  
 D. Kosenkov,  L. Koulias,  T. Kowalczyk,  C. M. Krauter,  A. Kunitsa,  
 Ka Un Lao,  A. Laurent,  K. V. Lawler,  Joonho Lee,  D. Lefrancois,  
 S. Lehtola,  D. S. Levine,  Yi-Pei Li,  You-Sheng Lin,  Fenglai Liu,  
 E. Livshits,  A. Luenser,  P. Manohar,  E. Mansoor,  S. F. Manzer,  
 Shan-Ping Mao,  Yuezhi Mao,  N. Mardirossian,  A. V. Marenich,  
 T. Markovich,  L. A. Martinez-Martinez,  S. A. Maurer,  N. J. Mayhall,  
 S. C. McKenzie,  J.-M. Mewes,  P. Morgante,  A. F. Morrison,  
 J. W. Mullinax,  K. Nanda,  T. S. Nguyen-Beck,  R. Olivares-Amaya,  
 J. A. Parkhill,  Zheng Pei,  T. M. Perrine,  F. Plasser,  P. Pokhilko,  
 S. Prager,  A. Prociuk,  E. Ramos,  D. R. Rehn,  F. Rob,  M. Scheurer,  
 M. Schneider,  N. Sergueev,  S. M. Sharada,  S. Sharma,  D. W. Small,  
 T. Stauch,  T. Stein,  Yu-Chuan Su,  A. J. W. Thom,  A. Tkatchenko,  
 T. Tsuchimochi,  N. M. Tubman,  L. Vogt,  M. L. Vidal,  O. Vydrov,  
 M. A. Watson,  J. Wenzel,  M. de Wergifosse,  T. A. Wesolowski,  A. White,  
 J. Witte,  A. Yamada,  Jun Yang,  K. Yao,  S. Yeganeh,  S. R. Yost,  
 Zhi-Qiang You,  A. Zech,  Igor Ying Zhang,  Xing Zhang,  Yan Zhao,  
 Ying Zhu,  B. R. Brooks,  G. K. L. Chan,  C. J. Cramer,  M. S. Gordon,  
 W. J. Hehre,  A. Klamt,  M. W. Schmidt,  C. D. Sherrill,  D. G. Truhlar,  
 A. Aspuru-Guzik,  R. Baer,  A. T. Bell,  N. A. Besley,  Jeng-Da Chai,  
 A. E. DePrince, III,  R. A. DiStasio Jr.,  A. Dreuw,  B. D. Dunietz,  
 T. R. Furlani,  Chao-Ping Hsu,  Yousung Jung,  Jing Kong,  D. S. Lambrecht,  
 WanZhen Liang,  C. Ochsenfeld,  V. A. Rassolov,  L. V. Slipchenko,  
 J. E. Subotnik,  T. Van Voorhis,  J. M. Herbert,  A. I. Krylov,  
 P. M. W. Gill,  M. Head-Gordon

 Contributors to earlier versions of Q-Chem not listed above: 
 R. D. Adamson,  B. Austin,  J. Baker,  G. J. O. Beran,  K. Brandhorst,  
 S. T. Brown,  E. F. C. Byrd,  A. K. Chakraborty,  C.-L. Cheng,  
 Siu Hung Chien,  D. M. Chipman,  D. L. Crittenden,  H. Dachsel,  
 R. J. Doerksen,  A. D. Dutoi,  L. Fusti-Molnar,  W. A. Goddard III,  
 A. Golubeva-Zadorozhnaya,  S. R. Gwaltney,  G. Hawkins,  A. Heyden,  
 S. Hirata,  G. Kedziora,  F. J. Keil,  C. Kelley,  Jihan Kim,  R. A. King,  
 R. Z. Khaliullin,  P. P. Korambath,  W. Kurlancheek,  A. M. Lee,  M. S. Lee,  
 S. V. Levchenko,  Ching Yeh Lin,  D. Liotard,  R. C. Lochan,  I. Lotan,  
 P. E. Maslen,  N. Nair,  D. P. O'Neill,  D. Neuhauser,  E. Neuscamman,  
 C. M. Oana,  R. Olson,  B. Peters,  R. Peverati,  P. A. Pieniazek,  
 Y. M. Rhee,  J. Ritchie,  M. A. Rohrdanz,  E. Rosta,  N. J. Russ,  
 H. F. Schaefer III,  N. E. Schultz,  N. Shenvi,  A. C. Simmonett,  A. Sodt,  
 D. Stuck,  K. S. Thanthiriwatte,  V. Vanovschi,  Tao Wang,  A. Warshel,  
 C. F. Williams,  Q. Wu,  X. Xu,  W. Zhang

 Please cite Q-Chem as follows:
 Y. Shao et al., Mol. Phys. 113, 184-215 (2015)
 DOI: 10.1080/00268976.2014.952696

 Q-Chem 5.2.1 for Intel X86 EM64T Linux

 Parts of Q-Chem use Armadillo 8.300.2 (Tropical Shenanigans).
 http://arma.sourceforge.net/

 Q-Chem begins on Fri Jan 10 19:15:24 2020  

Host: 
0

     Scratch files written to /scratch/taweetham/qchem1833//
NAlpha2: 194
NElect   194
Mult     1
The previous job contains 0 fragments, simply inherited here

 Q-Chem warning in module libgen/rem_setup.C, line 2168:

 Setting Thresh to 1e-14


Checking the input file for inconsistencies... 	...done.

--------------------------------------------------------------
User input:
--------------------------------------------------------------

$MOLECULE
READ
$END

$REM
   JOB_TYPE 	FREQUENCY
   BASIS 	6-311++G**
   METHOD	B3LYP
   SCF_GUESS_ALWAYS     TRUE
   S2THRESH     15
   THRESH       15
   MEM_TOTAL    10000
$END

--------------------------------------------------------------
 ----------------------------------------------------------------
             Standard Nuclear Orientation (Angstroms)
    I     Atom           X                Y                Z
 ----------------------------------------------------------------
    1      C      -0.5385307066    -0.1064140717     0.3100137289
    2      C      -1.4107385512    -0.3699737033    -0.7568403013
    3      Cl     -0.7316415517    -0.7818400142    -2.3092197596
    4      C      -2.8038518235    -0.3024130106    -0.6055183890
    5      Cl     -3.8624968047    -0.6359137275    -1.9396454273
    6      C      -3.3255846186     0.0399131070     0.6479917122
    7      Cl     -5.0460514438     0.1463354694     0.9103659828
    8      C      -2.4830250250     0.3044071410     1.7197341052
    9      H      -2.8984124859     0.5677513152     2.6819260069
   10      C      -1.1090285578     0.2279323969     1.5427187595
   11      Cl     -0.0834825910     0.5728077968     2.9201780801
   12      C       0.9423295362    -0.1986078593     0.1442205476
   13      C       1.7026684500     0.9164066473    -0.2346557486
   14      Cl      0.9068820487     2.4373839456    -0.5375772839
   15      C       3.0911934886     0.7973606257    -0.3629651330
   16      Cl      4.0786240489     2.1588904606    -0.8281095341
   17      C       3.7225818633    -0.4186523436    -0.1176082115
   18      H       4.7959018864    -0.4997957569    -0.2177958894
   19      C       2.9562119501    -1.5142974379     0.2556508046
   20      Cl      3.7485696572    -3.0474208711     0.5640747440
   21      C       1.5775386179    -1.4161742968     0.3891227419
   22      H       0.9950656782    -2.2790107400     0.6835465503
 ----------------------------------------------------------------
 Molecular Point Group                 C1    NOp =  1
 Largest Abelian Subgroup              C1    NOp =  1
 Nuclear Repulsion Energy =        2358.17315930 hartrees
 There are       97 alpha and       97 beta electrons
 Requested basis set is 6-311++G(d,p)
 There are 178 shells and 495 basis functions

 Total QAlloc Memory Limit  10000 MB
 Mega-Array Size       188 MB
 MEM_STATIC part       192 MB
 A cutoff of  1.0D-15 yielded  11652 shell pairs
 There are    100038 function pairs (    107554 Cartesian)
 Smallest overlap matrix eigenvalue = 1.35E-07
 Linear dependence detected in AO basis
 Number of orthogonalized atomic orbitals = 490
 Maximum deviation from orthogonality = 6.789E-10
 Guess from superposition of atomic densities
 Warning:  Energy on first SCF cycle will be non-variational
 SAD guess density has 194.000000 electrons

 -----------------------------------------------------------------------
  General SCF calculation program by
  Eric Jon Sundstrom, Paul Horn, Yuezhi Mao, Dmitri Zuev, Alec White,
  David Stuck, Shaama M.S., Shane Yost, Joonho Lee, David Small,
  Daniel Levine, Susi Lehtola, Hugh Burton, Evgeny Epifanovsky,
  Bang C. Huynh
 -----------------------------------------------------------------------
 Exchange:     0.2000 Hartree-Fock + 0.0800 Slater + 0.7200 B88
 Correlation:  0.1900 VWN1RPA + 0.8100 LYP
 Using SG-1 standard quadrature grid
 A restricted SCF calculation will be
 performed using DIIS
 SCF converges when DIIS error is below 1.0e-08
 ---------------------------------------
  Cycle       Energy         DIIS error
 ---------------------------------------
    1   -3685.2011941611      2.73e-02  
    2   -3680.6330746249      1.96e-03  
    3   -3680.5545129678      2.44e-03  
    4   -3680.7373065461      5.93e-04  
    5   -3680.7469349572      2.65e-04  
    6   -3680.7488916102      9.24e-05  
    7   -3680.7491209629      3.17e-05  
    8   -3680.7491486357      1.03e-05  
    9   -3680.7491515363      3.68e-06  
   10   -3680.7491519610      8.10e-07  
   11   -3680.7491519800      2.29e-07  
   12   -3680.7491519810      1.06e-07  
   13   -3680.7491519815      3.56e-08  
   14   -3680.7491519816      9.56e-09  Convergence criterion met
 ---------------------------------------
 SCF time:   CPU 829.89s  wall 830.00s 
 SCF   energy in the final basis set =    -3680.7491519816
 Total energy in the final basis set =    -3680.7491519816

 --------------------------------------------------------------

                    Orbital Energies (a.u.)
 --------------------------------------------------------------

 Alpha MOs
 -- Occupied --
********-101.5822-101.5821-101.5806-101.5773-101.5771-101.5754 -10.2855
-10.2827 -10.2821 -10.2787 -10.2756 -10.2740 -10.2691 -10.2441 -10.2395
-10.2266 -10.2226 -10.2197  -9.4973  -9.4970  -9.4968  -9.4953  -9.4919
 -9.4918  -9.4899  -7.2621  -7.2619  -7.2619  -7.2602  -7.2569  -7.2567
 -7.2547  -7.2522  -7.2518  -7.2516  -7.2515  -7.2510  -7.2506  -7.2501
 -7.2495  -7.2467  -7.2467  -7.2460  -7.2460  -7.2447  -7.2443  -0.9660
 -0.9477  -0.9157  -0.9099  -0.9057  -0.8830  -0.8762  -0.8504  -0.8407
 -0.8027  -0.7651  -0.7544  -0.7459  -0.6734  -0.6442  -0.6317  -0.6185
 -0.5538  -0.5523  -0.5375  -0.5337  -0.5010  -0.4868  -0.4741  -0.4717
 -0.4667  -0.4625  -0.4511  -0.4415  -0.4272  -0.4179  -0.4131  -0.4031
 -0.3944  -0.3919  -0.3692  -0.3613  -0.3601  -0.3510  -0.3490  -0.3443
 -0.3381  -0.3350  -0.3332  -0.3278  -0.3235  -0.2856  -0.2824  -0.2723
 -0.2671
 -- Virtual --
 -0.0661  -0.0633  -0.0605  -0.0518  -0.0508  -0.0299  -0.0114  -0.0043
  0.0006   0.0027   0.0085   0.0117   0.0201   0.0229   0.0253   0.0334
  0.0399   0.0454   0.0479   0.0552   0.0577   0.0591   0.0677   0.0700
  0.0711   0.0815   0.0832   0.0843   0.0884   0.0896   0.0926   0.0948
  0.0989   0.1031   0.1064   0.1080   0.1120   0.1136   0.1168   0.1201
  0.1216   0.1225   0.1242   0.1293   0.1304   0.1360   0.1370   0.1402
  0.1428   0.1480   0.1515   0.1564   0.1594   0.1632   0.1674   0.1728
  0.1764   0.1841   0.1847   0.1876   0.1908   0.1955   0.1992   0.2076
  0.2098   0.2145   0.2191   0.2233   0.2270   0.2282   0.2316   0.2350
  0.2382   0.2422   0.2460   0.2497   0.2543   0.2565   0.2596   0.2601
  0.2660   0.2680   0.2717   0.2758   0.2812   0.2837   0.2852   0.2907
  0.2942   0.2968   0.3033   0.3079   0.3128   0.3188   0.3248   0.3291
  0.3381   0.3490   0.3609   0.3888   0.4097   0.4118   0.4237   0.4316
  0.4338   0.4454   0.4474   0.4524   0.4553   0.4578   0.4608   0.4636
  0.4708   0.4780   0.4824   0.4877   0.4931   0.4960   0.5042   0.5074
  0.5125   0.5159   0.5296   0.5402   0.5445   0.5661   0.5681   0.5733
  0.5748   0.5798   0.5905   0.5941   0.5966   0.6045   0.6118   0.6245
  0.6270   0.6303   0.6312   0.6360   0.6436   0.6477   0.6627   0.6692
  0.6741   0.6798   0.6821   0.6920   0.7003   0.7096   0.7267   0.7566
  0.7873   0.7941   0.8028   0.8160   0.8200   0.8260   0.8285   0.8316
  0.8342   0.8376   0.8402   0.8408   0.8449   0.8465   0.8530   0.8534
  0.8576   0.8589   0.8632   0.8662   0.8744   0.8797   0.8886   0.8916
  0.8986   0.9021   0.9046   0.9088   0.9206   0.9223   0.9253   0.9315
  0.9383   0.9440   0.9461   0.9476   0.9511   0.9604   0.9648   0.9661
  0.9744   0.9841   0.9920   0.9965   1.0127   1.0230   1.0263   1.0461
  1.0501   1.0588   1.0914   1.1024   1.1417   1.1426   1.1660   1.1867
  1.1980   1.2099   1.2174   1.2289   1.2338   1.2430   1.2453   1.2616
  1.2786   1.2814   1.2870   1.2919   1.2988   1.3030   1.3163   1.3432
  1.3536   1.3716   1.3767   1.4115   1.4429   1.4740   1.4797   1.4825
  1.5493   1.5591   1.5724   1.5798   1.5847   1.5943   1.6053   1.6336
  1.6576   1.6787   1.7097   1.7375   1.7507   1.7656   1.7853   1.8062
  1.8080   1.8175   1.8282   1.8471   1.8561   1.8786   1.9135   1.9203
  1.9321   1.9346   1.9635   1.9860   2.0006   2.0392   2.0394   2.0740
  2.0825   2.0855   2.1086   2.1782   2.1943   2.2253   2.2368   2.2405
  2.2489   2.2505   2.2595   2.2694   2.2764   2.2985   2.3041   2.3163
  2.3231   2.3278   2.3386   2.3767   2.4037   2.4221   2.4314   2.4364
  2.4583   2.4691   2.4822   2.4990   2.5125   2.5234   2.5488   2.5498
  2.5578   2.5814   2.6053   2.6212   2.6411   2.6572   2.6765   2.6893
  2.6981   2.7105   2.7310   2.7389   2.7451   2.7496   2.7642   2.8115
  2.8240   2.8286   2.8577   2.8906   2.9571   2.9691   3.0560   3.0754
  3.0844   3.0886   3.1139   3.1250   3.1393   3.1753   3.2050   3.2288
  3.2525   3.2845   3.3423   3.3922   3.4322   3.4987   3.6102   3.6495
  3.7017   3.7565   3.8021   3.8926   3.9592   4.0198   4.0944   4.3191
  4.7980   4.8096   9.7535   9.7702   9.7854   9.7907   9.8078   9.8379
  9.8561  23.3263  23.4854  23.8092  23.8228  23.8353  23.8839  23.9320
 23.9400  24.0072  24.0561  24.0788  24.1253  25.7713  25.7910  25.8191
 25.8335  25.8633  25.9459  25.9822  26.0919  26.1077  26.1492  26.1673
 26.2491  26.3483  26.3822  26.4967  26.5822  26.6499  26.6539  26.7181
 26.8489  27.0545 215.7453 215.7630 215.7803 215.7869 215.8077 215.8471
215.8656
 --------------------------------------------------------------

          Ground-State Mulliken Net Atomic Charges

     Atom                 Charge (a.u.)
  ----------------------------------------
      1 C                    -0.611839
      2 C                    -1.549031
      3 Cl                    0.606350
      4 C                     0.891300
      5 Cl                    0.589208
      6 C                    -0.133201
      7 Cl                    0.572400
      8 C                    -0.410899
      9 H                     0.238268
     10 C                    -0.516578
     11 Cl                    0.442382
     12 C                    -0.526892
     13 C                    -1.531159
     14 Cl                    0.490017
     15 C                     0.973469
     16 Cl                    0.533736
     17 C                    -0.929533
     18 H                     0.227311
     19 C                     0.512877
     20 Cl                    0.464374
     21 C                    -0.534627
     22 H                     0.202067
  ----------------------------------------
  Sum of atomic charges =     0.000000

 -----------------------------------------------------------------
                    Cartesian Multipole Moments
 -----------------------------------------------------------------
    Charge (ESU x 10^10)
                 0.0000
    Dipole Moment (Debye)
         X      -0.0523      Y      -0.5831      Z       0.9433
       Tot       1.1102
    Quadrupole Moments (Debye-Ang)
        XX    -155.6001     XY      -1.1513     YY    -159.2189
        XZ      -3.4043     YZ       0.4631     ZZ    -156.6470
    Octopole Moments (Debye-Ang^2)
       XXX      18.0519    XXY       6.5713    XYY     -10.0691
       YYY       8.1165    XXZ       1.8177    XYZ      -0.5484
       YYZ      -2.6346    XZZ     -12.6339    YZZ       3.3665
       ZZZ      -7.4557
    Hexadecapole Moments (Debye-Ang^3)
      XXXX   -7828.1031   XXXY       8.8050   XXYY   -1698.5210
      XYYY      17.3226   YYYY   -1986.8187   XXXZ     -15.3647
      XXYZ      15.1363   XYYZ       4.5635   YYYZ     -20.3005
      XXZZ   -1627.3837   XYZZ       5.6818   YYZZ    -664.6270
      XZZZ      13.9666   YZZZ      27.2619   ZZZZ   -1884.7590
 -----------------------------------------------------------------
 Calculating MO derivatives via CPSCF
    1     0    69    0.0175751  
    2     0    69    0.0054562  
    3     0    69    0.0006450  
    4     0    69    0.0000552  
    5    59    10    0.0000043  
    6    69     0    0.0000003  Converged
 Time for AOints: 1452.8 s (CPU) 1452.9 s (wall)
 ------------------------------------------------------------------------------
                     AOints        : Timing summary (seconds)
 ------------------------------------------------------------------------------
     job step          cpu (% of tot)      sys (% of tot)     wall (% of tot)
 ------------------------------------------------------------------------------
  AOints            0.1453E+04 ( 9.8)   0.1300E-04 ( 3.2)   0.1453E+04 ( 9.8)
 ------------------------------------------------------------------------------
   Grand Totals     0.1479E+05          0.4030E-03          0.1479E+05
 ------------------------------------------------------------------------------
 Polarizability Matrix (a.u.)
            1           2           3
    1-299.4054428   7.0561363  -1.4005797
    2   7.0561363-199.3697979  -0.2018054
    3  -1.4005797  -0.2018054-197.0961584
 Calculating analytic Hessian of the SCF energy

 Direct stationary perturbation theory relativistic correction:

 rels  =       5.538005137233
 relv  =     -21.445626666632
 rel2e =       5.968036497248
 E_rel =      -9.939585032150

 Hessian of the SCF Energy
            1           2           3           4           5           6
    1   0.6401933  -0.0129850  -0.0071364  -0.1873957  -0.0283729  -0.1176503
    2  -0.0129850   0.1977366   0.1091564  -0.0127487  -0.0664457  -0.0357857
    3  -0.0071364   0.1091564   0.5848032  -0.0591209  -0.0365161  -0.1991140
    4  -0.1873957  -0.0127487  -0.0591209   0.5922212   0.0018663   0.0382254
    5  -0.0283729  -0.0664457  -0.0365161   0.0018663   0.1407984   0.0968172
    6  -0.1176503  -0.0357857  -0.1991140   0.0382254   0.0968172   0.4871237
    7   0.0064116  -0.0016134  -0.0056031  -0.0583442   0.0106403   0.0401642
    8   0.0036433   0.0014738  -0.0114008   0.0110937  -0.0309916  -0.0290509
    9   0.0131671  -0.0115041  -0.0399883   0.0437042  -0.0297686  -0.1349687
   10  -0.0342473  -0.0162546  -0.0641647  -0.2874815   0.0169618   0.0496239
   11  -0.0031171   0.0068604   0.0112067   0.0016466  -0.0585213  -0.0116632
   12  -0.0147969   0.0096723   0.0401795  -0.0113861  -0.0098922  -0.0952890
   13  -0.0022699   0.0012149   0.0042667  -0.0252866  -0.0074972  -0.0306587
   14   0.0003631   0.0035215  -0.0006653  -0.0020709   0.0020491  -0.0030195
   15   0.0009205  -0.0005408   0.0017445  -0.0103005  -0.0032909  -0.0109949
   16   0.0004305  -0.0021191  -0.0085181  -0.0126703   0.0077110   0.0285285
   17  -0.0020024  -0.0040592  -0.0166647   0.0232266   0.0039795   0.0030969
   18  -0.0072654  -0.0167074  -0.0638282   0.0864599   0.0012530   0.0180287
   19  -0.0019907   0.0005818   0.0011471   0.0029358   0.0003810   0.0013921
   20   0.0000939  -0.0008469   0.0004873  -0.0007074   0.0032151  -0.0018357
   21   0.0002621   0.0004840   0.0010605  -0.0026159  -0.0017276  -0.0031869
   22  -0.0116293   0.0197151   0.0740800  -0.0587512  -0.0042259  -0.0233118
   23   0.0084246   0.0064188   0.0011262  -0.0046312  -0.0004078  -0.0015981
   24   0.0307044   0.0025481   0.0174901  -0.0226344  -0.0017675  -0.0084996
   25  -0.0050233   0.0000584  -0.0005711  -0.0009262  -0.0002014  -0.0007624
   26   0.0001830   0.0048021  -0.0008689  -0.0001447  -0.0009732   0.0003382
   27  -0.0001936  -0.0009309   0.0015671  -0.0006275   0.0003470   0.0001810
   28  -0.1485259   0.0140367   0.0460467   0.0641139   0.0017037   0.0137012
   29   0.0287420  -0.0731098  -0.0487396  -0.0135964   0.0023290  -0.0177315
   30   0.1037556  -0.0496224  -0.2438501  -0.0442197  -0.0154776  -0.0582282
   31   0.0020826  -0.0007957  -0.0025138  -0.0015213   0.0004537   0.0011465
   32  -0.0059838   0.0014961  -0.0096526   0.0014802   0.0035055  -0.0008191
   33  -0.0236923  -0.0093033  -0.0325209   0.0047639  -0.0010887   0.0004484
   34  -0.2137225   0.0074312   0.0164678  -0.0254112  -0.0004526  -0.0081077
   35   0.0084209  -0.0769841  -0.0006606  -0.0057619   0.0036184   0.0019011
   36   0.0153277  -0.0008397  -0.0787945  -0.0224864   0.0009250   0.0074965
   37  -0.0219509  -0.0238129   0.0091359  -0.0005953   0.0005833   0.0031717
   38  -0.0074914   0.0063466   0.0001065   0.0026791  -0.0008120  -0.0009680
   39   0.0053033   0.0023538   0.0025098  -0.0009371   0.0016296  -0.0015304
   40  -0.0019004  -0.0027514   0.0006537   0.0001976  -0.0014764   0.0003518
   41   0.0025208  -0.0015842  -0.0004603  -0.0011984  -0.0007747   0.0008813
   42  -0.0007559   0.0001586  -0.0023051  -0.0004243  -0.0003345  -0.0002066
   43  -0.0002797  -0.0015539   0.0010731  -0.0002269   0.0001674  -0.0001533
   44  -0.0024449  -0.0025951   0.0022471   0.0002354  -0.0001913   0.0003973
   45   0.0013670   0.0023212   0.0047231   0.0007587  -0.0003307  -0.0003712
   46   0.0001388  -0.0014105   0.0003446  -0.0001328   0.0000983   0.0006169
   47   0.0006121  -0.0004506   0.0000715  -0.0000611   0.0001195   0.0003616
   48  -0.0001656   0.0002860   0.0000724   0.0001031  -0.0001299  -0.0001086
   49   0.0009449  -0.0000645  -0.0001953  -0.0002144   0.0002451   0.0004654
   50  -0.0007564  -0.0013488   0.0000942   0.0000552   0.0003800  -0.0001432
   51  -0.0000827  -0.0000328  -0.0013593  -0.0001883   0.0004800   0.0001050
   52  -0.0001083   0.0000299  -0.0000117   0.0000318   0.0000005   0.0000284
   53  -0.0000013   0.0000626  -0.0000460   0.0000071  -0.0000104   0.0000262
   54  -0.0000079  -0.0000436  -0.0000958   0.0000019   0.0000300   0.0000179
   55   0.0013678   0.0025081  -0.0000585  -0.0003161  -0.0002714   0.0002232
   56   0.0030089  -0.0026773   0.0022002   0.0002001  -0.0003604  -0.0000110
   57  -0.0000865   0.0021103   0.0059951   0.0008988  -0.0012552  -0.0000750
   58   0.0001279   0.0011059  -0.0003326  -0.0001249   0.0001265   0.0004808
   59  -0.0005432  -0.0005566   0.0002432   0.0001108  -0.0000541  -0.0005304
   60   0.0001296   0.0000344   0.0000224   0.0000420   0.0001816   0.0000357
   61  -0.0234067   0.0288533  -0.0042934  -0.0001429   0.0015154   0.0028321
   62   0.0092314   0.0015192  -0.0002486  -0.0019382  -0.0006125  -0.0009757
   63   0.0011805  -0.0025511   0.0054324   0.0007559  -0.0004235  -0.0014327
   64   0.0007534   0.0005819  -0.0006935   0.0000424   0.0000435  -0.0003116
   65  -0.0015448   0.0004305  -0.0010193   0.0002652   0.0001551   0.0003119
   66  -0.0002826  -0.0012630  -0.0037469  -0.0007712   0.0003403   0.0005708
            7           8           9          10          11          12
    1   0.0064116   0.0036433   0.0131671  -0.0342473  -0.0031171  -0.0147969
    2  -0.0016134   0.0014738  -0.0115041  -0.0162546   0.0068604   0.0096723
    3  -0.0056031  -0.0114008  -0.0399883  -0.0641647   0.0112067   0.0401795
    4  -0.0583442   0.0110937   0.0437042  -0.2874815   0.0016466  -0.0113861
    5   0.0106403  -0.0309916  -0.0297686   0.0169618  -0.0585213  -0.0098922
    6   0.0401642  -0.0290509  -0.1349687   0.0496239  -0.0116632  -0.0952890
    7   0.0811019  -0.0168288  -0.0621233  -0.0150506   0.0086106   0.0321746
    8  -0.0168288   0.0245269   0.0481398   0.0032632   0.0014588  -0.0072382
    9  -0.0621233   0.0481398   0.1951063   0.0106217  -0.0065911  -0.0214926
   10  -0.0150506   0.0032632   0.0106217   0.5671787  -0.0183111  -0.0349363
   11   0.0086106   0.0014588  -0.0065911  -0.0183111   0.1372394   0.1110741
   12   0.0321746  -0.0072382  -0.0214926  -0.0349363   0.1110741   0.5262481
   13  -0.0076810  -0.0004261  -0.0024341  -0.0870863  -0.0153245  -0.0610518
   14   0.0014035  -0.0005805   0.0010063  -0.0151792  -0.0273851  -0.0233423
   15   0.0049207   0.0009265   0.0031049  -0.0609886  -0.0235343  -0.1153453
   16  -0.0030301   0.0001299  -0.0000906  -0.1236906   0.0270791   0.0962311
   17  -0.0009284   0.0038078  -0.0000913   0.0109289  -0.0712792  -0.0545258
   18  -0.0040992   0.0000935   0.0032708   0.0351059  -0.0532144  -0.2551123
   19  -0.0010328   0.0002290   0.0007510  -0.0314978   0.0019264   0.0045504
   20   0.0003890   0.0000248  -0.0001577   0.0078131   0.0025409  -0.0019812
   21   0.0013539  -0.0001660  -0.0004287   0.0268050  -0.0024611  -0.0039101
   22   0.0004850   0.0001820   0.0013200   0.0585732  -0.0116046  -0.0398246
   23   0.0002839  -0.0010435  -0.0003179   0.0012863   0.0028847  -0.0133533
   24   0.0012817  -0.0003537  -0.0020732   0.0092153  -0.0142724  -0.0473062
   25   0.0000867   0.0000044   0.0000352  -0.0019607  -0.0003868  -0.0020413
   26  -0.0000066  -0.0000553   0.0000070  -0.0006093   0.0047169  -0.0014543
   27  -0.0000057   0.0000376   0.0000877  -0.0028626  -0.0014751  -0.0007174
   28  -0.0018216  -0.0010313  -0.0049225  -0.0465877   0.0100321   0.0342501
   29  -0.0002436   0.0037878  -0.0001410   0.0102098  -0.0031152  -0.0072364
   30  -0.0015553  -0.0004773   0.0024633   0.0332840  -0.0071047  -0.0247672
   31   0.0003333  -0.0000624  -0.0001291   0.0014020  -0.0004037  -0.0012718
   32  -0.0001106  -0.0000159  -0.0005108  -0.0002378  -0.0006299   0.0002815
   33  -0.0003422  -0.0005215  -0.0018771  -0.0003874   0.0002441   0.0000788
   34  -0.0022315   0.0004911   0.0025102   0.0007712  -0.0003019  -0.0025077
   35  -0.0009495  -0.0022835  -0.0002865  -0.0004305   0.0051336  -0.0024090
   36  -0.0035026   0.0005554  -0.0023957  -0.0016804  -0.0019149  -0.0024312
   37   0.0000987  -0.0011103  -0.0010165  -0.0004151   0.0008484  -0.0001218
   38  -0.0003247  -0.0003297   0.0005629   0.0002637  -0.0003158   0.0003289
   39  -0.0015239  -0.0007353  -0.0004707   0.0001640  -0.0003866  -0.0002309
   40  -0.0001196  -0.0000386   0.0002073   0.0004145   0.0002008   0.0001226
   41   0.0001435   0.0002366  -0.0000385   0.0001420   0.0000122  -0.0001739
   42  -0.0000454  -0.0001214   0.0003296   0.0001506   0.0001038  -0.0001559
   43   0.0003948   0.0003677   0.0000647  -0.0001304   0.0000149  -0.0002320
   44   0.0002268  -0.0002200  -0.0001357  -0.0001146   0.0003751  -0.0002049
   45  -0.0000052   0.0000874   0.0000703   0.0000647   0.0003602   0.0002875
   46   0.0000266  -0.0000866  -0.0001869   0.0000900   0.0001662   0.0001972
   47  -0.0000333  -0.0000214  -0.0001383   0.0000435   0.0000282   0.0001890
   48   0.0000013   0.0000380  -0.0000115  -0.0000463  -0.0000629  -0.0000607
   49  -0.0001977  -0.0000930  -0.0002536   0.0000954  -0.0000773   0.0000273
   50  -0.0000392   0.0002199  -0.0000599   0.0000078  -0.0001345  -0.0000041
   51   0.0002408  -0.0001810   0.0001080   0.0000145  -0.0004457  -0.0000131
   52   0.0000064  -0.0000013  -0.0000144   0.0000060   0.0000068   0.0000059
   53  -0.0000025   0.0000041  -0.0000182   0.0000021   0.0000351  -0.0000006
   54  -0.0000057  -0.0000158  -0.0000385   0.0000030  -0.0000165   0.0000039
   55   0.0005971  -0.0003198   0.0003120  -0.0002063   0.0000092  -0.0002326
   56  -0.0001797  -0.0000757   0.0001503   0.0001656   0.0005364   0.0002546
   57   0.0000217   0.0003790  -0.0001374  -0.0000321   0.0008070  -0.0000194
   58   0.0000192   0.0000021  -0.0001853   0.0000670  -0.0000212   0.0002037
   59   0.0000196  -0.0000043   0.0001779  -0.0001019  -0.0001161  -0.0002529
   60  -0.0000285  -0.0000432  -0.0000353   0.0000150  -0.0000546   0.0000640
   61  -0.0000410   0.0005307  -0.0014248  -0.0001265  -0.0009383   0.0007095
   62  -0.0005095   0.0001041  -0.0002696   0.0000827  -0.0003086   0.0000811
   63  -0.0015358   0.0001635  -0.0003940   0.0001007  -0.0005452   0.0001399
   64  -0.0000125   0.0000610   0.0000870  -0.0001145  -0.0000529  -0.0000645
   65   0.0000532  -0.0000234  -0.0000149   0.0000665  -0.0000167   0.0001874
   66   0.0002179  -0.0001155  -0.0002289  -0.0000712  -0.0000533  -0.0001494
           13          14          15          16          17          18
    1  -0.0022699   0.0003631   0.0009205   0.0004305  -0.0020024  -0.0072654
    2   0.0012149   0.0035215  -0.0005408  -0.0021191  -0.0040592  -0.0167074
    3   0.0042667  -0.0006653   0.0017445  -0.0085181  -0.0166647  -0.0638282
    4  -0.0252866  -0.0020709  -0.0103005  -0.0126703   0.0232266   0.0864599
    5  -0.0074972   0.0020491  -0.0032909   0.0077110   0.0039795   0.0012530
    6  -0.0306587  -0.0030195  -0.0109949   0.0285285   0.0030969   0.0180287
    7  -0.0076810   0.0014035   0.0049207  -0.0030301  -0.0009284  -0.0040992
    8  -0.0004261  -0.0005805   0.0009265   0.0001299   0.0038078   0.0000935
    9  -0.0024341   0.0010063   0.0031049  -0.0000906  -0.0000913   0.0032708
   10  -0.0870863  -0.0151792  -0.0609886  -0.1236906   0.0109289   0.0351059
   11  -0.0153245  -0.0273851  -0.0235343   0.0270791  -0.0712792  -0.0532144
   12  -0.0610518  -0.0233423  -0.1153453   0.0962311  -0.0545258  -0.2551123
   13   0.1236888   0.0215397   0.0884853  -0.0023637  -0.0010754  -0.0046295
   14   0.0215397   0.0202350   0.0382671  -0.0067920   0.0007107  -0.0095076
   15   0.0884853   0.0382671   0.1624520  -0.0261453  -0.0090381  -0.0330340
   16  -0.0023637  -0.0067920  -0.0261453   0.5149034  -0.0007229   0.0306346
   17  -0.0010754   0.0007107  -0.0090381  -0.0007229   0.1473408   0.1260673
   18  -0.0046295  -0.0095076  -0.0330340   0.0306346   0.1260673   0.5928058
   19   0.0016865  -0.0000612   0.0001583  -0.1585929   0.0076247   0.0187486
   20   0.0017285  -0.0012762  -0.0010331   0.0066886  -0.0242950  -0.0050167
   21   0.0067651  -0.0011877  -0.0050443   0.0150532  -0.0048971  -0.0402703
   22   0.0004799   0.0015476   0.0055626  -0.1780347  -0.0149886  -0.0666817
   23   0.0004404   0.0032072  -0.0014357  -0.0317124  -0.0694215  -0.0494972
   24   0.0015292  -0.0013125  -0.0012370  -0.1306747  -0.0482038  -0.2495061
   25  -0.0000303  -0.0003489  -0.0013509   0.0090856  -0.0050596  -0.0186271
   26   0.0000010   0.0002245  -0.0002304   0.0024612   0.0017138  -0.0048017
   27  -0.0000135  -0.0002616  -0.0007041   0.0099308  -0.0053872  -0.0164661
   28   0.0000688  -0.0000731  -0.0001818  -0.0449841  -0.0183269  -0.0742205
   29   0.0000692  -0.0005763   0.0003749  -0.0030958   0.0085090   0.0120822
   30   0.0000859   0.0003430   0.0004554  -0.0158448   0.0101803   0.0427197
   31  -0.0006709  -0.0002727  -0.0010753  -0.0011427   0.0014045   0.0047792
   32  -0.0002670  -0.0003031  -0.0002392   0.0004322   0.0041218  -0.0007688
   33  -0.0010137  -0.0002273  -0.0012203   0.0012204  -0.0006019   0.0022744
   34   0.0000294   0.0000823   0.0004534  -0.0007880  -0.0000432   0.0001113
   35  -0.0004895   0.0001704  -0.0002358   0.0000792  -0.0011894  -0.0000261
   36  -0.0013434  -0.0001299  -0.0003097  -0.0002909  -0.0000612  -0.0013557
   37  -0.0003113   0.0000374  -0.0001881   0.0004482  -0.0002843  -0.0000430
   38   0.0005435   0.0001217   0.0003372  -0.0001957   0.0002881   0.0000990
   39  -0.0001674  -0.0000448   0.0000513   0.0000182   0.0001598   0.0001200
   40   0.0000527  -0.0000254  -0.0000123  -0.0000251   0.0001226  -0.0000421
   41  -0.0002040  -0.0000782  -0.0001116  -0.0000085   0.0000078  -0.0000077
   42   0.0000086   0.0000058   0.0000168   0.0000152  -0.0000204   0.0001913
   43   0.0002631   0.0000016   0.0001825  -0.0003408   0.0000430   0.0001400
   44   0.0002007   0.0000123   0.0001161  -0.0003177  -0.0001796   0.0001611
   45   0.0000550  -0.0000781  -0.0001057   0.0001272  -0.0002509   0.0000857
   46  -0.0001822  -0.0000368  -0.0001612   0.0002822  -0.0000784  -0.0001063
   47  -0.0001688  -0.0000231  -0.0001322   0.0002585  -0.0000151  -0.0001148
   48   0.0000651   0.0000259   0.0000638  -0.0000963   0.0000458   0.0000021
   49  -0.0002003  -0.0000197  -0.0001212   0.0002392   0.0000183  -0.0000909
   50   0.0000143  -0.0000048   0.0000416  -0.0000404   0.0000707  -0.0000156
   51  -0.0000663   0.0000569   0.0000412  -0.0000241   0.0001659  -0.0000797
   52   0.0000048  -0.0000006   0.0000019  -0.0000053  -0.0000066   0.0000021
   53  -0.0000070  -0.0000084  -0.0000078   0.0000057  -0.0000299   0.0000074
   54  -0.0000035  -0.0000023  -0.0000118  -0.0000005   0.0000086   0.0000100
   55   0.0002248   0.0000601   0.0001358  -0.0002974  -0.0000023   0.0001477
   56  -0.0002843  -0.0000767  -0.0002665   0.0005174  -0.0001800  -0.0001083
   57   0.0002388  -0.0000565   0.0000405  -0.0000644  -0.0000788   0.0001498
   58  -0.0001463  -0.0000401  -0.0001296   0.0002362  -0.0000029  -0.0000993
   59   0.0002193   0.0000615   0.0001850  -0.0003440   0.0000509   0.0001263
   60  -0.0000391  -0.0000019  -0.0000220   0.0000603  -0.0000125  -0.0000516
   61  -0.0002954  -0.0001176  -0.0001987   0.0004242   0.0001331  -0.0002504
   62  -0.0001610   0.0000233  -0.0000672  -0.0001125   0.0000949  -0.0000497
   63  -0.0000002   0.0001586   0.0001199  -0.0000367   0.0001168   0.0000535
   64   0.0000251   0.0000029   0.0000327  -0.0000796   0.0000222   0.0000265
   65  -0.0000663  -0.0000251  -0.0000844   0.0000944  -0.0000432  -0.0000518
   66  -0.0000780  -0.0000262  -0.0000612  -0.0000318  -0.0000068  -0.0000095
           19          20          21          22          23          24
    1  -0.0019907   0.0000939   0.0002621  -0.0116293   0.0084246   0.0307044
    2   0.0005818  -0.0008469   0.0004840   0.0197151   0.0064188   0.0025481
    3   0.0011471   0.0004873   0.0010605   0.0740800   0.0011262   0.0174901
    4   0.0029358  -0.0007074  -0.0026159  -0.0587512  -0.0046312  -0.0226344
    5   0.0003810   0.0032151  -0.0017276  -0.0042259  -0.0004078  -0.0017675
    6   0.0013921  -0.0018357  -0.0031869  -0.0233118  -0.0015981  -0.0084996
    7  -0.0010328   0.0003890   0.0013539   0.0004850   0.0002839   0.0012817
    8   0.0002290   0.0000248  -0.0001660   0.0001820  -0.0010435  -0.0003537
    9   0.0007510  -0.0001577  -0.0004287   0.0013200  -0.0003179  -0.0020732
   10  -0.0314978   0.0078131   0.0268050   0.0585732   0.0012863   0.0092153
   11   0.0019264   0.0025409  -0.0024611  -0.0116046   0.0028847  -0.0142724
   12   0.0045504  -0.0019812  -0.0039101  -0.0398246  -0.0133533  -0.0473062
   13   0.0016865   0.0017285   0.0067651   0.0004799   0.0004404   0.0015292
   14  -0.0000612  -0.0012762  -0.0011877   0.0015476   0.0032072  -0.0013125
   15   0.0001583  -0.0010331  -0.0050443   0.0055626  -0.0014357  -0.0012370
   16  -0.1585929   0.0066886   0.0150532  -0.1780347  -0.0317124  -0.1306747
   17   0.0076247  -0.0242950  -0.0048971  -0.0149886  -0.0694215  -0.0482038
   18   0.0187486  -0.0050167  -0.0402703  -0.0666817  -0.0494972  -0.2495061
   19   0.2306326  -0.0113226  -0.0259965  -0.0450126   0.0017375   0.0024468
   20  -0.0113226   0.0142162   0.0098523  -0.0041265   0.0048078   0.0003537
   21  -0.0259965   0.0098523   0.0466407  -0.0197545   0.0008050   0.0060427
   22  -0.0450126  -0.0041265  -0.0197545   0.6796511  -0.0203726  -0.0303803
   23   0.0017375   0.0048078   0.0008050  -0.0203726   0.1603191   0.1539168
   24   0.0024468   0.0003537   0.0060427  -0.0303803   0.1539168   0.6986731
   25   0.0004737  -0.0003490  -0.0011406  -0.0970172   0.0281180   0.1010112
   26   0.0001710  -0.0024421   0.0009562   0.0280457  -0.0519519  -0.0687937
   27   0.0008951   0.0009074   0.0010593   0.1008833  -0.0688000  -0.2855139
   28   0.0043092  -0.0000919  -0.0001811  -0.3225066   0.0248066   0.0724358
   29  -0.0009530   0.0041371  -0.0017351   0.0076318  -0.0634927  -0.0166222
   30  -0.0035288  -0.0016136  -0.0019418   0.0096072  -0.0148452  -0.1143940
   31  -0.0015508  -0.0001234  -0.0006109  -0.0274005  -0.0089367  -0.0360612
   32  -0.0001477   0.0000576  -0.0000276  -0.0024187   0.0038076  -0.0029267
   33  -0.0007426  -0.0000213  -0.0001196  -0.0123637  -0.0035545  -0.0096190
   34   0.0009801  -0.0000672  -0.0001447   0.0017577   0.0004257   0.0005464
   35  -0.0000048  -0.0001295   0.0000771   0.0002937   0.0049307  -0.0020900
   36  -0.0000292   0.0000769   0.0001686   0.0012700  -0.0027356  -0.0042624
   37  -0.0005076   0.0000418   0.0000733  -0.0006069   0.0009296   0.0001998
   38   0.0004144  -0.0000579  -0.0000605   0.0003642  -0.0005544  -0.0008472
   39  -0.0000143  -0.0000011  -0.0000195  -0.0002219   0.0001078   0.0001507
   40  -0.0000833  -0.0000067   0.0000178   0.0003641   0.0000138  -0.0002823
   41  -0.0001797   0.0000159   0.0000227  -0.0000059   0.0001051   0.0002998
   42   0.0000532  -0.0000038  -0.0000070  -0.0002710  -0.0001011  -0.0001655
   43   0.0003496  -0.0000250  -0.0000629   0.0000935   0.0000124  -0.0000767
   44   0.0001626   0.0000020  -0.0000307   0.0000631   0.0002491  -0.0000647
   45  -0.0001290   0.0000390   0.0000381  -0.0000039   0.0000981   0.0002076
   46  -0.0003231   0.0000198   0.0000592  -0.0000507   0.0001204   0.0000527
   47  -0.0002614   0.0000195   0.0000467  -0.0000856   0.0000275   0.0000886
   48   0.0001069  -0.0000145  -0.0000195   0.0000442  -0.0000329  -0.0000026
   49  -0.0001913   0.0000072   0.0000292  -0.0000235   0.0000493   0.0002343
   50   0.0000514  -0.0000128  -0.0000102   0.0000059   0.0000274  -0.0000694
   51   0.0000472  -0.0000229  -0.0000239  -0.0000471   0.0000427  -0.0000834
   52   0.0000005   0.0000005  -0.0000003   0.0000089   0.0000011  -0.0000150
   53  -0.0000099   0.0000019  -0.0000003  -0.0000043   0.0000175  -0.0000053
   54   0.0000010  -0.0000037  -0.0000047  -0.0000002   0.0000156  -0.0000166
   55   0.0002831  -0.0000119  -0.0000577   0.0000050  -0.0000908   0.0000086
   56  -0.0004151   0.0000380   0.0000781  -0.0001362   0.0000784   0.0002030
   57   0.0000374   0.0000235   0.0000070   0.0000120  -0.0004678   0.0003478
   58  -0.0002618   0.0000166   0.0000462  -0.0000491  -0.0000434   0.0000766
   59   0.0003591  -0.0000210  -0.0000644   0.0000888   0.0000173  -0.0000927
   60  -0.0000635   0.0000053   0.0000142  -0.0000142   0.0000455   0.0000169
   61  -0.0006802   0.0000412   0.0001140  -0.0002894  -0.0008185   0.0003963
   62  -0.0001489  -0.0000065   0.0000274   0.0000001   0.0000287   0.0001774
   63   0.0001383  -0.0000273  -0.0000367   0.0000127   0.0005137   0.0000030
   64   0.0000738  -0.0000089  -0.0000141  -0.0000511  -0.0000443  -0.0000172
   65  -0.0001343   0.0000111   0.0000190   0.0000267  -0.0000597  -0.0001661
   66   0.0000306  -0.0000129  -0.0000179   0.0000820   0.0000687  -0.0002518
           25          26          27          28          29          30
    1  -0.0050233   0.0001830  -0.0001936  -0.1485259   0.0287420   0.1037556
    2   0.0000584   0.0048021  -0.0009309   0.0140367  -0.0731098  -0.0496224
    3  -0.0005711  -0.0008689   0.0015671   0.0460467  -0.0487396  -0.2438501
    4  -0.0009262  -0.0001447  -0.0006275   0.0641139  -0.0135964  -0.0442197
    5  -0.0002014  -0.0009732   0.0003470   0.0017037   0.0023290  -0.0154776
    6  -0.0007624   0.0003382   0.0001810   0.0137012  -0.0177315  -0.0582282
    7   0.0000867  -0.0000066  -0.0000057  -0.0018216  -0.0002436  -0.0015553
    8   0.0000044  -0.0000553   0.0000376  -0.0010313   0.0037878  -0.0004773
    9   0.0000352   0.0000070   0.0000877  -0.0049225  -0.0001410   0.0024633
   10  -0.0019607  -0.0006093  -0.0028626  -0.0465877   0.0102098   0.0332840
   11  -0.0003868   0.0047169  -0.0014751   0.0100321  -0.0031152  -0.0071047
   12  -0.0020413  -0.0014543  -0.0007174   0.0342501  -0.0072364  -0.0247672
   13  -0.0000303   0.0000010  -0.0000135   0.0000688   0.0000692   0.0000859
   14  -0.0003489   0.0002245  -0.0002616  -0.0000731  -0.0005763   0.0003430
   15  -0.0013509  -0.0002304  -0.0007041  -0.0001818   0.0003749   0.0004554
   16   0.0090856   0.0024612   0.0099308  -0.0449841  -0.0030958  -0.0158448
   17  -0.0050596   0.0017138  -0.0053872  -0.0183269   0.0085090   0.0101803
   18  -0.0186271  -0.0048017  -0.0164661  -0.0742205   0.0120822   0.0427197
   19   0.0004737   0.0001710   0.0008951   0.0043092  -0.0009530  -0.0035288
   20  -0.0003490  -0.0024421   0.0009074  -0.0000919   0.0041371  -0.0016136
   21  -0.0011406   0.0009562   0.0010593  -0.0001811  -0.0017351  -0.0019418
   22  -0.0970172   0.0280457   0.1008833  -0.3225066   0.0076318   0.0096072
   23   0.0281180  -0.0519519  -0.0688000   0.0248066  -0.0634927  -0.0148452
   24   0.1010112  -0.0687937  -0.2855139   0.0724358  -0.0166222  -0.1143940
   25   0.1029186  -0.0296699  -0.1054532  -0.0079992   0.0074108   0.0272141
   26  -0.0296699   0.0434040   0.0753718  -0.0000639   0.0026115  -0.0013302
   27  -0.1054532   0.0753718   0.2991321  -0.0012852  -0.0006717   0.0003924
   28  -0.0079992  -0.0000639  -0.0012852   0.6050960  -0.0249852  -0.0610447
   29   0.0074108   0.0026115  -0.0006717  -0.0249852   0.1460002   0.1033239
   30   0.0272141  -0.0013302   0.0003924  -0.0610447   0.1033239   0.5071527
   31   0.0007206  -0.0003210  -0.0011861  -0.0808261  -0.0136144  -0.0538191
   32   0.0001041  -0.0023379   0.0008865  -0.0138746  -0.0282696  -0.0220373
   33   0.0005251   0.0008779   0.0007858  -0.0531762  -0.0218259  -0.1088989
   34   0.0000780  -0.0000862  -0.0001208  -0.0166030   0.0053202   0.0132068
   35   0.0002281   0.0002391  -0.0000223   0.0076045   0.0031025  -0.0019206
   36   0.0011914  -0.0000558   0.0001685   0.0288435  -0.0009650   0.0002509
   37  -0.0002039   0.0000842  -0.0000086  -0.0014455  -0.0013453  -0.0030191
   38   0.0002715   0.0001323  -0.0000605   0.0029484  -0.0012524   0.0004283
   39  -0.0000358   0.0000246   0.0000310  -0.0004834  -0.0015009  -0.0003210
   40   0.0000623   0.0000031   0.0000023   0.0003989  -0.0011857   0.0003016
   41  -0.0001000  -0.0000944   0.0000338  -0.0010342  -0.0007509  -0.0003111
   42   0.0000473   0.0000135  -0.0000060   0.0009175   0.0008832  -0.0003861
   43   0.0000162   0.0000000   0.0000156  -0.0003616   0.0002145   0.0001838
   44  -0.0000167   0.0000286   0.0000140  -0.0002237  -0.0001985  -0.0002631
   45  -0.0000728   0.0000226  -0.0000389  -0.0007301   0.0000302  -0.0000569
   46  -0.0000416  -0.0000034  -0.0000022  -0.0003272  -0.0001714  -0.0006054
   47  -0.0000369  -0.0000109  -0.0000029  -0.0002060  -0.0000354  -0.0004066
   48   0.0000095  -0.0000061   0.0000050   0.0000191   0.0001649   0.0001565
   49  -0.0000618  -0.0000059  -0.0000235  -0.0003493  -0.0001105  -0.0005158
   50   0.0000252  -0.0000360   0.0000070   0.0001856   0.0001630   0.0000824
   51   0.0000347   0.0000087   0.0000107   0.0002427  -0.0003013   0.0002469
   52   0.0000023   0.0000002   0.0000002   0.0000242  -0.0000150  -0.0000169
   53  -0.0000011  -0.0000014   0.0000005  -0.0000004  -0.0000152  -0.0000007
   54   0.0000020  -0.0000015  -0.0000005   0.0000013  -0.0000143   0.0000523
   55  -0.0000116   0.0000227   0.0000265  -0.0005482  -0.0000146  -0.0000209
   56  -0.0000697   0.0000181  -0.0000351  -0.0002932   0.0002549  -0.0002962
   57  -0.0000963  -0.0000279  -0.0000116  -0.0008295   0.0009646  -0.0003580
   58  -0.0000335   0.0000039  -0.0000035  -0.0002711  -0.0001795  -0.0004659
   59   0.0000420  -0.0000145   0.0000119   0.0002436   0.0001116   0.0005505
   60  -0.0000060   0.0000091  -0.0000024  -0.0000953  -0.0001528  -0.0000568
   61  -0.0001465  -0.0000727   0.0000292  -0.0011445  -0.0002352  -0.0033472
   62  -0.0000495   0.0000307   0.0000252  -0.0018866  -0.0000991   0.0009290
   63   0.0000373  -0.0000423   0.0000326   0.0000526  -0.0000860  -0.0012203
   64   0.0000119   0.0000075   0.0000030   0.0002964   0.0001477   0.0003658
   65   0.0000272  -0.0000044   0.0000045   0.0005383  -0.0000949  -0.0001260
   66   0.0000496  -0.0000167   0.0000076   0.0006409  -0.0000989   0.0005879
           31          32          33          34          35          36
    1   0.0020826  -0.0059838  -0.0236923  -0.2137225   0.0084209   0.0153277
    2  -0.0007957   0.0014961  -0.0093033   0.0074312  -0.0769841  -0.0008397
    3  -0.0025138  -0.0096526  -0.0325209   0.0164678  -0.0006606  -0.0787945
    4  -0.0015213   0.0014802   0.0047639  -0.0254112  -0.0057619  -0.0224864
    5   0.0004537   0.0035055  -0.0010887  -0.0004526   0.0036184   0.0009250
    6   0.0011465  -0.0008191   0.0004484  -0.0081077   0.0019011   0.0074965
    7   0.0003333  -0.0001106  -0.0003422  -0.0022315  -0.0009495  -0.0035026
    8  -0.0000624  -0.0000159  -0.0005215   0.0004911  -0.0022835   0.0005554
    9  -0.0001291  -0.0005108  -0.0018771   0.0025102  -0.0002865  -0.0023957
   10   0.0014020  -0.0002378  -0.0003874   0.0007712  -0.0004305  -0.0016804
   11  -0.0004037  -0.0006299   0.0002441  -0.0003019   0.0051336  -0.0019149
   12  -0.0012718   0.0002815   0.0000788  -0.0025077  -0.0024090  -0.0024312
   13  -0.0006709  -0.0002670  -0.0010137   0.0000294  -0.0004895  -0.0013434
   14  -0.0002727  -0.0003031  -0.0002273   0.0000823   0.0001704  -0.0001299
   15  -0.0010753  -0.0002392  -0.0012203   0.0004534  -0.0002358  -0.0003097
   16  -0.0011427   0.0004322   0.0012204  -0.0007880   0.0000792  -0.0002909
   17   0.0014045   0.0041218  -0.0006019  -0.0000432  -0.0011894  -0.0000612
   18   0.0047792  -0.0007688   0.0022744   0.0001113  -0.0000261  -0.0013557
   19  -0.0015508  -0.0001477  -0.0007426   0.0009801  -0.0000048  -0.0000292
   20  -0.0001234   0.0000576  -0.0000213  -0.0000672  -0.0001295   0.0000769
   21  -0.0006109  -0.0000276  -0.0001196  -0.0001447   0.0000771   0.0001686
   22  -0.0274005  -0.0024187  -0.0123637   0.0017577   0.0002937   0.0012700
   23  -0.0089367   0.0038076  -0.0035545   0.0004257   0.0049307  -0.0027356
   24  -0.0360612  -0.0029267  -0.0096190   0.0005464  -0.0020900  -0.0042624
   25   0.0007206   0.0001041   0.0005251   0.0000780   0.0002281   0.0011914
   26  -0.0003210  -0.0023379   0.0008779  -0.0000862   0.0002391  -0.0000558
   27  -0.0011861   0.0008865   0.0007858  -0.0001208  -0.0000223   0.0001685
   28  -0.0808261  -0.0138746  -0.0531762  -0.0166030   0.0076045   0.0288435
   29  -0.0136144  -0.0282696  -0.0218259   0.0053202   0.0031025  -0.0009650
   30  -0.0538191  -0.0220373  -0.1088989   0.0132068  -0.0019206   0.0002509
   31   0.1084516   0.0214856   0.0860011  -0.0019528   0.0007672   0.0029677
   32   0.0214856   0.0209075   0.0364268  -0.0009826  -0.0022705  -0.0005093
   33   0.0860011   0.0364268   0.1540751  -0.0025252   0.0004101  -0.0018591
   34  -0.0019528  -0.0009826  -0.0025252   0.6260341  -0.0225112  -0.0486667
   35   0.0007672  -0.0022705   0.0004101  -0.0225112   0.6010918  -0.1079420
   36   0.0029677  -0.0005093  -0.0018591  -0.0486667  -0.1079420   0.2107920
   37   0.0007864  -0.0002987   0.0010261  -0.1692668  -0.0493931   0.0255829
   38   0.0002649  -0.0002649  -0.0008610  -0.1105957  -0.2125446   0.0522837
   39   0.0010934   0.0007082  -0.0009089   0.0413226   0.0448918  -0.0772714
   40  -0.0001144  -0.0000430  -0.0000597   0.0054177  -0.0027618   0.0004785
   41   0.0001688   0.0003602   0.0000153   0.0183383  -0.0377579   0.0086888
   42   0.0000369   0.0000294   0.0002377  -0.0049481   0.0111357   0.0015026
   43   0.0003338   0.0001991  -0.0003195  -0.0299453  -0.0737514   0.0233912
   44   0.0002186  -0.0001422   0.0001752  -0.0192759   0.0379735  -0.0060350
   45  -0.0002353  -0.0000596   0.0000087   0.0090491   0.0002296   0.0048747
   46   0.0000635   0.0000123   0.0002117  -0.0030225   0.0051997  -0.0005651
   47  -0.0000134   0.0000408   0.0001323   0.0002891   0.0018022   0.0004770
   48  -0.0000019  -0.0000617  -0.0000901   0.0007084  -0.0000770   0.0036737
   49  -0.0001267   0.0000784   0.0003017  -0.0009346  -0.0044351   0.0010588
   50  -0.0001179   0.0002456  -0.0000073  -0.0037774  -0.0617090   0.0160512
   51  -0.0001035   0.0000630   0.0000527   0.0008865   0.0161474  -0.0060598
   52   0.0000050   0.0000035   0.0000021   0.0006453  -0.0001302  -0.0001762
   53  -0.0000004   0.0000071  -0.0000084   0.0000238  -0.0011143  -0.0000269
   54  -0.0000049  -0.0000108  -0.0000461  -0.0002053  -0.0000284  -0.0011938
   55   0.0005400  -0.0004669  -0.0002624  -0.0223545   0.0841607  -0.0184369
   56  -0.0002447  -0.0002374   0.0000186   0.0294367   0.0217279  -0.0072396
   57  -0.0000527  -0.0001268   0.0000742  -0.0043324  -0.0135630   0.0113054
   58   0.0000540   0.0000956   0.0001679  -0.0031147  -0.0041112   0.0019142
   59  -0.0000018  -0.0000706  -0.0001994   0.0006690   0.0026289   0.0002745
   60   0.0000139   0.0000273   0.0000140   0.0006611   0.0008349   0.0037895
   61   0.0006550   0.0009266   0.0008107  -0.1565128   0.0448675  -0.0006475
   62   0.0001738  -0.0000036  -0.0000159   0.1099948  -0.2697322   0.0422542
   63   0.0012280  -0.0006540  -0.0007520  -0.0174757   0.0498668  -0.0699363
   64  -0.0001217   0.0000141  -0.0001457   0.0101487   0.0131140  -0.0042031
   65  -0.0000303  -0.0000041  -0.0000629  -0.0144160  -0.0167024   0.0068651
   66  -0.0002008  -0.0000181  -0.0001375   0.0031106   0.0037674   0.0018462
           37          38          39          40          41          42
    1  -0.0219509  -0.0074914   0.0053033  -0.0019004   0.0025208  -0.0007559
    2  -0.0238129   0.0063466   0.0023538  -0.0027514  -0.0015842   0.0001586
    3   0.0091359   0.0001065   0.0025098   0.0006537  -0.0004603  -0.0023051
    4  -0.0005953   0.0026791  -0.0009371   0.0001976  -0.0011984  -0.0004243
    5   0.0005833  -0.0008120   0.0016296  -0.0014764  -0.0007747  -0.0003345
    6   0.0031717  -0.0009680  -0.0015304   0.0003518   0.0008813  -0.0002066
    7   0.0000987  -0.0003247  -0.0015239  -0.0001196   0.0001435  -0.0000454
    8  -0.0011103  -0.0003297  -0.0007353  -0.0000386   0.0002366  -0.0001214
    9  -0.0010165   0.0005629  -0.0004707   0.0002073  -0.0000385   0.0003296
   10  -0.0004151   0.0002637   0.0001640   0.0004145   0.0001420   0.0001506
   11   0.0008484  -0.0003158  -0.0003866   0.0002008   0.0000122   0.0001038
   12  -0.0001218   0.0003289  -0.0002309   0.0001226  -0.0001739  -0.0001559
   13  -0.0003113   0.0005435  -0.0001674   0.0000527  -0.0002040   0.0000086
   14   0.0000374   0.0001217  -0.0000448  -0.0000254  -0.0000782   0.0000058
   15  -0.0001881   0.0003372   0.0000513  -0.0000123  -0.0001116   0.0000168
   16   0.0004482  -0.0001957   0.0000182  -0.0000251  -0.0000085   0.0000152
   17  -0.0002843   0.0002881   0.0001598   0.0001226   0.0000078  -0.0000204
   18  -0.0000430   0.0000990   0.0001200  -0.0000421  -0.0000077   0.0001913
   19  -0.0005076   0.0004144  -0.0000143  -0.0000833  -0.0001797   0.0000532
   20   0.0000418  -0.0000579  -0.0000011  -0.0000067   0.0000159  -0.0000038
   21   0.0000733  -0.0000605  -0.0000195   0.0000178   0.0000227  -0.0000070
   22  -0.0006069   0.0003642  -0.0002219   0.0003641  -0.0000059  -0.0002710
   23   0.0009296  -0.0005544   0.0001078   0.0000138   0.0001051  -0.0001011
   24   0.0001998  -0.0008472   0.0001507  -0.0002823   0.0002998  -0.0001655
   25  -0.0002039   0.0002715  -0.0000358   0.0000623  -0.0001000   0.0000473
   26   0.0000842   0.0001323   0.0000246   0.0000031  -0.0000944   0.0000135
   27  -0.0000086  -0.0000605   0.0000310   0.0000023   0.0000338  -0.0000060
   28  -0.0014455   0.0029484  -0.0004834   0.0003989  -0.0010342   0.0009175
   29  -0.0013453  -0.0012524  -0.0015009  -0.0011857  -0.0007509   0.0008832
   30  -0.0030191   0.0004283  -0.0003210   0.0003016  -0.0003111  -0.0003861
   31   0.0007864   0.0002649   0.0010934  -0.0001144   0.0001688   0.0000369
   32  -0.0002987  -0.0002649   0.0007082  -0.0000430   0.0003602   0.0000294
   33   0.0010261  -0.0008610  -0.0009089  -0.0000597   0.0000153   0.0002377
   34  -0.1692668  -0.1105957   0.0413226   0.0054177   0.0183383  -0.0049481
   35  -0.0493931  -0.2125446   0.0448918  -0.0027618  -0.0377579   0.0111357
   36   0.0255829   0.0522837  -0.0772714   0.0004785   0.0086888   0.0015026
   37   0.5847168   0.0219641  -0.0593125  -0.0638978   0.0498499  -0.0082952
   38   0.0219641   0.4976268  -0.1018320   0.0469207  -0.1313528   0.0232006
   39  -0.0593125  -0.1018320   0.1507836  -0.0076355   0.0226762  -0.0269110
   40  -0.0638978   0.0469207  -0.0076355   0.0865346  -0.0735280   0.0106506
   41   0.0498499  -0.1313528   0.0226762  -0.0735280   0.1885321  -0.0377459
   42  -0.0082952   0.0232006  -0.0269110   0.0106506  -0.0377459   0.0196119
   43  -0.2926321   0.0495096   0.0138614  -0.0164094   0.0099448  -0.0003811
   44  -0.0122061  -0.0953273   0.0106289   0.0333539  -0.0199617   0.0021096
   45   0.0297159   0.0036594  -0.0654837  -0.0064390   0.0047643   0.0025197
   46  -0.0213069  -0.0310469   0.0108143  -0.0061803  -0.0024553   0.0012070
   47  -0.0081083  -0.0120783   0.0049119   0.0035822   0.0032782  -0.0015337
   48   0.0048791   0.0074990   0.0008302  -0.0003190  -0.0007842  -0.0007287
   49  -0.0167939   0.0270387  -0.0041703  -0.0041333   0.0010620   0.0006220
   50   0.0777977   0.0214767  -0.0124212  -0.0035371   0.0027044   0.0006517
   51  -0.0173559  -0.0065171   0.0120348   0.0018280   0.0001401   0.0034179
   52   0.0008229   0.0017447   0.0000734  -0.0000945   0.0000574   0.0000164
   53   0.0009495  -0.0031994   0.0021650   0.0013944  -0.0007008   0.0000626
   54   0.0003350   0.0020807   0.0049423  -0.0003367   0.0002194   0.0001554
   55  -0.0611970  -0.0278665   0.0135417   0.0009579  -0.0000083  -0.0001193
   56  -0.0271751  -0.0125347   0.0046706  -0.0000258   0.0004744  -0.0001729
   57   0.0133302   0.0047681  -0.0093258  -0.0001442  -0.0001867  -0.0001315
   58   0.0017153   0.0007425  -0.0004020  -0.0003615   0.0009158  -0.0002502
   59   0.0007796   0.0002004  -0.0001470   0.0009491  -0.0016128   0.0001853
   60  -0.0004079  -0.0001532   0.0000001  -0.0002578   0.0001896  -0.0004897
   61   0.0632155   0.0195119  -0.0114722  -0.0012265  -0.0055594   0.0020556
   62  -0.0330669  -0.0541558   0.0204949  -0.0010352   0.0000831   0.0011275
   63   0.0023050   0.0142671   0.0053050   0.0008777   0.0016748   0.0033608
   64  -0.0006921   0.0023310   0.0001895   0.0001462   0.0011387  -0.0002908
   65   0.0029247  -0.0014134   0.0016499  -0.0001264  -0.0011417   0.0003665
   66   0.0000049   0.0016761   0.0057196   0.0000363   0.0002137   0.0001496
           43          44          45          46          47          48
    1  -0.0002797  -0.0024449   0.0013670   0.0001388   0.0006121  -0.0001656
    2  -0.0015539  -0.0025951   0.0023212  -0.0014105  -0.0004506   0.0002860
    3   0.0010731   0.0022471   0.0047231   0.0003446   0.0000715   0.0000724
    4  -0.0002269   0.0002354   0.0007587  -0.0001328  -0.0000611   0.0001031
    5   0.0001674  -0.0001913  -0.0003307   0.0000983   0.0001195  -0.0001299
    6  -0.0001533   0.0003973  -0.0003712   0.0006169   0.0003616  -0.0001086
    7   0.0003948   0.0002268  -0.0000052   0.0000266  -0.0000333   0.0000013
    8   0.0003677  -0.0002200   0.0000874  -0.0000866  -0.0000214   0.0000380
    9   0.0000647  -0.0001357   0.0000703  -0.0001869  -0.0001383  -0.0000115
   10  -0.0001304  -0.0001146   0.0000647   0.0000900   0.0000435  -0.0000463
   11   0.0000149   0.0003751   0.0003602   0.0001662   0.0000282  -0.0000629
   12  -0.0002320  -0.0002049   0.0002875   0.0001972   0.0001890  -0.0000607
   13   0.0002631   0.0002007   0.0000550  -0.0001822  -0.0001688   0.0000651
   14   0.0000016   0.0000123  -0.0000781  -0.0000368  -0.0000231   0.0000259
   15   0.0001825   0.0001161  -0.0001057  -0.0001612  -0.0001322   0.0000638
   16  -0.0003408  -0.0003177   0.0001272   0.0002822   0.0002585  -0.0000963
   17   0.0000430  -0.0001796  -0.0002509  -0.0000784  -0.0000151   0.0000458
   18   0.0001400   0.0001611   0.0000857  -0.0001063  -0.0001148   0.0000021
   19   0.0003496   0.0001626  -0.0001290  -0.0003231  -0.0002614   0.0001069
   20  -0.0000250   0.0000020   0.0000390   0.0000198   0.0000195  -0.0000145
   21  -0.0000629  -0.0000307   0.0000381   0.0000592   0.0000467  -0.0000195
   22   0.0000935   0.0000631  -0.0000039  -0.0000507  -0.0000856   0.0000442
   23   0.0000124   0.0002491   0.0000981   0.0001204   0.0000275  -0.0000329
   24  -0.0000767  -0.0000647   0.0002076   0.0000527   0.0000886  -0.0000026
   25   0.0000162  -0.0000167  -0.0000728  -0.0000416  -0.0000369   0.0000095
   26   0.0000000   0.0000286   0.0000226  -0.0000034  -0.0000109  -0.0000061
   27   0.0000156   0.0000140  -0.0000389  -0.0000022  -0.0000029   0.0000050
   28  -0.0003616  -0.0002237  -0.0007301  -0.0003272  -0.0002060   0.0000191
   29   0.0002145  -0.0001985   0.0000302  -0.0001714  -0.0000354   0.0001649
   30   0.0001838  -0.0002631  -0.0000569  -0.0006054  -0.0004066   0.0001565
   31   0.0003338   0.0002186  -0.0002353   0.0000635  -0.0000134  -0.0000019
   32   0.0001991  -0.0001422  -0.0000596   0.0000123   0.0000408  -0.0000617
   33  -0.0003195   0.0001752   0.0000087   0.0002117   0.0001323  -0.0000901
   34  -0.0299453  -0.0192759   0.0090491  -0.0030225   0.0002891   0.0007084
   35  -0.0737514   0.0379735   0.0002296   0.0051997   0.0018022  -0.0000770
   36   0.0233912  -0.0060350   0.0048747  -0.0005651   0.0004770   0.0036737
   37  -0.2926321  -0.0122061   0.0297159  -0.0213069  -0.0081083   0.0048791
   38   0.0495096  -0.0953273   0.0036594  -0.0310469  -0.0120783   0.0074990
   39   0.0138614   0.0106289  -0.0654837   0.0108143   0.0049119   0.0008302
   40  -0.0164094   0.0333539  -0.0064390  -0.0061803   0.0035822  -0.0003190
   41   0.0099448  -0.0199617   0.0047643  -0.0024553   0.0032782  -0.0007842
   42  -0.0003811   0.0021096   0.0025197   0.0012070  -0.0015337  -0.0007287
   43   0.5787685  -0.0677635  -0.0353305  -0.0775374  -0.0550452   0.0208530
   44  -0.0677635   0.5284079  -0.0992841  -0.0512753  -0.1138511   0.0293176
   45  -0.0353305  -0.0992841   0.1489835   0.0199415   0.0297901  -0.0333412
   46  -0.0775374  -0.0512753   0.0199415   0.1032123   0.0824791  -0.0322350
   47  -0.0550452  -0.1138511   0.0297901   0.0824791   0.1602594  -0.0479867
   48   0.0208530   0.0293176  -0.0333412  -0.0322350  -0.0479867   0.0277773
   49  -0.1659950   0.1249497  -0.0206806   0.0034847  -0.0248564   0.0066131
   50   0.0610205  -0.2588911   0.0446685  -0.0025763  -0.0382043   0.0114404
   51  -0.0041830   0.0374463  -0.0701548   0.0008026   0.0139714   0.0010328
   52  -0.0092337  -0.0011798   0.0017122   0.0013223  -0.0012760  -0.0001227
   53   0.0272353   0.0000470  -0.0022817   0.0006643   0.0004021  -0.0008562
   54  -0.0057108   0.0009406   0.0035193  -0.0006303  -0.0006456  -0.0024551
   55   0.0658766  -0.0371054   0.0032091   0.0003049   0.0054801  -0.0009479
   56   0.0205593  -0.0580403   0.0151549   0.0021519   0.0016246   0.0005049
   57  -0.0120304   0.0218925   0.0047902  -0.0000846   0.0001200   0.0044740
   58  -0.0016637  -0.0006960   0.0008156   0.0001583  -0.0000946   0.0000144
   59  -0.0043197   0.0020021   0.0009801  -0.0002093  -0.0017558   0.0004963
   60   0.0017710   0.0005679   0.0035599   0.0000456   0.0004868  -0.0000743
   61  -0.0507275   0.0322186  -0.0029175  -0.0000982  -0.0023935   0.0005448
   62   0.0324399  -0.0193959   0.0003551  -0.0015006  -0.0011882   0.0002803
   63  -0.0028799   0.0003351  -0.0034140   0.0003222   0.0003961  -0.0008888
   64  -0.0006105   0.0009896  -0.0002703   0.0001197  -0.0001040  -0.0000275
   65   0.0007312  -0.0001060  -0.0002763  -0.0000609   0.0000326  -0.0000875
   66  -0.0001767  -0.0003327  -0.0007008  -0.0000387  -0.0000819  -0.0003070
           49          50          51          52          53          54
    1   0.0009449  -0.0007564  -0.0000827  -0.0001083  -0.0000013  -0.0000079
    2  -0.0000645  -0.0013488  -0.0000328   0.0000299   0.0000626  -0.0000436
    3  -0.0001953   0.0000942  -0.0013593  -0.0000117  -0.0000460  -0.0000958
    4  -0.0002144   0.0000552  -0.0001883   0.0000318   0.0000071   0.0000019
    5   0.0002451   0.0003800   0.0004800   0.0000005  -0.0000104   0.0000300
    6   0.0004654  -0.0001432   0.0001050   0.0000284   0.0000262   0.0000179
    7  -0.0001977  -0.0000392   0.0002408   0.0000064  -0.0000025  -0.0000057
    8  -0.0000930   0.0002199  -0.0001810  -0.0000013   0.0000041  -0.0000158
    9  -0.0002536  -0.0000599   0.0001080  -0.0000144  -0.0000182  -0.0000385
   10   0.0000954   0.0000078   0.0000145   0.0000060   0.0000021   0.0000030
   11  -0.0000773  -0.0001345  -0.0004457   0.0000068   0.0000351  -0.0000165
   12   0.0000273  -0.0000041  -0.0000131   0.0000059  -0.0000006   0.0000039
   13  -0.0002003   0.0000143  -0.0000663   0.0000048  -0.0000070  -0.0000035
   14  -0.0000197  -0.0000048   0.0000569  -0.0000006  -0.0000084  -0.0000023
   15  -0.0001212   0.0000416   0.0000412   0.0000019  -0.0000078  -0.0000118
   16   0.0002392  -0.0000404  -0.0000241  -0.0000053   0.0000057  -0.0000005
   17   0.0000183   0.0000707   0.0001659  -0.0000066  -0.0000299   0.0000086
   18  -0.0000909  -0.0000156  -0.0000797   0.0000021   0.0000074   0.0000100
   19  -0.0001913   0.0000514   0.0000472   0.0000005  -0.0000099   0.0000010
   20   0.0000072  -0.0000128  -0.0000229   0.0000005   0.0000019  -0.0000037
   21   0.0000292  -0.0000102  -0.0000239  -0.0000003  -0.0000003  -0.0000047
   22  -0.0000235   0.0000059  -0.0000471   0.0000089  -0.0000043  -0.0000002
   23   0.0000493   0.0000274   0.0000427   0.0000011   0.0000175   0.0000156
   24   0.0002343  -0.0000694  -0.0000834  -0.0000150  -0.0000053  -0.0000166
   25  -0.0000618   0.0000252   0.0000347   0.0000023  -0.0000011   0.0000020
   26  -0.0000059  -0.0000360   0.0000087   0.0000002  -0.0000014  -0.0000015
   27  -0.0000235   0.0000070   0.0000107   0.0000002   0.0000005  -0.0000005
   28  -0.0003493   0.0001856   0.0002427   0.0000242  -0.0000004   0.0000013
   29  -0.0001105   0.0001630  -0.0003013  -0.0000150  -0.0000152  -0.0000143
   30  -0.0005158   0.0000824   0.0002469  -0.0000169  -0.0000007   0.0000523
   31  -0.0001267  -0.0001179  -0.0001035   0.0000050  -0.0000004  -0.0000049
   32   0.0000784   0.0002456   0.0000630   0.0000035   0.0000071  -0.0000108
   33   0.0003017  -0.0000073   0.0000527   0.0000021  -0.0000084  -0.0000461
   34  -0.0009346  -0.0037774   0.0008865   0.0006453   0.0000238  -0.0002053
   35  -0.0044351  -0.0617090   0.0161474  -0.0001302  -0.0011143  -0.0000284
   36   0.0010588   0.0160512  -0.0060598  -0.0001762  -0.0000269  -0.0011938
   37  -0.0167939   0.0777977  -0.0173559   0.0008229   0.0009495   0.0003350
   38   0.0270387   0.0214767  -0.0065171   0.0017447  -0.0031994   0.0020807
   39  -0.0041703  -0.0124212   0.0120348   0.0000734   0.0021650   0.0049423
   40  -0.0041333  -0.0035371   0.0018280  -0.0000945   0.0013944  -0.0003367
   41   0.0010620   0.0027044   0.0001401   0.0000574  -0.0007008   0.0002194
   42   0.0006220   0.0006517   0.0034179   0.0000164   0.0000626   0.0001554
   43  -0.1659950   0.0610205  -0.0041830  -0.0092337   0.0272353  -0.0057108
   44   0.1249497  -0.2588911   0.0374463  -0.0011798   0.0000470   0.0009406
   45  -0.0206806   0.0446685  -0.0701548   0.0017122  -0.0022817   0.0035193
   46   0.0034847  -0.0025763   0.0008026   0.0013223   0.0006643  -0.0006303
   47  -0.0248564  -0.0382043   0.0139714  -0.0012760   0.0004021  -0.0006456
   48   0.0066131   0.0114404   0.0010328  -0.0001227  -0.0008562  -0.0024551
   49   0.7487728  -0.0145833  -0.0666066  -0.3426277   0.0218711   0.0289654
   50  -0.0145833   0.6216169  -0.1274796   0.0223133  -0.0545743   0.0026143
   51  -0.0666066  -0.1274796   0.1663014   0.0289791   0.0027046  -0.0382545
   52  -0.3426277   0.0223133   0.0289791   0.3600118  -0.0235633  -0.0319030
   53   0.0218711  -0.0545743   0.0027046  -0.0235633   0.0566931  -0.0059061
   54   0.0289654   0.0026143  -0.0382545  -0.0319030  -0.0059061   0.0285098
   55  -0.1922589  -0.0673434   0.0318795  -0.0117242  -0.0246465   0.0082227
   56  -0.1293371  -0.2317465   0.0583396   0.0037648   0.0051178  -0.0009377
   57   0.0482714   0.0513629  -0.0830681   0.0007195   0.0022306   0.0025216
   58   0.0061973  -0.0047476   0.0010809   0.0009512  -0.0005872  -0.0002269
   59   0.0197214  -0.0388451   0.0091515   0.0005904   0.0006377  -0.0008897
   60  -0.0052992   0.0119513   0.0023927  -0.0005334  -0.0007691  -0.0023877
   61  -0.0303875  -0.0658766   0.0218906   0.0003812  -0.0021109   0.0011128
   62  -0.0227955   0.0373367  -0.0046586  -0.0025124  -0.0037179   0.0026567
   63   0.0105057   0.0003730   0.0083587   0.0012229   0.0026205   0.0045766
   64  -0.0052348   0.0019193   0.0007223  -0.0004307  -0.0012187   0.0003907
   65   0.0013465   0.0012673   0.0009201   0.0001720   0.0003458  -0.0000500
   66   0.0008690   0.0008727   0.0049913   0.0000297   0.0001100   0.0001961
           55          56          57          58          59          60
    1   0.0013678   0.0030089  -0.0000865   0.0001279  -0.0005432   0.0001296
    2   0.0025081  -0.0026773   0.0021103   0.0011059  -0.0005566   0.0000344
    3  -0.0000585   0.0022002   0.0059951  -0.0003326   0.0002432   0.0000224
    4  -0.0003161   0.0002001   0.0008988  -0.0001249   0.0001108   0.0000420
    5  -0.0002714  -0.0003604  -0.0012552   0.0001265  -0.0000541   0.0001816
    6   0.0002232  -0.0000110  -0.0000750   0.0004808  -0.0005304   0.0000357
    7   0.0005971  -0.0001797   0.0000217   0.0000192   0.0000196  -0.0000285
    8  -0.0003198  -0.0000757   0.0003790   0.0000021  -0.0000043  -0.0000432
    9   0.0003120   0.0001503  -0.0001374  -0.0001853   0.0001779  -0.0000353
   10  -0.0002063   0.0001656  -0.0000321   0.0000670  -0.0001019   0.0000150
   11   0.0000092   0.0005364   0.0008070  -0.0000212  -0.0001161  -0.0000546
   12  -0.0002326   0.0002546  -0.0000194   0.0002037  -0.0002529   0.0000640
   13   0.0002248  -0.0002843   0.0002388  -0.0001463   0.0002193  -0.0000391
   14   0.0000601  -0.0000767  -0.0000565  -0.0000401   0.0000615  -0.0000019
   15   0.0001358  -0.0002665   0.0000405  -0.0001296   0.0001850  -0.0000220
   16  -0.0002974   0.0005174  -0.0000644   0.0002362  -0.0003440   0.0000603
   17  -0.0000023  -0.0001800  -0.0000788  -0.0000029   0.0000509  -0.0000125
   18   0.0001477  -0.0001083   0.0001498  -0.0000993   0.0001263  -0.0000516
   19   0.0002831  -0.0004151   0.0000374  -0.0002618   0.0003591  -0.0000635
   20  -0.0000119   0.0000380   0.0000235   0.0000166  -0.0000210   0.0000053
   21  -0.0000577   0.0000781   0.0000070   0.0000462  -0.0000644   0.0000142
   22   0.0000050  -0.0001362   0.0000120  -0.0000491   0.0000888  -0.0000142
   23  -0.0000908   0.0000784  -0.0004678  -0.0000434   0.0000173   0.0000455
   24   0.0000086   0.0002030   0.0003478   0.0000766  -0.0000927   0.0000169
   25  -0.0000116  -0.0000697  -0.0000963  -0.0000335   0.0000420  -0.0000060
   26   0.0000227   0.0000181  -0.0000279   0.0000039  -0.0000145   0.0000091
   27   0.0000265  -0.0000351  -0.0000116  -0.0000035   0.0000119  -0.0000024
   28  -0.0005482  -0.0002932  -0.0008295  -0.0002711   0.0002436  -0.0000953
   29  -0.0000146   0.0002549   0.0009646  -0.0001795   0.0001116  -0.0001528
   30  -0.0000209  -0.0002962  -0.0003580  -0.0004659   0.0005505  -0.0000568
   31   0.0005400  -0.0002447  -0.0000527   0.0000540  -0.0000018   0.0000139
   32  -0.0004669  -0.0002374  -0.0001268   0.0000956  -0.0000706   0.0000273
   33  -0.0002624   0.0000186   0.0000742   0.0001679  -0.0001994   0.0000140
   34  -0.0223545   0.0294367  -0.0043324  -0.0031147   0.0006690   0.0006611
   35   0.0841607   0.0217279  -0.0135630  -0.0041112   0.0026289   0.0008349
   36  -0.0184369  -0.0072396   0.0113054   0.0019142   0.0002745   0.0037895
   37  -0.0611970  -0.0271751   0.0133302   0.0017153   0.0007796  -0.0004079
   38  -0.0278665  -0.0125347   0.0047681   0.0007425   0.0002004  -0.0001532
   39   0.0135417   0.0046706  -0.0093258  -0.0004020  -0.0001470   0.0000001
   40   0.0009579  -0.0000258  -0.0001442  -0.0003615   0.0009491  -0.0002578
   41  -0.0000083   0.0004744  -0.0001867   0.0009158  -0.0016128   0.0001896
   42  -0.0001193  -0.0001729  -0.0001315  -0.0002502   0.0001853  -0.0004897
   43   0.0658766   0.0205593  -0.0120304  -0.0016637  -0.0043197   0.0017710
   44  -0.0371054  -0.0580403   0.0218925  -0.0006960   0.0020021   0.0005679
   45   0.0032091   0.0151549   0.0047902   0.0008156   0.0009801   0.0035599
   46   0.0003049   0.0021519  -0.0000846   0.0001583  -0.0002093   0.0000456
   47   0.0054801   0.0016246   0.0001200  -0.0000946  -0.0017558   0.0004868
   48  -0.0009479   0.0005049   0.0044740   0.0000144   0.0004963  -0.0000743
   49  -0.1922589  -0.1293371   0.0482714   0.0061973   0.0197214  -0.0052992
   50  -0.0673434  -0.2317465   0.0513629  -0.0047476  -0.0388451   0.0119513
   51   0.0318795   0.0583396  -0.0830681   0.0010809   0.0091515   0.0023927
   52  -0.0117242   0.0037648   0.0007195   0.0009512   0.0005904  -0.0005334
   53  -0.0246465   0.0051178   0.0022306  -0.0005872   0.0006377  -0.0007691
   54   0.0082227  -0.0009377   0.0025216  -0.0002269  -0.0008897  -0.0023877
   55   0.6179205   0.0452357  -0.0682998  -0.0629361   0.0454704  -0.0073584
   56   0.0452357   0.5078147  -0.1054120   0.0455698  -0.1279229   0.0222205
   57  -0.0682998  -0.1054120   0.1596333  -0.0073755   0.0222086  -0.0278150
   58  -0.0629361   0.0455698  -0.0073755   0.0751565  -0.0754292   0.0123707
   59   0.0454704  -0.1279229   0.0222086  -0.0754292   0.1822207  -0.0360210
   60  -0.0073584   0.0222205  -0.0278150   0.0123707  -0.0360210   0.0190430
   61  -0.3242047   0.0331954   0.0214872  -0.0166184   0.0121987  -0.0007627
   62  -0.0288193  -0.1080922   0.0152007   0.0370077  -0.0177537   0.0016034
   63   0.0375167   0.0081809  -0.0703743  -0.0071759   0.0044237   0.0042702
   64  -0.0120156  -0.0256373   0.0084107   0.0008973  -0.0005132  -0.0002429
   65   0.0040160   0.0042638  -0.0008946   0.0003664   0.0007967  -0.0009491
   66   0.0005695   0.0025072   0.0019769  -0.0005242  -0.0008176  -0.0022879
           61          62          63          64          65          66
    1  -0.0234067   0.0092314   0.0011805   0.0007534  -0.0015448  -0.0002826
    2   0.0288533   0.0015192  -0.0025511   0.0005819   0.0004305  -0.0012630
    3  -0.0042934  -0.0002486   0.0054324  -0.0006935  -0.0010193  -0.0037469
    4  -0.0001429  -0.0019382   0.0007559   0.0000424   0.0002652  -0.0007712
    5   0.0015154  -0.0006125  -0.0004235   0.0000435   0.0001551   0.0003403
    6   0.0028321  -0.0009757  -0.0014327  -0.0003116   0.0003119   0.0005708
    7  -0.0000410  -0.0005095  -0.0015358  -0.0000125   0.0000532   0.0002179
    8   0.0005307   0.0001041   0.0001635   0.0000610  -0.0000234  -0.0001155
    9  -0.0014248  -0.0002696  -0.0003940   0.0000870  -0.0000149  -0.0002289
   10  -0.0001265   0.0000827   0.0001007  -0.0001145   0.0000665  -0.0000712
   11  -0.0009383  -0.0003086  -0.0005452  -0.0000529  -0.0000167  -0.0000533
   12   0.0007095   0.0000811   0.0001399  -0.0000645   0.0001874  -0.0001494
   13  -0.0002954  -0.0001610  -0.0000002   0.0000251  -0.0000663  -0.0000780
   14  -0.0001176   0.0000233   0.0001586   0.0000029  -0.0000251  -0.0000262
   15  -0.0001987  -0.0000672   0.0001199   0.0000327  -0.0000844  -0.0000612
   16   0.0004242  -0.0001125  -0.0000367  -0.0000796   0.0000944  -0.0000318
   17   0.0001331   0.0000949   0.0001168   0.0000222  -0.0000432  -0.0000068
   18  -0.0002504  -0.0000497   0.0000535   0.0000265  -0.0000518  -0.0000095
   19  -0.0006802  -0.0001489   0.0001383   0.0000738  -0.0001343   0.0000306
   20   0.0000412  -0.0000065  -0.0000273  -0.0000089   0.0000111  -0.0000129
   21   0.0001140   0.0000274  -0.0000367  -0.0000141   0.0000190  -0.0000179
   22  -0.0002894   0.0000001   0.0000127  -0.0000511   0.0000267   0.0000820
   23  -0.0008185   0.0000287   0.0005137  -0.0000443  -0.0000597   0.0000687
   24   0.0003963   0.0001774   0.0000030  -0.0000172  -0.0001661  -0.0002518
   25  -0.0001465  -0.0000495   0.0000373   0.0000119   0.0000272   0.0000496
   26  -0.0000727   0.0000307  -0.0000423   0.0000075  -0.0000044  -0.0000167
   27   0.0000292   0.0000252   0.0000326   0.0000030   0.0000045   0.0000076
   28  -0.0011445  -0.0018866   0.0000526   0.0002964   0.0005383   0.0006409
   29  -0.0002352  -0.0000991  -0.0000860   0.0001477  -0.0000949  -0.0000989
   30  -0.0033472   0.0009290  -0.0012203   0.0003658  -0.0001260   0.0005879
   31   0.0006550   0.0001738   0.0012280  -0.0001217  -0.0000303  -0.0002008
   32   0.0009266  -0.0000036  -0.0006540   0.0000141  -0.0000041  -0.0000181
   33   0.0008107  -0.0000159  -0.0007520  -0.0001457  -0.0000629  -0.0001375
   34  -0.1565128   0.1099948  -0.0174757   0.0101487  -0.0144160   0.0031106
   35   0.0448675  -0.2697322   0.0498668   0.0131140  -0.0167024   0.0037674
   36  -0.0006475   0.0422542  -0.0699363  -0.0042031   0.0068651   0.0018462
   37   0.0632155  -0.0330669   0.0023050  -0.0006921   0.0029247   0.0000049
   38   0.0195119  -0.0541558   0.0142671   0.0023310  -0.0014134   0.0016761
   39  -0.0114722   0.0204949   0.0053050   0.0001895   0.0016499   0.0057196
   40  -0.0012265  -0.0010352   0.0008777   0.0001462  -0.0001264   0.0000363
   41  -0.0055594   0.0000831   0.0016748   0.0011387  -0.0011417   0.0002137
   42   0.0020556   0.0011275   0.0033608  -0.0002908   0.0003665   0.0001496
   43  -0.0507275   0.0324399  -0.0028799  -0.0006105   0.0007312  -0.0001767
   44   0.0322186  -0.0193959   0.0003351   0.0009896  -0.0001060  -0.0003327
   45  -0.0029175   0.0003551  -0.0034140  -0.0002703  -0.0002763  -0.0007008
   46  -0.0000982  -0.0015006   0.0003222   0.0001197  -0.0000609  -0.0000387
   47  -0.0023935  -0.0011882   0.0003961  -0.0001040   0.0000326  -0.0000819
   48   0.0005448   0.0002803  -0.0008888  -0.0000275  -0.0000875  -0.0003070
   49  -0.0303875  -0.0227955   0.0105057  -0.0052348   0.0013465   0.0008690
   50  -0.0658766   0.0373367   0.0003730   0.0019193   0.0012673   0.0008727
   51   0.0218906  -0.0046586   0.0083587   0.0007223   0.0009201   0.0049913
   52   0.0003812  -0.0025124   0.0012229  -0.0004307   0.0001720   0.0000297
   53  -0.0021109  -0.0037179   0.0026205  -0.0012187   0.0003458   0.0001100
   54   0.0011128   0.0026567   0.0045766   0.0003907  -0.0000500   0.0001961
   55  -0.3242047  -0.0288193   0.0375167  -0.0120156   0.0040160   0.0005695
   56   0.0331954  -0.1080922   0.0081809  -0.0256373   0.0042638   0.0025072
   57   0.0214872   0.0152007  -0.0703743   0.0084107  -0.0008946   0.0019769
   58  -0.0166184   0.0370077  -0.0071759   0.0008973   0.0003664  -0.0005242
   59   0.0121987  -0.0177537   0.0044237  -0.0005132   0.0007967  -0.0008176
   60  -0.0007627   0.0016034   0.0042702  -0.0002429  -0.0009491  -0.0022879
   61   0.6813294   0.0286697  -0.0718637  -0.1399583  -0.1245347   0.0451953
   62   0.0286697   0.6725173  -0.1466080  -0.1230791  -0.2366771   0.0676752
   63  -0.0718637  -0.1466080   0.1742009   0.0447143   0.0678460  -0.0574040
   64  -0.1399583  -0.1230791   0.0447143   0.1468063   0.1302851  -0.0486614
   65  -0.1245347  -0.2366771   0.0678460   0.1302851   0.2490089  -0.0743876
   66   0.0451953   0.0676752  -0.0574040  -0.0486614  -0.0743876   0.0492570
 **********************************************************************
 **                                                                  **
 **                       VIBRATIONAL ANALYSIS                       **
 **                       --------------------                       **
 **                                                                  **
 **        VIBRATIONAL FREQUENCIES (CM**-1) AND NORMAL MODES         **
 **     FORCE CONSTANTS (mDYN/ANGSTROM) AND REDUCED MASSES (AMU)     **
 **                  INFRARED INTENSITIES (KM/MOL)                   **
 **                                                                  **
 **********************************************************************


 Mode:                 1                      2                      3
 Frequency:        20.72                  34.03                  42.94
 Force Cnst:      0.0062                 0.0178                 0.0222
 Red. Mass:      24.4501                26.0390                20.3884
 IR Active:          YES                    YES                    YES
 IR Intens:        0.018                  0.006                  0.014
 Raman Active:       YES                    YES                    YES
               X      Y      Z        X      Y      Z        X      Y      Z
 C         -0.004  0.054 -0.022    0.012 -0.184  0.061   -0.004 -0.057 -0.175
 C         -0.004 -0.086  0.013    0.019 -0.169  0.052   -0.082 -0.043 -0.112
 Cl        -0.002 -0.232  0.051    0.027 -0.358  0.105   -0.198 -0.067 -0.157
 C         -0.005 -0.106  0.013    0.023  0.015 -0.006   -0.072 -0.007 -0.012
 Cl        -0.003 -0.307  0.061    0.033  0.079 -0.029   -0.181  0.015  0.068
 C         -0.006  0.039 -0.028    0.019  0.168 -0.049    0.024  0.018  0.021
 Cl        -0.007  0.033 -0.032    0.024  0.499 -0.147    0.046  0.074  0.149
 C         -0.006  0.195 -0.066    0.010  0.076 -0.020    0.104 -0.000 -0.038
 H         -0.007  0.309 -0.098    0.006  0.169 -0.047    0.178  0.015 -0.011
 C         -0.006  0.196 -0.061    0.007 -0.102  0.036    0.087 -0.039 -0.136
 Cl        -0.007  0.374 -0.106   -0.001 -0.192  0.065    0.193 -0.067 -0.207
 C         -0.005  0.033 -0.016    0.014 -0.135  0.050   -0.007 -0.060 -0.203
 C          0.031  0.048  0.103   -0.080 -0.069  0.050    0.000 -0.030 -0.100
 Cl         0.077  0.100  0.245   -0.203 -0.121  0.106   -0.022 -0.067 -0.230
 C          0.029  0.019  0.103   -0.076  0.043  0.002    0.028  0.040  0.136
 Cl         0.078  0.041  0.269   -0.203  0.132 -0.004    0.053  0.116  0.412
 C         -0.012 -0.030 -0.035    0.022  0.085 -0.048    0.041  0.061  0.205
 H         -0.015 -0.054 -0.043    0.025  0.165 -0.088    0.063  0.114  0.393
 C         -0.049 -0.048 -0.165    0.116  0.019 -0.047    0.028  0.014  0.040
 Cl        -0.105 -0.118 -0.371    0.250  0.072 -0.120    0.049  0.045  0.141
 C         -0.045 -0.015 -0.149    0.111 -0.092  0.004    0.005 -0.044 -0.154
 H         -0.075 -0.029 -0.248    0.187 -0.144  0.001    0.001 -0.066 -0.224
 TransDip  -0.001  0.003 -0.003    0.002  0.001 -0.001    0.003  0.001  0.002

 Mode:                 4                      5                      6
 Frequency:        71.65                  76.91                  95.93
 Force Cnst:      0.0966                 0.0994                 0.1361
 Red. Mass:      31.9309                28.5301                25.0999
 IR Active:          YES                    YES                    YES
 IR Intens:        0.012                  0.026                  0.023
 Raman Active:       YES                    YES                    YES
               X      Y      Z        X      Y      Z        X      Y      Z
 C          0.007 -0.081  0.060   -0.009 -0.068 -0.155    0.012 -0.182  0.049
 C          0.017 -0.081  0.052   -0.052 -0.062 -0.123    0.019 -0.026  0.006
 Cl         0.034 -0.299  0.117   -0.135 -0.120 -0.147    0.032  0.489 -0.124
 C          0.020  0.080 -0.005   -0.048 -0.010 -0.071    0.020 -0.049  0.013
 Cl         0.044  0.630 -0.161   -0.119  0.117 -0.049    0.021 -0.100  0.025
 C          0.004 -0.091  0.035    0.008 -0.028 -0.043    0.022 -0.015  0.005
 Cl        -0.004 -0.351  0.085    0.020 -0.056  0.050    0.024  0.090 -0.023
 C         -0.006 -0.081  0.041    0.054 -0.025 -0.080    0.022  0.045 -0.010
 H         -0.017 -0.120  0.047    0.096 -0.015 -0.064    0.024  0.179 -0.046
 C         -0.001  0.032  0.025    0.042 -0.023 -0.145    0.020 -0.027  0.009
 Cl        -0.013  0.384 -0.055    0.124  0.059 -0.230    0.032  0.340 -0.093
 C          0.006 -0.088  0.063   -0.007 -0.069 -0.148    0.007 -0.241  0.062
 C         -0.031 -0.079  0.018    0.005 -0.017  0.033   -0.061 -0.207  0.056
 Cl        -0.098 -0.140 -0.104    0.057  0.129  0.624   -0.204 -0.285  0.075
 C         -0.027 -0.030  0.039   -0.007 -0.033 -0.082   -0.063 -0.115  0.039
 Cl        -0.072  0.016  0.083   -0.036 -0.056 -0.209   -0.190 -0.035  0.033
 C          0.006 -0.016  0.023    0.003 -0.027 -0.080    0.009 -0.081  0.024
 H          0.007  0.012  0.011    0.006 -0.015 -0.068    0.013 -0.019  0.009
 C          0.037 -0.043  0.007    0.019 -0.020 -0.027    0.080 -0.131  0.027
 Cl         0.082 -0.046 -0.112    0.082  0.087  0.347    0.228 -0.071 -0.008
 C          0.038 -0.072  0.059    0.000 -0.071 -0.173    0.067 -0.217  0.051
 H          0.064 -0.087  0.070    0.003 -0.087 -0.215    0.119 -0.250  0.057
 TransDip   0.001 -0.002  0.002    0.001 -0.002 -0.005    0.005  0.001 -0.000

 Mode:                 7                      8                      9
 Frequency:       139.68                 161.78                 161.94
 Force Cnst:      0.3215                 0.1502                 0.1516
 Red. Mass:      27.9698                 9.7407                 9.8142
 IR Active:          YES                    YES                    YES
 IR Intens:        0.014                  0.208                  0.189
 Raman Active:       YES                    YES                    YES
               X      Y      Z        X      Y      Z        X      Y      Z
 C         -0.028 -0.044  0.007   -0.003  0.067 -0.041   -0.004 -0.066 -0.015
 C         -0.109 -0.024  0.021   -0.003  0.113 -0.055   -0.005 -0.104 -0.007
 Cl        -0.266  0.011 -0.053   -0.024 -0.025 -0.029   -0.030  0.004 -0.048
 C         -0.129 -0.022  0.018   -0.004  0.169 -0.057   -0.008 -0.141  0.019
 Cl        -0.204  0.021  0.052   -0.028 -0.029  0.008   -0.036  0.026 -0.004
 C         -0.164 -0.029 -0.003    0.004  0.257 -0.078   -0.001 -0.208  0.041
 Cl        -0.174  0.020 -0.014   -0.003 -0.146  0.039    0.007  0.113 -0.032
 C         -0.143 -0.045 -0.032    0.010  0.393 -0.115   -0.001 -0.313  0.067
 H         -0.119 -0.032 -0.025    0.016  0.453 -0.130    0.004 -0.359  0.082
 C         -0.131 -0.038 -0.015    0.002  0.208 -0.079   -0.002 -0.175  0.014
 Cl        -0.378  0.068  0.138    0.033 -0.118 -0.022    0.048  0.061 -0.087
 C          0.054 -0.041  0.018    0.003 -0.026  0.058    0.010  0.046  0.057
 C          0.113 -0.044  0.013    0.009 -0.014  0.119    0.020  0.066  0.126
 Cl         0.273  0.019 -0.037   -0.026 -0.055  0.023    0.029  0.046 -0.007
 C          0.127 -0.036  0.010    0.016  0.023  0.201    0.036  0.084  0.239
 Cl         0.262 -0.129 -0.008   -0.051 -0.041 -0.107    0.007 -0.024 -0.150
 C          0.134 -0.007  0.006    0.033  0.059  0.320    0.051  0.121  0.395
 H          0.133 -0.001 -0.001    0.039  0.075  0.367    0.057  0.133  0.454
 C          0.159 -0.007  0.002    0.026  0.020  0.191    0.025  0.084  0.234
 Cl         0.475  0.122 -0.099    0.062 -0.028 -0.106   -0.073 -0.034 -0.120
 C          0.136 -0.040  0.014    0.007 -0.024  0.083    0.014  0.060  0.094
 H          0.172 -0.066  0.012   -0.001 -0.056 -0.024   -0.005  0.027 -0.039
 TransDip  -0.003 -0.003 -0.001    0.002  0.013  0.005    0.002 -0.006  0.013

 Mode:                10                     11                     12
 Frequency:       198.19                 203.47                 217.44
 Force Cnst:      0.5640                 0.6849                 0.7165
 Red. Mass:      24.3719                28.0777                25.7200
 IR Active:          YES                    YES                    YES
 IR Intens:        0.319                  0.072                  0.175
 Raman Active:       YES                    YES                    YES
               X      Y      Z        X      Y      Z        X      Y      Z
 C          0.066 -0.048 -0.105    0.049 -0.033  0.058   -0.154 -0.008  0.010
 C          0.046 -0.041 -0.118    0.022 -0.007  0.059   -0.119  0.007  0.013
 Cl         0.083 -0.035 -0.141   -0.198  0.008 -0.026    0.339  0.051  0.214
 C          0.020 -0.035 -0.133    0.042  0.017  0.088   -0.153 -0.016 -0.050
 Cl         0.039 -0.044 -0.164   -0.060  0.049  0.180   -0.048 -0.045 -0.164
 C          0.058 -0.016 -0.109    0.020  0.028  0.053   -0.166 -0.025 -0.016
 Cl         0.165  0.112  0.466   -0.040 -0.099 -0.338   -0.173  0.072  0.227
 C          0.077 -0.017 -0.166    0.007  0.056  0.063   -0.141 -0.035 -0.008
 H          0.078 -0.000 -0.175    0.018  0.085  0.061   -0.143 -0.040 -0.007
 C          0.045 -0.028 -0.112    0.026  0.013  0.051   -0.140 -0.018 -0.017
 Cl        -0.381  0.050  0.167    0.070  0.010  0.043    0.144 -0.065 -0.262
 C          0.062 -0.049 -0.096    0.065 -0.058  0.052   -0.143 -0.026  0.047
 C          0.077 -0.043 -0.008    0.107 -0.112  0.021   -0.105 -0.057  0.031
 Cl         0.131 -0.028 -0.006    0.446  0.014 -0.056    0.345  0.150 -0.077
 C          0.079  0.003  0.042    0.090 -0.079 -0.015   -0.130 -0.112  0.023
 Cl        -0.201  0.179 -0.060   -0.443  0.307 -0.008   -0.240 -0.075  0.058
 C          0.127  0.020  0.091    0.168 -0.061 -0.063   -0.131 -0.084 -0.013
 H          0.139  0.050  0.175    0.167 -0.058 -0.106   -0.137 -0.100 -0.052
 C          0.089 -0.015 -0.021    0.130 -0.051 -0.004   -0.120 -0.062  0.037
 Cl        -0.126 -0.125  0.050   -0.078 -0.179  0.059    0.204  0.082 -0.047
 C          0.075 -0.044 -0.153    0.128 -0.030  0.056   -0.126 -0.046  0.088
 H          0.077 -0.081 -0.255    0.166 -0.039  0.107   -0.135 -0.031  0.122
 TransDip   0.016  0.003 -0.007    0.000  0.008 -0.003   -0.011  0.003  0.007

 Mode:                13                     14                     15
 Frequency:       223.91                 236.03                 260.57
 Force Cnst:      0.9496                 0.1668                 0.7061
 Red. Mass:      32.1477                 5.0822                17.6508
 IR Active:          YES                    YES                    YES
 IR Intens:        0.014                  0.116                  0.271
 Raman Active:       YES                    YES                    YES
               X      Y      Z        X      Y      Z        X      Y      Z
 C         -0.017  0.020  0.074    0.006 -0.002 -0.023   -0.009  0.042 -0.025
 C         -0.063  0.041  0.143    0.018  0.002 -0.051    0.086  0.032 -0.105
 Cl        -0.546  0.004 -0.014   -0.025 -0.020 -0.079   -0.052 -0.062 -0.189
 C         -0.036  0.034  0.113    0.007  0.005 -0.044    0.128  0.024 -0.053
 Cl         0.622 -0.103 -0.355   -0.042 -0.008 -0.016    0.016  0.008  0.071
 C         -0.100  0.018  0.089    0.007 -0.002 -0.038    0.215 -0.025 -0.023
 Cl        -0.111  0.042  0.143    0.023  0.011  0.050    0.301 -0.015 -0.068
 C         -0.036  0.007  0.083   -0.004 -0.012 -0.035    0.125 -0.064  0.034
 H         -0.023  0.002  0.093   -0.008 -0.017 -0.036    0.058 -0.124  0.020
 C         -0.021  0.017  0.079   -0.014 -0.014 -0.037    0.095  0.002  0.040
 Cl         0.139 -0.004 -0.014   -0.003 -0.017 -0.059   -0.028  0.050  0.165
 C         -0.030  0.004  0.036    0.029  0.034  0.131   -0.115  0.022  0.007
 C         -0.028 -0.007  0.006    0.013 -0.004 -0.014   -0.189  0.039 -0.001
 Cl         0.060  0.035 -0.014   -0.011 -0.009  0.031    0.052  0.203 -0.053
 C         -0.034 -0.023  0.006    0.005 -0.018 -0.099   -0.232 -0.087  0.039
 Cl        -0.044 -0.026  0.017    0.017  0.029  0.043   -0.187 -0.229  0.084
 C         -0.037 -0.016  0.008   -0.001 -0.041 -0.180   -0.282 -0.075  0.047
 H         -0.039 -0.020 -0.005   -0.026 -0.098 -0.403   -0.286 -0.078  0.033
 C         -0.031 -0.009  0.027    0.034  0.042  0.143   -0.231 -0.071  0.070
 Cl         0.043  0.021 -0.015   -0.019 -0.024 -0.039    0.129  0.117 -0.052
 C         -0.030 -0.000  0.055    0.067  0.117  0.430   -0.218 -0.034  0.077
 H         -0.032  0.012  0.089    0.100  0.179  0.678   -0.307  0.032  0.095
 TransDip   0.001 -0.001 -0.003    0.006  0.002  0.009   -0.016 -0.003 -0.002

 Mode:                16                     17                     18
 Frequency:       282.96                 326.92                 331.31
 Force Cnst:      0.3514                 1.1529                 1.0178
 Red. Mass:       7.4492                18.3084                15.7385
 IR Active:          YES                    YES                    YES
 IR Intens:        0.284                  0.026                  0.158
 Raman Active:       YES                    YES                    YES
               X      Y      Z        X      Y      Z        X      Y      Z
 C          0.009  0.175 -0.049    0.037 -0.015 -0.044   -0.034  0.076  0.016
 C          0.003  0.390 -0.096    0.124 -0.007 -0.055    0.022 -0.005 -0.024
 Cl         0.003 -0.067  0.028    0.059 -0.045 -0.159   -0.018 -0.018 -0.065
 C          0.004  0.412 -0.099    0.148  0.065  0.146    0.017 -0.059 -0.020
 Cl         0.002 -0.083  0.028    0.239  0.072  0.308   -0.025  0.002 -0.022
 C         -0.010  0.086 -0.015   -0.048  0.036  0.078    0.029 -0.064 -0.012
 Cl        -0.019  0.006 -0.003   -0.101  0.013  0.046    0.065  0.012  0.009
 C         -0.010 -0.317  0.085   -0.082 -0.001  0.042   -0.024 -0.012  0.013
 H         -0.008 -0.652  0.178    0.040 -0.011  0.096   -0.070 -0.035 -0.001
 C         -0.002 -0.096  0.020   -0.123 -0.037 -0.131   -0.035  0.068  0.013
 Cl        -0.004  0.047 -0.016   -0.193 -0.068 -0.281    0.027 -0.011 -0.009
 C          0.009  0.008 -0.024    0.053  0.074  0.177   -0.037  0.006  0.218
 C          0.042 -0.034 -0.028    0.011  0.167  0.367    0.121 -0.051  0.449
 Cl        -0.015 -0.076  0.026   -0.073  0.111 -0.088    0.146 -0.327 -0.002
 C          0.039 -0.023 -0.006   -0.013  0.050  0.202    0.087  0.038  0.218
 Cl        -0.024  0.022 -0.003   -0.030 -0.032 -0.014    0.012  0.004 -0.029
 C          0.018 -0.026  0.029   -0.034 -0.056 -0.155   -0.033 -0.035 -0.180
 H          0.020 -0.047  0.064   -0.053 -0.054 -0.370   -0.069 -0.246 -0.371
 C         -0.011 -0.020  0.011    0.017 -0.101 -0.163   -0.168  0.083 -0.192
 Cl         0.034 -0.015 -0.002    0.060 -0.103  0.068   -0.134  0.347 -0.026
 C         -0.022 -0.013 -0.013    0.026 -0.013 -0.080   -0.138 -0.036 -0.034
 H         -0.037 -0.007 -0.024   -0.030 -0.016 -0.196   -0.077 -0.108 -0.132
 TransDip   0.003 -0.016  0.004    0.005  0.001 -0.002   -0.003 -0.009 -0.009

 Mode:                19                     20                     21
 Frequency:       334.21                 361.88                 374.21
 Force Cnst:      0.8851                 0.8922                 2.6658
 Red. Mass:      13.4490                11.5630                32.3112
 IR Active:          YES                    YES                    YES
 IR Intens:        0.382                  0.165                  0.038
 Raman Active:       YES                    YES                    YES
               X      Y      Z        X      Y      Z        X      Y      Z
 C         -0.002 -0.001  0.069    0.022  0.464 -0.124   -0.010  0.042 -0.004
 C         -0.025  0.031  0.011    0.007  0.128 -0.034   -0.084  0.060  0.161
 Cl        -0.063  0.003  0.028    0.005 -0.016 -0.006   -0.231  0.138  0.527
 C         -0.065  0.037 -0.138   -0.007 -0.309  0.081   -0.013 -0.021 -0.015
 Cl        -0.183 -0.060 -0.195   -0.003  0.043 -0.015   -0.029 -0.004 -0.023
 C          0.017  0.016 -0.094   -0.017 -0.374  0.099    0.159 -0.043 -0.057
 Cl         0.049 -0.004  0.006   -0.024  0.060 -0.012    0.529 -0.028 -0.080
 C          0.002 -0.038 -0.030    0.002 -0.038  0.005    0.030 -0.025 -0.067
 H         -0.095 -0.084 -0.059    0.005 -0.115  0.028    0.015 -0.039 -0.077
 C          0.023 -0.006  0.087    0.016  0.422 -0.113   -0.066  0.000 -0.133
 Cl         0.133  0.033  0.100    0.007 -0.052  0.029   -0.292 -0.103 -0.391
 C          0.051  0.081  0.205    0.021  0.129 -0.043   -0.010  0.013  0.001
 C          0.025  0.201  0.445    0.109  0.026 -0.031    0.012  0.008  0.024
 Cl        -0.093  0.132 -0.100   -0.058 -0.068  0.026   -0.004 -0.006 -0.001
 C          0.013  0.080  0.247    0.096 -0.042 -0.008    0.014  0.005  0.015
 Cl         0.007  0.011 -0.034   -0.037  0.070 -0.013    0.009  0.022 -0.008
 C          0.003 -0.057 -0.198   -0.040 -0.120  0.038   -0.005 -0.014 -0.009
 H         -0.021 -0.046 -0.485   -0.044 -0.224  0.069   -0.008 -0.031 -0.030
 C          0.072 -0.119 -0.179   -0.111 -0.104  0.047   -0.011 -0.014  0.001
 Cl         0.089 -0.188  0.091    0.130 -0.101  0.010    0.019 -0.023  0.005
 C          0.074  0.002 -0.062   -0.132  0.024  0.016   -0.014  0.005  0.008
 H          0.028 -0.006 -0.170   -0.258  0.109  0.018   -0.024  0.012  0.010
 TransDip  -0.007 -0.003 -0.018   -0.004  0.012 -0.002   -0.006 -0.000  0.002

 Mode:                22                     23                     24
 Frequency:       416.98                 486.96                 515.34
 Force Cnst:      1.2359                 1.0605                 1.1367
 Red. Mass:      12.0638                 7.5903                 7.2645
 IR Active:          YES                    YES                    YES
 IR Intens:        6.061                  9.639                  1.353
 Raman Active:       YES                    YES                    YES
               X      Y      Z        X      Y      Z        X      Y      Z
 C         -0.091 -0.113  0.056    0.157 -0.064 -0.178   -0.046 -0.074 -0.094
 C         -0.021 -0.096  0.001   -0.017 -0.090  0.003   -0.097  0.254 -0.111
 Cl         0.021 -0.006 -0.054   -0.023  0.037  0.118    0.022 -0.015  0.022
 C         -0.001  0.042 -0.006   -0.011  0.002 -0.000   -0.072  0.024  0.040
 Cl         0.023 -0.002  0.013    0.017  0.007  0.029    0.030 -0.001  0.003
 C          0.017  0.114 -0.014    0.008  0.088 -0.034    0.002 -0.242  0.150
 Cl         0.054 -0.016  0.002   -0.127 -0.009 -0.009    0.000  0.016 -0.027
 C         -0.046  0.034  0.052    0.245 -0.054 -0.179    0.089  0.057  0.012
 H         -0.083  0.074  0.025    0.409 -0.048 -0.111    0.179  0.234  0.003
 C         -0.062 -0.126  0.081    0.252 -0.132 -0.166    0.076  0.087 -0.086
 Cl         0.009  0.013 -0.002   -0.020  0.019  0.050   -0.013  0.001  0.030
 C         -0.104 -0.066  0.039    0.087 -0.008 -0.219   -0.084 -0.252 -0.110
 C         -0.050 -0.039 -0.006    0.098  0.061  0.063   -0.191 -0.076  0.076
 Cl         0.055 -0.016 -0.001   -0.028  0.021 -0.008    0.054  0.009 -0.011
 C         -0.015  0.090 -0.042    0.091  0.012  0.178   -0.182  0.149  0.144
 Cl         0.202  0.317 -0.104   -0.030  0.012 -0.014    0.068  0.012 -0.022
 C         -0.298 -0.067  0.066   -0.090 -0.133 -0.067   -0.089  0.160 -0.110
 H         -0.303 -0.247  0.145   -0.128 -0.330 -0.312   -0.106  0.278 -0.373
 C         -0.296 -0.147  0.070   -0.120 -0.062  0.087    0.101  0.062  0.013
 Cl         0.094 -0.092  0.013   -0.002  0.055 -0.017   -0.032 -0.033  0.010
 C         -0.298 -0.179  0.068   -0.087 -0.012  0.099    0.093 -0.137  0.079
 H         -0.410 -0.111  0.055   -0.201  0.096  0.189    0.259 -0.215  0.183
 TransDip  -0.076 -0.012  0.016    0.075 -0.030 -0.058   -0.033 -0.003 -0.018

 Mode:                25                     26                     27
 Frequency:       535.52                 545.58                 563.20
 Force Cnst:      1.2332                 0.9367                 1.0191
 Red. Mass:       7.2987                 5.3411                 5.4531
 IR Active:          YES                    YES                    YES
 IR Intens:        5.931                  2.092                  0.970
 Raman Active:       YES                    YES                    YES
               X      Y      Z        X      Y      Z        X      Y      Z
 C         -0.138  0.040 -0.095    0.042  0.024  0.007    0.010 -0.010 -0.039
 C         -0.191 -0.253  0.023    0.061 -0.253  0.071   -0.035 -0.025 -0.001
 Cl         0.064  0.005 -0.058   -0.026  0.031  0.026    0.011  0.001 -0.005
 C         -0.151  0.068  0.126    0.061  0.097 -0.101   -0.034  0.027  0.047
 Cl         0.014 -0.019 -0.060    0.008  0.001  0.046   -0.010 -0.009 -0.032
 C          0.008  0.250  0.189   -0.002  0.067 -0.150    0.015  0.033  0.087
 Cl         0.068 -0.023 -0.040   -0.028  0.005  0.019   -0.008 -0.003 -0.014
 C          0.022 -0.047  0.273   -0.011 -0.208 -0.085    0.070 -0.005  0.064
 H          0.122 -0.381  0.411   -0.076 -0.741  0.031    0.149 -0.061  0.114
 C         -0.010  0.119 -0.017    0.015  0.344 -0.110    0.055  0.031 -0.037
 Cl        -0.036 -0.005  0.002    0.021 -0.016  0.018   -0.021 -0.003 -0.007
 C         -0.101  0.048 -0.214    0.007 -0.088  0.060    0.015 -0.004  0.050
 C          0.007  0.022 -0.020   -0.088 -0.033  0.011    0.022  0.058  0.243
 Cl         0.010 -0.048  0.013    0.026  0.001 -0.001   -0.002  0.001 -0.018
 C          0.037  0.038  0.179   -0.107  0.054 -0.039   -0.043 -0.078 -0.312
 Cl        -0.011 -0.021 -0.007    0.024  0.002 -0.001    0.005  0.008  0.025
 C          0.058 -0.002 -0.074   -0.068  0.095  0.008   -0.016 -0.011 -0.060
 H          0.037 -0.035 -0.283   -0.057  0.195  0.052   -0.035 -0.050 -0.230
 C          0.024  0.046 -0.007    0.030  0.009 -0.031    0.046  0.097  0.385
 Cl         0.031 -0.045  0.007   -0.016 -0.011  0.005   -0.007 -0.002 -0.021
 C          0.009  0.147  0.026    0.034 -0.089  0.020   -0.014 -0.061 -0.152
 H          0.035  0.184  0.188    0.090 -0.123  0.032   -0.073 -0.202 -0.679
 TransDip  -0.061  0.027  0.040    0.004 -0.043 -0.018    0.014 -0.016 -0.023

 Mode:                28                     29                     30
 Frequency:       574.47                 595.80                 642.81
 Force Cnst:      1.7996                 1.4966                 2.0938
 Red. Mass:       9.2550                 7.1559                 8.6003
 IR Active:          YES                    YES                    YES
 IR Intens:       40.870                 25.084                  7.654
 Raman Active:       YES                    YES                    YES
               X      Y      Z        X      Y      Z        X      Y      Z
 C          0.082 -0.080  0.055    0.150  0.048 -0.004   -0.027 -0.260  0.032
 C          0.023 -0.007  0.050    0.078  0.013  0.038   -0.040 -0.186  0.023
 Cl         0.019 -0.008 -0.043   -0.002 -0.003 -0.009    0.002  0.007  0.005
 C         -0.006  0.141  0.088    0.043 -0.029  0.103   -0.020  0.472 -0.127
 Cl        -0.064 -0.035 -0.104   -0.066 -0.020 -0.094    0.011 -0.021  0.016
 C          0.038 -0.056  0.224    0.081  0.094  0.145   -0.016 -0.435  0.117
 Cl        -0.016  0.004 -0.024   -0.073 -0.007 -0.015    0.004  0.019 -0.008
 C          0.085  0.013  0.196    0.206  0.025  0.087    0.023  0.095 -0.046
 H          0.212 -0.079  0.279    0.386  0.058  0.156    0.048  0.420 -0.125
 C          0.065  0.190 -0.031    0.173 -0.077 -0.025    0.016  0.097 -0.055
 Cl        -0.060 -0.025 -0.055   -0.066 -0.010 -0.056    0.004 -0.011  0.015
 C          0.109 -0.173  0.146    0.096  0.120  0.188   -0.015  0.164 -0.015
 C          0.083 -0.133 -0.034   -0.066  0.093 -0.034    0.040  0.113  0.003
 Cl        -0.084  0.171 -0.030    0.062 -0.096  0.021    0.014 -0.057  0.013
 C          0.142 -0.135  0.005   -0.153  0.116 -0.127    0.027 -0.018 -0.054
 Cl         0.007  0.052 -0.016   -0.009 -0.038  0.014   -0.014 -0.007  0.005
 C          0.104 -0.164  0.100   -0.179  0.176  0.086   -0.012 -0.026  0.038
 H          0.122 -0.254  0.346   -0.136  0.378  0.420   -0.003 -0.049  0.152
 C         -0.015 -0.156 -0.122   -0.049 -0.016 -0.206   -0.068  0.002 -0.038
 Cl        -0.065  0.134 -0.019    0.020 -0.057  0.023    0.029 -0.025  0.004
 C          0.026 -0.245  0.102   -0.002  0.063  0.033   -0.046  0.200 -0.024
 H          0.081 -0.251  0.197   -0.074  0.122  0.056   -0.160  0.279 -0.026
 TransDip   0.127 -0.112  0.115    0.089  0.117  0.065   -0.046  0.073 -0.021

 Mode:                31                     32                     33
 Frequency:       658.48                 748.42                 754.13
 Force Cnst:      1.7026                 2.7331                 1.4925
 Red. Mass:       6.6645                 8.2814                 4.4543
 IR Active:          YES                    YES                    YES
 IR Intens:       20.506                  1.809                  9.905
 Raman Active:       YES                    YES                    YES
               X      Y      Z        X      Y      Z        X      Y      Z
 C          0.143  0.017  0.199    0.031  0.521 -0.137   -0.032  0.034 -0.059
 C          0.241  0.000  0.144   -0.018 -0.313  0.105   -0.079 -0.048 -0.036
 Cl        -0.017 -0.006 -0.031    0.005  0.010 -0.011    0.004  0.003  0.005
 C          0.195  0.065 -0.006   -0.017  0.209 -0.037   -0.075  0.027 -0.001
 Cl        -0.072 -0.018 -0.061    0.000 -0.004  0.001    0.016  0.002  0.011
 C          0.064 -0.060  0.007   -0.045 -0.129  0.037   -0.022 -0.009  0.026
 Cl        -0.040  0.007  0.015    0.018 -0.001 -0.002    0.007 -0.002 -0.007
 C         -0.062  0.042  0.102   -0.039  0.102 -0.028    0.065 -0.006 -0.055
 H         -0.148  0.071  0.060   -0.034  0.455 -0.121    0.143  0.015 -0.029
 C         -0.033  0.056  0.152   -0.036 -0.290  0.072    0.036 -0.038 -0.068
 Cl        -0.035 -0.019 -0.067    0.007  0.010  0.002    0.006  0.004  0.014
 C          0.081 -0.021 -0.170    0.041 -0.112 -0.036    0.004  0.084  0.355
 C          0.000  0.019 -0.172    0.031 -0.069  0.066   -0.048 -0.099 -0.277
 Cl         0.014 -0.022  0.008   -0.009  0.030 -0.009   -0.001  0.008  0.009
 C          0.004  0.119  0.219    0.001  0.065 -0.048    0.016  0.029  0.175
 Cl        -0.014 -0.018 -0.002   -0.008 -0.022  0.007    0.004  0.003 -0.004
 C         -0.112  0.001 -0.122   -0.005  0.096 -0.011    0.022 -0.018 -0.073
 H         -0.173 -0.122 -0.656    0.002  0.144  0.026   -0.015 -0.101 -0.403
 C          0.005  0.040  0.228    0.034  0.025 -0.026    0.011  0.037  0.080
 Cl        -0.003 -0.004 -0.006   -0.012 -0.005  0.002    0.003 -0.002  0.004
 C         -0.009 -0.038 -0.102    0.007 -0.190  0.062   -0.017 -0.016 -0.068
 H         -0.081  0.006 -0.120    0.126 -0.242  0.159   -0.059 -0.194 -0.673
 TransDip   0.125  0.050  0.054    0.032  0.029 -0.002   -0.053 -0.025 -0.082

 Mode:                34                     35                     36
 Frequency:       770.17                 814.89                 825.41
 Force Cnst:      4.0404                 4.2113                 4.4971
 Red. Mass:      11.5612                10.7638                11.2033
 IR Active:          YES                    YES                    YES
 IR Intens:        9.758                 58.403                 48.897
 Raman Active:       YES                    YES                    YES
               X      Y      Z        X      Y      Z        X      Y      Z
 C          0.193 -0.134 -0.023    0.040  0.104  0.292   -0.049 -0.130  0.098
 C         -0.138  0.099  0.125   -0.196  0.107  0.433   -0.044  0.062  0.031
 Cl         0.040 -0.016 -0.049    0.053 -0.034 -0.133    0.005 -0.006 -0.016
 C         -0.227  0.015  0.172   -0.273  0.015  0.026   -0.041 -0.029 -0.032
 Cl         0.012  0.001  0.003    0.022  0.007  0.028    0.009  0.003  0.011
 C         -0.372  0.042  0.050   -0.140 -0.012 -0.052    0.042  0.005 -0.027
 Cl         0.141 -0.008 -0.019    0.031 -0.006 -0.020   -0.014  0.000 -0.001
 C         -0.229 -0.036 -0.085    0.215 -0.088 -0.323    0.071 -0.030 -0.034
 H         -0.111 -0.084 -0.018    0.113 -0.095 -0.371    0.009 -0.049 -0.057
 C         -0.164  0.020 -0.163    0.254  0.057  0.270    0.070  0.073  0.072
 Cl         0.053  0.010  0.048   -0.048 -0.021 -0.084   -0.017 -0.007 -0.022
 C          0.384  0.007 -0.017   -0.080  0.002 -0.039   -0.055 -0.074  0.025
 C          0.187  0.180 -0.088   -0.089 -0.015  0.038    0.262 -0.137  0.008
 Cl         0.012 -0.024  0.006    0.003 -0.004 -0.001   -0.028  0.050 -0.010
 C          0.071  0.212 -0.055   -0.074 -0.101  0.030    0.318  0.299 -0.114
 Cl        -0.052 -0.055  0.020    0.022  0.029 -0.010   -0.066 -0.104  0.035
 C         -0.277  0.068  0.011    0.046 -0.054  0.015    0.141  0.263 -0.089
 H         -0.282  0.049 -0.001    0.047 -0.001 -0.024    0.128 -0.119  0.039
 C          0.006 -0.116  0.030    0.022 -0.022  0.013   -0.226  0.409 -0.078
 Cl        -0.026  0.024 -0.003   -0.000  0.009 -0.003    0.048 -0.109  0.023
 C          0.082 -0.154  0.031    0.017  0.065 -0.033   -0.312 -0.166  0.076
 H         -0.121 -0.039 -0.042    0.043  0.098  0.114   -0.112 -0.291  0.113
 TransDip  -0.086  0.051 -0.007   -0.112  0.015  0.217    0.056  0.215 -0.029

 Mode:                37                     38                     39
 Frequency:       873.07                 886.28                 896.33
 Force Cnst:      0.6325                 0.7202                 0.9069
 Red. Mass:       1.4083                 1.5561                 1.9159
 IR Active:          YES                    YES                    YES
 IR Intens:       12.887                 20.412                 12.414
 Raman Active:       YES                    YES                    YES
               X      Y      Z        X      Y      Z        X      Y      Z
 C          0.000  0.004 -0.001    0.008 -0.000 -0.003    0.043 -0.004 -0.009
 C          0.000 -0.004  0.001    0.007 -0.002 -0.001    0.053  0.002  0.010
 Cl         0.000  0.001 -0.000    0.000  0.000  0.000    0.000 -0.000  0.000
 C         -0.000  0.004 -0.001    0.004  0.005  0.014    0.041  0.020  0.080
 Cl        -0.000 -0.000  0.000   -0.002 -0.001 -0.003   -0.013 -0.004 -0.015
 C          0.001  0.054 -0.014   -0.017  0.002  0.008   -0.088  0.010  0.033
 Cl        -0.000 -0.004  0.001    0.004 -0.000 -0.001    0.017 -0.001 -0.003
 C         -0.003 -0.167  0.044    0.000 -0.002 -0.010   -0.011 -0.010 -0.045
 H          0.023  0.949 -0.250    0.030 -0.000  0.002    0.117 -0.010  0.009
 C          0.001  0.056 -0.015   -0.004 -0.005 -0.020   -0.022 -0.023 -0.083
 Cl         0.000 -0.004  0.001    0.002  0.001  0.003    0.010  0.003  0.013
 C          0.000  0.001  0.001   -0.004  0.009  0.036   -0.035  0.011  0.056
 C         -0.002 -0.001 -0.000   -0.009 -0.006 -0.003   -0.039 -0.031  0.012
 Cl        -0.000 -0.000  0.000   -0.000  0.000 -0.000   -0.001  0.003 -0.001
 C         -0.002 -0.001  0.001    0.001  0.008  0.061   -0.025 -0.043 -0.013
 Cl         0.000  0.000 -0.000    0.001  0.000 -0.004    0.007  0.007 -0.000
 C         -0.000 -0.000  0.000   -0.008 -0.043 -0.162    0.065  0.021  0.075
 H         -0.001  0.001 -0.006    0.106  0.217  0.853    0.002 -0.134 -0.483
 C          0.002 -0.002  0.001    0.005  0.031  0.085   -0.026  0.056  0.007
 Cl        -0.000  0.000 -0.000    0.001 -0.003 -0.006    0.007 -0.010  0.001
 C          0.001 -0.001 -0.002   -0.015 -0.016 -0.080   -0.055 -0.013 -0.138
 H          0.002  0.000  0.004    0.044  0.105  0.389    0.075  0.214  0.777
 TransDip   0.004  0.111 -0.030   -0.008  0.038  0.139   -0.106  0.025  0.029

 Mode:                40                     41                     42
 Frequency:       903.02                1046.39                1095.15
 Force Cnst:      1.6657                 5.0189                 6.1435
 Red. Mass:       3.4670                 7.7799                 8.6940
 IR Active:          YES                    YES                    YES
 IR Intens:       22.391                 38.591                 19.332
 Raman Active:       YES                    YES                    YES
               X      Y      Z        X      Y      Z        X      Y      Z
 C         -0.095  0.006  0.010    0.149 -0.024 -0.027   -0.263 -0.001  0.030
 C         -0.127 -0.016 -0.071   -0.077  0.026  0.086    0.076 -0.076 -0.292
 Cl        -0.001  0.002  0.006    0.004 -0.002 -0.008   -0.010  0.007  0.028
 C         -0.104 -0.039 -0.160   -0.129 -0.038 -0.155    0.162  0.061  0.241
 Cl         0.029  0.008  0.031    0.017  0.005  0.020   -0.016 -0.006 -0.024
 C          0.168 -0.016 -0.044    0.117 -0.014 -0.042   -0.191  0.022  0.068
 Cl        -0.032  0.002  0.003   -0.011  0.001  0.002    0.017 -0.001 -0.004
 C          0.043  0.020  0.074   -0.059  0.037  0.132    0.080 -0.054 -0.197
 H         -0.140 -0.002  0.002   -0.151  0.029  0.099   -0.102 -0.072 -0.273
 C          0.041  0.026  0.103   -0.031 -0.012 -0.057    0.115  0.066  0.249
 Cl        -0.016 -0.004 -0.017    0.001  0.001  0.003   -0.014 -0.006 -0.021
 C          0.083  0.026  0.072    0.193  0.040 -0.024   -0.049  0.062 -0.013
 C          0.077  0.057 -0.033   -0.182  0.340 -0.069   -0.025  0.308 -0.077
 Cl         0.001 -0.006  0.002    0.021 -0.041  0.008    0.015 -0.036  0.008
 C          0.046  0.070 -0.033   -0.176 -0.146  0.058    0.041  0.097 -0.030
 Cl        -0.014 -0.012  0.006    0.014  0.014 -0.005   -0.013 -0.016  0.006
 C         -0.104  0.010  0.054    0.335  0.003 -0.038    0.151  0.009 -0.020
 H         -0.139 -0.051 -0.262    0.356  0.214 -0.101    0.184  0.314 -0.100
 C          0.059 -0.090  0.054   -0.056  0.098 -0.020    0.121 -0.186  0.034
 Cl        -0.014  0.018 -0.005    0.003 -0.005  0.001   -0.017  0.027 -0.005
 C          0.059 -0.081 -0.143   -0.212 -0.237  0.084   -0.102 -0.220  0.069
 H          0.130  0.188  0.789   -0.388 -0.128  0.090   -0.207 -0.180  0.072
 TransDip   0.144 -0.035 -0.032   -0.152  0.102 -0.077    0.083  0.056  0.099

 Mode:                43                     44                     45
 Frequency:      1137.04                1155.94                1186.84
 Force Cnst:      1.3779                 3.4208                 1.7229
 Red. Mass:       1.8089                 4.3452                 2.0760
 IR Active:          YES                    YES                    YES
 IR Intens:       44.673                  9.087                 43.171
 Raman Active:       YES                    YES                    YES
               X      Y      Z        X      Y      Z        X      Y      Z
 C          0.003 -0.011  0.011   -0.124  0.023  0.067    0.002  0.019  0.071
 C         -0.004  0.015  0.052   -0.026  0.056  0.216    0.076 -0.018 -0.064
 Cl         0.002 -0.001 -0.005    0.007 -0.006 -0.023   -0.007  0.002  0.008
 C          0.000 -0.004 -0.017    0.080  0.001  0.010   -0.041 -0.046 -0.178
 Cl        -0.000  0.000  0.000   -0.009 -0.002 -0.008    0.010  0.004  0.017
 C          0.028 -0.003 -0.007    0.145 -0.008 -0.018   -0.188  0.001 -0.013
 Cl        -0.003  0.000  0.000   -0.018  0.001  0.002    0.018 -0.001 -0.002
 C          0.004  0.002  0.007    0.065 -0.014 -0.049    0.024  0.018  0.068
 H          0.104  0.007  0.048    0.599  0.028  0.151    0.849  0.091  0.417
 C         -0.030 -0.011 -0.050   -0.172 -0.052 -0.208    0.009  0.009  0.034
 Cl         0.003  0.001  0.005    0.017  0.006  0.022   -0.004 -0.001 -0.004
 C         -0.027  0.013 -0.002   -0.162  0.016 -0.001   -0.013 -0.003 -0.013
 C          0.051 -0.108  0.023   -0.059  0.163 -0.034   -0.006  0.012 -0.000
 Cl        -0.005  0.010 -0.002    0.009 -0.020  0.004    0.001 -0.002  0.000
 C          0.005  0.032 -0.009    0.104  0.144 -0.049    0.005  0.011 -0.003
 Cl         0.000 -0.004  0.001   -0.013 -0.016  0.006   -0.001 -0.001  0.000
 C          0.048  0.068 -0.024    0.027 -0.044  0.008    0.004 -0.003  0.000
 H          0.086  0.652 -0.176    0.022 -0.354  0.090    0.004 -0.029  0.009
 C          0.078 -0.153  0.031    0.063 -0.098  0.018    0.004 -0.007  0.002
 Cl        -0.007  0.015 -0.003   -0.007  0.012 -0.002   -0.001  0.001 -0.000
 C         -0.091  0.016  0.007    0.017 -0.064  0.019    0.001 -0.004  0.005
 H         -0.584  0.332 -0.020    0.324 -0.286  0.020    0.008 -0.017 -0.013
 TransDip   0.109 -0.184  0.008    0.057  0.052 -0.058   -0.193 -0.015 -0.083

 Mode:                46                     47                     48
 Frequency:      1212.28                1268.85                1271.62
 Force Cnst:      1.6308                 8.6461                 3.8766
 Red. Mass:       1.8834                 9.1148                 4.0690
 IR Active:          YES                    YES                    YES
 IR Intens:       10.498                  3.074                  2.133
 Raman Active:       YES                    YES                    YES
               X      Y      Z        X      Y      Z        X      Y      Z
 C         -0.059 -0.009  0.032   -0.031  0.112  0.387    0.138 -0.012  0.025
 C         -0.010  0.006  0.012   -0.345 -0.035 -0.145   -0.054  0.004  0.006
 Cl         0.000 -0.001 -0.002   -0.000 -0.000 -0.002   -0.000 -0.000 -0.000
 C          0.025  0.004  0.013    0.305 -0.048 -0.160    0.052 -0.031 -0.117
 Cl        -0.002 -0.001 -0.002   -0.002 -0.001 -0.004    0.002  0.001  0.006
 C          0.023 -0.001  0.001    0.053  0.082  0.314   -0.076  0.022  0.077
 Cl        -0.003  0.000  0.000   -0.001  0.000  0.001    0.009 -0.000  0.000
 C          0.022 -0.007 -0.028   -0.218 -0.040 -0.165   -0.122  0.020  0.063
 H          0.194  0.003  0.038    0.139 -0.010 -0.031   -0.479 -0.008 -0.067
 C         -0.044 -0.001 -0.018    0.143 -0.054 -0.195    0.192 -0.019 -0.071
 Cl         0.003  0.001  0.003    0.007  0.001  0.003   -0.005 -0.001 -0.003
 C          0.005  0.068 -0.023    0.101 -0.117 -0.019   -0.146  0.174 -0.022
 C          0.132  0.023 -0.021    0.091  0.017 -0.008   -0.155 -0.034  0.026
 Cl        -0.006  0.003 -0.000   -0.002  0.004 -0.001    0.002 -0.005  0.001
 C         -0.014 -0.172  0.047   -0.116 -0.014  0.019    0.186  0.016 -0.026
 Cl         0.005  0.013 -0.004    0.004  0.005 -0.002   -0.005 -0.008  0.003
 C         -0.080  0.024  0.002   -0.016 -0.048  0.013    0.028  0.085 -0.025
 H         -0.059  0.720 -0.177   -0.030 -0.202  0.060    0.047  0.293 -0.082
 C         -0.038  0.053 -0.009    0.058  0.099 -0.030   -0.103 -0.150  0.051
 Cl         0.002 -0.006  0.001    0.002 -0.005  0.001   -0.002  0.007 -0.001
 C         -0.008 -0.042  0.013   -0.025  0.034  0.004    0.052 -0.051  0.007
 H          0.452 -0.350  0.034   -0.363  0.244 -0.074    0.511 -0.362  0.035
 TransDip  -0.087 -0.053  0.018   -0.055 -0.008 -0.003    0.039  0.024  0.010

 Mode:                49                     50                     51
 Frequency:      1292.14                1353.74                1408.13
 Force Cnst:      5.2394                 8.0269                 3.9277
 Red. Mass:       5.3261                 7.4340                 3.3620
 IR Active:          YES                    YES                    YES
 IR Intens:        3.111                107.971                 70.404
 Raman Active:       YES                    YES                    YES
               X      Y      Z        X      Y      Z        X      Y      Z
 C          0.098 -0.016 -0.083   -0.212 -0.066 -0.263   -0.040 -0.009  0.035
 C          0.031  0.015  0.069   -0.209  0.074  0.266    0.125  0.008  0.035
 Cl         0.000 -0.000 -0.002    0.009 -0.004 -0.017   -0.003 -0.000 -0.000
 C          0.002 -0.019 -0.068    0.374 -0.005  0.007   -0.063 -0.020 -0.082
 Cl         0.001  0.001  0.005   -0.016 -0.002 -0.007    0.003  0.001  0.005
 C         -0.090 -0.001 -0.014   -0.164 -0.056 -0.223   -0.054  0.022  0.081
 Cl         0.008 -0.000  0.001    0.007  0.002  0.008    0.004 -0.001 -0.003
 C         -0.051  0.027  0.101   -0.086  0.043  0.153    0.069  0.007  0.029
 H         -0.432  0.003 -0.039    0.234  0.079  0.319   -0.446 -0.039 -0.182
 C          0.144 -0.014 -0.029    0.229  0.011  0.057    0.014 -0.023 -0.092
 Cl        -0.006 -0.000 -0.002   -0.011 -0.001 -0.003    0.001  0.001  0.004
 C         -0.197 -0.167  0.083    0.061  0.033  0.041   -0.127  0.135 -0.028
 C          0.223  0.124 -0.060    0.018  0.007 -0.010    0.092  0.007 -0.012
 Cl        -0.000 -0.003  0.001   -0.002  0.001  0.001   -0.005 -0.000  0.001
 C         -0.139  0.132 -0.019    0.001 -0.091  0.021   -0.023 -0.142  0.040
 Cl        -0.002 -0.001  0.000    0.002  0.004 -0.001    0.003  0.007 -0.002
 C         -0.009 -0.205  0.055   -0.044  0.061 -0.009   -0.096  0.130 -0.023
 H          0.018  0.259 -0.068   -0.068 -0.210  0.058   -0.149 -0.588  0.169
 C          0.191  0.006 -0.024    0.024  0.061 -0.021    0.198  0.053 -0.036
 Cl        -0.000  0.006 -0.001   -0.001 -0.004  0.001   -0.006 -0.001  0.001
 C         -0.212  0.119 -0.010    0.059 -0.070  0.001   -0.003 -0.143  0.039
 H          0.477 -0.343  0.045   -0.380  0.239  0.032   -0.387  0.083  0.018
 TransDip  -0.013 -0.031  0.045   -0.083  0.079  0.313   -0.209 -0.161 -0.053

 Mode:                52                     53                     54
 Frequency:      1430.51                1461.90                1556.91
 Force Cnst:      3.9379                 6.4364                14.4800
 Red. Mass:       3.2661                 5.1116                10.1390
 IR Active:          YES                    YES                    YES
 IR Intens:      125.584                 32.231                 24.888
 Raman Active:       YES                    YES                    YES
               X      Y      Z        X      Y      Z        X      Y      Z
 C          0.087 -0.035 -0.006    0.275 -0.000 -0.010    0.059 -0.111 -0.419
 C         -0.087 -0.007 -0.047   -0.111 -0.028 -0.109    0.057  0.047  0.185
 Cl         0.002 -0.000  0.001    0.003  0.001  0.004   -0.002  0.001  0.002
 C          0.015  0.020  0.071   -0.048  0.039  0.145    0.091 -0.078 -0.289
 Cl        -0.001 -0.001 -0.003    0.000 -0.001 -0.005   -0.000  0.001  0.002
 C          0.060 -0.018 -0.060    0.133 -0.033 -0.115    0.083  0.124  0.476
 Cl        -0.003  0.001  0.002   -0.005  0.001  0.003   -0.002 -0.001 -0.005
 C         -0.074 -0.004 -0.027   -0.180 -0.008 -0.044   -0.125 -0.073 -0.287
 H          0.348  0.028  0.146    0.586  0.060  0.271    0.394 -0.039 -0.106
 C         -0.008  0.022  0.069    0.025  0.025  0.104   -0.173  0.090  0.327
 Cl        -0.000 -0.001 -0.003   -0.001 -0.002 -0.006    0.005 -0.001 -0.003
 C          0.031  0.212 -0.055   -0.240 -0.049  0.044   -0.023  0.011  0.034
 C          0.086 -0.150  0.029   -0.028  0.115 -0.027   -0.019  0.001 -0.002
 Cl        -0.004  0.006 -0.001   -0.000 -0.006  0.002    0.000 -0.000  0.000
 C         -0.201  0.059  0.008    0.172 -0.124  0.013    0.026 -0.010 -0.003
 Cl         0.006  0.001 -0.001   -0.004  0.002 -0.000   -0.000  0.000  0.000
 C          0.064  0.067 -0.024   -0.123  0.030  0.006   -0.016 -0.001  0.003
 H          0.043 -0.557  0.139   -0.142  0.036  0.007   -0.019  0.002  0.001
 C          0.079 -0.098  0.016    0.138  0.084 -0.038    0.033  0.007 -0.008
 Cl        -0.004  0.006 -0.001   -0.003 -0.003  0.001   -0.000 -0.000  0.000
 C         -0.110 -0.025  0.019    0.008 -0.054  0.013   -0.024  0.001 -0.004
 H          0.410 -0.385  0.055   -0.385  0.193 -0.006    0.008 -0.010  0.036
 TransDip   0.242 -0.244  0.103    0.168  0.066  0.018   -0.032  0.041  0.151

 Mode:                55                     56                     57
 Frequency:      1585.21                1593.23                1609.85
 Force Cnst:     10.8420                12.5452                11.3168
 Red. Mass:       7.3229                 8.3882                 7.4114
 IR Active:          YES                    YES                    YES
 IR Intens:       55.279                 22.598                 47.221
 Raman Active:       YES                    YES                    YES
               X      Y      Z        X      Y      Z        X      Y      Z
 C         -0.001  0.019 -0.015    0.253  0.002  0.018    0.153 -0.010 -0.014
 C          0.022 -0.001  0.007   -0.319 -0.016 -0.083   -0.092 -0.004 -0.023
 Cl        -0.000  0.000 -0.000    0.004  0.001  0.002    0.001  0.000  0.001
 C         -0.018 -0.000  0.004    0.256 -0.026 -0.076    0.064 -0.007 -0.022
 Cl         0.000 -0.000 -0.000   -0.002  0.001  0.002   -0.000  0.000  0.000
 C          0.016  0.002  0.007   -0.188 -0.005 -0.033   -0.040  0.000 -0.002
 Cl        -0.000 -0.000 -0.000   -0.000 -0.000 -0.000   -0.001  0.000 -0.000
 C         -0.034 -0.004 -0.011    0.421  0.016  0.098    0.099  0.003  0.019
 H          0.042  0.006  0.020   -0.440 -0.061 -0.267   -0.095 -0.015 -0.064
 C          0.022 -0.003  0.001   -0.353  0.031  0.092   -0.102  0.012  0.038
 Cl        -0.000  0.000 -0.000    0.003 -0.001 -0.002    0.001 -0.000 -0.001
 C         -0.067 -0.296  0.086    0.010 -0.049  0.006   -0.285  0.090  0.010
 C          0.192  0.180 -0.069   -0.077  0.011  0.007    0.256  0.029 -0.037
 Cl        -0.004  0.000  0.000    0.000  0.001 -0.000   -0.003 -0.003  0.001
 C         -0.060 -0.182  0.054    0.099 -0.070  0.007   -0.247  0.137 -0.007
 Cl         0.000 -0.000  0.000   -0.001  0.001 -0.000    0.002 -0.002  0.000
 C          0.094  0.423 -0.121   -0.047  0.074 -0.014    0.123 -0.111  0.015
 H          0.056 -0.579  0.142   -0.062 -0.105  0.034    0.151  0.155 -0.058
 C         -0.207 -0.270  0.094    0.105 -0.026 -0.005   -0.277  0.026  0.025
 Cl         0.002  0.002 -0.001   -0.001 -0.000  0.000    0.002  0.001 -0.000
 C          0.015  0.170 -0.046   -0.137  0.077 -0.003    0.374 -0.198  0.009
 H          0.251  0.032 -0.037    0.165 -0.129  0.009   -0.467  0.366 -0.042
 TransDip  -0.065 -0.219  0.067   -0.148 -0.026  0.023   -0.209  0.070  0.005

 Mode:                58                     59                     60
 Frequency:      3211.09                3219.57                3222.66
 Force Cnst:      6.6356                 6.6749                 6.6882
 Red. Mass:       1.0923                 1.0929                 1.0930
 IR Active:          YES                    YES                    YES
 IR Intens:        0.219                  1.944                  3.037
 Raman Active:       YES                    YES                    YES
               X      Y      Z        X      Y      Z        X      Y      Z
 C          0.000 -0.000  0.000   -0.000  0.000  0.000   -0.000  0.000  0.001
 C          0.000  0.000 -0.000    0.000 -0.000 -0.000   -0.000  0.000  0.000
 Cl        -0.000 -0.000  0.000    0.000  0.000  0.000   -0.000  0.000  0.000
 C         -0.000  0.000  0.000   -0.000 -0.000  0.000   -0.000  0.000  0.000
 Cl         0.000 -0.000 -0.000    0.000 -0.000  0.000   -0.000 -0.000 -0.000
 C          0.000 -0.000 -0.000   -0.000 -0.000 -0.000    0.003  0.001  0.002
 Cl        -0.000 -0.000  0.000    0.000 -0.000  0.000   -0.000  0.000  0.000
 C         -0.000 -0.000 -0.000   -0.000  0.000  0.000    0.034 -0.021 -0.078
 H         -0.000  0.000  0.000    0.001 -0.001 -0.002   -0.384  0.243  0.887
 C          0.000  0.000 -0.000    0.000 -0.000  0.000   -0.004  0.000 -0.000
 Cl        -0.000 -0.000 -0.000    0.000 -0.000 -0.000    0.000  0.000  0.000
 C         -0.002  0.003 -0.000    0.000  0.000 -0.000   -0.000 -0.000 -0.000
 C          0.000  0.001 -0.000    0.001 -0.000 -0.000    0.000 -0.000  0.000
 Cl         0.000 -0.000  0.000   -0.000  0.000 -0.000    0.000  0.000 -0.000
 C          0.000  0.000 -0.000    0.001 -0.003  0.001    0.000 -0.000 -0.000
 Cl         0.000  0.000 -0.000    0.000  0.000 -0.000    0.000  0.000  0.000
 C         -0.001  0.001 -0.000   -0.087  0.006  0.008   -0.000  0.000  0.000
 H          0.008 -0.001 -0.001    0.989 -0.074 -0.093    0.003 -0.000 -0.000
 C          0.004 -0.001 -0.000    0.002  0.003 -0.001    0.000  0.000 -0.000
 Cl        -0.000  0.000 -0.000    0.000 -0.000  0.000    0.000 -0.000  0.000
 C         -0.048 -0.069  0.024    0.001  0.000 -0.000    0.000  0.000 -0.000
 H          0.539  0.793 -0.271   -0.004 -0.006  0.002   -0.000 -0.000  0.000
 TransDip   0.001  0.014 -0.004    0.044 -0.002 -0.004   -0.022  0.014  0.049

 STANDARD THERMODYNAMIC QUANTITIES AT   298.15 K  AND     1.00 ATM

   This Molecule has  0 Imaginary Frequencies
   Zero point vibrational energy:       70.739 kcal/mol

   Atom    1 Element C  Has Mass   12.00000
   Atom    2 Element C  Has Mass   12.00000
   Atom    3 Element Cl Has Mass   34.96885
   Atom    4 Element C  Has Mass   12.00000
   Atom    5 Element Cl Has Mass   34.96885
   Atom    6 Element C  Has Mass   12.00000
   Atom    7 Element Cl Has Mass   34.96885
   Atom    8 Element C  Has Mass   12.00000
   Atom    9 Element H  Has Mass    1.00783
   Atom   10 Element C  Has Mass   12.00000
   Atom   11 Element Cl Has Mass   34.96885
   Atom   12 Element C  Has Mass   12.00000
   Atom   13 Element C  Has Mass   12.00000
   Atom   14 Element Cl Has Mass   34.96885
   Atom   15 Element C  Has Mass   12.00000
   Atom   16 Element Cl Has Mass   34.96885
   Atom   17 Element C  Has Mass   12.00000
   Atom   18 Element H  Has Mass    1.00783
   Atom   19 Element C  Has Mass   12.00000
   Atom   20 Element Cl Has Mass   34.96885
   Atom   21 Element C  Has Mass   12.00000
   Atom   22 Element H  Has Mass    1.00783
   Molecular Mass:   391.805440 amu
   Principal axes and moments of inertia in amu*Bohr^2:
                             1           2           3
    Eigenvalues --     5750.64824 14836.87375 14981.87013
          X               0.99999    -0.00317    -0.00408
          Y               0.00317     0.99999     0.00113
          Z               0.00408    -0.00115     0.99999
   Rotational Symmetry Number is   1
   The Molecule is an Asymmetric Top
   Translational Enthalpy:        0.889 kcal/mol
   Rotational Enthalpy:           0.889 kcal/mol
   Vibrational Enthalpy:         80.177 kcal/mol
   gas constant (RT):             0.592 kcal/mol
   Translational Entropy:        43.788  cal/mol.K
   Rotational Entropy:           35.501  cal/mol.K
   Vibrational Entropy:          63.620  cal/mol.K

   Total Enthalpy:               82.546 kcal/mol
   Total Entropy:               142.909  cal/mol.K

 ======================================================================

 STANDARD THERMODYNAMIC QUANTITIES FOR ANHARMONIC VIBRATION -- TOSH

   Zero point vibrational energy: ************ kcal/mol

   Vibrational Enthalpy:       Infinity kcal/mol
   Vibrational Entropy:             NaN  cal/mol.K

   Total Enthalpy:             Infinity kcal/mol
   Total Entropy:                   NaN  cal/mol.K

 ======================================================================

 STANDARD THERMODYNAMIC QUANTITIES FOR ANHARMONIC VIBRATION -- VPT2

   Zero point vibrational energy: ************ kcal/mol

   Vibrational Enthalpy:       Infinity kcal/mol
   Vibrational Entropy:             NaN  cal/mol.K

   Total Enthalpy:             Infinity kcal/mol
   Total Entropy:                   NaN  cal/mol.K

 ======================================================================

Archival summary:
1\1\november\FREQ\ProcedureUnspecified\BasisUnspecified\l7123\taweetha\SatJan1100:11:092020SatJan1100:11:092020\0\\#,FREQ,ProcedureUnspecified,BasisUnspecified,\\0,1\Cl\C,1,1.7431\C,2,1.39951,1,120.746\C,3,1.39196,2,120.543,1,179.88,0\H,4,1.08104,3,119.973,2,-179.892,0\C,4,1.38819,3,119.109,2,0.0509632,0\C,6,1.38859,4,121.211,3,-0.0900294,0\H,7,1.08187,6,120.288,4,-179.829,0\C,7,1.39497,6,119.796,4,0.0714129,0\C,9,1.49296,7,119.083,6,-179.199,0\C,10,1.39886,9,121.141,7,89.0999,0\C,11,1.38746,10,121.97,9,-179.293,0\H,12,1.08061,11,120.511,10,-179.82,0\C,12,1.3887,11,119.464,10,0.150928,0\C,14,1.40024,12,120.756,11,0.0144457,0\C,15,1.40294,14,118.576,12,-0.128777,0\Cl,15,1.73547,14,120.522,12,179.834,0\Cl,14,1.74361,12,118.094,11,179.997,0\Cl,16,1.74376,15,119.611,14,-179.535,0\Cl,3,1.74503,2,121.297,1,0.0317304,0\Cl,11,1.75159,10,120.084,9,0.995755,0\Cl,6,1.75312,4,119.21,3,179.952,0\\\@

 Total job time:  17745.61s(wall), 17743.43s(cpu) 
 Sat Jan 11 00:11:09 2020

        *************************************************************
        *                                                           *
        *  Thank you very much for using Q-Chem.  Have a nice day.  *
        *                                                           *
        *************************************************************
