# Supplementary material for: Quantum Chemical Investigation of Polychlorinated Dibenzodioxins, Dibenzofurans and Biphenyls: Relative Stability and Planarity Analysis
Source: Molecules. 2020 Dec 3;25(23):5697. doi: 10.3390/molecules25235697 (PMC7730433; doi:10.3390/molecules25235697)
Supplement: Supplementary file 1 [file molecules-25-05697-s001.zip › PCB/B3LYP/ClClClHClClHClClH.out]

                  Welcome to Q-Chem
     A Quantum Leap Into The Future Of Chemistry


 Q-Chem 5.2 (devel), Q-Chem, Inc., Pleasanton, CA (2019)

 Yihan Shao,  Zhengting Gan,  E. Epifanovsky,  A. T. B. Gilbert,  M. Wormit,  
 J. Kussmann,  A. W. Lange,  A. Behn,  Jia Deng,  Xintian Feng,  D. Ghosh,  
 M. Goldey,  P. R. Horn,  L. D. Jacobson,  I. Kaliman,  T. Kus,  A. Landau,  
 Jie Liu,  E. I. Proynov,  R. M. Richard,  R. P. Steele,  E. J. Sundstrom,  
 H. L. Woodcock III,  P. M. Zimmerman,  D. Zuev,  B. Albrecht,  E. Alguire,  
 S. A. Baeppler,  D. Barton,  Z. Benda,  Y. A. Bernard,  E. J. Berquist,  
 K. B. Bravaya,  H. Burton,  D. Casanova,  Chun-Min Chang,  Yunqing Chen,  
 A. Chien,  K. D. Closser,  M. P. Coons,  S. Coriani,  S. Dasgupta,  
 A. L. Dempwolff,  M. Diedenhofen,  Hainam Do,  R. G. Edgar,  Po-Tung Fang,  
 S. Faraji,  S. Fatehi,  Qingguo Feng,  K. D. Fenk,  J. Fosso-Tande,  
 J. Gayvert,  Qinghui Ge,  A. Ghysels,  G. Gidofalvi,  J. Gomes,  
 J. Gonthier,  A. Gunina,  D. Hait,  M. W. D. Hanson-Heine,  
 P. H. P. Harbach,  A. W. Hauser,  M. F. Herbst,  J. E. Herr,  
 E. G. Hohenstein,  Z. C. Holden,  Kerwin Hui,  B. C. Huynh,  T.-C. Jagau,  
 Hyunjun Ji,  B. Kaduk,  K. Khistyaev,  Jaehoon Kim,  P. Klunzinger,  K. Koh,  
 D. Kosenkov,  L. Koulias,  T. Kowalczyk,  C. M. Krauter,  A. Kunitsa,  
 Ka Un Lao,  A. Laurent,  K. V. Lawler,  Joonho Lee,  D. Lefrancois,  
 S. Lehtola,  D. S. Levine,  Yi-Pei Li,  You-Sheng Lin,  Fenglai Liu,  
 E. Livshits,  A. Luenser,  P. Manohar,  E. Mansoor,  S. F. Manzer,  
 Shan-Ping Mao,  Yuezhi Mao,  N. Mardirossian,  A. V. Marenich,  
 T. Markovich,  L. A. Martinez-Martinez,  S. A. Maurer,  N. J. Mayhall,  
 S. C. McKenzie,  J.-M. Mewes,  P. Morgante,  A. F. Morrison,  
 J. W. Mullinax,  K. Nanda,  T. S. Nguyen-Beck,  R. Olivares-Amaya,  
 J. A. Parkhill,  Zheng Pei,  T. M. Perrine,  F. Plasser,  P. Pokhilko,  
 S. Prager,  A. Prociuk,  E. Ramos,  D. R. Rehn,  F. Rob,  M. Scheurer,  
 M. Schneider,  N. Sergueev,  S. M. Sharada,  S. Sharma,  D. W. Small,  
 T. Stauch,  T. Stein,  Yu-Chuan Su,  A. J. W. Thom,  A. Tkatchenko,  
 T. Tsuchimochi,  N. M. Tubman,  L. Vogt,  M. L. Vidal,  O. Vydrov,  
 M. A. Watson,  J. Wenzel,  M. de Wergifosse,  T. A. Wesolowski,  A. White,  
 J. Witte,  A. Yamada,  Jun Yang,  K. Yao,  S. Yeganeh,  S. R. Yost,  
 Zhi-Qiang You,  A. Zech,  Igor Ying Zhang,  Xing Zhang,  Yan Zhao,  
 Ying Zhu,  B. R. Brooks,  G. K. L. Chan,  C. J. Cramer,  M. S. Gordon,  
 W. J. Hehre,  A. Klamt,  M. W. Schmidt,  C. D. Sherrill,  D. G. Truhlar,  
 A. Aspuru-Guzik,  R. Baer,  A. T. Bell,  N. A. Besley,  Jeng-Da Chai,  
 A. E. DePrince, III,  R. A. DiStasio Jr.,  A. Dreuw,  B. D. Dunietz,  
 T. R. Furlani,  Chao-Ping Hsu,  Yousung Jung,  Jing Kong,  D. S. Lambrecht,  
 WanZhen Liang,  C. Ochsenfeld,  V. A. Rassolov,  L. V. Slipchenko,  
 J. E. Subotnik,  T. Van Voorhis,  J. M. Herbert,  A. I. Krylov,  
 P. M. W. Gill,  M. Head-Gordon

 Contributors to earlier versions of Q-Chem not listed above: 
 R. D. Adamson,  B. Austin,  J. Baker,  G. J. O. Beran,  K. Brandhorst,  
 S. T. Brown,  E. F. C. Byrd,  A. K. Chakraborty,  C.-L. Cheng,  
 Siu Hung Chien,  D. M. Chipman,  D. L. Crittenden,  H. Dachsel,  
 R. J. Doerksen,  A. D. Dutoi,  L. Fusti-Molnar,  W. A. Goddard III,  
 A. Golubeva-Zadorozhnaya,  S. R. Gwaltney,  G. Hawkins,  A. Heyden,  
 S. Hirata,  G. Kedziora,  F. J. Keil,  C. Kelley,  Jihan Kim,  R. A. King,  
 R. Z. Khaliullin,  P. P. Korambath,  W. Kurlancheek,  A. M. Lee,  M. S. Lee,  
 S. V. Levchenko,  Ching Yeh Lin,  D. Liotard,  R. C. Lochan,  I. Lotan,  
 P. E. Maslen,  N. Nair,  D. P. O'Neill,  D. Neuhauser,  E. Neuscamman,  
 C. M. Oana,  R. Olson,  B. Peters,  R. Peverati,  P. A. Pieniazek,  
 Y. M. Rhee,  J. Ritchie,  M. A. Rohrdanz,  E. Rosta,  N. J. Russ,  
 H. F. Schaefer III,  N. E. Schultz,  N. Shenvi,  A. C. Simmonett,  A. Sodt,  
 D. Stuck,  K. S. Thanthiriwatte,  V. Vanovschi,  Tao Wang,  A. Warshel,  
 C. F. Williams,  Q. Wu,  X. Xu,  W. Zhang

 Please cite Q-Chem as follows:
 Y. Shao et al., Mol. Phys. 113, 184-215 (2015)
 DOI: 10.1080/00268976.2014.952696

 Q-Chem 5.2.1 for Intel X86 EM64T Linux

 Parts of Q-Chem use Armadillo 8.300.2 (Tropical Shenanigans).
 http://arma.sourceforge.net/

 Q-Chem begins on Fri Jan 10 23:07:55 2020  

Host: 
0

     Scratch files written to /scratch/taweetham/qchem2440//
NAlpha2: 194
NElect   194
Mult     1

 Q-Chem warning in module libgen/rem_setup.C, line 2168:

 Setting Thresh to 1e-14


Checking the input file for inconsistencies... 	...done.

--------------------------------------------------------------
User input:
--------------------------------------------------------------
$MOLECULE
0 1
C 
C  1 1.394960
Cl  2 CCl 1 119.528007
C  2 1.386606 1 120.846377 3 178.766605 0
Cl  4 CCl 2 119.698148 1 -179.612229 0
C  4 1.387279 2 120.235871 1 -0.083363 0
Cl  6 CCl 4 120.254637 2 -179.958574 0
C  6 1.387279 4 119.490737 2 0.041992 0
H  8 CH 6 120.064298 4 179.568218 0
C  8 1.386606 6 120.235863 4 0.041336 0
Cl  10 CCl 8 119.614146 6 178.681836 0
C  1 1.488550 2 120.827489 3 1.275929 0
C  12 1.394960 1 120.827496 2 44.635695 0
Cl  13 CCl 12 119.528011 1 1.275194 0
C  13 1.386606 12 120.846392 1 -179.957497 0
H  15 CH 13 119.698155 12 -179.612829 0
C  15 1.387278 13 120.235860 12 -0.083872 0
Cl  17 CCl 15 120.254633 13 -179.958492 0
C  17 1.387279 15 119.490737 13 0.041666 0
Cl  19 CCl 17 120.064293 15 179.568399 0
C  19 1.386606 17 120.235874 15 0.041790 0
H  21 CH 19 119.614152 17 178.681599 0

CH=1.08273
CCl=1.75400
$END

$REM
   JOB_TYPE	OPTIMIZATION
   BASIS	6-311++G**
   METHOD	B3LYP
   SYM_IGNORE	TRUE
   SCF_GUESS_ALWAYS     TRUE
   SYM_IGNORE   TRUE
   S2THRESH     15
   THRESH       15
$END

--------------------------------------------------------------
 ----------------------------------------------------------------
             Standard Nuclear Orientation (Angstroms)
    I     Atom           X                Y                Z
 ----------------------------------------------------------------
    1      C       0.0000000000     0.0000000000     0.0000000000
    2      C       0.0000000000     0.0000000000     1.3949600000
    3      Cl      1.5261815140     0.0000000000     2.2594170471
    4      C      -1.1901880373     0.0256249026     2.1059255403
    5      Cl     -1.1548436435     0.0351778398     3.8595433764
    6      C      -2.4041742747     0.0535064326     1.4351028665
    7      Cl     -3.9099833729     0.0870232313     2.3339530118
    8      C      -2.4180259722     0.0546630380     0.0478935036
    9      H      -3.3603520375     0.0692493833    -0.4851290834
   10      C      -1.2274122092     0.0272853135    -0.6622934626
   11      Cl     -1.2645630159    -0.0058824468    -2.4155862839
   12      C       1.2779219872    -0.0284629571    -0.7628147595
   13      C       2.3095886281    -0.8932703637    -0.3971844912
   14      Cl      2.0841394724    -1.9836059182     0.9581225060
   15      C       3.5004827568    -0.9194878930    -1.1069450245
   16      H       4.2865586447    -1.6026019117    -0.8107285686
   17      C       3.6821124948    -0.0819958503    -2.1978886372
   18      Cl      5.1879324501    -0.1155248115    -3.0967201401
   19      C       2.6636000698     0.7822218600    -2.5724593424
   20      Cl      2.8813918386     1.8556545918    -3.9424319391
   21      C       1.4736782845     0.8090230106    -1.8610916159
   22      H       0.6936781770     1.5025559907    -2.1490431582
 ----------------------------------------------------------------
 Nuclear Repulsion Energy =        2378.13696415 hartrees
 There are       97 alpha and       97 beta electrons
 Requested basis set is 6-311++G(d,p)
 There are 178 shells and 495 basis functions

 Total QAlloc Memory Limit   2000 MB
 Mega-Array Size       188 MB
 MEM_STATIC part       192 MB
 A cutoff of  1.0D-15 yielded  11636 shell pairs
 There are     99878 function pairs (    107389 Cartesian)
 Smallest overlap matrix eigenvalue = 2.00E-07
 Linear dependence detected in AO basis
 Number of orthogonalized atomic orbitals = 490
 Maximum deviation from orthogonality = 7.221E-10

 Scale SEOQF with 1.000000e-02/1.000000e-01/1.000000e-01

 Standard Electronic Orientation quadrupole field applied
 Nucleus-field energy     =    -0.0000001060 hartrees
 Guess from superposition of atomic densities
 Warning:  Energy on first SCF cycle will be non-variational
 SAD guess density has 194.000000 electrons

 -----------------------------------------------------------------------
  General SCF calculation program by
  Eric Jon Sundstrom, Paul Horn, Yuezhi Mao, Dmitri Zuev, Alec White,
  David Stuck, Shaama M.S., Shane Yost, Joonho Lee, David Small,
  Daniel Levine, Susi Lehtola, Hugh Burton, Evgeny Epifanovsky,
  Bang C. Huynh
 -----------------------------------------------------------------------
 Exchange:     0.2000 Hartree-Fock + 0.0800 Slater + 0.7200 B88
 Correlation:  0.1900 VWN1RPA + 0.8100 LYP
 Using SG-1 standard quadrature grid
 A restricted SCF calculation will be
 performed using DIIS
 SCF converges when DIIS error is below 1.0e-08
 ---------------------------------------
  Cycle       Energy         DIIS error
 ---------------------------------------
    1   -3685.3838181765      2.77e-02  
    2   -3680.5689881987      1.97e-03  
    3   -3680.4971281154      2.41e-03  
    4   -3680.6723470055      6.06e-04  
    5   -3680.6824634021      2.70e-04  
    6   -3680.6844659504      9.79e-05  
    7   -3680.6847299348      3.14e-05  
    8   -3680.6847575785      9.16e-06  
    9   -3680.6847598007      3.62e-06  
   10   -3680.6847601913      9.26e-07  
   11   -3680.6847602167      2.82e-07  
   12   -3680.6847602187      1.16e-07  
   13   -3680.6847602192      4.48e-08  
   14   -3680.6847602193      1.12e-08  
   15   -3680.6847602195      4.12e-09  Convergence criterion met
 ---------------------------------------
 SCF time:   CPU 887.09s  wall 888.00s 
 SCF   energy in the final basis set =    -3680.6847602195
 Total energy in the final basis set =    -3680.6847602195

 --------------------------------------------------------------

                    Orbital Energies (a.u.)
 --------------------------------------------------------------

 Alpha MOs
 -- Occupied --
********-101.5837-101.5787-101.5772-101.5744-101.5729-101.5684 -10.2828
-10.2827 -10.2807 -10.2805 -10.2741 -10.2707 -10.2698 -10.2446 -10.2357
-10.2291 -10.2225 -10.2225  -9.4997  -9.4980  -9.4932  -9.4916  -9.4899
 -9.4889  -9.4856  -7.2643  -7.2630  -7.2581  -7.2565  -7.2546  -7.2545
 -7.2540  -7.2538  -7.2528  -7.2520  -7.2500  -7.2481  -7.2473  -7.2464
 -7.2457  -7.2445  -7.2437  -7.2436  -7.2432  -7.2401  -7.2397  -0.9716
 -0.9481  -0.9243  -0.9191  -0.8951  -0.8778  -0.8710  -0.8579  -0.8409
 -0.8054  -0.7723  -0.7595  -0.7420  -0.6694  -0.6608  -0.6368  -0.6140
 -0.5608  -0.5571  -0.5285  -0.5276  -0.5019  -0.4896  -0.4760  -0.4731
 -0.4702  -0.4672  -0.4565  -0.4414  -0.4326  -0.4254  -0.4171  -0.4128
 -0.4034  -0.3920  -0.3691  -0.3649  -0.3606  -0.3526  -0.3503  -0.3461
 -0.3406  -0.3351  -0.3251  -0.3238  -0.3004  -0.2938  -0.2792  -0.2657
 -0.2523
 -- Virtual --
 -0.0820  -0.0637  -0.0591  -0.0519  -0.0353  -0.0317  -0.0114  -0.0108
 -0.0012   0.0006   0.0067   0.0141   0.0224   0.0230   0.0261   0.0332
  0.0374   0.0444   0.0527   0.0551   0.0579   0.0607   0.0671   0.0679
  0.0713   0.0799   0.0820   0.0864   0.0901   0.0922   0.0930   0.0950
  0.0998   0.1053   0.1070   0.1114   0.1129   0.1156   0.1178   0.1195
  0.1204   0.1250   0.1265   0.1315   0.1334   0.1387   0.1396   0.1405
  0.1458   0.1501   0.1517   0.1617   0.1646   0.1700   0.1705   0.1757
  0.1776   0.1843   0.1872   0.1918   0.1959   0.1998   0.2061   0.2075
  0.2116   0.2128   0.2189   0.2229   0.2287   0.2296   0.2352   0.2370
  0.2404   0.2443   0.2493   0.2499   0.2510   0.2578   0.2589   0.2616
  0.2634   0.2654   0.2743   0.2818   0.2874   0.2902   0.2918   0.2930
  0.2993   0.3011   0.3063   0.3078   0.3112   0.3171   0.3207   0.3279
  0.3369   0.3471   0.3595   0.3851   0.4014   0.4090   0.4160   0.4346
  0.4375   0.4417   0.4441   0.4465   0.4517   0.4552   0.4601   0.4659
  0.4725   0.4760   0.4792   0.4832   0.4913   0.4916   0.4995   0.5046
  0.5149   0.5255   0.5373   0.5398   0.5443   0.5492   0.5523   0.5612
  0.5752   0.5785   0.5820   0.5945   0.5988   0.6024   0.6068   0.6137
  0.6176   0.6198   0.6248   0.6318   0.6354   0.6552   0.6590   0.6632
  0.6674   0.6741   0.6873   0.6923   0.7152   0.7166   0.7306   0.7528
  0.7668   0.7792   0.7819   0.7980   0.8065   0.8119   0.8237   0.8269
  0.8312   0.8367   0.8378   0.8411   0.8442   0.8464   0.8469   0.8523
  0.8569   0.8616   0.8647   0.8673   0.8747   0.8780   0.8824   0.8922
  0.8993   0.9036   0.9069   0.9104   0.9169   0.9207   0.9248   0.9317
  0.9388   0.9414   0.9460   0.9525   0.9556   0.9591   0.9617   0.9701
  0.9790   0.9879   0.9902   1.0010   1.0030   1.0325   1.0427   1.0508
  1.0617   1.0802   1.0944   1.1060   1.1202   1.1385   1.1491   1.1656
  1.2033   1.2122   1.2143   1.2286   1.2365   1.2469   1.2551   1.2620
  1.2731   1.2781   1.2806   1.2871   1.3017   1.3113   1.3222   1.3347
  1.3466   1.3660   1.3766   1.4100   1.4398   1.4636   1.4992   1.5120
  1.5317   1.5356   1.5602   1.5776   1.5793   1.5903   1.6306   1.6351
  1.6676   1.6818   1.7092   1.7259   1.7422   1.7657   1.7911   1.8062
  1.8087   1.8432   1.8529   1.8630   1.8781   1.8902   1.8952   1.9001
  1.9205   1.9509   1.9694   1.9813   2.0121   2.0362   2.0386   2.0648
  2.0886   2.1028   2.1280   2.1639   2.1964   2.2061   2.2315   2.2327
  2.2398   2.2507   2.2690   2.2785   2.2838   2.2866   2.2928   2.3023
  2.3209   2.3555   2.3641   2.3824   2.3962   2.4196   2.4292   2.4380
  2.4527   2.4711   2.4824   2.5029   2.5166   2.5350   2.5533   2.5646
  2.5784   2.5986   2.6047   2.6101   2.6324   2.6460   2.6535   2.6947
  2.7085   2.7355   2.7452   2.7475   2.7621   2.7720   2.7931   2.8118
  2.8225   2.8396   2.8855   2.9091   2.9350   2.9600   3.0309   3.0692
  3.0773   3.0988   3.1168   3.1461   3.1511   3.1588   3.2030   3.2379
  3.2608   3.2804   3.3541   3.3860   3.4515   3.5319   3.5407   3.6324
  3.7150   3.7572   3.8224   3.8903   3.9209   4.0153   4.1228   4.3804
  4.8074   4.8258   9.7371   9.7511   9.7930   9.7977   9.8127   9.8349
  9.8563  23.2969  23.4799  23.8194  23.8330  23.8507  23.9014  23.9552
 23.9825  24.0241  24.0551  24.0846  24.1191  25.7166  25.7827  25.7859
 25.8647  25.8653  25.9203  26.0704  26.1051  26.1185  26.1345  26.1834
 26.2797  26.4103  26.5129  26.5192  26.5487  26.6727  26.7263  26.7753
 26.8757  27.0127 215.7285 215.7408 215.7897 215.7955 215.8167 215.8374
215.8773
 --------------------------------------------------------------

          Ground-State Mulliken Net Atomic Charges

     Atom                 Charge (a.u.)
  ----------------------------------------
      1 C                    -0.670681
      2 C                    -1.515622
      3 Cl                    0.669517
      4 C                     0.866758
      5 Cl                    0.612429
      6 C                    -0.178765
      7 Cl                    0.544296
      8 C                    -0.644442
      9 H                     0.228642
     10 C                     0.060480
     11 Cl                    0.557202
     12 C                    -0.572129
     13 C                    -0.296791
     14 Cl                    0.423459
     15 C                    -1.019794
     16 H                     0.220382
     17 C                    -0.053427
     18 Cl                    0.521620
     19 C                     0.617463
     20 Cl                    0.636289
     21 C                    -1.227282
     22 H                     0.220395
  ----------------------------------------
  Sum of atomic charges =     0.000000

 -----------------------------------------------------------------
                    Cartesian Multipole Moments
 -----------------------------------------------------------------
    Charge (ESU x 10^10)
                 0.0000
    Dipole Moment (Debye)
         X      -0.8577      Y      -0.0756      Z      -0.2427
       Tot       0.8946
    Quadrupole Moments (Debye-Ang)
        XX    -155.2719     XY      -2.8889     YY    -158.7201
        XZ       5.5321     YZ      -0.7194     ZZ    -163.0685
    Octopole Moments (Debye-Ang^2)
       XXX    -340.3007    XXY     -11.5412    XYY    -112.3328
       YYY      11.0752    XXZ      39.7097    XYZ       3.3703
       YYZ      27.5350    XZZ    -121.1555    YZZ      -1.3150
       ZZZ      96.1088
    Hexadecapole Moments (Debye-Ang^3)
      XXXX   -6604.3359   XXXY     -20.6555   XXYY   -1275.3212
      XYYY      50.2600   YYYY    -873.0902   XXXZ    1753.5885
      XXYZ     135.8726   XYYZ     576.6413   YYYZ     345.5921
      XXZZ   -2048.5551   XYZZ       7.2199   YYZZ   -1038.3044
      XZZZ    1759.5649   YZZZ     333.8129   ZZZZ   -5353.6641
 -----------------------------------------------------------------
 Calculating analytic gradient of the SCF energy
 Gradient of SCF Energy
            1           2           3           4           5           6
    1  -0.0177518  -0.0105701   0.0317974   0.0010925   0.0008450   0.0052957
    2  -0.0014802  -0.0046498  -0.0742617   0.0003053   0.0002127  -0.0001233
    3   0.0129967  -0.0067004  -0.0424310  -0.0236996   0.0051593  -0.0010894
            7           8           9          10          11          12
    1  -0.0026941   0.0088470  -0.0002975   0.0032147   0.0153136   0.0082959
    2   0.0000632   0.0000934   0.0001548  -0.0006666   0.0047624   0.0004281
    3   0.0070099   0.0087352  -0.0010459  -0.0036075  -0.0000706  -0.0088080
           13          14          15          16          17          18
    1  -0.0006333  -0.0273722  -0.0076531   0.0002668  -0.0079961   0.0022404
    2   0.0065040   0.0712530   0.0063708  -0.0005413   0.0033323   0.0035587
    3   0.0000450   0.0557483  -0.0029304   0.0007560   0.0011963  -0.0052524
           19          20          21          22
    1   0.0041486   0.0043104  -0.0049249  -0.0057751
    2  -0.0091119  -0.0002666  -0.0059158  -0.0000217
    3   0.0068295  -0.0026132   0.0001508  -0.0003788
 Max gradient component =       7.426E-02
 RMS gradient           =       1.729E-02
 Gradient time:  CPU 305.00 s  wall 305.01 s
 Geometry Optimization Parameters
   NAtoms,    NIC,     NZ,  NCons,   NDum,   NFix, NCnnct, MaxDiis
       22     163      22       0       0       0       0       0


** GEOMETRY OPTIMIZATION IN DELOCALIZED INTERNAL COORDINATES **
   Searching for a Minimum

   Optimization Cycle:   1

                       Coordinates (Angstroms)
     ATOM                X               Y               Z
      1  C         0.0000000000    0.0000000000    0.0000000000
      2  C         0.0000000000    0.0000000000    1.3949600000
      3  Cl        1.5261815140    0.0000000000    2.2594170471
      4  C        -1.1901880373    0.0256249026    2.1059255403
      5  Cl       -1.1548436435    0.0351778398    3.8595433764
      6  C        -2.4041742747    0.0535064326    1.4351028665
      7  Cl       -3.9099833729    0.0870232313    2.3339530118
      8  C        -2.4180259722    0.0546630380    0.0478935036
      9  H        -3.3603520375    0.0692493833   -0.4851290834
     10  C        -1.2274122092    0.0272853135   -0.6622934626
     11  Cl       -1.2645630159   -0.0058824468   -2.4155862839
     12  C         1.2779219872   -0.0284629571   -0.7628147595
     13  C         2.3095886281   -0.8932703637   -0.3971844912
     14  Cl        2.0841394724   -1.9836059182    0.9581225060
     15  C         3.5004827568   -0.9194878930   -1.1069450245
     16  H         4.2865586447   -1.6026019117   -0.8107285686
     17  C         3.6821124948   -0.0819958503   -2.1978886372
     18  Cl        5.1879324501   -0.1155248115   -3.0967201401
     19  C         2.6636000698    0.7822218600   -2.5724593424
     20  Cl        2.8813918386    1.8556545918   -3.9424319391
     21  C         1.4736782845    0.8090230106   -1.8610916159
     22  H         0.6936781770    1.5025559907   -2.1490431582
   Point Group: c1    Number of degrees of freedom:    60


   Energy is  -3680.684760220


 Attempting to generate delocalized internal coordinates
 Initial Hessian constructed with Jon Baker's OPTIMIZE code

 60 Hessian modes will be used to form the next step
  Hessian Eigenvalues:
     0.016296    0.017711    0.019513    0.020643    0.020929    0.022946
     0.023585    0.023588    0.023834    0.023846    0.024090    0.024090
     0.024114    0.024114    0.024135    0.024135    0.024143    0.024143
     0.064530    0.103828    0.159965    0.159995    0.159995    0.215650
     0.229700    0.232038    0.235304    0.240758    0.249943    0.249979
     0.249989    0.249992    0.249992    0.250000    0.250000    0.250000
     0.250000    0.289203    0.292815    0.301033    0.301033    0.301033
     0.301033    0.301033    0.328599    0.356665    0.356665    0.356665
     0.413180    0.418144    0.430255    0.433180    0.461427    0.462685
     0.471111    0.471231    0.478202    0.478203    0.479142    0.479142

 Minimum search - taking simple RFO step
 Searching for Lamda that Minimizes Along All modes
 Value Taken    Lamda =  -0.06495644
 Calculated Step too Large.  Step scaled by  0.494187
 Step Taken.  Stepsize is  0.300000

                             Maximum     Tolerance    Cnvgd?
         Gradient           0.064905      0.000300      NO
         Displacement       0.187495      0.001200      NO
         Energy change     *********      0.000001      NO


 New Cartesian Coordinates Obtained by Inverse Iteration

 Displacement from previous Coordinates is:  0.529550
 ----------------------------------------------------------------
             Standard Nuclear Orientation (Angstroms)
    I     Atom           X                Y                Z
 ----------------------------------------------------------------
    1      C      -0.0047289720    -0.0010160926    -0.0128025272
    2      C      -0.0106959713     0.0287806030     1.3915004472
    3      Cl      1.5041637418     0.0560776772     2.2583522849
    4      C      -1.1997900063     0.0590171403     2.1170542669
    5      Cl     -1.1569822047     0.1034119660     3.8662716480
    6      C      -2.4182544901     0.0628221954     1.4480366366
    7      Cl     -3.9277392797     0.0994040331     2.3322574740
    8      C      -2.4397628336     0.0316519568     0.0627040653
    9      H      -3.3865889096     0.0198397502    -0.4613548522
   10      C      -1.2555373646    -0.0004255884    -0.6577298682
   11      Cl     -1.3864546887    -0.1062000359    -2.4038799886
   12      C       1.2852363840    -0.0361480448    -0.7716487720
   13      C       2.3183947350    -0.9203206993    -0.4310184585
   14      Cl      2.1072254310    -2.0390076294     0.8934463922
   15      C       3.5137973832    -0.9438408461    -1.1355048522
   16      H       4.2911739152    -1.6418358251    -0.8530348092
   17      C       3.7099586854    -0.0818897894    -2.2038585183
   18      Cl      5.2237263832    -0.1254887494    -3.0823432701
   19      C       2.6992687352     0.8082938806    -2.5584806841
   20      Cl      2.9157096000     1.9260866051    -3.8904628140
   21      C       1.5075747057     0.8273796400    -1.8491976300
   22      H       0.7480287754     1.5445612945    -2.1237048254
 ----------------------------------------------------------------
 Nuclear Repulsion Energy =        2363.78839112 hartrees
 There are       97 alpha and       97 beta electrons
 Applying Cartesian multipole field
    Component          Value
    ---------          -----
     (2,0,0)        1.00000E-12
     (0,2,0)        2.00000E-11
     (0,0,2)       -3.00000E-11
 Nucleus-field energy     =    -0.0000001041 hartrees
 Requested basis set is 6-311++G(d,p)
 There are 178 shells and 495 basis functions
 A cutoff of  1.0D-15 yielded  11602 shell pairs
 There are     99589 function pairs (    107080 Cartesian)
 Smallest overlap matrix eigenvalue = 2.16E-07
 Linear dependence detected in AO basis
 Number of orthogonalized atomic orbitals = 490
 Maximum deviation from orthogonality = 6.701E-10
 Guess from superposition of atomic densities
 Warning:  Energy on first SCF cycle will be non-variational
 SAD guess density has 194.000000 electrons

 -----------------------------------------------------------------------
  General SCF calculation program by
  Eric Jon Sundstrom, Paul Horn, Yuezhi Mao, Dmitri Zuev, Alec White,
  David Stuck, Shaama M.S., Shane Yost, Joonho Lee, David Small,
  Daniel Levine, Susi Lehtola, Hugh Burton, Evgeny Epifanovsky,
  Bang C. Huynh
 -----------------------------------------------------------------------
 Exchange:     0.2000 Hartree-Fock + 0.0800 Slater + 0.7200 B88
 Correlation:  0.1900 VWN1RPA + 0.8100 LYP
 Using SG-1 standard quadrature grid
 A restricted SCF calculation will be
 performed using DIIS
 SCF converges when DIIS error is below 1.0e-08
 ---------------------------------------
  Cycle       Energy         DIIS error
 ---------------------------------------
    1   -3685.2922751326      2.75e-02  
    2   -3680.5966459276      1.94e-03  
    3   -3680.5307869437      2.35e-03  
    4   -3680.6983785898      5.76e-04  
    5   -3680.7074080573      2.63e-04  
    6   -3680.7093151732      9.65e-05  
    7   -3680.7095719883      3.07e-05  
    8   -3680.7095983741      9.22e-06  
    9   -3680.7096006335      3.57e-06  
   10   -3680.7096010182      8.86e-07  
   11   -3680.7096010410      2.79e-07  
   12   -3680.7096010431      1.16e-07  
   13   -3680.7096010437      4.05e-08  
   14   -3680.7096010435      1.03e-08  
   15   -3680.7096010433      4.07e-09  Convergence criterion met
 ---------------------------------------
 SCF time:   CPU 885.14s  wall 885.00s 
 SCF   energy in the final basis set =    -3680.7096010433
 Total energy in the final basis set =    -3680.7096010433

 --------------------------------------------------------------

                    Orbital Energies (a.u.)
 --------------------------------------------------------------

 Alpha MOs
 -- Occupied --
********-101.5835-101.5794-101.5780-101.5751-101.5738-101.5693 -10.2840
-10.2822 -10.2814 -10.2809 -10.2750 -10.2716 -10.2708 -10.2482 -10.2385
-10.2275 -10.2233 -10.2226  -9.4987  -9.4979  -9.4939  -9.4924  -9.4904
 -9.4896  -9.4860  -7.2634  -7.2629  -7.2588  -7.2573  -7.2551  -7.2545
 -7.2536  -7.2531  -7.2528  -7.2520  -7.2505  -7.2488  -7.2479  -7.2472
 -7.2466  -7.2451  -7.2443  -7.2442  -7.2439  -7.2406  -7.2401  -0.9685
 -0.9478  -0.9211  -0.9169  -0.8976  -0.8798  -0.8717  -0.8556  -0.8403
 -0.8045  -0.7706  -0.7576  -0.7411  -0.6687  -0.6578  -0.6358  -0.6142
 -0.5586  -0.5564  -0.5288  -0.5269  -0.5018  -0.4893  -0.4746  -0.4730
 -0.4676  -0.4663  -0.4545  -0.4417  -0.4294  -0.4237  -0.4163  -0.4116
 -0.4019  -0.3920  -0.3694  -0.3645  -0.3603  -0.3514  -0.3491  -0.3465
 -0.3394  -0.3352  -0.3272  -0.3246  -0.3000  -0.2989  -0.2775  -0.2679
 -0.2594
 -- Virtual --
 -0.0824  -0.0636  -0.0578  -0.0512  -0.0367  -0.0318  -0.0109  -0.0090
  0.0002   0.0011   0.0082   0.0136   0.0221   0.0232   0.0261   0.0339
  0.0371   0.0446   0.0526   0.0547   0.0569   0.0606   0.0673   0.0676
  0.0710   0.0805   0.0823   0.0863   0.0894   0.0924   0.0936   0.0949
  0.1005   0.1051   0.1063   0.1105   0.1127   0.1158   0.1176   0.1195
  0.1199   0.1246   0.1257   0.1300   0.1326   0.1385   0.1392   0.1403
  0.1456   0.1488   0.1521   0.1609   0.1628   0.1685   0.1694   0.1731
  0.1758   0.1836   0.1864   0.1915   0.1936   0.2001   0.2051   0.2066
  0.2118   0.2130   0.2190   0.2217   0.2281   0.2298   0.2328   0.2365
  0.2389   0.2430   0.2484   0.2494   0.2515   0.2572   0.2579   0.2623
  0.2630   0.2648   0.2721   0.2815   0.2857   0.2888   0.2902   0.2924
  0.2982   0.3005   0.3035   0.3064   0.3083   0.3164   0.3210   0.3291
  0.3362   0.3415   0.3576   0.3884   0.4017   0.4078   0.4156   0.4334
  0.4366   0.4408   0.4434   0.4452   0.4522   0.4548   0.4600   0.4667
  0.4733   0.4741   0.4782   0.4831   0.4903   0.4925   0.5041   0.5065
  0.5148   0.5217   0.5341   0.5402   0.5459   0.5482   0.5518   0.5595
  0.5730   0.5752   0.5821   0.5945   0.5971   0.6006   0.6068   0.6119
  0.6151   0.6204   0.6224   0.6330   0.6362   0.6545   0.6584   0.6627
  0.6679   0.6777   0.6874   0.6966   0.7117   0.7131   0.7299   0.7587
  0.7816   0.7847   0.7947   0.8000   0.8081   0.8159   0.8218   0.8268
  0.8301   0.8365   0.8372   0.8426   0.8436   0.8451   0.8459   0.8501
  0.8576   0.8627   0.8631   0.8678   0.8728   0.8779   0.8827   0.8936
  0.8972   0.9034   0.9060   0.9111   0.9174   0.9213   0.9243   0.9304
  0.9362   0.9412   0.9428   0.9500   0.9537   0.9606   0.9627   0.9688
  0.9759   0.9834   0.9874   0.9941   1.0008   1.0218   1.0348   1.0402
  1.0534   1.0666   1.0926   1.1006   1.1158   1.1376   1.1458   1.1612
  1.1990   1.2051   1.2182   1.2253   1.2344   1.2377   1.2521   1.2566
  1.2745   1.2774   1.2784   1.2866   1.3026   1.3072   1.3188   1.3287
  1.3459   1.3638   1.3713   1.4084   1.4413   1.4611   1.4950   1.5096
  1.5292   1.5339   1.5579   1.5693   1.5786   1.5901   1.6231   1.6304
  1.6656   1.6791   1.7072   1.7249   1.7397   1.7635   1.7887   1.8040
  1.8124   1.8342   1.8500   1.8603   1.8732   1.8845   1.8904   1.8972
  1.9223   1.9412   1.9669   1.9771   2.0081   2.0328   2.0351   2.0580
  2.0886   2.0915   2.1253   2.1640   2.2030   2.2123   2.2316   2.2336
  2.2464   2.2534   2.2657   2.2771   2.2854   2.2868   2.2893   2.2947
  2.3153   2.3512   2.3608   2.3767   2.3940   2.4167   2.4272   2.4378
  2.4427   2.4677   2.4788   2.5016   2.5150   2.5253   2.5499   2.5595
  2.5764   2.5938   2.6026   2.6078   2.6286   2.6461   2.6512   2.6863
  2.7012   2.7322   2.7396   2.7451   2.7606   2.7684   2.7902   2.8071
  2.8177   2.8329   2.8802   2.8993   2.9268   2.9581   3.0196   3.0638
  3.0720   3.0874   3.1139   3.1385   3.1436   3.1493   3.1968   3.2288
  3.2485   3.2725   3.3459   3.3787   3.4473   3.5247   3.5377   3.6260
  3.7131   3.7545   3.8172   3.8809   3.9142   4.0107   4.1211   4.3765
  4.7959   4.8197   9.7341   9.7533   9.7885   9.7942   9.8064   9.8165
  9.8607  23.3002  23.4741  23.8080  23.8284  23.8391  23.8852  23.9316
 23.9650  24.0038  24.0505  24.0807  24.1092  25.7747  25.7830  25.7999
 25.8646  25.8678  25.9086  26.0670  26.1047  26.1079  26.1225  26.1849
 26.2705  26.4040  26.4282  26.5034  26.5104  26.6602  26.7220  26.7625
 26.8540  26.9866 215.7255 215.7434 215.7842 215.7915 215.8077 215.8173
215.8785
 --------------------------------------------------------------

          Ground-State Mulliken Net Atomic Charges

     Atom                 Charge (a.u.)
  ----------------------------------------
      1 C                    -0.449600
      2 C                    -1.462632
      3 Cl                    0.655297
      4 C                     0.931039
      5 Cl                    0.606327
      6 C                    -0.306014
      7 Cl                    0.544269
      8 C                    -0.842789
      9 H                     0.230314
     10 C                     0.069228
     11 Cl                    0.539429
     12 C                    -0.446593
     13 C                    -0.385980
     14 Cl                    0.394177
     15 C                    -1.031296
     16 H                     0.222797
     17 C                    -0.033869
     18 Cl                    0.519041
     19 C                     0.611455
     20 Cl                    0.632102
     21 C                    -1.212680
     22 H                     0.215978
  ----------------------------------------
  Sum of atomic charges =     0.000000

 -----------------------------------------------------------------
                    Cartesian Multipole Moments
 -----------------------------------------------------------------
    Charge (ESU x 10^10)
                 0.0000
    Dipole Moment (Debye)
         X      -0.7962      Y      -0.0827      Z      -0.2316
       Tot       0.8333
    Quadrupole Moments (Debye-Ang)
        XX    -155.0401     XY      -2.9248     YY    -158.4178
        XZ       5.1930     YZ      -0.4832     ZZ    -162.9933
    Octopole Moments (Debye-Ang^2)
       XXX    -338.0392    XXY     -13.3344    XYY    -110.6568
       YYY       8.8975    XXZ      38.3646    XYZ       3.9810
       YYZ      27.1461    XZZ    -120.4272    YZZ      -1.3052
       ZZZ      96.7041
    Hexadecapole Moments (Debye-Ang^3)
      XXXX   -6706.2728   XXXY     -30.0661   XXYY   -1298.7802
      XYYY      42.1229   YYYY    -913.5499   XXXZ    1756.7074
      XXYZ     130.9564   XYYZ     578.0923   YYYZ     317.8297
      XXZZ   -2059.5876   XYZZ       6.3469   YYZZ   -1036.6972
      XZZZ    1770.7795   YZZZ     314.1537   ZZZZ   -5308.3208
 -----------------------------------------------------------------
 Calculating analytic gradient of the SCF energy
 Gradient of SCF Energy
            1           2           3           4           5           6
    1  -0.0092378  -0.0061798   0.0193304   0.0001508   0.0011067   0.0033951
    2  -0.0001650  -0.0036304  -0.0498764  -0.0000973   0.0001907  -0.0001843
    3   0.0090679  -0.0016538  -0.0276551  -0.0160676   0.0044033  -0.0014551
            7           8           9          10          11          12
    1  -0.0020025   0.0058748  -0.0004233  -0.0018866   0.0026928   0.0061420
    2   0.0000887   0.0000782   0.0000626   0.0007655   0.0013794   0.0006548
    3   0.0043156   0.0053400  -0.0006883  -0.0040967  -0.0003628  -0.0050945
           13          14          15          16          17          18
    1   0.0024541  -0.0172863  -0.0037862   0.0003591  -0.0047295   0.0022919
    2   0.0030942   0.0491293   0.0040132  -0.0004195   0.0005813   0.0017890
    3   0.0003168   0.0351516  -0.0020947   0.0004039   0.0020346  -0.0031054
           19          20          21          22
    1   0.0013368   0.0021075  -0.0008939  -0.0008162
    2  -0.0057838   0.0006386  -0.0019519  -0.0003569
    3   0.0048285  -0.0020805  -0.0021040   0.0005962
 Max gradient component =       4.988E-02
 RMS gradient           =       1.131E-02
 Gradient time:  CPU 297.87 s  wall 297.87 s
 Geometry Optimization Parameters
   NAtoms,    NIC,     NZ,  NCons,   NDum,   NFix, NCnnct, MaxDiis
       22     163      22       0       0       0       0       0

 Cartesian Hessian Update
 Hessian updated using BFGS update


** GEOMETRY OPTIMIZATION IN DELOCALIZED INTERNAL COORDINATES **
   Searching for a Minimum

   Optimization Cycle:   2

                       Coordinates (Angstroms)
     ATOM                X               Y               Z
      1  C        -0.0047289720   -0.0010160926   -0.0128025272
      2  C        -0.0106959713    0.0287806030    1.3915004472
      3  Cl        1.5041637418    0.0560776772    2.2583522849
      4  C        -1.1997900063    0.0590171403    2.1170542669
      5  Cl       -1.1569822047    0.1034119660    3.8662716480
      6  C        -2.4182544901    0.0628221954    1.4480366366
      7  Cl       -3.9277392797    0.0994040331    2.3322574740
      8  C        -2.4397628336    0.0316519568    0.0627040653
      9  H        -3.3865889096    0.0198397502   -0.4613548522
     10  C        -1.2555373646   -0.0004255884   -0.6577298682
     11  Cl       -1.3864546887   -0.1062000359   -2.4038799886
     12  C         1.2852363840   -0.0361480448   -0.7716487720
     13  C         2.3183947350   -0.9203206993   -0.4310184585
     14  Cl        2.1072254310   -2.0390076294    0.8934463922
     15  C         3.5137973832   -0.9438408461   -1.1355048522
     16  H         4.2911739152   -1.6418358251   -0.8530348092
     17  C         3.7099586854   -0.0818897894   -2.2038585183
     18  Cl        5.2237263832   -0.1254887494   -3.0823432701
     19  C         2.6992687352    0.8082938806   -2.5584806841
     20  Cl        2.9157096000    1.9260866051   -3.8904628140
     21  C         1.5075747057    0.8273796400   -1.8491976300
     22  H         0.7480287754    1.5445612945   -2.1237048254
   Point Group: c1    Number of degrees of freedom:    60


   Energy is  -3680.709601043

 Hessian updated using BFGS update

 55 Hessian modes will be used to form the next step
  Hessian Eigenvalues:
     0.017017    0.017721    0.019909    0.020624    0.020930    0.022949
     0.023583    0.023824    0.023845    0.024087    0.024090    0.024110
     0.024114    0.024126    0.024135    0.024140    0.024143    0.024189
     0.064278    0.088377    0.159992    0.159995    0.160156    0.215780
     0.229496    0.231963    0.234961    0.241029    0.248584    0.249971
     0.249987    0.249991    0.249994    0.249995    0.250000    0.286109
     0.289294    0.299761    0.300900    0.305783    0.351360    0.356646
     0.361614    0.413380    0.424435    0.430332    0.449143    0.462141
     0.464008    0.470897    0.477444    0.478190    0.478394    0.479142
     0.514436

 Minimum search - taking simple RFO step
 Searching for Lamda that Minimizes Along All modes
 Value Taken    Lamda =  -0.03262368
 Calculated Step too Large.  Step scaled by  0.571133
 Step Taken.  Stepsize is  0.300000

                             Maximum     Tolerance    Cnvgd?
         Gradient           0.043515      0.000300      NO
         Displacement       0.207187      0.001200      NO
         Energy change     -0.024841      0.000001      NO


 New Cartesian Coordinates Obtained by Inverse Iteration

 Displacement from previous Coordinates is:  0.470764
 ----------------------------------------------------------------
             Standard Nuclear Orientation (Angstroms)
    I     Atom           X                Y                Z
 ----------------------------------------------------------------
    1      C       0.0193840571    -0.0097541978     0.0189800838
    2      C      -0.0115065279     0.0445464072     1.4262780721
    3      Cl      1.4876440908     0.0998048076     2.3058102076
    4      C      -1.2181955720     0.0810136301     2.1372415409
    5      Cl     -1.2200679596     0.1518589259     3.8800834138
    6      C      -2.4243108576     0.0742913496     1.4354131758
    7      Cl     -3.9575004967     0.1220834394     2.2673144155
    8      C      -2.4206717526     0.0291376247     0.0488190796
    9      H      -3.3561148101     0.0149182951    -0.4935343021
   10      C      -1.2194655268    -0.0119421470    -0.6421054096
   11      Cl     -1.3073019984    -0.1210018558    -2.3904561244
   12      C       1.2993651227    -0.0535022053    -0.7422632012
   13      C       2.3375423582    -0.9491804887    -0.4385773243
   14      Cl      2.1611456301    -2.1016362823     0.8581302711
   15      C       3.5204519433    -0.9606792195    -1.1664446218
   16      H       4.3014947717    -1.6646121378    -0.9132499369
   17      C       3.6965047308    -0.0794491943    -2.2252206094
   18      Cl      5.1930965349    -0.1228924186    -3.1238125244
   19      C       2.6759984759     0.8169215590    -2.5510589073
   20      Cl      2.8510390818     1.9533411943    -3.8691695412
   21      C       1.4991769488     0.8211013848    -1.8160627235
   22      H       0.7300155105     1.5367849712    -2.0715136889
 ----------------------------------------------------------------
 Nuclear Repulsion Energy =        2359.07026800 hartrees
 There are       97 alpha and       97 beta electrons
 Applying Cartesian multipole field
    Component          Value
    ---------          -----
     (2,0,0)        1.00000E-12
     (0,2,0)        2.00000E-11
     (0,0,2)       -3.00000E-11
 Nucleus-field energy     =    -0.0000001036 hartrees
 Requested basis set is 6-311++G(d,p)
 There are 178 shells and 495 basis functions
 A cutoff of  1.0D-15 yielded  11605 shell pairs
 There are     99589 function pairs (    107072 Cartesian)
 Smallest overlap matrix eigenvalue = 2.22E-07
 Linear dependence detected in AO basis
 Number of orthogonalized atomic orbitals = 490
 Maximum deviation from orthogonality = 4.368E-10
 Guess from superposition of atomic densities
 Warning:  Energy on first SCF cycle will be non-variational
 SAD guess density has 194.000000 electrons

 -----------------------------------------------------------------------
  General SCF calculation program by
  Eric Jon Sundstrom, Paul Horn, Yuezhi Mao, Dmitri Zuev, Alec White,
  David Stuck, Shaama M.S., Shane Yost, Joonho Lee, David Small,
  Daniel Levine, Susi Lehtola, Hugh Burton, Evgeny Epifanovsky,
  Bang C. Huynh
 -----------------------------------------------------------------------
 Exchange:     0.2000 Hartree-Fock + 0.0800 Slater + 0.7200 B88
 Correlation:  0.1900 VWN1RPA + 0.8100 LYP
 Using SG-1 standard quadrature grid
 A restricted SCF calculation will be
 performed using DIIS
 SCF converges when DIIS error is below 1.0e-08
 ---------------------------------------
  Cycle       Energy         DIIS error
 ---------------------------------------
    1   -3685.2690519215      2.74e-02  
    2   -3680.6105508732      1.95e-03  
    3   -3680.5403550110      2.38e-03  
    4   -3680.7121204477      5.94e-04  
    5   -3680.7216792168      2.73e-04  
    6   -3680.7237666328      9.46e-05  
    7   -3680.7240096328      3.13e-05  
    8   -3680.7240369698      9.44e-06  
    9   -3680.7240393332      3.68e-06  
   10   -3680.7240397477      8.64e-07  
   11   -3680.7240397693      2.81e-07  
   12   -3680.7240397714      1.17e-07  
   13   -3680.7240397719      3.90e-08  
   14   -3680.7240397716      1.04e-08  
   15   -3680.7240397720      4.30e-09  Convergence criterion met
 ---------------------------------------
 SCF time:   CPU 869.87s  wall 870.00s 
 SCF   energy in the final basis set =    -3680.7240397720
 Total energy in the final basis set =    -3680.7240397720

 --------------------------------------------------------------

                    Orbital Energies (a.u.)
 --------------------------------------------------------------

 Alpha MOs
 -- Occupied --
********-101.5828-101.5806-101.5780-101.5756-101.5754-101.5708 -10.2851
-10.2824 -10.2818 -10.2802 -10.2751 -10.2717 -10.2706 -10.2473 -10.2378
-10.2270 -10.2227 -10.2220  -9.4979  -9.4977  -9.4951  -9.4924  -9.4918
 -9.4899  -9.4870  -7.2628  -7.2623  -7.2600  -7.2573  -7.2566  -7.2548
 -7.2528  -7.2526  -7.2521  -7.2520  -7.2516  -7.2500  -7.2492  -7.2473
 -7.2466  -7.2465  -7.2456  -7.2446  -7.2442  -7.2416  -7.2411  -0.9671
 -0.9472  -0.9193  -0.9169  -0.8996  -0.8810  -0.8739  -0.8536  -0.8406
 -0.8042  -0.7688  -0.7570  -0.7400  -0.6672  -0.6572  -0.6354  -0.6138
 -0.5580  -0.5557  -0.5288  -0.5264  -0.5021  -0.4899  -0.4742  -0.4730
 -0.4671  -0.4652  -0.4529  -0.4417  -0.4286  -0.4221  -0.4160  -0.4093
 -0.4013  -0.3921  -0.3702  -0.3644  -0.3599  -0.3509  -0.3492  -0.3462
 -0.3390  -0.3335  -0.3282  -0.3261  -0.3065  -0.2979  -0.2759  -0.2700
 -0.2614
 -- Virtual --
 -0.0822  -0.0637  -0.0567  -0.0495  -0.0372  -0.0300  -0.0106  -0.0083
  0.0013   0.0017   0.0097   0.0138   0.0224   0.0230   0.0260   0.0342
  0.0370   0.0450   0.0528   0.0550   0.0569   0.0604   0.0671   0.0675
  0.0710   0.0805   0.0826   0.0860   0.0894   0.0921   0.0941   0.0953
  0.1003   0.1049   0.1068   0.1103   0.1130   0.1166   0.1177   0.1190
  0.1201   0.1249   0.1259   0.1303   0.1322   0.1380   0.1395   0.1406
  0.1455   0.1485   0.1524   0.1600   0.1629   0.1675   0.1683   0.1741
  0.1752   0.1830   0.1849   0.1920   0.1929   0.2001   0.2046   0.2059
  0.2124   0.2129   0.2190   0.2220   0.2289   0.2302   0.2323   0.2365
  0.2386   0.2431   0.2479   0.2497   0.2509   0.2551   0.2583   0.2621
  0.2628   0.2654   0.2719   0.2817   0.2847   0.2866   0.2907   0.2920
  0.2985   0.3004   0.3038   0.3069   0.3081   0.3161   0.3204   0.3300
  0.3355   0.3405   0.3574   0.3885   0.4013   0.4092   0.4156   0.4321
  0.4363   0.4409   0.4433   0.4454   0.4523   0.4558   0.4599   0.4679
  0.4722   0.4734   0.4788   0.4840   0.4896   0.4920   0.5046   0.5090
  0.5138   0.5210   0.5336   0.5378   0.5461   0.5472   0.5532   0.5574
  0.5717   0.5755   0.5833   0.5926   0.5974   0.6011   0.6085   0.6095
  0.6171   0.6197   0.6271   0.6321   0.6343   0.6512   0.6594   0.6625
  0.6679   0.6759   0.6863   0.6963   0.7113   0.7115   0.7318   0.7629
  0.7803   0.7854   0.7979   0.8045   0.8107   0.8177   0.8257   0.8274
  0.8337   0.8361   0.8376   0.8409   0.8428   0.8469   0.8478   0.8506
  0.8565   0.8616   0.8628   0.8682   0.8741   0.8796   0.8833   0.8923
  0.8990   0.9020   0.9069   0.9111   0.9184   0.9204   0.9274   0.9342
  0.9361   0.9421   0.9449   0.9473   0.9519   0.9608   0.9620   0.9698
  0.9793   0.9826   0.9882   0.9935   1.0011   1.0122   1.0339   1.0382
  1.0600   1.0655   1.0886   1.0949   1.1185   1.1373   1.1417   1.1616
  1.1967   1.2079   1.2171   1.2233   1.2320   1.2362   1.2520   1.2589
  1.2768   1.2785   1.2808   1.2878   1.3000   1.3046   1.3158   1.3251
  1.3450   1.3641   1.3703   1.4058   1.4405   1.4622   1.4970   1.5105
  1.5292   1.5354   1.5572   1.5681   1.5788   1.5875   1.6231   1.6306
  1.6671   1.6794   1.7082   1.7255   1.7412   1.7645   1.7884   1.8011
  1.8113   1.8345   1.8484   1.8607   1.8697   1.8824   1.8902   1.8975
  1.9234   1.9388   1.9655   1.9774   2.0055   2.0342   2.0348   2.0574
  2.0889   2.0921   2.1252   2.1657   2.2023   2.2183   2.2308   2.2344
  2.2488   2.2622   2.2681   2.2767   2.2842   2.2882   2.2952   2.2980
  2.3170   2.3374   2.3583   2.3750   2.3915   2.4152   2.4252   2.4321
  2.4437   2.4696   2.4796   2.5044   2.5168   2.5212   2.5498   2.5591
  2.5746   2.5948   2.6035   2.6068   2.6280   2.6457   2.6522   2.6854
  2.7003   2.7294   2.7385   2.7454   2.7596   2.7669   2.7900   2.8050
  2.8186   2.8373   2.8781   2.9005   2.9292   2.9598   3.0214   3.0626
  3.0712   3.0855   3.1124   3.1348   3.1441   3.1478   3.1976   3.2266
  3.2468   3.2700   3.3449   3.3791   3.4463   3.5207   3.5401   3.6266
  3.7122   3.7510   3.8172   3.8807   3.9162   4.0116   4.1226   4.3766
  4.7904   4.8166   9.7336   9.7561   9.7880   9.7939   9.8067   9.8122
  9.8564  23.3036  23.4785  23.8057  23.8233  23.8353  23.8811  23.9274
 23.9456  23.9988  24.0475  24.0780  24.1053  25.7778  25.7831  25.8509
 25.8657  25.9050  25.9211  26.0497  26.0971  26.1024  26.1157  26.1787
 26.2651  26.3320  26.4264  26.5029  26.5058  26.6580  26.7174  26.7647
 26.8500  26.9771 215.7254 215.7464 215.7839 215.7909 215.8082 215.8141
215.8694
 --------------------------------------------------------------

          Ground-State Mulliken Net Atomic Charges

     Atom                 Charge (a.u.)
  ----------------------------------------
      1 C                    -0.338664
      2 C                    -1.332333
      3 Cl                    0.641013
      4 C                     0.960066
      5 Cl                    0.597382
      6 C                    -0.423172
      7 Cl                    0.548841
      8 C                    -0.839322
      9 H                     0.233482
     10 C                    -0.111629
     11 Cl                    0.525477
     12 C                    -0.370935
     13 C                    -0.372832
     14 Cl                    0.385379
     15 C                    -1.033730
     16 H                     0.224750
     17 C                    -0.009434
     18 Cl                    0.518576
     19 C                     0.614990
     20 Cl                    0.633202
     21 C                    -1.270703
     22 H                     0.219597
  ----------------------------------------
  Sum of atomic charges =     0.000000

 -----------------------------------------------------------------
                    Cartesian Multipole Moments
 -----------------------------------------------------------------
    Charge (ESU x 10^10)
                -0.0000
    Dipole Moment (Debye)
         X      -0.7896      Y      -0.0830      Z      -0.2128
       Tot       0.8220
    Quadrupole Moments (Debye-Ang)
        XX    -155.0567     XY      -2.9788     YY    -158.1863
        XZ       4.9326     YZ      -0.2254     ZZ    -162.8346
    Octopole Moments (Debye-Ang^2)
       XXX    -335.4782    XXY     -14.3404    XYY    -109.3973
       YYY       6.1040    XXZ      37.3983    XYZ       4.7416
       YYZ      27.2971    XZZ    -119.8521    YZZ      -1.4309
       ZZZ      98.0429
    Hexadecapole Moments (Debye-Ang^3)
      XXXX   -6669.2431   XXXY     -14.8257   XXYY   -1296.8184
      XYYY      57.1040   YYYY    -942.3992   XXXZ    1757.3898
      XXYZ     128.5944   XYYZ     579.5613   YYYZ     300.8136
      XXZZ   -2054.7920   XYZZ      11.5883   YYZZ   -1041.7653
      XZZZ    1773.1669   YZZZ     301.5680   ZZZZ   -5307.8243
 -----------------------------------------------------------------
 Calculating analytic gradient of the SCF energy
 Gradient of SCF Energy
            1           2           3           4           5           6
    1  -0.0046816  -0.0014546   0.0113095  -0.0003245  -0.0000680   0.0006225
    2   0.0005396  -0.0022324  -0.0314855  -0.0002366   0.0002001  -0.0002562
    3   0.0030294  -0.0000479  -0.0185325  -0.0068584   0.0030456  -0.0001975
            7           8           9          10          11          12
    1  -0.0007888   0.0027426  -0.0001798   0.0003042   0.0057074   0.0006872
    2   0.0001155   0.0001611   0.0000742   0.0007876   0.0027227   0.0006864
    3   0.0015572   0.0029113  -0.0004650  -0.0018727   0.0008395  -0.0036129
           13          14          15          16          17          18
    1   0.0024471  -0.0101490  -0.0013796   0.0000243  -0.0017052   0.0010540
    2   0.0002087   0.0315169   0.0016044  -0.0002367   0.0002838   0.0006229
    3   0.0011036   0.0211175  -0.0005570   0.0002480   0.0011498  -0.0013185
           19          20          21          22
    1   0.0001492   0.0006111  -0.0028572  -0.0020707
    2  -0.0026824   0.0006248  -0.0028296  -0.0001894
    3   0.0020669  -0.0011018  -0.0022869  -0.0002177
 Max gradient component =       3.152E-02
 RMS gradient           =       7.004E-03
 Gradient time:  CPU 300.20 s  wall 300.22 s
 Geometry Optimization Parameters
   NAtoms,    NIC,     NZ,  NCons,   NDum,   NFix, NCnnct, MaxDiis
       22     163      22       0       0       0       0       0

 Cartesian Hessian Update
 Hessian updated using BFGS update


** GEOMETRY OPTIMIZATION IN DELOCALIZED INTERNAL COORDINATES **
   Searching for a Minimum

   Optimization Cycle:   3

                       Coordinates (Angstroms)
     ATOM                X               Y               Z
      1  C         0.0193840571   -0.0097541978    0.0189800838
      2  C        -0.0115065279    0.0445464072    1.4262780721
      3  Cl        1.4876440908    0.0998048076    2.3058102076
      4  C        -1.2181955720    0.0810136301    2.1372415409
      5  Cl       -1.2200679596    0.1518589259    3.8800834138
      6  C        -2.4243108576    0.0742913496    1.4354131758
      7  Cl       -3.9575004967    0.1220834394    2.2673144155
      8  C        -2.4206717526    0.0291376247    0.0488190796
      9  H        -3.3561148101    0.0149182951   -0.4935343021
     10  C        -1.2194655268   -0.0119421470   -0.6421054096
     11  Cl       -1.3073019984   -0.1210018558   -2.3904561244
     12  C         1.2993651227   -0.0535022053   -0.7422632012
     13  C         2.3375423582   -0.9491804887   -0.4385773243
     14  Cl        2.1611456301   -2.1016362823    0.8581302711
     15  C         3.5204519433   -0.9606792195   -1.1664446218
     16  H         4.3014947717   -1.6646121378   -0.9132499369
     17  C         3.6965047308   -0.0794491943   -2.2252206094
     18  Cl        5.1930965349   -0.1228924186   -3.1238125244
     19  C         2.6759984759    0.8169215590   -2.5510589073
     20  Cl        2.8510390818    1.9533411943   -3.8691695412
     21  C         1.4991769488    0.8211013848   -1.8160627235
     22  H         0.7300155105    1.5367849712   -2.0715136889
   Point Group: c1    Number of degrees of freedom:    60


   Energy is  -3680.724039772

 Hessian updated using BFGS update

 58 Hessian modes will be used to form the next step
  Hessian Eigenvalues:
     0.017131    0.017757    0.019667    0.020842    0.020935    0.022951
     0.023582    0.023831    0.023846    0.024089    0.024091    0.024112
     0.024114    0.024135    0.024136    0.024142    0.024143    0.025116
     0.059115    0.087095    0.159991    0.159995    0.160097    0.217952
     0.229377    0.232349    0.235816    0.240993    0.249287    0.249971
     0.249990    0.249991    0.249994    0.249996    0.250000    0.253866
     0.286778    0.289303    0.297985    0.300936    0.301635    0.304598
     0.353169    0.356638    0.356666    0.364690    0.413452    0.424774
     0.430335    0.455738    0.463130    0.468108    0.471782    0.477544
     0.478211    0.479025    0.480838    0.520096

 Minimum search - taking simple RFO step
 Searching for Lamda that Minimizes Along All modes
 Value Taken    Lamda =  -0.02032994
 Calculated Step too Large.  Step scaled by  0.574800
 Step Taken.  Stepsize is  0.300000

                             Maximum     Tolerance    Cnvgd?
         Gradient           0.026823      0.000300      NO
         Displacement       0.176250      0.001200      NO
         Energy change     -0.014439      0.000001      NO


 New Cartesian Coordinates Obtained by Inverse Iteration

 Displacement from previous Coordinates is:  0.634629
 ----------------------------------------------------------------
             Standard Nuclear Orientation (Angstroms)
    I     Atom           X                Y                Z
 ----------------------------------------------------------------
    1      C       0.0157499791    -0.0129558210     0.0072164787
    2      C      -0.0109153997     0.0848371929     1.4132976366
    3      Cl      1.4917357559     0.1715577904     2.2782641159
    4      C      -1.2128449671     0.1304858171     2.1354253161
    5      Cl     -1.2055679403     0.2531885693     3.8688348132
    6      C      -2.4228924389     0.0855911170     1.4384484127
    7      Cl     -3.9534589620     0.1361462872     2.2697870731
    8      C      -2.4285374123    -0.0127299073     0.0539695786
    9      H      -3.3671060110    -0.0668781662    -0.4788101624
   10      C      -1.2302574061    -0.0614877530    -0.6423184824
   11      Cl     -1.3493567515    -0.2713207534    -2.3817807273
   12      C       1.2949256872    -0.0609849466    -0.7493010122
   13      C       2.3161137841    -0.9836641061    -0.4722546345
   14      Cl      2.1267838909    -2.1684737027     0.7940982859
   15      C       3.5014295986    -0.9923382885    -1.1981409032
   16      H       4.2691336431    -1.7174928550    -0.9671376335
   17      C       3.6999075691    -0.0760838351    -2.2244110217
   18      Cl      5.1984825772    -0.1179926513    -3.1134217715
   19      C       2.7016820820     0.8566825335    -2.5169571543
   20      Cl      2.9068113716     2.0415667154    -3.7831196002
   21      C       1.5224006508     0.8539126784    -1.7845391578
   22      H       0.7735044538     1.5995875272    -2.0125481049
 ----------------------------------------------------------------
 Nuclear Repulsion Energy =        2354.51947808 hartrees
 There are       97 alpha and       97 beta electrons
 Applying Cartesian multipole field
    Component          Value
    ---------          -----
     (2,0,0)        1.00000E-12
     (0,2,0)        2.00000E-11
     (0,0,2)       -3.00000E-11
 Nucleus-field energy     =    -0.0000001005 hartrees
 Requested basis set is 6-311++G(d,p)
 There are 178 shells and 495 basis functions
 A cutoff of  1.0D-15 yielded  11607 shell pairs
 There are     99559 function pairs (    107037 Cartesian)
 Smallest overlap matrix eigenvalue = 2.26E-07
 Linear dependence detected in AO basis
 Number of orthogonalized atomic orbitals = 490
 Maximum deviation from orthogonality = 5.562E-10
 Guess from superposition of atomic densities
 Warning:  Energy on first SCF cycle will be non-variational
 SAD guess density has 194.000000 electrons

 -----------------------------------------------------------------------
  General SCF calculation program by
  Eric Jon Sundstrom, Paul Horn, Yuezhi Mao, Dmitri Zuev, Alec White,
  David Stuck, Shaama M.S., Shane Yost, Joonho Lee, David Small,
  Daniel Levine, Susi Lehtola, Hugh Burton, Evgeny Epifanovsky,
  Bang C. Huynh
 -----------------------------------------------------------------------
 Exchange:     0.2000 Hartree-Fock + 0.0800 Slater + 0.7200 B88
 Correlation:  0.1900 VWN1RPA + 0.8100 LYP
 Using SG-1 standard quadrature grid
 A restricted SCF calculation will be
 performed using DIIS
 SCF converges when DIIS error is below 1.0e-08
 ---------------------------------------
  Cycle       Energy         DIIS error
 ---------------------------------------
    1   -3685.2512008924      2.74e-02  
    2   -3680.6201132011      1.94e-03  
    3   -3680.5495235303      2.38e-03  
    4   -3680.7213699107      5.96e-04  
    5   -3680.7309346772      2.77e-04  
    6   -3680.7330920673      9.41e-05  
    7   -3680.7333318627      3.15e-05  
    8   -3680.7333595381      9.51e-06  
    9   -3680.7333619529      3.66e-06  
   10   -3680.7333623632      8.53e-07  
   11   -3680.7333623842      2.78e-07  
   12   -3680.7333623860      1.16e-07  
   13   -3680.7333623866      3.72e-08  
   14   -3680.7333623868      1.04e-08  
   15   -3680.7333623868      4.37e-09  Convergence criterion met
 ---------------------------------------
 SCF time:   CPU 877.80s  wall 878.00s 
 SCF   energy in the final basis set =    -3680.7333623868
 Total energy in the final basis set =    -3680.7333623868

 --------------------------------------------------------------

                    Orbital Energies (a.u.)
 --------------------------------------------------------------

 Alpha MOs
 -- Occupied --
********-101.5819-101.5811-101.5782-101.5766-101.5759-101.5719 -10.2850
-10.2821 -10.2816 -10.2801 -10.2751 -10.2719 -10.2709 -10.2471 -10.2378
-10.2263 -10.2232 -10.2222  -9.4978  -9.4967  -9.4958  -9.4927  -9.4925
 -9.4904  -9.4877  -7.2627  -7.2613  -7.2606  -7.2576  -7.2574  -7.2553
 -7.2527  -7.2524  -7.2519  -7.2515  -7.2510  -7.2506  -7.2498  -7.2476
 -7.2473  -7.2469  -7.2464  -7.2451  -7.2447  -7.2424  -7.2419  -0.9666
 -0.9474  -0.9189  -0.9153  -0.9007  -0.8819  -0.8751  -0.8528  -0.8400
 -0.8040  -0.7679  -0.7564  -0.7399  -0.6672  -0.6558  -0.6355  -0.6137
 -0.5570  -0.5556  -0.5301  -0.5263  -0.5019  -0.4898  -0.4737  -0.4730
 -0.4670  -0.4642  -0.4524  -0.4419  -0.4281  -0.4206  -0.4159  -0.4081
 -0.3999  -0.3918  -0.3702  -0.3641  -0.3598  -0.3505  -0.3484  -0.3461
 -0.3382  -0.3337  -0.3288  -0.3265  -0.3124  -0.2963  -0.2748  -0.2725
 -0.2623
 -- Virtual --
 -0.0809  -0.0638  -0.0563  -0.0489  -0.0392  -0.0295  -0.0105  -0.0074
  0.0012   0.0020   0.0105   0.0133   0.0226   0.0231   0.0261   0.0348
  0.0368   0.0450   0.0526   0.0548   0.0561   0.0608   0.0670   0.0675
  0.0711   0.0804   0.0823   0.0857   0.0897   0.0920   0.0945   0.0951
  0.1011   0.1038   0.1068   0.1097   0.1128   0.1171   0.1177   0.1193
  0.1197   0.1240   0.1261   0.1297   0.1314   0.1373   0.1390   0.1409
  0.1459   0.1470   0.1531   0.1590   0.1618   0.1672   0.1680   0.1719
  0.1742   0.1826   0.1835   0.1905   0.1934   0.1999   0.2037   0.2047
  0.2130   0.2143   0.2191   0.2217   0.2296   0.2311   0.2332   0.2363
  0.2389   0.2420   0.2459   0.2498   0.2511   0.2549   0.2589   0.2624
  0.2639   0.2667   0.2699   0.2811   0.2825   0.2846   0.2901   0.2920
  0.2962   0.2996   0.3017   0.3048   0.3099   0.3145   0.3218   0.3340
  0.3345   0.3381   0.3573   0.3898   0.4032   0.4081   0.4148   0.4310
  0.4360   0.4396   0.4428   0.4455   0.4540   0.4578   0.4627   0.4703
  0.4724   0.4726   0.4793   0.4831   0.4903   0.4911   0.5003   0.5084
  0.5112   0.5168   0.5324   0.5383   0.5478   0.5508   0.5553   0.5584
  0.5736   0.5801   0.5871   0.5913   0.5969   0.6017   0.6071   0.6108
  0.6164   0.6200   0.6311   0.6326   0.6365   0.6520   0.6591   0.6620
  0.6701   0.6785   0.6849   0.6975   0.7108   0.7123   0.7299   0.7638
  0.7821   0.7886   0.8002   0.8023   0.8124   0.8209   0.8257   0.8290
  0.8348   0.8358   0.8380   0.8418   0.8419   0.8466   0.8496   0.8506
  0.8558   0.8599   0.8612   0.8709   0.8751   0.8790   0.8860   0.8910
  0.8982   0.9037   0.9071   0.9119   0.9193   0.9210   0.9280   0.9292
  0.9339   0.9411   0.9450   0.9475   0.9534   0.9604   0.9615   0.9701
  0.9752   0.9826   0.9874   0.9882   1.0040   1.0068   1.0281   1.0316
  1.0571   1.0624   1.0879   1.0989   1.1215   1.1376   1.1418   1.1615
  1.1949   1.2018   1.2202   1.2227   1.2267   1.2363   1.2527   1.2580
  1.2762   1.2800   1.2818   1.2878   1.2981   1.3033   1.3163   1.3235
  1.3477   1.3633   1.3668   1.4084   1.4452   1.4641   1.4971   1.5116
  1.5305   1.5374   1.5570   1.5671   1.5799   1.5896   1.6212   1.6293
  1.6673   1.6804   1.7089   1.7284   1.7406   1.7650   1.7878   1.8013
  1.8130   1.8291   1.8454   1.8612   1.8681   1.8772   1.8923   1.9031
  1.9289   1.9362   1.9670   1.9767   2.0050   2.0314   2.0335   2.0550
  2.0843   2.0967   2.1223   2.1651   2.2042   2.2192   2.2309   2.2341
  2.2518   2.2580   2.2704   2.2728   2.2832   2.2881   2.2916   2.3049
  2.3198   2.3227   2.3617   2.3776   2.3940   2.4133   2.4228   2.4320
  2.4472   2.4712   2.4799   2.5053   2.5163   2.5233   2.5480   2.5580
  2.5731   2.5931   2.6033   2.6071   2.6300   2.6480   2.6565   2.6804
  2.6992   2.7256   2.7394   2.7466   2.7564   2.7661   2.7888   2.8031
  2.8161   2.8292   2.8760   2.8966   2.9331   2.9640   3.0230   3.0628
  3.0696   3.0815   3.1111   3.1324   3.1435   3.1454   3.1981   3.2235
  3.2447   3.2675   3.3449   3.3780   3.4470   3.5168   3.5427   3.6259
  3.7137   3.7507   3.8169   3.8809   3.9186   4.0127   4.1201   4.3677
  4.7858   4.8162   9.7348   9.7569   9.7908   9.7943   9.8034   9.8179
  9.8508  23.3059  23.4804  23.8040  23.8218  23.8353  23.8817  23.9245
 23.9406  23.9983  24.0453  24.0763  24.1037  25.7779  25.7816  25.8527
 25.8650  25.9070  25.9534  26.0054  26.0863  26.0985  26.1196  26.1614
 26.2399  26.3368  26.4347  26.4981  26.5058  26.6552  26.7169  26.7559
 26.8488  26.9720 215.7271 215.7473 215.7872 215.7918 215.8035 215.8218
215.8600
 --------------------------------------------------------------

          Ground-State Mulliken Net Atomic Charges

     Atom                 Charge (a.u.)
  ----------------------------------------
      1 C                    -0.175993
      2 C                    -1.352612
      3 Cl                    0.605685
      4 C                     1.031070
      5 Cl                    0.596089
      6 C                    -0.433977
      7 Cl                    0.550348
      8 C                    -0.961737
      9 H                     0.235186
     10 C                    -0.113409
     11 Cl                    0.493736
     12 C                    -0.263633
     13 C                    -0.425409
     14 Cl                    0.343817
     15 C                    -0.988592
     16 H                     0.226007
     17 C                     0.014771
     18 Cl                    0.520579
     19 C                     0.529416
     20 Cl                    0.622836
     21 C                    -1.273223
     22 H                     0.219044
  ----------------------------------------
  Sum of atomic charges =     0.000000

 -----------------------------------------------------------------
                    Cartesian Multipole Moments
 -----------------------------------------------------------------
    Charge (ESU x 10^10)
                -0.0000
    Dipole Moment (Debye)
         X      -0.7617      Y      -0.0805      Z      -0.2081
       Tot       0.7937
    Quadrupole Moments (Debye-Ang)
        XX    -154.9997     XY      -2.9340     YY    -157.9187
        XZ       4.5367     YZ      -0.0998     ZZ    -162.6336
    Octopole Moments (Debye-Ang^2)
       XXX    -336.0143    XXY     -16.0946    XYY    -108.6496
       YYY       3.5529    XXZ      36.2931    XYZ       5.0389
       YYZ      27.0223    XZZ    -119.2919    YZZ      -1.9374
       ZZZ      98.6041
    Hexadecapole Moments (Debye-Ang^3)
      XXXX   -6691.7111   XXXY     -34.0649   XXYY   -1309.0109
      XYYY      35.6038   YYYY   -1006.1641   XXXZ    1754.6611
      XXYZ     118.3651   XYYZ     578.3307   YYYZ     262.3029
      XXZZ   -2040.9728   XYZZ       6.6441   YYZZ   -1036.4268
      XZZZ    1771.6866   YZZZ     272.4070   ZZZZ   -5217.8177
 -----------------------------------------------------------------
 Calculating analytic gradient of the SCF energy
 Gradient of SCF Energy
            1           2           3           4           5           6
    1   0.0004560   0.0001414   0.0054215  -0.0002277  -0.0000943  -0.0000795
    2   0.0012724  -0.0017699  -0.0219881  -0.0002655   0.0000194   0.0000201
    3   0.0005911   0.0007333  -0.0132354  -0.0020102   0.0006355   0.0007303
            7           8           9          10          11          12
    1   0.0000380   0.0007587   0.0001060   0.0000497   0.0002873  -0.0014753
    2  -0.0000555  -0.0001233   0.0000203   0.0018361   0.0004583  -0.0007353
    3   0.0002570   0.0003846  -0.0001241  -0.0007312   0.0000321  -0.0006205
           13          14          15          16          17          18
    1   0.0013130  -0.0055601  -0.0001844  -0.0001372  -0.0006242  -0.0000348
    2   0.0000544   0.0218813   0.0007088   0.0000065   0.0003795   0.0005123
    3   0.0015780   0.0138905  -0.0002317   0.0001351  -0.0002740  -0.0003732
           19          20          21          22
    1   0.0001205   0.0004454  -0.0007906   0.0000704
    2  -0.0010664   0.0000638  -0.0014257   0.0001964
    3   0.0008031  -0.0003681  -0.0019029   0.0001007
 Max gradient component =       2.199E-02
 RMS gradient           =       4.645E-03
 Gradient time:  CPU 296.86 s  wall 296.87 s
 Geometry Optimization Parameters
   NAtoms,    NIC,     NZ,  NCons,   NDum,   NFix, NCnnct, MaxDiis
       22     163      22       0       0       0       0       0

 Cartesian Hessian Update
 Hessian updated using BFGS update


** GEOMETRY OPTIMIZATION IN DELOCALIZED INTERNAL COORDINATES **
   Searching for a Minimum

   Optimization Cycle:   4

                       Coordinates (Angstroms)
     ATOM                X               Y               Z
      1  C         0.0157499791   -0.0129558210    0.0072164787
      2  C        -0.0109153997    0.0848371929    1.4132976366
      3  Cl        1.4917357559    0.1715577904    2.2782641159
      4  C        -1.2128449671    0.1304858171    2.1354253161
      5  Cl       -1.2055679403    0.2531885693    3.8688348132
      6  C        -2.4228924389    0.0855911170    1.4384484127
      7  Cl       -3.9534589620    0.1361462872    2.2697870731
      8  C        -2.4285374123   -0.0127299073    0.0539695786
      9  H        -3.3671060110   -0.0668781662   -0.4788101624
     10  C        -1.2302574061   -0.0614877530   -0.6423184824
     11  Cl       -1.3493567515   -0.2713207534   -2.3817807273
     12  C         1.2949256872   -0.0609849466   -0.7493010122
     13  C         2.3161137841   -0.9836641061   -0.4722546345
     14  Cl        2.1267838909   -2.1684737027    0.7940982859
     15  C         3.5014295986   -0.9923382885   -1.1981409032
     16  H         4.2691336431   -1.7174928550   -0.9671376335
     17  C         3.6999075691   -0.0760838351   -2.2244110217
     18  Cl        5.1984825772   -0.1179926513   -3.1134217715
     19  C         2.7016820820    0.8566825335   -2.5169571543
     20  Cl        2.9068113716    2.0415667154   -3.7831196002
     21  C         1.5224006508    0.8539126784   -1.7845391578
     22  H         0.7735044538    1.5995875272   -2.0125481049
   Point Group: c1    Number of degrees of freedom:    60


   Energy is  -3680.733362387

 Hessian updated using BFGS update

 59 Hessian modes will be used to form the next step
  Hessian Eigenvalues:
     0.017676    0.018278    0.019609    0.020912    0.021041    0.022931
     0.023581    0.023831    0.023843    0.024090    0.024091    0.024113
     0.024115    0.024135    0.024136    0.024142    0.024143    0.027534
     0.046175    0.075790    0.159990    0.159997    0.160298    0.218002
     0.230072    0.232393    0.236154    0.241048    0.249563    0.249977
     0.249991    0.249994    0.249995    0.249997    0.250650    0.253647
     0.289082    0.289689    0.300908    0.301023    0.301311    0.301653
     0.313628    0.353835    0.356666    0.356700    0.368293    0.413479
     0.426358    0.430333    0.456446    0.463150    0.468194    0.471855
     0.478200    0.478515    0.479164    0.480872    0.556080

 Minimum search - taking simple RFO step
 Searching for Lamda that Minimizes Along All modes
 Value Taken    Lamda =  -0.01190080
 Calculated Step too Large.  Step scaled by  0.645436
 Step Taken.  Stepsize is  0.300000

                             Maximum     Tolerance    Cnvgd?
         Gradient           0.018041      0.000300      NO
         Displacement       0.197981      0.001200      NO
         Energy change     -0.009323      0.000001      NO


 New Cartesian Coordinates Obtained by Inverse Iteration

 Displacement from previous Coordinates is:  0.484474
 ----------------------------------------------------------------
             Standard Nuclear Orientation (Angstroms)
    I     Atom           X                Y                Z
 ----------------------------------------------------------------
    1      C       0.0179385300    -0.0276252849     0.0115321274
    2      C      -0.0110718702     0.1131032292     1.4135404956
    3      Cl      1.4923380097     0.2383412342     2.2745140654
    4      C      -1.2137487761     0.1698609753     2.1343228852
    5      Cl     -1.2089801506     0.3469468624     3.8596172442
    6      C      -2.4222038832     0.0931756375     1.4342388427
    7      Cl     -3.9551277388     0.1603003762     2.2593240869
    8      C      -2.4264869633    -0.0481449499     0.0530518326
    9      H      -3.3642079396    -0.1237530205    -0.4782056659
   10      C      -1.2250169307    -0.1086894011    -0.6376827596
   11      Cl     -1.3299003034    -0.3583870384    -2.3737745911
   12      C       1.2981233599    -0.0693063096    -0.7426719085
   13      C       2.3058812384    -1.0134821881    -0.4977893206
   14      Cl      2.1039667217    -2.2377151175     0.7311102071
   15      C       3.4885786162    -1.0161986867    -1.2279083518
   16      H       4.2473075792    -1.7588162441    -1.0243454915
   17      C       3.6974861999    -0.0694504639    -2.2247439771
   18      Cl      5.1928076572    -0.1092144247    -3.1173363159
   19      C       2.7098354052     0.8854852280    -2.4869610088
   20      Cl      2.9224201689     2.1041046435    -3.7169889958
   21      C       1.5319969484     0.8726334612    -1.7507663131
   22      H       0.7857878759     1.6279849238    -1.9574757422
 ----------------------------------------------------------------
 Nuclear Repulsion Energy =        2351.46441987 hartrees
 There are       97 alpha and       97 beta electrons
 Applying Cartesian multipole field
    Component          Value
    ---------          -----
     (2,0,0)        1.00000E-12
     (0,2,0)        2.00000E-11
     (0,0,2)       -3.00000E-11
 Nucleus-field energy     =    -0.0000000980 hartrees
 Requested basis set is 6-311++G(d,p)
 There are 178 shells and 495 basis functions
 A cutoff of  1.0D-15 yielded  11598 shell pairs
 There are     99544 function pairs (    107018 Cartesian)
 Smallest overlap matrix eigenvalue = 2.26E-07
 Linear dependence detected in AO basis
 Number of orthogonalized atomic orbitals = 490
 Maximum deviation from orthogonality = 4.226E-10
 Guess from superposition of atomic densities
 Warning:  Energy on first SCF cycle will be non-variational
 SAD guess density has 194.000000 electrons

 -----------------------------------------------------------------------
  General SCF calculation program by
  Eric Jon Sundstrom, Paul Horn, Yuezhi Mao, Dmitri Zuev, Alec White,
  David Stuck, Shaama M.S., Shane Yost, Joonho Lee, David Small,
  Daniel Levine, Susi Lehtola, Hugh Burton, Evgeny Epifanovsky,
  Bang C. Huynh
 -----------------------------------------------------------------------
 Exchange:     0.2000 Hartree-Fock + 0.0800 Slater + 0.7200 B88
 Correlation:  0.1900 VWN1RPA + 0.8100 LYP
 Using SG-1 standard quadrature grid
 A restricted SCF calculation will be
 performed using DIIS
 SCF converges when DIIS error is below 1.0e-08
 ---------------------------------------
  Cycle       Energy         DIIS error
 ---------------------------------------
    1   -3685.2368282182      2.74e-02  
    2   -3680.6261699894      1.94e-03  
    3   -3680.5542514440      2.39e-03  
    4   -3680.7272496798      6.04e-04  
    5   -3680.7370571011      2.82e-04  
    6   -3680.7392960042      9.37e-05  
    7   -3680.7395322208      3.17e-05  
    8   -3680.7395602778      9.54e-06  
    9   -3680.7395627133      3.64e-06  
   10   -3680.7395631199      8.46e-07  
   11   -3680.7395631405      2.75e-07  
   12   -3680.7395631425      1.15e-07  
   13   -3680.7395631425      3.63e-08  
   14   -3680.7395631426      1.06e-08  
   15   -3680.7395631429      4.42e-09  Convergence criterion met
 ---------------------------------------
 SCF time:   CPU 878.91s  wall 879.00s 
 SCF   energy in the final basis set =    -3680.7395631429
 Total energy in the final basis set =    -3680.7395631429

 --------------------------------------------------------------

                    Orbital Energies (a.u.)
 --------------------------------------------------------------

 Alpha MOs
 -- Occupied --
********-101.5815-101.5815-101.5782-101.5778-101.5761-101.5729 -10.2850
-10.2823 -10.2817 -10.2799 -10.2752 -10.2718 -10.2711 -10.2465 -10.2373
-10.2265 -10.2232 -10.2221  -9.4977  -9.4963  -9.4962  -9.4934  -9.4928
 -9.4907  -9.4884  -7.2626  -7.2611  -7.2609  -7.2583  -7.2576  -7.2556
 -7.2531  -7.2526  -7.2518  -7.2511  -7.2511  -7.2506  -7.2503  -7.2481
 -7.2476  -7.2473  -7.2470  -7.2454  -7.2450  -7.2431  -7.2426  -0.9662
 -0.9474  -0.9185  -0.9142  -0.9013  -0.8824  -0.8758  -0.8519  -0.8402
 -0.8039  -0.7675  -0.7565  -0.7397  -0.6668  -0.6552  -0.6359  -0.6136
 -0.5566  -0.5554  -0.5312  -0.5263  -0.5015  -0.4899  -0.4737  -0.4729
 -0.4671  -0.4636  -0.4518  -0.4420  -0.4279  -0.4193  -0.4159  -0.4064
 -0.3987  -0.3918  -0.3703  -0.3636  -0.3597  -0.3502  -0.3481  -0.3461
 -0.3377  -0.3335  -0.3292  -0.3271  -0.3174  -0.2949  -0.2747  -0.2738
 -0.2630
 -- Virtual --
 -0.0795  -0.0638  -0.0560  -0.0491  -0.0409  -0.0292  -0.0105  -0.0072
  0.0011   0.0022   0.0105   0.0130   0.0226   0.0230   0.0259   0.0349
  0.0368   0.0449   0.0523   0.0547   0.0558   0.0608   0.0670   0.0674
  0.0710   0.0800   0.0822   0.0852   0.0901   0.0918   0.0943   0.0949
  0.1014   0.1032   0.1070   0.1094   0.1126   0.1173   0.1175   0.1192
  0.1198   0.1234   0.1263   0.1296   0.1306   0.1366   0.1384   0.1414
  0.1455   0.1464   0.1534   0.1582   0.1616   0.1669   0.1680   0.1711
  0.1738   0.1810   0.1831   0.1898   0.1941   0.1991   0.2036   0.2038
  0.2130   0.2157   0.2189   0.2221   0.2298   0.2317   0.2340   0.2364
  0.2392   0.2414   0.2441   0.2495   0.2516   0.2548   0.2592   0.2628
  0.2641   0.2678   0.2691   0.2793   0.2806   0.2822   0.2901   0.2918
  0.2939   0.2994   0.3019   0.3048   0.3107   0.3146   0.3219   0.3337
  0.3367   0.3380   0.3568   0.3901   0.4043   0.4076   0.4145   0.4302
  0.4359   0.4386   0.4431   0.4457   0.4547   0.4600   0.4648   0.4711
  0.4714   0.4731   0.4817   0.4835   0.4897   0.4926   0.4962   0.5041
  0.5107   0.5160   0.5310   0.5382   0.5492   0.5524   0.5575   0.5605
  0.5725   0.5868   0.5872   0.5936   0.5969   0.6029   0.6072   0.6108
  0.6165   0.6216   0.6323   0.6365   0.6377   0.6519   0.6598   0.6614
  0.6711   0.6790   0.6850   0.6953   0.7104   0.7129   0.7293   0.7664
  0.7830   0.7895   0.8000   0.8048   0.8129   0.8224   0.8257   0.8305
  0.8351   0.8362   0.8384   0.8410   0.8420   0.8467   0.8506   0.8521
  0.8545   0.8578   0.8604   0.8714   0.8764   0.8785   0.8869   0.8884
  0.8985   0.9042   0.9068   0.9138   0.9204   0.9218   0.9280   0.9295
  0.9316   0.9418   0.9431   0.9459   0.9516   0.9550   0.9606   0.9674
  0.9744   0.9847   0.9851   0.9901   1.0015   1.0101   1.0266   1.0287
  1.0543   1.0627   1.0870   1.1026   1.1242   1.1392   1.1424   1.1628
  1.1954   1.2006   1.2205   1.2235   1.2248   1.2368   1.2534   1.2594
  1.2771   1.2814   1.2847   1.2875   1.2943   1.3028   1.3155   1.3221
  1.3486   1.3637   1.3672   1.4095   1.4490   1.4649   1.4984   1.5127
  1.5311   1.5390   1.5569   1.5672   1.5804   1.5899   1.6207   1.6290
  1.6673   1.6807   1.7111   1.7293   1.7409   1.7648   1.7887   1.8010
  1.8123   1.8271   1.8431   1.8600   1.8661   1.8740   1.8976   1.9060
  1.9319   1.9359   1.9689   1.9788   2.0051   2.0295   2.0330   2.0533
  2.0823   2.1003   2.1202   2.1649   2.2053   2.2190   2.2308   2.2340
  2.2525   2.2553   2.2663   2.2714   2.2805   2.2864   2.2914   2.3089
  2.3107   2.3252   2.3646   2.3784   2.3978   2.4135   2.4225   2.4315
  2.4500   2.4709   2.4804   2.5062   2.5163   2.5224   2.5487   2.5572
  2.5725   2.5924   2.6034   2.6064   2.6322   2.6499   2.6596   2.6769
  2.7002   2.7214   2.7408   2.7464   2.7553   2.7660   2.7877   2.8013
  2.8147   2.8276   2.8732   2.8955   2.9371   2.9664   3.0254   3.0635
  3.0695   3.0795   3.1098   3.1317   3.1417   3.1462   3.1998   3.2211
  3.2452   3.2663   3.3460   3.3791   3.4485   3.5158   3.5448   3.6267
  3.7144   3.7503   3.8171   3.8818   3.9202   4.0136   4.1192   4.3594
  4.7850   4.8168   9.7377   9.7577   9.7930   9.7952   9.8017   9.8317
  9.8404  23.3074  23.4812  23.8043  23.8222  23.8360  23.8808  23.9242
 23.9382  24.0011  24.0460  24.0751  24.1054  25.7769  25.7808  25.8482
 25.8642  25.9040  25.9453  25.9751  26.0847  26.0974  26.1245  26.1545
 26.2364  26.3518  26.4336  26.4942  26.5057  26.6568  26.7182  26.7534
 26.8472  26.9695 215.7303 215.7483 215.7894 215.7931 215.8012 215.8399
215.8461
 --------------------------------------------------------------

          Ground-State Mulliken Net Atomic Charges

     Atom                 Charge (a.u.)
  ----------------------------------------
      1 C                    -0.124443
      2 C                    -1.401658
      3 Cl                    0.564637
      4 C                     1.080281
      5 Cl                    0.595766
      6 C                    -0.402806
      7 Cl                    0.551871
      8 C                    -0.964587
      9 H                     0.236541
     10 C                    -0.129523
     11 Cl                    0.477074
     12 C                    -0.193856
     13 C                    -0.494445
     14 Cl                    0.302481
     15 C                    -0.912875
     16 H                     0.226908
     17 C                     0.038493
     18 Cl                    0.522683
     19 C                     0.456291
     20 Cl                    0.618521
     21 C                    -1.265509
     22 H                     0.218155
  ----------------------------------------
  Sum of atomic charges =     0.000000

 -----------------------------------------------------------------
                    Cartesian Multipole Moments
 -----------------------------------------------------------------
    Charge (ESU x 10^10)
                 0.0000
    Dipole Moment (Debye)
         X      -0.7724      Y      -0.0867      Z      -0.2222
       Tot       0.8084
    Quadrupole Moments (Debye-Ang)
        XX    -155.0613     XY      -2.9294     YY    -157.7415
        XZ       4.2978     YZ       0.0642     ZZ    -162.5049
    Octopole Moments (Debye-Ang^2)
       XXX    -336.5320    XXY     -17.7697    XYY    -108.1595
       YYY       0.0090    XXZ      35.5336    XYZ       5.5718
       YYZ      27.0016    XZZ    -119.0136    YZZ      -2.5871
       ZZZ      99.1049
    Hexadecapole Moments (Debye-Ang^3)
      XXXX   -6683.6348   XXXY     -42.0891   XXYY   -1315.4286
      XYYY      26.1956   YYYY   -1064.2213   XXXZ    1754.6978
      XXYZ     110.3206   XYYZ     578.1148   YYYZ     229.0987
      XXZZ   -2027.5393   XYZZ       4.3029   YYZZ   -1035.0698
      XZZZ    1772.3860   YZZZ     246.6430   ZZZZ   -5154.4288
 -----------------------------------------------------------------
 Calculating analytic gradient of the SCF energy
 Gradient of SCF Energy
            1           2           3           4           5           6
    1   0.0013486   0.0002937   0.0025872  -0.0000643   0.0001054  -0.0003369
    2   0.0007779  -0.0011100  -0.0140213  -0.0001929  -0.0000421   0.0000096
    3  -0.0008167   0.0008417  -0.0083758   0.0005236  -0.0006229   0.0006862
            7           8           9          10          11          12
    1   0.0002432  -0.0001351   0.0001117   0.0000874   0.0001131  -0.0015299
    2  -0.0000024  -0.0000121   0.0000665   0.0014188   0.0003123  -0.0004747
    3  -0.0001015  -0.0004057   0.0000487   0.0003124  -0.0005126   0.0004792
           13          14          15          16          17          18
    1   0.0007789  -0.0028044  -0.0000292  -0.0000627   0.0005127  -0.0003055
    2   0.0003768   0.0136748   0.0002508  -0.0000024   0.0000445   0.0000670
    3   0.0011501   0.0086031  -0.0001273   0.0000274  -0.0003018   0.0000728
           19          20          21          22
    1  -0.0002447   0.0000781  -0.0006990  -0.0000482
    2   0.0001865  -0.0001571  -0.0014289   0.0002582
    3  -0.0001903   0.0000923  -0.0014206   0.0000377
 Max gradient component =       1.402E-02
 RMS gradient           =       2.917E-03
 Gradient time:  CPU 302.00 s  wall 302.02 s
 Geometry Optimization Parameters
   NAtoms,    NIC,     NZ,  NCons,   NDum,   NFix, NCnnct, MaxDiis
       22     163      22       0       0       0       0       0

 Cartesian Hessian Update
 Hessian updated using BFGS update


** GEOMETRY OPTIMIZATION IN DELOCALIZED INTERNAL COORDINATES **
   Searching for a Minimum

   Optimization Cycle:   5

                       Coordinates (Angstroms)
     ATOM                X               Y               Z
      1  C         0.0179385300   -0.0276252849    0.0115321274
      2  C        -0.0110718702    0.1131032292    1.4135404956
      3  Cl        1.4923380097    0.2383412342    2.2745140654
      4  C        -1.2137487761    0.1698609753    2.1343228852
      5  Cl       -1.2089801506    0.3469468624    3.8596172442
      6  C        -2.4222038832    0.0931756375    1.4342388427
      7  Cl       -3.9551277388    0.1603003762    2.2593240869
      8  C        -2.4264869633   -0.0481449499    0.0530518326
      9  H        -3.3642079396   -0.1237530205   -0.4782056659
     10  C        -1.2250169307   -0.1086894011   -0.6376827596
     11  Cl       -1.3299003034   -0.3583870384   -2.3737745911
     12  C         1.2981233599   -0.0693063096   -0.7426719085
     13  C         2.3058812384   -1.0134821881   -0.4977893206
     14  Cl        2.1039667217   -2.2377151175    0.7311102071
     15  C         3.4885786162   -1.0161986867   -1.2279083518
     16  H         4.2473075792   -1.7588162441   -1.0243454915
     17  C         3.6974861999   -0.0694504639   -2.2247439771
     18  Cl        5.1928076572   -0.1092144247   -3.1173363159
     19  C         2.7098354052    0.8854852280   -2.4869610088
     20  Cl        2.9224201689    2.1041046435   -3.7169889958
     21  C         1.5319969484    0.8726334612   -1.7507663131
     22  H         0.7857878759    1.6279849238   -1.9574757422
   Point Group: c1    Number of degrees of freedom:    60


   Energy is  -3680.739563143

 Hessian updated using BFGS update

 60 Hessian modes will be used to form the next step
  Hessian Eigenvalues:
     0.017569    0.017781    0.019462    0.020908    0.021014    0.022930
     0.023566    0.023830    0.023862    0.024089    0.024094    0.024114
     0.024115    0.024135    0.024136    0.024143    0.024147    0.027545
     0.034188    0.075725    0.159996    0.160003    0.160298    0.217994
     0.230116    0.232393    0.236267    0.241073    0.249846    0.249977
     0.249991    0.249995    0.249997    0.250085    0.250775    0.253978
     0.289068    0.289694    0.300906    0.301032    0.301035    0.301631
     0.301881    0.313990    0.353798    0.356669    0.356699    0.368137
     0.413591    0.426344    0.430336    0.456447    0.463133    0.468516
     0.472020    0.478198    0.478570    0.479177    0.481198    0.555886

 Minimum search - taking simple RFO step
 Searching for Lamda that Minimizes Along All modes
 Value Taken    Lamda =  -0.00724450
 Calculated Step too Large.  Step scaled by  0.670233
 Step Taken.  Stepsize is  0.300000

                             Maximum     Tolerance    Cnvgd?
         Gradient           0.011168      0.000300      NO
         Displacement       0.191322      0.001200      NO
         Energy change     -0.006201      0.000001      NO


 New Cartesian Coordinates Obtained by Inverse Iteration

 Displacement from previous Coordinates is:  0.549480
 ----------------------------------------------------------------
             Standard Nuclear Orientation (Angstroms)
    I     Atom           X                Y                Z
 ----------------------------------------------------------------
    1      C       0.0164484787    -0.0340994740     0.0112396177
    2      C      -0.0091289099     0.1517082640     1.4067469789
    3      Cl      1.5006907000     0.3160303364     2.2551743903
    4      C      -1.2107073266     0.2155708531     2.1289136620
    5      Cl     -1.2073624890     0.4456600929     3.8475884045
    6      C      -2.4188658422     0.0967275911     1.4323763364
    7      Cl     -3.9512816544     0.1668400697     2.2592637305
    8      C      -2.4249052425    -0.0920593522     0.0569594801
    9      H      -3.3626558449    -0.1999951134    -0.4687570473
   10      C      -1.2231302768    -0.1563840058    -0.6330199493
   11      Cl     -1.3141291749    -0.4592348702    -2.3607546039
   12      C       1.2965862903    -0.0726402043    -0.7443379810
   13      C       2.2837630658    -1.0432385489    -0.5303787533
   14      Cl      2.0551045564    -2.3010073684     0.6624788400
   15      C       3.4671145379    -1.0437196546    -1.2588655984
   16      H       4.2127016243    -1.8058653416    -1.0805782901
   17      C       3.6944033006    -0.0660664466    -2.2220519487
   18      Cl      5.1911242228    -0.1015927302    -3.1127017729
   19      C       2.7253567559     0.9158965194    -2.4529622271
   20      Cl      2.9618812927     2.1701063052    -3.6413503544
   21      C       1.5459594614     0.8990448436    -1.7183840130
   22      H       0.8087562287     1.6694716769    -1.9019975560
 ----------------------------------------------------------------
 Nuclear Repulsion Energy =        2349.48943025 hartrees
 There are       97 alpha and       97 beta electrons
 Applying Cartesian multipole field
    Component          Value
    ---------          -----
     (2,0,0)        1.00000E-12
     (0,2,0)        2.00000E-11
     (0,0,2)       -3.00000E-11
 Nucleus-field energy     =    -0.0000000951 hartrees
 Requested basis set is 6-311++G(d,p)
 There are 178 shells and 495 basis functions
 A cutoff of  1.0D-15 yielded  11593 shell pairs
 There are     99507 function pairs (    106981 Cartesian)
 Smallest overlap matrix eigenvalue = 2.25E-07
 Linear dependence detected in AO basis
 Number of orthogonalized atomic orbitals = 490
 Maximum deviation from orthogonality = 6.443E-10
 Guess from superposition of atomic densities
 Warning:  Energy on first SCF cycle will be non-variational
 SAD guess density has 194.000000 electrons

 -----------------------------------------------------------------------
  General SCF calculation program by
  Eric Jon Sundstrom, Paul Horn, Yuezhi Mao, Dmitri Zuev, Alec White,
  David Stuck, Shaama M.S., Shane Yost, Joonho Lee, David Small,
  Daniel Levine, Susi Lehtola, Hugh Burton, Evgeny Epifanovsky,
  Bang C. Huynh
 -----------------------------------------------------------------------
 Exchange:     0.2000 Hartree-Fock + 0.0800 Slater + 0.7200 B88
 Correlation:  0.1900 VWN1RPA + 0.8100 LYP
 Using SG-1 standard quadrature grid
 A restricted SCF calculation will be
 performed using DIIS
 SCF converges when DIIS error is below 1.0e-08
 ---------------------------------------
  Cycle       Energy         DIIS error
 ---------------------------------------
    1   -3685.2260757253      2.74e-02  
    2   -3680.6298540008      1.95e-03  
    3   -3680.5565702064      2.40e-03  
    4   -3680.7308021278      6.14e-04  
    5   -3680.7409373022      2.85e-04  
    6   -3680.7432373975      9.34e-05  
    7   -3680.7434714146      3.19e-05  
    8   -3680.7434998766      9.56e-06  
    9   -3680.7435023272      3.62e-06  
   10   -3680.7435027313      8.44e-07  
   11   -3680.7435027513      2.72e-07  
   12   -3680.7435027532      1.14e-07  
   13   -3680.7435027536      3.58e-08  
   14   -3680.7435027536      1.07e-08  
   15   -3680.7435027535      4.40e-09  Convergence criterion met
 ---------------------------------------
 SCF time:   CPU 871.30s  wall 872.00s 
 SCF   energy in the final basis set =    -3680.7435027535
 Total energy in the final basis set =    -3680.7435027535

 --------------------------------------------------------------

                    Orbital Energies (a.u.)
 --------------------------------------------------------------

 Alpha MOs
 -- Occupied --
********-101.5818-101.5814-101.5789-101.5781-101.5763-101.5738 -10.2852
-10.2825 -10.2819 -10.2796 -10.2753 -10.2717 -10.2713 -10.2458 -10.2368
-10.2266 -10.2233 -10.2223  -9.4976  -9.4965  -9.4961  -9.4942  -9.4927
 -9.4908  -9.4890  -7.2625  -7.2613  -7.2607  -7.2591  -7.2575  -7.2557
 -7.2538  -7.2525  -7.2517  -7.2513  -7.2509  -7.2505  -7.2504  -7.2489
 -7.2481  -7.2475  -7.2469  -7.2456  -7.2451  -7.2437  -7.2433  -0.9660
 -0.9474  -0.9183  -0.9133  -0.9016  -0.8825  -0.8760  -0.8513  -0.8404
 -0.8039  -0.7674  -0.7567  -0.7398  -0.6666  -0.6546  -0.6366  -0.6134
 -0.5563  -0.5551  -0.5326  -0.5263  -0.5011  -0.4899  -0.4737  -0.4727
 -0.4671  -0.4632  -0.4516  -0.4421  -0.4279  -0.4180  -0.4160  -0.4053
 -0.3977  -0.3915  -0.3702  -0.3631  -0.3597  -0.3501  -0.3478  -0.3461
 -0.3374  -0.3335  -0.3292  -0.3281  -0.3210  -0.2935  -0.2764  -0.2735
 -0.2639
 -- Virtual --
 -0.0776  -0.0640  -0.0557  -0.0500  -0.0427  -0.0293  -0.0106  -0.0069
  0.0009   0.0023   0.0103   0.0125   0.0224   0.0230   0.0256   0.0347
  0.0372   0.0447   0.0519   0.0546   0.0554   0.0607   0.0671   0.0672
  0.0708   0.0797   0.0820   0.0849   0.0903   0.0917   0.0939   0.0947
  0.1019   0.1027   0.1070   0.1091   0.1123   0.1172   0.1174   0.1188
  0.1200   0.1226   0.1264   0.1299   0.1300   0.1358   0.1377   0.1414
  0.1451   0.1462   0.1535   0.1576   0.1617   0.1667   0.1683   0.1703
  0.1738   0.1792   0.1827   0.1887   0.1948   0.1987   0.2027   0.2040
  0.2126   0.2169   0.2183   0.2230   0.2297   0.2322   0.2342   0.2372
  0.2393   0.2413   0.2437   0.2494   0.2519   0.2547   0.2592   0.2630
  0.2642   0.2668   0.2695   0.2765   0.2775   0.2821   0.2898   0.2912
  0.2936   0.2989   0.3023   0.3057   0.3107   0.3154   0.3215   0.3327
  0.3361   0.3388   0.3566   0.3901   0.4054   0.4069   0.4149   0.4300
  0.4355   0.4382   0.4434   0.4459   0.4548   0.4626   0.4664   0.4704
  0.4715   0.4745   0.4802   0.4869   0.4892   0.4900   0.4971   0.5030
  0.5092   0.5169   0.5294   0.5376   0.5508   0.5543   0.5597   0.5634
  0.5709   0.5854   0.5901   0.5969   0.5993   0.6058   0.6084   0.6102
  0.6181   0.6231   0.6328   0.6362   0.6425   0.6532   0.6595   0.6629
  0.6710   0.6796   0.6861   0.6913   0.7090   0.7144   0.7286   0.7687
  0.7844   0.7895   0.7988   0.8079   0.8147   0.8218   0.8278   0.8316
  0.8349   0.8367   0.8387   0.8405   0.8427   0.8467   0.8482   0.8534
  0.8541   0.8569   0.8610   0.8710   0.8757   0.8780   0.8843   0.8891
  0.8974   0.9022   0.9091   0.9146   0.9211   0.9218   0.9250   0.9288
  0.9317   0.9371   0.9433   0.9456   0.9495   0.9551   0.9606   0.9676
  0.9754   0.9813   0.9885   0.9929   0.9997   1.0105   1.0253   1.0274
  1.0513   1.0599   1.0902   1.1069   1.1278   1.1412   1.1441   1.1643
  1.1970   1.2001   1.2195   1.2228   1.2271   1.2381   1.2539   1.2604
  1.2773   1.2815   1.2845   1.2876   1.2930   1.3021   1.3167   1.3223
  1.3488   1.3642   1.3689   1.4124   1.4531   1.4639   1.4977   1.5130
  1.5333   1.5410   1.5568   1.5678   1.5814   1.5901   1.6201   1.6285
  1.6671   1.6811   1.7136   1.7304   1.7413   1.7640   1.7892   1.8002
  1.8113   1.8250   1.8401   1.8574   1.8637   1.8702   1.9031   1.9115
  1.9330   1.9375   1.9719   1.9825   2.0071   2.0269   2.0332   2.0524
  2.0819   2.1040   2.1178   2.1636   2.2060   2.2195   2.2310   2.2340
  2.2503   2.2551   2.2632   2.2678   2.2789   2.2851   2.2902   2.3068
  2.3119   2.3270   2.3654   2.3785   2.4020   2.4138   2.4249   2.4302
  2.4536   2.4699   2.4820   2.5051   2.5152   2.5183   2.5502   2.5570
  2.5728   2.5918   2.6039   2.6041   2.6345   2.6520   2.6638   2.6730
  2.7019   2.7173   2.7405   2.7442   2.7567   2.7667   2.7860   2.7993
  2.8139   2.8265   2.8687   2.8944   2.9416   2.9697   3.0290   3.0656
  3.0703   3.0785   3.1090   3.1315   3.1398   3.1473   3.2011   3.2196
  3.2467   3.2663   3.3473   3.3809   3.4503   3.5163   3.5468   3.6277
  3.7152   3.7512   3.8175   3.8837   3.9217   4.0144   4.1186   4.3490
  4.7862   4.8183   9.7407   9.7579   9.7943   9.7963   9.7992   9.8294
  9.8484  23.3087  23.4819  23.8058  23.8233  23.8372  23.8815  23.9255
 23.9377  24.0054  24.0477  24.0755  24.1093  25.7757  25.7799  25.8423
 25.8631  25.9000  25.9196  25.9774  26.0863  26.0988  26.1282  26.1498
 26.2350  26.3705  26.4116  26.4918  26.5079  26.6604  26.7196  26.7500
 26.8420  26.9660 215.7335 215.7486 215.7907 215.7940 215.7979 215.8325
215.8603
 --------------------------------------------------------------

          Ground-State Mulliken Net Atomic Charges

     Atom                 Charge (a.u.)
  ----------------------------------------
      1 C                    -0.111822
      2 C                    -1.436471
      3 Cl                    0.529561
      4 C                     1.108038
      5 Cl                    0.598978
      6 C                    -0.359917
      7 Cl                    0.554330
      8 C                    -0.921578
      9 H                     0.237788
     10 C                    -0.160465
     11 Cl                    0.460229
     12 C                    -0.134575
     13 C                    -0.580637
     14 Cl                    0.279130
     15 C                    -0.821634
     16 H                     0.227537
     17 C                     0.070125
     18 Cl                    0.525188
     19 C                     0.342091
     20 Cl                    0.613856
     21 C                    -1.237121
     22 H                     0.217369
  ----------------------------------------
  Sum of atomic charges =     0.000000

 -----------------------------------------------------------------
                    Cartesian Multipole Moments
 -----------------------------------------------------------------
    Charge (ESU x 10^10)
                -0.0000
    Dipole Moment (Debye)
         X      -0.7896      Y      -0.1027      Z      -0.2467
       Tot       0.8336
    Quadrupole Moments (Debye-Ang)
        XX    -155.1864     XY      -2.8980     YY    -157.5619
        XZ       4.1118     YZ       0.1925     ZZ    -162.4347
    Octopole Moments (Debye-Ang^2)
       XXX    -337.9018    XXY     -19.5549    XYY    -107.8537
       YYY      -3.4281    XXZ      35.0773    XYZ       6.0018
       YYZ      26.8738    XZZ    -118.9386    YZZ      -3.4416
       ZZZ      99.2661
    Hexadecapole Moments (Debye-Ang^3)
      XXXX   -6679.6869   XXXY     -58.5037   XXYY   -1323.0946
      XYYY       7.1358   YYYY   -1129.3266   XXXZ    1758.4140
      XXYZ     100.6145   XYYZ     578.5150   YYYZ     192.9533
      XXZZ   -2011.9510   XYZZ      -1.0873   YYZZ   -1032.4824
      XZZZ    1775.5903   YZZZ     217.7343   ZZZZ   -5078.5074
 -----------------------------------------------------------------
 Calculating analytic gradient of the SCF energy
 Gradient of SCF Energy
            1           2           3           4           5           6
    1   0.0008684   0.0001559   0.0018737  -0.0001352  -0.0001583  -0.0002429
    2   0.0002903  -0.0006828  -0.0092911   0.0000546  -0.0001438   0.0000926
    3  -0.0011909   0.0001995  -0.0054134   0.0011545  -0.0006045   0.0002494
            7           8           9          10          11          12
    1   0.0002010  -0.0000733   0.0000747   0.0001254   0.0001729  -0.0010947
    2  -0.0000195  -0.0000915   0.0000230   0.0013797  -0.0000222  -0.0004288
    3  -0.0000299  -0.0004735   0.0000710   0.0008399  -0.0005090   0.0005215
           13          14          15          16          17          18
    1   0.0002968  -0.0014870  -0.0000783  -0.0000428   0.0005350  -0.0003396
    2   0.0007307   0.0085457   0.0001137   0.0000120  -0.0000724   0.0000675
    3   0.0006786   0.0057780   0.0000528   0.0000108  -0.0003378   0.0001059
           19          20          21          22
    1  -0.0003026   0.0001099  -0.0003666  -0.0000926
    2   0.0005004  -0.0002334  -0.0010075   0.0001827
    3  -0.0003663   0.0002023  -0.0009604   0.0000216
 Max gradient component =       9.291E-03
 RMS gradient           =       1.913E-03
 Gradient time:  CPU 298.76 s  wall 298.77 s
 Geometry Optimization Parameters
   NAtoms,    NIC,     NZ,  NCons,   NDum,   NFix, NCnnct, MaxDiis
       22     163      22       0       0       0       0       0

 Cartesian Hessian Update
 Hessian updated using BFGS update


** GEOMETRY OPTIMIZATION IN DELOCALIZED INTERNAL COORDINATES **
   Searching for a Minimum

   Optimization Cycle:   6

                       Coordinates (Angstroms)
     ATOM                X               Y               Z
      1  C         0.0164484787   -0.0340994740    0.0112396177
      2  C        -0.0091289099    0.1517082640    1.4067469789
      3  Cl        1.5006907000    0.3160303364    2.2551743903
      4  C        -1.2107073266    0.2155708531    2.1289136620
      5  Cl       -1.2073624890    0.4456600929    3.8475884045
      6  C        -2.4188658422    0.0967275911    1.4323763364
      7  Cl       -3.9512816544    0.1668400697    2.2592637305
      8  C        -2.4249052425   -0.0920593522    0.0569594801
      9  H        -3.3626558449   -0.1999951134   -0.4687570473
     10  C        -1.2231302768   -0.1563840058   -0.6330199493
     11  Cl       -1.3141291749   -0.4592348702   -2.3607546039
     12  C         1.2965862903   -0.0726402043   -0.7443379810
     13  C         2.2837630658   -1.0432385489   -0.5303787533
     14  Cl        2.0551045564   -2.3010073684    0.6624788400
     15  C         3.4671145379   -1.0437196546   -1.2588655984
     16  H         4.2127016243   -1.8058653416   -1.0805782901
     17  C         3.6944033006   -0.0660664466   -2.2220519487
     18  Cl        5.1911242228   -0.1015927302   -3.1127017729
     19  C         2.7253567559    0.9158965194   -2.4529622271
     20  Cl        2.9618812927    2.1701063052   -3.6413503544
     21  C         1.5459594614    0.8990448436   -1.7183840130
     22  H         0.8087562287    1.6694716769   -1.9019975560
   Point Group: c1    Number of degrees of freedom:    60


   Energy is  -3680.743502754

 Hessian updated using BFGS update

 60 Hessian modes will be used to form the next step
  Hessian Eigenvalues:
     0.016001    0.017708    0.018988    0.020898    0.020980    0.022958
     0.023567    0.023823    0.023860    0.024064    0.024093    0.024114
     0.024115    0.024132    0.024136    0.024143    0.024157    0.025586
     0.027741    0.074667    0.159997    0.160004    0.160298    0.218043
     0.230138    0.232403    0.236338    0.241119    0.249915    0.249984
     0.249993    0.249995    0.250029    0.250216    0.250837    0.253951
     0.289246    0.289736    0.300904    0.301033    0.301044    0.301631
     0.301762    0.313922    0.353766    0.356668    0.356697    0.368000
     0.413668    0.426437    0.430346    0.456524    0.463103    0.468504
     0.472009    0.478196    0.478576    0.479171    0.481237    0.555695

 Minimum search - taking simple RFO step
 Searching for Lamda that Minimizes Along All modes
 Value Taken    Lamda =  -0.00471557
 Calculated Step too Large.  Step scaled by  0.676384
 Step Taken.  Stepsize is  0.300000

                             Maximum     Tolerance    Cnvgd?
         Gradient           0.007337      0.000300      NO
         Displacement       0.195915      0.001200      NO
         Energy change     -0.003940      0.000001      NO


 New Cartesian Coordinates Obtained by Inverse Iteration

 Displacement from previous Coordinates is:  0.519266
 ----------------------------------------------------------------
             Standard Nuclear Orientation (Angstroms)
    I     Atom           X                Y                Z
 ----------------------------------------------------------------
    1      C       0.0147064158    -0.0402412001     0.0111493936
    2      C      -0.0086225867     0.1874970002     1.3990441161
    3      Cl      1.5036823978     0.3986571400     2.2363984373
    4      C      -1.2084290587     0.2551175828     2.1218442259
    5      Cl     -1.2024715964     0.5413795585     3.8323833962
    6      C      -2.4161235688     0.0943679660     1.4317518309
    7      Cl     -3.9481136573     0.1684442873     2.2603823532
    8      C      -2.4233728839    -0.1364889080     0.0629367841
    9      H      -3.3609291981    -0.2725638157    -0.4567976944
   10      C      -1.2215780780    -0.2024684550    -0.6276655634
   11      Cl     -1.3020085243    -0.5424363653    -2.3477054823
   12      C       1.2959000981    -0.0744661380    -0.7458363894
   13      C       2.2627137422    -1.0696237775    -0.5620750648
   14      Cl      2.0056029351    -2.3580240245     0.5936976041
   15      C       3.4470705603    -1.0689322916    -1.2884252712
   16      H       4.1791555313    -1.8493481377    -1.1348415740
   17      C       3.6929318691    -0.0635240373    -2.2183785642
   18      Cl      5.1912051416    -0.0970077750    -3.1076406293
   19      C       2.7420705086     0.9424232435    -2.4195260410
   20      Cl      3.0000254268     2.2267793489    -3.5706516018
   21      C       1.5609170259     0.9235429055    -1.6868016506
   22      H       0.8333912541     1.7080693349    -1.8486412699
 ----------------------------------------------------------------
 Nuclear Repulsion Energy =        2347.73382515 hartrees
 There are       97 alpha and       97 beta electrons
 Applying Cartesian multipole field
    Component          Value
    ---------          -----
     (2,0,0)        1.00000E-12
     (0,2,0)        2.00000E-11
     (0,0,2)       -3.00000E-11
 Nucleus-field energy     =    -0.0000000923 hartrees
 Requested basis set is 6-311++G(d,p)
 There are 178 shells and 495 basis functions
 A cutoff of  1.0D-15 yielded  11589 shell pairs
 There are     99516 function pairs (    106990 Cartesian)
 Smallest overlap matrix eigenvalue = 2.21E-07
 Linear dependence detected in AO basis
 Number of orthogonalized atomic orbitals = 490
 Maximum deviation from orthogonality = 5.288E-10
 Guess from superposition of atomic densities
 Warning:  Energy on first SCF cycle will be non-variational
 SAD guess density has 194.000000 electrons

 -----------------------------------------------------------------------
  General SCF calculation program by
  Eric Jon Sundstrom, Paul Horn, Yuezhi Mao, Dmitri Zuev, Alec White,
  David Stuck, Shaama M.S., Shane Yost, Joonho Lee, David Small,
  Daniel Levine, Susi Lehtola, Hugh Burton, Evgeny Epifanovsky,
  Bang C. Huynh
 -----------------------------------------------------------------------
 Exchange:     0.2000 Hartree-Fock + 0.0800 Slater + 0.7200 B88
 Correlation:  0.1900 VWN1RPA + 0.8100 LYP
 Using SG-1 standard quadrature grid
 A restricted SCF calculation will be
 performed using DIIS
 SCF converges when DIIS error is below 1.0e-08
 ---------------------------------------
  Cycle       Energy         DIIS error
 ---------------------------------------
    1   -3685.2184014891      2.74e-02  
    2   -3680.6322438379      1.95e-03  
    3   -3680.5582023326      2.40e-03  
    4   -3680.7331310326      6.20e-04  
    5   -3680.7434710265      2.88e-04  
    6   -3680.7458149401      9.33e-05  
    7   -3680.7460479618      3.19e-05  
    8   -3680.7460764178      9.54e-06  
    9   -3680.7460788687      3.59e-06  
   10   -3680.7460792648      8.44e-07  
   11   -3680.7460792853      2.67e-07  
   12   -3680.7460792868      1.13e-07  
   13   -3680.7460792874      3.53e-08  
   14   -3680.7460792873      1.07e-08  
   15   -3680.7460792874      4.32e-09  Convergence criterion met
 ---------------------------------------
 SCF time:   CPU 871.26s  wall 871.00s 
 SCF   energy in the final basis set =    -3680.7460792874
 Total energy in the final basis set =    -3680.7460792874

 --------------------------------------------------------------

                    Orbital Energies (a.u.)
 --------------------------------------------------------------

 Alpha MOs
 -- Occupied --
********-101.5819-101.5814-101.5797-101.5780-101.5764-101.5746 -10.2851
-10.2826 -10.2819 -10.2795 -10.2753 -10.2716 -10.2714 -10.2452 -10.2364
-10.2267 -10.2233 -10.2224  -9.4976  -9.4965  -9.4961  -9.4948  -9.4926
 -9.4909  -9.4896  -7.2625  -7.2614  -7.2607  -7.2597  -7.2575  -7.2558
 -7.2543  -7.2524  -7.2517  -7.2514  -7.2509  -7.2506  -7.2504  -7.2496
 -7.2488  -7.2474  -7.2468  -7.2456  -7.2452  -7.2443  -7.2439  -0.9659
 -0.9474  -0.9182  -0.9127  -0.9018  -0.8824  -0.8761  -0.8509  -0.8406
 -0.8038  -0.7675  -0.7570  -0.7398  -0.6665  -0.6541  -0.6373  -0.6132
 -0.5561  -0.5547  -0.5338  -0.5264  -0.5008  -0.4900  -0.4739  -0.4725
 -0.4672  -0.4630  -0.4513  -0.4422  -0.4279  -0.4169  -0.4162  -0.4046
 -0.3967  -0.3913  -0.3700  -0.3627  -0.3597  -0.3500  -0.3476  -0.3461
 -0.3373  -0.3335  -0.3296  -0.3292  -0.3228  -0.2921  -0.2778  -0.2731
 -0.2646
 -- Virtual --
 -0.0756  -0.0641  -0.0555  -0.0510  -0.0445  -0.0295  -0.0108  -0.0067
  0.0007   0.0024   0.0100   0.0121   0.0223   0.0230   0.0254   0.0345
  0.0377   0.0446   0.0515   0.0544   0.0552   0.0606   0.0670   0.0672
  0.0707   0.0795   0.0819   0.0846   0.0901   0.0917   0.0933   0.0945
  0.1019   0.1031   0.1071   0.1088   0.1120   0.1167   0.1175   0.1183
  0.1202   0.1220   0.1265   0.1293   0.1304   0.1351   0.1372   0.1406
  0.1455   0.1458   0.1535   0.1571   0.1623   0.1666   0.1685   0.1700
  0.1738   0.1779   0.1823   0.1879   0.1951   0.1985   0.2019   0.2045
  0.2121   0.2169   0.2181   0.2239   0.2292   0.2324   0.2339   0.2378
  0.2389   0.2415   0.2448   0.2494   0.2520   0.2539   0.2589   0.2621
  0.2640   0.2652   0.2703   0.2745   0.2767   0.2820   0.2894   0.2910
  0.2942   0.2985   0.3027   0.3074   0.3096   0.3162   0.3208   0.3308
  0.3348   0.3391   0.3564   0.3900   0.4053   0.4071   0.4163   0.4302
  0.4349   0.4385   0.4437   0.4463   0.4544   0.4637   0.4667   0.4696
  0.4719   0.4750   0.4789   0.4857   0.4896   0.4913   0.4994   0.5050
  0.5090   0.5172   0.5279   0.5370   0.5518   0.5553   0.5616   0.5663
  0.5696   0.5843   0.5903   0.5973   0.6019   0.6073   0.6101   0.6116
  0.6201   0.6249   0.6335   0.6347   0.6456   0.6545   0.6592   0.6658
  0.6696   0.6806   0.6852   0.6893   0.7066   0.7147   0.7284   0.7706
  0.7846   0.7877   0.7980   0.8104   0.8183   0.8201   0.8288   0.8321
  0.8350   0.8372   0.8385   0.8411   0.8435   0.8447   0.8482   0.8527
  0.8551   0.8579   0.8633   0.8697   0.8738   0.8782   0.8830   0.8894
  0.8965   0.9009   0.9096   0.9123   0.9166   0.9221   0.9246   0.9293
  0.9316   0.9385   0.9448   0.9456   0.9487   0.9548   0.9619   0.9681
  0.9757   0.9790   0.9917   0.9954   0.9995   1.0092   1.0236   1.0289
  1.0487   1.0564   1.0935   1.1097   1.1315   1.1443   1.1455   1.1659
  1.1989   1.2013   1.2188   1.2226   1.2295   1.2387   1.2547   1.2613
  1.2779   1.2809   1.2813   1.2881   1.2932   1.3024   1.3183   1.3230
  1.3489   1.3646   1.3705   1.4148   1.4533   1.4632   1.4935   1.5119
  1.5364   1.5425   1.5567   1.5689   1.5820   1.5891   1.6199   1.6281
  1.6669   1.6812   1.7163   1.7305   1.7419   1.7630   1.7896   1.7992
  1.8103   1.8234   1.8373   1.8536   1.8612   1.8668   1.9073   1.9171
  1.9323   1.9400   1.9748   1.9857   2.0097   2.0243   2.0333   2.0519
  2.0817   2.1069   2.1159   2.1619   2.2058   2.2210   2.2314   2.2342
  2.2476   2.2542   2.2635   2.2652   2.2799   2.2843   2.2890   2.3066
  2.3118   2.3288   2.3635   2.3781   2.4051   2.4144   2.4258   2.4327
  2.4547   2.4692   2.4851   2.5005   2.5107   2.5188   2.5509   2.5569
  2.5734   2.5920   2.6009   2.6049   2.6341   2.6540   2.6673   2.6711
  2.7033   2.7142   2.7385   2.7433   2.7577   2.7681   2.7835   2.7990
  2.8144   2.8274   2.8630   2.8933   2.9456   2.9724   3.0325   3.0678
  3.0720   3.0784   3.1085   3.1312   3.1390   3.1483   3.2018   3.2189
  3.2482   3.2665   3.3481   3.3823   3.4523   3.5178   3.5487   3.6289
  3.7158   3.7527   3.8177   3.8852   3.9226   4.0152   4.1185   4.3398
  4.7881   4.8193   9.7438   9.7582   9.7946   9.7963   9.7977   9.8208
  9.8573  23.3103  23.4821  23.8067  23.8245  23.8381  23.8817  23.9260
 23.9389  24.0082  24.0494  24.0754  24.1134  25.7746  25.7793  25.8409
 25.8623  25.8981  25.9197  25.9696  26.0867  26.0994  26.1316  26.1481
 26.2375  26.3685  26.3992  26.4907  26.5100  26.6641  26.7213  26.7481
 26.8341  26.9660 215.7366 215.7491 215.7912 215.7927 215.7966 215.8232
215.8705
 --------------------------------------------------------------

          Ground-State Mulliken Net Atomic Charges

     Atom                 Charge (a.u.)
  ----------------------------------------
      1 C                    -0.127964
      2 C                    -1.470487
      3 Cl                    0.517771
      4 C                     1.100186
      5 Cl                    0.601351
      6 C                    -0.310914
      7 Cl                    0.556492
      8 C                    -0.873906
      9 H                     0.238786
     10 C                    -0.182790
     11 Cl                    0.456592
     12 C                    -0.111080
     13 C                    -0.658254
     14 Cl                    0.282317
     15 C                    -0.733877
     16 H                     0.228197
     17 C                     0.093540
     18 Cl                    0.526945
     19 C                     0.235261
     20 Cl                    0.611184
     21 C                    -1.196510
     22 H                     0.217161
  ----------------------------------------
  Sum of atomic charges =     0.000000

 -----------------------------------------------------------------
                    Cartesian Multipole Moments
 -----------------------------------------------------------------
    Charge (ESU x 10^10)
                -0.0000
    Dipole Moment (Debye)
         X      -0.8070      Y      -0.1244      Z      -0.2690
       Tot       0.8597
    Quadrupole Moments (Debye-Ang)
        XX    -155.3383     XY      -2.8605     YY    -157.3989
        XZ       3.9964     YZ       0.3152     ZZ    -162.3901
    Octopole Moments (Debye-Ang^2)
       XXX    -339.2505    XXY     -21.2798    XYY    -107.5853
       YYY      -6.9586    XXZ      34.8164    XYZ       6.4502
       YYZ      26.8585    XZZ    -118.7669    YZZ      -4.3582
       ZZZ      99.4706
    Hexadecapole Moments (Debye-Ang^3)
      XXXX   -6678.5284   XXXY     -74.8835   XXYY   -1331.0408
      XYYY     -11.5882   YYYY   -1192.7830   XXXZ    1762.6727
      XXYZ      91.2418   XYYZ     579.0252   YYYZ     157.9019
      XXZZ   -1997.7286   XYZZ      -6.7614   YYZZ   -1030.1565
      XZZZ    1780.0834   YZZZ     189.0436   ZZZZ   -5006.1577
 -----------------------------------------------------------------
 Calculating analytic gradient of the SCF energy
 Gradient of SCF Energy
            1           2           3           4           5           6
    1   0.0001126  -0.0002612   0.0012066   0.0002766   0.0001629  -0.0000837
    2  -0.0000375  -0.0004361  -0.0059307   0.0001034  -0.0000945  -0.0000224
    3  -0.0007331  -0.0000872  -0.0031474   0.0008100  -0.0004480  -0.0001631
            7           8           9          10          11          12
    1   0.0000082  -0.0001375   0.0000160   0.0000652   0.0002138  -0.0001751
    2   0.0000413   0.0000184   0.0000165   0.0008236   0.0000399  -0.0001905
    3  -0.0000216  -0.0002706   0.0000540   0.0006544  -0.0003876   0.0002001
           13          14          15          16          17          18
    1  -0.0000030  -0.0008092  -0.0000693  -0.0000135   0.0003646  -0.0001987
    2   0.0009710   0.0051541  -0.0000323   0.0000084  -0.0001032   0.0000060
    3   0.0003948   0.0037953   0.0000859  -0.0000274  -0.0001225   0.0000519
           19          20          21          22
    1  -0.0002056   0.0000367  -0.0003059  -0.0002005
    2   0.0004680  -0.0002021  -0.0006045   0.0000034
    3  -0.0003146   0.0001754  -0.0005122   0.0000132
 Max gradient component =       5.931E-03
 RMS gradient           =       1.194E-03
 Gradient time:  CPU 294.51 s  wall 294.52 s
 Geometry Optimization Parameters
   NAtoms,    NIC,     NZ,  NCons,   NDum,   NFix, NCnnct, MaxDiis
       22     163      22       0       0       0       0       0

 Cartesian Hessian Update
 Hessian updated using BFGS update


** GEOMETRY OPTIMIZATION IN DELOCALIZED INTERNAL COORDINATES **
   Searching for a Minimum

   Optimization Cycle:   7

                       Coordinates (Angstroms)
     ATOM                X               Y               Z
      1  C         0.0147064158   -0.0402412001    0.0111493936
      2  C        -0.0086225867    0.1874970002    1.3990441161
      3  Cl        1.5036823978    0.3986571400    2.2363984373
      4  C        -1.2084290587    0.2551175828    2.1218442259
      5  Cl       -1.2024715964    0.5413795585    3.8323833962
      6  C        -2.4161235688    0.0943679660    1.4317518309
      7  Cl       -3.9481136573    0.1684442873    2.2603823532
      8  C        -2.4233728839   -0.1364889080    0.0629367841
      9  H        -3.3609291981   -0.2725638157   -0.4567976944
     10  C        -1.2215780780   -0.2024684550   -0.6276655634
     11  Cl       -1.3020085243   -0.5424363653   -2.3477054823
     12  C         1.2959000981   -0.0744661380   -0.7458363894
     13  C         2.2627137422   -1.0696237775   -0.5620750648
     14  Cl        2.0056029351   -2.3580240245    0.5936976041
     15  C         3.4470705603   -1.0689322916   -1.2884252712
     16  H         4.1791555313   -1.8493481377   -1.1348415740
     17  C         3.6929318691   -0.0635240373   -2.2183785642
     18  Cl        5.1912051416   -0.0970077750   -3.1076406293
     19  C         2.7420705086    0.9424232435   -2.4195260410
     20  Cl        3.0000254268    2.2267793489   -3.5706516018
     21  C         1.5609170259    0.9235429055   -1.6868016506
     22  H         0.8333912541    1.7080693349   -1.8486412699
   Point Group: c1    Number of degrees of freedom:    60


   Energy is  -3680.746079287

 Hessian updated using BFGS update

 60 Hessian modes will be used to form the next step
  Hessian Eigenvalues:
     0.012058    0.017764    0.018876    0.020880    0.020962    0.022592
     0.023003    0.023621    0.023844    0.023897    0.024093    0.024112
     0.024115    0.024125    0.024135    0.024143    0.024164    0.024183
     0.027794    0.074273    0.159996    0.160007    0.160324    0.218220
     0.230153    0.232402    0.236321    0.241115    0.249949    0.249983
     0.249994    0.250007    0.250021    0.250378    0.251238    0.253923
     0.289240    0.289732    0.300901    0.301033    0.301041    0.301587
     0.301650    0.313953    0.353772    0.356669    0.356697    0.368022
     0.413659    0.426668    0.430365    0.456505    0.463078    0.468497
     0.472000    0.478261    0.478726    0.479200    0.481397    0.555282

 Minimum search - taking simple RFO step
 Searching for Lamda that Minimizes Along All modes
 Value Taken    Lamda =  -0.00294448
 Calculated Step too Large.  Step scaled by  0.695326
 Step Taken.  Stepsize is  0.300000

                             Maximum     Tolerance    Cnvgd?
         Gradient           0.004674      0.000300      NO
         Displacement       0.194306      0.001200      NO
         Energy change     -0.002577      0.000001      NO


 New Cartesian Coordinates Obtained by Inverse Iteration

 Displacement from previous Coordinates is:  0.531549
 ----------------------------------------------------------------
             Standard Nuclear Orientation (Angstroms)
    I     Atom           X                Y                Z
 ----------------------------------------------------------------
    1      C       0.0132990066    -0.0375049570     0.0108750526
    2      C      -0.0087004620     0.2293455666     1.3907799082
    3      Cl      1.5056481878     0.4905048964     2.2131861148
    4      C      -1.2078074432     0.2941108695     2.1149044078
    5      Cl     -1.2057510046     0.6306702733     3.8168951835
    6      C      -2.4133846003     0.0873397853     1.4332733677
    7      Cl     -3.9439493148     0.1520179876     2.2660560582
    8      C      -2.4203319276    -0.1821577627     0.0716698089
    9      H      -3.3565288705    -0.3510346909    -0.4409918081
   10      C      -1.2189149814    -0.2422435385    -0.6208355080
   11      Cl     -1.2890591856    -0.6232380513    -2.3311779451
   12      C       1.2945169144    -0.0710005904    -0.7484476061
   13      C       2.2379432637    -1.0924649037    -0.5952551708
   14      Cl      1.9493299642    -2.4068305091     0.5245514588
   15      C       3.4233845743    -1.0945432709    -1.3194600954
   16      H       4.1395332259    -1.8938211855    -1.1894274126
   17      C       3.6911340654    -0.0650326967    -2.2168528199
   18      Cl      5.1915043471    -0.1006457619    -3.1036231664
   19      C       2.7621430638     0.9661013835    -2.3880309596
   20      Cl      3.0472795518     2.2782649270    -3.5011178085
   21      C       1.5793641640     0.9502326039    -1.6568515148
   22      H       0.8670712159     1.7530830676    -1.7955181999
 ----------------------------------------------------------------
 Nuclear Repulsion Energy =        2346.26698104 hartrees
 There are       97 alpha and       97 beta electrons
 Applying Cartesian multipole field
    Component          Value
    ---------          -----
     (2,0,0)        1.00000E-12
     (0,2,0)        2.00000E-11
     (0,0,2)       -3.00000E-11
 Nucleus-field energy     =    -0.0000000895 hartrees
 Requested basis set is 6-311++G(d,p)
 There are 178 shells and 495 basis functions
 A cutoff of  1.0D-15 yielded  11588 shell pairs
 There are     99516 function pairs (    106992 Cartesian)
 Smallest overlap matrix eigenvalue = 2.14E-07
 Linear dependence detected in AO basis
 Number of orthogonalized atomic orbitals = 490
 Maximum deviation from orthogonality = 4.610E-10
 Guess from superposition of atomic densities
 Warning:  Energy on first SCF cycle will be non-variational
 SAD guess density has 194.000000 electrons

 -----------------------------------------------------------------------
  General SCF calculation program by
  Eric Jon Sundstrom, Paul Horn, Yuezhi Mao, Dmitri Zuev, Alec White,
  David Stuck, Shaama M.S., Shane Yost, Joonho Lee, David Small,
  Daniel Levine, Susi Lehtola, Hugh Burton, Evgeny Epifanovsky,
  Bang C. Huynh
 -----------------------------------------------------------------------
 Exchange:     0.2000 Hartree-Fock + 0.0800 Slater + 0.7200 B88
 Correlation:  0.1900 VWN1RPA + 0.8100 LYP
 Using SG-1 standard quadrature grid
 A restricted SCF calculation will be
 performed using DIIS
 SCF converges when DIIS error is below 1.0e-08
 ---------------------------------------
  Cycle       Energy         DIIS error
 ---------------------------------------
    1   -3685.2122043439      2.73e-02  
    2   -3680.6336637545      1.95e-03  
    3   -3680.5588621293      2.41e-03  
    4   -3680.7345390078      6.25e-04  
    5   -3680.7450534994      2.90e-04  
    6   -3680.7474287698      9.32e-05  
    7   -3680.7476611945      3.20e-05  
    8   -3680.7476897585      9.53e-06  
    9   -3680.7476922079      3.57e-06  
   10   -3680.7476925989      8.44e-07  
   11   -3680.7476926189      2.64e-07  
   12   -3680.7476926211      1.12e-07  
   13   -3680.7476926214      3.50e-08  
   14   -3680.7476926213      1.07e-08  
   15   -3680.7476926213      4.23e-09  Convergence criterion met
 ---------------------------------------
 SCF time:   CPU 876.15s  wall 876.00s 
 SCF   energy in the final basis set =    -3680.7476926213
 Total energy in the final basis set =    -3680.7476926213

 --------------------------------------------------------------

                    Orbital Energies (a.u.)
 --------------------------------------------------------------

 Alpha MOs
 -- Occupied --
********-101.5819-101.5814-101.5805-101.5780-101.5764-101.5752 -10.2852
-10.2827 -10.2820 -10.2793 -10.2754 -10.2716 -10.2715 -10.2447 -10.2362
-10.2267 -10.2234 -10.2226  -9.4975  -9.4966  -9.4960  -9.4954  -9.4925
 -9.4909  -9.4900  -7.2624  -7.2615  -7.2607  -7.2604  -7.2574  -7.2558
 -7.2548  -7.2524  -7.2516  -7.2514  -7.2509  -7.2507  -7.2504  -7.2502
 -7.2494  -7.2473  -7.2468  -7.2457  -7.2452  -7.2447  -7.2444  -0.9658
 -0.9473  -0.9182  -0.9122  -0.9021  -0.8823  -0.8762  -0.8506  -0.8408
 -0.8038  -0.7675  -0.7572  -0.7398  -0.6665  -0.6536  -0.6380  -0.6130
 -0.5560  -0.5542  -0.5349  -0.5264  -0.5005  -0.4900  -0.4739  -0.4724
 -0.4672  -0.4627  -0.4512  -0.4423  -0.4280  -0.4167  -0.4156  -0.4041
 -0.3960  -0.3911  -0.3698  -0.3623  -0.3597  -0.3500  -0.3476  -0.3461
 -0.3375  -0.3334  -0.3313  -0.3291  -0.3236  -0.2907  -0.2791  -0.2728
 -0.2653
 -- Virtual --
 -0.0736  -0.0643  -0.0554  -0.0518  -0.0462  -0.0297  -0.0108  -0.0065
  0.0006   0.0025   0.0098   0.0117   0.0222   0.0230   0.0252   0.0343
  0.0384   0.0445   0.0510   0.0540   0.0551   0.0605   0.0669   0.0673
  0.0705   0.0795   0.0818   0.0843   0.0897   0.0918   0.0929   0.0943
  0.1017   0.1039   0.1071   0.1083   0.1119   0.1161   0.1173   0.1178
  0.1204   0.1216   0.1264   0.1288   0.1308   0.1349   0.1369   0.1395
  0.1452   0.1465   0.1537   0.1565   0.1631   0.1663   0.1684   0.1700
  0.1740   0.1771   0.1817   0.1870   0.1952   0.1985   0.2015   0.2051
  0.2115   0.2163   0.2178   0.2246   0.2287   0.2321   0.2333   0.2374
  0.2386   0.2420   0.2467   0.2497   0.2515   0.2529   0.2583   0.2601
  0.2640   0.2651   0.2712   0.2740   0.2771   0.2811   0.2886   0.2912
  0.2949   0.2978   0.3022   0.3080   0.3097   0.3164   0.3212   0.3281
  0.3330   0.3403   0.3566   0.3898   0.4046   0.4077   0.4188   0.4308
  0.4344   0.4390   0.4439   0.4469   0.4540   0.4631   0.4662   0.4690
  0.4720   0.4738   0.4801   0.4840   0.4899   0.4927   0.5013   0.5070
  0.5104   0.5174   0.5267   0.5361   0.5522   0.5561   0.5637   0.5681
  0.5691   0.5837   0.5889   0.5976   0.6036   0.6066   0.6120   0.6137
  0.6215   0.6269   0.6326   0.6343   0.6464   0.6543   0.6604   0.6667
  0.6689   0.6806   0.6845   0.6902   0.7040   0.7130   0.7283   0.7721
  0.7839   0.7855   0.7970   0.8123   0.8182   0.8228   0.8281   0.8318
  0.8356   0.8378   0.8381   0.8422   0.8429   0.8448   0.8494   0.8520
  0.8546   0.8596   0.8657   0.8686   0.8716   0.8795   0.8828   0.8893
  0.8968   0.9006   0.9050   0.9110   0.9167   0.9216   0.9247   0.9299
  0.9328   0.9414   0.9442   0.9480   0.9489   0.9537   0.9635   0.9691
  0.9743   0.9793   0.9941   0.9955   1.0015   1.0094   1.0224   1.0320
  1.0465   1.0538   1.0953   1.1103   1.1364   1.1449   1.1489   1.1678
  1.2004   1.2033   1.2181   1.2227   1.2324   1.2386   1.2553   1.2618
  1.2768   1.2786   1.2794   1.2884   1.2934   1.3031   1.3200   1.3237
  1.3495   1.3639   1.3715   1.4168   1.4467   1.4651   1.4873   1.5091
  1.5401   1.5451   1.5569   1.5699   1.5814   1.5880   1.6198   1.6281
  1.6673   1.6815   1.7185   1.7304   1.7429   1.7618   1.7892   1.7978
  1.8096   1.8224   1.8342   1.8493   1.8583   1.8638   1.9099   1.9227
  1.9313   1.9416   1.9771   1.9884   2.0125   2.0222   2.0334   2.0521
  2.0820   2.1094   2.1145   2.1598   2.2052   2.2226   2.2319   2.2344
  2.2454   2.2536   2.2605   2.2669   2.2818   2.2853   2.2875   2.3081
  2.3102   2.3312   2.3588   2.3787   2.4066   2.4146   2.4247   2.4394
  2.4526   2.4690   2.4894   2.4932   2.5094   2.5206   2.5503   2.5559
  2.5735   2.5934   2.5984   2.6059   2.6303   2.6559   2.6688   2.6734
  2.7031   2.7135   2.7365   2.7435   2.7571   2.7693   2.7804   2.8000
  2.8164   2.8294   2.8567   2.8920   2.9493   2.9745   3.0362   3.0695
  3.0751   3.0795   3.1082   3.1303   3.1387   3.1492   3.2015   3.2186
  3.2494   3.2668   3.3485   3.3837   3.4543   3.5196   3.5505   3.6305
  3.7162   3.7546   3.8176   3.8866   3.9236   4.0158   4.1185   4.3317
  4.7900   4.8189   9.7465   9.7587   9.7939   9.7949   9.7989   9.8168
  9.8551  23.3124  23.4825  23.8076  23.8246  23.8383  23.8823  23.9264
 23.9390  24.0099  24.0507  24.0754  24.1171  25.7742  25.7790  25.8423
 25.8620  25.8956  25.9351  25.9566  26.0872  26.1008  26.1341  26.1442
 26.2420  26.3399  26.4132  26.4905  26.5120  26.6655  26.7207  26.7471
 26.8271  26.9725 215.7391 215.7499 215.7896 215.7913 215.7975 215.8204
215.8670
 --------------------------------------------------------------

          Ground-State Mulliken Net Atomic Charges

     Atom                 Charge (a.u.)
  ----------------------------------------
      1 C                    -0.174227
      2 C                    -1.474517
      3 Cl                    0.531675
      4 C                     1.050055
      5 Cl                    0.602507
      6 C                    -0.263810
      7 Cl                    0.559586
      8 C                    -0.802379
      9 H                     0.239558
     10 C                    -0.216934
     11 Cl                    0.460539
     12 C                    -0.136541
     13 C                    -0.712649
     14 Cl                    0.317933
     15 C                    -0.645088
     16 H                     0.229474
     17 C                     0.101023
     18 Cl                    0.528532
     19 C                     0.132235
     20 Cl                    0.608797
     21 C                    -1.153477
     22 H                     0.217708
  ----------------------------------------
  Sum of atomic charges =     0.000000

 -----------------------------------------------------------------
                    Cartesian Multipole Moments
 -----------------------------------------------------------------
    Charge (ESU x 10^10)
                 0.0000
    Dipole Moment (Debye)
         X      -0.8231      Y      -0.1482      Z      -0.2858
       Tot       0.8838
    Quadrupole Moments (Debye-Ang)
        XX    -155.5145     XY      -2.7979     YY    -157.2275
        XZ       3.8793     YZ       0.4189     ZZ    -162.3619
    Octopole Moments (Debye-Ang^2)
       XXX    -340.5431    XXY     -22.8412    XYY    -107.2983
       YYY     -10.0202    XXZ      34.7549    XYZ       6.8336
       YYZ      26.8124    XZZ    -118.6487    YZZ      -5.2997
       ZZZ      99.6795
    Hexadecapole Moments (Debye-Ang^3)
      XXXX   -6681.1976   XXXY     -94.0670   XXYY   -1339.3177
      XYYY     -33.6897   YYYY   -1256.0570   XXXZ    1771.4838
      XXYZ      81.5330   XYYZ     580.9821   YYYZ     123.1148
      XXZZ   -1984.1773   XYZZ     -13.7559   YYZZ   -1028.3130
      XZZZ    1788.3859   YZZZ     159.7545   ZZZZ   -4937.2527
 -----------------------------------------------------------------
 Calculating analytic gradient of the SCF energy
 Gradient of SCF Energy
            1           2           3           4           5           6
    1  -0.0004532  -0.0002394   0.0010862   0.0000903  -0.0001541   0.0000813
    2  -0.0001930  -0.0002844  -0.0036000   0.0001222  -0.0000739  -0.0000030
    3  -0.0004071  -0.0003222  -0.0017880   0.0004001  -0.0001655  -0.0002316
            7           8           9          10          11          12
    1  -0.0000125  -0.0000744  -0.0000015   0.0002442   0.0002495   0.0003056
    2   0.0000430   0.0000545  -0.0000185   0.0006137   0.0000378  -0.0000854
    3   0.0001120   0.0000451   0.0000340   0.0002323  -0.0001253  -0.0000276
           13          14          15          16          17          18
    1  -0.0001567  -0.0004168  -0.0000313  -0.0000012   0.0000576  -0.0000583
    2   0.0008220   0.0028580  -0.0000835   0.0000080  -0.0000028   0.0000204
    3   0.0001990   0.0023747   0.0001160  -0.0000359  -0.0000245   0.0000008
           19          20          21          22
    1   0.0000063   0.0000260  -0.0003596  -0.0001882
    2   0.0002359  -0.0001313  -0.0003032  -0.0000364
    3  -0.0002224   0.0001190  -0.0002721  -0.0000109
 Max gradient component =       3.600E-03
 RMS gradient           =       7.199E-04
 Gradient time:  CPU 300.48 s  wall 300.49 s
 Geometry Optimization Parameters
   NAtoms,    NIC,     NZ,  NCons,   NDum,   NFix, NCnnct, MaxDiis
       22     163      22       0       0       0       0       0

 Cartesian Hessian Update
 Hessian updated using BFGS update


** GEOMETRY OPTIMIZATION IN DELOCALIZED INTERNAL COORDINATES **
   Searching for a Minimum

   Optimization Cycle:   8

                       Coordinates (Angstroms)
     ATOM                X               Y               Z
      1  C         0.0132990066   -0.0375049570    0.0108750526
      2  C        -0.0087004620    0.2293455666    1.3907799082
      3  Cl        1.5056481878    0.4905048964    2.2131861148
      4  C        -1.2078074432    0.2941108695    2.1149044078
      5  Cl       -1.2057510046    0.6306702733    3.8168951835
      6  C        -2.4133846003    0.0873397853    1.4332733677
      7  Cl       -3.9439493148    0.1520179876    2.2660560582
      8  C        -2.4203319276   -0.1821577627    0.0716698089
      9  H        -3.3565288705   -0.3510346909   -0.4409918081
     10  C        -1.2189149814   -0.2422435385   -0.6208355080
     11  Cl       -1.2890591856   -0.6232380513   -2.3311779451
     12  C         1.2945169144   -0.0710005904   -0.7484476061
     13  C         2.2379432637   -1.0924649037   -0.5952551708
     14  Cl        1.9493299642   -2.4068305091    0.5245514588
     15  C         3.4233845743   -1.0945432709   -1.3194600954
     16  H         4.1395332259   -1.8938211855   -1.1894274126
     17  C         3.6911340654   -0.0650326967   -2.2168528199
     18  Cl        5.1915043471   -0.1006457619   -3.1036231664
     19  C         2.7621430638    0.9661013835   -2.3880309596
     20  Cl        3.0472795518    2.2782649270   -3.5011178085
     21  C         1.5793641640    0.9502326039   -1.6568515148
     22  H         0.8670712159    1.7530830676   -1.7955181999
   Point Group: c1    Number of degrees of freedom:    60


   Energy is  -3680.747692621

 Hessian updated using BFGS update

 60 Hessian modes will be used to form the next step
  Hessian Eigenvalues:
     0.008821    0.017777    0.018783    0.020851    0.020943    0.022043
     0.023009    0.023620    0.023841    0.023881    0.024092    0.024109
     0.024115    0.024121    0.024136    0.024143    0.024153    0.024175
     0.027792    0.073998    0.159997    0.160005    0.160314    0.218151
     0.230136    0.232421    0.236301    0.241110    0.249856    0.249990
     0.249992    0.250003    0.250031    0.250525    0.251770    0.253894
     0.289283    0.289677    0.300902    0.301031    0.301039    0.301517
     0.301657    0.314336    0.353764    0.356669    0.356698    0.367988
     0.413651    0.426662    0.430363    0.456485    0.463076    0.468594
     0.472022    0.478259    0.478761    0.479210    0.481418    0.554844

 Minimum search - taking simple RFO step
 Searching for Lamda that Minimizes Along All modes
 Value Taken    Lamda =  -0.00159764
 Calculated Step too Large.  Step scaled by  0.777158
 Step Taken.  Stepsize is  0.300000

                             Maximum     Tolerance    Cnvgd?
         Gradient           0.002933      0.000300      NO
         Displacement       0.195592      0.001200      NO
         Energy change     -0.001613      0.000001      NO


 New Cartesian Coordinates Obtained by Inverse Iteration

 Displacement from previous Coordinates is:  0.528982
 ----------------------------------------------------------------
             Standard Nuclear Orientation (Angstroms)
    I     Atom           X                Y                Z
 ----------------------------------------------------------------
    1      C       0.0118059809    -0.0323111034     0.0099816421
    2      C      -0.0105628689     0.2715978009     1.3812536612
    3      Cl      1.5018747676     0.5879900320     2.1885617206
    4      C      -1.2081348352     0.3295061091     2.1075199189
    5      Cl     -1.2058109738     0.7156277777     3.7993339007
    6      C      -2.4109973823     0.0763264969     1.4360618728
    7      Cl     -3.9404675597     0.1293448361     2.2719526745
    8      C      -2.4166744838    -0.2287291460     0.0818812426
    9      H      -3.3507669274    -0.4291898206    -0.4232742183
   10      C      -1.2159987387    -0.2807631299    -0.6130413092
   11      Cl     -1.2772786546    -0.6981769378    -2.3139714644
   12      C       1.2929120859    -0.0651614057    -0.7509475334
   13      C       2.2124727942    -1.1115801491    -0.6276672254
   14      Cl      1.8915863090    -2.4488106847     0.4563720097
   15      C       3.3986284982    -1.1185117222    -1.3503567432
   16      H       4.0975014863    -1.9363237700    -1.2434310731
   17      C       3.6895558595    -0.0682220372    -2.2161883289
   18      Cl      5.1908612116    -0.1097971423    -3.1018915217
   19      C       2.7840136196     0.9877387795    -2.3568383195
   20      Cl      3.0977688046     2.3247035358    -3.4325653380
   21      C       1.6000466280     0.9769904900    -1.6266178208
   22      H       0.9053881336     1.7989046328    -1.7415264022
 ----------------------------------------------------------------
 Nuclear Repulsion Energy =        2345.15734265 hartrees
 There are       97 alpha and       97 beta electrons
 Applying Cartesian multipole field
    Component          Value
    ---------          -----
     (2,0,0)        1.00000E-12
     (0,2,0)        2.00000E-11
     (0,0,2)       -3.00000E-11
 Nucleus-field energy     =    -0.0000000868 hartrees
 Requested basis set is 6-311++G(d,p)
 There are 178 shells and 495 basis functions
 A cutoff of  1.0D-15 yielded  11594 shell pairs
 There are     99587 function pairs (    107069 Cartesian)
 Smallest overlap matrix eigenvalue = 2.00E-07
 Linear dependence detected in AO basis
 Number of orthogonalized atomic orbitals = 490
 Maximum deviation from orthogonality = 4.455E-10
 Guess from superposition of atomic densities
 Warning:  Energy on first SCF cycle will be non-variational
 SAD guess density has 194.000000 electrons

 -----------------------------------------------------------------------
  General SCF calculation program by
  Eric Jon Sundstrom, Paul Horn, Yuezhi Mao, Dmitri Zuev, Alec White,
  David Stuck, Shaama M.S., Shane Yost, Joonho Lee, David Small,
  Daniel Levine, Susi Lehtola, Hugh Burton, Evgeny Epifanovsky,
  Bang C. Huynh
 -----------------------------------------------------------------------
 Exchange:     0.2000 Hartree-Fock + 0.0800 Slater + 0.7200 B88
 Correlation:  0.1900 VWN1RPA + 0.8100 LYP
 Using SG-1 standard quadrature grid
 A restricted SCF calculation will be
 performed using DIIS
 SCF converges when DIIS error is below 1.0e-08
 ---------------------------------------
  Cycle       Energy         DIIS error
 ---------------------------------------
    1   -3685.2089306106      2.73e-02  
    2   -3680.6344287175      1.95e-03  
    3   -3680.5590225227      2.41e-03  
    4   -3680.7353138121      6.29e-04  
    5   -3680.7459730672      2.91e-04  
    6   -3680.7483809463      9.31e-05  
    7   -3680.7486126409      3.19e-05  
    8   -3680.7486411070      9.51e-06  
    9   -3680.7486435529      3.53e-06  
   10   -3680.7486439365      8.46e-07  
   11   -3680.7486439571      2.60e-07  
   12   -3680.7486439588      1.11e-07  
   13   -3680.7486439588      3.48e-08  
   14   -3680.7486439589      1.06e-08  
   15   -3680.7486439592      4.11e-09  Convergence criterion met
 ---------------------------------------
 SCF time:   CPU 868.95s  wall 869.00s 
 SCF   energy in the final basis set =    -3680.7486439592
 Total energy in the final basis set =    -3680.7486439592

 --------------------------------------------------------------

                    Orbital Energies (a.u.)
 --------------------------------------------------------------

 Alpha MOs
 -- Occupied --
********-101.5820-101.5813-101.5810-101.5779-101.5764-101.5756 -10.2851
-10.2828 -10.2820 -10.2791 -10.2754 -10.2716 -10.2715 -10.2443 -10.2360
-10.2267 -10.2234 -10.2227  -9.4975  -9.4966  -9.4960  -9.4959  -9.4925
 -9.4909  -9.4904  -7.2624  -7.2615  -7.2608  -7.2606  -7.2573  -7.2558
 -7.2552  -7.2523  -7.2516  -7.2515  -7.2508  -7.2507  -7.2507  -7.2503
 -7.2499  -7.2472  -7.2467  -7.2457  -7.2452  -7.2451  -7.2448  -0.9658
 -0.9473  -0.9182  -0.9119  -0.9024  -0.8823  -0.8763  -0.8504  -0.8410
 -0.8037  -0.7676  -0.7573  -0.7397  -0.6665  -0.6530  -0.6386  -0.6128
 -0.5560  -0.5538  -0.5359  -0.5264  -0.5004  -0.4900  -0.4740  -0.4723
 -0.4672  -0.4626  -0.4511  -0.4424  -0.4281  -0.4169  -0.4149  -0.4038
 -0.3954  -0.3910  -0.3696  -0.3620  -0.3597  -0.3500  -0.3479  -0.3459
 -0.3379  -0.3334  -0.3323  -0.3291  -0.3238  -0.2893  -0.2802  -0.2726
 -0.2659
 -- Virtual --
 -0.0716  -0.0643  -0.0554  -0.0526  -0.0477  -0.0299  -0.0109  -0.0063
  0.0004   0.0027   0.0097   0.0114   0.0220   0.0229   0.0250   0.0341
  0.0391   0.0444   0.0507   0.0535   0.0553   0.0603   0.0668   0.0674
  0.0702   0.0796   0.0818   0.0841   0.0891   0.0919   0.0926   0.0943
  0.1017   0.1045   0.1072   0.1077   0.1120   0.1155   0.1169   0.1177
  0.1202   0.1216   0.1263   0.1283   0.1310   0.1351   0.1369   0.1386
  0.1447   0.1475   0.1539   0.1559   0.1639   0.1660   0.1682   0.1700
  0.1741   0.1769   0.1812   0.1864   0.1951   0.1985   0.2013   0.2059
  0.2109   0.2156   0.2174   0.2245   0.2280   0.2315   0.2322   0.2363
  0.2381   0.2426   0.2472   0.2498   0.2509   0.2536   0.2575   0.2590
  0.2644   0.2659   0.2721   0.2741   0.2781   0.2796   0.2873   0.2916
  0.2953   0.2973   0.3007   0.3075   0.3115   0.3165   0.3232   0.3265
  0.3316   0.3423   0.3572   0.3896   0.4041   0.4081   0.4226   0.4313
  0.4342   0.4398   0.4439   0.4478   0.4535   0.4608   0.4657   0.4678
  0.4713   0.4729   0.4820   0.4833   0.4894   0.4931   0.5046   0.5070
  0.5122   0.5175   0.5258   0.5357   0.5523   0.5574   0.5657   0.5672
  0.5709   0.5833   0.5875   0.5974   0.6041   0.6065   0.6135   0.6146
  0.6218   0.6289   0.6322   0.6349   0.6462   0.6539   0.6614   0.6645
  0.6705   0.6788   0.6882   0.6908   0.7016   0.7100   0.7283   0.7733
  0.7821   0.7837   0.7966   0.8137   0.8186   0.8249   0.8262   0.8320
  0.8364   0.8376   0.8387   0.8418   0.8432   0.8455   0.8508   0.8520
  0.8534   0.8603   0.8635   0.8692   0.8718   0.8798   0.8851   0.8885
  0.8975   0.9014   0.9033   0.9104   0.9169   0.9207   0.9250   0.9291
  0.9357   0.9432   0.9439   0.9487   0.9504   0.9531   0.9649   0.9688
  0.9721   0.9811   0.9948   0.9966   1.0014   1.0133   1.0226   1.0366
  1.0447   1.0522   1.0947   1.1090   1.1410   1.1446   1.1550   1.1698
  1.2018   1.2063   1.2182   1.2226   1.2352   1.2390   1.2560   1.2619
  1.2750   1.2774   1.2779   1.2885   1.2951   1.3045   1.3214   1.3226
  1.3505   1.3622   1.3724   1.4171   1.4414   1.4672   1.4820   1.5051
  1.5428   1.5490   1.5581   1.5709   1.5796   1.5877   1.6199   1.6288
  1.6680   1.6819   1.7203   1.7304   1.7442   1.7608   1.7884   1.7967
  1.8090   1.8220   1.8311   1.8453   1.8560   1.8615   1.9115   1.9272
  1.9302   1.9427   1.9788   1.9909   2.0148   2.0208   2.0331   2.0531
  2.0821   2.1104   2.1148   2.1578   2.2045   2.2237   2.2318   2.2346
  2.2438   2.2533   2.2587   2.2679   2.2794   2.2850   2.2923   2.3068
  2.3120   2.3341   2.3539   2.3804   2.4070   2.4149   2.4244   2.4462
  2.4483   2.4676   2.4877   2.4946   2.5097   2.5229   2.5481   2.5541
  2.5725   2.5957   2.5978   2.6068   2.6255   2.6576   2.6695   2.6775
  2.7019   2.7143   2.7359   2.7445   2.7551   2.7696   2.7779   2.8013
  2.8188   2.8320   2.8509   2.8905   2.9529   2.9751   3.0398   3.0705
  3.0790   3.0815   3.1080   3.1288   3.1391   3.1498   3.2011   3.2187
  3.2502   3.2680   3.3490   3.3850   3.4567   3.5218   3.5524   3.6328
  3.7168   3.7569   3.8174   3.8877   3.9248   4.0166   4.1187   4.3252
  4.7918   4.8173   9.7492   9.7596   9.7914   9.7946   9.8002   9.8195
  9.8473  23.3151  23.4831  23.8080  23.8247  23.8386  23.8826  23.9264
 23.9394  24.0109  24.0519  24.0753  24.1204  25.7739  25.7789  25.8428
 25.8619  25.8886  25.9442  25.9544  26.0870  26.0994  26.1349  26.1431
 26.2488  26.3217  26.4225  26.4910  26.5132  26.6638  26.7173  26.7482
 26.8235  26.9866 215.7415 215.7512 215.7870 215.7909 215.7987 215.8251
215.8568
 --------------------------------------------------------------

          Ground-State Mulliken Net Atomic Charges

     Atom                 Charge (a.u.)
  ----------------------------------------
      1 C                    -0.238056
      2 C                    -1.493999
      3 Cl                    0.560612
      4 C                     0.988334
      5 Cl                    0.600644
      6 C                    -0.210160
      7 Cl                    0.562733
      8 C                    -0.724877
      9 H                     0.239733
     10 C                    -0.258843
     11 Cl                    0.468886
     12 C                    -0.196191
     13 C                    -0.725746
     14 Cl                    0.360396
     15 C                    -0.543273
     16 H                     0.231518
     17 C                     0.102253
     18 Cl                    0.530442
     19 C                     0.043045
     20 Cl                    0.606643
     21 C                    -1.123009
     22 H                     0.218916
  ----------------------------------------
  Sum of atomic charges =     0.000000

 -----------------------------------------------------------------
                    Cartesian Multipole Moments
 -----------------------------------------------------------------
    Charge (ESU x 10^10)
                -0.0000
    Dipole Moment (Debye)
         X      -0.8352      Y      -0.1718      Z      -0.2955
       Tot       0.9025
    Quadrupole Moments (Debye-Ang)
        XX    -155.6954     XY      -2.7190     YY    -157.0623
        XZ       3.7850     YZ       0.5107     ZZ    -162.3331
    Octopole Moments (Debye-Ang^2)
       XXX    -341.7960    XXY     -24.2774    XYY    -107.0175
       YYY     -12.8990    XXZ      34.7673    XYZ       7.2047
       YYZ      26.8484    XZZ    -118.3609    YZZ      -6.2549
       ZZZ     100.0094
    Hexadecapole Moments (Debye-Ang^3)
      XXXX   -6684.2344   XXXY    -114.2431   XXYY   -1347.5662
      XYYY     -56.6618   YYYY   -1318.9763   XXXZ    1780.8383
      XXYZ      71.7008   XYYZ     583.1925   YYYZ      88.7940
      XXZZ   -1971.1157   XYZZ     -21.2886   YYZZ   -1026.6810
      XZZZ    1797.7662   YZZZ     130.1730   ZZZZ   -4870.1169
 -----------------------------------------------------------------
 Calculating analytic gradient of the SCF energy
 Gradient of SCF Energy
            1           2           3           4           5           6
    1  -0.0006520  -0.0003589   0.0006913   0.0003397   0.0001573   0.0000251
    2  -0.0001832  -0.0001775  -0.0020754   0.0000020   0.0000423  -0.0000551
    3  -0.0000903  -0.0001790  -0.0008724   0.0000839  -0.0000445  -0.0002700
            7           8           9          10          11          12
    1  -0.0001224  -0.0001369  -0.0000130   0.0002792   0.0001653   0.0004548
    2   0.0000165   0.0001117  -0.0000080   0.0002574   0.0000627   0.0000048
    3   0.0000020   0.0001704  -0.0000091  -0.0001489   0.0000820  -0.0001987
           13          14          15          16          17          18
    1  -0.0002115  -0.0002096  -0.0000186   0.0000001  -0.0001289   0.0000421
    2   0.0005812   0.0015615  -0.0000986  -0.0000041   0.0000879   0.0000067
    3   0.0000937   0.0014454   0.0000915  -0.0000406   0.0000137  -0.0000169
           19          20          21          22
    1   0.0001835  -0.0000142  -0.0003761  -0.0000963
    2   0.0000475  -0.0000657  -0.0001182   0.0000037
    3  -0.0001103   0.0000504  -0.0000499  -0.0000023
 Max gradient component =       2.075E-03
 RMS gradient           =       4.298E-04
 Gradient time:  CPU 296.69 s  wall 296.70 s
 Geometry Optimization Parameters
   NAtoms,    NIC,     NZ,  NCons,   NDum,   NFix, NCnnct, MaxDiis
       22     163      22       0       0       0       0       0

 Cartesian Hessian Update
 Hessian updated using BFGS update


** GEOMETRY OPTIMIZATION IN DELOCALIZED INTERNAL COORDINATES **
   Searching for a Minimum

   Optimization Cycle:   9

                       Coordinates (Angstroms)
     ATOM                X               Y               Z
      1  C         0.0118059809   -0.0323111034    0.0099816421
      2  C        -0.0105628689    0.2715978009    1.3812536612
      3  Cl        1.5018747676    0.5879900320    2.1885617206
      4  C        -1.2081348352    0.3295061091    2.1075199189
      5  Cl       -1.2058109738    0.7156277777    3.7993339007
      6  C        -2.4109973823    0.0763264969    1.4360618728
      7  Cl       -3.9404675597    0.1293448361    2.2719526745
      8  C        -2.4166744838   -0.2287291460    0.0818812426
      9  H        -3.3507669274   -0.4291898206   -0.4232742183
     10  C        -1.2159987387   -0.2807631299   -0.6130413092
     11  Cl       -1.2772786546   -0.6981769378   -2.3139714644
     12  C         1.2929120859   -0.0651614057   -0.7509475334
     13  C         2.2124727942   -1.1115801491   -0.6276672254
     14  Cl        1.8915863090   -2.4488106847    0.4563720097
     15  C         3.3986284982   -1.1185117222   -1.3503567432
     16  H         4.0975014863   -1.9363237700   -1.2434310731
     17  C         3.6895558595   -0.0682220372   -2.2161883289
     18  Cl        5.1908612116   -0.1097971423   -3.1018915217
     19  C         2.7840136196    0.9877387795   -2.3568383195
     20  Cl        3.0977688046    2.3247035358   -3.4325653380
     21  C         1.6000466280    0.9769904900   -1.6266178208
     22  H         0.9053881336    1.7989046328   -1.7415264022
   Point Group: c1    Number of degrees of freedom:    60


   Energy is  -3680.748643959

 Hessian updated using BFGS update

 60 Hessian modes will be used to form the next step
  Hessian Eigenvalues:
     0.005857    0.017811    0.018730    0.020823    0.020934    0.021755
     0.023009    0.023619    0.023840    0.023887    0.024093    0.024107
     0.024116    0.024120    0.024139    0.024144    0.024150    0.024189
     0.027790    0.073762    0.159998    0.160004    0.160312    0.218032
     0.230169    0.232402    0.236352    0.241109    0.249599    0.249987
     0.249999    0.250005    0.250045    0.250619    0.252711    0.253896
     0.289193    0.289634    0.300934    0.301031    0.301045    0.301547
     0.301673    0.314246    0.353792    0.356669    0.356699    0.368082
     0.413705    0.426687    0.430361    0.456519    0.463069    0.468637
     0.472022    0.478348    0.478827    0.479220    0.481628    0.554176

 Minimum search - taking simple RFO step
 Searching for Lamda that Minimizes Along All modes
 Value Taken    Lamda =  -0.00083473
 Calculated Step too Large.  Step scaled by  0.858314
 Step Taken.  Stepsize is  0.300000

                             Maximum     Tolerance    Cnvgd?
         Gradient           0.001737      0.000300      NO
         Displacement       0.196436      0.001200      NO
         Energy change     -0.000951      0.000001      NO


 New Cartesian Coordinates Obtained by Inverse Iteration

 Displacement from previous Coordinates is:  0.521697
 ----------------------------------------------------------------
             Standard Nuclear Orientation (Angstroms)
    I     Atom           X                Y                Z
 ----------------------------------------------------------------
    1      C       0.0113753619    -0.0221669863     0.0096711455
    2      C      -0.0136900314     0.3166585067     1.3721159678
    3      Cl      1.4943211471     0.6899645739     2.1636757474
    4      C      -1.2108572895     0.3637213994     2.1004930997
    5      Cl     -1.2156652508     0.7905803502     3.7826554707
    6      C      -2.4084875369     0.0632488123     1.4397318417
    7      Cl     -3.9353975187     0.0981265627     2.2810546737
    8      C      -2.4110052021    -0.2742799303     0.0931950903
    9      H      -3.3416944172    -0.5075249548    -0.4040498506
   10      C      -1.2111408445    -0.3143102812    -0.6039837655
   11      Cl     -1.2630302176    -0.7666803718    -2.2955689224
   12      C       1.2925081334    -0.0558807547    -0.7519460347
   13      C       2.1870985585    -1.1265989383    -0.6584718714
   14      Cl      1.8322214962    -2.4853196699     0.3881055698
   15      C       3.3732141081    -1.1407678059    -1.3809222797
   16      H       4.0533197132    -1.9768999973    -1.2969965712
   17      C       3.6880383790    -0.0734673480    -2.2172505951
   18      Cl      5.1881219879    -0.1249964620    -3.1048329721
   19      C       2.8071867563     1.0064741347    -2.3278512256
   20      Cl      3.1510223554     2.3643908961    -3.3680003915
   21      C       1.6231514527     1.0033785642    -1.5970879678
   22      H       0.9471126138     1.8435031423    -1.6891348139
 ----------------------------------------------------------------
 Nuclear Repulsion Energy =        2344.23547734 hartrees
 There are       97 alpha and       97 beta electrons
 Applying Cartesian multipole field
    Component          Value
    ---------          -----
     (2,0,0)        1.00000E-12
     (0,2,0)        2.00000E-11
     (0,0,2)       -3.00000E-11
 Nucleus-field energy     =    -0.0000000844 hartrees
 Requested basis set is 6-311++G(d,p)
 There are 178 shells and 495 basis functions
 A cutoff of  1.0D-15 yielded  11599 shell pairs
 There are     99585 function pairs (    107060 Cartesian)
 Smallest overlap matrix eigenvalue = 1.83E-07
 Linear dependence detected in AO basis
 Number of orthogonalized atomic orbitals = 490
 Maximum deviation from orthogonality = 9.807E-10
 Guess from superposition of atomic densities
 Warning:  Energy on first SCF cycle will be non-variational
 SAD guess density has 194.000000 electrons

 -----------------------------------------------------------------------
  General SCF calculation program by
  Eric Jon Sundstrom, Paul Horn, Yuezhi Mao, Dmitri Zuev, Alec White,
  David Stuck, Shaama M.S., Shane Yost, Joonho Lee, David Small,
  Daniel Levine, Susi Lehtola, Hugh Burton, Evgeny Epifanovsky,
  Bang C. Huynh
 -----------------------------------------------------------------------
 Exchange:     0.2000 Hartree-Fock + 0.0800 Slater + 0.7200 B88
 Correlation:  0.1900 VWN1RPA + 0.8100 LYP
 Using SG-1 standard quadrature grid
 A restricted SCF calculation will be
 performed using DIIS
 SCF converges when DIIS error is below 1.0e-08
 ---------------------------------------
  Cycle       Energy         DIIS error
 ---------------------------------------
    1   -3685.2065691692      2.73e-02  
    2   -3680.6348094072      1.95e-03  
    3   -3680.5589579697      2.42e-03  
    4   -3680.7357531779      6.32e-04  
    5   -3680.7464950491      2.93e-04  
    6   -3680.7489242478      9.31e-05  
    7   -3680.7491556605      3.19e-05  
    8   -3680.7491840963      9.49e-06  
    9   -3680.7491865344      3.51e-06  
   10   -3680.7491869119      8.48e-07  
   11   -3680.7491869324      2.57e-07  
   12   -3680.7491869338      1.10e-07  
   13   -3680.7491869341      3.45e-08  
   14   -3680.7491869344      1.06e-08  
   15   -3680.7491869345      3.99e-09  Convergence criterion met
 ---------------------------------------
 SCF time:   CPU 862.64s  wall 862.00s 
 SCF   energy in the final basis set =    -3680.7491869345
 Total energy in the final basis set =    -3680.7491869345

 --------------------------------------------------------------

                    Orbital Energies (a.u.)
 --------------------------------------------------------------

 Alpha MOs
 -- Occupied --
********-101.5820-101.5815-101.5812-101.5779-101.5764-101.5760 -10.2852
-10.2827 -10.2820 -10.2790 -10.2754 -10.2717 -10.2714 -10.2440 -10.2358
-10.2267 -10.2233 -10.2227  -9.4974  -9.4967  -9.4963  -9.4959  -9.4924
 -9.4909  -9.4907  -7.2623  -7.2616  -7.2612  -7.2605  -7.2573  -7.2558
 -7.2555  -7.2523  -7.2515  -7.2515  -7.2511  -7.2507  -7.2507  -7.2503
 -7.2502  -7.2472  -7.2467  -7.2456  -7.2454  -7.2452  -7.2451  -0.9657
 -0.9473  -0.9183  -0.9115  -0.9026  -0.8822  -0.8764  -0.8502  -0.8410
 -0.8037  -0.7676  -0.7573  -0.7397  -0.6665  -0.6525  -0.6392  -0.6126
 -0.5560  -0.5534  -0.5366  -0.5265  -0.5003  -0.4901  -0.4741  -0.4722
 -0.4672  -0.4625  -0.4510  -0.4425  -0.4281  -0.4171  -0.4143  -0.4036
 -0.3949  -0.3909  -0.3695  -0.3618  -0.3598  -0.3501  -0.3483  -0.3456
 -0.3384  -0.3339  -0.3325  -0.3290  -0.3239  -0.2881  -0.2812  -0.2724
 -0.2663
 -- Virtual --
 -0.0699  -0.0641  -0.0559  -0.0531  -0.0488  -0.0300  -0.0109  -0.0061
  0.0003   0.0029   0.0095   0.0112   0.0219   0.0229   0.0249   0.0340
  0.0398   0.0444   0.0503   0.0529   0.0555   0.0603   0.0667   0.0674
  0.0700   0.0798   0.0818   0.0839   0.0886   0.0919   0.0924   0.0943
  0.1016   0.1048   0.1069   0.1077   0.1123   0.1149   0.1163   0.1177
  0.1200   0.1218   0.1259   0.1280   0.1310   0.1356   0.1370   0.1379
  0.1444   0.1484   0.1539   0.1554   0.1646   0.1655   0.1678   0.1702
  0.1741   0.1768   0.1807   0.1860   0.1948   0.1982   0.2014   0.2067
  0.2104   0.2147   0.2169   0.2238   0.2271   0.2302   0.2317   0.2354
  0.2380   0.2432   0.2472   0.2494   0.2505   0.2540   0.2572   0.2593
  0.2648   0.2676   0.2728   0.2740   0.2769   0.2796   0.2860   0.2923
  0.2952   0.2967   0.3001   0.3076   0.3121   0.3175   0.3250   0.3262
  0.3313   0.3449   0.3582   0.3895   0.4038   0.4084   0.4271   0.4319
  0.4343   0.4406   0.4440   0.4487   0.4533   0.4580   0.4656   0.4663
  0.4704   0.4728   0.4819   0.4848   0.4882   0.4931   0.5056   0.5081
  0.5126   0.5184   0.5252   0.5361   0.5520   0.5595   0.5664   0.5676
  0.5721   0.5821   0.5878   0.5969   0.6040   0.6075   0.6128   0.6157
  0.6219   0.6305   0.6331   0.6357   0.6456   0.6547   0.6597   0.6649
  0.6720   0.6777   0.6899   0.6942   0.6998   0.7071   0.7283   0.7743
  0.7800   0.7836   0.7959   0.8150   0.8191   0.8238   0.8263   0.8328
  0.8371   0.8375   0.8392   0.8413   0.8437   0.8457   0.8511   0.8523
  0.8529   0.8601   0.8615   0.8679   0.8727   0.8804   0.8870   0.8886
  0.8974   0.9027   0.9039   0.9094   0.9168   0.9201   0.9256   0.9279
  0.9380   0.9431   0.9457   0.9494   0.9500   0.9538   0.9644   0.9671
  0.9712   0.9821   0.9934   0.9986   1.0036   1.0171   1.0236   1.0393
  1.0462   1.0514   1.0923   1.1066   1.1422   1.1464   1.1609   1.1737
  1.2036   1.2092   1.2190   1.2222   1.2349   1.2427   1.2567   1.2610
  1.2733   1.2766   1.2778   1.2888   1.2973   1.3079   1.3201   1.3236
  1.3518   1.3610   1.3735   1.4168   1.4405   1.4688   1.4780   1.5001
  1.5444   1.5521   1.5609   1.5701   1.5790   1.5877   1.6210   1.6298
  1.6688   1.6823   1.7215   1.7312   1.7454   1.7604   1.7870   1.7964
  1.8087   1.8218   1.8284   1.8421   1.8541   1.8602   1.9125   1.9290
  1.9310   1.9433   1.9800   1.9931   2.0163   2.0203   2.0328   2.0550
  2.0819   2.1099   2.1172   2.1565   2.2037   2.2245   2.2310   2.2349
  2.2426   2.2522   2.2586   2.2671   2.2755   2.2846   2.2970   2.3053
  2.3149   2.3369   2.3506   2.3827   2.4066   2.4155   2.4245   2.4438
  2.4507   2.4652   2.4852   2.4996   2.5113   2.5246   2.5441   2.5525
  2.5709   2.5959   2.6012   2.6076   2.6220   2.6584   2.6699   2.6812
  2.7006   2.7149   2.7365   2.7458   2.7524   2.7691   2.7762   2.8034
  2.8206   2.8333   2.8467   2.8888   2.9562   2.9744   3.0434   3.0715
  3.0831   3.0835   3.1082   3.1266   3.1395   3.1500   3.2005   3.2189
  3.2506   3.2705   3.3497   3.3869   3.4591   3.5245   3.5539   3.6359
  3.7176   3.7594   3.8173   3.8886   3.9264   4.0172   4.1193   4.3205
  4.7936   4.8147   9.7508   9.7607   9.7903   9.7944   9.8020   9.8263
  9.8404  23.3185  23.4837  23.8086  23.8246  23.8387  23.8829  23.9264
 23.9389  24.0114  24.0529  24.0755  24.1231  25.7739  25.7790  25.8399
 25.8619  25.8743  25.9382  25.9678  26.0865  26.0997  26.1332  26.1429
 26.2504  26.3222  26.4237  26.4932  26.5139  26.6600  26.7086  26.7521
 26.8224  27.0058 215.7427 215.7527 215.7861 215.7906 215.8009 215.8344
215.8476
 --------------------------------------------------------------

          Ground-State Mulliken Net Atomic Charges

     Atom                 Charge (a.u.)
  ----------------------------------------
      1 C                    -0.303114
      2 C                    -1.501675
      3 Cl                    0.584551
      4 C                     0.927379
      5 Cl                    0.598458
      6 C                    -0.163612
      7 Cl                    0.566074
      8 C                    -0.648712
      9 H                     0.239358
     10 C                    -0.318772
     11 Cl                    0.474822
     12 C                    -0.252691
     13 C                    -0.718451
     14 Cl                    0.392069
     15 C                    -0.427135
     16 H                     0.234285
     17 C                     0.102152
     18 Cl                    0.532821
     19 C                    -0.041692
     20 Cl                    0.604769
     21 C                    -1.101350
     22 H                     0.220466
  ----------------------------------------
  Sum of atomic charges =     0.000000

 -----------------------------------------------------------------
                    Cartesian Multipole Moments
 -----------------------------------------------------------------
    Charge (ESU x 10^10)
                 0.0000
    Dipole Moment (Debye)
         X      -0.8434      Y      -0.1947      Z      -0.3002
       Tot       0.9161
    Quadrupole Moments (Debye-Ang)
        XX    -155.8737     XY      -2.6276     YY    -156.9027
        XZ       3.6759     YZ       0.5863     ZZ    -162.3023
    Octopole Moments (Debye-Ang^2)
       XXX    -342.6855    XXY     -25.5258    XYY    -106.6778
       YYY     -15.4272    XXZ      34.8895    XYZ       7.5236
       YYZ      26.9071    XZZ    -118.0678    YZZ      -7.1749
       ZZZ     100.4306
    Hexadecapole Moments (Debye-Ang^3)
      XXXX   -6687.7855   XXXY    -134.4871   XXYY   -1355.3514
      XYYY     -79.7546   YYYY   -1379.9867   XXXZ    1793.7289
      XXYZ      62.0073   XYYZ     586.6800   YYYZ      55.8666
      XXZZ   -1958.8466   XYZZ     -29.1646   YYZZ   -1026.2028
      XZZZ    1809.8974   YZZZ     100.9182   ZZZZ   -4810.3738
 -----------------------------------------------------------------
 Calculating analytic gradient of the SCF energy
 Gradient of SCF Energy
            1           2           3           4           5           6
    1  -0.0006007  -0.0001247   0.0006221   0.0000285  -0.0001344   0.0000974
    2  -0.0001357  -0.0002118  -0.0011749  -0.0000361   0.0000218  -0.0000106
    3  -0.0000905  -0.0001076  -0.0006071  -0.0000476  -0.0000018  -0.0001635
            7           8           9          10          11          12
    1   0.0000189  -0.0000940  -0.0000106   0.0002623   0.0001054   0.0004374
    2   0.0000201   0.0000849   0.0000098   0.0001064   0.0000569   0.0001442
    3   0.0001121   0.0002745  -0.0000024  -0.0003305   0.0001822  -0.0002253
           13          14          15          16          17          18
    1  -0.0002041  -0.0001408  -0.0000083  -0.0000007  -0.0001881   0.0000621
    2   0.0003181   0.0009100  -0.0000825  -0.0000154   0.0001580  -0.0000006
    3   0.0000414   0.0009083   0.0000567  -0.0000466   0.0000179  -0.0000297
           19          20          21          22
    1   0.0002585  -0.0000234  -0.0003259  -0.0000367
    2  -0.0000977  -0.0000199  -0.0000283  -0.0000167
    3  -0.0000331  -0.0000147   0.0001022   0.0000051
 Max gradient component =       1.175E-03
 RMS gradient           =       2.848E-04
 Gradient time:  CPU 294.38 s  wall 294.39 s
 Geometry Optimization Parameters
   NAtoms,    NIC,     NZ,  NCons,   NDum,   NFix, NCnnct, MaxDiis
       22     163      22       0       0       0       0       0

 Cartesian Hessian Update
 Hessian updated using BFGS update


** GEOMETRY OPTIMIZATION IN DELOCALIZED INTERNAL COORDINATES **
   Searching for a Minimum

   Optimization Cycle:  10

                       Coordinates (Angstroms)
     ATOM                X               Y               Z
      1  C         0.0113753619   -0.0221669863    0.0096711455
      2  C        -0.0136900314    0.3166585067    1.3721159678
      3  Cl        1.4943211471    0.6899645739    2.1636757474
      4  C        -1.2108572895    0.3637213994    2.1004930997
      5  Cl       -1.2156652508    0.7905803502    3.7826554707
      6  C        -2.4084875369    0.0632488123    1.4397318417
      7  Cl       -3.9353975187    0.0981265627    2.2810546737
      8  C        -2.4110052021   -0.2742799303    0.0931950903
      9  H        -3.3416944172   -0.5075249548   -0.4040498506
     10  C        -1.2111408445   -0.3143102812   -0.6039837655
     11  Cl       -1.2630302176   -0.7666803718   -2.2955689224
     12  C         1.2925081334   -0.0558807547   -0.7519460347
     13  C         2.1870985585   -1.1265989383   -0.6584718714
     14  Cl        1.8322214962   -2.4853196699    0.3881055698
     15  C         3.3732141081   -1.1407678059   -1.3809222797
     16  H         4.0533197132   -1.9768999973   -1.2969965712
     17  C         3.6880383790   -0.0734673480   -2.2172505951
     18  Cl        5.1881219879   -0.1249964620   -3.1048329721
     19  C         2.8071867563    1.0064741347   -2.3278512256
     20  Cl        3.1510223554    2.3643908961   -3.3680003915
     21  C         1.6231514527    1.0033785642   -1.5970879678
     22  H         0.9471126138    1.8435031423   -1.6891348139
   Point Group: c1    Number of degrees of freedom:    60


   Energy is  -3680.749186934

 Hessian updated using BFGS update

 60 Hessian modes will be used to form the next step
  Hessian Eigenvalues:
     0.003443    0.017811    0.018689    0.020798    0.020929    0.021618
     0.023040    0.023619    0.023840    0.023886    0.024094    0.024106
     0.024116    0.024120    0.024138    0.024145    0.024150    0.024186
     0.027793    0.073650    0.159995    0.160004    0.160311    0.217680
     0.230172    0.232373    0.236356    0.241104    0.249305    0.249986
     0.250000    0.250009    0.250042    0.250702    0.253766    0.254573
     0.289067    0.289670    0.300919    0.301031    0.301060    0.301579
     0.301674    0.314164    0.353801    0.356669    0.356699    0.368095
     0.413726    0.426718    0.430362    0.456541    0.463128    0.468818
     0.472095    0.478298    0.478943    0.479350    0.481729    0.553633

 Minimum search - taking simple RFO step
 Searching for Lamda that Minimizes Along All modes
 Value Taken    Lamda =  -0.00047514
 Calculated Step too Large.  Step scaled by  0.874057
 Step Taken.  Stepsize is  0.300000

                             Maximum     Tolerance    Cnvgd?
         Gradient           0.001114      0.000300      NO
         Displacement       0.199119      0.001200      NO
         Energy change     -0.000543      0.000001      NO


 New Cartesian Coordinates Obtained by Inverse Iteration

 Displacement from previous Coordinates is:  0.497666
 ----------------------------------------------------------------
             Standard Nuclear Orientation (Angstroms)
    I     Atom           X                Y                Z
 ----------------------------------------------------------------
    1      C       0.0120594834    -0.0135545187     0.0110355966
    2      C      -0.0182562704     0.3595910416     1.3640460915
    3      Cl      1.4804735641     0.7873220376     2.1454086815
    4      C      -1.2150542706     0.3969989251     2.0934996672
    5      Cl     -1.2239562915     0.8628693356     3.7653594504
    6      C      -2.4066876360     0.0522704987     1.4431364582
    7      Cl     -3.9329353323     0.0723463993     2.2861232838
    8      C      -2.4040008123    -0.3169279868     0.1048000134
    9      H      -3.3302948240    -0.5808958689    -0.3851611447
   10      C      -1.2045460388    -0.3469555738    -0.5931338021
   11      Cl     -1.2467367745    -0.8325080638    -2.2755537882
   12      C       1.2928335387    -0.0487807015    -0.7516481286
   13      C       2.1643166361    -1.1404260821    -0.6880928987
   14      Cl      1.7773294171    -2.5214107509     0.3172945822
   15      C       3.3497501818    -1.1602972647    -1.4113930439
   16      H       4.0120969541    -2.0125136869    -1.3504809914
   17      C       3.6863283548    -0.0781122974    -2.2196418688
   18      Cl      5.1840932606    -0.1379228173    -3.1106772672
   19      C       2.8283802856     1.0226179999    -2.3004019726
   20      Cl      3.2003492756     2.4000101130    -3.3049391705
   21      C       1.6452584865     1.0255740107    -1.5679391660
   22      H       0.9869225667     1.8818586933    -1.6370392370
 ----------------------------------------------------------------
 Nuclear Repulsion Energy =        2343.31239329 hartrees
 There are       97 alpha and       97 beta electrons
 Applying Cartesian multipole field
    Component          Value
    ---------          -----
     (2,0,0)        1.00000E-12
     (0,2,0)        2.00000E-11
     (0,0,2)       -3.00000E-11
 Nucleus-field energy     =    -0.0000000820 hartrees
 Requested basis set is 6-311++G(d,p)
 There are 178 shells and 495 basis functions
 A cutoff of  1.0D-15 yielded  11604 shell pairs
 There are     99603 function pairs (    107079 Cartesian)
 Smallest overlap matrix eigenvalue = 1.65E-07
 Linear dependence detected in AO basis
 Number of orthogonalized atomic orbitals = 490
 Maximum deviation from orthogonality = 3.396E-10
 Guess from superposition of atomic densities
 Warning:  Energy on first SCF cycle will be non-variational
 SAD guess density has 194.000000 electrons

 -----------------------------------------------------------------------
  General SCF calculation program by
  Eric Jon Sundstrom, Paul Horn, Yuezhi Mao, Dmitri Zuev, Alec White,
  David Stuck, Shaama M.S., Shane Yost, Joonho Lee, David Small,
  Daniel Levine, Susi Lehtola, Hugh Burton, Evgeny Epifanovsky,
  Bang C. Huynh
 -----------------------------------------------------------------------
 Exchange:     0.2000 Hartree-Fock + 0.0800 Slater + 0.7200 B88
 Correlation:  0.1900 VWN1RPA + 0.8100 LYP
 Using SG-1 standard quadrature grid
 A restricted SCF calculation will be
 performed using DIIS
 SCF converges when DIIS error is below 1.0e-08
 ---------------------------------------
  Cycle       Energy         DIIS error
 ---------------------------------------
    1   -3685.2050838740      2.73e-02  
    2   -3680.6350078778      1.95e-03  
    3   -3680.5589221890      2.42e-03  
    4   -3680.7359861226      6.34e-04  
    5   -3680.7467829650      2.94e-04  
    6   -3680.7492315564      9.30e-05  
    7   -3680.7494623903      3.18e-05  
    8   -3680.7494906568      9.47e-06  
    9   -3680.7494930870      3.47e-06  
   10   -3680.7494934574      8.50e-07  
   11   -3680.7494934783      2.55e-07  
   12   -3680.7494934800      1.09e-07  
   13   -3680.7494934804      3.43e-08  
   14   -3680.7494934805      1.05e-08  
   15   -3680.7494934801      3.88e-09  Convergence criterion met
 ---------------------------------------
 SCF time:   CPU 867.17s  wall 867.00s 
 SCF   energy in the final basis set =    -3680.7494934801
 Total energy in the final basis set =    -3680.7494934801

 --------------------------------------------------------------

                    Orbital Energies (a.u.)
 --------------------------------------------------------------

 Alpha MOs
 -- Occupied --
********-101.5820-101.5818-101.5811-101.5778-101.5764-101.5762 -10.2852
-10.2828 -10.2820 -10.2788 -10.2754 -10.2717 -10.2714 -10.2438 -10.2358
-10.2267 -10.2233 -10.2228  -9.4974  -9.4967  -9.4966  -9.4957  -9.4924
 -9.4909  -9.4909  -7.2623  -7.2616  -7.2615  -7.2604  -7.2572  -7.2558
 -7.2557  -7.2523  -7.2515  -7.2515  -7.2514  -7.2507  -7.2506  -7.2506
 -7.2501  -7.2472  -7.2467  -7.2456  -7.2456  -7.2453  -7.2452  -0.9657
 -0.9474  -0.9183  -0.9114  -0.9029  -0.8822  -0.8764  -0.8501  -0.8411
 -0.8036  -0.7677  -0.7573  -0.7396  -0.6666  -0.6520  -0.6396  -0.6125
 -0.5560  -0.5531  -0.5372  -0.5265  -0.5003  -0.4901  -0.4741  -0.4722
 -0.4672  -0.4624  -0.4510  -0.4426  -0.4281  -0.4173  -0.4140  -0.4034
 -0.3945  -0.3910  -0.3694  -0.3617  -0.3598  -0.3502  -0.3487  -0.3452
 -0.3388  -0.3345  -0.3324  -0.3290  -0.3238  -0.2870  -0.2821  -0.2723
 -0.2666
 -- Virtual --
 -0.0684  -0.0638  -0.0569  -0.0533  -0.0495  -0.0301  -0.0109  -0.0060
  0.0002   0.0031   0.0093   0.0111   0.0218   0.0229   0.0249   0.0340
  0.0404   0.0443   0.0500   0.0524   0.0558   0.0602   0.0666   0.0674
  0.0698   0.0802   0.0818   0.0838   0.0881   0.0919   0.0923   0.0945
  0.1015   0.1049   0.1062   0.1082   0.1128   0.1146   0.1159   0.1177
  0.1198   0.1221   0.1252   0.1278   0.1309   0.1358   0.1372   0.1379
  0.1442   0.1492   0.1534   0.1555   0.1649   0.1653   0.1672   0.1705
  0.1740   0.1767   0.1804   0.1861   0.1946   0.1976   0.2016   0.2073
  0.2101   0.2140   0.2163   0.2230   0.2260   0.2293   0.2314   0.2350
  0.2382   0.2433   0.2469   0.2488   0.2502   0.2539   0.2573   0.2599
  0.2652   0.2693   0.2730   0.2736   0.2756   0.2808   0.2856   0.2926
  0.2948   0.2960   0.3004   0.3073   0.3127   0.3185   0.3251   0.3258
  0.3333   0.3476   0.3592   0.3894   0.4037   0.4085   0.4313   0.4323
  0.4348   0.4414   0.4443   0.4489   0.4534   0.4563   0.4636   0.4667
  0.4694   0.4727   0.4815   0.4862   0.4869   0.4931   0.5046   0.5072
  0.5137   0.5206   0.5249   0.5374   0.5518   0.5620   0.5665   0.5692
  0.5727   0.5808   0.5892   0.5958   0.6036   0.6085   0.6117   0.6163
  0.6227   0.6311   0.6342   0.6361   0.6450   0.6552   0.6577   0.6671
  0.6735   0.6774   0.6898   0.6961   0.7038   0.7054   0.7285   0.7745
  0.7790   0.7843   0.7950   0.8160   0.8180   0.8229   0.8277   0.8337
  0.8367   0.8377   0.8390   0.8416   0.8439   0.8458   0.8503   0.8521
  0.8542   0.8596   0.8604   0.8666   0.8723   0.8810   0.8891   0.8903
  0.8977   0.9026   0.9037   0.9094   0.9162   0.9198   0.9262   0.9270
  0.9384   0.9427   0.9474   0.9485   0.9505   0.9543   0.9622   0.9662
  0.9712   0.9824   0.9914   1.0002   1.0076   1.0193   1.0251   1.0378
  1.0503   1.0529   1.0883   1.1047   1.1414   1.1487   1.1641   1.1791
  1.2061   1.2112   1.2201   1.2224   1.2341   1.2456   1.2565   1.2602
  1.2724   1.2767   1.2789   1.2895   1.2975   1.3120   1.3231   1.3250
  1.3529   1.3608   1.3745   1.4169   1.4418   1.4701   1.4752   1.4947
  1.5455   1.5537   1.5641   1.5685   1.5802   1.5877   1.6238   1.6306
  1.6698   1.6825   1.7218   1.7333   1.7462   1.7611   1.7852   1.7972
  1.8083   1.8213   1.8268   1.8401   1.8529   1.8604   1.9128   1.9286
  1.9334   1.9436   1.9808   1.9949   2.0176   2.0201   2.0325   2.0576
  2.0816   2.1090   2.1204   2.1564   2.2025   2.2252   2.2301   2.2349
  2.2412   2.2510   2.2594   2.2642   2.2731   2.2847   2.2981   2.3065
  2.3163   2.3391   2.3490   2.3855   2.4061   2.4166   2.4245   2.4401
  2.4523   2.4625   2.4848   2.5040   2.5129   2.5242   2.5399   2.5516
  2.5692   2.5960   2.6038   2.6090   2.6205   2.6588   2.6702   2.6839
  2.6995   2.7148   2.7379   2.7464   2.7498   2.7689   2.7749   2.8063
  2.8218   2.8317   2.8454   2.8872   2.9588   2.9729   3.0462   3.0724
  3.0851   3.0871   3.1090   3.1236   3.1398   3.1500   3.1999   3.2195
  3.2505   3.2741   3.3507   3.3891   3.4613   3.5274   3.5549   3.6393
  3.7184   3.7618   3.8173   3.8890   3.9283   4.0178   4.1199   4.3175
  4.7953   4.8119   9.7521   9.7617   9.7895   9.7943   9.8045   9.8320
  9.8402  23.3222  23.4841  23.8086  23.8251  23.8387  23.8833  23.9262
 23.9386  24.0117  24.0537  24.0758  24.1251  25.7733  25.7790  25.8307
 25.8608  25.8622  25.9380  25.9730  26.0856  26.0978  26.1317  26.1456
 26.2517  26.3345  26.4159  26.4955  26.5142  26.6561  26.6977  26.7575
 26.8233  27.0246 215.7436 215.7540 215.7854 215.7902 215.8038 215.8413
215.8467
 --------------------------------------------------------------

          Ground-State Mulliken Net Atomic Charges

     Atom                 Charge (a.u.)
  ----------------------------------------
      1 C                    -0.341780
      2 C                    -1.497784
      3 Cl                    0.600394
      4 C                     0.875229
      5 Cl                    0.596024
      6 C                    -0.139483
      7 Cl                    0.568540
      8 C                    -0.592195
      9 H                     0.238872
     10 C                    -0.402078
     11 Cl                    0.474510
     12 C                    -0.265216
     13 C                    -0.696763
     14 Cl                    0.404194
     15 C                    -0.319629
     16 H                     0.237139
     17 C                     0.107490
     18 Cl                    0.535152
     19 C                    -0.117626
     20 Cl                    0.603541
     21 C                    -1.090582
     22 H                     0.222050
  ----------------------------------------
  Sum of atomic charges =     0.000000

 -----------------------------------------------------------------
                    Cartesian Multipole Moments
 -----------------------------------------------------------------
    Charge (ESU x 10^10)
                 0.0000
    Dipole Moment (Debye)
         X      -0.8461      Y      -0.2165      Z      -0.3012
       Tot       0.9239
    Quadrupole Moments (Debye-Ang)
        XX    -156.0394     XY      -2.5289     YY    -156.7654
        XZ       3.5872     YZ       0.6556     ZZ    -162.2651
    Octopole Moments (Debye-Ang^2)
       XXX    -343.2950    XXY     -26.6837    XYY    -106.3296
       YYY     -17.8722    XXZ      34.9701    XYZ       7.8358
       YYZ      27.0317    XZZ    -117.5600    YZZ      -8.0796
       ZZZ     100.9052
    Hexadecapole Moments (Debye-Ang^3)
      XXXX   -6689.6030   XXXY    -152.4938   XXYY   -1363.1619
      XYYY    -100.1505   YYYY   -1441.4880   XXXZ    1805.8842
      XXYZ      52.0578   XYYZ     590.1182   YYYZ      23.1957
      XXZZ   -1947.2064   XYZZ     -36.3631   YYZZ   -1026.5279
      XZZZ    1822.1358   YZZZ      71.4105   ZZZZ   -4754.4646
 -----------------------------------------------------------------
 Calculating analytic gradient of the SCF energy
 Gradient of SCF Energy
            1           2           3           4           5           6
    1  -0.0005385  -0.0000470   0.0001776   0.0002614   0.0002410  -0.0000134
    2  -0.0000103  -0.0001972  -0.0005029  -0.0000290   0.0000626  -0.0000637
    3  -0.0001199   0.0000904  -0.0001078  -0.0000638  -0.0000087  -0.0002154
            7           8           9          10          11          12
    1  -0.0000504  -0.0000762  -0.0000098   0.0001202   0.0001146   0.0003516
    2  -0.0000250   0.0000455   0.0000265  -0.0000617   0.0001064   0.0000772
    3  -0.0000011   0.0002195  -0.0000029  -0.0002524   0.0001577  -0.0003248
           13          14          15          16          17          18
    1  -0.0001687  -0.0001108  -0.0000541   0.0000027  -0.0002071   0.0000519
    2   0.0001964   0.0005651  -0.0000709  -0.0000103   0.0001863   0.0000019
    3   0.0001162   0.0004451   0.0000703  -0.0000453  -0.0000190  -0.0000337
           19          20          21          22
    1   0.0002582  -0.0000223  -0.0002382  -0.0000426
    2  -0.0001836  -0.0000035  -0.0000690  -0.0000410
    3  -0.0000048  -0.0000539   0.0001516   0.0000030
 Max gradient component =       5.651E-04
 RMS gradient           =       1.810E-04
 Gradient time:  CPU 298.49 s  wall 298.50 s
 Geometry Optimization Parameters
   NAtoms,    NIC,     NZ,  NCons,   NDum,   NFix, NCnnct, MaxDiis
       22     163      22       0       0       0       0       0

 Cartesian Hessian Update
 Hessian updated using BFGS update


** GEOMETRY OPTIMIZATION IN DELOCALIZED INTERNAL COORDINATES **
   Searching for a Minimum

   Optimization Cycle:  11

                       Coordinates (Angstroms)
     ATOM                X               Y               Z
      1  C         0.0120594834   -0.0135545187    0.0110355966
      2  C        -0.0182562704    0.3595910416    1.3640460915
      3  Cl        1.4804735641    0.7873220376    2.1454086815
      4  C        -1.2150542706    0.3969989251    2.0934996672
      5  Cl       -1.2239562915    0.8628693356    3.7653594504
      6  C        -2.4066876360    0.0522704987    1.4431364582
      7  Cl       -3.9329353323    0.0723463993    2.2861232838
      8  C        -2.4040008123   -0.3169279868    0.1048000134
      9  H        -3.3302948240   -0.5808958689   -0.3851611447
     10  C        -1.2045460388   -0.3469555738   -0.5931338021
     11  Cl       -1.2467367745   -0.8325080638   -2.2755537882
     12  C         1.2928335387   -0.0487807015   -0.7516481286
     13  C         2.1643166361   -1.1404260821   -0.6880928987
     14  Cl        1.7773294171   -2.5214107509    0.3172945822
     15  C         3.3497501818   -1.1602972647   -1.4113930439
     16  H         4.0120969541   -2.0125136869   -1.3504809914
     17  C         3.6863283548   -0.0781122974   -2.2196418688
     18  Cl        5.1840932606   -0.1379228173   -3.1106772672
     19  C         2.8283802856    1.0226179999   -2.3004019726
     20  Cl        3.2003492756    2.4000101130   -3.3049391705
     21  C         1.6452584865    1.0255740107   -1.5679391660
     22  H         0.9869225667    1.8818586933   -1.6370392370
   Point Group: c1    Number of degrees of freedom:    60


   Energy is  -3680.749493480

 Hessian updated using BFGS update

 60 Hessian modes will be used to form the next step
  Hessian Eigenvalues:
     0.002105    0.017818    0.018647    0.020857    0.020947    0.021599
     0.023033    0.023620    0.023840    0.023886    0.024094    0.024103
     0.024117    0.024119    0.024139    0.024144    0.024149    0.024183
     0.027852    0.073168    0.159992    0.160004    0.160312    0.217244
     0.230494    0.232703    0.236658    0.241131    0.249510    0.249999
     0.250007    0.250018    0.250041    0.250707    0.253819    0.259315
     0.289491    0.289682    0.300902    0.301035    0.301050    0.301589
     0.301678    0.314028    0.353805    0.356669    0.356698    0.368150
     0.413718    0.426766    0.430348    0.456561    0.463164    0.469216
     0.472039    0.478292    0.478999    0.479473    0.482664    0.553178

 Minimum search - taking simple RFO step
 Searching for Lamda that Minimizes Along All modes
 Value Taken    Lamda =  -0.00023270
 Calculated Step too Large.  Step scaled by  0.966652
 Step Taken.  Stepsize is  0.300000

                             Maximum     Tolerance    Cnvgd?
         Gradient           0.000559      0.000300      NO
         Displacement       0.197988      0.001200      NO
         Energy change     -0.000307      0.000001      NO


 New Cartesian Coordinates Obtained by Inverse Iteration

 Displacement from previous Coordinates is:  0.512894
 ----------------------------------------------------------------
             Standard Nuclear Orientation (Angstroms)
    I     Atom           X                Y                Z
 ----------------------------------------------------------------
    1      C       0.0134995450    -0.0085540378     0.0132793626
    2      C      -0.0230714867     0.4011104472     1.3550128910
    3      Cl      1.4675149523     0.8812410478     2.1221739435
    4      C      -1.2207263096     0.4326291794     2.0849705949
    5      Cl     -1.2415483025     0.9393955974     3.7449010763
    6      C      -2.4048762534     0.0449716262     1.4459846454
    7      Cl     -3.9298076352     0.0557666145     2.2913746228
    8      C      -2.3958437244    -0.3589954253     0.1176080322
    9      H      -3.3170212427    -0.6541418173    -0.3640383338
   10      C      -1.1966188967    -0.3819724225    -0.5804458644
   11      Cl     -1.2288836379    -0.9064240809    -2.2514381139
   12      C       1.2936911905    -0.0441677405    -0.7501957871
   13      C       2.1420557565    -1.1556732056    -0.7200589079
   14      Cl      1.7253528290    -2.5594339910     0.2422292801
   15      C       3.3265158469    -1.1788663899    -1.4449389269
   16      H       3.9714038049    -2.0457410936    -1.4089618624
   17      C       3.6843531442    -0.0813397494    -2.2227254042
   18      Cl      5.1791311176    -0.1468615477    -3.1182740904
   19      C       2.8489591063     1.0386837284    -2.2708197387
   20      Cl      3.2492349415     2.4367305467    -3.2352856618
   21      C       1.6673026535     1.0455438606    -1.5360955457
   22      H       1.0271063555     1.9172522955    -1.5796548665
 ----------------------------------------------------------------
 Nuclear Repulsion Energy =        2342.50678310 hartrees
 There are       97 alpha and       97 beta electrons
 Applying Cartesian multipole field
    Component          Value
    ---------          -----
     (2,0,0)        1.00000E-12
     (0,2,0)        2.00000E-11
     (0,0,2)       -3.00000E-11
 Nucleus-field energy     =    -0.0000000793 hartrees
 Requested basis set is 6-311++G(d,p)
 There are 178 shells and 495 basis functions
 A cutoff of  1.0D-15 yielded  11613 shell pairs
 There are     99616 function pairs (    107084 Cartesian)
 Smallest overlap matrix eigenvalue = 1.50E-07
 Linear dependence detected in AO basis
 Number of orthogonalized atomic orbitals = 490
 Maximum deviation from orthogonality = 5.125E-10
 Guess from superposition of atomic densities
 Warning:  Energy on first SCF cycle will be non-variational
 SAD guess density has 194.000000 electrons

 -----------------------------------------------------------------------
  General SCF calculation program by
  Eric Jon Sundstrom, Paul Horn, Yuezhi Mao, Dmitri Zuev, Alec White,
  David Stuck, Shaama M.S., Shane Yost, Joonho Lee, David Small,
  Daniel Levine, Susi Lehtola, Hugh Burton, Evgeny Epifanovsky,
  Bang C. Huynh
 -----------------------------------------------------------------------
 Exchange:     0.2000 Hartree-Fock + 0.0800 Slater + 0.7200 B88
 Correlation:  0.1900 VWN1RPA + 0.8100 LYP
 Using SG-1 standard quadrature grid
 A restricted SCF calculation will be
 performed using DIIS
 SCF converges when DIIS error is below 1.0e-08
 ---------------------------------------
  Cycle       Energy         DIIS error
 ---------------------------------------
    1   -3685.2023079082      2.73e-02  
    2   -3680.6350877847      1.95e-03  
    3   -3680.5588672215      2.42e-03  
    4   -3680.7361119368      6.35e-04  
    5   -3680.7469125785      2.94e-04  
    6   -3680.7493728430      9.30e-05  
    7   -3680.7496034446      3.18e-05  
    8   -3680.7496316325      9.44e-06  
    9   -3680.7496340518      3.45e-06  
   10   -3680.7496344164      8.52e-07  
   11   -3680.7496344371      2.54e-07  
   12   -3680.7496344388      1.08e-07  
   13   -3680.7496344395      3.42e-08  
   14   -3680.7496344391      1.04e-08  
   15   -3680.7496344392      3.76e-09  Convergence criterion met
 ---------------------------------------
 SCF time:   CPU 866.28s  wall 866.00s 
 SCF   energy in the final basis set =    -3680.7496344392
 Total energy in the final basis set =    -3680.7496344392

 --------------------------------------------------------------

                    Orbital Energies (a.u.)
 --------------------------------------------------------------

 Alpha MOs
 -- Occupied --
********-101.5821-101.5821-101.5809-101.5779-101.5764-101.5763 -10.2854
-10.2827 -10.2821 -10.2787 -10.2754 -10.2718 -10.2715 -10.2437 -10.2358
-10.2266 -10.2234 -10.2228  -9.4974  -9.4968  -9.4967  -9.4956  -9.4924
 -9.4910  -9.4909  -7.2623  -7.2618  -7.2616  -7.2603  -7.2573  -7.2558
 -7.2558  -7.2523  -7.2517  -7.2515  -7.2515  -7.2508  -7.2508  -7.2504
 -7.2499  -7.2472  -7.2467  -7.2458  -7.2457  -7.2454  -7.2452  -0.9657
 -0.9473  -0.9183  -0.9111  -0.9029  -0.8822  -0.8765  -0.8500  -0.8411
 -0.8037  -0.7678  -0.7573  -0.7396  -0.6666  -0.6515  -0.6401  -0.6123
 -0.5561  -0.5529  -0.5375  -0.5265  -0.5003  -0.4901  -0.4741  -0.4722
 -0.4672  -0.4623  -0.4509  -0.4426  -0.4281  -0.4174  -0.4139  -0.4032
 -0.3941  -0.3910  -0.3693  -0.3616  -0.3599  -0.3503  -0.3490  -0.3449
 -0.3390  -0.3349  -0.3322  -0.3290  -0.3237  -0.2862  -0.2827  -0.2723
 -0.2668
 -- Virtual --
 -0.0673  -0.0634  -0.0581  -0.0534  -0.0499  -0.0302  -0.0109  -0.0059
 -0.0000   0.0033   0.0091   0.0109   0.0216   0.0228   0.0248   0.0341
  0.0410   0.0443   0.0497   0.0519   0.0561   0.0603   0.0664   0.0675
  0.0696   0.0806   0.0816   0.0838   0.0876   0.0918   0.0922   0.0947
  0.1011   0.1046   0.1055   0.1087   0.1132   0.1144   0.1156   0.1176
  0.1196   0.1223   0.1246   0.1276   0.1308   0.1353   0.1374   0.1386
  0.1442   0.1499   0.1530   0.1560   0.1645   0.1655   0.1664   0.1709
  0.1738   0.1766   0.1803   0.1863   0.1944   0.1966   0.2019   0.2079
  0.2098   0.2135   0.2159   0.2224   0.2250   0.2289   0.2311   0.2349
  0.2385   0.2433   0.2460   0.2487   0.2495   0.2544   0.2576   0.2603
  0.2655   0.2696   0.2728   0.2739   0.2756   0.2822   0.2857   0.2905
  0.2949   0.2962   0.3010   0.3072   0.3133   0.3191   0.3248   0.3251
  0.3353   0.3496   0.3602   0.3894   0.4035   0.4086   0.4324   0.4335
  0.4358   0.4420   0.4452   0.4483   0.4539   0.4563   0.4607   0.4676
  0.4687   0.4729   0.4814   0.4852   0.4876   0.4935   0.5025   0.5047
  0.5142   0.5232   0.5247   0.5390   0.5518   0.5630   0.5686   0.5698
  0.5738   0.5801   0.5909   0.5945   0.6029   0.6095   0.6105   0.6163
  0.6239   0.6309   0.6354   0.6361   0.6449   0.6534   0.6577   0.6696
  0.6740   0.6777   0.6895   0.6952   0.7038   0.7137   0.7295   0.7740
  0.7789   0.7863   0.7940   0.8152   0.8176   0.8227   0.8293   0.8340
  0.8359   0.8376   0.8388   0.8423   0.8439   0.8452   0.8485   0.8524
  0.8556   0.8588   0.8601   0.8651   0.8715   0.8815   0.8895   0.8931
  0.8986   0.9003   0.9037   0.9111   0.9148   0.9196   0.9248   0.9283
  0.9381   0.9415   0.9460   0.9486   0.9515   0.9553   0.9620   0.9657
  0.9705   0.9821   0.9906   1.0013   1.0112   1.0194   1.0267   1.0363
  1.0504   1.0585   1.0841   1.1034   1.1409   1.1507   1.1653   1.1839
  1.2083   1.2129   1.2208   1.2232   1.2334   1.2457   1.2554   1.2609
  1.2720   1.2765   1.2805   1.2908   1.2960   1.3118   1.3258   1.3330
  1.3540   1.3616   1.3760   1.4175   1.4434   1.4719   1.4729   1.4891
  1.5460   1.5545   1.5651   1.5690   1.5817   1.5878   1.6277   1.6315
  1.6707   1.6825   1.7214   1.7355   1.7463   1.7628   1.7832   1.7993
  1.8077   1.8207   1.8263   1.8389   1.8518   1.8619   1.9128   1.9285
  1.9354   1.9434   1.9812   1.9964   2.0185   2.0197   2.0321   2.0608
  2.0810   2.1082   2.1236   2.1571   2.2012   2.2254   2.2293   2.2348
  2.2395   2.2495   2.2603   2.2610   2.2724   2.2851   2.2980   2.3088
  2.3163   2.3406   2.3484   2.3876   2.4056   2.4185   2.4242   2.4370
  2.4514   2.4612   2.4852   2.5084   2.5138   2.5209   2.5377   2.5511
  2.5678   2.5961   2.6049   2.6102   2.6200   2.6582   2.6701   2.6856
  2.6988   2.7138   2.7392   2.7461   2.7485   2.7691   2.7737   2.8091
  2.8227   2.8287   2.8462   2.8860   2.9609   2.9713   3.0487   3.0732
  3.0859   3.0902   3.1105   3.1205   3.1394   3.1502   3.1992   3.2202
  3.2501   3.2779   3.3515   3.3915   3.4631   3.5300   3.5554   3.6424
  3.7188   3.7637   3.8174   3.8892   3.9302   4.0183   4.1206   4.3156
  4.7969   4.8092   9.7524   9.7624   9.7896   9.7942   9.8061   9.8333
  9.8474  23.3257  23.4845  23.8091  23.8255  23.8383  23.8834  23.9260
 23.9375  24.0120  24.0543  24.0761  24.1263  25.7723  25.7791  25.8173
 25.8551  25.8618  25.9414  25.9716  26.0849  26.0984  26.1305  26.1467
 26.2546  26.3509  26.4000  26.4980  26.5147  26.6532  26.6864  26.7627
 26.8250  27.0373 215.7436 215.7549 215.7856 215.7901 215.8056 215.8418
215.8560
 --------------------------------------------------------------

          Ground-State Mulliken Net Atomic Charges

     Atom                 Charge (a.u.)
  ----------------------------------------
      1 C                    -0.344912
      2 C                    -1.465237
      3 Cl                    0.607820
      4 C                     0.837597
      5 Cl                    0.594485
      6 C                    -0.141816
      7 Cl                    0.570536
      8 C                    -0.562956
      9 H                     0.238430
     10 C                    -0.486425
     11 Cl                    0.465890
     12 C                    -0.239017
     13 C                    -0.684051
     14 Cl                    0.403663
     15 C                    -0.239685
     16 H                     0.239298
     17 C                     0.119151
     18 Cl                    0.536811
     19 C                    -0.188518
     20 Cl                    0.603308
     21 C                    -1.087949
     22 H                     0.223576
  ----------------------------------------
  Sum of atomic charges =     0.000000

 -----------------------------------------------------------------
                    Cartesian Multipole Moments
 -----------------------------------------------------------------
    Charge (ESU x 10^10)
                -0.0000
    Dipole Moment (Debye)
         X      -0.8470      Y      -0.2390      Z      -0.3022
       Tot       0.9305
    Quadrupole Moments (Debye-Ang)
        XX    -156.1908     XY      -2.4257     YY    -156.6462
        XZ       3.4609     YZ       0.7186     ZZ    -162.2231
    Octopole Moments (Debye-Ang^2)
       XXX    -343.6308    XXY     -27.8145    XYY    -105.9826
       YYY     -20.3992    XXZ      35.0950    XYZ       8.1076
       YYZ      27.1932    XZZ    -117.0998    YZZ      -9.0972
       ZZZ     101.4317
    Hexadecapole Moments (Debye-Ang^3)
      XXXX   -6693.1984   XXXY    -169.1243   XXYY   -1372.2640
      XYYY    -118.7467   YYYY   -1509.1325   XXXZ    1818.4072
      XXYZ      41.3688   XYYZ     593.7842   YYYZ     -11.4635
      XXZZ   -1934.3109   XYZZ     -43.5886   YYZZ   -1026.8585
      XZZZ    1834.1853   YZZZ      39.5912   ZZZZ   -4692.7666
 -----------------------------------------------------------------
 Calculating analytic gradient of the SCF energy
 Gradient of SCF Energy
            1           2           3           4           5           6
    1  -0.0003440   0.0003282   0.0002515  -0.0001101  -0.0001788   0.0000366
    2  -0.0000520  -0.0003068   0.0000009  -0.0000412  -0.0000164  -0.0000294
    3  -0.0000867  -0.0002024  -0.0001262  -0.0000315   0.0000505  -0.0000636
            7           8           9          10          11          12
    1   0.0000754  -0.0000160  -0.0000029   0.0001360   0.0001415   0.0001917
    2   0.0000353   0.0000066   0.0000292   0.0000081   0.0000894   0.0003614
    3   0.0001264   0.0001782   0.0000289  -0.0000817   0.0000668  -0.0001292
           13          14          15          16          17          18
    1  -0.0001311  -0.0001533  -0.0000176   0.0000069  -0.0001086   0.0000267
    2  -0.0000277   0.0000480  -0.0000302  -0.0000000   0.0001258  -0.0000034
    3   0.0000548   0.0002760   0.0000262  -0.0000194  -0.0000091  -0.0000355
           19          20          21          22
    1   0.0000888  -0.0000158  -0.0001581  -0.0000470
    2  -0.0001274   0.0000030  -0.0000677  -0.0000054
    3  -0.0000221  -0.0000706   0.0000646   0.0000055
 Max gradient component =       3.614E-04
 RMS gradient           =       1.247E-04
 Gradient time:  CPU 298.58 s  wall 298.60 s
 Geometry Optimization Parameters
   NAtoms,    NIC,     NZ,  NCons,   NDum,   NFix, NCnnct, MaxDiis
       22     163      22       0       0       0       0       0

 Cartesian Hessian Update
 Hessian updated using BFGS update


** GEOMETRY OPTIMIZATION IN DELOCALIZED INTERNAL COORDINATES **
   Searching for a Minimum

   Optimization Cycle:  12

                       Coordinates (Angstroms)
     ATOM                X               Y               Z
      1  C         0.0134995450   -0.0085540378    0.0132793626
      2  C        -0.0230714867    0.4011104472    1.3550128910
      3  Cl        1.4675149523    0.8812410478    2.1221739435
      4  C        -1.2207263096    0.4326291794    2.0849705949
      5  Cl       -1.2415483025    0.9393955974    3.7449010763
      6  C        -2.4048762534    0.0449716262    1.4459846454
      7  Cl       -3.9298076352    0.0557666145    2.2913746228
      8  C        -2.3958437244   -0.3589954253    0.1176080322
      9  H        -3.3170212427   -0.6541418173   -0.3640383338
     10  C        -1.1966188967   -0.3819724225   -0.5804458644
     11  Cl       -1.2288836379   -0.9064240809   -2.2514381139
     12  C         1.2936911905   -0.0441677405   -0.7501957871
     13  C         2.1420557565   -1.1556732056   -0.7200589079
     14  Cl        1.7253528290   -2.5594339910    0.2422292801
     15  C         3.3265158469   -1.1788663899   -1.4449389269
     16  H         3.9714038049   -2.0457410936   -1.4089618624
     17  C         3.6843531442   -0.0813397494   -2.2227254042
     18  Cl        5.1791311176   -0.1468615477   -3.1182740904
     19  C         2.8489591063    1.0386837284   -2.2708197387
     20  Cl        3.2492349415    2.4367305467   -3.2352856618
     21  C         1.6673026535    1.0455438606   -1.5360955457
     22  H         1.0271063555    1.9172522955   -1.5796548665
   Point Group: c1    Number of degrees of freedom:    60


   Energy is  -3680.749634439

 Hessian updated using BFGS update

 60 Hessian modes will be used to form the next step
  Hessian Eigenvalues:
     0.001627    0.017836    0.018586    0.020855    0.020953    0.021709
     0.023126    0.023622    0.023844    0.023885    0.024091    0.024096
     0.024116    0.024119    0.024139    0.024143    0.024146    0.024193
     0.027858    0.072972    0.159986    0.160007    0.160306    0.216190
     0.230363    0.232624    0.236560    0.241128    0.249770    0.249992
     0.250005    0.250015    0.250186    0.250705    0.253768    0.264888
     0.289519    0.289678    0.300955    0.301030    0.301043    0.301588
     0.301676    0.314111    0.353928    0.356670    0.356699    0.368750
     0.413719    0.427005    0.430320    0.456809    0.463339    0.469556
     0.471955    0.478184    0.479036    0.479610    0.484502    0.553225

 Minimum search - taking simple RFO step
 Searching for Lamda that Minimizes Along All modes
 Value Taken    Lamda =  -0.00004836
 Step Taken.  Stepsize is  0.150605

                             Maximum     Tolerance    Cnvgd?
         Gradient           0.000537      0.000300      NO
         Displacement       0.099055      0.001200      NO
         Energy change     -0.000141      0.000001      NO


 New Cartesian Coordinates Obtained by Inverse Iteration

 Displacement from previous Coordinates is:  0.258424
 ----------------------------------------------------------------
             Standard Nuclear Orientation (Angstroms)
    I     Atom           X                Y                Z
 ----------------------------------------------------------------
    1      C       0.0150910217    -0.0107381734     0.0164440240
    2      C      -0.0264130894     0.4190361448     1.3519052947
    3      Cl      1.4582984472     0.9187241921     2.1176943766
    4      C      -1.2250185592     0.4531454505     2.0799552274
    5      Cl     -1.2487336390     0.9844081630     3.7321537423
    6      C      -2.4057417336     0.0469649974     1.4460770521
    7      Cl     -3.9323293924     0.0595934798     2.2884973950
    8      C      -2.3920407624    -0.3777992058     0.1241596373
    9      H      -3.3104207006    -0.6872424948    -0.3538450088
   10      C      -1.1920876044    -0.4023975955    -0.5721082929
   11      Cl     -1.2195859670    -0.9498318883    -2.2359022830
   12      C       1.2944942958    -0.0473014267    -0.7491068034
   13      C       2.1346348168    -1.1652662686    -0.7372169103
   14      Cl      1.7077695439    -2.5815083005     0.2011318801
   15      C       3.3177337863    -1.1870550278    -1.4643941666
   16      H       3.9554228491    -2.0596905157    -1.4425431856
   17      C       3.6835190963    -0.0809798346    -2.2258955925
   18      Cl      5.1759956283    -0.1450274977    -3.1252480028
   19      C       2.8573586519     1.0465124611    -2.2548459878
   20      Cl      3.2688734834     2.4570219488    -3.1961051906
   21      C       1.6767623934     1.0513590853    -1.5185385209
   22      H       1.0441411886     1.9292257484    -1.5476673392
 ----------------------------------------------------------------
 Nuclear Repulsion Energy =        2341.85074320 hartrees
 There are       97 alpha and       97 beta electrons
 Applying Cartesian multipole field
    Component          Value
    ---------          -----
     (2,0,0)        1.00000E-12
     (0,2,0)        2.00000E-11
     (0,0,2)       -3.00000E-11
 Nucleus-field energy     =    -0.0000000779 hartrees
 Requested basis set is 6-311++G(d,p)
 There are 178 shells and 495 basis functions
 A cutoff of  1.0D-15 yielded  11614 shell pairs
 There are     99611 function pairs (    107079 Cartesian)
 Smallest overlap matrix eigenvalue = 1.45E-07
 Linear dependence detected in AO basis
 Number of orthogonalized atomic orbitals = 490
 Maximum deviation from orthogonality = 5.153E-10
 Guess from superposition of atomic densities
 Warning:  Energy on first SCF cycle will be non-variational
 SAD guess density has 194.000000 electrons

 -----------------------------------------------------------------------
  General SCF calculation program by
  Eric Jon Sundstrom, Paul Horn, Yuezhi Mao, Dmitri Zuev, Alec White,
  David Stuck, Shaama M.S., Shane Yost, Joonho Lee, David Small,
  Daniel Levine, Susi Lehtola, Hugh Burton, Evgeny Epifanovsky,
  Bang C. Huynh
 -----------------------------------------------------------------------
 Exchange:     0.2000 Hartree-Fock + 0.0800 Slater + 0.7200 B88
 Correlation:  0.1900 VWN1RPA + 0.8100 LYP
 Using SG-1 standard quadrature grid
 A restricted SCF calculation will be
 performed using DIIS
 SCF converges when DIIS error is below 1.0e-08
 ---------------------------------------
  Cycle       Energy         DIIS error
 ---------------------------------------
    1   -3685.2019840944      2.73e-02  
    2   -3680.6351383071      1.95e-03  
    3   -3680.5590615215      2.42e-03  
    4   -3680.7361679473      6.34e-04  
    5   -3680.7469355594      2.95e-04  
    6   -3680.7493997103      9.29e-05  
    7   -3680.7496302100      3.17e-05  
    8   -3680.7496582387      9.43e-06  
    9   -3680.7496606531      3.43e-06  
   10   -3680.7496610133      8.53e-07  
   11   -3680.7496610339      2.53e-07  
   12   -3680.7496610358      1.08e-07  
   13   -3680.7496610359      3.40e-08  
   14   -3680.7496610359      1.04e-08  
   15   -3680.7496610359      3.72e-09  Convergence criterion met
 ---------------------------------------
 SCF time:   CPU 865.51s  wall 866.00s 
 SCF   energy in the final basis set =    -3680.7496610359
 Total energy in the final basis set =    -3680.7496610359

 --------------------------------------------------------------

                    Orbital Energies (a.u.)
 --------------------------------------------------------------

 Alpha MOs
 -- Occupied --
********-101.5821-101.5821-101.5808-101.5779-101.5764-101.5763 -10.2855
-10.2828 -10.2821 -10.2787 -10.2754 -10.2718 -10.2715 -10.2439 -10.2359
-10.2266 -10.2233 -10.2228  -9.4974  -9.4969  -9.4967  -9.4955  -9.4924
 -9.4910  -9.4909  -7.2623  -7.2618  -7.2617  -7.2602  -7.2573  -7.2558
 -7.2558  -7.2523  -7.2518  -7.2515  -7.2515  -7.2509  -7.2508  -7.2502
 -7.2498  -7.2472  -7.2467  -7.2458  -7.2456  -7.2454  -7.2451  -0.9656
 -0.9474  -0.9183  -0.9110  -0.9030  -0.8822  -0.8765  -0.8500  -0.8410
 -0.8037  -0.7678  -0.7572  -0.7396  -0.6666  -0.6514  -0.6403  -0.6123
 -0.5562  -0.5527  -0.5376  -0.5265  -0.5003  -0.4901  -0.4741  -0.4722
 -0.4672  -0.4623  -0.4509  -0.4426  -0.4281  -0.4174  -0.4139  -0.4032
 -0.3940  -0.3912  -0.3693  -0.3615  -0.3600  -0.3503  -0.3492  -0.3446
 -0.3390  -0.3350  -0.3322  -0.3290  -0.3237  -0.2861  -0.2828  -0.2723
 -0.2669
 -- Virtual --
 -0.0669  -0.0635  -0.0585  -0.0533  -0.0501  -0.0301  -0.0109  -0.0058
 -0.0000   0.0034   0.0090   0.0109   0.0216   0.0228   0.0248   0.0341
  0.0412   0.0443   0.0496   0.0517   0.0563   0.0603   0.0664   0.0675
  0.0695   0.0809   0.0815   0.0839   0.0875   0.0917   0.0922   0.0949
  0.1008   0.1044   0.1053   0.1089   0.1133   0.1145   0.1154   0.1176
  0.1196   0.1225   0.1243   0.1275   0.1308   0.1348   0.1375   0.1391
  0.1442   0.1501   0.1530   0.1564   0.1642   0.1654   0.1660   0.1710
  0.1737   0.1765   0.1804   0.1865   0.1944   0.1960   0.2021   0.2081
  0.2098   0.2134   0.2157   0.2222   0.2245   0.2289   0.2310   0.2349
  0.2387   0.2431   0.2456   0.2486   0.2492   0.2547   0.2577   0.2603
  0.2656   0.2692   0.2726   0.2743   0.2759   0.2828   0.2858   0.2890
  0.2948   0.2967   0.3009   0.3073   0.3135   0.3191   0.3248   0.3249
  0.3360   0.3502   0.3604   0.3894   0.4034   0.4086   0.4324   0.4338
  0.4361   0.4421   0.4456   0.4481   0.4541   0.4566   0.4590   0.4677
  0.4686   0.4730   0.4814   0.4845   0.4879   0.4939   0.5014   0.5040
  0.5144   0.5241   0.5246   0.5395   0.5520   0.5630   0.5689   0.5704
  0.5746   0.5798   0.5914   0.5938   0.6022   0.6096   0.6103   0.6161
  0.6244   0.6303   0.6348   0.6372   0.6450   0.6525   0.6579   0.6707
  0.6737   0.6784   0.6892   0.6951   0.7035   0.7171   0.7306   0.7736
  0.7789   0.7875   0.7934   0.8143   0.8180   0.8228   0.8302   0.8331
  0.8359   0.8375   0.8388   0.8424   0.8440   0.8453   0.8479   0.8525
  0.8562   0.8584   0.8599   0.8642   0.8713   0.8820   0.8895   0.8949
  0.8986   0.9000   0.9034   0.9117   0.9138   0.9193   0.9239   0.9290
  0.9379   0.9408   0.9450   0.9489   0.9517   0.9564   0.9623   0.9655
  0.9701   0.9817   0.9907   1.0016   1.0118   1.0191   1.0272   1.0357
  1.0503   1.0604   1.0824   1.1030   1.1409   1.1510   1.1655   1.1850
  1.2087   1.2134   1.2214   1.2236   1.2332   1.2454   1.2551   1.2613
  1.2722   1.2765   1.2814   1.2917   1.2949   1.3115   1.3258   1.3363
  1.3541   1.3618   1.3761   1.4180   1.4441   1.4722   1.4731   1.4865
  1.5461   1.5545   1.5652   1.5697   1.5816   1.5878   1.6286   1.6319
  1.6712   1.6825   1.7210   1.7361   1.7459   1.7638   1.7821   1.8004
  1.8074   1.8203   1.8266   1.8391   1.8513   1.8627   1.9125   1.9283
  1.9363   1.9432   1.9811   1.9968   2.0187   2.0195   2.0320   2.0624
  2.0807   2.1079   2.1248   2.1578   2.2004   2.2253   2.2292   2.2346
  2.2387   2.2494   2.2601   2.2608   2.2723   2.2854   2.2977   2.3098
  2.3161   2.3410   2.3482   2.3883   2.4058   2.4196   2.4239   2.4360
  2.4503   2.4610   2.4857   2.5099   2.5132   2.5194   2.5374   2.5510
  2.5674   2.5960   2.6049   2.6101   2.6198   2.6579   2.6701   2.6858
  2.6985   2.7134   2.7400   2.7455   2.7485   2.7693   2.7733   2.8098
  2.8231   2.8277   2.8463   2.8856   2.9611   2.9706   3.0491   3.0734
  3.0862   3.0910   3.1108   3.1194   3.1390   3.1502   3.1989   3.2206
  3.2497   3.2791   3.3517   3.3923   3.4639   3.5307   3.5555   3.6432
  3.7191   3.7643   3.8173   3.8890   3.9307   4.0183   4.1207   4.3155
  4.7973   4.8084   9.7526   9.7626   9.7891   9.7942   9.8065   9.8342
  9.8498  23.3269  23.4843  23.8087  23.8259  23.8380  23.8836  23.9258
 23.9375  24.0119  24.0545  24.0763  24.1263  25.7714  25.7790  25.8131
 25.8539  25.8617  25.9432  25.9699  26.0847  26.0973  26.1306  26.1482
 26.2565  26.3591  26.3897  26.4982  26.5148  26.6525  26.6825  26.7650
 26.8258  27.0391 215.7438 215.7551 215.7850 215.7901 215.8060 215.8427
215.8587
 --------------------------------------------------------------

          Ground-State Mulliken Net Atomic Charges

     Atom                 Charge (a.u.)
  ----------------------------------------
      1 C                    -0.335007
      2 C                    -1.432819
      3 Cl                    0.612734
      4 C                     0.817496
      5 Cl                    0.593915
      6 C                    -0.156478
      7 Cl                    0.570548
      8 C                    -0.555285
      9 H                     0.238337
     10 C                    -0.526205
     11 Cl                    0.460428
     12 C                    -0.215493
     13 C                    -0.670547
     14 Cl                    0.402453
     15 C                    -0.228321
     16 H                     0.239710
     17 C                     0.135208
     18 Cl                    0.536773
     19 C                    -0.214307
     20 Cl                    0.603710
     21 C                    -1.100945
     22 H                     0.224093
  ----------------------------------------
  Sum of atomic charges =     0.000000

 -----------------------------------------------------------------
                    Cartesian Multipole Moments
 -----------------------------------------------------------------
    Charge (ESU x 10^10)
                 0.0000
    Dipole Moment (Debye)
         X      -0.8455      Y      -0.2530      Z      -0.3011
       Tot       0.9325
    Quadrupole Moments (Debye-Ang)
        XX    -156.2540     XY      -2.3793     YY    -156.6101
        XZ       3.4038     YZ       0.7627     ZZ    -162.1881
    Octopole Moments (Debye-Ang^2)
       XXX    -343.6439    XXY     -28.4493    XYY    -105.8322
       YYY     -21.8467    XXZ      35.0487    XYZ       8.2831
       YYZ      27.3038    XZZ    -116.7032    YZZ      -9.6822
       ZZZ     101.6763
    Hexadecapole Moments (Debye-Ang^3)
      XXXX   -6696.2209   XXXY    -174.6471   XXYY   -1377.9960
      XYYY    -124.8731   YYYY   -1546.5502   XXXZ    1823.1429
      XXYZ      35.3645   XYYZ     595.2671   YYYZ     -30.6668
      XXZZ   -1927.8481   XYZZ     -46.3232   YYZZ   -1027.1820
      XZZZ    1839.6069   YZZZ      21.9351   ZZZZ   -4659.9858
 -----------------------------------------------------------------
 Calculating analytic gradient of the SCF energy
 Gradient of SCF Energy
            1           2           3           4           5           6
    1  -0.0002035   0.0001107  -0.0001188   0.0001125   0.0001683   0.0000145
    2   0.0001187  -0.0001199   0.0001387   0.0000040   0.0000149  -0.0000146
    3   0.0000322   0.0000130   0.0002398  -0.0000426   0.0000341  -0.0000667
            7           8           9          10          11          12
    1  -0.0000229   0.0000225  -0.0000006   0.0000050   0.0001094  -0.0000036
    2  -0.0000131  -0.0000086   0.0000137  -0.0000542   0.0000709  -0.0000784
    3   0.0000149   0.0000759   0.0000244   0.0000243   0.0000214  -0.0003439
           13          14          15          16          17          18
    1   0.0000254  -0.0000535  -0.0000615   0.0000160  -0.0001178   0.0000175
    2   0.0000289   0.0001256  -0.0000376   0.0000093   0.0000736   0.0000053
    3   0.0000978  -0.0000520   0.0000299  -0.0000188  -0.0000156  -0.0000389
           19          20          21          22
    1   0.0000775  -0.0000007  -0.0000601  -0.0000363
    2  -0.0001167  -0.0000209  -0.0001468   0.0000073
    3  -0.0000096  -0.0000472   0.0000178   0.0000095
 Max gradient component =       3.439E-04
 RMS gradient           =       8.587E-05
 Gradient time:  CPU 297.10 s  wall 297.12 s
 Geometry Optimization Parameters
   NAtoms,    NIC,     NZ,  NCons,   NDum,   NFix, NCnnct, MaxDiis
       22     163      22       0       0       0       0       0

 Cartesian Hessian Update
 Hessian updated using BFGS update


** GEOMETRY OPTIMIZATION IN DELOCALIZED INTERNAL COORDINATES **
   Searching for a Minimum

   Optimization Cycle:  13

                       Coordinates (Angstroms)
     ATOM                X               Y               Z
      1  C         0.0150910217   -0.0107381734    0.0164440240
      2  C        -0.0264130894    0.4190361448    1.3519052947
      3  Cl        1.4582984472    0.9187241921    2.1176943766
      4  C        -1.2250185592    0.4531454505    2.0799552274
      5  Cl       -1.2487336390    0.9844081630    3.7321537423
      6  C        -2.4057417336    0.0469649974    1.4460770521
      7  Cl       -3.9323293924    0.0595934798    2.2884973950
      8  C        -2.3920407624   -0.3777992058    0.1241596373
      9  H        -3.3104207006   -0.6872424948   -0.3538450088
     10  C        -1.1920876044   -0.4023975955   -0.5721082929
     11  Cl       -1.2195859670   -0.9498318883   -2.2359022830
     12  C         1.2944942958   -0.0473014267   -0.7491068034
     13  C         2.1346348168   -1.1652662686   -0.7372169103
     14  Cl        1.7077695439   -2.5815083005    0.2011318801
     15  C         3.3177337863   -1.1870550278   -1.4643941666
     16  H         3.9554228491   -2.0596905157   -1.4425431856
     17  C         3.6835190963   -0.0809798346   -2.2258955925
     18  Cl        5.1759956283   -0.1450274977   -3.1252480028
     19  C         2.8573586519    1.0465124611   -2.2548459878
     20  Cl        3.2688734834    2.4570219488   -3.1961051906
     21  C         1.6767623934    1.0513590853   -1.5185385209
     22  H         1.0441411886    1.9292257484   -1.5476673392
   Point Group: c1    Number of degrees of freedom:    60


   Energy is  -3680.749661036

 Hessian updated using BFGS update

 60 Hessian modes will be used to form the next step
  Hessian Eigenvalues:
     0.001247    0.017485    0.018446    0.020850    0.021188    0.021617
     0.023384    0.023670    0.023839    0.023880    0.024053    0.024095
     0.024112    0.024120    0.024129    0.024142    0.024145    0.024253
     0.027725    0.077817    0.159968    0.160007    0.160298    0.212941
     0.230761    0.233052    0.236753    0.241128    0.248747    0.249896
     0.250000    0.250024    0.250255    0.250772    0.253733    0.280238
     0.289673    0.295814    0.300971    0.301037    0.301269    0.301602
     0.301805    0.313866    0.354115    0.356669    0.356699    0.368874
     0.413765    0.427289    0.430324    0.457090    0.463385    0.470358
     0.471721    0.478046    0.479039    0.479593    0.491436    0.547814

 Minimum search - taking simple RFO step
 Searching for Lamda that Minimizes Along All modes
 Value Taken    Lamda =  -0.00001035
 Step Taken.  Stepsize is  0.061146

                             Maximum     Tolerance    Cnvgd?
         Gradient           0.000475      0.000300      NO
         Displacement       0.037289      0.001200      NO
         Energy change     -0.000027      0.000001      NO


 New Cartesian Coordinates Obtained by Inverse Iteration

 Displacement from previous Coordinates is:  0.124359
 ----------------------------------------------------------------
             Standard Nuclear Orientation (Angstroms)
    I     Atom           X                Y                Z
 ----------------------------------------------------------------
    1      C       0.0157713220    -0.0147492583     0.0176242982
    2      C      -0.0272753968     0.4248901511     1.3494810233
    3      Cl      1.4575707153     0.9325106700     2.1100008121
    4      C      -1.2264349369     0.4625697717     2.0768834187
    5      Cl     -1.2533905054     1.0078852850     3.7244156096
    6      C      -2.4059120586     0.0490048458     1.4455993589
    7      Cl     -3.9330599476     0.0661420718     2.2868338818
    8      C      -2.3906349646    -0.3861859031     0.1269683096
    9      H      -3.3081334059    -0.7012785871    -0.3490460019
   10      C      -1.1903969002    -0.4133070584    -0.5686593979
   11      Cl     -1.2168198506    -0.9724036453    -2.2286458270
   12      C       1.2953087664    -0.0494806554    -0.7473048333
   13      C       2.1315375621    -1.1706829094    -0.7451298234
   14      Cl      1.7017832552    -2.5926820806     0.1839715349
   15      C       3.3139736823    -1.1905424401    -1.4735710815
   16      H       3.9486309711    -2.0655262188    -1.4590034822
   17      C       3.6829292290    -0.0797302919    -2.2266392988
   18      Cl      5.1739743956    -0.1421463991    -3.1283206743
   19      C       2.8605824307     1.0509837541    -2.2458393373
   20      Cl      3.2762707720     2.4679252065    -3.1755135572
   21      C       1.6806470949     1.0539443722    -1.5086118764
   22      H       1.0508015249     1.9340127614    -1.5308917106
 ----------------------------------------------------------------
 Nuclear Repulsion Energy =        2341.66828072 hartrees
 There are       97 alpha and       97 beta electrons
 Applying Cartesian multipole field
    Component          Value
    ---------          -----
     (2,0,0)        1.00000E-12
     (0,2,0)        2.00000E-11
     (0,0,2)       -3.00000E-11
 Nucleus-field energy     =    -0.0000000771 hartrees
 Requested basis set is 6-311++G(d,p)
 There are 178 shells and 495 basis functions
 A cutoff of  1.0D-15 yielded  11616 shell pairs
 There are     99640 function pairs (    107114 Cartesian)
 Smallest overlap matrix eigenvalue = 1.43E-07
 Linear dependence detected in AO basis
 Number of orthogonalized atomic orbitals = 490
 Maximum deviation from orthogonality = 4.931E-10
 Guess from superposition of atomic densities
 Warning:  Energy on first SCF cycle will be non-variational
 SAD guess density has 194.000000 electrons

 -----------------------------------------------------------------------
  General SCF calculation program by
  Eric Jon Sundstrom, Paul Horn, Yuezhi Mao, Dmitri Zuev, Alec White,
  David Stuck, Shaama M.S., Shane Yost, Joonho Lee, David Small,
  Daniel Levine, Susi Lehtola, Hugh Burton, Evgeny Epifanovsky,
  Bang C. Huynh
 -----------------------------------------------------------------------
 Exchange:     0.2000 Hartree-Fock + 0.0800 Slater + 0.7200 B88
 Correlation:  0.1900 VWN1RPA + 0.8100 LYP
 Using SG-1 standard quadrature grid
 A restricted SCF calculation will be
 performed using DIIS
 SCF converges when DIIS error is below 1.0e-08
 ---------------------------------------
  Cycle       Energy         DIIS error
 ---------------------------------------
    1   -3685.2008998773      2.73e-02  
    2   -3680.6351376153      1.95e-03  
    3   -3680.5590026202      2.42e-03  
    4   -3680.7361742454      6.34e-04  
    5   -3680.7469358351      2.95e-04  
    6   -3680.7494047379      9.29e-05  
    7   -3680.7496351206      3.17e-05  
    8   -3680.7496631020      9.42e-06  
    9   -3680.7496655130      3.42e-06  
   10   -3680.7496658718      8.53e-07  
   11   -3680.7496658932      2.53e-07  
   12   -3680.7496658948      1.08e-07  
   13   -3680.7496658948      3.40e-08  
   14   -3680.7496658954      1.04e-08  
   15   -3680.7496658948      3.70e-09  Convergence criterion met
 ---------------------------------------
 SCF time:   CPU 867.10s  wall 867.00s 
 SCF   energy in the final basis set =    -3680.7496658948
 Total energy in the final basis set =    -3680.7496658948

 --------------------------------------------------------------

                    Orbital Energies (a.u.)
 --------------------------------------------------------------

 Alpha MOs
 -- Occupied --
********-101.5822-101.5821-101.5808-101.5779-101.5764-101.5763 -10.2855
-10.2828 -10.2821 -10.2787 -10.2754 -10.2718 -10.2716 -10.2438 -10.2359
-10.2266 -10.2234 -10.2228  -9.4974  -9.4969  -9.4968  -9.4954  -9.4924
 -9.4910  -9.4909  -7.2623  -7.2619  -7.2617  -7.2601  -7.2573  -7.2558
 -7.2558  -7.2523  -7.2518  -7.2515  -7.2515  -7.2509  -7.2508  -7.2502
 -7.2498  -7.2472  -7.2467  -7.2458  -7.2457  -7.2454  -7.2452  -0.9656
 -0.9474  -0.9183  -0.9110  -0.9030  -0.8823  -0.8766  -0.8500  -0.8410
 -0.8037  -0.7678  -0.7572  -0.7396  -0.6666  -0.6513  -0.6404  -0.6123
 -0.5561  -0.5527  -0.5376  -0.5265  -0.5003  -0.4901  -0.4741  -0.4722
 -0.4672  -0.4623  -0.4509  -0.4426  -0.4281  -0.4174  -0.4139  -0.4031
 -0.3940  -0.3912  -0.3693  -0.3616  -0.3599  -0.3503  -0.3492  -0.3445
 -0.3390  -0.3351  -0.3322  -0.3290  -0.3237  -0.2861  -0.2828  -0.2723
 -0.2669
 -- Virtual --
 -0.0668  -0.0636  -0.0586  -0.0533  -0.0501  -0.0301  -0.0109  -0.0058
 -0.0001   0.0035   0.0090   0.0109   0.0215   0.0228   0.0248   0.0342
  0.0412   0.0443   0.0495   0.0517   0.0564   0.0603   0.0663   0.0675
  0.0695   0.0810   0.0815   0.0840   0.0874   0.0917   0.0922   0.0950
  0.1006   0.1043   0.1052   0.1090   0.1132   0.1145   0.1154   0.1176
  0.1196   0.1226   0.1243   0.1274   0.1308   0.1346   0.1376   0.1394
  0.1442   0.1502   0.1530   0.1566   0.1641   0.1653   0.1659   0.1711
  0.1738   0.1765   0.1804   0.1865   0.1944   0.1957   0.2022   0.2082
  0.2098   0.2135   0.2157   0.2221   0.2243   0.2289   0.2309   0.2350
  0.2389   0.2431   0.2454   0.2486   0.2491   0.2548   0.2578   0.2603
  0.2656   0.2690   0.2725   0.2745   0.2761   0.2831   0.2859   0.2883
  0.2947   0.2969   0.3008   0.3074   0.3135   0.3190   0.3248   0.3249
  0.3363   0.3503   0.3605   0.3894   0.4034   0.4086   0.4324   0.4338
  0.4361   0.4422   0.4458   0.4482   0.4542   0.4568   0.4582   0.4678
  0.4687   0.4732   0.4815   0.4842   0.4882   0.4941   0.5008   0.5037
  0.5143   0.5244   0.5246   0.5396   0.5521   0.5629   0.5687   0.5709
  0.5749   0.5797   0.5915   0.5935   0.6021   0.6093   0.6105   0.6162
  0.6245   0.6299   0.6345   0.6378   0.6452   0.6522   0.6577   0.6712
  0.6734   0.6785   0.6891   0.6951   0.7033   0.7180   0.7312   0.7735
  0.7788   0.7880   0.7931   0.8140   0.8180   0.8229   0.8304   0.8326
  0.8358   0.8375   0.8390   0.8424   0.8440   0.8453   0.8476   0.8525
  0.8563   0.8580   0.8598   0.8640   0.8713   0.8823   0.8892   0.8952
  0.8984   0.9003   0.9032   0.9120   0.9133   0.9190   0.9236   0.9293
  0.9380   0.9405   0.9447   0.9489   0.9518   0.9570   0.9625   0.9656
  0.9699   0.9815   0.9907   1.0019   1.0118   1.0190   1.0274   1.0356
  1.0502   1.0610   1.0819   1.1029   1.1411   1.1512   1.1655   1.1855
  1.2086   1.2134   1.2214   1.2238   1.2330   1.2452   1.2550   1.2616
  1.2722   1.2763   1.2818   1.2921   1.2943   1.3113   1.3257   1.3370
  1.3542   1.3620   1.3766   1.4181   1.4442   1.4719   1.4738   1.4854
  1.5461   1.5546   1.5654   1.5701   1.5817   1.5877   1.6288   1.6322
  1.6714   1.6824   1.7206   1.7361   1.7457   1.7643   1.7818   1.8007
  1.8069   1.8203   1.8269   1.8389   1.8510   1.8631   1.9124   1.9281
  1.9368   1.9431   1.9811   1.9968   2.0187   2.0192   2.0319   2.0629
  2.0804   2.1078   2.1253   2.1581   2.2001   2.2252   2.2290   2.2345
  2.2384   2.2495   2.2597   2.2609   2.2723   2.2856   2.2978   2.3101
  2.3160   2.3410   2.3482   2.3882   2.4057   2.4201   2.4236   2.4356
  2.4498   2.4612   2.4857   2.5103   2.5129   2.5190   2.5374   2.5509
  2.5672   2.5960   2.6050   2.6097   2.6196   2.6576   2.6700   2.6857
  2.6984   2.7131   2.7403   2.7453   2.7486   2.7694   2.7730   2.8099
  2.8232   2.8274   2.8465   2.8856   2.9614   2.9704   3.0493   3.0735
  3.0860   3.0912   3.1110   3.1190   3.1387   3.1503   3.1989   3.2207
  3.2493   3.2793   3.3517   3.3925   3.4642   3.5309   3.5555   3.6434
  3.7190   3.7644   3.8173   3.8891   3.9308   4.0183   4.1207   4.3154
  4.7974   4.8080   9.7526   9.7627   9.7893   9.7942   9.8063   9.8345
  9.8507  23.3272  23.4844  23.8088  23.8258  23.8378  23.8833  23.9256
 23.9373  24.0119  24.0544  24.0762  24.1261  25.7710  25.7790  25.8122
 25.8536  25.8617  25.9439  25.9691  26.0845  26.0975  26.1306  26.1482
 26.2569  26.3621  26.3856  26.4983  26.5149  26.6522  26.6811  26.7657
 26.8260  27.0393 215.7438 215.7552 215.7852 215.7901 215.8058 215.8429
215.8597
 --------------------------------------------------------------

          Ground-State Mulliken Net Atomic Charges

     Atom                 Charge (a.u.)
  ----------------------------------------
      1 C                    -0.326261
      2 C                    -1.426570
      3 Cl                    0.615504
      4 C                     0.817473
      5 Cl                    0.593165
      6 C                    -0.161995
      7 Cl                    0.570858
      8 C                    -0.556290
      9 H                     0.238333
     10 C                    -0.533975
     11 Cl                    0.457665
     12 C                    -0.209692
     13 C                    -0.668358
     14 Cl                    0.401641
     15 C                    -0.227201
     16 H                     0.239659
     17 C                     0.143440
     18 Cl                    0.536695
     19 C                    -0.225574
     20 Cl                    0.604300
     21 C                    -1.107114
     22 H                     0.224298
  ----------------------------------------
  Sum of atomic charges =     0.000000

 -----------------------------------------------------------------
                    Cartesian Multipole Moments
 -----------------------------------------------------------------
    Charge (ESU x 10^10)
                -0.0000
    Dipole Moment (Debye)
         X      -0.8454      Y      -0.2585      Z      -0.3018
       Tot       0.9341
    Quadrupole Moments (Debye-Ang)
        XX    -156.2713     XY      -2.3599     YY    -156.6007
        XZ       3.3599     YZ       0.7798     ZZ    -162.1725
    Octopole Moments (Debye-Ang^2)
       XXX    -343.6529    XXY     -28.7356    XYY    -105.7874
       YYY     -22.5615    XXZ      35.0502    XYZ       8.3442
       YYZ      27.3874    XZZ    -116.5884    YZZ      -9.9910
       ZZZ     101.8270
    Hexadecapole Moments (Debye-Ang^3)
      XXXX   -6697.7359   XXXY    -176.6685   XXYY   -1381.0114
      XYYY    -127.0530   YYYY   -1565.5002   XXXZ    1824.0160
      XXYZ      32.6572   XYYZ     595.5157   YYYZ     -39.6238
      XXZZ   -1923.9501   XYZZ     -47.5602   YYZZ   -1026.7332
      XZZZ    1840.5086   YZZZ      13.6872   ZZZZ   -4640.2566
 -----------------------------------------------------------------
 Calculating analytic gradient of the SCF energy
 Gradient of SCF Energy
            1           2           3           4           5           6
    1   0.0000117   0.0001501   0.0000281   0.0000015  -0.0000071   0.0000013
    2  -0.0000089  -0.0001478   0.0001178  -0.0000088   0.0000111  -0.0000057
    3   0.0001491  -0.0001484  -0.0000480  -0.0000095   0.0000477   0.0000390
            7           8           9          10          11          12
    1   0.0000029  -0.0000112  -0.0000005  -0.0000059   0.0000294  -0.0000373
    2   0.0000156  -0.0000141   0.0000055   0.0000189   0.0000207   0.0002288
    3   0.0000249   0.0000019   0.0000244   0.0000394  -0.0000156   0.0000103
           13          14          15          16          17          18
    1   0.0000262  -0.0000606  -0.0000138  -0.0000064  -0.0000094  -0.0000068
    2  -0.0001164  -0.0000754  -0.0000186   0.0000026   0.0000164  -0.0000121
    3  -0.0000193   0.0000559  -0.0000089  -0.0000051  -0.0000103  -0.0000319
           19          20          21          22
    1  -0.0000244  -0.0000206  -0.0000191  -0.0000280
    2  -0.0000054  -0.0000030  -0.0000334   0.0000120
    3  -0.0000293  -0.0000335  -0.0000146  -0.0000181
 Max gradient component =       2.288E-04
 RMS gradient           =       5.567E-05
 Gradient time:  CPU 295.72 s  wall 295.73 s
 Geometry Optimization Parameters
   NAtoms,    NIC,     NZ,  NCons,   NDum,   NFix, NCnnct, MaxDiis
       22     163      22       0       0       0       0       0

 Cartesian Hessian Update
 Hessian updated using BFGS update


** GEOMETRY OPTIMIZATION IN DELOCALIZED INTERNAL COORDINATES **
   Searching for a Minimum

   Optimization Cycle:  14

                       Coordinates (Angstroms)
     ATOM                X               Y               Z
      1  C         0.0157713220   -0.0147492583    0.0176242982
      2  C        -0.0272753968    0.4248901511    1.3494810233
      3  Cl        1.4575707153    0.9325106700    2.1100008121
      4  C        -1.2264349369    0.4625697717    2.0768834187
      5  Cl       -1.2533905054    1.0078852850    3.7244156096
      6  C        -2.4059120586    0.0490048458    1.4455993589
      7  Cl       -3.9330599476    0.0661420718    2.2868338818
      8  C        -2.3906349646   -0.3861859031    0.1269683096
      9  H        -3.3081334059   -0.7012785871   -0.3490460019
     10  C        -1.1903969002   -0.4133070584   -0.5686593979
     11  Cl       -1.2168198506   -0.9724036453   -2.2286458270
     12  C         1.2953087664   -0.0494806554   -0.7473048333
     13  C         2.1315375621   -1.1706829094   -0.7451298234
     14  Cl        1.7017832552   -2.5926820806    0.1839715349
     15  C         3.3139736823   -1.1905424401   -1.4735710815
     16  H         3.9486309711   -2.0655262188   -1.4590034822
     17  C         3.6829292290   -0.0797302919   -2.2266392988
     18  Cl        5.1739743956   -0.1421463991   -3.1283206743
     19  C         2.8605824307    1.0509837541   -2.2458393373
     20  Cl        3.2762707720    2.4679252065   -3.1755135572
     21  C         1.6806470949    1.0539443722   -1.5086118764
     22  H         1.0508015249    1.9340127614   -1.5308917106
   Point Group: c1    Number of degrees of freedom:    60


   Energy is  -3680.749665895

 Hessian updated using BFGS update

 60 Hessian modes will be used to form the next step
  Hessian Eigenvalues:
     0.001289    0.015909    0.018376    0.020005    0.020951    0.021572
     0.023501    0.023816    0.023843    0.023945    0.024076    0.024100
     0.024110    0.024119    0.024140    0.024145    0.024152    0.025035
     0.027645    0.083545    0.159980    0.160007    0.160331    0.204165
     0.231182    0.232736    0.236850    0.241009    0.243282    0.249919
     0.250002    0.250024    0.250414    0.251157    0.254045    0.283058
     0.288715    0.295190    0.301029    0.301039    0.301492    0.301564
     0.303157    0.315588    0.354523    0.356672    0.356702    0.370466
     0.416694    0.427004    0.430352    0.459406    0.463823    0.470407
     0.472904    0.477918    0.479045    0.479624    0.501956    0.543298

 Minimum search - taking simple RFO step
 Searching for Lamda that Minimizes Along All modes
 Value Taken    Lamda =  -0.00000199
 Step Taken.  Stepsize is  0.009376

                             Maximum     Tolerance    Cnvgd?
         Gradient           0.000221      0.000300     YES
         Displacement       0.004766      0.001200      NO
         Energy change     -0.000005      0.000001      NO


 New Cartesian Coordinates Obtained by Inverse Iteration

 Displacement from previous Coordinates is:  0.027676
 ----------------------------------------------------------------
             Standard Nuclear Orientation (Angstroms)
    I     Atom           X                Y                Z
 ----------------------------------------------------------------
    1      C       0.0160477751    -0.0166763697     0.0181712395
    2      C      -0.0275060793     0.4247054477     1.3496573456
    3      Cl      1.4576629166     0.9294079179     2.1114553477
    4      C      -1.2270641316     0.4649455044     2.0762002594
    5      Cl     -1.2545240731     1.0129783910     3.7227529095
    6      C      -2.4064837977     0.0515029279     1.4449287654
    7      Cl     -3.9339533956     0.0711683633     2.2854734464
    8      C      -2.3907133955    -0.3862867547     0.1271828073
    9      H      -3.3081474315    -0.7018435583    -0.3486529219
   10      C      -1.1901898436    -0.4154844847    -0.5678808937
   11      Cl     -1.2165571207    -0.9779387631    -2.2267084995
   12      C       1.2955290051    -0.0515502889    -0.7470952660
   13      C       2.1324731896    -1.1720337298    -0.7463969573
   14      Cl      1.7040117218    -2.5950802942     0.1812119329
   15      C       3.3146017214    -1.1906297622    -1.4754099014
   16      H       3.9494800739    -2.0654816460    -1.4621848222
   17      C       3.6829363175    -0.0788453272    -2.2272442643
   18      Cl      5.1735730329    -0.1395922484    -3.1296482913
   19      C       2.8602749460     1.0516522007    -2.2444496988
   20      Cl      3.2753692087     2.4702171080    -3.1718778659
   21      C       1.6804994205     1.0530600708    -1.5070006792
   22      H       1.0504036942     1.9329587375    -1.5278826470
 ----------------------------------------------------------------
 Nuclear Repulsion Energy =        2341.55727517 hartrees
 There are       97 alpha and       97 beta electrons
 Applying Cartesian multipole field
    Component          Value
    ---------          -----
     (2,0,0)        1.00000E-12
     (0,2,0)        2.00000E-11
     (0,0,2)       -3.00000E-11
 Nucleus-field energy     =    -0.0000000770 hartrees
 Requested basis set is 6-311++G(d,p)
 There are 178 shells and 495 basis functions
 A cutoff of  1.0D-15 yielded  11616 shell pairs
 There are     99640 function pairs (    107114 Cartesian)
 Smallest overlap matrix eigenvalue = 1.43E-07
 Linear dependence detected in AO basis
 Number of orthogonalized atomic orbitals = 490
 Maximum deviation from orthogonality = 2.960E-10
 Guess from superposition of atomic densities
 Warning:  Energy on first SCF cycle will be non-variational
 SAD guess density has 194.000000 electrons

 -----------------------------------------------------------------------
  General SCF calculation program by
  Eric Jon Sundstrom, Paul Horn, Yuezhi Mao, Dmitri Zuev, Alec White,
  David Stuck, Shaama M.S., Shane Yost, Joonho Lee, David Small,
  Daniel Levine, Susi Lehtola, Hugh Burton, Evgeny Epifanovsky,
  Bang C. Huynh
 -----------------------------------------------------------------------
 Exchange:     0.2000 Hartree-Fock + 0.0800 Slater + 0.7200 B88
 Correlation:  0.1900 VWN1RPA + 0.8100 LYP
 Using SG-1 standard quadrature grid
 A restricted SCF calculation will be
 performed using DIIS
 SCF converges when DIIS error is below 1.0e-08
 ---------------------------------------
  Cycle       Energy         DIIS error
 ---------------------------------------
    1   -3685.2012303329      2.73e-02  
    2   -3680.6351443774      1.95e-03  
    3   -3680.5590287774      2.42e-03  
    4   -3680.7361865598      6.34e-04  
    5   -3680.7469380055      2.95e-04  
    6   -3680.7494059903      9.29e-05  
    7   -3680.7496365062      3.17e-05  
    8   -3680.7496644827      9.42e-06  
    9   -3680.7496668938      3.42e-06  
   10   -3680.7496672519      8.53e-07  
   11   -3680.7496672729      2.53e-07  
   12   -3680.7496672744      1.08e-07  
   13   -3680.7496672750      3.40e-08  
   14   -3680.7496672748      1.04e-08  
   15   -3680.7496672749      3.70e-09  Convergence criterion met
 ---------------------------------------
 SCF time:   CPU 866.20s  wall 866.00s 
 SCF   energy in the final basis set =    -3680.7496672749
 Total energy in the final basis set =    -3680.7496672749

 --------------------------------------------------------------

                    Orbital Energies (a.u.)
 --------------------------------------------------------------

 Alpha MOs
 -- Occupied --
********-101.5822-101.5821-101.5808-101.5779-101.5764-101.5763 -10.2855
-10.2828 -10.2821 -10.2787 -10.2754 -10.2718 -10.2715 -10.2439 -10.2359
-10.2266 -10.2233 -10.2228  -9.4975  -9.4969  -9.4968  -9.4954  -9.4924
 -9.4910  -9.4909  -7.2623  -7.2618  -7.2617  -7.2601  -7.2573  -7.2558
 -7.2558  -7.2523  -7.2518  -7.2516  -7.2516  -7.2509  -7.2508  -7.2502
 -7.2498  -7.2472  -7.2467  -7.2458  -7.2457  -7.2454  -7.2451  -0.9656
 -0.9474  -0.9183  -0.9110  -0.9030  -0.8823  -0.8766  -0.8500  -0.8410
 -0.8037  -0.7678  -0.7572  -0.7396  -0.6666  -0.6513  -0.6404  -0.6123
 -0.5561  -0.5527  -0.5376  -0.5265  -0.5003  -0.4901  -0.4741  -0.4722
 -0.4672  -0.4623  -0.4509  -0.4426  -0.4281  -0.4174  -0.4139  -0.4031
 -0.3940  -0.3912  -0.3693  -0.3616  -0.3600  -0.3503  -0.3492  -0.3445
 -0.3390  -0.3351  -0.3322  -0.3290  -0.3237  -0.2861  -0.2828  -0.2724
 -0.2669
 -- Virtual --
 -0.0668  -0.0636  -0.0587  -0.0532  -0.0501  -0.0301  -0.0109  -0.0058
 -0.0001   0.0035   0.0090   0.0109   0.0215   0.0228   0.0248   0.0342
  0.0412   0.0443   0.0495   0.0517   0.0564   0.0602   0.0663   0.0675
  0.0695   0.0810   0.0815   0.0840   0.0874   0.0917   0.0922   0.0950
  0.1005   0.1043   0.1052   0.1090   0.1132   0.1145   0.1155   0.1176
  0.1196   0.1226   0.1243   0.1274   0.1308   0.1346   0.1376   0.1394
  0.1443   0.1502   0.1530   0.1566   0.1641   0.1653   0.1658   0.1711
  0.1738   0.1765   0.1804   0.1864   0.1944   0.1956   0.2021   0.2082
  0.2098   0.2135   0.2157   0.2221   0.2243   0.2289   0.2309   0.2350
  0.2389   0.2430   0.2454   0.2485   0.2491   0.2548   0.2578   0.2603
  0.2656   0.2690   0.2725   0.2745   0.2761   0.2831   0.2859   0.2882
  0.2947   0.2969   0.3007   0.3074   0.3135   0.3190   0.3248   0.3250
  0.3364   0.3503   0.3606   0.3894   0.4034   0.4086   0.4325   0.4338
  0.4361   0.4422   0.4458   0.4482   0.4542   0.4568   0.4580   0.4677
  0.4687   0.4732   0.4815   0.4841   0.4882   0.4941   0.5009   0.5037
  0.5143   0.5243   0.5247   0.5397   0.5522   0.5629   0.5687   0.5709
  0.5749   0.5797   0.5914   0.5934   0.6021   0.6092   0.6106   0.6163
  0.6246   0.6299   0.6344   0.6379   0.6451   0.6521   0.6577   0.6712
  0.6733   0.6787   0.6891   0.6951   0.7032   0.7181   0.7314   0.7734
  0.7788   0.7881   0.7931   0.8141   0.8180   0.8229   0.8305   0.8325
  0.8358   0.8375   0.8390   0.8424   0.8440   0.8454   0.8477   0.8525
  0.8563   0.8579   0.8597   0.8639   0.8713   0.8823   0.8892   0.8953
  0.8984   0.9004   0.9032   0.9120   0.9132   0.9190   0.9235   0.9293
  0.9380   0.9406   0.9446   0.9490   0.9518   0.9571   0.9625   0.9656
  0.9700   0.9815   0.9907   1.0020   1.0117   1.0190   1.0274   1.0356
  1.0501   1.0609   1.0818   1.1029   1.1412   1.1512   1.1656   1.1855
  1.2086   1.2135   1.2215   1.2238   1.2330   1.2452   1.2550   1.2615
  1.2722   1.2763   1.2820   1.2921   1.2943   1.3113   1.3256   1.3369
  1.3542   1.3619   1.3765   1.4181   1.4444   1.4720   1.4740   1.4851
  1.5461   1.5546   1.5654   1.5701   1.5816   1.5877   1.6286   1.6322
  1.6714   1.6825   1.7207   1.7361   1.7456   1.7644   1.7817   1.8007
  1.8070   1.8203   1.8270   1.8390   1.8510   1.8631   1.9124   1.9280
  1.9369   1.9431   1.9811   1.9968   2.0187   2.0193   2.0319   2.0630
  2.0804   2.1078   2.1254   2.1583   2.2000   2.2252   2.2290   2.2345
  2.2384   2.2496   2.2597   2.2608   2.2723   2.2856   2.2978   2.3102
  2.3161   2.3410   2.3483   2.3882   2.4057   2.4201   2.4236   2.4356
  2.4497   2.4612   2.4858   2.5102   2.5129   2.5191   2.5374   2.5509
  2.5672   2.5960   2.6049   2.6095   2.6195   2.6575   2.6700   2.6857
  2.6984   2.7131   2.7403   2.7452   2.7486   2.7695   2.7731   2.8099
  2.8232   2.8274   2.8465   2.8855   2.9613   2.9704   3.0493   3.0735
  3.0860   3.0912   3.1110   3.1190   3.1387   3.1503   3.1989   3.2208
  3.2493   3.2792   3.3517   3.3925   3.4644   3.5309   3.5555   3.6434
  3.7190   3.7644   3.8174   3.8891   3.9309   4.0182   4.1206   4.3154
  4.7973   4.8080   9.7525   9.7627   9.7893   9.7942   9.8063   9.8345
  9.8507  23.3273  23.4843  23.8087  23.8259  23.8377  23.8834  23.9256
 23.9373  24.0119  24.0543  24.0762  24.1260  25.7710  25.7789  25.8122
 25.8535  25.8616  25.9439  25.9691  26.0845  26.0976  26.1307  26.1481
 26.2569  26.3623  26.3852  26.4981  26.5149  26.6521  26.6812  26.7657
 26.8260  27.0389 215.7437 215.7552 215.7852 215.7902 215.8058 215.8429
215.8598
 --------------------------------------------------------------

          Ground-State Mulliken Net Atomic Charges

     Atom                 Charge (a.u.)
  ----------------------------------------
      1 C                    -0.324117
      2 C                    -1.422068
      3 Cl                    0.615869
      4 C                     0.815145
      5 Cl                    0.593221
      6 C                    -0.162026
      7 Cl                    0.570763
      8 C                    -0.557480
      9 H                     0.238338
     10 C                    -0.534840
     11 Cl                    0.457461
     12 C                    -0.209058
     13 C                    -0.664655
     14 Cl                    0.401879
     15 C                    -0.232005
     16 H                     0.239555
     17 C                     0.148310
     18 Cl                    0.536500
     19 C                    -0.226621
     20 Cl                    0.604425
     21 C                    -1.112857
     22 H                     0.224262
  ----------------------------------------
  Sum of atomic charges =     0.000000

 -----------------------------------------------------------------
                    Cartesian Multipole Moments
 -----------------------------------------------------------------
    Charge (ESU x 10^10)
                -0.0000
    Dipole Moment (Debye)
         X      -0.8452      Y      -0.2601      Z      -0.3014
       Tot       0.9342
    Quadrupole Moments (Debye-Ang)
        XX    -156.2667     XY      -2.3622     YY    -156.6074
        XZ       3.3516     YZ       0.7859     ZZ    -162.1654
    Octopole Moments (Debye-Ang^2)
       XXX    -343.5914    XXY     -28.7883    XYY    -105.7965
       YYY     -22.6773    XXZ      35.0205    XYZ       8.3574
       YYZ      27.3944    XZZ    -116.5555    YZZ     -10.0480
       ZZZ     101.8329
    Hexadecapole Moments (Debye-Ang^3)
      XXXX   -6698.4521   XXXY    -175.9225   XXYY   -1381.7298
      XYYY    -126.2262   YYYY   -1568.5985   XXXZ    1823.7426
      XXYZ      32.1923   XYYZ     595.4538   YYYZ     -41.1981
      XXZZ   -1923.4174   XYZZ     -47.4029   YYZZ   -1026.7016
      XZZZ    1840.3736   YZZZ      12.2951   ZZZZ   -4637.3815
 -----------------------------------------------------------------
 Calculating analytic gradient of the SCF energy
 Gradient of SCF Energy
            1           2           3           4           5           6
    1   0.0000424   0.0000523   0.0000092  -0.0000390  -0.0000120   0.0000387
    2   0.0000178  -0.0000422   0.0000655  -0.0000081   0.0000025   0.0000312
    3   0.0000704  -0.0000365  -0.0000023  -0.0000060   0.0000190   0.0000577
            7           8           9          10          11          12
    1   0.0000251   0.0000179   0.0000012  -0.0000184   0.0000071  -0.0000426
    2   0.0000131  -0.0000083  -0.0000009   0.0000138   0.0000040   0.0000165
    3   0.0000409   0.0000031   0.0000273   0.0000174   0.0000004  -0.0000345
           13          14          15          16          17          18
    1   0.0000375  -0.0000105  -0.0000219  -0.0000051  -0.0000181  -0.0000132
    2  -0.0000480   0.0000195  -0.0000107  -0.0000017   0.0000041  -0.0000081
    3  -0.0000051  -0.0000192  -0.0000049  -0.0000125  -0.0000204  -0.0000286
           19          20          21          22
    1   0.0000022  -0.0000225  -0.0000107  -0.0000198
    2  -0.0000096  -0.0000111  -0.0000372  -0.0000022
    3  -0.0000184  -0.0000246  -0.0000095  -0.0000137
 Max gradient component =       7.044E-05
 RMS gradient           =       2.585E-05
 Gradient time:  CPU 297.39 s  wall 297.40 s
 Geometry Optimization Parameters
   NAtoms,    NIC,     NZ,  NCons,   NDum,   NFix, NCnnct, MaxDiis
       22     163      22       0       0       0       0       0

 Cartesian Hessian Update
 Hessian updated using BFGS update


** GEOMETRY OPTIMIZATION IN DELOCALIZED INTERNAL COORDINATES **
   Searching for a Minimum

   Optimization Cycle:  15

                       Coordinates (Angstroms)
     ATOM                X               Y               Z
      1  C         0.0160477751   -0.0166763697    0.0181712395
      2  C        -0.0275060793    0.4247054477    1.3496573456
      3  Cl        1.4576629166    0.9294079179    2.1114553477
      4  C        -1.2270641316    0.4649455044    2.0762002594
      5  Cl       -1.2545240731    1.0129783910    3.7227529095
      6  C        -2.4064837977    0.0515029279    1.4449287654
      7  Cl       -3.9339533956    0.0711683633    2.2854734464
      8  C        -2.3907133955   -0.3862867547    0.1271828073
      9  H        -3.3081474315   -0.7018435583   -0.3486529219
     10  C        -1.1901898436   -0.4154844847   -0.5678808937
     11  Cl       -1.2165571207   -0.9779387631   -2.2267084995
     12  C         1.2955290051   -0.0515502889   -0.7470952660
     13  C         2.1324731896   -1.1720337298   -0.7463969573
     14  Cl        1.7040117218   -2.5950802942    0.1812119329
     15  C         3.3146017214   -1.1906297622   -1.4754099014
     16  H         3.9494800739   -2.0654816460   -1.4621848222
     17  C         3.6829363175   -0.0788453272   -2.2272442643
     18  Cl        5.1735730329   -0.1395922484   -3.1296482913
     19  C         2.8602749460    1.0516522007   -2.2444496988
     20  Cl        3.2753692087    2.4702171080   -3.1718778659
     21  C         1.6804994205    1.0530600708   -1.5070006792
     22  H         1.0504036942    1.9329587375   -1.5278826470
   Point Group: c1    Number of degrees of freedom:    60


   Energy is  -3680.749667275

 Hessian updated using BFGS update

 60 Hessian modes will be used to form the next step
  Hessian Eigenvalues:
     0.001336    0.011997    0.018333    0.018903    0.020925    0.021508
     0.023483    0.023734    0.023847    0.023873    0.024077    0.024091
     0.024101    0.024117    0.024136    0.024140    0.024155    0.025074
     0.027051    0.090669    0.159985    0.160008    0.160369    0.198914
     0.231215    0.234664    0.236034    0.240765    0.242932    0.249920
     0.250014    0.250037    0.250438    0.253469    0.256043    0.282421
     0.290476    0.296471    0.301013    0.301050    0.301497    0.301704
     0.304287    0.314855    0.354174    0.356676    0.356701    0.367573
     0.419428    0.426988    0.430242    0.459581    0.462216    0.470403
     0.474183    0.478179    0.479131    0.484669    0.496649    0.533924

 Minimum search - taking simple RFO step
 Searching for Lamda that Minimizes Along All modes
 Value Taken    Lamda =   0.00000000
 Step Taken.  Stepsize is  0.007091

                             Maximum     Tolerance    Cnvgd?
         Gradient           0.000103      0.000300     YES
         Displacement       0.004129      0.001200      NO
         Energy change     -0.000001      0.000001      NO


 New Cartesian Coordinates Obtained by Inverse Iteration

 Displacement from previous Coordinates is:  0.013167
 ----------------------------------------------------------------
             Standard Nuclear Orientation (Angstroms)
    I     Atom           X                Y                Z
 ----------------------------------------------------------------
    1      C       0.0159318841    -0.0178222330     0.0180517709
    2      C      -0.0274295622     0.4237183091     1.3495385356
    3      Cl      1.4584350482     0.9256925485     2.1117798232
    4      C      -1.2269491589     0.4654104109     2.0758947264
    5      Cl     -1.2537013580     1.0144539565     3.7220937515
    6      C      -2.4066837191     0.0526916216     1.4445684157
    7      Cl     -3.9343584305     0.0739518964     2.2846952384
    8      C      -2.3910261419    -0.3858308628     0.1270744841
    9      H      -3.3086204396    -0.7010417614    -0.3486889766
   10      C      -1.1904556688    -0.4162041438    -0.5679113369
   11      Cl     -1.2171281052    -0.9796602163    -2.2263619749
   12      C       1.2954952322    -0.0524035970    -0.7470699410
   13      C       2.1330220867    -1.1723634208    -0.7464123453
   14      Cl      1.7055435164    -2.5955642051     0.1814403366
   15      C       3.3151749784    -1.1902673668    -1.4754433988
   16      H       3.9504747288    -2.0648170208    -1.4623057687
   17      C       3.6829459651    -0.0782336461    -2.2271620257
   18      Cl      5.1735615810    -0.1381453534    -3.1296213710
   19      C       2.8597447646     1.0518964981    -2.2441738964
   20      Cl      3.2743039431     2.4708902099    -3.1711872790
   21      C       1.6799608398     1.0525918001    -1.5067615120
   22      H       1.0494817705     1.9322100180    -1.5274359109
 ----------------------------------------------------------------
 Nuclear Repulsion Energy =        2341.55623725 hartrees
 There are       97 alpha and       97 beta electrons
 Applying Cartesian multipole field
    Component          Value
    ---------          -----
     (2,0,0)        1.00000E-12
     (0,2,0)        2.00000E-11
     (0,0,2)       -3.00000E-11
 Nucleus-field energy     =    -0.0000000769 hartrees
 Requested basis set is 6-311++G(d,p)
 There are 178 shells and 495 basis functions
 A cutoff of  1.0D-15 yielded  11616 shell pairs
 There are     99640 function pairs (    107114 Cartesian)
 Smallest overlap matrix eigenvalue = 1.43E-07
 Linear dependence detected in AO basis
 Number of orthogonalized atomic orbitals = 490
 Maximum deviation from orthogonality = 3.754E-10
 Guess from superposition of atomic densities
 Warning:  Energy on first SCF cycle will be non-variational
 SAD guess density has 194.000000 electrons

 -----------------------------------------------------------------------
  General SCF calculation program by
  Eric Jon Sundstrom, Paul Horn, Yuezhi Mao, Dmitri Zuev, Alec White,
  David Stuck, Shaama M.S., Shane Yost, Joonho Lee, David Small,
  Daniel Levine, Susi Lehtola, Hugh Burton, Evgeny Epifanovsky,
  Bang C. Huynh
 -----------------------------------------------------------------------
 Exchange:     0.2000 Hartree-Fock + 0.0800 Slater + 0.7200 B88
 Correlation:  0.1900 VWN1RPA + 0.8100 LYP
 Using SG-1 standard quadrature grid
 A restricted SCF calculation will be
 performed using DIIS
 SCF converges when DIIS error is below 1.0e-08
 ---------------------------------------
  Cycle       Energy         DIIS error
 ---------------------------------------
    1   -3685.2012862291      2.73e-02  
    2   -3680.6351443122      1.95e-03  
    3   -3680.5590103326      2.42e-03  
    4   -3680.7361818923      6.34e-04  
    5   -3680.7469376266      2.95e-04  
    6   -3680.7494064095      9.29e-05  
    7   -3680.7496369019      3.17e-05  
    8   -3680.7496648632      9.42e-06  
    9   -3680.7496672747      3.42e-06  
   10   -3680.7496676326      8.54e-07  
   11   -3680.7496676536      2.53e-07  
   12   -3680.7496676553      1.08e-07  
   13   -3680.7496676560      3.40e-08  
   14   -3680.7496676560      1.04e-08  
   15   -3680.7496676557      3.69e-09  Convergence criterion met
 ---------------------------------------
 SCF time:   CPU 866.21s  wall 866.00s 
 SCF   energy in the final basis set =    -3680.7496676557
 Total energy in the final basis set =    -3680.7496676557

 --------------------------------------------------------------

                    Orbital Energies (a.u.)
 --------------------------------------------------------------

 Alpha MOs
 -- Occupied --
********-101.5822-101.5822-101.5808-101.5779-101.5764-101.5763 -10.2855
-10.2828 -10.2821 -10.2787 -10.2754 -10.2718 -10.2715 -10.2439 -10.2359
-10.2266 -10.2233 -10.2228  -9.4975  -9.4969  -9.4968  -9.4954  -9.4924
 -9.4910  -9.4909  -7.2623  -7.2618  -7.2617  -7.2601  -7.2573  -7.2558
 -7.2558  -7.2523  -7.2518  -7.2516  -7.2516  -7.2509  -7.2508  -7.2502
 -7.2498  -7.2472  -7.2467  -7.2458  -7.2457  -7.2454  -7.2451  -0.9656
 -0.9474  -0.9183  -0.9110  -0.9030  -0.8823  -0.8766  -0.8500  -0.8410
 -0.8037  -0.7677  -0.7572  -0.7396  -0.6666  -0.6513  -0.6404  -0.6122
 -0.5561  -0.5527  -0.5376  -0.5265  -0.5003  -0.4901  -0.4741  -0.4722
 -0.4672  -0.4623  -0.4509  -0.4427  -0.4281  -0.4174  -0.4139  -0.4031
 -0.3940  -0.3912  -0.3693  -0.3616  -0.3600  -0.3503  -0.3492  -0.3445
 -0.3390  -0.3351  -0.3322  -0.3290  -0.3237  -0.2861  -0.2828  -0.2724
 -0.2669
 -- Virtual --
 -0.0668  -0.0636  -0.0587  -0.0532  -0.0501  -0.0301  -0.0109  -0.0058
 -0.0001   0.0035   0.0090   0.0109   0.0215   0.0228   0.0248   0.0342
  0.0412   0.0443   0.0496   0.0517   0.0564   0.0602   0.0663   0.0675
  0.0695   0.0810   0.0815   0.0840   0.0875   0.0917   0.0922   0.0950
  0.1005   0.1044   0.1052   0.1090   0.1132   0.1145   0.1155   0.1176
  0.1196   0.1226   0.1243   0.1274   0.1308   0.1345   0.1376   0.1394
  0.1443   0.1502   0.1530   0.1566   0.1641   0.1653   0.1657   0.1711
  0.1739   0.1765   0.1804   0.1864   0.1944   0.1956   0.2021   0.2082
  0.2098   0.2135   0.2157   0.2221   0.2243   0.2289   0.2309   0.2350
  0.2389   0.2430   0.2454   0.2485   0.2491   0.2548   0.2578   0.2603
  0.2655   0.2690   0.2725   0.2745   0.2761   0.2830   0.2859   0.2882
  0.2947   0.2968   0.3007   0.3074   0.3135   0.3190   0.3248   0.3251
  0.3364   0.3503   0.3606   0.3894   0.4034   0.4086   0.4325   0.4338
  0.4361   0.4422   0.4458   0.4481   0.4541   0.4568   0.4580   0.4677
  0.4687   0.4732   0.4815   0.4841   0.4881   0.4941   0.5010   0.5037
  0.5143   0.5243   0.5247   0.5397   0.5522   0.5629   0.5687   0.5709
  0.5749   0.5797   0.5914   0.5934   0.6021   0.6091   0.6106   0.6163
  0.6246   0.6299   0.6344   0.6379   0.6451   0.6521   0.6577   0.6712
  0.6733   0.6787   0.6891   0.6952   0.7032   0.7181   0.7315   0.7733
  0.7788   0.7880   0.7931   0.8142   0.8180   0.8229   0.8305   0.8325
  0.8358   0.8375   0.8391   0.8424   0.8440   0.8454   0.8477   0.8525
  0.8563   0.8579   0.8597   0.8639   0.8714   0.8823   0.8892   0.8953
  0.8984   0.9005   0.9031   0.9120   0.9132   0.9189   0.9235   0.9293
  0.9381   0.9406   0.9446   0.9489   0.9518   0.9571   0.9625   0.9656
  0.9700   0.9816   0.9907   1.0021   1.0116   1.0190   1.0274   1.0357
  1.0501   1.0608   1.0818   1.1029   1.1413   1.1511   1.1656   1.1855
  1.2086   1.2135   1.2215   1.2238   1.2331   1.2453   1.2550   1.2615
  1.2722   1.2762   1.2821   1.2921   1.2943   1.3113   1.3256   1.3369
  1.3542   1.3618   1.3766   1.4182   1.4443   1.4720   1.4740   1.4851
  1.5461   1.5546   1.5654   1.5702   1.5816   1.5876   1.6286   1.6322
  1.6714   1.6825   1.7206   1.7361   1.7456   1.7644   1.7817   1.8006
  1.8070   1.8203   1.8270   1.8391   1.8510   1.8632   1.9124   1.9280
  1.9369   1.9431   1.9811   1.9967   2.0187   2.0193   2.0319   2.0630
  2.0804   2.1078   2.1254   2.1583   2.2000   2.2251   2.2290   2.2345
  2.2383   2.2496   2.2598   2.2608   2.2723   2.2856   2.2978   2.3102
  2.3161   2.3410   2.3484   2.3883   2.4057   2.4201   2.4236   2.4357
  2.4497   2.4612   2.4858   2.5102   2.5128   2.5191   2.5374   2.5509
  2.5673   2.5960   2.6049   2.6094   2.6194   2.6575   2.6700   2.6857
  2.6984   2.7131   2.7403   2.7451   2.7486   2.7695   2.7731   2.8099
  2.8232   2.8274   2.8465   2.8856   2.9613   2.9704   3.0493   3.0735
  3.0859   3.0912   3.1110   3.1190   3.1387   3.1503   3.1989   3.2208
  3.2492   3.2792   3.3516   3.3925   3.4644   3.5309   3.5555   3.6434
  3.7190   3.7644   3.8174   3.8891   3.9309   4.0182   4.1206   4.3154
  4.7973   4.8080   9.7526   9.7627   9.7892   9.7942   9.8063   9.8344
  9.8508  23.3273  23.4843  23.8086  23.8259  23.8378  23.8835  23.9256
 23.9373  24.0119  24.0543  24.0762  24.1260  25.7709  25.7789  25.8123
 25.8535  25.8616  25.9439  25.9692  26.0845  26.0975  26.1307  26.1482
 26.2569  26.3621  26.3854  26.4980  26.5149  26.6520  26.6814  26.7656
 26.8261  27.0388 215.7438 215.7552 215.7851 215.7902 215.8058 215.8429
215.8599
 --------------------------------------------------------------

          Ground-State Mulliken Net Atomic Charges

     Atom                 Charge (a.u.)
  ----------------------------------------
      1 C                    -0.323406
      2 C                    -1.424855
      3 Cl                    0.616309
      4 C                     0.816401
      5 Cl                    0.593060
      6 C                    -0.160088
      7 Cl                    0.570725
      8 C                    -0.558564
      9 H                     0.238344
     10 C                    -0.532482
     11 Cl                    0.457484
     12 C                    -0.210323
     13 C                    -0.664217
     14 Cl                    0.401908
     15 C                    -0.233752
     16 H                     0.239500
     17 C                     0.149768
     18 Cl                    0.536448
     19 C                    -0.226451
     20 Cl                    0.604439
     21 C                    -1.114476
     22 H                     0.224226
  ----------------------------------------
  Sum of atomic charges =     0.000000

 -----------------------------------------------------------------
                    Cartesian Multipole Moments
 -----------------------------------------------------------------
    Charge (ESU x 10^10)
                 0.0000
    Dipole Moment (Debye)
         X      -0.8452      Y      -0.2601      Z      -0.3014
       Tot       0.9342
    Quadrupole Moments (Debye-Ang)
        XX    -156.2614     XY      -2.3641     YY    -156.6122
        XZ       3.3512     YZ       0.7866     ZZ    -162.1638
    Octopole Moments (Debye-Ang^2)
       XXX    -343.5947    XXY     -28.7933    XYY    -105.8167
       YYY     -22.6754    XXZ      35.0074    XYZ       8.3570
       YYZ      27.4001    XZZ    -116.5501    YZZ     -10.0513
       ZZZ     101.8334
    Hexadecapole Moments (Debye-Ang^3)
      XXXX   -6698.5829   XXXY    -175.4676   XXYY   -1381.9092
      XYYY    -125.7051   YYYY   -1568.9664   XXXZ    1823.0515
      XXYZ      32.1625   XYYZ     595.2343   YYYZ     -41.2867
      XXZZ   -1923.2725   XYZZ     -47.2516   YYZZ   -1026.5423
      XZZZ    1839.7870   YZZZ      12.2699   ZZZZ   -4636.2766
 -----------------------------------------------------------------
 Calculating analytic gradient of the SCF energy
 Gradient of SCF Energy
            1           2           3           4           5           6
    1   0.0000279  -0.0000013   0.0000116   0.0000139   0.0000420   0.0000113
    2   0.0000003   0.0000069   0.0000201   0.0000046   0.0000170   0.0000154
    3   0.0000183   0.0000013  -0.0000006   0.0000066   0.0000099   0.0000346
            7           8           9          10          11          12
    1   0.0000119   0.0000067   0.0000004  -0.0000157  -0.0000051  -0.0000114
    2   0.0000028  -0.0000023  -0.0000023   0.0000006  -0.0000041  -0.0000179
    3   0.0000193   0.0000029   0.0000260   0.0000117   0.0000122   0.0000070
           13          14          15          16          17          18
    1   0.0000114  -0.0000012  -0.0000137  -0.0000077  -0.0000097  -0.0000194
    2  -0.0000157   0.0000163  -0.0000007  -0.0000044  -0.0000020  -0.0000076
    3  -0.0000056  -0.0000070  -0.0000082  -0.0000136  -0.0000223  -0.0000257
           19          20          21          22
    1  -0.0000051  -0.0000201  -0.0000141  -0.0000129
    2  -0.0000047  -0.0000099  -0.0000087  -0.0000036
    3  -0.0000233  -0.0000229  -0.0000089  -0.0000117
 Max gradient component =       4.200E-05
 RMS gradient           =       1.416E-05
 Gradient time:  CPU 295.96 s  wall 295.97 s
 Geometry Optimization Parameters
   NAtoms,    NIC,     NZ,  NCons,   NDum,   NFix, NCnnct, MaxDiis
       22     163      22       0       0       0       0       0

 Cartesian Hessian Update
 Hessian updated using BFGS update


** GEOMETRY OPTIMIZATION IN DELOCALIZED INTERNAL COORDINATES **
   Searching for a Minimum

   Optimization Cycle:  16

                       Coordinates (Angstroms)
     ATOM                X               Y               Z
      1  C         0.0159318841   -0.0178222330    0.0180517709
      2  C        -0.0274295622    0.4237183091    1.3495385356
      3  Cl        1.4584350482    0.9256925485    2.1117798232
      4  C        -1.2269491589    0.4654104109    2.0758947264
      5  Cl       -1.2537013580    1.0144539565    3.7220937515
      6  C        -2.4066837191    0.0526916216    1.4445684157
      7  Cl       -3.9343584305    0.0739518964    2.2846952384
      8  C        -2.3910261419   -0.3858308628    0.1270744841
      9  H        -3.3086204396   -0.7010417614   -0.3486889766
     10  C        -1.1904556688   -0.4162041438   -0.5679113369
     11  Cl       -1.2171281052   -0.9796602163   -2.2263619749
     12  C         1.2954952322   -0.0524035970   -0.7470699410
     13  C         2.1330220867   -1.1723634208   -0.7464123453
     14  Cl        1.7055435164   -2.5955642051    0.1814403366
     15  C         3.3151749784   -1.1902673668   -1.4754433988
     16  H         3.9504747288   -2.0648170208   -1.4623057687
     17  C         3.6829459651   -0.0782336461   -2.2271620257
     18  Cl        5.1735615810   -0.1381453534   -3.1296213710
     19  C         2.8597447646    1.0518964981   -2.2441738964
     20  Cl        3.2743039431    2.4708902099   -3.1711872790
     21  C         1.6799608398    1.0525918001   -1.5067615120
     22  H         1.0494817705    1.9322100180   -1.5274359109
   Point Group: c1    Number of degrees of freedom:    60


   Energy is  -3680.749667656

 Hessian updated using BFGS update

 60 Hessian modes will be used to form the next step
  Hessian Eigenvalues:
     0.001269    0.011475    0.018313    0.018449    0.020900    0.021515
     0.023474    0.023663    0.023849    0.023862    0.024068    0.024100
     0.024103    0.024116    0.024138    0.024142    0.024153    0.025081
     0.026865    0.090754    0.160006    0.160019    0.160364    0.200684
     0.227503    0.231678    0.235519    0.240759    0.242754    0.249937
     0.250014    0.250045    0.250438    0.253336    0.258151    0.286809
     0.293805    0.296681    0.300986    0.301153    0.301501    0.302085
     0.303876    0.320638    0.353997    0.356677    0.356706    0.366387
     0.419420    0.427327    0.430404    0.458414    0.462750    0.471269
     0.474141    0.478181    0.479135    0.485345    0.506787    0.530742

 Minimum search - taking simple RFO step
 Searching for Lamda that Minimizes Along All modes
 Value Taken    Lamda =   0.00000000
 Step Taken.  Stepsize is  0.002791

                             Maximum     Tolerance    Cnvgd?
         Gradient           0.000037      0.000300     YES
         Displacement       0.001825      0.001200      NO
         Energy change     -0.000000      0.000001     YES

 Final energy is   -3680.7496676557485     


 ******************************
 **  OPTIMIZATION CONVERGED  **
 ******************************

                       Coordinates (Angstroms)
     ATOM                X               Y               Z
      1  C         0.0159318841   -0.0178222330    0.0180517709
      2  C        -0.0274295622    0.4237183091    1.3495385356
      3  Cl        1.4584350482    0.9256925485    2.1117798232
      4  C        -1.2269491589    0.4654104109    2.0758947264
      5  Cl       -1.2537013580    1.0144539565    3.7220937515
      6  C        -2.4066837191    0.0526916216    1.4445684157
      7  Cl       -3.9343584305    0.0739518964    2.2846952384
      8  C        -2.3910261419   -0.3858308628    0.1270744841
      9  H        -3.3086204396   -0.7010417614   -0.3486889766
     10  C        -1.1904556688   -0.4162041438   -0.5679113369
     11  Cl       -1.2171281052   -0.9796602163   -2.2263619749
     12  C         1.2954952322   -0.0524035970   -0.7470699410
     13  C         2.1330220867   -1.1723634208   -0.7464123453
     14  Cl        1.7055435164   -2.5955642051    0.1814403366
     15  C         3.3151749784   -1.1902673668   -1.4754433988
     16  H         3.9504747288   -2.0648170208   -1.4623057687
     17  C         3.6829459651   -0.0782336461   -2.2271620257
     18  Cl        5.1735615810   -0.1381453534   -3.1296213710
     19  C         2.8597447646    1.0518964981   -2.2441738964
     20  Cl        3.2743039431    2.4708902099   -3.1711872790
     21  C         1.6799608398    1.0525918001   -1.5067615120
     22  H         1.0494817705    1.9322100180   -1.5274359109

Z-matrix Print:
$molecule
0 1
Cl
C  1 1.743784
C  2 1.402918 1 119.582872
C  3 1.400244 2 118.566267 1 -179.761542 0
C  4 1.388646 3 120.753530 2 -0.136444 0
H  5 1.080596 4 120.017308 3 -179.960814 0
C  5 1.387551 4 119.464032 3 0.110996 0
C  7 1.399082 5 122.009947 4 0.051985 0
C  8 1.491271 7 121.223189 5 -179.749950 0
C  9 1.394977 8 119.836291 7 88.239725 0
H  10 1.082432 9 119.575847 8 0.579786 0
C  10 1.391283 9 121.463831 8 -179.345511 0
C  12 1.398265 10 119.550398 9 -0.025352 0
C  13 1.391745 12 119.788331 10 0.056554 0
H  14 1.081025 13 119.846374 12 179.946608 0
C  14 1.388990 13 119.874064 12 0.009844 0
Cl 3 1.735551 2 120.908754 1 0.185731 0
Cl 13 1.743547 12 121.654807 10 -179.955682 0
Cl 4 1.743575 3 121.154871 2 179.885077 0
Cl 12 1.744923 10 118.857932 9 179.972116 0
Cl 7 1.751757 5 117.908457 4 179.874181 0
Cl 16 1.751899 14 118.371316 13 179.787285 0
$end


 --------------------------------------------------------------

                    Orbital Energies (a.u.)
 --------------------------------------------------------------

 Alpha MOs
 -- Occupied --
********-101.5822-101.5822-101.5808-101.5779-101.5764-101.5763 -10.2855
-10.2828 -10.2821 -10.2787 -10.2754 -10.2718 -10.2715 -10.2439 -10.2359
-10.2266 -10.2233 -10.2228  -9.4975  -9.4969  -9.4968  -9.4954  -9.4924
 -9.4910  -9.4909  -7.2623  -7.2618  -7.2617  -7.2601  -7.2573  -7.2558
 -7.2558  -7.2523  -7.2518  -7.2516  -7.2516  -7.2509  -7.2508  -7.2502
 -7.2498  -7.2472  -7.2467  -7.2458  -7.2457  -7.2454  -7.2451  -0.9656
 -0.9474  -0.9183  -0.9110  -0.9030  -0.8823  -0.8766  -0.8500  -0.8410
 -0.8037  -0.7677  -0.7572  -0.7396  -0.6666  -0.6513  -0.6404  -0.6122
 -0.5561  -0.5527  -0.5376  -0.5265  -0.5003  -0.4901  -0.4741  -0.4722
 -0.4672  -0.4623  -0.4509  -0.4427  -0.4281  -0.4174  -0.4139  -0.4031
 -0.3940  -0.3912  -0.3693  -0.3616  -0.3600  -0.3503  -0.3492  -0.3445
 -0.3390  -0.3351  -0.3322  -0.3290  -0.3237  -0.2861  -0.2828  -0.2724
 -0.2669
 -- Virtual --
 -0.0668  -0.0636  -0.0587  -0.0532  -0.0501  -0.0301  -0.0109  -0.0058
 -0.0001   0.0035   0.0090   0.0109   0.0215   0.0228   0.0248   0.0342
  0.0412   0.0443   0.0496   0.0517   0.0564   0.0602   0.0663   0.0675
  0.0695   0.0810   0.0815   0.0840   0.0875   0.0917   0.0922   0.0950
  0.1005   0.1044   0.1052   0.1090   0.1132   0.1145   0.1155   0.1176
  0.1196   0.1226   0.1243   0.1274   0.1308   0.1345   0.1376   0.1394
  0.1443   0.1502   0.1530   0.1566   0.1641   0.1653   0.1657   0.1711
  0.1739   0.1765   0.1804   0.1864   0.1944   0.1956   0.2021   0.2082
  0.2098   0.2135   0.2157   0.2221   0.2243   0.2289   0.2309   0.2350
  0.2389   0.2430   0.2454   0.2485   0.2491   0.2548   0.2578   0.2603
  0.2655   0.2690   0.2725   0.2745   0.2761   0.2830   0.2859   0.2882
  0.2947   0.2968   0.3007   0.3074   0.3135   0.3190   0.3248   0.3251
  0.3364   0.3503   0.3606   0.3894   0.4034   0.4086   0.4325   0.4338
  0.4361   0.4422   0.4458   0.4481   0.4541   0.4568   0.4580   0.4677
  0.4687   0.4732   0.4815   0.4841   0.4881   0.4941   0.5010   0.5037
  0.5143   0.5243   0.5247   0.5397   0.5522   0.5629   0.5687   0.5709
  0.5749   0.5797   0.5914   0.5934   0.6021   0.6091   0.6106   0.6163
  0.6246   0.6299   0.6344   0.6379   0.6451   0.6521   0.6577   0.6712
  0.6733   0.6787   0.6891   0.6952   0.7032   0.7181   0.7315   0.7733
  0.7788   0.7880   0.7931   0.8142   0.8180   0.8229   0.8305   0.8325
  0.8358   0.8375   0.8391   0.8424   0.8440   0.8454   0.8477   0.8525
  0.8563   0.8579   0.8597   0.8639   0.8714   0.8823   0.8892   0.8953
  0.8984   0.9005   0.9031   0.9120   0.9132   0.9189   0.9235   0.9293
  0.9381   0.9406   0.9446   0.9489   0.9518   0.9571   0.9625   0.9656
  0.9700   0.9816   0.9907   1.0021   1.0116   1.0190   1.0274   1.0357
  1.0501   1.0608   1.0818   1.1029   1.1413   1.1511   1.1656   1.1855
  1.2086   1.2135   1.2215   1.2238   1.2331   1.2453   1.2550   1.2615
  1.2722   1.2762   1.2821   1.2921   1.2943   1.3113   1.3256   1.3369
  1.3542   1.3618   1.3766   1.4182   1.4443   1.4720   1.4740   1.4851
  1.5461   1.5546   1.5654   1.5702   1.5816   1.5876   1.6286   1.6322
  1.6714   1.6825   1.7206   1.7361   1.7456   1.7644   1.7817   1.8006
  1.8070   1.8203   1.8270   1.8391   1.8510   1.8632   1.9124   1.9280
  1.9369   1.9431   1.9811   1.9967   2.0187   2.0193   2.0319   2.0630
  2.0804   2.1078   2.1254   2.1583   2.2000   2.2251   2.2290   2.2345
  2.2383   2.2496   2.2598   2.2608   2.2723   2.2856   2.2978   2.3102
  2.3161   2.3410   2.3484   2.3883   2.4057   2.4201   2.4236   2.4357
  2.4497   2.4612   2.4858   2.5102   2.5128   2.5191   2.5374   2.5509
  2.5673   2.5960   2.6049   2.6094   2.6194   2.6575   2.6700   2.6857
  2.6984   2.7131   2.7403   2.7451   2.7486   2.7695   2.7731   2.8099
  2.8232   2.8274   2.8465   2.8856   2.9613   2.9704   3.0493   3.0735
  3.0859   3.0912   3.1110   3.1190   3.1387   3.1503   3.1989   3.2208
  3.2492   3.2792   3.3516   3.3925   3.4644   3.5309   3.5555   3.6434
  3.7190   3.7644   3.8174   3.8891   3.9309   4.0182   4.1206   4.3154
  4.7973   4.8080   9.7526   9.7627   9.7892   9.7942   9.8063   9.8344
  9.8508  23.3273  23.4843  23.8086  23.8259  23.8378  23.8835  23.9256
 23.9373  24.0119  24.0543  24.0762  24.1260  25.7709  25.7789  25.8123
 25.8535  25.8616  25.9439  25.9692  26.0845  26.0975  26.1307  26.1482
 26.2569  26.3621  26.3854  26.4980  26.5149  26.6520  26.6814  26.7656
 26.8261  27.0388 215.7438 215.7552 215.7851 215.7902 215.8058 215.8429
215.8599
 --------------------------------------------------------------

          Ground-State Mulliken Net Atomic Charges

     Atom                 Charge (a.u.)
  ----------------------------------------
      1 C                    -0.323406
      2 C                    -1.424855
      3 Cl                    0.616309
      4 C                     0.816401
      5 Cl                    0.593060
      6 C                    -0.160088
      7 Cl                    0.570725
      8 C                    -0.558564
      9 H                     0.238344
     10 C                    -0.532482
     11 Cl                    0.457484
     12 C                    -0.210323
     13 C                    -0.664217
     14 Cl                    0.401908
     15 C                    -0.233752
     16 H                     0.239500
     17 C                     0.149768
     18 Cl                    0.536448
     19 C                    -0.226451
     20 Cl                    0.604439
     21 C                    -1.114476
     22 H                     0.224226
  ----------------------------------------
  Sum of atomic charges =     0.000000

 -----------------------------------------------------------------
                    Cartesian Multipole Moments
 -----------------------------------------------------------------
    Charge (ESU x 10^10)
                 0.0000
    Dipole Moment (Debye)
         X      -0.8452      Y      -0.2601      Z      -0.3014
       Tot       0.9342
    Quadrupole Moments (Debye-Ang)
        XX    -156.2614     XY      -2.3641     YY    -156.6122
        XZ       3.3512     YZ       0.7866     ZZ    -162.1638
    Octopole Moments (Debye-Ang^2)
       XXX    -343.5947    XXY     -28.7933    XYY    -105.8167
       YYY     -22.6754    XXZ      35.0074    XYZ       8.3570
       YYZ      27.4001    XZZ    -116.5501    YZZ     -10.0513
       ZZZ     101.8334
    Hexadecapole Moments (Debye-Ang^3)
      XXXX   -6698.5829   XXXY    -175.4676   XXYY   -1381.9092
      XYYY    -125.7051   YYYY   -1568.9664   XXXZ    1823.0515
      XXYZ      32.1625   XYYZ     595.2343   YYYZ     -41.2867
      XXZZ   -1923.2725   XYZZ     -47.2516   YYZZ   -1026.5423
      XZZZ    1839.7870   YZZZ      12.2699   ZZZZ   -4636.2766
 -----------------------------------------------------------------
Archival summary:
1\1\november\OPT\ProcedureUnspecified\BasisUnspecified\l7123\taweetha\SatJan1104:20:132020SatJan1104:20:132020\0\\#,OPT,ProcedureUnspecified,BasisUnspecified,\\0,1\Cl\C,1,1.74378\C,2,1.40292,1,119.583\C,3,1.40024,2,118.566,1,-179.762,0\C,4,1.38865,3,120.754,2,-0.136444,0\H,5,1.0806,4,120.017,3,-179.961,0\C,5,1.38755,4,119.464,3,0.110996,0\C,7,1.39908,5,122.01,4,0.0519848,0\C,8,1.49127,7,121.223,5,-179.75,0\C,9,1.39498,8,119.836,7,88.2397,0\H,10,1.08243,9,119.576,8,0.579786,0\C,10,1.39128,9,121.464,8,-179.346,0\C,12,1.39826,10,119.55,9,-0.0253521,0\C,13,1.39175,12,119.788,10,0.0565537,0\H,14,1.08103,13,119.846,12,179.947,0\C,14,1.38899,13,119.874,12,0.00984415,0\Cl,3,1.73555,2,120.909,1,0.185731,0\Cl,13,1.74355,12,121.655,10,-179.956,0\Cl,4,1.74358,3,121.155,2,179.885,0\Cl,12,1.74492,10,118.858,9,179.972,0\Cl,7,1.75176,5,117.908,4,179.874,0\Cl,16,1.7519,14,118.371,13,179.787,0\\\@

 Total job time:  18737.94s(wall), 18737.06s(cpu) 
 Sat Jan 11 04:20:13 2020

        *************************************************************
        *                                                           *
        *  Thank you very much for using Q-Chem.  Have a nice day.  *
        *                                                           *
        *************************************************************


 
User input: 2 of 2 
 
                  Welcome to Q-Chem
     A Quantum Leap Into The Future Of Chemistry


 Q-Chem 5.2 (devel), Q-Chem, Inc., Pleasanton, CA (2019)

 Yihan Shao,  Zhengting Gan,  E. Epifanovsky,  A. T. B. Gilbert,  M. Wormit,  
 J. Kussmann,  A. W. Lange,  A. Behn,  Jia Deng,  Xintian Feng,  D. Ghosh,  
 M. Goldey,  P. R. Horn,  L. D. Jacobson,  I. Kaliman,  T. Kus,  A. Landau,  
 Jie Liu,  E. I. Proynov,  R. M. Richard,  R. P. Steele,  E. J. Sundstrom,  
 H. L. Woodcock III,  P. M. Zimmerman,  D. Zuev,  B. Albrecht,  E. Alguire,  
 S. A. Baeppler,  D. Barton,  Z. Benda,  Y. A. Bernard,  E. J. Berquist,  
 K. B. Bravaya,  H. Burton,  D. Casanova,  Chun-Min Chang,  Yunqing Chen,  
 A. Chien,  K. D. Closser,  M. P. Coons,  S. Coriani,  S. Dasgupta,  
 A. L. Dempwolff,  M. Diedenhofen,  Hainam Do,  R. G. Edgar,  Po-Tung Fang,  
 S. Faraji,  S. Fatehi,  Qingguo Feng,  K. D. Fenk,  J. Fosso-Tande,  
 J. Gayvert,  Qinghui Ge,  A. Ghysels,  G. Gidofalvi,  J. Gomes,  
 J. Gonthier,  A. Gunina,  D. Hait,  M. W. D. Hanson-Heine,  
 P. H. P. Harbach,  A. W. Hauser,  M. F. Herbst,  J. E. Herr,  
 E. G. Hohenstein,  Z. C. Holden,  Kerwin Hui,  B. C. Huynh,  T.-C. Jagau,  
 Hyunjun Ji,  B. Kaduk,  K. Khistyaev,  Jaehoon Kim,  P. Klunzinger,  K. Koh,  
 D. Kosenkov,  L. Koulias,  T. Kowalczyk,  C. M. Krauter,  A. Kunitsa,  
 Ka Un Lao,  A. Laurent,  K. V. Lawler,  Joonho Lee,  D. Lefrancois,  
 S. Lehtola,  D. S. Levine,  Yi-Pei Li,  You-Sheng Lin,  Fenglai Liu,  
 E. Livshits,  A. Luenser,  P. Manohar,  E. Mansoor,  S. F. Manzer,  
 Shan-Ping Mao,  Yuezhi Mao,  N. Mardirossian,  A. V. Marenich,  
 T. Markovich,  L. A. Martinez-Martinez,  S. A. Maurer,  N. J. Mayhall,  
 S. C. McKenzie,  J.-M. Mewes,  P. Morgante,  A. F. Morrison,  
 J. W. Mullinax,  K. Nanda,  T. S. Nguyen-Beck,  R. Olivares-Amaya,  
 J. A. Parkhill,  Zheng Pei,  T. M. Perrine,  F. Plasser,  P. Pokhilko,  
 S. Prager,  A. Prociuk,  E. Ramos,  D. R. Rehn,  F. Rob,  M. Scheurer,  
 M. Schneider,  N. Sergueev,  S. M. Sharada,  S. Sharma,  D. W. Small,  
 T. Stauch,  T. Stein,  Yu-Chuan Su,  A. J. W. Thom,  A. Tkatchenko,  
 T. Tsuchimochi,  N. M. Tubman,  L. Vogt,  M. L. Vidal,  O. Vydrov,  
 M. A. Watson,  J. Wenzel,  M. de Wergifosse,  T. A. Wesolowski,  A. White,  
 J. Witte,  A. Yamada,  Jun Yang,  K. Yao,  S. Yeganeh,  S. R. Yost,  
 Zhi-Qiang You,  A. Zech,  Igor Ying Zhang,  Xing Zhang,  Yan Zhao,  
 Ying Zhu,  B. R. Brooks,  G. K. L. Chan,  C. J. Cramer,  M. S. Gordon,  
 W. J. Hehre,  A. Klamt,  M. W. Schmidt,  C. D. Sherrill,  D. G. Truhlar,  
 A. Aspuru-Guzik,  R. Baer,  A. T. Bell,  N. A. Besley,  Jeng-Da Chai,  
 A. E. DePrince, III,  R. A. DiStasio Jr.,  A. Dreuw,  B. D. Dunietz,  
 T. R. Furlani,  Chao-Ping Hsu,  Yousung Jung,  Jing Kong,  D. S. Lambrecht,  
 WanZhen Liang,  C. Ochsenfeld,  V. A. Rassolov,  L. V. Slipchenko,  
 J. E. Subotnik,  T. Van Voorhis,  J. M. Herbert,  A. I. Krylov,  
 P. M. W. Gill,  M. Head-Gordon

 Contributors to earlier versions of Q-Chem not listed above: 
 R. D. Adamson,  B. Austin,  J. Baker,  G. J. O. Beran,  K. Brandhorst,  
 S. T. Brown,  E. F. C. Byrd,  A. K. Chakraborty,  C.-L. Cheng,  
 Siu Hung Chien,  D. M. Chipman,  D. L. Crittenden,  H. Dachsel,  
 R. J. Doerksen,  A. D. Dutoi,  L. Fusti-Molnar,  W. A. Goddard III,  
 A. Golubeva-Zadorozhnaya,  S. R. Gwaltney,  G. Hawkins,  A. Heyden,  
 S. Hirata,  G. Kedziora,  F. J. Keil,  C. Kelley,  Jihan Kim,  R. A. King,  
 R. Z. Khaliullin,  P. P. Korambath,  W. Kurlancheek,  A. M. Lee,  M. S. Lee,  
 S. V. Levchenko,  Ching Yeh Lin,  D. Liotard,  R. C. Lochan,  I. Lotan,  
 P. E. Maslen,  N. Nair,  D. P. O'Neill,  D. Neuhauser,  E. Neuscamman,  
 C. M. Oana,  R. Olson,  B. Peters,  R. Peverati,  P. A. Pieniazek,  
 Y. M. Rhee,  J. Ritchie,  M. A. Rohrdanz,  E. Rosta,  N. J. Russ,  
 H. F. Schaefer III,  N. E. Schultz,  N. Shenvi,  A. C. Simmonett,  A. Sodt,  
 D. Stuck,  K. S. Thanthiriwatte,  V. Vanovschi,  Tao Wang,  A. Warshel,  
 C. F. Williams,  Q. Wu,  X. Xu,  W. Zhang

 Please cite Q-Chem as follows:
 Y. Shao et al., Mol. Phys. 113, 184-215 (2015)
 DOI: 10.1080/00268976.2014.952696

 Q-Chem 5.2.1 for Intel X86 EM64T Linux

 Parts of Q-Chem use Armadillo 8.300.2 (Tropical Shenanigans).
 http://arma.sourceforge.net/

 Q-Chem begins on Sat Jan 11 04:20:13 2020  

Host: 
0

     Scratch files written to /scratch/taweetham/qchem2440//
NAlpha2: 194
NElect   194
Mult     1
The previous job contains 0 fragments, simply inherited here

 Q-Chem warning in module libgen/rem_setup.C, line 2168:

 Setting Thresh to 1e-14


Checking the input file for inconsistencies... 	...done.

--------------------------------------------------------------
User input:
--------------------------------------------------------------

$MOLECULE
READ
$END

$REM
   JOB_TYPE 	FREQUENCY
   BASIS 	6-311++G**
   METHOD	B3LYP
   SCF_GUESS_ALWAYS     TRUE
   S2THRESH     15
   THRESH       15
   MEM_TOTAL    10000
$END

--------------------------------------------------------------
 ----------------------------------------------------------------
             Standard Nuclear Orientation (Angstroms)
    I     Atom           X                Y                Z
 ----------------------------------------------------------------
    1      C       0.6609367973    -0.2764109838     0.0612440505
    2      C       1.5153087140     0.8369962587     0.0529851066
    3      Cl      0.8178198394     2.4235210769    -0.1399704043
    4      C       2.9050917759     0.7034399555     0.1902606131
    5      Cl      3.9403332982     2.0963483349     0.1755309702
    6      C       3.4428855133    -0.5808415090     0.3388619531
    7      Cl      5.1606065396    -0.8250454131     0.5116451424
    8      C       2.6188388370    -1.6984655545     0.3530378876
    9      H       3.0465346988    -2.6840133795     0.4690543127
   10      C       1.2475460573    -1.5371347141     0.2158308887
   11      Cl      0.2467484036    -2.9747193771     0.2360070185
   12      C      -0.8157368527    -0.1228591583    -0.0792772462
   13      C      -1.4486375068    -0.1224239610    -1.3263531236
   14      Cl     -0.5087466448    -0.2926999874    -2.7949443676
   15      C      -2.8269649928     0.0094549426    -1.4364148504
   16      H      -3.2986895143     0.0083689776    -2.4090865648
   17      C      -3.6044087486     0.1422491777    -0.2897229623
   18      Cl     -5.3311984777     0.3049472330    -0.4677223198
   19      C      -2.9930958521     0.1423748113     0.9678303327
   20      Cl     -3.9222758797     0.3042663254     2.4358807039
   21      C      -1.6110671159     0.0106216688     1.0589637456
   22      H      -1.1479052762     0.0111295242     2.0372992449
 ----------------------------------------------------------------
 Molecular Point Group                 C1    NOp =  1
 Largest Abelian Subgroup              C1    NOp =  1
 Nuclear Repulsion Energy =        2341.55623725 hartrees
 There are       97 alpha and       97 beta electrons
 Requested basis set is 6-311++G(d,p)
 There are 178 shells and 495 basis functions

 Total QAlloc Memory Limit  10000 MB
 Mega-Array Size       188 MB
 MEM_STATIC part       192 MB
 A cutoff of  1.0D-15 yielded  11616 shell pairs
 There are     99640 function pairs (    107114 Cartesian)
 Smallest overlap matrix eigenvalue = 1.43E-07
 Linear dependence detected in AO basis
 Number of orthogonalized atomic orbitals = 490
 Maximum deviation from orthogonality = 6.642E-10
 Guess from superposition of atomic densities
 Warning:  Energy on first SCF cycle will be non-variational
 SAD guess density has 194.000000 electrons

 -----------------------------------------------------------------------
  General SCF calculation program by
  Eric Jon Sundstrom, Paul Horn, Yuezhi Mao, Dmitri Zuev, Alec White,
  David Stuck, Shaama M.S., Shane Yost, Joonho Lee, David Small,
  Daniel Levine, Susi Lehtola, Hugh Burton, Evgeny Epifanovsky,
  Bang C. Huynh
 -----------------------------------------------------------------------
 Exchange:     0.2000 Hartree-Fock + 0.0800 Slater + 0.7200 B88
 Correlation:  0.1900 VWN1RPA + 0.8100 LYP
 Using SG-1 standard quadrature grid
 A restricted SCF calculation will be
 performed using DIIS
 SCF converges when DIIS error is below 1.0e-08
 ---------------------------------------
  Cycle       Energy         DIIS error
 ---------------------------------------
    1   -3685.2013146303      2.73e-02  
    2   -3680.6351168053      1.95e-03  
    3   -3680.5589643216      2.42e-03  
    4   -3680.7361609994      6.34e-04  
    5   -3680.7469173483      2.95e-04  
    6   -3680.7493858823      9.29e-05  
    7   -3680.7496162920      3.17e-05  
    8   -3680.7496442658      9.42e-06  
    9   -3680.7496466783      3.42e-06  
   10   -3680.7496470363      8.54e-07  
   11   -3680.7496470574      2.53e-07  
   12   -3680.7496470591      1.08e-07  
   13   -3680.7496470594      3.40e-08  
   14   -3680.7496470594      1.04e-08  
   15   -3680.7496470596      3.70e-09  Convergence criterion met
 ---------------------------------------
 SCF time:   CPU 871.25s  wall 872.00s 
 SCF   energy in the final basis set =    -3680.7496470596
 Total energy in the final basis set =    -3680.7496470596

 --------------------------------------------------------------

                    Orbital Energies (a.u.)
 --------------------------------------------------------------

 Alpha MOs
 -- Occupied --
********-101.5822-101.5822-101.5807-101.5779-101.5764-101.5764 -10.2855
-10.2828 -10.2821 -10.2787 -10.2754 -10.2718 -10.2715 -10.2439 -10.2359
-10.2266 -10.2233 -10.2228  -9.4974  -9.4969  -9.4968  -9.4954  -9.4925
 -9.4910  -9.4909  -7.2622  -7.2619  -7.2618  -7.2602  -7.2572  -7.2558
 -7.2558  -7.2523  -7.2518  -7.2517  -7.2517  -7.2510  -7.2507  -7.2502
 -7.2495  -7.2473  -7.2467  -7.2459  -7.2458  -7.2453  -7.2451  -0.9656
 -0.9474  -0.9183  -0.9110  -0.9030  -0.8823  -0.8766  -0.8500  -0.8410
 -0.8037  -0.7677  -0.7572  -0.7396  -0.6666  -0.6513  -0.6404  -0.6123
 -0.5562  -0.5527  -0.5376  -0.5265  -0.5003  -0.4901  -0.4741  -0.4722
 -0.4672  -0.4623  -0.4509  -0.4426  -0.4281  -0.4174  -0.4139  -0.4031
 -0.3940  -0.3912  -0.3694  -0.3616  -0.3600  -0.3504  -0.3492  -0.3445
 -0.3390  -0.3351  -0.3322  -0.3290  -0.3237  -0.2861  -0.2828  -0.2724
 -0.2669
 -- Virtual --
 -0.0667  -0.0636  -0.0587  -0.0532  -0.0501  -0.0301  -0.0109  -0.0058
 -0.0001   0.0035   0.0090   0.0109   0.0215   0.0228   0.0248   0.0342
  0.0412   0.0442   0.0496   0.0515   0.0565   0.0604   0.0663   0.0674
  0.0694   0.0810   0.0813   0.0839   0.0875   0.0918   0.0922   0.0951
  0.1004   0.1044   0.1052   0.1089   0.1132   0.1145   0.1156   0.1176
  0.1196   0.1227   0.1243   0.1273   0.1308   0.1346   0.1377   0.1395
  0.1443   0.1502   0.1529   0.1567   0.1643   0.1655   0.1656   0.1711
  0.1739   0.1768   0.1805   0.1864   0.1941   0.1952   0.2023   0.2080
  0.2095   0.2135   0.2159   0.2225   0.2243   0.2288   0.2310   0.2350
  0.2391   0.2429   0.2454   0.2485   0.2492   0.2548   0.2577   0.2604
  0.2655   0.2691   0.2722   0.2743   0.2761   0.2831   0.2855   0.2883
  0.2952   0.2967   0.3004   0.3076   0.3133   0.3186   0.3246   0.3250
  0.3365   0.3505   0.3605   0.3892   0.4033   0.4085   0.4326   0.4338
  0.4362   0.4423   0.4456   0.4481   0.4541   0.4568   0.4580   0.4679
  0.4688   0.4733   0.4815   0.4841   0.4881   0.4939   0.5011   0.5037
  0.5144   0.5244   0.5245   0.5397   0.5524   0.5629   0.5686   0.5709
  0.5749   0.5796   0.5915   0.5933   0.6020   0.6090   0.6107   0.6164
  0.6245   0.6299   0.6344   0.6379   0.6450   0.6523   0.6578   0.6713
  0.6733   0.6788   0.6894   0.6950   0.7032   0.7180   0.7315   0.7734
  0.7788   0.7881   0.7931   0.8142   0.8180   0.8230   0.8304   0.8325
  0.8359   0.8375   0.8391   0.8424   0.8440   0.8455   0.8477   0.8525
  0.8562   0.8579   0.8597   0.8639   0.8714   0.8823   0.8892   0.8953
  0.8985   0.9005   0.9031   0.9120   0.9133   0.9189   0.9236   0.9293
  0.9381   0.9406   0.9446   0.9489   0.9519   0.9570   0.9626   0.9656
  0.9700   0.9815   0.9908   1.0020   1.0115   1.0189   1.0275   1.0357
  1.0501   1.0608   1.0818   1.1028   1.1413   1.1511   1.1656   1.1855
  1.2086   1.2135   1.2215   1.2239   1.2331   1.2452   1.2549   1.2615
  1.2721   1.2762   1.2820   1.2921   1.2943   1.3113   1.3255   1.3368
  1.3542   1.3618   1.3767   1.4182   1.4443   1.4720   1.4740   1.4851
  1.5461   1.5547   1.5654   1.5702   1.5816   1.5877   1.6286   1.6321
  1.6714   1.6825   1.7207   1.7361   1.7456   1.7644   1.7817   1.8006
  1.8070   1.8203   1.8270   1.8391   1.8510   1.8632   1.9124   1.9280
  1.9369   1.9431   1.9811   1.9967   2.0186   2.0193   2.0319   2.0630
  2.0804   2.1078   2.1254   2.1583   2.2000   2.2251   2.2290   2.2345
  2.2383   2.2496   2.2598   2.2609   2.2723   2.2855   2.2977   2.3101
  2.3161   2.3410   2.3485   2.3884   2.4058   2.4201   2.4236   2.4357
  2.4498   2.4613   2.4857   2.5102   2.5128   2.5191   2.5375   2.5509
  2.5673   2.5960   2.6049   2.6095   2.6195   2.6575   2.6700   2.6858
  2.6984   2.7130   2.7403   2.7452   2.7486   2.7695   2.7730   2.8099
  2.8232   2.8274   2.8465   2.8856   2.9614   2.9704   3.0493   3.0735
  3.0859   3.0912   3.1110   3.1190   3.1387   3.1503   3.1989   3.2209
  3.2492   3.2792   3.3516   3.3925   3.4645   3.5308   3.5555   3.6434
  3.7190   3.7644   3.8173   3.8891   3.9308   4.0182   4.1206   4.3154
  4.7973   4.8080   9.7526   9.7627   9.7892   9.7942   9.8062   9.8344
  9.8508  23.3273  23.4843  23.8086  23.8259  23.8378  23.8835  23.9256
 23.9374  24.0120  24.0543  24.0762  24.1260  25.7709  25.7789  25.8124
 25.8534  25.8616  25.9438  25.9693  26.0848  26.0973  26.1308  26.1481
 26.2568  26.3621  26.3852  26.4979  26.5152  26.6521  26.6812  26.7657
 26.8262  27.0387 215.7438 215.7552 215.7851 215.7901 215.8058 215.8429
215.8599
 --------------------------------------------------------------

          Ground-State Mulliken Net Atomic Charges

     Atom                 Charge (a.u.)
  ----------------------------------------
      1 C                    -0.338145
      2 C                    -1.420747
      3 Cl                    0.613990
      4 C                     0.818270
      5 Cl                    0.592354
      6 C                    -0.164089
      7 Cl                    0.571402
      8 C                    -0.558017
      9 H                     0.238105
     10 C                    -0.516093
     11 Cl                    0.453283
     12 C                    -0.199267
     13 C                    -0.661184
     14 Cl                    0.402548
     15 C                    -0.243026
     16 H                     0.239156
     17 C                     0.148028
     18 Cl                    0.536226
     19 C                    -0.221893
     20 Cl                    0.604431
     21 C                    -1.119640
     22 H                     0.224308
  ----------------------------------------
  Sum of atomic charges =     0.000000

 -----------------------------------------------------------------
                    Cartesian Multipole Moments
 -----------------------------------------------------------------
    Charge (ESU x 10^10)
                 0.0000
    Dipole Moment (Debye)
         X       0.4758      Y      -0.7976      Z       0.0900
       Tot       0.9331
    Quadrupole Moments (Debye-Ang)
        XX    -161.2728     XY      -3.0097     YY    -156.8405
        XZ       3.6491     YZ      -0.6658     ZZ    -155.8178
    Octopole Moments (Debye-Ang^2)
       XXX      16.1282    XXY      -7.9614    XYY      11.2687
       YYY       5.8029    XXZ     -15.4378    XYZ      -1.1297
       YYZ       0.4519    XZZ      -6.9697    YZZ       3.1062
       ZZZ      -1.2290
    Hexadecapole Moments (Debye-Ang^3)
      XXXX   -9055.8414   XXXY      -4.9394   XXYY   -1801.6115
      XYYY      16.7476   YYYY   -1884.5822   XXXZ      42.4243
      XXYZ      -5.3656   XYYZ       0.3181   YYYZ      -7.0950
      XXZZ   -1741.5754   XYZZ       1.9442   YYZZ    -591.8420
      XZZZ     -23.1830   YZZZ       7.1168   ZZZZ   -1471.8261
 -----------------------------------------------------------------
 Calculating MO derivatives via CPSCF
    1     0    69    0.0177284  
    2     0    69    0.0052335  
    3     0    69    0.0006978  
    4     0    69    0.0000629  
    5    58    11    0.0000041  
    6    69     0    0.0000002  Converged
 Time for AOints: 1473.5 s (CPU) 1473.6 s (wall)
 ------------------------------------------------------------------------------
                     AOints        : Timing summary (seconds)
 ------------------------------------------------------------------------------
     job step          cpu (% of tot)      sys (% of tot)     wall (% of tot)
 ------------------------------------------------------------------------------
  AOints            0.1473E+04 (10.2)   0.2400E-04 ( 6.2)   0.1474E+04 (10.2)
 ------------------------------------------------------------------------------
   Grand Totals     0.1446E+05          0.3860E-03          0.1446E+05
 ------------------------------------------------------------------------------
 Polarizability Matrix (a.u.)
            1           2           3
    1-319.4377562   1.1158257   5.4133363
    2   1.1158257-197.6376694   0.8517481
    3   5.4133363   0.8517481-182.1411889
 Calculating analytic Hessian of the SCF energy

 Direct stationary perturbation theory relativistic correction:

 rels  =       5.538017726034
 relv  =     -21.425078292699
 rel2e =       5.947479204463
 E_rel =      -9.939581362203

 Hessian of the SCF Energy
            1           2           3           4           5           6
    1   0.6378470  -0.0069981   0.0446314  -0.1835144  -0.1203763  -0.0028985
    2  -0.0069981   0.6089181  -0.0364272  -0.0600486  -0.2103775   0.0059759
    3   0.0446314  -0.0364272   0.1751968  -0.0072024   0.0002167  -0.0581981
    4  -0.1835144  -0.0600486  -0.0072024   0.5860970   0.0418943   0.0415508
    5  -0.1203763  -0.2103775   0.0002167   0.0418943   0.5104938  -0.0274689
    6  -0.0028985   0.0059759  -0.0581981   0.0415508  -0.0274689   0.1214946
    7   0.0063093  -0.0051398   0.0004237  -0.0583086   0.0418997  -0.0070546
    8   0.0142462  -0.0424710   0.0052689   0.0453950  -0.1398355   0.0136421
    9  -0.0007794   0.0033667   0.0041371  -0.0075659   0.0137671  -0.0251899
   10  -0.0326278  -0.0669112   0.0017738  -0.2861171   0.0472959  -0.0256031
   11  -0.0162886   0.0411769  -0.0045596  -0.0151910  -0.0970203   0.0024898
   12  -0.0020877  -0.0087164   0.0044224  -0.0200849   0.0076992  -0.0576759
   13  -0.0022239   0.0043602  -0.0009096  -0.0243928  -0.0317876   0.0000638
   14   0.0009193   0.0017054   0.0002406  -0.0108510  -0.0125786   0.0003501
   15  -0.0006065   0.0005090   0.0036123  -0.0016350  -0.0016965   0.0026087
   16   0.0006105  -0.0077840   0.0007736  -0.0142356   0.0289831  -0.0039513
   17  -0.0065855  -0.0678966   0.0047748   0.0885238   0.0204661   0.0060972
   18   0.0004309   0.0046336  -0.0000145  -0.0083987   0.0013102   0.0025897
   19  -0.0020300   0.0012065   0.0000423   0.0029869   0.0015221  -0.0001979
   20   0.0002289   0.0011857  -0.0001870  -0.0026155  -0.0036310   0.0003508
   21  -0.0001075  -0.0000660  -0.0009380   0.0001066   0.0007067   0.0036657
   22  -0.0129191   0.0754283  -0.0077702  -0.0577145  -0.0245959  -0.0028144
   23   0.0310480   0.0198691   0.0019971  -0.0240805  -0.0097697  -0.0013954
   24  -0.0042058   0.0055699   0.0053768  -0.0033290  -0.0013499   0.0001240
   25  -0.0049192  -0.0007291  -0.0008630  -0.0009136  -0.0007976   0.0000782
   26  -0.0002916   0.0013452   0.0002650  -0.0006484   0.0002340  -0.0001599
   27  -0.0008752   0.0002539   0.0049699   0.0001098  -0.0001858  -0.0010659
   28  -0.1498321   0.0482394  -0.0122997   0.0643911   0.0156369   0.0033606
   29   0.1074707  -0.2518792   0.0259510  -0.0438553  -0.0627231   0.0020542
   30  -0.0173741   0.0204449  -0.0630993   0.0080170   0.0064710   0.0064108
   31   0.0024398  -0.0019923  -0.0001861  -0.0015847   0.0011618  -0.0005206
   32  -0.0237517  -0.0354520   0.0007567   0.0049349   0.0003434   0.0006275
   33   0.0019123   0.0028010   0.0039997  -0.0007709   0.0004566   0.0036902
   34  -0.2154708   0.0151481  -0.0143760  -0.0251924  -0.0087134  -0.0008232
   35   0.0147426  -0.0777450   0.0019180  -0.0236685   0.0072115  -0.0028820
   36  -0.0133620   0.0017907  -0.0795069  -0.0010551  -0.0003511   0.0034658
   37  -0.0183725   0.0007933  -0.0280872  -0.0007630   0.0032504  -0.0005869
   38   0.0019677   0.0030298   0.0028743  -0.0003701  -0.0011719   0.0013439
   39  -0.0113723   0.0010236   0.0017831   0.0030087  -0.0007575  -0.0008467
   40  -0.0017060  -0.0002507  -0.0024595   0.0005433  -0.0002274  -0.0010335
   41  -0.0000048  -0.0021858   0.0002587  -0.0006006  -0.0001834  -0.0004932
   42   0.0026325  -0.0002113  -0.0007868  -0.0008731   0.0006439  -0.0009051
   43   0.0012055   0.0003371  -0.0019480  -0.0004621   0.0004173   0.0001706
   44   0.0004099   0.0054030  -0.0003401   0.0008568  -0.0003686   0.0002362
   45  -0.0015883  -0.0004662  -0.0045716  -0.0001980   0.0010724  -0.0001591
   46  -0.0000777  -0.0000419  -0.0012026  -0.0001303   0.0003189  -0.0000467
   47   0.0000215   0.0002324   0.0001137   0.0001106   0.0001104  -0.0000958
   48   0.0001519  -0.0000139   0.0002238  -0.0000083   0.0000125   0.0000270
   49  -0.0007493  -0.0000369   0.0002688   0.0002486  -0.0001670   0.0000316
   50  -0.0000764  -0.0009688  -0.0000617  -0.0002346   0.0002709  -0.0001676
   51  -0.0008722   0.0000189  -0.0017226   0.0000915  -0.0001772   0.0003187
   52   0.0012679  -0.0000921   0.0001013  -0.0003637   0.0004881  -0.0000903
   53  -0.0001600  -0.0003741   0.0000350   0.0000057  -0.0000639   0.0000566
   54   0.0001845   0.0000135   0.0001734  -0.0000331   0.0000664  -0.0000319
   55   0.0014903   0.0007027   0.0027843  -0.0004187   0.0003381  -0.0002530
   56   0.0007602   0.0066760  -0.0007932   0.0010777  -0.0004635  -0.0003102
   57   0.0033192  -0.0005989  -0.0023274  -0.0001217   0.0000986  -0.0000665
   58  -0.0000169   0.0000317   0.0011010  -0.0001169   0.0004977  -0.0000834
   59  -0.0000057   0.0001086  -0.0001158   0.0000699  -0.0000496   0.0001138
   60  -0.0003407   0.0000190  -0.0003937   0.0000531  -0.0004517   0.0000655
   61  -0.0278257   0.0042221   0.0248721   0.0000511   0.0032433   0.0004766
   62   0.0033767   0.0036119  -0.0023660   0.0000480  -0.0015984  -0.0005001
   63   0.0047067  -0.0003205   0.0068638  -0.0021615  -0.0001749  -0.0003690
   64   0.0011101  -0.0004420   0.0005257  -0.0000870  -0.0002794   0.0002232
   65  -0.0006539  -0.0039144   0.0001765  -0.0007536   0.0007074   0.0001333
   66  -0.0015009   0.0003971   0.0008021   0.0005020   0.0000931   0.0000500
            7           8           9          10          11          12
    1   0.0063093   0.0142462  -0.0007794  -0.0326278  -0.0162886  -0.0020877
    2  -0.0051398  -0.0424710   0.0033667  -0.0669112   0.0411769  -0.0087164
    3   0.0004237   0.0052689   0.0041371   0.0017738  -0.0045596   0.0044224
    4  -0.0583086   0.0453950  -0.0075659  -0.2861171  -0.0151910  -0.0200849
    5   0.0418997  -0.1398355   0.0137671   0.0472959  -0.0970203   0.0076992
    6  -0.0070546   0.0136421  -0.0251899  -0.0256031   0.0024898  -0.0576759
    7   0.0813104  -0.0649851   0.0122865  -0.0155161   0.0331285  -0.0044512
    8  -0.0649851   0.2034126  -0.0218501   0.0109793  -0.0222990   0.0031039
    9   0.0122865  -0.0218501   0.0147333  -0.0024507   0.0049892   0.0027576
   10  -0.0155161   0.0109793  -0.0024507   0.5645301  -0.0342878   0.0444835
   11   0.0331285  -0.0222990   0.0049892  -0.0342878   0.5520152  -0.0381785
   12  -0.0044512   0.0031039   0.0027576   0.0444835  -0.0381785   0.1131514
   13  -0.0077714  -0.0026002  -0.0005132  -0.0846963  -0.0627498  -0.0008869
   14   0.0048828   0.0033544   0.0001419  -0.0626056  -0.1241547   0.0023293
   15  -0.0010306  -0.0005482  -0.0008715  -0.0008639   0.0023995  -0.0215320
   16  -0.0029247  -0.0001867  -0.0005759  -0.1251890   0.1008251  -0.0142651
   17  -0.0043369   0.0032468  -0.0002139   0.0380719  -0.2654887   0.0198218
   18  -0.0002762   0.0000445   0.0037429  -0.0093103   0.0253616  -0.0580919
   19  -0.0010601   0.0007656  -0.0001556  -0.0316762   0.0042213  -0.0034314
   20   0.0013867  -0.0004319   0.0001625   0.0270891  -0.0038789   0.0029563
   21  -0.0002034   0.0001030   0.0000445  -0.0052441   0.0009345   0.0026116
   22   0.0004662   0.0013490  -0.0000973   0.0586671  -0.0392268   0.0078749
   23   0.0013625  -0.0021177   0.0001894   0.0110150  -0.0510659   0.0055803
   24   0.0000224   0.0002394  -0.0009810   0.0038672   0.0009129   0.0060769
   25   0.0000852   0.0000385   0.0000090  -0.0018343  -0.0021221  -0.0004601
   26  -0.0000063   0.0000880  -0.0000110  -0.0029672  -0.0011449   0.0002456
   27   0.0000102  -0.0000340  -0.0000538  -0.0004081   0.0003351   0.0050427
   28  -0.0017255  -0.0050841   0.0000208  -0.0474244   0.0348795  -0.0068159
   29  -0.0016331   0.0022685  -0.0001793   0.0340122  -0.0251836   0.0047363
   30  -0.0003591  -0.0002595   0.0038689  -0.0063404   0.0047920  -0.0016545
   31   0.0003497  -0.0001083   0.0000103   0.0014236  -0.0012964   0.0002875
   32  -0.0003225  -0.0020086   0.0001301  -0.0004176   0.0001322  -0.0001198
   33   0.0000365   0.0001784   0.0001037   0.0001387  -0.0001440  -0.0007120
   34  -0.0020709   0.0027923  -0.0003964   0.0009087  -0.0024082  -0.0000421
   35  -0.0034854  -0.0021768  -0.0000641  -0.0016921  -0.0030631   0.0006127
   36   0.0003434  -0.0000579  -0.0022644  -0.0003879   0.0002874   0.0056875
   37   0.0001569  -0.0014657  -0.0006622  -0.0006002   0.0001111   0.0008300
   38  -0.0015433  -0.0006815  -0.0007023   0.0002594  -0.0002332  -0.0002581
   39   0.0002326   0.0006316  -0.0002753   0.0000998   0.0001650  -0.0000923
   40  -0.0001384   0.0002039  -0.0001655   0.0003825   0.0001844   0.0001673
   41  -0.0000280   0.0002894  -0.0001484   0.0001099  -0.0001116   0.0001878
   42   0.0000644  -0.0000628   0.0002658   0.0001574  -0.0000928  -0.0000199
   43   0.0003296   0.0000853   0.0003222   0.0000257   0.0000985   0.0000405
   44   0.0000637   0.0000085  -0.0000849  -0.0000397   0.0002550   0.0001395
   45   0.0002271  -0.0004317  -0.0001190  -0.0000531   0.0001261   0.0001943
   46   0.0000533  -0.0001288  -0.0000105  -0.0000191   0.0000244   0.0000654
   47  -0.0000031  -0.0001156   0.0000426   0.0000025   0.0000027  -0.0000358
   48  -0.0000037  -0.0000001   0.0000034  -0.0000130  -0.0000272  -0.0000273
   49  -0.0000237  -0.0000557  -0.0000133  -0.0000905  -0.0003983  -0.0000288
   50   0.0002187   0.0000599   0.0001189   0.0000831  -0.0000617  -0.0001729
   51  -0.0000592   0.0000790   0.0002575  -0.0000249  -0.0000932   0.0000448
   52  -0.0001033  -0.0001747   0.0000041   0.0001218   0.0002570   0.0000522
   53  -0.0000014   0.0000235  -0.0000256  -0.0000176  -0.0000344  -0.0000246
   54  -0.0000119  -0.0000207   0.0000024   0.0000102   0.0000417   0.0000370
   55   0.0005199   0.0000427  -0.0003131  -0.0001487  -0.0001294  -0.0000247
   56  -0.0000111  -0.0000177   0.0000562  -0.0000661   0.0003528   0.0006717
   57  -0.0001317   0.0000565  -0.0002646   0.0001088   0.0003027   0.0001566
   58   0.0000194  -0.0001751   0.0000665   0.0000642   0.0002004  -0.0000651
   59  -0.0000129  -0.0000029  -0.0000083  -0.0000081  -0.0000388  -0.0001018
   60   0.0000296   0.0001490  -0.0000311  -0.0000823  -0.0002601  -0.0000151
   61   0.0000457  -0.0010410   0.0009654  -0.0000805   0.0002748  -0.0011161
   62  -0.0016749  -0.0003755   0.0003565   0.0001543  -0.0000558  -0.0004697
   63  -0.0000749  -0.0002840   0.0001431   0.0000900   0.0000248  -0.0002878
   64  -0.0000037   0.0001077   0.0000148  -0.0001063  -0.0001042  -0.0000401
   65   0.0002406  -0.0002177  -0.0000330  -0.0000578  -0.0001025  -0.0000060
   66  -0.0000194   0.0000526  -0.0000096   0.0000546   0.0002002  -0.0000743
           13          14          15          16          17          18
    1  -0.0022239   0.0009193  -0.0006065   0.0006105  -0.0065855   0.0004309
    2   0.0043602   0.0017054   0.0005090  -0.0077840  -0.0678966   0.0046336
    3  -0.0009096   0.0002406   0.0036123   0.0007736   0.0047748  -0.0000145
    4  -0.0243928  -0.0108510  -0.0016350  -0.0142356   0.0885238  -0.0083987
    5  -0.0317876  -0.0125786  -0.0016965   0.0289831   0.0204661   0.0013102
    6   0.0000638   0.0003501   0.0026087  -0.0039513   0.0060972   0.0025897
    7  -0.0077714   0.0048828  -0.0010306  -0.0029247  -0.0043369  -0.0002762
    8  -0.0026002   0.0033544  -0.0005482  -0.0001867   0.0032468   0.0000445
    9  -0.0005132   0.0001419  -0.0008715  -0.0005759  -0.0002139   0.0037429
   10  -0.0846963  -0.0626056  -0.0008639  -0.1251890   0.0380719  -0.0093103
   11  -0.0627498  -0.1241547   0.0023995   0.1008251  -0.2654887   0.0253616
   12  -0.0008869   0.0023293  -0.0215320  -0.0142651   0.0198218  -0.0580919
   13   0.1200474   0.0908192   0.0029397  -0.0018630  -0.0043005  -0.0000668
   14   0.0908192   0.1759339  -0.0047638  -0.0263959  -0.0358123   0.0006445
   15   0.0029397  -0.0047638   0.0111818   0.0015878   0.0026917   0.0028794
   16  -0.0018630  -0.0263959   0.0015878   0.5092580   0.0306167   0.0331384
   17  -0.0043005  -0.0358123   0.0026917   0.0306167   0.6233062  -0.0371572
   18  -0.0000668   0.0006445   0.0028794   0.0331384  -0.0371572   0.1182483
   19   0.0016237   0.0002085   0.0002564  -0.1560420   0.0172260  -0.0133410
   20   0.0070216  -0.0051861   0.0009501   0.0134166  -0.0403557   0.0025692
   21  -0.0002920   0.0003559  -0.0010044  -0.0129592   0.0028142  -0.0235133
   22   0.0004066   0.0057454  -0.0007459  -0.1745361  -0.0675692  -0.0052409
   23   0.0015763  -0.0014460   0.0005270  -0.1331990  -0.2646238   0.0043691
   24  -0.0004524   0.0008985   0.0035649  -0.0000615   0.0103146  -0.0574174
   25  -0.0000082  -0.0013790   0.0000831   0.0092262  -0.0187424   0.0020262
   26  -0.0000039  -0.0007904   0.0000804   0.0106232  -0.0178502   0.0025791
   27  -0.0000267  -0.0000363   0.0002826  -0.0002925  -0.0000453   0.0029364
   28   0.0000485  -0.0001991   0.0000922  -0.0432120  -0.0775964   0.0018492
   29   0.0001052   0.0005623  -0.0000585  -0.0177856   0.0437525  -0.0045847
   30   0.0001328  -0.0000683  -0.0007152  -0.0030183  -0.0095323   0.0054266
   31  -0.0006367  -0.0010963   0.0000502  -0.0011874   0.0048611  -0.0008885
   32  -0.0010397  -0.0013211   0.0000060   0.0011926   0.0021729   0.0002745
   33   0.0000357  -0.0000149  -0.0002380  -0.0005944   0.0004863   0.0042360
   34   0.0000084   0.0004302  -0.0000937  -0.0007994   0.0000923  -0.0000428
   35  -0.0014207  -0.0003672  -0.0000958  -0.0002373  -0.0013085  -0.0000920
   36  -0.0000264   0.0000029   0.0002169   0.0002347   0.0000132  -0.0011391
   37  -0.0002979  -0.0001618   0.0000632   0.0003825  -0.0001243  -0.0002459
   38   0.0000081   0.0001006  -0.0000229  -0.0000650   0.0002065   0.0002403
   39   0.0006466   0.0004347   0.0000644  -0.0003259   0.0001795   0.0000673
   40   0.0000660  -0.0000063  -0.0000063   0.0000030   0.0000181   0.0000998
   41  -0.0000457  -0.0000158  -0.0000204   0.0000086   0.0000946  -0.0000827
   42  -0.0002118  -0.0001629  -0.0000430   0.0000405  -0.0000333   0.0000676
   43  -0.0000212  -0.0000764  -0.0000305   0.0001308  -0.0000162   0.0000252
   44   0.0001257  -0.0000019  -0.0000404   0.0000188   0.0000241  -0.0002479
   45  -0.0000833  -0.0000808   0.0000218   0.0000602  -0.0000636  -0.0000465
   46  -0.0000380  -0.0000342   0.0000037   0.0000367  -0.0000201  -0.0000182
   47  -0.0000030  -0.0000061   0.0000100  -0.0000044  -0.0000107   0.0000089
   48   0.0000048   0.0000083   0.0000012  -0.0000037   0.0000060   0.0000044
   49   0.0002614   0.0002558   0.0000074  -0.0004570   0.0001539  -0.0000055
   50  -0.0000838  -0.0000135   0.0000282   0.0000104  -0.0000285   0.0002265
   51   0.0001227   0.0001049  -0.0000309  -0.0001557   0.0000560  -0.0000221
   52  -0.0003241  -0.0002636  -0.0000140   0.0004611  -0.0001678   0.0000049
   53   0.0000241   0.0000268   0.0000027  -0.0000443   0.0000119   0.0000028
   54  -0.0000432  -0.0000386  -0.0000064   0.0000643  -0.0000234  -0.0000262
   55   0.0000879   0.0000531   0.0000334  -0.0001173   0.0000634  -0.0000265
   56   0.0001550  -0.0000352  -0.0000646   0.0000966   0.0000690  -0.0003103
   57  -0.0003575  -0.0002923   0.0000063   0.0005177  -0.0001819  -0.0000120
   58  -0.0001416  -0.0001423  -0.0000118   0.0002361  -0.0000886   0.0000542
   59   0.0000252   0.0000367   0.0000166  -0.0000476  -0.0000122   0.0000433
   60   0.0001936   0.0001725   0.0000147  -0.0003115   0.0001260  -0.0000234
   61  -0.0001651  -0.0001441  -0.0000754   0.0003072  -0.0001313   0.0002248
   62  -0.0000924   0.0001010   0.0001040  -0.0000382   0.0000630   0.0001757
   63  -0.0002333  -0.0001685  -0.0000119   0.0000042  -0.0000762   0.0001067
   64   0.0000297   0.0000412  -0.0000037  -0.0000858   0.0000470   0.0000101
   65  -0.0000936  -0.0000919  -0.0000140  -0.0000029  -0.0000263  -0.0000085
   66  -0.0000360  -0.0000582  -0.0000015   0.0000913  -0.0000569  -0.0000010
           19          20          21          22          23          24
    1  -0.0020300   0.0002289  -0.0001075  -0.0129191   0.0310480  -0.0042058
    2   0.0012065   0.0011857  -0.0000660   0.0754283   0.0198691   0.0055699
    3   0.0000423  -0.0001870  -0.0009380  -0.0077702   0.0019971   0.0053768
    4   0.0029869  -0.0026155   0.0001066  -0.0577145  -0.0240805  -0.0033290
    5   0.0015221  -0.0036310   0.0007067  -0.0245959  -0.0097697  -0.0013499
    6  -0.0001979   0.0003508   0.0036657  -0.0028144  -0.0013954   0.0001240
    7  -0.0010601   0.0013867  -0.0002034   0.0004662   0.0013625   0.0000224
    8   0.0007656  -0.0004319   0.0001030   0.0013490  -0.0021177   0.0002394
    9  -0.0001556   0.0001625   0.0000445  -0.0000973   0.0001894  -0.0009810
   10  -0.0316762   0.0270891  -0.0052441   0.0586671   0.0110150   0.0038672
   11   0.0042213  -0.0038789   0.0009345  -0.0392268  -0.0510659   0.0009129
   12  -0.0034314   0.0029563   0.0026116   0.0078749   0.0055803   0.0060769
   13   0.0016237   0.0070216  -0.0002920   0.0004066   0.0015763  -0.0004524
   14   0.0002085  -0.0051861   0.0003559   0.0057454  -0.0014460   0.0008985
   15   0.0002564   0.0009501  -0.0010044  -0.0007459   0.0005270   0.0035649
   16  -0.1560420   0.0134166  -0.0129592  -0.1745361  -0.1331990  -0.0000615
   17   0.0172260  -0.0403557   0.0028142  -0.0675692  -0.2646238   0.0103146
   18  -0.0133410   0.0025692  -0.0235133  -0.0052409   0.0043691  -0.0574174
   19   0.2276927  -0.0235399   0.0211910  -0.0444205   0.0017315  -0.0045048
   20  -0.0235399   0.0478290  -0.0049084  -0.0210938   0.0058382  -0.0020195
   21   0.0211910  -0.0049084   0.0130932  -0.0026898   0.0000749   0.0043311
   22  -0.0444205  -0.0210938  -0.0026898   0.6764305  -0.0308772   0.0526696
   23   0.0017315   0.0058382   0.0000749  -0.0308772   0.7342777  -0.0515093
   24  -0.0045048  -0.0020195   0.0043311   0.0526696  -0.0515093   0.1282034
   25   0.0004107  -0.0011845   0.0003680  -0.0994436   0.1063843  -0.0142333
   26   0.0008690   0.0010509  -0.0002000   0.1062317  -0.2983501   0.0305797
   27   0.0002208  -0.0003732  -0.0027405  -0.0140850   0.0304462  -0.0369873
   28   0.0043896  -0.0001096  -0.0000582  -0.3214790   0.0710505  -0.0294141
   29  -0.0035408  -0.0024023   0.0002568   0.0063707  -0.1166823   0.0054021
   30   0.0002230   0.0005200   0.0045863  -0.0251535   0.0109296  -0.0622294
   31  -0.0015221  -0.0006483  -0.0000841  -0.0264826  -0.0373358   0.0000409
   32  -0.0007835  -0.0001478  -0.0000484  -0.0128747  -0.0113336  -0.0000017
   33  -0.0000686  -0.0000331   0.0000583  -0.0016270  -0.0021091   0.0045544
   34   0.0009315  -0.0001312   0.0001009   0.0017549   0.0006778  -0.0002043
   35   0.0000002   0.0001759  -0.0000367   0.0013203  -0.0046795   0.0010327
   36   0.0000583  -0.0000327  -0.0001441  -0.0006012   0.0012517   0.0054178
   37  -0.0004706   0.0000665  -0.0000252  -0.0006928   0.0005450   0.0007283
   38   0.0000888  -0.0000202   0.0000091  -0.0000216  -0.0002054  -0.0003128
   39   0.0005411  -0.0000794   0.0000286   0.0003988  -0.0009431  -0.0000817
   40  -0.0000579   0.0000111  -0.0000219   0.0002802  -0.0002662   0.0001225
   41  -0.0000067   0.0000031   0.0000022  -0.0001785  -0.0000537  -0.0000301
   42  -0.0002192   0.0000256  -0.0000126   0.0000288   0.0003238  -0.0000092
   43  -0.0001014   0.0000125  -0.0000109  -0.0000118   0.0000645   0.0000222
   44  -0.0000229   0.0000094  -0.0000009   0.0000104   0.0003048   0.0002389
   45  -0.0002221   0.0000332  -0.0000199  -0.0000785   0.0000745   0.0002307
   46  -0.0000665   0.0000089  -0.0000080  -0.0000351   0.0000584   0.0000727
   47   0.0000077  -0.0000060   0.0000007   0.0000018  -0.0000156   0.0000087
   48   0.0000191  -0.0000035   0.0000034  -0.0000013   0.0000163  -0.0000293
   49   0.0004391  -0.0000784   0.0000466   0.0001665  -0.0000599  -0.0000252
   50  -0.0000112  -0.0000120   0.0000062  -0.0000667  -0.0001124  -0.0002124
   51   0.0001663  -0.0000266   0.0000119   0.0000456  -0.0000739   0.0000638
   52  -0.0004292   0.0000724  -0.0000467  -0.0001276   0.0002213   0.0000008
   53   0.0000430  -0.0000065   0.0000007   0.0000171  -0.0000214   0.0000275
   54  -0.0000598   0.0000097  -0.0000037  -0.0000196   0.0000281   0.0000017
   55   0.0001149  -0.0000246   0.0000101  -0.0000138   0.0000778  -0.0000658
   56  -0.0000800   0.0000269   0.0000040   0.0000057   0.0002965  -0.0001374
   57  -0.0004127   0.0000693  -0.0000394  -0.0001568   0.0001990   0.0001221
   58  -0.0002683   0.0000436  -0.0000272  -0.0000499   0.0000489  -0.0000803
   59   0.0000444  -0.0000061   0.0000057   0.0000184  -0.0000003  -0.0000002
   60   0.0003226  -0.0000554   0.0000344   0.0000787  -0.0000693   0.0000367
   61  -0.0005313   0.0000843  -0.0000500  -0.0001809  -0.0000274  -0.0009183
   62   0.0000593  -0.0000201  -0.0000079  -0.0000648   0.0001499   0.0002119
   63  -0.0003039   0.0000503  -0.0000450  -0.0000162   0.0001961  -0.0003123
   64   0.0000866  -0.0000162   0.0000050  -0.0000617  -0.0000156  -0.0000495
   65  -0.0000095  -0.0000142  -0.0000062   0.0000733  -0.0002571   0.0001410
   66  -0.0001240   0.0000218  -0.0000079   0.0000048  -0.0000988  -0.0000548
           25          26          27          28          29          30
    1  -0.0049192  -0.0002916  -0.0008752  -0.1498321   0.1074707  -0.0173741
    2  -0.0007291   0.0013452   0.0002539   0.0482394  -0.2518792   0.0204449
    3  -0.0008630   0.0002650   0.0049699  -0.0122997   0.0259510  -0.0630993
    4  -0.0009136  -0.0006484   0.0001098   0.0643911  -0.0438553   0.0080170
    5  -0.0007976   0.0002340  -0.0001858   0.0156369  -0.0627231   0.0064710
    6   0.0000782  -0.0001599  -0.0010659   0.0033606   0.0020542   0.0064108
    7   0.0000852  -0.0000063   0.0000102  -0.0017255  -0.0016331  -0.0003591
    8   0.0000385   0.0000880  -0.0000340  -0.0050841   0.0022685  -0.0002595
    9   0.0000090  -0.0000110  -0.0000538   0.0000208  -0.0001793   0.0038689
   10  -0.0018343  -0.0029672  -0.0004081  -0.0474244   0.0340122  -0.0063404
   11  -0.0021221  -0.0011449   0.0003351   0.0348795  -0.0251836   0.0047920
   12  -0.0004601   0.0002456   0.0050427  -0.0068159   0.0047363  -0.0016545
   13  -0.0000082  -0.0000039  -0.0000267   0.0000485   0.0001052   0.0001328
   14  -0.0013790  -0.0007904  -0.0000363  -0.0001991   0.0005623  -0.0000683
   15   0.0000831   0.0000804   0.0002826   0.0000922  -0.0000585  -0.0007152
   16   0.0092262   0.0106232  -0.0002925  -0.0432120  -0.0177856  -0.0030183
   17  -0.0187424  -0.0178502  -0.0000453  -0.0775964   0.0437525  -0.0095323
   18   0.0020262   0.0025791   0.0029364   0.0018492  -0.0045847   0.0054266
   19   0.0004107   0.0008690   0.0002208   0.0043896  -0.0035408   0.0002230
   20  -0.0011845   0.0010509  -0.0003732  -0.0001096  -0.0024023   0.0005200
   21   0.0003680  -0.0002000  -0.0027405  -0.0000582   0.0002568   0.0045863
   22  -0.0994436   0.1062317  -0.0140850  -0.3214790   0.0063707  -0.0251535
   23   0.1063843  -0.2983501   0.0304462   0.0710505  -0.1166823   0.0109296
   24  -0.0142333   0.0305797  -0.0369873  -0.0294141   0.0054021  -0.0622294
   25   0.1052701  -0.1110018   0.0159843  -0.0082421   0.0278460  -0.0030746
   26  -0.1110018   0.3135276  -0.0330570  -0.0014623   0.0006600   0.0000564
   27   0.0159843  -0.0330570   0.0272945  -0.0009519   0.0028142   0.0025938
   28  -0.0082421  -0.0014623  -0.0009519   0.6027270  -0.0593138   0.0501810
   29   0.0278460   0.0006600   0.0028142  -0.0593138   0.5303079  -0.0385975
   30  -0.0030746   0.0000564   0.0025938   0.0501810  -0.0385975   0.1265265
   31   0.0007200  -0.0012411   0.0003950  -0.0787791  -0.0557251  -0.0008357
   32   0.0005027   0.0010245  -0.0002177  -0.0551214  -0.1179259   0.0023454
   33   0.0002398  -0.0003773  -0.0025523  -0.0013810   0.0020185  -0.0234351
   34   0.0000673  -0.0001446  -0.0000437  -0.0173259   0.0139347  -0.0022111
   35   0.0011841   0.0001776   0.0001010   0.0291872   0.0003586   0.0028698
   36  -0.0001864  -0.0000147   0.0002125  -0.0047367   0.0007661   0.0034474
   37  -0.0002266   0.0000217   0.0000436  -0.0016137  -0.0032364  -0.0002405
   38   0.0000483   0.0000324   0.0000663   0.0006715  -0.0006218  -0.0010752
   39   0.0002536  -0.0000107   0.0001753   0.0030504   0.0001568  -0.0005729
   40   0.0000657   0.0000057   0.0000139   0.0006476  -0.0001391  -0.0008654
   41   0.0000156   0.0000004  -0.0000124   0.0003502  -0.0001754   0.0005030
   42  -0.0000920  -0.0000038  -0.0001085  -0.0009985  -0.0005670  -0.0008591
   43  -0.0000321  -0.0000016   0.0000005  -0.0006710  -0.0003367   0.0000772
   44  -0.0000865  -0.0000218   0.0000221  -0.0008198  -0.0002829  -0.0003288
   45  -0.0000497   0.0000226  -0.0000153  -0.0003922  -0.0009270   0.0000180
   46  -0.0000233   0.0000029  -0.0000038  -0.0002302  -0.0002554   0.0000027
   47   0.0000021   0.0000024  -0.0000062  -0.0000369   0.0001895   0.0000843
   48  -0.0000023  -0.0000026   0.0000042  -0.0000064  -0.0000238   0.0000156
   49   0.0000343   0.0000029  -0.0000023   0.0003227   0.0002749   0.0000484
   50   0.0000353   0.0000071  -0.0000091   0.0002243   0.0002271   0.0002773
   51   0.0000305  -0.0000059  -0.0000235   0.0001849   0.0002423   0.0002312
   52  -0.0000728  -0.0000187  -0.0000017  -0.0005099  -0.0005667  -0.0000163
   53   0.0000093   0.0000018   0.0000003   0.0000762   0.0000199  -0.0000647
   54  -0.0000092  -0.0000028  -0.0000029  -0.0000599  -0.0000691   0.0000060
   55  -0.0000413   0.0000250   0.0000042  -0.0007723  -0.0003183  -0.0001806
   56  -0.0001041  -0.0000295  -0.0000086  -0.0010090  -0.0001965   0.0002519
   57  -0.0000562  -0.0000153   0.0000273  -0.0001452  -0.0002822  -0.0000518
   58  -0.0000339  -0.0000029   0.0000046  -0.0002445  -0.0005158  -0.0000376
   59   0.0000032   0.0000033   0.0000023  -0.0000288   0.0000775  -0.0000610
   60   0.0000387   0.0000062  -0.0000161   0.0001906   0.0005211  -0.0000168
   61  -0.0000976   0.0000024  -0.0001035  -0.0006245  -0.0032281   0.0009426
   62   0.0000214   0.0000288  -0.0000438  -0.0004496  -0.0008539   0.0006729
   63  -0.0000964   0.0000224   0.0000245  -0.0020433   0.0005967  -0.0005819
   64   0.0000090   0.0000059   0.0000074   0.0001647   0.0004330   0.0000899
   65   0.0000565   0.0000030  -0.0000120   0.0009154   0.0005048  -0.0002291
   66   0.0000117   0.0000033   0.0000024   0.0003762  -0.0002262   0.0000830
           31          32          33          34          35          36
    1   0.0024398  -0.0237517   0.0019123  -0.2154708   0.0147426  -0.0133620
    2  -0.0019923  -0.0354520   0.0028010   0.0151481  -0.0777450   0.0017907
    3  -0.0001861   0.0007567   0.0039997  -0.0143760   0.0019180  -0.0795069
    4  -0.0015847   0.0049349  -0.0007709  -0.0251924  -0.0236685  -0.0010551
    5   0.0011618   0.0003434   0.0004566  -0.0087134   0.0072115  -0.0003511
    6  -0.0005206   0.0006275   0.0036902  -0.0008232  -0.0028820   0.0034658
    7   0.0003497  -0.0003225   0.0000365  -0.0020709  -0.0034854   0.0003434
    8  -0.0001083  -0.0020086   0.0001784   0.0027923  -0.0021768  -0.0000579
    9   0.0000103   0.0001301   0.0001037  -0.0003964  -0.0000641  -0.0022644
   10   0.0014236  -0.0004176   0.0001387   0.0009087  -0.0016921  -0.0003879
   11  -0.0012964   0.0001322  -0.0001440  -0.0024082  -0.0030631   0.0002874
   12   0.0002875  -0.0001198  -0.0007120  -0.0000421   0.0006127   0.0056875
   13  -0.0006367  -0.0010397   0.0000357   0.0000084  -0.0014207  -0.0000264
   14  -0.0010963  -0.0013211  -0.0000149   0.0004302  -0.0003672   0.0000029
   15   0.0000502   0.0000060  -0.0002380  -0.0000937  -0.0000958   0.0002169
   16  -0.0011874   0.0011926  -0.0005944  -0.0007994  -0.0002373   0.0002347
   17   0.0048611   0.0021729   0.0004863   0.0000923  -0.0013085   0.0000132
   18  -0.0008885   0.0002745   0.0042360  -0.0000428  -0.0000920  -0.0011391
   19  -0.0015221  -0.0007835  -0.0000686   0.0009315   0.0000002   0.0000583
   20  -0.0006483  -0.0001478  -0.0000331  -0.0001312   0.0001759  -0.0000327
   21  -0.0000841  -0.0000484   0.0000583   0.0001009  -0.0000367  -0.0001441
   22  -0.0264826  -0.0128747  -0.0016270   0.0017549   0.0013203  -0.0006012
   23  -0.0373358  -0.0113336  -0.0021091   0.0006778  -0.0046795   0.0012517
   24   0.0000409  -0.0000017   0.0045544  -0.0002043   0.0010327   0.0054178
   25   0.0007200   0.0005027   0.0002398   0.0000673   0.0011841  -0.0001864
   26  -0.0012411   0.0010245  -0.0003773  -0.0001446   0.0001776  -0.0000147
   27   0.0003950  -0.0002177  -0.0025523  -0.0000437   0.0001010   0.0002125
   28  -0.0787791  -0.0551214  -0.0013810  -0.0173259   0.0291872  -0.0047367
   29  -0.0557251  -0.1179259   0.0020185   0.0139347   0.0003586   0.0007661
   30  -0.0008357   0.0023454  -0.0234351  -0.0022111   0.0028698   0.0034474
   31   0.1052519   0.0884823   0.0018781  -0.0019576   0.0030945  -0.0002420
   32   0.0884823   0.1678866  -0.0036738  -0.0026751  -0.0017886   0.0000761
   33   0.0018781  -0.0036738   0.0125009   0.0001457  -0.0000315  -0.0022578
   34  -0.0019576  -0.0026751   0.0001457   0.6404098  -0.0492152  -0.0000122
   35   0.0030945  -0.0017886  -0.0000315  -0.0492152   0.1798796   0.0214059
   36  -0.0002420   0.0000761  -0.0022578  -0.0000122   0.0214059   0.6265760
   37   0.0007968   0.0008489  -0.0006011  -0.1554346   0.0071193  -0.0524069
   38   0.0009837  -0.0008351   0.0008343   0.0039190  -0.0618858  -0.0043204
   39   0.0000936  -0.0006751  -0.0002977  -0.1132193   0.0020733  -0.2492795
   40  -0.0000873  -0.0001233  -0.0000508   0.0031648   0.0000781   0.0002009
   41   0.0000507   0.0003434   0.0000711   0.0012977   0.0034172  -0.0019785
   42   0.0000862   0.0000020   0.0003379   0.0240642  -0.0044344  -0.0355199
   43   0.0001868   0.0000244   0.0002642  -0.0184349  -0.0012193  -0.0760950
   44  -0.0000833   0.0000520  -0.0000396   0.0010614   0.0078980   0.0084274
   45   0.0003016   0.0003230  -0.0001325  -0.0295482   0.0038177   0.0241989
   46   0.0000693   0.0000868  -0.0000310  -0.0049872   0.0010442   0.0007896
   47  -0.0000343  -0.0001395  -0.0000182   0.0010268   0.0049182  -0.0002152
   48  -0.0000025   0.0000093   0.0000055   0.0004038  -0.0002167   0.0013522
   49  -0.0000029   0.0000067  -0.0000198   0.0016964  -0.0002598   0.0031436
   50  -0.0001695   0.0000889  -0.0000458  -0.0002971  -0.0026668  -0.0037678
   51  -0.0001341   0.0000481   0.0002033   0.0035130  -0.0038619  -0.0722648
   52  -0.0000618   0.0002096  -0.0000208  -0.0020578   0.0001112  -0.0004668
   53   0.0000180  -0.0000123   0.0000205   0.0001397  -0.0007687   0.0001672
   54  -0.0000073   0.0000192  -0.0000013   0.0000544   0.0001140   0.0015035
   55   0.0005756  -0.0002993  -0.0002317  -0.0338732   0.0076891   0.0757767
   56  -0.0000860  -0.0000122  -0.0000292   0.0049717   0.0050221  -0.0058178
   57  -0.0001093  -0.0000851  -0.0002063   0.0207564  -0.0003155   0.0404569
   58   0.0000513   0.0002043   0.0000350  -0.0020433   0.0004223  -0.0045540
   59   0.0000044  -0.0000445  -0.0000047   0.0006085   0.0044329   0.0003248
   60   0.0000026  -0.0001949   0.0000032  -0.0007442  -0.0000488   0.0025052
   61   0.0005225   0.0010284   0.0006630  -0.1791113   0.0149328   0.0563636
   62   0.0014017  -0.0008627  -0.0003734   0.0184213  -0.0609011  -0.0152160
   63  -0.0001219   0.0004375   0.0001107   0.1237530  -0.0219630  -0.2548434
   64  -0.0000858  -0.0001130   0.0000482   0.0098159   0.0002743   0.0172197
   65  -0.0002412  -0.0001606   0.0000283  -0.0009413   0.0038567  -0.0027412
   66  -0.0000132  -0.0000388   0.0000295  -0.0110428   0.0000911  -0.0178165
           37          38          39          40          41          42
    1  -0.0183725   0.0019677  -0.0113723  -0.0017060  -0.0000048   0.0026325
    2   0.0007933   0.0030298   0.0010236  -0.0002507  -0.0021858  -0.0002113
    3  -0.0280872   0.0028743   0.0017831  -0.0024595   0.0002587  -0.0007868
    4  -0.0007630  -0.0003701   0.0030087   0.0005433  -0.0006006  -0.0008731
    5   0.0032504  -0.0011719  -0.0007575  -0.0002274  -0.0001834   0.0006439
    6  -0.0005869   0.0013439  -0.0008467  -0.0010335  -0.0004932  -0.0009051
    7   0.0001569  -0.0015433   0.0002326  -0.0001384  -0.0000280   0.0000644
    8  -0.0014657  -0.0006815   0.0006316   0.0002039   0.0002894  -0.0000628
    9  -0.0006622  -0.0007023  -0.0002753  -0.0001655  -0.0001484   0.0002658
   10  -0.0006002   0.0002594   0.0000998   0.0003825   0.0001099   0.0001574
   11   0.0001111  -0.0002332   0.0001650   0.0001844  -0.0001116  -0.0000928
   12   0.0008300  -0.0002581  -0.0000923   0.0001673   0.0001878  -0.0000199
   13  -0.0002979   0.0000081   0.0006466   0.0000660  -0.0000457  -0.0002118
   14  -0.0001618   0.0001006   0.0004347  -0.0000063  -0.0000158  -0.0001629
   15   0.0000632  -0.0000229   0.0000644  -0.0000063  -0.0000204  -0.0000430
   16   0.0003825  -0.0000650  -0.0003259   0.0000030   0.0000086   0.0000405
   17  -0.0001243   0.0002065   0.0001795   0.0000181   0.0000946  -0.0000333
   18  -0.0002459   0.0002403   0.0000673   0.0000998  -0.0000827   0.0000676
   19  -0.0004706   0.0000888   0.0005411  -0.0000579  -0.0000067  -0.0002192
   20   0.0000665  -0.0000202  -0.0000794   0.0000111   0.0000031   0.0000256
   21  -0.0000252   0.0000091   0.0000286  -0.0000219   0.0000022  -0.0000126
   22  -0.0006928  -0.0000216   0.0003988   0.0002802  -0.0001785   0.0000288
   23   0.0005450  -0.0002054  -0.0009431  -0.0002662  -0.0000537   0.0003238
   24   0.0007283  -0.0003128  -0.0000817   0.0001225  -0.0000301  -0.0000092
   25  -0.0002266   0.0000483   0.0002536   0.0000657   0.0000156  -0.0000920
   26   0.0000217   0.0000324  -0.0000107   0.0000057   0.0000004  -0.0000038
   27   0.0000436   0.0000663   0.0001753   0.0000139  -0.0000124  -0.0001085
   28  -0.0016137   0.0006715   0.0030504   0.0006476   0.0003502  -0.0009985
   29  -0.0032364  -0.0006218   0.0001568  -0.0001391  -0.0001754  -0.0005670
   30  -0.0002405  -0.0010752  -0.0005729  -0.0008654   0.0005030  -0.0008591
   31   0.0007968   0.0009837   0.0000936  -0.0000873   0.0000507   0.0000862
   32   0.0008489  -0.0008351  -0.0006751  -0.0001233   0.0003434   0.0000020
   33  -0.0006011   0.0008343  -0.0002977  -0.0000508   0.0000711   0.0003379
   34  -0.1554346   0.0039190  -0.1132193   0.0031648   0.0012977   0.0240642
   35   0.0071193  -0.0618858   0.0020733   0.0000781   0.0034172  -0.0044344
   36  -0.0524069  -0.0043204  -0.2492795   0.0002009  -0.0019785  -0.0355199
   37   0.6011456  -0.0446257   0.0608742  -0.0723323   0.0071314   0.0509777
   38  -0.0446257   0.1259368   0.0136789   0.0072280  -0.0238237  -0.0095409
   39   0.0608742   0.0136789   0.5297185   0.0521777  -0.0096006  -0.1198127
   40  -0.0723323   0.0072280   0.0521777   0.0950268  -0.0120302  -0.0839994
   41   0.0071314  -0.0238237  -0.0096006  -0.0120302   0.0137889   0.0161231
   42   0.0509777  -0.0095409  -0.1198127  -0.0839994   0.0161231   0.1708456
   43  -0.3210381   0.0261141   0.0017754  -0.0236930   0.0034200   0.0126537
   44   0.0227724  -0.0626185  -0.0025890   0.0046722   0.0035867  -0.0021528
   45  -0.0630653   0.0038131  -0.1145264   0.0371099  -0.0045970  -0.0126358
   46  -0.0094433  -0.0001875  -0.0277712   0.0008056  -0.0003716  -0.0003771
   47   0.0013579   0.0032542   0.0026782  -0.0002982  -0.0026442   0.0002296
   48   0.0017656  -0.0002508   0.0013900   0.0011916   0.0000519   0.0010747
   49  -0.0370719   0.0053795   0.0212154  -0.0012292   0.0005065  -0.0013043
   50   0.0082423   0.0047959  -0.0003494   0.0003717   0.0045584  -0.0000052
   51   0.0808759  -0.0063675   0.0416949  -0.0047044   0.0003616   0.0020649
   52   0.0043972   0.0001778   0.0027313  -0.0015161   0.0002070   0.0009690
   53   0.0000318   0.0048715  -0.0006359   0.0001829   0.0000074  -0.0001057
   54  -0.0004245  -0.0003381  -0.0026788   0.0006977  -0.0000789  -0.0001389
   55  -0.0518556   0.0029337  -0.0361670   0.0013448  -0.0001732   0.0003991
   56   0.0029371  -0.0046154   0.0025447  -0.0001452  -0.0004586   0.0000189
   57  -0.0354879   0.0025258  -0.0248805   0.0010683  -0.0000617   0.0006041
   58   0.0010021  -0.0001016   0.0008491  -0.0005359   0.0000665   0.0010292
   59  -0.0001253  -0.0003867  -0.0000316   0.0000664  -0.0004436  -0.0001520
   60   0.0000365   0.0000641   0.0004916   0.0010942  -0.0001650  -0.0014392
   61   0.0635668  -0.0036857   0.0385894  -0.0009951   0.0001840  -0.0064162
   62  -0.0063332   0.0091211  -0.0072949   0.0004493   0.0038693   0.0003504
   63  -0.0172922  -0.0016403  -0.0606884  -0.0006039  -0.0002305  -0.0019201
   64  -0.0012346   0.0008193   0.0023170  -0.0000388   0.0000911   0.0013890
   65   0.0008423   0.0057506  -0.0006015   0.0000149   0.0001370  -0.0001925
   66   0.0029284  -0.0006222  -0.0013886  -0.0000339  -0.0000598  -0.0010502
           43          44          45          46          47          48
    1   0.0012055   0.0004099  -0.0015883  -0.0000777   0.0000215   0.0001519
    2   0.0003371   0.0054030  -0.0004662  -0.0000419   0.0002324  -0.0000139
    3  -0.0019480  -0.0003401  -0.0045716  -0.0012026   0.0001137   0.0002238
    4  -0.0004621   0.0008568  -0.0001980  -0.0001303   0.0001106  -0.0000083
    5   0.0004173  -0.0003686   0.0010724   0.0003189   0.0001104   0.0000125
    6   0.0001706   0.0002362  -0.0001591  -0.0000467  -0.0000958   0.0000270
    7   0.0003296   0.0000637   0.0002271   0.0000533  -0.0000031  -0.0000037
    8   0.0000853   0.0000085  -0.0004317  -0.0001288  -0.0001156  -0.0000001
    9   0.0003222  -0.0000849  -0.0001190  -0.0000105   0.0000426   0.0000034
   10   0.0000257  -0.0000397  -0.0000531  -0.0000191   0.0000025  -0.0000130
   11   0.0000985   0.0002550   0.0001261   0.0000244   0.0000027  -0.0000272
   12   0.0000405   0.0001395   0.0001943   0.0000654  -0.0000358  -0.0000273
   13  -0.0000212   0.0001257  -0.0000833  -0.0000380  -0.0000030   0.0000048
   14  -0.0000764  -0.0000019  -0.0000808  -0.0000342  -0.0000061   0.0000083
   15  -0.0000305  -0.0000404   0.0000218   0.0000037   0.0000100   0.0000012
   16   0.0001308   0.0000188   0.0000602   0.0000367  -0.0000044  -0.0000037
   17  -0.0000162   0.0000241  -0.0000636  -0.0000201  -0.0000107   0.0000060
   18   0.0000252  -0.0002479  -0.0000465  -0.0000182   0.0000089   0.0000044
   19  -0.0001014  -0.0000229  -0.0002221  -0.0000665   0.0000077   0.0000191
   20   0.0000125   0.0000094   0.0000332   0.0000089  -0.0000060  -0.0000035
   21  -0.0000109  -0.0000009  -0.0000199  -0.0000080   0.0000007   0.0000034
   22  -0.0000118   0.0000104  -0.0000785  -0.0000351   0.0000018  -0.0000013
   23   0.0000645   0.0003048   0.0000745   0.0000584  -0.0000156   0.0000163
   24   0.0000222   0.0002389   0.0002307   0.0000727   0.0000087  -0.0000293
   25  -0.0000321  -0.0000865  -0.0000497  -0.0000233   0.0000021  -0.0000023
   26  -0.0000016  -0.0000218   0.0000226   0.0000029   0.0000024  -0.0000026
   27   0.0000005   0.0000221  -0.0000153  -0.0000038  -0.0000062   0.0000042
   28  -0.0006710  -0.0008198  -0.0003922  -0.0002302  -0.0000369  -0.0000064
   29  -0.0003367  -0.0002829  -0.0009270  -0.0002554   0.0001895  -0.0000238
   30   0.0000772  -0.0003288   0.0000180   0.0000027   0.0000843   0.0000156
   31   0.0001868  -0.0000833   0.0003016   0.0000693  -0.0000343  -0.0000025
   32   0.0000244   0.0000520   0.0003230   0.0000868  -0.0001395   0.0000093
   33   0.0002642  -0.0000396  -0.0001325  -0.0000310  -0.0000182   0.0000055
   34  -0.0184349   0.0010614  -0.0295482  -0.0049872   0.0010268   0.0004038
   35  -0.0012193   0.0078980   0.0038177   0.0010442   0.0049182  -0.0002167
   36  -0.0760950   0.0084274   0.0241989   0.0007896  -0.0002152   0.0013522
   37  -0.3210381   0.0227724  -0.0630653  -0.0094433   0.0013579   0.0017656
   38   0.0261141  -0.0626185   0.0038131  -0.0001875   0.0032542  -0.0002508
   39   0.0017754  -0.0025890  -0.1145264  -0.0277712   0.0026782   0.0013900
   40  -0.0236930   0.0046722   0.0371099   0.0008056  -0.0002982   0.0011916
   41   0.0034200   0.0035867  -0.0045970  -0.0003716  -0.0026442   0.0000519
   42   0.0126537  -0.0021528  -0.0126358  -0.0003771   0.0002296   0.0010747
   43   0.6725862  -0.0526660   0.0415552  -0.1093205   0.0016071  -0.1154476
   44  -0.0526660   0.1293583   0.0255379   0.0016793  -0.0341355  -0.0012318
   45   0.0415552   0.0255379   0.7280229  -0.1153313  -0.0013325  -0.2906571
   46  -0.1093205   0.0016793  -0.1153313   0.1154972  -0.0029744   0.1210566
   47   0.0016071  -0.0341355  -0.0013325  -0.0029744   0.0237128   0.0019162
   48  -0.1154476  -0.0012318  -0.2906571   0.1210566   0.0019162   0.3059445
   49  -0.1646059   0.0167940   0.1247576   0.0094881  -0.0012471  -0.0119285
   50   0.0134442  -0.0612265  -0.0225989   0.0002368   0.0031838   0.0001231
   51   0.0589122  -0.0162035  -0.2671069   0.0174079  -0.0027126  -0.0182045
   52  -0.0422955   0.0046035  -0.0002663   0.0005402  -0.0003482  -0.0007633
   53   0.0057382   0.0037690   0.0000590  -0.0002858  -0.0026813   0.0002820
   54   0.0227994  -0.0022054   0.0050832   0.0011027   0.0000897   0.0008847
   55   0.0609461  -0.0059259  -0.0160935  -0.0015072   0.0007811   0.0029584
   56  -0.0034883   0.0087304  -0.0013883   0.0007591   0.0050450  -0.0006215
   57   0.0362077  -0.0065266  -0.0530140   0.0021330  -0.0005524  -0.0014700
   58  -0.0008547   0.0003671  -0.0009377   0.0000451   0.0000137  -0.0000590
   59   0.0001450   0.0033829  -0.0001451   0.0000790   0.0002022  -0.0000439
   60  -0.0058941   0.0003413  -0.0015792   0.0013481  -0.0001890  -0.0008643
   61  -0.0531700   0.0061974   0.0231568  -0.0006916   0.0000236   0.0007273
   62   0.0062863  -0.0031261  -0.0028357   0.0000065  -0.0010982   0.0000085
   63   0.0239817  -0.0029500  -0.0135309   0.0008736  -0.0000300   0.0003523
   64  -0.0006966   0.0000119   0.0007367   0.0000344  -0.0000068  -0.0000393
   65   0.0000127  -0.0010003  -0.0000144  -0.0000054  -0.0000007   0.0000018
   66   0.0006147  -0.0000025   0.0003460  -0.0000558   0.0000051  -0.0000342
           49          50          51          52          53          54
    1  -0.0007493  -0.0000764  -0.0008722   0.0012679  -0.0001600   0.0001845
    2  -0.0000369  -0.0009688   0.0000189  -0.0000921  -0.0003741   0.0000135
    3   0.0002688  -0.0000617  -0.0017226   0.0001013   0.0000350   0.0001734
    4   0.0002486  -0.0002346   0.0000915  -0.0003637   0.0000057  -0.0000331
    5  -0.0001670   0.0002709  -0.0001772   0.0004881  -0.0000639   0.0000664
    6   0.0000316  -0.0001676   0.0003187  -0.0000903   0.0000566  -0.0000319
    7  -0.0000237   0.0002187  -0.0000592  -0.0001033  -0.0000014  -0.0000119
    8  -0.0000557   0.0000599   0.0000790  -0.0001747   0.0000235  -0.0000207
    9  -0.0000133   0.0001189   0.0002575   0.0000041  -0.0000256   0.0000024
   10  -0.0000905   0.0000831  -0.0000249   0.0001218  -0.0000176   0.0000102
   11  -0.0003983  -0.0000617  -0.0000932   0.0002570  -0.0000344   0.0000417
   12  -0.0000288  -0.0001729   0.0000448   0.0000522  -0.0000246   0.0000370
   13   0.0002614  -0.0000838   0.0001227  -0.0003241   0.0000241  -0.0000432
   14   0.0002558  -0.0000135   0.0001049  -0.0002636   0.0000268  -0.0000386
   15   0.0000074   0.0000282  -0.0000309  -0.0000140   0.0000027  -0.0000064
   16  -0.0004570   0.0000104  -0.0001557   0.0004611  -0.0000443   0.0000643
   17   0.0001539  -0.0000285   0.0000560  -0.0001678   0.0000119  -0.0000234
   18  -0.0000055   0.0002265  -0.0000221   0.0000049   0.0000028  -0.0000262
   19   0.0004391  -0.0000112   0.0001663  -0.0004292   0.0000430  -0.0000598
   20  -0.0000784  -0.0000120  -0.0000266   0.0000724  -0.0000065   0.0000097
   21   0.0000466   0.0000062   0.0000119  -0.0000467   0.0000007  -0.0000037
   22   0.0001665  -0.0000667   0.0000456  -0.0001276   0.0000171  -0.0000196
   23  -0.0000599  -0.0001124  -0.0000739   0.0002213  -0.0000214   0.0000281
   24  -0.0000252  -0.0002124   0.0000638   0.0000008   0.0000275   0.0000017
   25   0.0000343   0.0000353   0.0000305  -0.0000728   0.0000093  -0.0000092
   26   0.0000029   0.0000071  -0.0000059  -0.0000187   0.0000018  -0.0000028
   27  -0.0000023  -0.0000091  -0.0000235  -0.0000017   0.0000003  -0.0000029
   28   0.0003227   0.0002243   0.0001849  -0.0005099   0.0000762  -0.0000599
   29   0.0002749   0.0002271   0.0002423  -0.0005667   0.0000199  -0.0000691
   30   0.0000484   0.0002773   0.0002312  -0.0000163  -0.0000647   0.0000060
   31  -0.0000029  -0.0001695  -0.0001341  -0.0000618   0.0000180  -0.0000073
   32   0.0000067   0.0000889   0.0000481   0.0002096  -0.0000123   0.0000192
   33  -0.0000198  -0.0000458   0.0002033  -0.0000208   0.0000205  -0.0000013
   34   0.0016964  -0.0002971   0.0035130  -0.0020578   0.0001397   0.0000544
   35  -0.0002598  -0.0026668  -0.0038619   0.0001112  -0.0007687   0.0001140
   36   0.0031436  -0.0037678  -0.0722648  -0.0004668   0.0001672   0.0015035
   37  -0.0370719   0.0082423   0.0808759   0.0043972   0.0000318  -0.0004245
   38   0.0053795   0.0047959  -0.0063675   0.0001778   0.0048715  -0.0003381
   39   0.0212154  -0.0003494   0.0416949   0.0027313  -0.0006359  -0.0026788
   40  -0.0012292   0.0003717  -0.0047044  -0.0015161   0.0001829   0.0006977
   41   0.0005065   0.0045584   0.0003616   0.0002070   0.0000074  -0.0000789
   42  -0.0013043  -0.0000052   0.0020649   0.0009690  -0.0001057  -0.0001389
   43  -0.1646059   0.0134442   0.0589122  -0.0422955   0.0057382   0.0227994
   44   0.0167940  -0.0612265  -0.0162035   0.0046035   0.0037690  -0.0022054
   45   0.1247576  -0.0225989  -0.2671069  -0.0002663   0.0000590   0.0050832
   46   0.0094881   0.0002368   0.0174079   0.0005402  -0.0002858   0.0011027
   47  -0.0012471   0.0031838  -0.0027126  -0.0003482  -0.0026813   0.0000897
   48  -0.0119285   0.0001231  -0.0182045  -0.0007633   0.0002820   0.0008847
   49   0.5097713  -0.0399478  -0.0117768  -0.1580705   0.0129734  -0.0101187
   50  -0.0399478   0.1214899   0.0256629   0.0127461  -0.0236638   0.0002900
   51  -0.0117768   0.0256629   0.6241768  -0.0140099   0.0006572  -0.0405779
   52  -0.1580705   0.0127461  -0.0140099   0.2295273  -0.0208106   0.0177444
   53   0.0129734  -0.0236638   0.0006572  -0.0208106   0.0130363  -0.0002931
   54  -0.0101187   0.0002900  -0.0405779   0.0177444  -0.0002931   0.0452375
   55  -0.1349892   0.0051469  -0.0482002  -0.0337632   0.0024004  -0.0262162
   56   0.0019766  -0.0619970  -0.0047519   0.0035990   0.0030415   0.0023919
   57  -0.1116309   0.0014875  -0.2620513  -0.0015390  -0.0000765  -0.0014787
   58  -0.0005293   0.0003346  -0.0003209   0.0018972  -0.0005876  -0.0061015
   59   0.0015238   0.0029850  -0.0017507  -0.0003112  -0.0009823   0.0004485
   60   0.0245262  -0.0042489  -0.0348501  -0.0004915  -0.0000695  -0.0036449
   61  -0.0204175  -0.0011677  -0.0820191   0.0026400   0.0001747   0.0014810
   62   0.0014991   0.0081044   0.0090583  -0.0000809   0.0036911  -0.0005514
   63  -0.0271942   0.0036044   0.0268192  -0.0042264   0.0000095  -0.0046328
   64  -0.0041929   0.0009627   0.0009276  -0.0011576   0.0000729  -0.0010338
   65   0.0009037   0.0049805  -0.0002634   0.0001414   0.0001079   0.0001087
   66   0.0000047  -0.0001861   0.0009634   0.0003457  -0.0000255   0.0002954
           55          56          57          58          59          60
    1   0.0014903   0.0007602   0.0033192  -0.0000169  -0.0000057  -0.0003407
    2   0.0007027   0.0066760  -0.0005989   0.0000317   0.0001086   0.0000190
    3   0.0027843  -0.0007932  -0.0023274   0.0011010  -0.0001158  -0.0003937
    4  -0.0004187   0.0010777  -0.0001217  -0.0001169   0.0000699   0.0000531
    5   0.0003381  -0.0004635   0.0000986   0.0004977  -0.0000496  -0.0004517
    6  -0.0002530  -0.0003102  -0.0000665  -0.0000834   0.0001138   0.0000655
    7   0.0005199  -0.0000111  -0.0001317   0.0000194  -0.0000129   0.0000296
    8   0.0000427  -0.0000177   0.0000565  -0.0001751  -0.0000029   0.0001490
    9  -0.0003131   0.0000562  -0.0002646   0.0000665  -0.0000083  -0.0000311
   10  -0.0001487  -0.0000661   0.0001088   0.0000642  -0.0000081  -0.0000823
   11  -0.0001294   0.0003528   0.0003027   0.0002004  -0.0000388  -0.0002601
   12  -0.0000247   0.0006717   0.0001566  -0.0000651  -0.0001018  -0.0000151
   13   0.0000879   0.0001550  -0.0003575  -0.0001416   0.0000252   0.0001936
   14   0.0000531  -0.0000352  -0.0002923  -0.0001423   0.0000367   0.0001725
   15   0.0000334  -0.0000646   0.0000063  -0.0000118   0.0000166   0.0000147
   16  -0.0001173   0.0000966   0.0005177   0.0002361  -0.0000476  -0.0003115
   17   0.0000634   0.0000690  -0.0001819  -0.0000886  -0.0000122   0.0001260
   18  -0.0000265  -0.0003103  -0.0000120   0.0000542   0.0000433  -0.0000234
   19   0.0001149  -0.0000800  -0.0004127  -0.0002683   0.0000444   0.0003226
   20  -0.0000246   0.0000269   0.0000693   0.0000436  -0.0000061  -0.0000554
   21   0.0000101   0.0000040  -0.0000394  -0.0000272   0.0000057   0.0000344
   22  -0.0000138   0.0000057  -0.0001568  -0.0000499   0.0000184   0.0000787
   23   0.0000778   0.0002965   0.0001990   0.0000489  -0.0000003  -0.0000693
   24  -0.0000658  -0.0001374   0.0001221  -0.0000803  -0.0000002   0.0000367
   25  -0.0000413  -0.0001041  -0.0000562  -0.0000339   0.0000032   0.0000387
   26   0.0000250  -0.0000295  -0.0000153  -0.0000029   0.0000033   0.0000062
   27   0.0000042  -0.0000086   0.0000273   0.0000046   0.0000023  -0.0000161
   28  -0.0007723  -0.0010090  -0.0001452  -0.0002445  -0.0000288   0.0001906
   29  -0.0003183  -0.0001965  -0.0002822  -0.0005158   0.0000775   0.0005211
   30  -0.0001806   0.0002519  -0.0000518  -0.0000376  -0.0000610  -0.0000168
   31   0.0005756  -0.0000860  -0.0001093   0.0000513   0.0000044   0.0000026
   32  -0.0002993  -0.0000122  -0.0000851   0.0002043  -0.0000445  -0.0001949
   33  -0.0002317  -0.0000292  -0.0002063   0.0000350  -0.0000047   0.0000032
   34  -0.0338732   0.0049717   0.0207564  -0.0020433   0.0006085  -0.0007442
   35   0.0076891   0.0050221  -0.0003155   0.0004223   0.0044329  -0.0000488
   36   0.0757767  -0.0058178   0.0404569  -0.0045540   0.0003248   0.0025052
   37  -0.0518556   0.0029371  -0.0354879   0.0010021  -0.0001253   0.0000365
   38   0.0029337  -0.0046154   0.0025258  -0.0001016  -0.0003867   0.0000641
   39  -0.0361670   0.0025447  -0.0248805   0.0008491  -0.0000316   0.0004916
   40   0.0013448  -0.0001452   0.0010683  -0.0005359   0.0000664   0.0010942
   41  -0.0001732  -0.0004586  -0.0000617   0.0000665  -0.0004436  -0.0001650
   42   0.0003991   0.0000189   0.0006041   0.0010292  -0.0001520  -0.0014392
   43   0.0609461  -0.0034883   0.0362077  -0.0008547   0.0001450  -0.0058941
   44  -0.0059259   0.0087304  -0.0065266   0.0003671   0.0033829   0.0003413
   45  -0.0160935  -0.0013883  -0.0530140  -0.0009377  -0.0001451  -0.0015792
   46  -0.0015072   0.0007591   0.0021330   0.0000451   0.0000790   0.0013481
   47   0.0007811   0.0050450  -0.0005524   0.0000137   0.0002022  -0.0001890
   48   0.0029584  -0.0006215  -0.0014700  -0.0000590  -0.0000439  -0.0008643
   49  -0.1349892   0.0019766  -0.1116309  -0.0005293   0.0015238   0.0245262
   50   0.0051469  -0.0619970   0.0014875   0.0003346   0.0029850  -0.0042489
   51  -0.0482002  -0.0047519  -0.2620513  -0.0003209  -0.0017507  -0.0348501
   52  -0.0337632   0.0035990  -0.0015390   0.0018972  -0.0003112  -0.0004915
   53   0.0024004   0.0030415  -0.0000765  -0.0005876  -0.0009823  -0.0000695
   54  -0.0262162   0.0023919  -0.0014787  -0.0061015   0.0004485  -0.0036449
   55   0.5919607  -0.0443125   0.0499755  -0.0735635   0.0073042   0.0528854
   56  -0.0443125   0.1214735   0.0148961   0.0074687  -0.0234697  -0.0097708
   57   0.0499755   0.0148961   0.5422035   0.0567591  -0.0101664  -0.1244917
   58  -0.0735635   0.0074687   0.0567591   0.0977571  -0.0123099  -0.0859914
   59   0.0073042  -0.0234697  -0.0101664  -0.0123099   0.0131558   0.0160547
   60   0.0528854  -0.0097708  -0.1244917  -0.0859914   0.0160547   0.1761651
   61  -0.3155370   0.0255280   0.0076765  -0.0234816   0.0033328   0.0135789
   62   0.0221210  -0.0628476  -0.0032059   0.0045242   0.0036755  -0.0021616
   63  -0.0591674   0.0034849  -0.1139900   0.0370488  -0.0044639  -0.0131281
   64  -0.0104436  -0.0000355  -0.0283738   0.0008082  -0.0003754  -0.0005232
   65   0.0015035   0.0034096   0.0027260  -0.0002997  -0.0026235   0.0002311
   66   0.0021200  -0.0003164   0.0007674   0.0013220   0.0000356   0.0011772
           61          62          63          64          65          66
    1  -0.0278257   0.0033767   0.0047067   0.0011101  -0.0006539  -0.0015009
    2   0.0042221   0.0036119  -0.0003205  -0.0004420  -0.0039144   0.0003971
    3   0.0248721  -0.0023660   0.0068638   0.0005257   0.0001765   0.0008021
    4   0.0000511   0.0000480  -0.0021615  -0.0000870  -0.0007536   0.0005020
    5   0.0032433  -0.0015984  -0.0001749  -0.0002794   0.0007074   0.0000931
    6   0.0004766  -0.0005001  -0.0003690   0.0002232   0.0001333   0.0000500
    7   0.0000457  -0.0016749  -0.0000749  -0.0000037   0.0002406  -0.0000194
    8  -0.0010410  -0.0003755  -0.0002840   0.0001077  -0.0002177   0.0000526
    9   0.0009654   0.0003565   0.0001431   0.0000148  -0.0000330  -0.0000096
   10  -0.0000805   0.0001543   0.0000900  -0.0001063  -0.0000578   0.0000546
   11   0.0002748  -0.0000558   0.0000248  -0.0001042  -0.0001025   0.0002002
   12  -0.0011161  -0.0004697  -0.0002878  -0.0000401  -0.0000060  -0.0000743
   13  -0.0001651  -0.0000924  -0.0002333   0.0000297  -0.0000936  -0.0000360
   14  -0.0001441   0.0001010  -0.0001685   0.0000412  -0.0000919  -0.0000582
   15  -0.0000754   0.0001040  -0.0000119  -0.0000037  -0.0000140  -0.0000015
   16   0.0003072  -0.0000382   0.0000042  -0.0000858  -0.0000029   0.0000913
   17  -0.0001313   0.0000630  -0.0000762   0.0000470  -0.0000263  -0.0000569
   18   0.0002248   0.0001757   0.0001067   0.0000101  -0.0000085  -0.0000010
   19  -0.0005313   0.0000593  -0.0003039   0.0000866  -0.0000095  -0.0001240
   20   0.0000843  -0.0000201   0.0000503  -0.0000162  -0.0000142   0.0000218
   21  -0.0000500  -0.0000079  -0.0000450   0.0000050  -0.0000062  -0.0000079
   22  -0.0001809  -0.0000648  -0.0000162  -0.0000617   0.0000733   0.0000048
   23  -0.0000274   0.0001499   0.0001961  -0.0000156  -0.0002571  -0.0000988
   24  -0.0009183   0.0002119  -0.0003123  -0.0000495   0.0001410  -0.0000548
   25  -0.0000976   0.0000214  -0.0000964   0.0000090   0.0000565   0.0000117
   26   0.0000024   0.0000288   0.0000224   0.0000059   0.0000030   0.0000033
   27  -0.0001035  -0.0000438   0.0000245   0.0000074  -0.0000120   0.0000024
   28  -0.0006245  -0.0004496  -0.0020433   0.0001647   0.0009154   0.0003762
   29  -0.0032281  -0.0008539   0.0005967   0.0004330   0.0005048  -0.0002262
   30   0.0009426   0.0006729  -0.0005819   0.0000899  -0.0002291   0.0000830
   31   0.0005225   0.0014017  -0.0001219  -0.0000858  -0.0002412  -0.0000132
   32   0.0010284  -0.0008627   0.0004375  -0.0001130  -0.0001606  -0.0000388
   33   0.0006630  -0.0003734   0.0001107   0.0000482   0.0000283   0.0000295
   34  -0.1791113   0.0184213   0.1237530   0.0098159  -0.0009413  -0.0110428
   35   0.0149328  -0.0609011  -0.0219630   0.0002743   0.0038567   0.0000911
   36   0.0563636  -0.0152160  -0.2548434   0.0172197  -0.0027412  -0.0178165
   37   0.0635668  -0.0063332  -0.0172922  -0.0012346   0.0008423   0.0029284
   38  -0.0036857   0.0091211  -0.0016403   0.0008193   0.0057506  -0.0006222
   39   0.0385894  -0.0072949  -0.0606884   0.0023170  -0.0006015  -0.0013886
   40  -0.0009951   0.0004493  -0.0006039  -0.0000388   0.0000149  -0.0000339
   41   0.0001840   0.0038693  -0.0002305   0.0000911   0.0001370  -0.0000598
   42  -0.0064162   0.0003504  -0.0019201   0.0013890  -0.0001925  -0.0010502
   43  -0.0531700   0.0062863   0.0239817  -0.0006966   0.0000127   0.0006147
   44   0.0061974  -0.0031261  -0.0029500   0.0000119  -0.0010003  -0.0000025
   45   0.0231568  -0.0028357  -0.0135309   0.0007367  -0.0000144   0.0003460
   46  -0.0006916   0.0000065   0.0008736   0.0000344  -0.0000054  -0.0000558
   47   0.0000236  -0.0010982  -0.0000300  -0.0000068  -0.0000007   0.0000051
   48   0.0007273   0.0000085   0.0003523  -0.0000393   0.0000018  -0.0000342
   49  -0.0204175   0.0014991  -0.0271942  -0.0041929   0.0009037   0.0000047
   50  -0.0011677   0.0081044   0.0036044   0.0009627   0.0049805  -0.0001861
   51  -0.0820191   0.0090583   0.0268192   0.0009276  -0.0002634   0.0009634
   52   0.0026400  -0.0000809  -0.0042264  -0.0011576   0.0001414   0.0003457
   53   0.0001747   0.0036911   0.0000095   0.0000729   0.0001079  -0.0000255
   54   0.0014810  -0.0005514  -0.0046328  -0.0010338   0.0001087   0.0002954
   55  -0.3155370   0.0221210  -0.0591674  -0.0104436   0.0015035   0.0021200
   56   0.0255280  -0.0628476   0.0034849  -0.0000355   0.0034096  -0.0003164
   57   0.0076765  -0.0032059  -0.1139900  -0.0283738   0.0027260   0.0007674
   58  -0.0234816   0.0045242   0.0370488   0.0008082  -0.0002997   0.0013220
   59   0.0033328   0.0036755  -0.0044639  -0.0003754  -0.0026235   0.0000356
   60   0.0135789  -0.0021616  -0.0131281  -0.0005232   0.0002311   0.0011772
   61   0.6639750  -0.0514037   0.0342916  -0.1081974   0.0016001  -0.1133136
   62  -0.0514037   0.1347023   0.0248809   0.0017667  -0.0353803  -0.0007904
   63   0.0342916   0.0248809   0.7188793  -0.1112142  -0.0010068  -0.2889549
   64  -0.1081974   0.0017667  -0.1112142   0.1143331  -0.0032458   0.1177635
   65   0.0016001  -0.0353803  -0.0010068  -0.0032458   0.0243319   0.0015822
   66  -0.1133136  -0.0007904  -0.2889549   0.1177635   0.0015822   0.3048770
 **********************************************************************
 **                                                                  **
 **                       VIBRATIONAL ANALYSIS                       **
 **                       --------------------                       **
 **                                                                  **
 **        VIBRATIONAL FREQUENCIES (CM**-1) AND NORMAL MODES         **
 **     FORCE CONSTANTS (mDYN/ANGSTROM) AND REDUCED MASSES (AMU)     **
 **                  INFRARED INTENSITIES (KM/MOL)                   **
 **                                                                  **
 **********************************************************************


 Mode:                 1                      2                      3
 Frequency:        21.54                  32.08                  36.32
 Force Cnst:      0.0060                 0.0158                 0.0166
 Red. Mass:      21.7729                26.0740                21.3140
 IR Active:          YES                    YES                    YES
 IR Intens:        0.019                  0.001                  0.010
 Raman Active:       YES                    YES                    YES
               X      Y      Z        X      Y      Z        X      Y      Z
 C         -0.006  0.022  0.041    0.015 -0.027 -0.206   -0.002 -0.167  0.026
 C          0.025 -0.002 -0.080    0.009 -0.021 -0.177   -0.079 -0.106  0.004
 Cl         0.067 -0.002 -0.216    0.020 -0.039 -0.356   -0.193 -0.156  0.005
 C          0.023 -0.028 -0.087   -0.008 -0.000  0.014   -0.069 -0.003 -0.017
 Cl         0.065 -0.061 -0.263   -0.023  0.011  0.100   -0.173  0.073 -0.057
 C         -0.012 -0.027  0.052   -0.017  0.013  0.164    0.023  0.037 -0.004
 Cl        -0.017 -0.057  0.067   -0.048  0.047  0.519    0.044  0.169 -0.030
 C         -0.043 -0.002  0.182   -0.003  0.002  0.058    0.101 -0.021  0.027
 H         -0.069 -0.001  0.283   -0.007  0.011  0.149    0.173  0.012  0.037
 C         -0.039  0.022  0.171    0.013 -0.019 -0.129    0.086 -0.122  0.039
 Cl        -0.075  0.047  0.313    0.028 -0.031 -0.231    0.188 -0.192  0.070
 C         -0.002  0.039  0.024    0.011 -0.025 -0.160   -0.006 -0.210  0.024
 C          0.028  0.192  0.008   -0.086  0.009 -0.109    0.017 -0.072  0.012
 Cl         0.063  0.389  0.009   -0.207  0.029 -0.187    0.025 -0.091  0.020
 C          0.029  0.186 -0.008   -0.094  0.033  0.009    0.037  0.121 -0.007
 H          0.053  0.307 -0.020   -0.175  0.064  0.049    0.058  0.267 -0.017
 C         -0.003  0.018 -0.010   -0.001  0.019  0.075    0.033  0.159 -0.014
 Cl        -0.001  0.007 -0.032   -0.013  0.061  0.223    0.071  0.533 -0.043
 C         -0.034 -0.143  0.005    0.098 -0.023  0.026    0.002 -0.066  0.002
 Cl        -0.075 -0.376  0.005    0.230 -0.051  0.112   -0.012 -0.098 -0.004
 C         -0.034 -0.126  0.022    0.102 -0.043 -0.094   -0.016 -0.238  0.020
 H         -0.058 -0.254  0.033    0.183 -0.072 -0.132   -0.034 -0.359  0.028
 TransDip  -0.001  0.002  0.004   -0.000  0.000 -0.001    0.003 -0.001  0.001

 Mode:                 4                      5                      6
 Frequency:        71.84                  76.47                  96.89
 Force Cnst:      0.0975                 0.1008                 0.1318
 Red. Mass:      32.0716                29.2668                23.8357
 IR Active:          YES                    YES                    YES
 IR Intens:        0.012                  0.016                  0.006
 Raman Active:       YES                    YES                    YES
               X      Y      Z        X      Y      Z        X      Y      Z
 C          0.009  0.029 -0.093   -0.007 -0.195 -0.009    0.020 -0.011 -0.196
 C          0.020  0.021 -0.094   -0.058 -0.157 -0.019    0.006  0.000 -0.036
 Cl         0.063  0.009 -0.345   -0.149 -0.206 -0.067   -0.043  0.042  0.473
 C          0.003  0.020  0.082   -0.058 -0.079  0.008    0.008 -0.003 -0.053
 Cl        -0.034  0.054  0.654   -0.155 -0.010  0.094    0.014 -0.007 -0.081
 C          0.006  0.001 -0.090    0.010 -0.052 -0.009    0.003 -0.001 -0.023
 Cl         0.028 -0.038 -0.366    0.028  0.043 -0.062   -0.007  0.002  0.077
 C         -0.006  0.010 -0.081    0.063 -0.092  0.010   -0.004  0.005  0.038
 H         -0.013  0.002 -0.122    0.113 -0.069  0.016   -0.017  0.015  0.171
 C         -0.014  0.033  0.027    0.049 -0.165  0.028    0.003  0.001 -0.031
 Cl        -0.062  0.071  0.364    0.135 -0.227  0.121   -0.035  0.031  0.348
 C          0.010  0.028 -0.102   -0.003 -0.176 -0.015    0.026 -0.016 -0.259
 C         -0.026 -0.001 -0.085    0.012  0.030 -0.022   -0.045 -0.013 -0.229
 Cl        -0.086 -0.080 -0.116    0.047  0.527 -0.056   -0.207 -0.012 -0.342
 C         -0.029  0.017 -0.044    0.006 -0.015 -0.010   -0.059 -0.007 -0.130
 H         -0.057  0.020 -0.031    0.005  0.043 -0.009   -0.120 -0.003 -0.101
 C          0.002  0.017 -0.023    0.008 -0.069 -0.002    0.008 -0.008 -0.086
 Cl         0.000  0.062  0.029   -0.009 -0.232  0.016   -0.003  0.004  0.038
 C          0.034 -0.018 -0.039    0.023  0.017 -0.010    0.088 -0.016 -0.127
 Cl         0.077 -0.136 -0.001    0.082  0.486 -0.025    0.234 -0.027 -0.042
 C          0.037  0.013 -0.082    0.007 -0.143 -0.012    0.085 -0.020 -0.223
 H          0.064  0.004 -0.095    0.013 -0.158 -0.015    0.145 -0.025 -0.252
 TransDip   0.000  0.001 -0.003    0.002 -0.003 -0.001    0.002 -0.000 -0.000

 Mode:                 7                      8                      9
 Frequency:       140.88                 161.24                 164.15
 Force Cnst:      0.3125                 0.1537                 0.1580
 Red. Mass:      26.7212                10.0329                 9.9548
 IR Active:          YES                    YES                    YES
 IR Intens:        0.019                  0.169                  0.243
 Raman Active:       YES                    YES                    YES
               X      Y      Z        X      Y      Z        X      Y      Z
 C         -0.020 -0.010 -0.039   -0.008  0.009  0.099   -0.006 -0.048  0.007
 C         -0.104  0.009 -0.031   -0.016  0.015  0.162   -0.006 -0.050  0.007
 Cl        -0.273 -0.059 -0.007   -0.000 -0.001 -0.026   -0.040 -0.068  0.002
 C         -0.125  0.007 -0.027   -0.023  0.020  0.232   -0.010 -0.025  0.009
 Cl        -0.205  0.053 -0.023    0.002 -0.003 -0.045   -0.056  0.003 -0.007
 C         -0.160 -0.015 -0.026   -0.035  0.027  0.347    0.002 -0.018  0.016
 Cl        -0.172 -0.012 -0.011    0.012 -0.014 -0.188    0.008  0.003 -0.007
 C         -0.138 -0.048 -0.018   -0.050  0.040  0.514    0.007 -0.021  0.024
 H         -0.115 -0.036 -0.003   -0.055  0.046  0.581    0.016 -0.017  0.028
 C         -0.126 -0.030 -0.026   -0.028  0.022  0.278    0.000 -0.047  0.016
 Cl        -0.386  0.147 -0.031    0.000 -0.002 -0.144    0.072 -0.101  0.007
 C          0.064  0.005 -0.048    0.007 -0.009 -0.048    0.011  0.102 -0.006
 C          0.150  0.005 -0.065    0.003 -0.012 -0.050    0.026  0.272 -0.015
 Cl         0.410 -0.041  0.096   -0.060  0.003 -0.096   -0.020 -0.119 -0.001
 C          0.158  0.016 -0.068   -0.002 -0.021 -0.025    0.050  0.505 -0.024
 H          0.122  0.022 -0.051   -0.012 -0.022 -0.020    0.055  0.572 -0.026
 C          0.191  0.004 -0.024    0.001 -0.016 -0.022    0.034  0.353 -0.017
 Cl         0.196 -0.033  0.038    0.003  0.006 -0.011   -0.018 -0.178  0.001
 C          0.178  0.004 -0.016    0.013 -0.016 -0.029    0.024  0.250 -0.012
 Cl         0.350 -0.039  0.083    0.090 -0.003  0.012   -0.000 -0.061  0.006
 C          0.152  0.008 -0.030    0.007 -0.018 -0.051    0.019  0.195 -0.011
 H          0.194 -0.003 -0.052    0.016 -0.020 -0.056    0.011  0.107 -0.007
 TransDip   0.001 -0.001 -0.004    0.000  0.000  0.013    0.002  0.016  0.000

 Mode:                10                     11                     12
 Frequency:       196.88                 199.10                 214.50
 Force Cnst:      0.6453                 0.5986                 0.6520
 Red. Mass:      28.2556                25.6317                24.0505
 IR Active:          YES                    YES                    YES
 IR Intens:        0.216                  0.159                  0.181
 Raman Active:       YES                    YES                    YES
               X      Y      Z        X      Y      Z        X      Y      Z
 C         -0.005  0.009 -0.096    0.040 -0.126  0.017   -0.144 -0.000 -0.071
 C         -0.005  0.015 -0.038    0.035 -0.140  0.016   -0.109  0.008 -0.037
 Cl        -0.009  0.026  0.022    0.164 -0.124  0.024    0.324  0.217  0.026
 C         -0.006  0.021  0.012    0.004 -0.166  0.016   -0.138 -0.054 -0.017
 Cl        -0.005  0.022 -0.003    0.056 -0.228  0.022   -0.022 -0.169  0.011
 C         -0.016  0.021  0.069    0.048 -0.126  0.018   -0.147 -0.021 -0.004
 Cl        -0.021 -0.072 -0.030    0.162  0.586 -0.031   -0.151  0.232 -0.037
 C         -0.025  0.036  0.129    0.071 -0.182  0.023   -0.126 -0.013  0.018
 H         -0.032  0.041  0.201    0.069 -0.187  0.019   -0.134 -0.012  0.049
 C         -0.010  0.019  0.018    0.032 -0.130  0.016   -0.124 -0.019 -0.020
 Cl         0.063 -0.029  0.002   -0.371  0.123 -0.042    0.143 -0.240  0.036
 C         -0.005  0.007 -0.135    0.029 -0.098  0.020   -0.140  0.008 -0.104
 C          0.001 -0.001 -0.144    0.028  0.034  0.016   -0.126  0.002 -0.103
 Cl         0.261 -0.026 -0.011   -0.069 -0.026 -0.041    0.270 -0.016  0.147
 C         -0.034 -0.005 -0.176    0.037  0.129  0.013   -0.151 -0.011 -0.131
 H         -0.051 -0.009 -0.170    0.047  0.206  0.008   -0.142 -0.019 -0.138
 C          0.035 -0.008 -0.111    0.038  0.050  0.012   -0.185 -0.001 -0.107
 Cl        -0.035  0.034  0.665    0.031 -0.039  0.076   -0.241  0.028 -0.006
 C          0.061 -0.006 -0.149    0.022 -0.045  0.014   -0.126  0.002 -0.122
 Cl        -0.264  0.004 -0.393   -0.113  0.037 -0.082    0.256 -0.019  0.117
 C          0.038  0.007 -0.104    0.015 -0.139  0.030   -0.133  0.008 -0.141
 H          0.051  0.011 -0.111    0.004 -0.230  0.036   -0.148  0.012 -0.136
 TransDip  -0.015  0.002  0.001    0.012 -0.003  0.004   -0.007  0.006 -0.010

 Mode:                13                     14                     15
 Frequency:       223.32                 232.91                 247.78
 Force Cnst:      0.9307                 0.1962                 0.7645
 Red. Mass:      31.6718                 6.1389                21.1361
 IR Active:          YES                    YES                    YES
 IR Intens:        0.024                  0.086                  0.087
 Raman Active:       YES                    YES                    YES
               X      Y      Z        X      Y      Z        X      Y      Z
 C         -0.009  0.068 -0.019   -0.001 -0.020  0.013   -0.047  0.032  0.036
 C         -0.052  0.132 -0.025    0.010 -0.044  0.027   -0.124  0.107  0.007
 Cl        -0.547 -0.049 -0.047    0.005 -0.062  0.003    0.078  0.243 -0.020
 C         -0.026  0.107 -0.015   -0.003 -0.041  0.022   -0.163  0.043 -0.004
 Cl         0.618 -0.348  0.087   -0.052 -0.020 -0.009    0.008 -0.115  0.007
 C         -0.085  0.080 -0.011   -0.002 -0.037  0.009   -0.244  0.030 -0.030
 Cl        -0.091  0.152 -0.022    0.011  0.057 -0.004   -0.328  0.087 -0.032
 C         -0.028  0.074  0.003   -0.010 -0.038 -0.008   -0.155 -0.004 -0.040
 H         -0.017  0.082  0.013   -0.012 -0.041 -0.019   -0.097  0.021 -0.065
 C         -0.015  0.073 -0.007   -0.019 -0.040 -0.004   -0.125 -0.021 -0.004
 Cl         0.126 -0.005  0.010   -0.002 -0.067  0.005    0.077 -0.203  0.023
 C         -0.022  0.048 -0.023    0.020  0.116  0.001    0.046 -0.007  0.062
 C         -0.031 -0.005 -0.018    0.001 -0.117  0.010    0.135  0.012  0.029
 Cl         0.051  0.009  0.033   -0.009  0.080 -0.019   -0.115 -0.011 -0.140
 C         -0.039 -0.022 -0.026   -0.009 -0.245  0.019    0.178  0.018  0.087
 H         -0.036 -0.057 -0.028   -0.028 -0.419  0.029    0.102  0.054  0.128
 C         -0.046  0.017 -0.025    0.019 -0.024  0.008    0.277 -0.030  0.120
 Cl        -0.064  0.010  0.001    0.033  0.040  0.001    0.394 -0.042 -0.004
 C         -0.025  0.059 -0.032    0.040  0.255 -0.003    0.156 -0.064  0.162
 Cl         0.046 -0.024  0.021   -0.023 -0.100 -0.006   -0.146  0.031 -0.036
 C         -0.022  0.097 -0.036    0.056  0.435 -0.010    0.137 -0.083  0.148
 H         -0.025  0.147 -0.035    0.081  0.648 -0.022    0.224 -0.129  0.107
 TransDip   0.003 -0.004 -0.001    0.004  0.009  0.001    0.003  0.004  0.008

 Mode:                16                     17                     18
 Frequency:       283.75                 327.60                 332.12
 Force Cnst:      0.3552                 1.6938                 1.7507
 Red. Mass:       7.4877                26.7884                26.9385
 IR Active:          YES                    YES                    YES
 IR Intens:        0.326                  0.216                  0.029
 Raman Active:       YES                    YES                    YES
               X      Y      Z        X      Y      Z        X      Y      Z
 C         -0.015  0.014  0.179    0.070 -0.084  0.049   -0.018 -0.041 -0.042
 C         -0.040  0.035  0.399    0.134 -0.044  0.008    0.072 -0.050  0.011
 Cl         0.005 -0.003 -0.072    0.095 -0.142  0.021    0.056 -0.124  0.015
 C         -0.040  0.036  0.421    0.167  0.227 -0.041    0.105  0.121  0.040
 Cl         0.011 -0.006 -0.086    0.312  0.417  0.002    0.192  0.240 -0.009
 C         -0.010  0.010  0.079   -0.083  0.127 -0.044   -0.002  0.074  0.021
 Cl        -0.007 -0.002  0.008   -0.179  0.043 -0.015   -0.008  0.016 -0.007
 C          0.030 -0.026 -0.333   -0.079  0.043 -0.004   -0.044  0.053 -0.018
 H          0.062 -0.052 -0.668    0.110  0.125  0.014    0.028  0.082 -0.016
 C          0.011 -0.008 -0.101   -0.119 -0.193  0.036   -0.078 -0.081 -0.040
 Cl        -0.004  0.006  0.050   -0.256 -0.344 -0.003   -0.136 -0.173  0.008
 C          0.001 -0.007  0.012    0.077  0.036  0.084   -0.056  0.033 -0.141
 C          0.029 -0.004 -0.015   -0.017  0.045  0.145    0.069  0.009 -0.244
 Cl        -0.007 -0.005 -0.058   -0.168  0.019  0.203    0.312 -0.055 -0.384
 C          0.021  0.013 -0.033   -0.002 -0.003  0.003    0.008 -0.003  0.013
 H          0.046  0.028 -0.045    0.119 -0.024 -0.054   -0.167  0.017  0.094
 C         -0.011  0.004 -0.047   -0.032 -0.037 -0.064   -0.019 -0.022  0.105
 Cl        -0.026  0.002  0.039   -0.049  0.010 -0.001   -0.043  0.009  0.002
 C         -0.018 -0.014 -0.049    0.067 -0.057 -0.128   -0.160 -0.005  0.209
 Cl         0.053 -0.003 -0.027    0.161 -0.019 -0.232   -0.293  0.054  0.428
 C         -0.033 -0.018 -0.024    0.050 -0.022  0.024   -0.101  0.002 -0.066
 H         -0.060 -0.029 -0.011   -0.067 -0.022  0.078    0.061 -0.024 -0.139
 TransDip   0.002 -0.003 -0.018    0.012  0.008  0.000   -0.000  0.005  0.001

 Mode:                19                     20                     21
 Frequency:       360.13                 373.17                 375.57
 Force Cnst:      0.9156                 1.6244                 1.1976
 Red. Mass:      11.9823                19.7978                14.4112
 IR Active:          YES                    YES                    YES
 IR Intens:        0.262                  0.176                  0.641
 Raman Active:       YES                    YES                    YES
               X      Y      Z        X      Y      Z        X      Y      Z
 C         -0.022  0.042  0.489    0.008 -0.074  0.038   -0.031  0.096 -0.008
 C         -0.005  0.016  0.128   -0.107  0.115 -0.004    0.024  0.057 -0.003
 Cl        -0.003 -0.001 -0.014   -0.126  0.413 -0.047   -0.118  0.125 -0.022
 C          0.027 -0.034 -0.334   -0.035  0.031 -0.032    0.029 -0.056  0.021
 Cl        -0.022 -0.010  0.047    0.031  0.020  0.005   -0.062 -0.044 -0.004
 C          0.024 -0.040 -0.394    0.090  0.006 -0.018    0.074 -0.077  0.017
 Cl        -0.031  0.009  0.058    0.291 -0.071  0.035    0.260  0.000  0.023
 C          0.005 -0.016 -0.032    0.085 -0.051  0.016   -0.069 -0.018 -0.014
 H          0.012 -0.021 -0.103    0.142 -0.029  0.025   -0.148 -0.058 -0.035
 C         -0.032  0.032  0.442    0.031 -0.127  0.036   -0.119  0.002 -0.003
 Cl         0.015  0.003 -0.060   -0.210 -0.217 -0.006   -0.080 -0.215  0.009
 C          0.026  0.029  0.134   -0.027 -0.330  0.028    0.010  0.385 -0.023
 C          0.149  0.013  0.031   -0.019 -0.339  0.021    0.021  0.400 -0.026
 Cl         0.004 -0.012 -0.171    0.007  0.044 -0.016   -0.015 -0.051  0.018
 C          0.124 -0.015 -0.027    0.006 -0.050  0.005   -0.004  0.062 -0.017
 H          0.218 -0.034 -0.074    0.011 -0.097  0.003   -0.007  0.126 -0.015
 C         -0.023 -0.026 -0.100    0.030  0.352 -0.023   -0.029 -0.422  0.017
 Cl        -0.067  0.014  0.064   -0.020 -0.047  0.006    0.044  0.055 -0.002
 C         -0.086 -0.012 -0.081    0.024  0.315 -0.019   -0.033 -0.370  0.015
 Cl         0.078 -0.006 -0.015   -0.001 -0.042  0.002    0.015  0.047 -0.011
 C         -0.115  0.021  0.018   -0.018 -0.113  0.008    0.010  0.149 -0.004
 H         -0.216  0.044  0.065   -0.038 -0.222  0.017    0.032  0.293 -0.015
 TransDip   0.007  0.001  0.015   -0.000 -0.013  0.002   -0.011  0.023 -0.005

 Mode:                22                     23                     24
 Frequency:       436.75                 456.64                 507.44
 Force Cnst:      1.1861                 0.4388                 1.0933
 Red. Mass:      10.5540                 3.5713                 7.2061
 IR Active:          YES                    YES                    YES
 IR Intens:       12.683                  4.327                  0.864
 Raman Active:       YES                    YES                    YES
               X      Y      Z        X      Y      Z        X      Y      Z
 C         -0.219  0.073  0.045   -0.035 -0.050  0.013   -0.029  0.018 -0.025
 C         -0.060 -0.035  0.088   -0.051 -0.020  0.019   -0.035  0.021  0.249
 Cl         0.044 -0.112  0.007    0.016  0.008 -0.000    0.010 -0.020 -0.015
 C         -0.015  0.012 -0.028   -0.029  0.019 -0.012   -0.011  0.010  0.014
 Cl         0.041  0.015  0.005    0.026  0.013  0.002    0.000 -0.007 -0.001
 C          0.033  0.031 -0.108    0.006  0.032 -0.030    0.021 -0.003 -0.264
 Cl         0.129 -0.001  0.025    0.003 -0.012  0.004    0.020  0.000  0.024
 C         -0.132  0.146 -0.038    0.031  0.014  0.003   -0.038  0.044  0.029
 H         -0.227  0.102 -0.066    0.060  0.027  0.010   -0.064  0.046  0.138
 C         -0.170  0.127  0.087    0.026 -0.018  0.029   -0.051  0.039  0.146
 Cl         0.019 -0.008 -0.006   -0.005  0.022 -0.005    0.001 -0.007 -0.010
 C         -0.226  0.061 -0.099   -0.061 -0.171 -0.018   -0.007 -0.015 -0.178
 C         -0.181  0.024 -0.126   -0.060 -0.196 -0.021   -0.159 -0.025 -0.103
 Cl        -0.044  0.010  0.102   -0.010  0.015  0.026    0.056 -0.003  0.010
 C         -0.150 -0.101 -0.188   -0.013  0.202 -0.059   -0.184  0.039  0.153
 H         -0.256 -0.301 -0.135    0.013  0.639 -0.072   -0.399  0.103  0.258
 C          0.046  0.136 -0.104   -0.012 -0.133 -0.023    0.008  0.022  0.268
 Cl         0.279 -0.039  0.035    0.059  0.001  0.008   -0.059  0.001 -0.070
 C         -0.096  0.115 -0.063   -0.044 -0.141 -0.013    0.204 -0.024  0.172
 Cl         0.013 -0.006  0.051   -0.002  0.009  0.020   -0.013 -0.002 -0.093
 C         -0.173 -0.130 -0.075   -0.021  0.190 -0.038    0.237 -0.024 -0.031
 H         -0.143 -0.365 -0.093    0.026  0.599 -0.061    0.451 -0.030 -0.131
 TransDip  -0.106 -0.001 -0.043   -0.024  0.058 -0.022   -0.006  0.013  0.026

 Mode:                25                     26                     27
 Frequency:       523.14                 546.13                 555.07
 Force Cnst:      1.6285                 0.8468                 1.4021
 Red. Mass:      10.0997                 4.8188                 7.7240
 IR Active:          YES                    YES                    YES
 IR Intens:       15.965                  2.735                  1.900
 Raman Active:       YES                    YES                    YES
               X      Y      Z        X      Y      Z        X      Y      Z
 C         -0.171  0.120  0.029    0.005 -0.016  0.044   -0.027 -0.167  0.014
 C         -0.048 -0.001 -0.210    0.037 -0.033 -0.304   -0.188 -0.054 -0.034
 Cl         0.048 -0.109  0.028   -0.011  0.021  0.024    0.057 -0.026  0.009
 C         -0.059  0.068 -0.025   -0.000 -0.014  0.121   -0.174  0.196 -0.022
 Cl        -0.009 -0.055  0.005    0.010  0.020 -0.011   -0.013 -0.110  0.007
 C         -0.038  0.137  0.193   -0.012 -0.030  0.148    0.034  0.358 -0.015
 Cl         0.124 -0.011 -0.003   -0.014  0.004 -0.004    0.002 -0.060  0.005
 C         -0.204  0.262 -0.093    0.039 -0.074 -0.193    0.222  0.252 -0.015
 H         -0.280  0.213 -0.260    0.084 -0.124 -0.777    0.503  0.374 -0.035
 C         -0.215  0.163 -0.082   -0.011  0.006  0.365    0.165 -0.090  0.046
 Cl        -0.003 -0.038  0.006    0.009  0.011 -0.020   -0.075 -0.014 -0.007
 C         -0.088 -0.009  0.185   -0.006 -0.016 -0.065   -0.015 -0.065  0.005
 C          0.036 -0.213  0.117   -0.056  0.027 -0.050    0.017  0.262 -0.014
 Cl         0.061  0.000 -0.130    0.006 -0.000  0.017    0.002 -0.016 -0.003
 C          0.068  0.067  0.141   -0.068 -0.001  0.009   -0.015 -0.053  0.008
 H          0.082  0.241  0.136   -0.133 -0.015  0.040   -0.038 -0.205  0.020
 C          0.023  0.078  0.104   -0.007 -0.008  0.048   -0.016 -0.142  0.017
 Cl        -0.064 -0.004 -0.016    0.010 -0.000 -0.011    0.003  0.013 -0.003
 C          0.017 -0.064  0.094    0.034  0.014  0.024    0.013  0.117  0.002
 Cl         0.085 -0.009 -0.126   -0.009 -0.001 -0.006    0.003 -0.009 -0.006
 C         -0.008  0.006  0.226    0.039 -0.003 -0.045    0.003  0.027  0.005
 H         -0.020  0.135  0.232    0.094 -0.003 -0.072   -0.002 -0.078  0.007
 TransDip  -0.085  0.076  0.058    0.006 -0.024 -0.047    0.015  0.041  0.001

 Mode:                28                     29                     30
 Frequency:       585.83                 632.55                 645.81
 Force Cnst:      2.2945                 2.1816                 2.0681
 Red. Mass:      11.3471                 9.2540                 8.4163
 IR Active:          YES                    YES                    YES
 IR Intens:       50.283                  2.970                 15.546
 Raman Active:       YES                    YES                    YES
               X      Y      Z        X      Y      Z        X      Y      Z
 C         -0.157 -0.163  0.089   -0.068 -0.054 -0.254    0.053 -0.026 -0.116
 C         -0.144 -0.123  0.021   -0.082 -0.040 -0.142    0.053 -0.024 -0.132
 Cl        -0.010  0.072 -0.010    0.012 -0.003  0.005   -0.011  0.016  0.002
 C         -0.066 -0.126 -0.111   -0.115  0.007  0.406    0.012  0.031  0.293
 Cl         0.101  0.142  0.006    0.041  0.044 -0.021   -0.015 -0.022 -0.013
 C         -0.052 -0.169  0.118   -0.042 -0.085 -0.392    0.093  0.019 -0.256
 Cl         0.017  0.008 -0.007    0.061  0.004  0.024   -0.056 -0.003  0.006
 C          0.010 -0.243  0.042   -0.154 -0.008  0.070    0.158 -0.019  0.090
 H         -0.048 -0.265  0.106   -0.261 -0.027  0.293    0.234  0.037  0.306
 C          0.031 -0.127 -0.147   -0.139  0.023  0.119    0.133 -0.044  0.045
 Cl         0.063  0.102  0.008    0.040  0.037 -0.013   -0.027 -0.017 -0.008
 C         -0.212 -0.125  0.129   -0.012 -0.158  0.085   -0.057  0.191  0.105
 C         -0.128  0.266  0.021    0.132  0.094  0.064   -0.110 -0.062  0.088
 Cl         0.078 -0.028 -0.107   -0.024 -0.005 -0.002    0.054 -0.000 -0.073
 C         -0.163 -0.006  0.108    0.159  0.001 -0.068   -0.116 -0.039  0.093
 H         -0.301 -0.062  0.177    0.297  0.060 -0.134   -0.168 -0.235  0.119
 C         -0.088 -0.183  0.158    0.062 -0.189 -0.099   -0.094  0.281  0.047
 Cl         0.076  0.007 -0.015   -0.061  0.016  0.008    0.086 -0.021  0.004
 C         -0.069  0.183  0.091    0.052  0.173 -0.038   -0.185 -0.254  0.028
 Cl         0.089 -0.026 -0.124   -0.010 -0.008  0.032    0.057  0.005 -0.062
 C         -0.129  0.040  0.167    0.032 -0.015  0.124   -0.174  0.074  0.085
 H         -0.155 -0.029  0.179   -0.009 -0.032  0.145   -0.299  0.167  0.145
 TransDip  -0.184 -0.097  0.091   -0.042 -0.036 -0.002   -0.068  0.023  0.104

 Mode:                31                     32                     33
 Frequency:       672.27                 698.12                 741.98
 Force Cnst:      2.0307                 2.1891                 1.3216
 Red. Mass:       7.6261                 7.6233                 4.0745
 IR Active:          YES                    YES                    YES
 IR Intens:       12.992                 10.110                  6.784
 Raman Active:       YES                    YES                    YES
               X      Y      Z        X      Y      Z        X      Y      Z
 C          0.116  0.157 -0.008    0.027  0.056 -0.029   -0.029 -0.067  0.016
 C          0.225  0.104 -0.030    0.103  0.022  0.045   -0.103 -0.051 -0.023
 Cl        -0.020 -0.015  0.001   -0.015  0.005 -0.003    0.008  0.004  0.001
 C          0.185  0.010  0.081    0.110 -0.019 -0.017   -0.107  0.015  0.002
 Cl        -0.061 -0.057 -0.004   -0.025 -0.022  0.000    0.021  0.016  0.000
 C          0.102 -0.007 -0.044    0.096  0.000  0.029   -0.053  0.026 -0.015
 Cl        -0.060  0.013 -0.005   -0.054  0.006 -0.005    0.021 -0.009  0.003
 C          0.015  0.080  0.015    0.091  0.015 -0.004    0.045 -0.061  0.012
 H         -0.039  0.065  0.071    0.094  0.011 -0.047    0.129 -0.025  0.027
 C          0.028  0.123 -0.021    0.073  0.048  0.034    0.023 -0.095  0.005
 Cl        -0.038 -0.064  0.001   -0.026 -0.032 -0.001    0.013  0.024 -0.001
 C          0.018 -0.086  0.002   -0.105  0.047  0.152    0.031  0.363 -0.026
 C         -0.040 -0.052  0.034   -0.209 -0.026  0.036   -0.010 -0.240  0.001
 Cl         0.025 -0.008 -0.018    0.022 -0.004 -0.054   -0.003  0.008  0.004
 C         -0.044  0.114  0.148   -0.202  0.032 -0.372    0.023  0.067  0.000
 H         -0.040  0.527  0.147   -0.186  0.162 -0.387    0.057  0.474 -0.017
 C         -0.157 -0.297  0.095    0.089 -0.084 -0.133    0.001 -0.112  0.008
 Cl         0.073  0.004  0.005   -0.029  0.004 -0.015   -0.006  0.001  0.000
 C         -0.104  0.348 -0.016    0.166  0.059 -0.015    0.014  0.101  0.002
 Cl         0.024 -0.018 -0.038   -0.009  0.000  0.038   -0.000  0.001 -0.001
 C         -0.149 -0.100 -0.099    0.156 -0.031  0.394   -0.004 -0.057 -0.005
 H         -0.245 -0.276 -0.055    0.116 -0.113  0.419   -0.048 -0.691  0.016
 TransDip   0.035  0.096  0.054    0.097  0.029  0.009   -0.062 -0.055 -0.006

 Mode:                34                     35                     36
 Frequency:       749.86                 806.02                 825.26
 Force Cnst:      2.8734                 4.3559                 4.6690
 Red. Mass:       8.6731                11.3797                11.6356
 IR Active:          YES                    YES                    YES
 IR Intens:        5.836                 74.555                 22.963
 Raman Active:       YES                    YES                    YES
               X      Y      Z        X      Y      Z        X      Y      Z
 C         -0.061  0.053  0.574    0.219  0.207  0.046   -0.170  0.248 -0.088
 C          0.045 -0.029 -0.339   -0.144  0.446 -0.066   -0.186  0.205 -0.017
 Cl        -0.003  0.003  0.013    0.060 -0.130  0.017    0.023 -0.074  0.008
 C         -0.002  0.010  0.211   -0.270  0.174 -0.030   -0.166 -0.152 -0.010
 Cl        -0.002 -0.002 -0.004    0.003  0.004 -0.000    0.035  0.046 -0.000
 C          0.030 -0.014 -0.131   -0.369  0.006 -0.039    0.160 -0.094  0.024
 Cl        -0.007  0.001 -0.001    0.106 -0.024  0.011   -0.053 -0.006 -0.004
 C         -0.002  0.015  0.114    0.014 -0.311  0.034    0.291 -0.168  0.038
 H         -0.037  0.039  0.448    0.082 -0.283  0.039    0.051 -0.283 -0.010
 C          0.035 -0.013 -0.315    0.082  0.066 -0.016    0.273  0.358  0.014
 Cl        -0.004 -0.003  0.010   -0.002 -0.033  0.003   -0.065 -0.095  0.001
 C         -0.017 -0.027 -0.061    0.159 -0.071  0.058   -0.230  0.011 -0.065
 C         -0.026  0.012 -0.124   -0.126  0.044  0.137    0.149 -0.020 -0.201
 Cl        -0.015  0.002  0.029    0.030 -0.006 -0.037   -0.039  0.005  0.048
 C         -0.054 -0.003 -0.083   -0.172  0.019 -0.018    0.202 -0.018 -0.009
 H         -0.165 -0.003 -0.032   -0.081 -0.040 -0.064    0.034 -0.004  0.074
 C          0.071 -0.002  0.026   -0.165  0.015 -0.034    0.235 -0.023  0.050
 Cl        -0.025  0.002 -0.009    0.052 -0.005 -0.001   -0.067  0.007  0.001
 C          0.097 -0.009  0.031    0.036  0.001 -0.126   -0.067  0.021  0.192
 Cl        -0.015  0.002  0.009   -0.019  0.002  0.027    0.030 -0.005 -0.041
 C          0.091 -0.011 -0.064    0.068 -0.020 -0.010   -0.112  0.011  0.039
 H          0.240  0.010 -0.135   -0.092  0.163  0.069    0.121  0.000 -0.073
 TransDip   0.076 -0.004 -0.012   -0.211  0.178 -0.016    0.101  0.115 -0.012

 Mode:                37                     38                     39
 Frequency:       877.74                 881.00                 899.66
 Force Cnst:      0.6311                 0.6783                 1.1964
 Red. Mass:       1.3903                 1.4832                 2.5088
 IR Active:          YES                    YES                    YES
 IR Intens:       13.840                  7.028                 11.669
 Raman Active:       YES                    YES                    YES
               X      Y      Z        X      Y      Z        X      Y      Z
 C          0.001  0.001  0.005    0.001  0.003  0.001    0.052 -0.010 -0.011
 C          0.002  0.001 -0.005    0.001  0.007 -0.002    0.067  0.019  0.010
 Cl         0.000 -0.000  0.001    0.000 -0.001  0.000    0.000 -0.000 -0.000
 C         -0.000  0.002  0.006    0.001 -0.003  0.000    0.052  0.103 -0.004
 Cl        -0.000 -0.000 -0.000   -0.000  0.000 -0.000   -0.016 -0.019  0.000
 C         -0.008  0.004  0.052    0.003 -0.004  0.006   -0.108  0.038 -0.015
 Cl         0.001 -0.000 -0.004   -0.001  0.000 -0.001    0.021 -0.003  0.002
 C          0.015 -0.016 -0.167   -0.002  0.002 -0.018   -0.012 -0.056  0.010
 H         -0.077  0.079  0.972   -0.025  0.005  0.095    0.143  0.004 -0.035
 C         -0.005  0.002  0.055   -0.000  0.011  0.005   -0.023 -0.097  0.006
 Cl         0.001  0.000 -0.004   -0.001 -0.002 -0.000    0.012  0.015  0.000
 C         -0.002  0.004 -0.000    0.000 -0.036  0.003   -0.050  0.058 -0.012
 C          0.000 -0.005 -0.004    0.005  0.062  0.001    0.025  0.014 -0.090
 Cl        -0.000  0.000  0.001    0.000 -0.004 -0.000   -0.011 -0.000  0.015
 C          0.001  0.014 -0.003   -0.019 -0.167  0.010    0.018 -0.065 -0.049
 H         -0.013 -0.077  0.004    0.088  0.911 -0.044   -0.071  0.384 -0.008
 C          0.003 -0.005  0.002    0.002  0.058 -0.004    0.107  0.010  0.027
 Cl        -0.001  0.000 -0.000    0.001 -0.004  0.000   -0.020  0.000 -0.001
 C         -0.000  0.004  0.003   -0.000 -0.026 -0.004   -0.058  0.060  0.106
 Cl         0.000 -0.000 -0.001   -0.001  0.001  0.001    0.016 -0.006 -0.020
 C         -0.002 -0.010  0.000    0.009  0.069 -0.005   -0.084 -0.138  0.039
 H          0.006  0.050 -0.004   -0.032 -0.327  0.015    0.065  0.831 -0.030
 TransDip  -0.006  0.006  0.119    0.008  0.084  0.005    0.010  0.105  0.029

 Mode:                40                     41                     42
 Frequency:       905.29                1050.04                1095.36
 Force Cnst:      1.2322                 6.1987                 3.0686
 Red. Mass:       2.5518                 9.5419                 4.3408
 IR Active:          YES                    YES                    YES
 IR Intens:        3.242                 60.188                 49.303
 Raman Active:       YES                    YES                    YES
               X      Y      Z        X      Y      Z        X      Y      Z
 C         -0.061  0.007  0.008    0.243 -0.049  0.010   -0.142  0.015 -0.012
 C         -0.084 -0.053 -0.006   -0.122  0.142 -0.021    0.042 -0.149  0.015
 Cl        -0.001  0.004 -0.000    0.007 -0.013  0.002   -0.005  0.014 -0.002
 C         -0.070 -0.107  0.003   -0.200 -0.253  0.003    0.088  0.133 -0.002
 Cl         0.019  0.021  0.000    0.025  0.033 -0.000   -0.009 -0.014  0.000
 C          0.108 -0.025  0.011    0.180 -0.065  0.021   -0.095  0.035 -0.011
 Cl        -0.020  0.001 -0.002   -0.016  0.003 -0.002    0.008 -0.002  0.001
 C          0.030  0.048 -0.000   -0.101  0.212 -0.025    0.047 -0.108  0.012
 H         -0.080  0.001 -0.001   -0.241  0.158 -0.040   -0.034 -0.145  0.015
 C          0.025  0.060 -0.007   -0.050 -0.096  0.005    0.054  0.128 -0.005
 Cl        -0.010 -0.011  0.000    0.003  0.006 -0.000   -0.007 -0.011  0.000
 C          0.057  0.075  0.003    0.270 -0.011  0.070   -0.033  0.002  0.009
 C         -0.019  0.017  0.083   -0.089  0.017  0.203   -0.128  0.028  0.311
 Cl         0.010 -0.003 -0.014    0.008 -0.002 -0.017    0.018 -0.003 -0.032
 C         -0.023 -0.045  0.056   -0.129  0.001 -0.256    0.013 -0.004 -0.058
 H          0.140  0.319 -0.022   -0.214  0.013 -0.220    0.531 -0.063 -0.299
 C         -0.100  0.024 -0.029    0.270 -0.023  0.082    0.111 -0.011  0.005
 Cl         0.018 -0.003  0.001   -0.027  0.002 -0.005   -0.013  0.001 -0.001
 C          0.068  0.040 -0.110   -0.153  0.029  0.298    0.015  0.003  0.104
 Cl        -0.016 -0.001  0.020    0.019 -0.003 -0.033   -0.001 -0.000 -0.004
 C          0.054 -0.164 -0.024   -0.128 -0.000 -0.192   -0.017 -0.008 -0.199
 H          0.098  0.852 -0.048   -0.149  0.028 -0.179    0.377 -0.052 -0.399
 TransDip  -0.001  0.041 -0.041    0.036 -0.085  0.231    0.028  0.098  0.201

 Mode:                43                     44                     45
 Frequency:      1139.86                1151.75                1186.70
 Force Cnst:      1.6517                 4.3935                 1.7491
 Red. Mass:       2.1576                 5.6214                 2.1081
 IR Active:          YES                    YES                    YES
 IR Intens:       43.492                 23.028                 43.306
 Raman Active:       YES                    YES                    YES
               X      Y      Z        X      Y      Z        X      Y      Z
 C         -0.012  0.026  0.005   -0.101  0.058 -0.018    0.004  0.074 -0.005
 C         -0.013  0.135 -0.013   -0.027  0.222 -0.020    0.077 -0.066  0.012
 Cl         0.004 -0.014  0.002    0.007 -0.023  0.002   -0.007  0.009 -0.001
 C          0.014 -0.032  0.004    0.069  0.004  0.006   -0.040 -0.188  0.011
 Cl        -0.002 -0.000 -0.000   -0.008 -0.007 -0.000    0.010  0.018 -0.001
 C          0.073 -0.015  0.008    0.141 -0.018  0.014   -0.188 -0.017 -0.016
 Cl        -0.009  0.001 -0.001   -0.017  0.002 -0.002    0.018 -0.002  0.002
 C          0.016  0.009  0.001    0.056 -0.038  0.009    0.023  0.074 -0.003
 H          0.282  0.119  0.015    0.543  0.159  0.031    0.839  0.444  0.034
 C         -0.080 -0.130  0.002   -0.158 -0.216  0.003    0.010  0.036 -0.002
 Cl         0.009  0.013 -0.000    0.016  0.023 -0.000   -0.004 -0.005  0.000
 C         -0.080 -0.000 -0.044   -0.153  0.003  0.017   -0.012 -0.013  0.000
 C         -0.010  0.003  0.017   -0.111  0.019  0.135   -0.008  0.003  0.009
 Cl         0.000 -0.000 -0.001    0.012 -0.002 -0.018    0.001 -0.000 -0.001
 C          0.048 -0.006 -0.016    0.042  0.003  0.132    0.002  0.001  0.005
 H          0.590 -0.068 -0.283   -0.241  0.033  0.293    0.010 -0.003  0.002
 C         -0.149  0.014 -0.030    0.265 -0.027  0.003    0.012 -0.001  0.000
 Cl         0.016 -0.001  0.003   -0.032  0.003 -0.003   -0.002  0.000 -0.000
 C         -0.054  0.010  0.100    0.172 -0.027 -0.218    0.007 -0.001 -0.007
 Cl         0.007 -0.001 -0.012   -0.018  0.003  0.028   -0.001  0.000  0.001
 C          0.053 -0.002  0.035   -0.076  0.005 -0.111   -0.003  0.003 -0.007
 H          0.569 -0.071 -0.205   -0.350  0.017 -0.004   -0.013 -0.015 -0.004
 TransDip  -0.203 -0.034  0.047    0.143 -0.050 -0.025   -0.191 -0.089 -0.010

 Mode:                46                     47                     48
 Frequency:      1263.30                1266.83                1268.95
 Force Cnst:      1.6124                 2.4332                 5.2100
 Red. Mass:       1.7148                 2.5733                 5.4916
 IR Active:          YES                    YES                    YES
 IR Intens:        0.314                  1.546                  0.467
 Raman Active:       YES                    YES                    YES
               X      Y      Z        X      Y      Z        X      Y      Z
 C          0.074 -0.061  0.024    0.080 -0.162  0.017    0.134  0.191 -0.003
 C          0.038  0.027 -0.000    0.122  0.066  0.007   -0.197 -0.063 -0.015
 Cl        -0.000  0.001  0.000   -0.000  0.001 -0.000   -0.001 -0.001  0.000
 C         -0.036 -0.024 -0.002   -0.109  0.015 -0.011    0.181 -0.191  0.032
 Cl         0.001  0.003 -0.000    0.002  0.004 -0.000    0.002  0.005 -0.000
 C         -0.041 -0.022 -0.002   -0.056 -0.104  0.003   -0.060  0.217 -0.022
 Cl         0.004  0.000  0.000    0.005 -0.000  0.000    0.009  0.001  0.001
 C         -0.018  0.059 -0.007    0.036  0.103 -0.005   -0.219 -0.005 -0.020
 H         -0.257 -0.036 -0.018   -0.278 -0.023 -0.022   -0.456 -0.097 -0.033
 C          0.060  0.006  0.003    0.025  0.057 -0.002    0.262 -0.154  0.038
 Cl        -0.003 -0.002  0.000   -0.005 -0.003 -0.000   -0.002 -0.002 -0.000
 C         -0.070  0.013 -0.069   -0.110  0.031  0.042   -0.113  0.004  0.023
 C         -0.125  0.009 -0.045   -0.061  0.005  0.025   -0.084  0.011  0.010
 Cl         0.003 -0.000 -0.001    0.003 -0.000 -0.005    0.004 -0.001 -0.004
 C          0.052 -0.004  0.042    0.059 -0.003  0.066    0.065 -0.002  0.068
 H          0.717 -0.079 -0.272   -0.304  0.043  0.254   -0.113  0.016  0.167
 C          0.039 -0.001  0.062    0.058 -0.009 -0.065    0.061 -0.009 -0.044
 Cl        -0.005  0.000 -0.001   -0.005  0.001  0.002   -0.006  0.001  0.002
 C          0.047 -0.006 -0.022   -0.068  0.002 -0.089   -0.056  0.003 -0.084
 Cl        -0.002  0.000  0.003   -0.000  0.000  0.005   -0.000  0.000  0.005
 C         -0.013  0.000  0.016    0.015 -0.006  0.012    0.013  0.003  0.016
 H         -0.467  0.064  0.230    0.716 -0.062 -0.324    0.524 -0.081 -0.228
 TransDip  -0.007  0.013 -0.010    0.036  0.017  0.000   -0.018  0.012 -0.002

 Mode:                49                     50                     51
 Frequency:      1286.48                1344.50                1366.66
 Force Cnst:     10.8149                10.8683                 7.1406
 Red. Mass:      11.0909                10.2044                 6.4888
 IR Active:          YES                    YES                    YES
 IR Intens:        2.637                 77.040                 75.717
 Raman Active:       YES                    YES                    YES
               X      Y      Z        X      Y      Z        X      Y      Z
 C         -0.054  0.042 -0.050   -0.154 -0.272 -0.035    0.146  0.152 -0.035
 C         -0.021 -0.033  0.008   -0.140  0.288 -0.032    0.202 -0.115  0.031
 Cl         0.000  0.000 -0.000    0.007 -0.017  0.002   -0.006  0.009 -0.002
 C          0.006  0.037  0.000    0.319 -0.039  0.034   -0.257 -0.068 -0.017
 Cl        -0.001 -0.003  0.000   -0.013 -0.004 -0.001    0.011  0.008  0.000
 C          0.048  0.008  0.003   -0.192 -0.192 -0.003    0.046  0.171 -0.010
 Cl        -0.004 -0.000 -0.000    0.010  0.007  0.000    0.000 -0.006  0.001
 C          0.026 -0.056  0.010   -0.083  0.189 -0.021    0.065 -0.047  0.011
 H          0.247  0.031  0.012   -0.072  0.233 -0.031   -0.468 -0.298 -0.018
 C         -0.077  0.013 -0.000    0.267  0.012  0.028   -0.083 -0.099  0.004
 Cl         0.003  0.002 -0.000   -0.011 -0.003 -0.001    0.006  0.004 -0.000
 C          0.050  0.008  0.457   -0.116  0.075  0.208   -0.219 -0.001  0.174
 C         -0.228  0.011 -0.244    0.257 -0.031  0.003    0.181 -0.016 -0.018
 Cl        -0.006  0.001  0.004   -0.010  0.002  0.003   -0.007  0.000  0.001
 C          0.262 -0.036 -0.205   -0.086 -0.002 -0.175   -0.074  0.004 -0.093
 H          0.067 -0.012 -0.120   -0.124  0.010 -0.193    0.095 -0.022 -0.200
 C         -0.023  0.023  0.438   -0.166  0.027  0.182   -0.101  0.016  0.142
 Cl        -0.002  0.000 -0.001    0.009 -0.001 -0.006    0.004 -0.001 -0.006
 C         -0.282  0.017 -0.228    0.264 -0.027  0.022    0.273 -0.027 -0.027
 Cl        -0.005  0.001  0.002   -0.010  0.001  0.002   -0.010  0.001  0.005
 C          0.312 -0.038 -0.189   -0.096 -0.008 -0.170   -0.157  0.014 -0.117
 H         -0.007 -0.010 -0.039   -0.071  0.045 -0.215    0.197 -0.061 -0.321
 TransDip   0.047 -0.015 -0.017   -0.078  0.232 -0.137   -0.005 -0.240 -0.142

 Mode:                52                     53                     54
 Frequency:      1440.32                1489.35                1556.08
 Force Cnst:      4.1515                 4.4549                14.3964
 Red. Mass:       3.3965                 3.4087                10.0911
 IR Active:          YES                    YES                    YES
 IR Intens:      168.357                 52.610                 28.117
 Raman Active:       YES                    YES                    YES
               X      Y      Z        X      Y      Z        X      Y      Z
 C          0.211 -0.019  0.011    0.126  0.008  0.021    0.067 -0.426  0.038
 C         -0.153 -0.106 -0.005   -0.022 -0.045  0.000    0.054  0.189 -0.010
 Cl         0.004  0.003  0.000    0.001  0.002  0.000   -0.002  0.002 -0.000
 C          0.003  0.149 -0.011   -0.042  0.063 -0.009    0.093 -0.294  0.031
 Cl        -0.001 -0.006  0.000    0.000 -0.002  0.000   -0.000  0.002 -0.000
 C          0.125 -0.120  0.020    0.055 -0.052  0.009    0.077  0.489 -0.031
 Cl        -0.006  0.003 -0.001   -0.002  0.001 -0.000   -0.002 -0.005  0.000
 C         -0.155 -0.055 -0.009   -0.084 -0.012 -0.007   -0.121 -0.296  0.013
 H          0.657  0.302  0.031    0.197  0.114  0.009    0.396 -0.102  0.043
 C         -0.007  0.135 -0.010    0.031  0.024 -0.000   -0.175  0.332 -0.042
 Cl        -0.001 -0.007  0.000   -0.000 -0.002  0.000    0.004 -0.003  0.001
 C         -0.036  0.011  0.048   -0.189  0.017 -0.058   -0.026  0.037  0.032
 C          0.013 -0.005 -0.064   -0.047  0.011  0.121   -0.039 -0.001 -0.022
 Cl        -0.001  0.000  0.002    0.000 -0.000 -0.006    0.000  0.000 -0.000
 C         -0.073  0.009  0.040    0.218 -0.026 -0.095    0.032 -0.005  0.012
 H          0.298 -0.035 -0.141   -0.577  0.069  0.291   -0.029  0.008  0.045
 C          0.044 -0.003  0.033   -0.150  0.012 -0.052   -0.021  0.001 -0.045
 Cl        -0.003  0.000 -0.002    0.005 -0.000  0.002    0.000  0.000  0.001
 C          0.061 -0.009 -0.063    0.054  0.001  0.136    0.041 -0.004  0.041
 Cl        -0.002  0.000  0.004   -0.000 -0.000 -0.005   -0.001  0.000 -0.001
 C         -0.112  0.011  0.024    0.108 -0.014 -0.083   -0.011 -0.005 -0.022
 H          0.332 -0.038 -0.196   -0.511  0.057  0.206   -0.029  0.034 -0.018
 TransDip   0.401  0.066 -0.086   -0.179  0.032  0.145   -0.061  0.158 -0.014

 Mode:                55                     56                     57
 Frequency:      1569.21                1593.96                1617.09
 Force Cnst:     14.5270                12.7539                11.3334
 Red. Mass:      10.0130                 8.5200                 7.3560
 IR Active:          YES                    YES                    YES
 IR Intens:        3.395                 51.384                  2.990
 Raman Active:       YES                    YES                    YES
               X      Y      Z        X      Y      Z        X      Y      Z
 C          0.017 -0.040  0.038    0.270  0.021  0.026    0.130 -0.015  0.010
 C          0.020  0.016 -0.003   -0.327 -0.093 -0.023   -0.062 -0.017 -0.004
 Cl        -0.000  0.000  0.000    0.004  0.003  0.000    0.001  0.000  0.000
 C         -0.010 -0.018 -0.002    0.263 -0.077  0.030    0.041 -0.015  0.005
 Cl         0.000  0.000  0.000   -0.002  0.002 -0.000   -0.000  0.000 -0.000
 C          0.021  0.042 -0.001   -0.191 -0.037 -0.014   -0.024  0.001 -0.002
 Cl        -0.000 -0.000  0.000   -0.001 -0.000 -0.000   -0.001 -0.000 -0.000
 C         -0.041 -0.034 -0.003    0.429  0.109  0.030    0.062  0.012  0.005
 H          0.076  0.017  0.008   -0.447 -0.289 -0.014   -0.056 -0.043 -0.001
 C          0.007  0.030 -0.006   -0.365  0.094 -0.042   -0.070  0.030 -0.009
 Cl         0.000 -0.001  0.000    0.003 -0.002  0.001    0.001 -0.001  0.000
 C         -0.046 -0.013 -0.445   -0.017 -0.006 -0.033   -0.299  0.032  0.031
 C          0.197 -0.005  0.310   -0.071  0.008  0.002    0.297 -0.026  0.082
 Cl        -0.004  0.000 -0.002    0.000 -0.000  0.000   -0.002  0.000 -0.003
 C          0.046 -0.017 -0.252    0.106 -0.012 -0.041   -0.318  0.036  0.096
 H         -0.266  0.020 -0.129   -0.119  0.014  0.070    0.288 -0.037 -0.208
 C          0.005  0.022  0.471   -0.051  0.006  0.029    0.142 -0.017 -0.055
 Cl        -0.001 -0.000 -0.006    0.000 -0.000 -0.000    0.002 -0.000  0.001
 C         -0.161  0.000 -0.322    0.077 -0.007  0.003   -0.252  0.024 -0.023
 Cl         0.002 -0.000  0.003   -0.001  0.000 -0.000    0.001 -0.000  0.001
 C         -0.053  0.016  0.228   -0.095  0.012  0.034    0.369 -0.043 -0.138
 H          0.281 -0.020  0.088    0.100 -0.017 -0.062   -0.466  0.055  0.265
 TransDip   0.056  0.012  0.012   -0.228  0.020 -0.020    0.052 -0.004  0.019

 Mode:                58                     59                     60
 Frequency:      3202.33                3219.20                3223.33
 Force Cnst:      6.5976                 6.6713                 6.6907
 Red. Mass:       1.0920                 1.0926                 1.0930
 IR Active:          YES                    YES                    YES
 IR Intens:        0.184                  1.612                  3.033
 Raman Active:       YES                    YES                    YES
               X      Y      Z        X      Y      Z        X      Y      Z
 C          0.000 -0.000 -0.000    0.000  0.000 -0.000   -0.000  0.001 -0.000
 C          0.000 -0.000  0.000   -0.000  0.000 -0.000   -0.000  0.000 -0.000
 Cl        -0.000  0.000 -0.000   -0.000 -0.000 -0.000   -0.000  0.000 -0.000
 C         -0.000  0.000 -0.000   -0.000 -0.000 -0.000   -0.000  0.000 -0.000
 Cl         0.000 -0.000  0.000   -0.000  0.000 -0.000   -0.000 -0.000 -0.000
 C          0.000 -0.000 -0.000    0.000  0.000 -0.000    0.003  0.003  0.000
 Cl        -0.000  0.000  0.000    0.000  0.000 -0.000   -0.000  0.000 -0.000
 C         -0.000 -0.000  0.000    0.000 -0.000  0.000    0.035 -0.080  0.009
 H         -0.000  0.000 -0.000   -0.001  0.002 -0.000   -0.394  0.909 -0.107
 C          0.000  0.000  0.000   -0.000 -0.000 -0.000   -0.004 -0.000 -0.000
 Cl        -0.000 -0.000  0.000    0.000  0.000 -0.000    0.000  0.000  0.000
 C         -0.002  0.000  0.002    0.000 -0.000  0.000   -0.000 -0.000 -0.000
 C          0.000 -0.000  0.001    0.004 -0.000 -0.000    0.000  0.000 -0.000
 Cl         0.000 -0.000 -0.000   -0.000  0.000  0.000    0.000 -0.000  0.000
 C         -0.002 -0.000 -0.003   -0.038 -0.000 -0.079    0.000 -0.000  0.000
 H          0.019  0.000  0.039    0.435  0.001  0.895   -0.001  0.000 -0.002
 C          0.000  0.000  0.001   -0.002  0.000  0.002    0.000 -0.000 -0.000
 Cl        -0.000  0.000 -0.000    0.000 -0.000 -0.000   -0.000 -0.000 -0.000
 C          0.004 -0.000 -0.001    0.000  0.000  0.000    0.000 -0.000 -0.000
 Cl        -0.000  0.000  0.000    0.000 -0.000 -0.000    0.000  0.000 -0.000
 C         -0.038  0.000 -0.079    0.002 -0.000  0.004    0.000  0.000  0.000
 H          0.429  0.000  0.898   -0.018 -0.000 -0.039   -0.000  0.000 -0.000
 TransDip  -0.005  0.001  0.013    0.019  0.000  0.036   -0.023  0.050 -0.005

 STANDARD THERMODYNAMIC QUANTITIES AT   298.15 K  AND     1.00 ATM

   This Molecule has  0 Imaginary Frequencies
   Zero point vibrational energy:       70.687 kcal/mol

   Atom    1 Element C  Has Mass   12.00000
   Atom    2 Element C  Has Mass   12.00000
   Atom    3 Element Cl Has Mass   34.96885
   Atom    4 Element C  Has Mass   12.00000
   Atom    5 Element Cl Has Mass   34.96885
   Atom    6 Element C  Has Mass   12.00000
   Atom    7 Element Cl Has Mass   34.96885
   Atom    8 Element C  Has Mass   12.00000
   Atom    9 Element H  Has Mass    1.00783
   Atom   10 Element C  Has Mass   12.00000
   Atom   11 Element Cl Has Mass   34.96885
   Atom   12 Element C  Has Mass   12.00000
   Atom   13 Element C  Has Mass   12.00000
   Atom   14 Element Cl Has Mass   34.96885
   Atom   15 Element C  Has Mass   12.00000
   Atom   16 Element H  Has Mass    1.00783
   Atom   17 Element C  Has Mass   12.00000
   Atom   18 Element Cl Has Mass   34.96885
   Atom   19 Element C  Has Mass   12.00000
   Atom   20 Element Cl Has Mass   34.96885
   Atom   21 Element C  Has Mass   12.00000
   Atom   22 Element H  Has Mass    1.00783
   Molecular Mass:   391.805440 amu
   Principal axes and moments of inertia in amu*Bohr^2:
                             1           2           3
    Eigenvalues --     4924.86777 15892.03249 16624.61214
          X               0.99999    -0.00344     0.00285
          Y               0.00346     0.99996    -0.00775
          Z              -0.00283     0.00776     0.99997
   Rotational Symmetry Number is   1
   The Molecule is an Asymmetric Top
   Translational Enthalpy:        0.889 kcal/mol
   Rotational Enthalpy:           0.889 kcal/mol
   Vibrational Enthalpy:         80.139 kcal/mol
   gas constant (RT):             0.592 kcal/mol
   Translational Entropy:        43.788  cal/mol.K
   Rotational Entropy:           35.518  cal/mol.K
   Vibrational Entropy:          64.016  cal/mol.K

   Total Enthalpy:               82.508 kcal/mol
   Total Entropy:               143.323  cal/mol.K

 ======================================================================

 STANDARD THERMODYNAMIC QUANTITIES FOR ANHARMONIC VIBRATION -- TOSH

   Zero point vibrational energy: ************ kcal/mol

   Vibrational Enthalpy:       Infinity kcal/mol
   Vibrational Entropy:             NaN  cal/mol.K

   Total Enthalpy:             Infinity kcal/mol
   Total Entropy:                   NaN  cal/mol.K

 ======================================================================

 STANDARD THERMODYNAMIC QUANTITIES FOR ANHARMONIC VIBRATION -- VPT2

   Zero point vibrational energy: ************ kcal/mol

   Vibrational Enthalpy:       Infinity kcal/mol
   Vibrational Entropy:             NaN  cal/mol.K

   Total Enthalpy:             Infinity kcal/mol
   Total Entropy:                   NaN  cal/mol.K

 ======================================================================

Archival summary:
1\1\november\FREQ\ProcedureUnspecified\BasisUnspecified\l7123\taweetha\SatJan1109:10:492020SatJan1109:10:492020\0\\#,FREQ,ProcedureUnspecified,BasisUnspecified,\\0,1\Cl\C,1,1.74378\C,2,1.40292,1,119.583\C,3,1.40024,2,118.566,1,-179.762,0\C,4,1.38865,3,120.754,2,-0.136444,0\H,5,1.0806,4,120.017,3,-179.961,0\C,5,1.38755,4,119.464,3,0.110996,0\C,7,1.39908,5,122.01,4,0.0519848,0\C,8,1.49127,7,121.223,5,-179.75,0\C,9,1.39498,8,119.836,7,88.2397,0\H,10,1.08243,9,119.576,8,0.579786,0\C,10,1.39128,9,121.464,8,-179.346,0\C,12,1.39826,10,119.55,9,-0.0253521,0\C,13,1.39175,12,119.788,10,0.0565537,0\H,14,1.08103,13,119.846,12,179.947,0\C,14,1.38899,13,119.874,12,0.00984415,0\Cl,3,1.73555,2,120.909,1,0.185731,0\Cl,13,1.74355,12,121.655,10,-179.956,0\Cl,4,1.74358,3,121.155,2,179.885,0\Cl,12,1.74492,10,118.858,9,179.972,0\Cl,7,1.75176,5,117.908,4,179.874,0\Cl,16,1.7519,14,118.371,13,179.787,0\\\@

 Total job time:  17436.63s(wall), 17435.09s(cpu) 
 Sat Jan 11 09:10:49 2020

        *************************************************************
        *                                                           *
        *  Thank you very much for using Q-Chem.  Have a nice day.  *
        *                                                           *
        *************************************************************
