# Supplementary material for: Quantum Chemical Investigation of Polychlorinated Dibenzodioxins, Dibenzofurans and Biphenyls: Relative Stability and Planarity Analysis
Source: Molecules. 2020 Dec 3;25(23):5697. doi: 10.3390/molecules25235697 (PMC7730433; doi:10.3390/molecules25235697)
Supplement: Supplementary file 1 [file molecules-25-05697-s001.zip › PCB/B3LYP/ClClClHClClHClHCl.out]

                  Welcome to Q-Chem
     A Quantum Leap Into The Future Of Chemistry


 Q-Chem 5.2 (devel), Q-Chem, Inc., Pleasanton, CA (2019)

 Yihan Shao,  Zhengting Gan,  E. Epifanovsky,  A. T. B. Gilbert,  M. Wormit,  
 J. Kussmann,  A. W. Lange,  A. Behn,  Jia Deng,  Xintian Feng,  D. Ghosh,  
 M. Goldey,  P. R. Horn,  L. D. Jacobson,  I. Kaliman,  T. Kus,  A. Landau,  
 Jie Liu,  E. I. Proynov,  R. M. Richard,  R. P. Steele,  E. J. Sundstrom,  
 H. L. Woodcock III,  P. M. Zimmerman,  D. Zuev,  B. Albrecht,  E. Alguire,  
 S. A. Baeppler,  D. Barton,  Z. Benda,  Y. A. Bernard,  E. J. Berquist,  
 K. B. Bravaya,  H. Burton,  D. Casanova,  Chun-Min Chang,  Yunqing Chen,  
 A. Chien,  K. D. Closser,  M. P. Coons,  S. Coriani,  S. Dasgupta,  
 A. L. Dempwolff,  M. Diedenhofen,  Hainam Do,  R. G. Edgar,  Po-Tung Fang,  
 S. Faraji,  S. Fatehi,  Qingguo Feng,  K. D. Fenk,  J. Fosso-Tande,  
 J. Gayvert,  Qinghui Ge,  A. Ghysels,  G. Gidofalvi,  J. Gomes,  
 J. Gonthier,  A. Gunina,  D. Hait,  M. W. D. Hanson-Heine,  
 P. H. P. Harbach,  A. W. Hauser,  M. F. Herbst,  J. E. Herr,  
 E. G. Hohenstein,  Z. C. Holden,  Kerwin Hui,  B. C. Huynh,  T.-C. Jagau,  
 Hyunjun Ji,  B. Kaduk,  K. Khistyaev,  Jaehoon Kim,  P. Klunzinger,  K. Koh,  
 D. Kosenkov,  L. Koulias,  T. Kowalczyk,  C. M. Krauter,  A. Kunitsa,  
 Ka Un Lao,  A. Laurent,  K. V. Lawler,  Joonho Lee,  D. Lefrancois,  
 S. Lehtola,  D. S. Levine,  Yi-Pei Li,  You-Sheng Lin,  Fenglai Liu,  
 E. Livshits,  A. Luenser,  P. Manohar,  E. Mansoor,  S. F. Manzer,  
 Shan-Ping Mao,  Yuezhi Mao,  N. Mardirossian,  A. V. Marenich,  
 T. Markovich,  L. A. Martinez-Martinez,  S. A. Maurer,  N. J. Mayhall,  
 S. C. McKenzie,  J.-M. Mewes,  P. Morgante,  A. F. Morrison,  
 J. W. Mullinax,  K. Nanda,  T. S. Nguyen-Beck,  R. Olivares-Amaya,  
 J. A. Parkhill,  Zheng Pei,  T. M. Perrine,  F. Plasser,  P. Pokhilko,  
 S. Prager,  A. Prociuk,  E. Ramos,  D. R. Rehn,  F. Rob,  M. Scheurer,  
 M. Schneider,  N. Sergueev,  S. M. Sharada,  S. Sharma,  D. W. Small,  
 T. Stauch,  T. Stein,  Yu-Chuan Su,  A. J. W. Thom,  A. Tkatchenko,  
 T. Tsuchimochi,  N. M. Tubman,  L. Vogt,  M. L. Vidal,  O. Vydrov,  
 M. A. Watson,  J. Wenzel,  M. de Wergifosse,  T. A. Wesolowski,  A. White,  
 J. Witte,  A. Yamada,  Jun Yang,  K. Yao,  S. Yeganeh,  S. R. Yost,  
 Zhi-Qiang You,  A. Zech,  Igor Ying Zhang,  Xing Zhang,  Yan Zhao,  
 Ying Zhu,  B. R. Brooks,  G. K. L. Chan,  C. J. Cramer,  M. S. Gordon,  
 W. J. Hehre,  A. Klamt,  M. W. Schmidt,  C. D. Sherrill,  D. G. Truhlar,  
 A. Aspuru-Guzik,  R. Baer,  A. T. Bell,  N. A. Besley,  Jeng-Da Chai,  
 A. E. DePrince, III,  R. A. DiStasio Jr.,  A. Dreuw,  B. D. Dunietz,  
 T. R. Furlani,  Chao-Ping Hsu,  Yousung Jung,  Jing Kong,  D. S. Lambrecht,  
 WanZhen Liang,  C. Ochsenfeld,  V. A. Rassolov,  L. V. Slipchenko,  
 J. E. Subotnik,  T. Van Voorhis,  J. M. Herbert,  A. I. Krylov,  
 P. M. W. Gill,  M. Head-Gordon

 Contributors to earlier versions of Q-Chem not listed above: 
 R. D. Adamson,  B. Austin,  J. Baker,  G. J. O. Beran,  K. Brandhorst,  
 S. T. Brown,  E. F. C. Byrd,  A. K. Chakraborty,  C.-L. Cheng,  
 Siu Hung Chien,  D. M. Chipman,  D. L. Crittenden,  H. Dachsel,  
 R. J. Doerksen,  A. D. Dutoi,  L. Fusti-Molnar,  W. A. Goddard III,  
 A. Golubeva-Zadorozhnaya,  S. R. Gwaltney,  G. Hawkins,  A. Heyden,  
 S. Hirata,  G. Kedziora,  F. J. Keil,  C. Kelley,  Jihan Kim,  R. A. King,  
 R. Z. Khaliullin,  P. P. Korambath,  W. Kurlancheek,  A. M. Lee,  M. S. Lee,  
 S. V. Levchenko,  Ching Yeh Lin,  D. Liotard,  R. C. Lochan,  I. Lotan,  
 P. E. Maslen,  N. Nair,  D. P. O'Neill,  D. Neuhauser,  E. Neuscamman,  
 C. M. Oana,  R. Olson,  B. Peters,  R. Peverati,  P. A. Pieniazek,  
 Y. M. Rhee,  J. Ritchie,  M. A. Rohrdanz,  E. Rosta,  N. J. Russ,  
 H. F. Schaefer III,  N. E. Schultz,  N. Shenvi,  A. C. Simmonett,  A. Sodt,  
 D. Stuck,  K. S. Thanthiriwatte,  V. Vanovschi,  Tao Wang,  A. Warshel,  
 C. F. Williams,  Q. Wu,  X. Xu,  W. Zhang

 Please cite Q-Chem as follows:
 Y. Shao et al., Mol. Phys. 113, 184-215 (2015)
 DOI: 10.1080/00268976.2014.952696

 Q-Chem 5.2.1 for Intel X86 EM64T Linux

 Parts of Q-Chem use Armadillo 8.300.2 (Tropical Shenanigans).
 http://arma.sourceforge.net/

 Q-Chem begins on Sat Jan 11 00:11:09 2020  

Host: 
0

     Scratch files written to /scratch/taweetham/qchem2749//
NAlpha2: 194
NElect   194
Mult     1

 Q-Chem warning in module libgen/rem_setup.C, line 2168:

 Setting Thresh to 1e-14


Checking the input file for inconsistencies... 	...done.

--------------------------------------------------------------
User input:
--------------------------------------------------------------
$MOLECULE
0 1
C 
C  1 1.394960
Cl  2 CCl 1 119.528007
C  2 1.386606 1 120.846377 3 178.766605 0
Cl  4 CCl 2 119.698148 1 -179.612229 0
C  4 1.387279 2 120.235871 1 -0.083363 0
Cl  6 CCl 4 120.254637 2 -179.958574 0
C  6 1.387279 4 119.490737 2 0.041992 0
H  8 CH 6 120.064298 4 179.568218 0
C  8 1.386606 6 120.235863 4 0.041336 0
Cl  10 CCl 8 119.614146 6 178.681836 0
C  1 1.488550 2 120.827489 3 1.275929 0
C  12 1.394960 1 120.827496 2 44.635695 0
Cl  13 CCl 12 119.528011 1 1.275194 0
C  13 1.386606 12 120.846392 1 -179.957497 0
H  15 CH 13 119.698155 12 -179.612829 0
C  15 1.387278 13 120.235860 12 -0.083872 0
Cl  17 CCl 15 120.254633 13 -179.958492 0
C  17 1.387279 15 119.490737 13 0.041666 0
H  19 CH 17 120.064293 15 179.568399 0
C  19 1.386606 17 120.235874 15 0.041790 0
Cl  21 CCl 19 119.614152 17 178.681599 0

CH=1.08273
CCl=1.75400
$END

$REM
   JOB_TYPE	OPTIMIZATION
   BASIS	6-311++G**
   METHOD	B3LYP
   SYM_IGNORE	TRUE
   SCF_GUESS_ALWAYS     TRUE
   SYM_IGNORE   TRUE
   S2THRESH     15
   THRESH       15
$END

--------------------------------------------------------------
 ----------------------------------------------------------------
             Standard Nuclear Orientation (Angstroms)
    I     Atom           X                Y                Z
 ----------------------------------------------------------------
    1      C       0.0000000000     0.0000000000     0.0000000000
    2      C       0.0000000000     0.0000000000     1.3949600000
    3      Cl      1.5261815140     0.0000000000     2.2594170471
    4      C      -1.1901880373     0.0256249026     2.1059255403
    5      Cl     -1.1548436435     0.0351778398     3.8595433764
    6      C      -2.4041742747     0.0535064326     1.4351028665
    7      Cl     -3.9099833729     0.0870232313     2.3339530118
    8      C      -2.4180259722     0.0546630380     0.0478935036
    9      H      -3.3603520375     0.0692493833    -0.4851290834
   10      C      -1.2274122092     0.0272853135    -0.6622934626
   11      Cl     -1.2645630159    -0.0058824468    -2.4155862839
   12      C       1.2779219872    -0.0284629571    -0.7628147595
   13      C       2.3095886281    -0.8932703637    -0.3971844912
   14      Cl      2.0841394724    -1.9836059182     0.9581225060
   15      C       3.5004827568    -0.9194878930    -1.1069450245
   16      H       4.2865586447    -1.6026019117    -0.8107285686
   17      C       3.6821124948    -0.0819958503    -2.1978886372
   18      Cl      5.1879324501    -0.1155248115    -3.0967201401
   19      C       2.6636000698     0.7822218600    -2.5724593424
   20      H       2.7980411655     1.4448431951    -3.4181323354
   21      C       1.4736782845     0.8090230106    -1.8610916159
   22      Cl      0.2100943914     1.9325319622    -2.3275671039
 ----------------------------------------------------------------
 Nuclear Repulsion Energy =        2443.08185102 hartrees
 There are       97 alpha and       97 beta electrons
 Requested basis set is 6-311++G(d,p)
 There are 178 shells and 495 basis functions

 Total QAlloc Memory Limit   2000 MB
 Mega-Array Size       188 MB
 MEM_STATIC part       192 MB
 A cutoff of  1.0D-15 yielded  11760 shell pairs
 There are    100905 function pairs (    108559 Cartesian)
 Smallest overlap matrix eigenvalue = 2.00E-07
 Linear dependence detected in AO basis
 Number of orthogonalized atomic orbitals = 489
 Maximum deviation from orthogonality = 3.603E-10

 Scale SEOQF with 1.000000e-02/1.000000e-01/1.000000e-01

 Standard Electronic Orientation quadrupole field applied
 Nucleus-field energy     =    -0.0000000885 hartrees
 Guess from superposition of atomic densities
 Warning:  Energy on first SCF cycle will be non-variational
 SAD guess density has 194.000000 electrons

 -----------------------------------------------------------------------
  General SCF calculation program by
  Eric Jon Sundstrom, Paul Horn, Yuezhi Mao, Dmitri Zuev, Alec White,
  David Stuck, Shaama M.S., Shane Yost, Joonho Lee, David Small,
  Daniel Levine, Susi Lehtola, Hugh Burton, Evgeny Epifanovsky,
  Bang C. Huynh
 -----------------------------------------------------------------------
 Exchange:     0.2000 Hartree-Fock + 0.0800 Slater + 0.7200 B88
 Correlation:  0.1900 VWN1RPA + 0.8100 LYP
 Using SG-1 standard quadrature grid
 A restricted SCF calculation will be
 performed using DIIS
 SCF converges when DIIS error is below 1.0e-08
 ---------------------------------------
  Cycle       Energy         DIIS error
 ---------------------------------------
    1   -3685.4824432942      2.80e-02  
    2   -3680.5087866108      2.05e-03  
    3   -3680.4338055957      2.50e-03  
    4   -3680.6260174871      4.97e-04  
    5   -3680.6326616611      2.10e-04  
    6   -3680.6337281697      9.23e-05  
    7   -3680.6339617967      2.93e-05  
    8   -3680.6339860851      8.31e-06  
    9   -3680.6339879256      3.09e-06  
   10   -3680.6339881993      9.93e-07  
   11   -3680.6339882288      2.61e-07  
   12   -3680.6339882304      1.12e-07  
   13   -3680.6339882310      4.01e-08  
   14   -3680.6339882307      1.11e-08  
   15   -3680.6339882311      4.69e-09  Convergence criterion met
 ---------------------------------------
 SCF time:   CPU 898.19s  wall 899.00s 
 SCF   energy in the final basis set =    -3680.6339882311
 Total energy in the final basis set =    -3680.6339882311

 --------------------------------------------------------------

                    Orbital Energies (a.u.)
 --------------------------------------------------------------

 Alpha MOs
 -- Occupied --
********-101.5799-101.5763-101.5715-101.5714-101.5708-101.5704 -10.2805
-10.2796 -10.2776 -10.2761 -10.2752 -10.2750 -10.2733 -10.2423 -10.2386
-10.2255 -10.2202 -10.2201  -9.4953  -9.4942  -9.4908  -9.4885  -9.4885
 -9.4879  -9.4875  -7.2603  -7.2590  -7.2557  -7.2531  -7.2528  -7.2524
 -7.2520  -7.2501  -7.2493  -7.2490  -7.2485  -7.2457  -7.2448  -7.2431
 -7.2431  -7.2427  -7.2424  -7.2422  -7.2420  -7.2419  -7.2416  -0.9729
 -0.9467  -0.9300  -0.9152  -0.8919  -0.8918  -0.8663  -0.8583  -0.8306
 -0.8061  -0.7730  -0.7597  -0.7450  -0.6637  -0.6552  -0.6339  -0.6182
 -0.5642  -0.5589  -0.5292  -0.5246  -0.5008  -0.4862  -0.4766  -0.4732
 -0.4716  -0.4645  -0.4578  -0.4434  -0.4393  -0.4244  -0.4177  -0.4135
 -0.4091  -0.3931  -0.3899  -0.3628  -0.3559  -0.3542  -0.3448  -0.3431
 -0.3387  -0.3342  -0.3228  -0.3044  -0.2985  -0.2877  -0.2680  -0.2660
 -0.2459
 -- Virtual --
 -0.0794  -0.0624  -0.0595  -0.0502  -0.0366  -0.0340  -0.0102  -0.0063
  0.0007   0.0054   0.0063   0.0091   0.0134   0.0224   0.0264   0.0332
  0.0436   0.0463   0.0518   0.0529   0.0620   0.0653   0.0686   0.0699
  0.0763   0.0812   0.0833   0.0869   0.0907   0.0918   0.0946   0.0962
  0.0996   0.1054   0.1088   0.1110   0.1131   0.1163   0.1194   0.1210
  0.1235   0.1254   0.1262   0.1301   0.1328   0.1359   0.1411   0.1425
  0.1480   0.1540   0.1588   0.1620   0.1659   0.1715   0.1744   0.1808
  0.1824   0.1842   0.1870   0.1929   0.1974   0.2036   0.2075   0.2104
  0.2127   0.2194   0.2236   0.2269   0.2299   0.2332   0.2349   0.2408
  0.2446   0.2508   0.2526   0.2545   0.2555   0.2599   0.2653   0.2665
  0.2695   0.2711   0.2782   0.2814   0.2837   0.2941   0.2970   0.2986
  0.3027   0.3041   0.3073   0.3113   0.3137   0.3209   0.3301   0.3479
  0.3507   0.3668   0.3781   0.3968   0.4009   0.4104   0.4323   0.4367
  0.4401   0.4476   0.4485   0.4541   0.4614   0.4653   0.4695   0.4716
  0.4801   0.4807   0.4871   0.4921   0.4972   0.5009   0.5095   0.5172
  0.5213   0.5339   0.5428   0.5469   0.5509   0.5621   0.5655   0.5681
  0.5855   0.5891   0.5912   0.5950   0.5987   0.6057   0.6106   0.6182
  0.6210   0.6236   0.6296   0.6336   0.6416   0.6564   0.6606   0.6710
  0.6734   0.6834   0.6941   0.7091   0.7223   0.7250   0.7514   0.7662
  0.7807   0.7839   0.7951   0.8020   0.8086   0.8150   0.8223   0.8298
  0.8304   0.8358   0.8382   0.8394   0.8432   0.8480   0.8497   0.8539
  0.8591   0.8613   0.8674   0.8726   0.8853   0.8885   0.8940   0.9072
  0.9084   0.9124   0.9160   0.9237   0.9261   0.9309   0.9397   0.9463
  0.9493   0.9530   0.9608   0.9655   0.9688   0.9761   0.9795   0.9868
  0.9926   0.9980   1.0083   1.0263   1.0362   1.0483   1.0610   1.0681
  1.0715   1.1062   1.1126   1.1180   1.1432   1.1565   1.1722   1.1868
  1.1924   1.2178   1.2327   1.2406   1.2542   1.2587   1.2731   1.2790
  1.2862   1.2893   1.3045   1.3076   1.3242   1.3299   1.3326   1.3533
  1.3671   1.3826   1.4147   1.4497   1.4699   1.5038   1.5202   1.5371
  1.5535   1.5645   1.5739   1.5872   1.6018   1.6056   1.6200   1.6482
  1.6788   1.7128   1.7158   1.7590   1.7750   1.7925   1.8047   1.8094
  1.8483   1.8673   1.8694   1.8805   1.8865   1.8963   1.8977   1.9459
  1.9502   1.9523   1.9567   1.9860   2.0436   2.0556   2.0672   2.0765
  2.1043   2.1172   2.1713   2.1862   2.2051   2.2092   2.2310   2.2359
  2.2484   2.2645   2.2775   2.2851   2.2907   2.3096   2.3216   2.3466
  2.3645   2.3693   2.3875   2.4126   2.4281   2.4422   2.4463   2.4661
  2.4827   2.4945   2.5162   2.5363   2.5445   2.5530   2.5635   2.5727
  2.6041   2.6061   2.6221   2.6444   2.6526   2.6700   2.7048   2.7116
  2.7192   2.7337   2.7431   2.7492   2.7625   2.7820   2.7974   2.8196
  2.8243   2.8901   2.8955   2.9160   2.9551   3.0386   3.0712   3.0759
  3.1135   3.1437   3.1537   3.1603   3.1807   3.2401   3.2505   3.2537
  3.2726   3.3512   3.3859   3.4263   3.4984   3.5938   3.6428   3.7160
  3.7456   3.7865   3.8974   3.9685   4.0221   4.0750   4.3828   4.8127
  4.8240   9.7404   9.7639   9.7979   9.8242   9.8384   9.8511   9.8614
 23.2945  23.4866  23.8236  23.8528  23.8547  23.8570  23.9526  23.9882
 24.0466  24.0501  24.0910  24.1119  25.7070  25.7238  25.7849  25.8128
 25.8712  26.0645  26.0809  26.0898  26.1336  26.1841  26.2613  26.4417
 26.4920  26.5126  26.5746  26.6146  26.6927  26.7348  26.8173  26.9076
 27.0244 215.7312 215.7559 215.7954 215.8265 215.8396 215.8695 215.8861
 --------------------------------------------------------------

          Ground-State Mulliken Net Atomic Charges

     Atom                 Charge (a.u.)
  ----------------------------------------
      1 C                    -0.636034
      2 C                    -1.095955
      3 Cl                    0.538581
      4 C                     0.932343
      5 Cl                    0.640790
      6 C                    -0.628645
      7 Cl                    0.550564
      8 C                    -0.725729
      9 H                     0.231609
     10 C                    -0.255793
     11 Cl                    0.507842
     12 C                    -0.588768
     13 C                    -0.275511
     14 Cl                    0.366356
     15 C                    -0.287171
     16 H                     0.225732
     17 C                    -0.089284
     18 Cl                    0.485057
     19 C                    -0.174335
     20 H                     0.228825
     21 C                    -0.411578
     22 Cl                    0.461105
  ----------------------------------------
  Sum of atomic charges =     0.000000

 -----------------------------------------------------------------
                    Cartesian Multipole Moments
 -----------------------------------------------------------------
    Charge (ESU x 10^10)
                -0.0000
    Dipole Moment (Debye)
         X       0.1627      Y      -0.0003      Z      -1.1121
       Tot       1.1240
    Quadrupole Moments (Debye-Ang)
        XX    -152.8269     XY      -1.7622     YY    -159.7487
        XZ       1.5478     YZ      -2.6687     ZZ    -158.2349
    Octopole Moments (Debye-Ang^2)
       XXX    -238.3334    XXY      -2.6941    XYY     -78.6846
       YYY       4.8994    XXZ       8.3594    XYZ      -2.4033
       YYZ       8.9352    XZZ     -72.0957    YZZ       6.1190
       ZZZ      15.0588
    Hexadecapole Moments (Debye-Ang^3)
      XXXX   -6023.3665   XXXY     179.4338   XXYY   -1165.7543
      XYYY     224.5968   YYYY    -904.4287   XXXZ    1338.2021
      XXYZ      69.4190   XYYZ     442.8958   YYYZ     247.7383
      XXZZ   -1785.7202   XYZZ      85.1348   YYZZ    -921.6278
      XZZZ    1311.2846   YZZZ     207.1521   ZZZZ   -4549.9675
 -----------------------------------------------------------------
 Calculating analytic gradient of the SCF energy
 Gradient of SCF Energy
            1           2           3           4           5           6
    1  -0.0188659  -0.0095362   0.0314449  -0.0005925   0.0008014   0.0058923
    2   0.0003304  -0.0042625  -0.0742805   0.0005044   0.0001513  -0.0004925
    3   0.0127831  -0.0077334  -0.0425887  -0.0234923   0.0048877   0.0007669
            7           8           9          10          11          12
    1  -0.0025761   0.0095139  -0.0004996   0.0060064   0.0604218   0.0223425
    2   0.0001121  -0.0003869   0.0002837   0.0035541   0.0722738  -0.0004731
    3   0.0068503   0.0068656  -0.0009338   0.0014946  -0.0064751  -0.0144034
           13          14          15          16          17          18
    1  -0.0043529  -0.0269335  -0.0118090   0.0006704   0.0064404   0.0033148
    2   0.0052911   0.0699628   0.0100360  -0.0000060  -0.0000683  -0.0000674
    3   0.0031188   0.0569606  -0.0049123  -0.0000353  -0.0038147  -0.0019505
           19          20          21          22
    1  -0.0018925   0.0003899  -0.0050713  -0.0651093
    2  -0.0097502   0.0000202  -0.0047904  -0.0679420
    3   0.0130270  -0.0006067   0.0024862  -0.0022943
 Max gradient component =       7.428E-02
 RMS gradient           =       2.397E-02
 Gradient time:  CPU 311.65 s  wall 311.69 s
 Geometry Optimization Parameters
   NAtoms,    NIC,     NZ,  NCons,   NDum,   NFix, NCnnct, MaxDiis
       22     171      22       0       0       0       0       0


** GEOMETRY OPTIMIZATION IN DELOCALIZED INTERNAL COORDINATES **
   Searching for a Minimum

   Optimization Cycle:   1

                       Coordinates (Angstroms)
     ATOM                X               Y               Z
      1  C         0.0000000000    0.0000000000    0.0000000000
      2  C         0.0000000000    0.0000000000    1.3949600000
      3  Cl        1.5261815140    0.0000000000    2.2594170471
      4  C        -1.1901880373    0.0256249026    2.1059255403
      5  Cl       -1.1548436435    0.0351778398    3.8595433764
      6  C        -2.4041742747    0.0535064326    1.4351028665
      7  Cl       -3.9099833729    0.0870232313    2.3339530118
      8  C        -2.4180259722    0.0546630380    0.0478935036
      9  H        -3.3603520375    0.0692493833   -0.4851290834
     10  C        -1.2274122092    0.0272853135   -0.6622934626
     11  Cl       -1.2645630159   -0.0058824468   -2.4155862839
     12  C         1.2779219872   -0.0284629571   -0.7628147595
     13  C         2.3095886281   -0.8932703637   -0.3971844912
     14  Cl        2.0841394724   -1.9836059182    0.9581225060
     15  C         3.5004827568   -0.9194878930   -1.1069450245
     16  H         4.2865586447   -1.6026019117   -0.8107285686
     17  C         3.6821124948   -0.0819958503   -2.1978886372
     18  Cl        5.1879324501   -0.1155248115   -3.0967201401
     19  C         2.6636000698    0.7822218600   -2.5724593424
     20  H         2.7980411655    1.4448431951   -3.4181323354
     21  C         1.4736782845    0.8090230106   -1.8610916159
     22  Cl        0.2100943914    1.9325319622   -2.3275671039
   Point Group: c1    Number of degrees of freedom:    60


   Energy is  -3680.633988231


 Attempting to generate delocalized internal coordinates
 Initial Hessian constructed with Jon Baker's OPTIMIZE code

 60 Hessian modes will be used to form the next step
  Hessian Eigenvalues:
     0.016315    0.017505    0.019761    0.020575    0.020682    0.021678
     0.022463    0.022740    0.023494    0.024090    0.024090    0.024114
     0.024114    0.024135    0.024135    0.024142    0.024143    0.055147
     0.085101    0.101101    0.108004    0.159994    0.159995    0.159995
     0.215506    0.220899    0.227032    0.231374    0.235379    0.236753
     0.239070    0.249981    0.249988    0.249992    0.249999    0.250000
     0.250000    0.287279    0.287919    0.290206    0.292884    0.301033
     0.301033    0.301033    0.315933    0.356665    0.356665    0.356665
     0.401050    0.407849    0.417939    0.424849    0.456961    0.458435
     0.466636    0.468842    0.478201    0.478202    0.479142    0.479142

 Minimum search - taking simple RFO step
 Searching for Lamda that Minimizes Along All modes
 Value Taken    Lamda =  -0.09100078
 Calculated Step too Large.  Step scaled by  0.446967
 Step Taken.  Stepsize is  0.300000

                             Maximum     Tolerance    Cnvgd?
         Gradient           0.096413      0.000300      NO
         Displacement       0.219539      0.001200      NO
         Energy change     *********      0.000001      NO


 New Cartesian Coordinates Obtained by Inverse Iteration

 Displacement from previous Coordinates is:  0.292584
 ----------------------------------------------------------------
             Standard Nuclear Orientation (Angstroms)
    I     Atom           X                Y                Z
 ----------------------------------------------------------------
    1      C      -0.0001308386     0.0003171378     0.0059504878
    2      C      -0.0103731746     0.0165225830     1.4082529529
    3      Cl      1.5044044160     0.0408604550     2.2787493455
    4      C      -1.2052669087     0.0397885534     2.1227005036
    5      Cl     -1.1765291265     0.0677624040     3.8732853067
    6      C      -2.4195330265     0.0530217257     1.4436921769
    7      Cl     -3.9341586351     0.0849676241     2.3207906045
    8      C      -2.4315057194     0.0403481199     0.0574700935
    9      H      -3.3729531848     0.0423757138    -0.4763316427
   10      C      -1.2389856062     0.0120567791    -0.6489998187
   11      Cl     -1.3018430507    -0.0425184963    -2.3952783834
   12      C       1.2812092009    -0.0285508551    -0.7611561802
   13      C       2.3196999807    -0.9053873558    -0.4168496223
   14      Cl      2.1112180829    -2.0174234826     0.9152674609
   15      C       3.5115801612    -0.9333770009    -1.1261918169
   16      H       4.2928196291    -1.6257741214    -0.8398390346
   17      C       3.6919436932    -0.0828334992    -2.2070431885
   18      Cl      5.1938395171    -0.1166228253    -3.1079023758
   19      C       2.6821312748     0.7944561195    -2.5741715230
   20      H       2.8198744342     1.4660565593    -3.4118347214
   21      C       1.4948850922     0.8198734298    -1.8568894670
   22      Cl      0.2584630848     1.9643984486    -2.3232941550
 ----------------------------------------------------------------
 Nuclear Repulsion Energy =        2431.36110647 hartrees
 There are       97 alpha and       97 beta electrons
 Applying Cartesian multipole field
    Component          Value
    ---------          -----
     (2,0,0)        1.00000E-12
     (0,2,0)        2.00000E-11
     (0,0,2)       -3.00000E-11
 Nucleus-field energy     =    -0.0000000882 hartrees
 Requested basis set is 6-311++G(d,p)
 There are 178 shells and 495 basis functions
 A cutoff of  1.0D-15 yielded  11736 shell pairs
 There are    100656 function pairs (    108298 Cartesian)
 Smallest overlap matrix eigenvalue = 2.10E-07
 Linear dependence detected in AO basis
 Number of orthogonalized atomic orbitals = 489
 Maximum deviation from orthogonality = 3.516E-10
 Guess from superposition of atomic densities
 Warning:  Energy on first SCF cycle will be non-variational
 SAD guess density has 194.000000 electrons

 -----------------------------------------------------------------------
  General SCF calculation program by
  Eric Jon Sundstrom, Paul Horn, Yuezhi Mao, Dmitri Zuev, Alec White,
  David Stuck, Shaama M.S., Shane Yost, Joonho Lee, David Small,
  Daniel Levine, Susi Lehtola, Hugh Burton, Evgeny Epifanovsky,
  Bang C. Huynh
 -----------------------------------------------------------------------
 Exchange:     0.2000 Hartree-Fock + 0.0800 Slater + 0.7200 B88
 Correlation:  0.1900 VWN1RPA + 0.8100 LYP
 Using SG-1 standard quadrature grid
 A restricted SCF calculation will be
 performed using DIIS
 SCF converges when DIIS error is below 1.0e-08
 ---------------------------------------
  Cycle       Energy         DIIS error
 ---------------------------------------
    1   -3685.3999774521      2.78e-02  
    2   -3680.5462718373      2.03e-03  
    3   -3680.4758959581      2.46e-03  
    4   -3680.6609547516      4.86e-04  
    5   -3680.6673202513      2.08e-04  
    6   -3680.6683852552      8.99e-05  
    7   -3680.6686094937      2.58e-05  
    8   -3680.6686277019      8.06e-06  
    9   -3680.6686294992      2.67e-06  
   10   -3680.6686296956      1.02e-06  
   11   -3680.6686297271      2.51e-07  
   12   -3680.6686297284      1.10e-07  
   13   -3680.6686297287      3.74e-08  
   14   -3680.6686297289      1.16e-08  
   15   -3680.6686297288      4.51e-09  Convergence criterion met
 ---------------------------------------
 SCF time:   CPU 903.98s  wall 904.00s 
 SCF   energy in the final basis set =    -3680.6686297288
 Total energy in the final basis set =    -3680.6686297288

 --------------------------------------------------------------

                    Orbital Energies (a.u.)
 --------------------------------------------------------------

 Alpha MOs
 -- Occupied --
********-101.5794-101.5770-101.5722-101.5718-101.5711-101.5709 -10.2816
-10.2796 -10.2782 -10.2763 -10.2758 -10.2755 -10.2730 -10.2445 -10.2408
-10.2246 -10.2198 -10.2197  -9.4954  -9.4938  -9.4915  -9.4889  -9.4885
 -9.4878  -9.4876  -7.2604  -7.2585  -7.2564  -7.2536  -7.2529  -7.2525
 -7.2522  -7.2503  -7.2495  -7.2486  -7.2481  -7.2464  -7.2456  -7.2436
 -7.2431  -7.2427  -7.2427  -7.2424  -7.2421  -7.2418  -7.2416  -0.9698
 -0.9461  -0.9253  -0.9141  -0.8944  -0.8935  -0.8683  -0.8534  -0.8317
 -0.8048  -0.7710  -0.7589  -0.7441  -0.6622  -0.6520  -0.6331  -0.6183
 -0.5631  -0.5576  -0.5290  -0.5247  -0.5001  -0.4866  -0.4742  -0.4727
 -0.4699  -0.4641  -0.4560  -0.4401  -0.4362  -0.4240  -0.4161  -0.4134
 -0.4063  -0.3923  -0.3891  -0.3626  -0.3556  -0.3531  -0.3444  -0.3433
 -0.3381  -0.3332  -0.3239  -0.3080  -0.2975  -0.2857  -0.2778  -0.2668
 -0.2528
 -- Virtual --
 -0.0802  -0.0621  -0.0581  -0.0490  -0.0354  -0.0341  -0.0095  -0.0045
  0.0013   0.0070   0.0082   0.0101   0.0136   0.0225   0.0263   0.0335
  0.0439   0.0465   0.0513   0.0535   0.0620   0.0648   0.0686   0.0703
  0.0765   0.0814   0.0832   0.0871   0.0903   0.0922   0.0946   0.0971
  0.0991   0.1057   0.1085   0.1114   0.1129   0.1164   0.1192   0.1209
  0.1237   0.1255   0.1260   0.1297   0.1328   0.1357   0.1417   0.1424
  0.1479   0.1533   0.1587   0.1617   0.1648   0.1708   0.1738   0.1797
  0.1812   0.1834   0.1868   0.1918   0.1965   0.2022   0.2071   0.2085
  0.2122   0.2201   0.2228   0.2259   0.2294   0.2327   0.2341   0.2410
  0.2437   0.2497   0.2516   0.2550   0.2559   0.2587   0.2646   0.2649
  0.2688   0.2712   0.2775   0.2794   0.2840   0.2919   0.2955   0.2984
  0.3014   0.3033   0.3063   0.3106   0.3140   0.3189   0.3306   0.3465
  0.3499   0.3654   0.3811   0.3961   0.4007   0.4107   0.4325   0.4371
  0.4400   0.4468   0.4479   0.4544   0.4629   0.4660   0.4703   0.4716
  0.4796   0.4831   0.4890   0.4963   0.4984   0.5027   0.5108   0.5160
  0.5212   0.5330   0.5406   0.5485   0.5510   0.5561   0.5609   0.5668
  0.5823   0.5882   0.5907   0.5964   0.5993   0.6066   0.6095   0.6174
  0.6196   0.6216   0.6293   0.6310   0.6398   0.6569   0.6604   0.6700
  0.6720   0.6852   0.6952   0.7064   0.7189   0.7212   0.7566   0.7819
  0.7868   0.7944   0.8055   0.8062   0.8116   0.8189   0.8259   0.8292
  0.8312   0.8359   0.8393   0.8397   0.8427   0.8479   0.8490   0.8531
  0.8601   0.8623   0.8669   0.8759   0.8851   0.8901   0.8967   0.9061
  0.9084   0.9125   0.9177   0.9204   0.9271   0.9312   0.9413   0.9458
  0.9463   0.9525   0.9572   0.9643   0.9701   0.9758   0.9805   0.9855
  0.9906   0.9960   1.0026   1.0217   1.0308   1.0410   1.0568   1.0648
  1.0663   1.0978   1.1021   1.1152   1.1417   1.1545   1.1726   1.1861
  1.1886   1.2153   1.2300   1.2383   1.2511   1.2522   1.2708   1.2788
  1.2864   1.2895   1.2974   1.3097   1.3172   1.3266   1.3281   1.3517
  1.3614   1.3814   1.4132   1.4478   1.4678   1.5012   1.5200   1.5352
  1.5476   1.5601   1.5698   1.5787   1.5994   1.6034   1.6162   1.6463
  1.6782   1.7103   1.7160   1.7595   1.7755   1.7931   1.8023   1.8100
  1.8447   1.8644   1.8682   1.8770   1.8843   1.8929   1.8957   1.9381
  1.9485   1.9490   1.9552   1.9801   2.0424   2.0544   2.0658   2.0762
  2.1020   2.1155   2.1684   2.1964   2.2080   2.2282   2.2360   2.2388
  2.2491   2.2642   2.2794   2.2843   2.2897   2.3066   2.3187   2.3465
  2.3590   2.3664   2.3827   2.4115   2.4240   2.4372   2.4435   2.4489
  2.4791   2.4917   2.5151   2.5316   2.5421   2.5506   2.5626   2.5689
  2.6029   2.6060   2.6173   2.6412   2.6525   2.6662   2.6998   2.7072
  2.7177   2.7245   2.7394   2.7487   2.7614   2.7794   2.7953   2.8148
  2.8208   2.8841   2.8896   2.9109   2.9530   3.0319   3.0674   3.0715
  3.1098   3.1371   3.1445   3.1547   3.1752   3.2336   3.2455   3.2489
  3.2653   3.3453   3.3814   3.4210   3.4954   3.5928   3.6372   3.7125
  3.7426   3.7826   3.8890   3.9608   4.0203   4.0765   4.3854   4.8051
  4.8199   9.7369   9.7639   9.7952   9.8055   9.8210   9.8555   9.8647
 23.2974  23.4816  23.8156  23.8424  23.8470  23.8533  23.9334  23.9705
 24.0319  24.0448  24.0864  24.1073  25.7626  25.7791  25.7901  25.8141
 25.8727  26.0597  26.0818  26.0901  26.1274  26.1783  26.2674  26.3919
 26.4422  26.4967  26.5131  26.6103  26.6709  26.7284  26.7988  26.8747
 27.0046 215.7276 215.7557 215.7921 215.8045 215.8211 215.8715 215.8866
 --------------------------------------------------------------

          Ground-State Mulliken Net Atomic Charges

     Atom                 Charge (a.u.)
  ----------------------------------------
      1 C                    -0.528826
      2 C                    -1.054980
      3 Cl                    0.522103
      4 C                     0.870050
      5 Cl                    0.635806
      6 C                    -0.628137
      7 Cl                    0.552597
      8 C                    -0.715241
      9 H                     0.233257
     10 C                    -0.307769
     11 Cl                    0.480140
     12 C                    -0.519102
     13 C                    -0.328505
     14 Cl                    0.352543
     15 C                    -0.268451
     16 H                     0.226823
     17 C                    -0.047912
     18 Cl                    0.479248
     19 C                    -0.208109
     20 H                     0.228922
     21 C                    -0.424424
     22 Cl                    0.449966
  ----------------------------------------
  Sum of atomic charges =     0.000000

 -----------------------------------------------------------------
                    Cartesian Multipole Moments
 -----------------------------------------------------------------
    Charge (ESU x 10^10)
                -0.0000
    Dipole Moment (Debye)
         X       0.1567      Y      -0.0137      Z      -1.0797
       Tot       1.0911
    Quadrupole Moments (Debye-Ang)
        XX    -152.7974     XY      -1.5694     YY    -159.3304
        XZ       1.4132     YZ      -2.4354     ZZ    -158.3326
    Octopole Moments (Debye-Ang^2)
       XXX    -238.6962    XXY      -3.5643    XYY     -77.4351
       YYY       3.7228    XXZ       7.9178    XYZ      -2.5984
       YYZ       8.3455    XZZ     -72.0501    YZZ       6.1665
       ZZZ      16.2725
    Hexadecapole Moments (Debye-Ang^3)
      XXXX   -6078.8115   XXXY     177.6395   XXYY   -1176.2005
      XYYY     220.9548   YYYY    -921.4859   XXXZ    1357.5483
      XXYZ      66.5344   XYYZ     448.1964   YYYZ     233.0320
      XXZZ   -1797.2774   XYZZ      87.2421   YYZZ    -925.0662
      XZZZ    1331.7914   YZZZ     198.1229   ZZZZ   -4558.2642
 -----------------------------------------------------------------
 Calculating analytic gradient of the SCF energy
 Gradient of SCF Energy
            1           2           3           4           5           6
    1  -0.0128126  -0.0063456   0.0221836  -0.0004939   0.0008695   0.0034911
    2   0.0003015  -0.0034777  -0.0539864   0.0001447   0.0001773  -0.0003705
    3   0.0089332  -0.0033875  -0.0309661  -0.0165958   0.0044334  -0.0002818
            7           8           9          10          11          12
    1  -0.0020795   0.0065503  -0.0005277   0.0014276   0.0437567   0.0153558
    2   0.0001272  -0.0000647   0.0001811   0.0028295   0.0524947  -0.0004379
    3   0.0045829   0.0049519  -0.0006674   0.0001475  -0.0034020  -0.0100414
           13          14          15          16          17          18
    1  -0.0007056  -0.0190873  -0.0084272   0.0007292   0.0048369   0.0018893
    2   0.0020519   0.0517190   0.0071893  -0.0001481  -0.0000609  -0.0000312
    3   0.0030910   0.0401063  -0.0030948  -0.0000675  -0.0028793  -0.0011183
           19          20          21          22
    1  -0.0016760   0.0004434  -0.0031226  -0.0462556
    2  -0.0069481   0.0001584  -0.0017035  -0.0501454
    3   0.0091397  -0.0006430  -0.0007809  -0.0014601
 Max gradient component =       5.399E-02
 RMS gradient           =       1.729E-02
 Gradient time:  CPU 312.52 s  wall 312.55 s
 Geometry Optimization Parameters
   NAtoms,    NIC,     NZ,  NCons,   NDum,   NFix, NCnnct, MaxDiis
       22     171      22       0       0       0       0       0

 Cartesian Hessian Update
 Hessian updated using BFGS update


** GEOMETRY OPTIMIZATION IN DELOCALIZED INTERNAL COORDINATES **
   Searching for a Minimum

   Optimization Cycle:   2

                       Coordinates (Angstroms)
     ATOM                X               Y               Z
      1  C        -0.0001308386    0.0003171378    0.0059504878
      2  C        -0.0103731746    0.0165225830    1.4082529529
      3  Cl        1.5044044160    0.0408604550    2.2787493455
      4  C        -1.2052669087    0.0397885534    2.1227005036
      5  Cl       -1.1765291265    0.0677624040    3.8732853067
      6  C        -2.4195330265    0.0530217257    1.4436921769
      7  Cl       -3.9341586351    0.0849676241    2.3207906045
      8  C        -2.4315057194    0.0403481199    0.0574700935
      9  H        -3.3729531848    0.0423757138   -0.4763316427
     10  C        -1.2389856062    0.0120567791   -0.6489998187
     11  Cl       -1.3018430507   -0.0425184963   -2.3952783834
     12  C         1.2812092009   -0.0285508551   -0.7611561802
     13  C         2.3196999807   -0.9053873558   -0.4168496223
     14  Cl        2.1112180829   -2.0174234826    0.9152674609
     15  C         3.5115801612   -0.9333770009   -1.1261918169
     16  H         4.2928196291   -1.6257741214   -0.8398390346
     17  C         3.6919436932   -0.0828334992   -2.2070431885
     18  Cl        5.1938395171   -0.1166228253   -3.1079023758
     19  C         2.6821312748    0.7944561195   -2.5741715230
     20  H         2.8198744342    1.4660565593   -3.4118347214
     21  C         1.4948850922    0.8198734298   -1.8568894670
     22  Cl        0.2584630848    1.9643984486   -2.3232941550
   Point Group: c1    Number of degrees of freedom:    60


   Energy is  -3680.668629729

 Hessian updated using BFGS update

 58 Hessian modes will be used to form the next step
  Hessian Eigenvalues:
     0.016315    0.017505    0.019843    0.020575    0.020682    0.021678
     0.022492    0.022740    0.023495    0.024090    0.024090    0.024114
     0.024114    0.024135    0.024135    0.024142    0.024143    0.055149
     0.082554    0.101101    0.125145    0.159990    0.159995    0.160018
     0.215448    0.225472    0.227032    0.231374    0.234743    0.236686
     0.239000    0.249562    0.249981    0.249992    0.249999    0.250000
     0.250370    0.287885    0.288802    0.290287    0.292908    0.300565
     0.301247    0.316215    0.356654    0.356671    0.402299    0.407865
     0.417804    0.424663    0.457018    0.458529    0.466619    0.469585
     0.478202    0.478326    0.478825    0.479191

 Minimum search - taking simple RFO step
 Searching for Lamda that Minimizes Along All modes
 Value Taken    Lamda =  -0.05315713
 Calculated Step too Large.  Step scaled by  0.541268
 Step Taken.  Stepsize is  0.300000

                             Maximum     Tolerance    Cnvgd?
         Gradient           0.070500      0.000300      NO
         Displacement       0.223692      0.001200      NO
         Energy change     -0.034641      0.000001      NO


 New Cartesian Coordinates Obtained by Inverse Iteration

 Displacement from previous Coordinates is:  0.296262
 ----------------------------------------------------------------
             Standard Nuclear Orientation (Angstroms)
    I     Atom           X                Y                Z
 ----------------------------------------------------------------
    1      C       0.0026410312     0.0007500727     0.0094422211
    2      C      -0.0138957667     0.0380635511     1.4158703659
    3      Cl      1.4933155052     0.0920577974     2.2861869317
    4      C      -1.2119969328     0.0595440829     2.1347457716
    5      Cl     -1.1935246989     0.1119243167     3.8795197093
    6      C      -2.4254437720     0.0517781530     1.4481651404
    7      Cl     -3.9463795804     0.0805462711     2.3065729752
    8      C      -2.4363283174     0.0197107508     0.0621881835
    9      H      -3.3764497647     0.0050315066    -0.4720844008
   10      C      -1.2419296474    -0.0079249509    -0.6409281190
   11      Cl     -1.3248150326    -0.0890156635    -2.3821891365
   12      C       1.2808581233    -0.0285151089    -0.7574158837
   13      C       2.3191769439    -0.9201861530    -0.4351111844
   14      Cl      2.1193216932    -2.0574038599     0.8725843206
   15      C       3.5122001102    -0.9515245436    -1.1442601054
   16      H       4.2856699538    -1.6560295423    -0.8695992481
   17      C       3.6940543465    -0.0835267059    -2.2112664011
   18      Cl      5.1930028595    -0.1175190463    -3.1144079243
   19      C       2.6952999084     0.8111982410    -2.5672365307
   20      H       2.8368357758     1.4947699105    -3.3934363278
   21      C       1.5103582091     0.8336120411    -1.8442083497
   22      Cl      0.2988183489     2.0029768962    -2.3027550045
 ----------------------------------------------------------------
 Nuclear Repulsion Energy =        2423.39695948 hartrees
 There are       97 alpha and       97 beta electrons
 Applying Cartesian multipole field
    Component          Value
    ---------          -----
     (2,0,0)        1.00000E-12
     (0,2,0)        2.00000E-11
     (0,0,2)       -3.00000E-11
 Nucleus-field energy     =    -0.0000000874 hartrees
 Requested basis set is 6-311++G(d,p)
 There are 178 shells and 495 basis functions
 A cutoff of  1.0D-15 yielded  11731 shell pairs
 There are    100610 function pairs (    108241 Cartesian)
 Smallest overlap matrix eigenvalue = 2.14E-07
 Linear dependence detected in AO basis
 Number of orthogonalized atomic orbitals = 489
 Maximum deviation from orthogonality = 7.945E-10
 Guess from superposition of atomic densities
 Warning:  Energy on first SCF cycle will be non-variational
 SAD guess density has 194.000000 electrons

 -----------------------------------------------------------------------
  General SCF calculation program by
  Eric Jon Sundstrom, Paul Horn, Yuezhi Mao, Dmitri Zuev, Alec White,
  David Stuck, Shaama M.S., Shane Yost, Joonho Lee, David Small,
  Daniel Levine, Susi Lehtola, Hugh Burton, Evgeny Epifanovsky,
  Bang C. Huynh
 -----------------------------------------------------------------------
 Exchange:     0.2000 Hartree-Fock + 0.0800 Slater + 0.7200 B88
 Correlation:  0.1900 VWN1RPA + 0.8100 LYP
 Using SG-1 standard quadrature grid
 A restricted SCF calculation will be
 performed using DIIS
 SCF converges when DIIS error is below 1.0e-08
 ---------------------------------------
  Cycle       Energy         DIIS error
 ---------------------------------------
    1   -3685.3526944540      2.77e-02  
    2   -3680.5720296750      2.02e-03  
    3   -3680.5034660675      2.44e-03  
    4   -3680.6855054199      4.84e-04  
    5   -3680.6917376110      2.12e-04  
    6   -3680.6928703133      8.95e-05  
    7   -3680.6930937875      2.45e-05  
    8   -3680.6931098632      7.91e-06  
    9   -3680.6931116109      2.53e-06  
   10   -3680.6931117846      1.01e-06  
   11   -3680.6931118153      2.46e-07  
   12   -3680.6931118171      1.08e-07  
   13   -3680.6931118170      3.54e-08  
   14   -3680.6931118174      1.21e-08  
   15   -3680.6931118173      4.22e-09  Convergence criterion met
 ---------------------------------------
 SCF time:   CPU 894.36s  wall 895.00s 
 SCF   energy in the final basis set =    -3680.6931118173
 Total energy in the final basis set =    -3680.6931118173

 --------------------------------------------------------------

                    Orbital Energies (a.u.)
 --------------------------------------------------------------

 Alpha MOs
 -- Occupied --
********-101.5788-101.5778-101.5732-101.5723-101.5716-101.5715 -10.2823
-10.2795 -10.2785 -10.2762 -10.2761 -10.2759 -10.2730 -10.2452 -10.2416
-10.2238 -10.2196 -10.2196  -9.4954  -9.4933  -9.4923  -9.4896  -9.4887
 -9.4880  -9.4879  -7.2604  -7.2580  -7.2572  -7.2544  -7.2532  -7.2527
 -7.2526  -7.2503  -7.2495  -7.2481  -7.2476  -7.2472  -7.2464  -7.2443
 -7.2435  -7.2434  -7.2429  -7.2426  -7.2425  -7.2421  -7.2420  -0.9681
 -0.9459  -0.9221  -0.9135  -0.8965  -0.8947  -0.8703  -0.8499  -0.8325
 -0.8045  -0.7696  -0.7581  -0.7434  -0.6610  -0.6499  -0.6328  -0.6184
 -0.5628  -0.5568  -0.5293  -0.5247  -0.4996  -0.4872  -0.4732  -0.4720
 -0.4691  -0.4638  -0.4546  -0.4398  -0.4316  -0.4240  -0.4156  -0.4129
 -0.4037  -0.3917  -0.3884  -0.3624  -0.3555  -0.3517  -0.3444  -0.3429
 -0.3376  -0.3324  -0.3251  -0.3120  -0.2970  -0.2876  -0.2834  -0.2663
 -0.2576
 -- Virtual --
 -0.0805  -0.0619  -0.0573  -0.0476  -0.0366  -0.0324  -0.0091  -0.0032
  0.0019   0.0083   0.0094   0.0109   0.0138   0.0228   0.0264   0.0338
  0.0439   0.0466   0.0508   0.0539   0.0621   0.0644   0.0683   0.0708
  0.0769   0.0815   0.0831   0.0871   0.0899   0.0924   0.0946   0.0982
  0.0988   0.1058   0.1082   0.1115   0.1128   0.1165   0.1189   0.1207
  0.1238   0.1256   0.1261   0.1294   0.1328   0.1354   0.1422   0.1426
  0.1479   0.1525   0.1584   0.1614   0.1638   0.1699   0.1732   0.1787
  0.1802   0.1825   0.1867   0.1911   0.1957   0.2014   0.2064   0.2075
  0.2119   0.2207   0.2226   0.2253   0.2293   0.2322   0.2341   0.2413
  0.2431   0.2490   0.2509   0.2544   0.2577   0.2580   0.2634   0.2640
  0.2682   0.2717   0.2767   0.2773   0.2842   0.2903   0.2944   0.2979
  0.3006   0.3037   0.3058   0.3106   0.3150   0.3172   0.3316   0.3453
  0.3491   0.3649   0.3833   0.3960   0.4007   0.4109   0.4338   0.4373
  0.4404   0.4459   0.4474   0.4541   0.4649   0.4678   0.4705   0.4720
  0.4788   0.4855   0.4877   0.4946   0.4997   0.5093   0.5104   0.5162
  0.5210   0.5293   0.5398   0.5460   0.5494   0.5527   0.5602   0.5676
  0.5779   0.5882   0.5901   0.5971   0.6014   0.6071   0.6098   0.6161
  0.6192   0.6209   0.6297   0.6305   0.6393   0.6564   0.6613   0.6683
  0.6703   0.6856   0.6956   0.7049   0.7167   0.7186   0.7617   0.7837
  0.7849   0.7948   0.8118   0.8162   0.8220   0.8239   0.8274   0.8315
  0.8322   0.8374   0.8401   0.8415   0.8448   0.8482   0.8514   0.8530
  0.8600   0.8640   0.8673   0.8794   0.8849   0.8921   0.8986   0.9051
  0.9096   0.9114   0.9180   0.9219   0.9271   0.9334   0.9430   0.9454
  0.9468   0.9522   0.9561   0.9626   0.9706   0.9760   0.9817   0.9862
  0.9888   0.9940   0.9987   1.0166   1.0207   1.0329   1.0528   1.0608
  1.0715   1.0914   1.0925   1.1156   1.1403   1.1531   1.1725   1.1851
  1.1864   1.2133   1.2280   1.2357   1.2474   1.2496   1.2691   1.2794
  1.2863   1.2897   1.2953   1.3099   1.3111   1.3240   1.3286   1.3509
  1.3574   1.3803   1.4127   1.4499   1.4685   1.5000   1.5199   1.5340
  1.5440   1.5576   1.5660   1.5743   1.5983   1.6013   1.6142   1.6454
  1.6777   1.7092   1.7168   1.7606   1.7765   1.7932   1.8020   1.8113
  1.8424   1.8625   1.8672   1.8726   1.8859   1.8911   1.8962   1.9336
  1.9468   1.9475   1.9554   1.9771   2.0413   2.0537   2.0647   2.0762
  2.1004   2.1156   2.1653   2.2047   2.2090   2.2330   2.2466   2.2491
  2.2614   2.2643   2.2801   2.2868   2.2881   2.3074   2.3193   2.3448
  2.3562   2.3573   2.3774   2.4079   2.4206   2.4254   2.4412   2.4541
  2.4728   2.4985   2.5156   2.5275   2.5385   2.5513   2.5626   2.5663
  2.6024   2.6063   2.6146   2.6395   2.6537   2.6651   2.6943   2.7061
  2.7159   2.7196   2.7386   2.7490   2.7610   2.7778   2.7943   2.8122
  2.8192   2.8806   2.8866   2.9111   2.9544   3.0309   3.0652   3.0698
  3.1078   3.1318   3.1388   3.1517   3.1724   3.2295   3.2427   3.2465
  3.2609   3.3421   3.3796   3.4185   3.4960   3.5930   3.6339   3.7104
  3.7406   3.7790   3.8855   3.9581   4.0209   4.0791   4.3877   4.7971
  4.8164   9.7330   9.7636   9.7934   9.7964   9.8148   9.8562   9.8644
 23.3005  23.4824  23.8108  23.8366  23.8427  23.8532  23.9247  23.9573
 24.0216  24.0427  24.0846  24.1048  25.7811  25.8135  25.8376  25.8542
 25.8901  26.0550  26.0733  26.0976  26.1217  26.1634  26.2786  26.2990
 26.4102  26.4499  26.5073  26.6050  26.6713  26.7238  26.7837  26.8524
 26.9946 215.7238 215.7552 215.7908 215.7944 215.8155 215.8693 215.8829
 --------------------------------------------------------------

          Ground-State Mulliken Net Atomic Charges

     Atom                 Charge (a.u.)
  ----------------------------------------
      1 C                    -0.467472
      2 C                    -0.963494
      3 Cl                    0.484155
      4 C                     0.815197
      5 Cl                    0.633266
      6 C                    -0.655277
      7 Cl                    0.555262
      8 C                    -0.685283
      9 H                     0.235421
     10 C                    -0.341871
     11 Cl                    0.438399
     12 C                    -0.425247
     13 C                    -0.373159
     14 Cl                    0.321772
     15 C                    -0.244591
     16 H                     0.228123
     17 C                    -0.016341
     18 Cl                    0.475328
     19 C                    -0.229786
     20 H                     0.229188
     21 C                    -0.433719
     22 Cl                    0.420131
  ----------------------------------------
  Sum of atomic charges =     0.000000

 -----------------------------------------------------------------
                    Cartesian Multipole Moments
 -----------------------------------------------------------------
    Charge (ESU x 10^10)
                -0.0000
    Dipole Moment (Debye)
         X       0.1472      Y      -0.0287      Z      -1.0325
       Tot       1.0434
    Quadrupole Moments (Debye-Ang)
        XX    -152.8058     XY      -1.3869     YY    -158.9606
        XZ       1.2700     YZ      -2.2436     ZZ    -158.3673
    Octopole Moments (Debye-Ang^2)
       XXX    -239.3989    XXY      -4.5759    XYY     -76.3273
       YYY       2.1886    XXZ       7.7308    XYZ      -2.7810
       YYZ       7.8986    XZZ     -72.3747    YZZ       6.1084
       ZZZ      18.0412
    Hexadecapole Moments (Debye-Ang^3)
      XXXX   -6104.6991   XXXY     174.2533   XXYY   -1182.1838
      XYYY     215.2503   YYYY    -945.9049   XXXZ    1370.8402
      XXYZ      62.2045   XYYZ     450.9868   YYYZ     214.2114
      XXZZ   -1800.4232   XYZZ      88.4998   YYZZ    -926.4154
      XZZZ    1344.7488   YZZZ     185.0608   ZZZZ   -4547.3618
 -----------------------------------------------------------------
 Calculating analytic gradient of the SCF energy
 Gradient of SCF Energy
            1           2           3           4           5           6
    1  -0.0067280  -0.0030461   0.0143367  -0.0005036   0.0002885   0.0017817
    2   0.0002488  -0.0029232  -0.0393390  -0.0000412   0.0001583  -0.0002766
    3   0.0049069  -0.0011363  -0.0228707  -0.0098151   0.0029179  -0.0000300
            7           8           9          10          11          12
    1  -0.0010434   0.0038343  -0.0002339   0.0000185   0.0306646   0.0082046
    2   0.0001039   0.0001164   0.0001118   0.0023854   0.0382377  -0.0003113
    3   0.0025416   0.0028817  -0.0004179  -0.0005925  -0.0008388  -0.0056917
           13          14          15          16          17          18
    1   0.0004734  -0.0125658  -0.0048944   0.0004190   0.0031812   0.0008139
    2   0.0007413   0.0383819   0.0042393  -0.0000818  -0.0000548   0.0000039
    3   0.0029096   0.0275322  -0.0015595  -0.0000435  -0.0019110  -0.0004936
           19          20          21          22
    1  -0.0012025   0.0002558  -0.0022298  -0.0318247
    2  -0.0040318   0.0001033  -0.0005182  -0.0372541
    3   0.0052497  -0.0003670  -0.0017351  -0.0014367
 Max gradient component =       3.934E-02
 RMS gradient           =       1.226E-02
 Gradient time:  CPU 310.67 s  wall 310.71 s
 Geometry Optimization Parameters
   NAtoms,    NIC,     NZ,  NCons,   NDum,   NFix, NCnnct, MaxDiis
       22     171      22       0       0       0       0       0

 Cartesian Hessian Update
 Hessian updated using BFGS update


** GEOMETRY OPTIMIZATION IN DELOCALIZED INTERNAL COORDINATES **
   Searching for a Minimum

   Optimization Cycle:   3

                       Coordinates (Angstroms)
     ATOM                X               Y               Z
      1  C         0.0026410312    0.0007500727    0.0094422211
      2  C        -0.0138957667    0.0380635511    1.4158703659
      3  Cl        1.4933155052    0.0920577974    2.2861869317
      4  C        -1.2119969328    0.0595440829    2.1347457716
      5  Cl       -1.1935246989    0.1119243167    3.8795197093
      6  C        -2.4254437720    0.0517781530    1.4481651404
      7  Cl       -3.9463795804    0.0805462711    2.3065729752
      8  C        -2.4363283174    0.0197107508    0.0621881835
      9  H        -3.3764497647    0.0050315066   -0.4720844008
     10  C        -1.2419296474   -0.0079249509   -0.6409281190
     11  Cl       -1.3248150326   -0.0890156635   -2.3821891365
     12  C         1.2808581233   -0.0285151089   -0.7574158837
     13  C         2.3191769439   -0.9201861530   -0.4351111844
     14  Cl        2.1193216932   -2.0574038599    0.8725843206
     15  C         3.5122001102   -0.9515245436   -1.1442601054
     16  H         4.2856699538   -1.6560295423   -0.8695992481
     17  C         3.6940543465   -0.0835267059   -2.2112664011
     18  Cl        5.1930028595   -0.1175190463   -3.1144079243
     19  C         2.6952999084    0.8111982410   -2.5672365307
     20  H         2.8368357758    1.4947699105   -3.3934363278
     21  C         1.5103582091    0.8336120411   -1.8442083497
     22  Cl        0.2988183489    2.0029768962   -2.3027550045
   Point Group: c1    Number of degrees of freedom:    60


   Energy is  -3680.693111817

 Hessian updated using BFGS update

 60 Hessian modes will be used to form the next step
  Hessian Eigenvalues:
     0.016316    0.017505    0.019814    0.020575    0.020682    0.021678
     0.022487    0.022741    0.023495    0.024090    0.024090    0.024114
     0.024114    0.024135    0.024135    0.024142    0.024143    0.055151
     0.071702    0.101099    0.107507    0.159992    0.159995    0.160007
     0.215505    0.226411    0.227035    0.231386    0.235528    0.236911
     0.239093    0.249781    0.249981    0.249999    0.250000    0.250124
     0.250304    0.287893    0.289555    0.290466    0.292921    0.300703
     0.301034    0.301420    0.316433    0.356663    0.356665    0.356672
     0.402945    0.407856    0.417933    0.424867    0.457088    0.458639
     0.466589    0.470408    0.478202    0.478294    0.478914    0.479288

 Minimum search - taking simple RFO step
 Searching for Lamda that Minimizes Along All modes
 Value Taken    Lamda =  -0.03736496
 Calculated Step too Large.  Step scaled by  0.540757
 Step Taken.  Stepsize is  0.300000

                             Maximum     Tolerance    Cnvgd?
         Gradient           0.050740      0.000300      NO
         Displacement       0.222571      0.001200      NO
         Energy change     -0.024482      0.000001      NO


 New Cartesian Coordinates Obtained by Inverse Iteration

 Displacement from previous Coordinates is:  0.325254
 ----------------------------------------------------------------
             Standard Nuclear Orientation (Angstroms)
    I     Atom           X                Y                Z
 ----------------------------------------------------------------
    1      C       0.0041742792     0.0010785722     0.0108521638
    2      C      -0.0156296557     0.0634386200     1.4184753784
    3      Cl      1.4876302510     0.1495143059     2.2868053627
    4      C      -1.2146134742     0.0835917830     2.1413134945
    5      Cl     -1.1994150038     0.1651563858     3.8801805519
    6      C      -2.4277763503     0.0500915778     1.4504513810
    7      Cl     -3.9527017201     0.0750462076     2.2972134693
    8      C      -2.4384523788    -0.0060313873     0.0647983100
    9      H      -3.3779469090    -0.0405473828    -0.4685859382
   10      C      -1.2426285756    -0.0322976107    -0.6364361299
   11      Cl     -1.3358960138    -0.1436771056    -2.3750415857
   12      C       1.2797428444    -0.0283965797    -0.7545673705
   13      C       2.3120851618    -0.9372676463    -0.4536910579
   14      Cl      2.1103345782    -2.1010430948     0.8302300419
   15      C       3.5060370776    -0.9715835312    -1.1628489143
   16      H       4.2704209064    -1.6901119921    -0.9018394755
   17      C       3.6939730389    -0.0837604417    -2.2126146664
   18      Cl      5.1918466166    -0.1179030087    -3.1172725223
   19      C       2.7077307568     0.8306695073    -2.5536092467
   20      H       2.8556335356     1.5282602959    -3.3660286689
   21      C       1.5238137816     0.8502410817    -1.8270542106
   22      Cl      0.3324265493     2.0458494604    -2.2703533633
 ----------------------------------------------------------------
 Nuclear Repulsion Energy =        2417.29019161 hartrees
 There are       97 alpha and       97 beta electrons
 Applying Cartesian multipole field
    Component          Value
    ---------          -----
     (2,0,0)        1.00000E-12
     (0,2,0)        2.00000E-11
     (0,0,2)       -3.00000E-11
 Nucleus-field energy     =    -0.0000000863 hartrees
 Requested basis set is 6-311++G(d,p)
 There are 178 shells and 495 basis functions
 A cutoff of  1.0D-15 yielded  11724 shell pairs
 There are    100589 function pairs (    108225 Cartesian)
 Smallest overlap matrix eigenvalue = 2.13E-07
 Linear dependence detected in AO basis
 Number of orthogonalized atomic orbitals = 489
 Maximum deviation from orthogonality = 2.614E-10
 Guess from superposition of atomic densities
 Warning:  Energy on first SCF cycle will be non-variational
 SAD guess density has 194.000000 electrons

 -----------------------------------------------------------------------
  General SCF calculation program by
  Eric Jon Sundstrom, Paul Horn, Yuezhi Mao, Dmitri Zuev, Alec White,
  David Stuck, Shaama M.S., Shane Yost, Joonho Lee, David Small,
  Daniel Levine, Susi Lehtola, Hugh Burton, Evgeny Epifanovsky,
  Bang C. Huynh
 -----------------------------------------------------------------------
 Exchange:     0.2000 Hartree-Fock + 0.0800 Slater + 0.7200 B88
 Correlation:  0.1900 VWN1RPA + 0.8100 LYP
 Using SG-1 standard quadrature grid
 A restricted SCF calculation will be
 performed using DIIS
 SCF converges when DIIS error is below 1.0e-08
 ---------------------------------------
  Cycle       Energy         DIIS error
 ---------------------------------------
    1   -3685.3155554040      2.76e-02  
    2   -3680.5900403389      2.01e-03  
    3   -3680.5225209050      2.42e-03  
    4   -3680.7028033683      4.82e-04  
    5   -3680.7089297339      2.16e-04  
    6   -3680.7101212404      8.91e-05  
    7   -3680.7103434517      2.40e-05  
    8   -3680.7103587078      8.00e-06  
    9   -3680.7103604614      2.73e-06  
   10   -3680.7103606742      9.63e-07  
   11   -3680.7103607023      2.42e-07  
   12   -3680.7103607035      1.06e-07  
   13   -3680.7103607040      3.37e-08  
   14   -3680.7103607039      1.25e-08  
   15   -3680.7103607042      3.94e-09  Convergence criterion met
 ---------------------------------------
 SCF time:   CPU 889.84s  wall 890.00s 
 SCF   energy in the final basis set =    -3680.7103607042
 Total energy in the final basis set =    -3680.7103607042

 --------------------------------------------------------------

                    Orbital Energies (a.u.)
 --------------------------------------------------------------

 Alpha MOs
 -- Occupied --
********-101.5785-101.5785-101.5742-101.5731-101.5724-101.5723 -10.2827
-10.2796 -10.2787 -10.2764 -10.2763 -10.2762 -10.2731 -10.2453 -10.2419
-10.2235 -10.2196 -10.2196  -9.4955  -9.4931  -9.4930  -9.4904  -9.4891
 -9.4884  -9.4884  -7.2604  -7.2579  -7.2577  -7.2552  -7.2537  -7.2532
 -7.2531  -7.2504  -7.2496  -7.2479  -7.2478  -7.2473  -7.2471  -7.2451
 -7.2442  -7.2438  -7.2434  -7.2431  -7.2430  -7.2425  -7.2425  -0.9670
 -0.9458  -0.9196  -0.9128  -0.8977  -0.8954  -0.8718  -0.8474  -0.8331
 -0.8044  -0.7688  -0.7577  -0.7431  -0.6603  -0.6485  -0.6329  -0.6185
 -0.5627  -0.5560  -0.5299  -0.5248  -0.4991  -0.4877  -0.4730  -0.4714
 -0.4686  -0.4634  -0.4535  -0.4397  -0.4279  -0.4240  -0.4155  -0.4119
 -0.4013  -0.3911  -0.3876  -0.3622  -0.3555  -0.3502  -0.3444  -0.3425
 -0.3373  -0.3320  -0.3264  -0.3156  -0.2989  -0.2926  -0.2821  -0.2665
 -0.2610
 -- Virtual --
 -0.0804  -0.0619  -0.0569  -0.0468  -0.0379  -0.0318  -0.0089  -0.0026
  0.0022   0.0091   0.0098   0.0112   0.0138   0.0228   0.0264   0.0341
  0.0438   0.0465   0.0503   0.0541   0.0621   0.0641   0.0679   0.0711
  0.0770   0.0814   0.0829   0.0868   0.0897   0.0923   0.0946   0.0985
  0.0992   0.1057   0.1080   0.1114   0.1126   0.1166   0.1186   0.1205
  0.1239   0.1257   0.1263   0.1293   0.1326   0.1349   0.1422   0.1430
  0.1479   0.1515   0.1578   0.1610   0.1630   0.1689   0.1726   0.1776
  0.1796   0.1814   0.1864   0.1911   0.1949   0.2009   0.2052   0.2072
  0.2115   0.2210   0.2225   0.2252   0.2296   0.2318   0.2344   0.2416
  0.2427   0.2484   0.2508   0.2535   0.2575   0.2592   0.2622   0.2638
  0.2672   0.2720   0.2759   0.2764   0.2842   0.2889   0.2928   0.2971
  0.3003   0.3046   0.3057   0.3109   0.3156   0.3170   0.3333   0.3443
  0.3486   0.3647   0.3848   0.3959   0.4005   0.4111   0.4353   0.4373
  0.4415   0.4448   0.4470   0.4528   0.4670   0.4697   0.4706   0.4730
  0.4787   0.4867   0.4886   0.4932   0.4996   0.5094   0.5111   0.5158
  0.5188   0.5260   0.5390   0.5417   0.5492   0.5550   0.5617   0.5682
  0.5761   0.5885   0.5900   0.5983   0.6019   0.6081   0.6102   0.6150
  0.6188   0.6221   0.6299   0.6311   0.6404   0.6552   0.6632   0.6664
  0.6690   0.6844   0.6952   0.7044   0.7152   0.7173   0.7665   0.7813
  0.7843   0.7929   0.8157   0.8199   0.8254   0.8259   0.8309   0.8315
  0.8353   0.8389   0.8409   0.8432   0.8455   0.8485   0.8529   0.8570
  0.8604   0.8645   0.8697   0.8821   0.8846   0.8935   0.8992   0.9054
  0.9099   0.9117   0.9180   0.9241   0.9273   0.9348   0.9442   0.9469
  0.9475   0.9515   0.9563   0.9599   0.9706   0.9738   0.9817   0.9849
  0.9916   0.9923   0.9968   1.0049   1.0139   1.0304   1.0510   1.0567
  1.0751   1.0846   1.0896   1.1173   1.1387   1.1518   1.1715   1.1830
  1.1859   1.2118   1.2250   1.2325   1.2467   1.2486   1.2693   1.2799
  1.2856   1.2903   1.2947   1.3065   1.3094   1.3231   1.3283   1.3491
  1.3562   1.3793   1.4130   1.4535   1.4704   1.4997   1.5196   1.5333
  1.5422   1.5556   1.5634   1.5719   1.5977   1.6001   1.6130   1.6448
  1.6773   1.7090   1.7172   1.7613   1.7775   1.7929   1.8022   1.8123
  1.8407   1.8605   1.8664   1.8690   1.8860   1.8918   1.8978   1.9312
  1.9453   1.9470   1.9564   1.9760   2.0401   2.0532   2.0635   2.0760
  2.0984   2.1163   2.1624   2.2058   2.2132   2.2330   2.2492   2.2561
  2.2643   2.2757   2.2784   2.2883   2.2948   2.3094   2.3209   2.3306
  2.3391   2.3615   2.3759   2.4047   2.4197   2.4239   2.4408   2.4578
  2.4715   2.5045   2.5161   2.5269   2.5363   2.5512   2.5606   2.5657
  2.6012   2.6063   2.6128   2.6388   2.6553   2.6653   2.6892   2.7059
  2.7148   2.7170   2.7384   2.7494   2.7604   2.7765   2.7935   2.8105
  2.8185   2.8781   2.8851   2.9133   2.9566   3.0313   3.0641   3.0694
  3.1060   3.1272   3.1358   3.1498   3.1701   3.2260   3.2399   3.2444
  3.2580   3.3404   3.3788   3.4174   3.4975   3.5929   3.6316   3.7087
  3.7393   3.7763   3.8838   3.9572   4.0219   4.0810   4.3867   4.7907
  4.8141   9.7300   9.7633   9.7914   9.7967   9.8179   9.8530   9.8605
 23.3026  23.4837  23.8085  23.8335  23.8416  23.8537  23.9211  23.9495
 24.0187  24.0409  24.0831  24.1032  25.7816  25.8141  25.8558  25.9098
 25.9448  26.0395  26.0514  26.0992  26.1146  26.1340  26.1982  26.3361
 26.3553  26.4603  26.5048  26.6000  26.6757  26.7194  26.7725  26.8392
 26.9903 215.7212 215.7548 215.7898 215.7950 215.8212 215.8629 215.8753
 --------------------------------------------------------------

          Ground-State Mulliken Net Atomic Charges

     Atom                 Charge (a.u.)
  ----------------------------------------
      1 C                    -0.431409
      2 C                    -0.895558
      3 Cl                    0.439249
      4 C                     0.790299
      5 Cl                    0.633722
      6 C                    -0.673766
      7 Cl                    0.556682
      8 C                    -0.648581
      9 H                     0.237151
     10 C                    -0.367040
     11 Cl                    0.393968
     12 C                    -0.340000
     13 C                    -0.401240
     14 Cl                    0.283717
     15 C                    -0.220201
     16 H                     0.229159
     17 C                     0.002150
     18 Cl                    0.474658
     19 C                    -0.226730
     20 H                     0.229735
     21 C                    -0.447436
     22 Cl                    0.381472
  ----------------------------------------
  Sum of atomic charges =     0.000000

 -----------------------------------------------------------------
                    Cartesian Multipole Moments
 -----------------------------------------------------------------
    Charge (ESU x 10^10)
                 0.0000
    Dipole Moment (Debye)
         X       0.1379      Y      -0.0448      Z      -0.9931
       Tot       1.0036
    Quadrupole Moments (Debye-Ang)
        XX    -152.8001     XY      -1.2066     YY    -158.6510
        XZ       1.1137     YZ      -2.0733     ZZ    -158.4146
    Octopole Moments (Debye-Ang^2)
       XXX    -240.2117    XXY      -5.6163    XYY     -75.4033
       YYY       0.4147    XXZ       7.4488    XYZ      -2.9180
       YYZ       7.5258    XZZ     -72.6644    YZZ       5.8883
       ZZZ      19.8012
    Hexadecapole Moments (Debye-Ang^3)
      XXXX   -6113.1069   XXXY     169.5531   XXYY   -1186.2183
      XYYY     207.7647   YYYY    -976.5550   XXXZ    1379.7943
      XXYZ      56.7561   XYYZ     452.4665   YYYZ     192.2403
      XXZZ   -1798.6037   XYZZ      88.8476   YYZZ    -927.0950
      XZZZ    1354.2625   YZZZ     169.0218   ZZZZ   -4526.6589
 -----------------------------------------------------------------
 Calculating analytic gradient of the SCF energy
 Gradient of SCF Energy
            1           2           3           4           5           6
    1  -0.0026032  -0.0012035   0.0086170  -0.0001840   0.0002318   0.0006406
    2   0.0002120  -0.0024346  -0.0287212  -0.0001151   0.0000991  -0.0001987
    3   0.0021172   0.0000548  -0.0167030  -0.0049546   0.0013610   0.0002796
            7           8           9          10          11          12
    1  -0.0004623   0.0019240  -0.0000431  -0.0002867   0.0211649   0.0032672
    2   0.0000696   0.0001887   0.0000706   0.0020975   0.0279035  -0.0001948
    3   0.0011971   0.0014475  -0.0002376  -0.0007623   0.0004290  -0.0026098
           13          14          15          16          17          18
    1   0.0008034  -0.0078783  -0.0024073   0.0001667   0.0018517   0.0003663
    2   0.0004604   0.0281357   0.0023081  -0.0000044  -0.0000545   0.0000209
    3   0.0023986   0.0190897  -0.0007790  -0.0000289  -0.0011319  -0.0002348
           19          20          21          22
    1  -0.0006053   0.0001016  -0.0016048  -0.0218567
    2  -0.0021327   0.0000314  -0.0002991  -0.0274425
    3   0.0026320  -0.0001317  -0.0017749  -0.0016582
 Max gradient component =       2.872E-02
 RMS gradient           =       8.681E-03
 Gradient time:  CPU 312.57 s  wall 312.59 s
 Geometry Optimization Parameters
   NAtoms,    NIC,     NZ,  NCons,   NDum,   NFix, NCnnct, MaxDiis
       22     171      22       0       0       0       0       0

 Cartesian Hessian Update
 Hessian updated using BFGS update


** GEOMETRY OPTIMIZATION IN DELOCALIZED INTERNAL COORDINATES **
   Searching for a Minimum

   Optimization Cycle:   4

                       Coordinates (Angstroms)
     ATOM                X               Y               Z
      1  C         0.0041742792    0.0010785722    0.0108521638
      2  C        -0.0156296557    0.0634386200    1.4184753784
      3  Cl        1.4876302510    0.1495143059    2.2868053627
      4  C        -1.2146134742    0.0835917830    2.1413134945
      5  Cl       -1.1994150038    0.1651563858    3.8801805519
      6  C        -2.4277763503    0.0500915778    1.4504513810
      7  Cl       -3.9527017201    0.0750462076    2.2972134693
      8  C        -2.4384523788   -0.0060313873    0.0647983100
      9  H        -3.3779469090   -0.0405473828   -0.4685859382
     10  C        -1.2426285756   -0.0322976107   -0.6364361299
     11  Cl       -1.3358960138   -0.1436771056   -2.3750415857
     12  C         1.2797428444   -0.0283965797   -0.7545673705
     13  C         2.3120851618   -0.9372676463   -0.4536910579
     14  Cl        2.1103345782   -2.1010430948    0.8302300419
     15  C         3.5060370776   -0.9715835312   -1.1628489143
     16  H         4.2704209064   -1.6901119921   -0.9018394755
     17  C         3.6939730389   -0.0837604417   -2.2126146664
     18  Cl        5.1918466166   -0.1179030087   -3.1172725223
     19  C         2.7077307568    0.8306695073   -2.5536092467
     20  H         2.8556335356    1.5282602959   -3.3660286689
     21  C         1.5238137816    0.8502410817   -1.8270542106
     22  Cl        0.3324265493    2.0458494604   -2.2703533633
   Point Group: c1    Number of degrees of freedom:    60


   Energy is  -3680.710360704

 Hessian updated using BFGS update

 60 Hessian modes will be used to form the next step
  Hessian Eigenvalues:
     0.016316    0.017505    0.019747    0.020575    0.020682    0.021678
     0.022468    0.022741    0.023494    0.024090    0.024090    0.024114
     0.024114    0.024135    0.024135    0.024142    0.024143    0.055151
     0.055611    0.101083    0.102656    0.159993    0.159995    0.160010
     0.215529    0.226603    0.227034    0.231401    0.235998    0.237114
     0.239193    0.249910    0.249982    0.250000    0.250000    0.250116
     0.250667    0.287922    0.289651    0.290440    0.292917    0.300993
     0.301037    0.301439    0.316904    0.356665    0.356667    0.356686
     0.403361    0.407872    0.417979    0.424946    0.457086    0.458637
     0.466619    0.471351    0.478202    0.478305    0.479088    0.479323

 Minimum search - taking simple RFO step
 Searching for Lamda that Minimizes Along All modes
 Value Taken    Lamda =  -0.02672598
 Calculated Step too Large.  Step scaled by  0.536031
 Step Taken.  Stepsize is  0.300000

                             Maximum     Tolerance    Cnvgd?
         Gradient           0.036279      0.000300      NO
         Displacement       0.218925      0.001200      NO
         Energy change     -0.017249      0.000001      NO


 New Cartesian Coordinates Obtained by Inverse Iteration

 Displacement from previous Coordinates is:  0.361957
 ----------------------------------------------------------------
             Standard Nuclear Orientation (Angstroms)
    I     Atom           X                Y                Z
 ----------------------------------------------------------------
    1      C       0.0048791717     0.0011106886     0.0114164762
    2      C      -0.0155799159     0.0918863440     1.4178507493
    3      Cl      1.4883287436     0.2120579246     2.2801937949
    4      C      -1.2148027885     0.1112850334     2.1436613375
    5      Cl     -1.2033216369     0.2263901579     3.8775993479
    6      C      -2.4272365399     0.0479292536     1.4507765593
    7      Cl     -3.9538847916     0.0689186324     2.2922773897
    8      C      -2.4381828007    -0.0362476687     0.0661556662
    9      H      -3.3773587609    -0.0931759027    -0.4653362099
   10      C      -1.2414037653    -0.0606134184    -0.6337687433
   11      Cl     -1.3362668881    -0.2045484287    -2.3707832015
   12      C       1.2789771622    -0.0281445344    -0.7528309015
   13      C       2.3003168674    -0.9562372374    -0.4734490609
   14      Cl      2.0866504360    -2.1460086792     0.7864777506
   15      C       3.4947000380    -0.9932052304    -1.1826019626
   16      H       4.2490091015    -1.7272179638    -0.9372649325
   17      C       3.6922728291    -0.0836255739    -2.2121592532
   18      Cl      5.1899174955    -0.1179046154    -3.1177073928
   19      C       2.7198129434     0.8522825107    -2.5348658354
   20      H       2.8763452957     1.5653222883    -3.3316587276
   21      C       1.5363991121     0.8693026994    -1.8064375462
   22      Cl      0.3612179877     2.0907617367    -2.2271683011
 ----------------------------------------------------------------
 Nuclear Repulsion Energy =        2412.75080221 hartrees
 There are       97 alpha and       97 beta electrons
 Applying Cartesian multipole field
    Component          Value
    ---------          -----
     (2,0,0)        1.00000E-12
     (0,2,0)        2.00000E-11
     (0,0,2)       -3.00000E-11
 Nucleus-field energy     =    -0.0000000850 hartrees
 Requested basis set is 6-311++G(d,p)
 There are 178 shells and 495 basis functions
 A cutoff of  1.0D-15 yielded  11717 shell pairs
 There are    100543 function pairs (    108175 Cartesian)
 Smallest overlap matrix eigenvalue = 2.09E-07
 Linear dependence detected in AO basis
 Number of orthogonalized atomic orbitals = 489
 Maximum deviation from orthogonality = 4.682E-10
 Guess from superposition of atomic densities
 Warning:  Energy on first SCF cycle will be non-variational
 SAD guess density has 194.000000 electrons

 -----------------------------------------------------------------------
  General SCF calculation program by
  Eric Jon Sundstrom, Paul Horn, Yuezhi Mao, Dmitri Zuev, Alec White,
  David Stuck, Shaama M.S., Shane Yost, Joonho Lee, David Small,
  Daniel Levine, Susi Lehtola, Hugh Burton, Evgeny Epifanovsky,
  Bang C. Huynh
 -----------------------------------------------------------------------
 Exchange:     0.2000 Hartree-Fock + 0.0800 Slater + 0.7200 B88
 Correlation:  0.1900 VWN1RPA + 0.8100 LYP
 Using SG-1 standard quadrature grid
 A restricted SCF calculation will be
 performed using DIIS
 SCF converges when DIIS error is below 1.0e-08
 ---------------------------------------
  Cycle       Energy         DIIS error
 ---------------------------------------
    1   -3685.2864776864      2.75e-02  
    2   -3680.6026726594      2.01e-03  
    3   -3680.5356619471      2.42e-03  
    4   -3680.7150556494      4.81e-04  
    5   -3680.7211117971      2.20e-04  
    6   -3680.7223621217      8.91e-05  
    7   -3680.7225840699      2.43e-05  
    8   -3680.7225994930      8.31e-06  
    9   -3680.7226013187      3.15e-06  
   10   -3680.7226016184      8.86e-07  
   11   -3680.7226016416      2.39e-07  
   12   -3680.7226016428      1.03e-07  
   13   -3680.7226016430      3.24e-08  
   14   -3680.7226016430      1.28e-08  
   15   -3680.7226016430      3.71e-09  Convergence criterion met
 ---------------------------------------
 SCF time:   CPU 894.64s  wall 894.00s 
 SCF   energy in the final basis set =    -3680.7226016430
 Total energy in the final basis set =    -3680.7226016430

 --------------------------------------------------------------

                    Orbital Energies (a.u.)
 --------------------------------------------------------------

 Alpha MOs
 -- Occupied --
********-101.5789-101.5783-101.5753-101.5739-101.5731-101.5731 -10.2830
-10.2797 -10.2790 -10.2766 -10.2766 -10.2763 -10.2732 -10.2450 -10.2418
-10.2234 -10.2198 -10.2197  -9.4955  -9.4936  -9.4928  -9.4911  -9.4897
 -9.4889  -9.4889  -7.2604  -7.2584  -7.2575  -7.2560  -7.2543  -7.2537
 -7.2536  -7.2504  -7.2496  -7.2484  -7.2477  -7.2476  -7.2472  -7.2458
 -7.2450  -7.2444  -7.2440  -7.2436  -7.2436  -7.2431  -7.2430  -0.9664
 -0.9457  -0.9177  -0.9122  -0.8984  -0.8958  -0.8727  -0.8456  -0.8338
 -0.8043  -0.7686  -0.7577  -0.7431  -0.6597  -0.6476  -0.6333  -0.6187
 -0.5627  -0.5554  -0.5307  -0.5249  -0.4986  -0.4880  -0.4728  -0.4712
 -0.4683  -0.4630  -0.4527  -0.4396  -0.4253  -0.4238  -0.4156  -0.4105
 -0.3992  -0.3904  -0.3867  -0.3618  -0.3556  -0.3488  -0.3445  -0.3422
 -0.3371  -0.3318  -0.3281  -0.3184  -0.3044  -0.2928  -0.2809  -0.2673
 -0.2633
 -- Virtual --
 -0.0798  -0.0619  -0.0567  -0.0467  -0.0393  -0.0317  -0.0088  -0.0024
  0.0025   0.0096   0.0099   0.0112   0.0136   0.0228   0.0264   0.0345
  0.0435   0.0463   0.0498   0.0541   0.0620   0.0638   0.0675   0.0713
  0.0770   0.0814   0.0826   0.0865   0.0895   0.0922   0.0945   0.0984
  0.0999   0.1057   0.1077   0.1113   0.1124   0.1166   0.1183   0.1201
  0.1239   0.1255   0.1266   0.1295   0.1323   0.1342   0.1421   0.1433
  0.1479   0.1506   0.1571   0.1605   0.1626   0.1680   0.1719   0.1765
  0.1790   0.1805   0.1861   0.1916   0.1944   0.2009   0.2043   0.2070
  0.2112   0.2207   0.2227   0.2255   0.2299   0.2317   0.2350   0.2412
  0.2430   0.2477   0.2510   0.2524   0.2577   0.2601   0.2614   0.2642
  0.2663   0.2721   0.2746   0.2764   0.2834   0.2873   0.2910   0.2967
  0.3005   0.3041   0.3064   0.3114   0.3150   0.3184   0.3354   0.3432
  0.3488   0.3648   0.3859   0.3958   0.4001   0.4113   0.4359   0.4372
  0.4433   0.4440   0.4465   0.4513   0.4686   0.4709   0.4721   0.4748
  0.4801   0.4874   0.4905   0.4930   0.5000   0.5057   0.5087   0.5132
  0.5165   0.5235   0.5379   0.5427   0.5490   0.5577   0.5655   0.5695
  0.5783   0.5892   0.5902   0.5995   0.6018   0.6083   0.6106   0.6139
  0.6188   0.6242   0.6294   0.6338   0.6427   0.6544   0.6637   0.6661
  0.6690   0.6815   0.6941   0.7046   0.7145   0.7168   0.7702   0.7794
  0.7842   0.7923   0.8179   0.8213   0.8251   0.8271   0.8310   0.8324
  0.8371   0.8399   0.8411   0.8445   0.8460   0.8488   0.8535   0.8584
  0.8605   0.8647   0.8725   0.8839   0.8840   0.8930   0.9010   0.9043
  0.9082   0.9150   0.9177   0.9252   0.9283   0.9354   0.9454   0.9477
  0.9486   0.9497   0.9559   0.9571   0.9665   0.9706   0.9772   0.9868
  0.9881   0.9939   0.9978   0.9993   1.0114   1.0295   1.0496   1.0539
  1.0747   1.0801   1.0917   1.1198   1.1369   1.1511   1.1706   1.1820
  1.1855   1.2112   1.2213   1.2308   1.2470   1.2487   1.2721   1.2800
  1.2851   1.2910   1.2950   1.3058   1.3072   1.3226   1.3281   1.3467
  1.3572   1.3785   1.4145   1.4575   1.4728   1.5007   1.5193   1.5332
  1.5418   1.5543   1.5621   1.5709   1.5971   1.5996   1.6121   1.6441
  1.6772   1.7095   1.7176   1.7617   1.7791   1.7930   1.8023   1.8127
  1.8399   1.8582   1.8643   1.8667   1.8839   1.8957   1.9004   1.9302
  1.9445   1.9468   1.9572   1.9764   2.0391   2.0527   2.0623   2.0761
  2.0964   2.1177   2.1603   2.2056   2.2166   2.2328   2.2488   2.2587
  2.2666   2.2756   2.2768   2.2911   2.3019   2.3115   2.3147   2.3223
  2.3249   2.3651   2.3786   2.4051   2.4207   2.4263   2.4398   2.4581
  2.4732   2.5072   2.5157   2.5274   2.5364   2.5508   2.5592   2.5658
  2.5997   2.6064   2.6116   2.6391   2.6568   2.6664   2.6848   2.7059
  2.7143   2.7159   2.7383   2.7499   2.7590   2.7755   2.7928   2.8092
  2.8185   2.8756   2.8847   2.9167   2.9593   3.0328   3.0639   3.0696
  3.1045   3.1239   3.1339   3.1486   3.1682   3.2232   3.2377   3.2427
  3.2564   3.3394   3.3792   3.4177   3.4996   3.5929   3.6305   3.7076
  3.7382   3.7745   3.8836   3.9573   4.0229   4.0822   4.3825   4.7866
  4.8135   9.7290   9.7631   9.7915   9.7995   9.8322   9.8470   9.8541
 23.3040  23.4850  23.8083  23.8318  23.8429  23.8542  23.9208  23.9452
 24.0214  24.0398  24.0823  24.1024  25.7813  25.8142  25.8561  25.9466
 25.9849  25.9954  26.0055  26.0946  26.1077  26.1215  26.1706  26.3408
 26.3691  26.4632  26.5024  26.5963  26.6813  26.7166  26.7658  26.8324
 26.9886 215.7207 215.7546 215.7903 215.7982 215.8405 215.8537 215.8656
 --------------------------------------------------------------

          Ground-State Mulliken Net Atomic Charges

     Atom                 Charge (a.u.)
  ----------------------------------------
      1 C                    -0.408638
      2 C                    -0.850197
      3 Cl                    0.387892
      4 C                     0.793325
      5 Cl                    0.637335
      6 C                    -0.678901
      7 Cl                    0.557628
      8 C                    -0.606311
      9 H                     0.238498
     10 C                    -0.398706
     11 Cl                    0.348029
     12 C                    -0.282517
     13 C                    -0.416392
     14 Cl                    0.240209
     15 C                    -0.188905
     16 H                     0.229901
     17 C                     0.017219
     18 Cl                    0.476679
     19 C                    -0.200991
     20 H                     0.230627
     21 C                    -0.462574
     22 Cl                    0.336790
  ----------------------------------------
  Sum of atomic charges =     0.000000

 -----------------------------------------------------------------
                    Cartesian Multipole Moments
 -----------------------------------------------------------------
    Charge (ESU x 10^10)
                 0.0000
    Dipole Moment (Debye)
         X       0.1298      Y      -0.0630      Z      -0.9683
       Tot       0.9790
    Quadrupole Moments (Debye-Ang)
        XX    -152.7819     XY      -1.0300     YY    -158.3767
        XZ       0.9485     YZ      -1.9247     ZZ    -158.4881
    Octopole Moments (Debye-Ang^2)
       XXX    -240.8893    XXY      -6.6837    XYY     -74.5925
       YYY      -1.5986    XXZ       7.1037    XYZ      -3.0137
       YYZ       7.1764    XZZ     -72.9668    YZZ       5.5050
       ZZZ      21.3261
    Hexadecapole Moments (Debye-Ang^3)
      XXXX   -6108.4725   XXXY     163.6212   XXYY   -1188.8350
      XYYY     198.6419   YYYY   -1012.2930   XXXZ    1386.8413
      XXYZ      50.2324   XYYZ     453.4194   YYYZ     167.1707
      XXZZ   -1792.6873   XYZZ      88.2797   YYZZ    -927.2503
      XZZZ    1362.0746   YZZZ     149.9777   ZZZZ   -4498.2914
 -----------------------------------------------------------------
 Calculating analytic gradient of the SCF energy
 Gradient of SCF Energy
            1           2           3           4           5           6
    1  -0.0004033  -0.0002599   0.0052553  -0.0001526  -0.0000510   0.0000719
    2   0.0001438  -0.0020589  -0.0208465  -0.0001076   0.0000288  -0.0001376
    3   0.0004772   0.0003318  -0.0120791  -0.0019387   0.0003863   0.0003775
            7           8           9          10          11          12
    1  -0.0000895   0.0008980   0.0000433  -0.0001841   0.0144523   0.0005931
    2   0.0000429   0.0001870   0.0000457   0.0019019   0.0202395  -0.0001244
    3   0.0005500   0.0006372  -0.0001259  -0.0005183   0.0008177  -0.0008342
           13          14          15          16          17          18
    1   0.0008155  -0.0047847  -0.0010055   0.0000239   0.0009521   0.0001999
    2   0.0007080   0.0202455   0.0011575   0.0000222  -0.0000421   0.0000261
    3   0.0017451   0.0133970  -0.0003499   0.0000025  -0.0006087  -0.0001412
           19          20          21          22
    1  -0.0002367  -0.0000101  -0.0010644  -0.0150635
    2  -0.0010079   0.0000088  -0.0005871  -0.0198457
    3   0.0011388  -0.0000082  -0.0014945  -0.0017623
 Max gradient component =       2.085E-02
 RMS gradient           =       6.146E-03
 Gradient time:  CPU 308.46 s  wall 308.47 s
 Geometry Optimization Parameters
   NAtoms,    NIC,     NZ,  NCons,   NDum,   NFix, NCnnct, MaxDiis
       22     171      22       0       0       0       0       0

 Cartesian Hessian Update
 Hessian updated using BFGS update


** GEOMETRY OPTIMIZATION IN DELOCALIZED INTERNAL COORDINATES **
   Searching for a Minimum

   Optimization Cycle:   5

                       Coordinates (Angstroms)
     ATOM                X               Y               Z
      1  C         0.0048791717    0.0011106886    0.0114164762
      2  C        -0.0155799159    0.0918863440    1.4178507493
      3  Cl        1.4883287436    0.2120579246    2.2801937949
      4  C        -1.2148027885    0.1112850334    2.1436613375
      5  Cl       -1.2033216369    0.2263901579    3.8775993479
      6  C        -2.4272365399    0.0479292536    1.4507765593
      7  Cl       -3.9538847916    0.0689186324    2.2922773897
      8  C        -2.4381828007   -0.0362476687    0.0661556662
      9  H        -3.3773587609   -0.0931759027   -0.4653362099
     10  C        -1.2414037653   -0.0606134184   -0.6337687433
     11  Cl       -1.3362668881   -0.2045484287   -2.3707832015
     12  C         1.2789771622   -0.0281445344   -0.7528309015
     13  C         2.3003168674   -0.9562372374   -0.4734490609
     14  Cl        2.0866504360   -2.1460086792    0.7864777506
     15  C         3.4947000380   -0.9932052304   -1.1826019626
     16  H         4.2490091015   -1.7272179638   -0.9372649325
     17  C         3.6922728291   -0.0836255739   -2.2121592532
     18  Cl        5.1899174955   -0.1179046154   -3.1177073928
     19  C         2.7198129434    0.8522825107   -2.5348658354
     20  H         2.8763452957    1.5653222883   -3.3316587276
     21  C         1.5363991121    0.8693026994   -1.8064375462
     22  Cl        0.3612179877    2.0907617367   -2.2271683011
   Point Group: c1    Number of degrees of freedom:    60


   Energy is  -3680.722601643

 Hessian updated using BFGS update

 60 Hessian modes will be used to form the next step
  Hessian Eigenvalues:
     0.016316    0.017505    0.019635    0.020575    0.020682    0.021678
     0.022427    0.022741    0.023494    0.024090    0.024090    0.024114
     0.024114    0.024135    0.024135    0.024142    0.024143    0.042947
     0.055152    0.100401    0.101145    0.159994    0.159995    0.160018
     0.215562    0.226543    0.227043    0.231415    0.236153    0.237354
     0.239319    0.249947    0.249982    0.250000    0.250003    0.250216
     0.250799    0.287926    0.289563    0.290393    0.292914    0.301032
     0.301175    0.301442    0.317140    0.356665    0.356667    0.356693
     0.403586    0.407872    0.418064    0.425073    0.457096    0.458652
     0.466626    0.471731    0.478202    0.478294    0.479156    0.479553

 Minimum search - taking simple RFO step
 Searching for Lamda that Minimizes Along All modes
 Value Taken    Lamda =  -0.01896885
 Calculated Step too Large.  Step scaled by  0.540294
 Step Taken.  Stepsize is  0.300000

                             Maximum     Tolerance    Cnvgd?
         Gradient           0.025789      0.000300      NO
         Displacement       0.215793      0.001200      NO
         Energy change     -0.012241      0.000001      NO


 New Cartesian Coordinates Obtained by Inverse Iteration

 Displacement from previous Coordinates is:  0.389460
 ----------------------------------------------------------------
             Standard Nuclear Orientation (Angstroms)
    I     Atom           X                Y                Z
 ----------------------------------------------------------------
    1      C       0.0047426693     0.0008130025     0.0112442933
    2      C      -0.0148780639     0.1222088586     1.4144885479
    3      Cl      1.4912287846     0.2769295557     2.2691595766
    4      C      -1.2133038815     0.1413883810     2.1424970452
    5      Cl     -1.2017744933     0.2931424078     3.8720185865
    6      C      -2.4250026680     0.0455605392     1.4498360521
    7      Cl     -3.9524672912     0.0628337807     2.2893018428
    8      C      -2.4365163705    -0.0695014599     0.0670106682
    9      H      -3.3754527544    -0.1504555583    -0.4616017626
   10      C      -1.2391720056    -0.0918473345    -0.6321455835
   11      Cl     -1.3293192084    -0.2695025976    -2.3675733293
   12      C       1.2784031860    -0.0278617097    -0.7520954156
   13      C       2.2852258512    -0.9763017815    -0.4942321261
   14      Cl      2.0524926995    -2.1903653972     0.7412067855
   15      C       3.4798146515    -1.0154686001    -1.2032174693
   16      H       4.2234647455    -1.7655078040    -0.9752097105
   17      C       3.6895763614    -0.0831075335    -2.2102428958
   18      Cl      5.1874957589    -0.1173970430    -3.1159400448
   19      C       2.7318984200     0.8751446024    -2.5123245650
   20      H       2.8990410281     1.6041812358    -3.2921091980
   21      C       1.5485065115     0.8899294129    -1.7833403413
   22      Cl      0.3867853655     2.1355030592    -2.1763539534
 ----------------------------------------------------------------
 Nuclear Repulsion Energy =        2409.52310183 hartrees
 There are       97 alpha and       97 beta electrons
 Applying Cartesian multipole field
    Component          Value
    ---------          -----
     (2,0,0)        1.00000E-12
     (0,2,0)        2.00000E-11
     (0,0,2)       -3.00000E-11
 Nucleus-field energy     =    -0.0000000834 hartrees
 Requested basis set is 6-311++G(d,p)
 There are 178 shells and 495 basis functions
 A cutoff of  1.0D-15 yielded  11716 shell pairs
 There are    100522 function pairs (    108149 Cartesian)
 Smallest overlap matrix eigenvalue = 2.03E-07
 Linear dependence detected in AO basis
 Number of orthogonalized atomic orbitals = 490
 Maximum deviation from orthogonality = 7.116E-10
 Guess from superposition of atomic densities
 Warning:  Energy on first SCF cycle will be non-variational
 SAD guess density has 194.000000 electrons

 -----------------------------------------------------------------------
  General SCF calculation program by
  Eric Jon Sundstrom, Paul Horn, Yuezhi Mao, Dmitri Zuev, Alec White,
  David Stuck, Shaama M.S., Shane Yost, Joonho Lee, David Small,
  Daniel Levine, Susi Lehtola, Hugh Burton, Evgeny Epifanovsky,
  Bang C. Huynh
 -----------------------------------------------------------------------
 Exchange:     0.2000 Hartree-Fock + 0.0800 Slater + 0.7200 B88
 Correlation:  0.1900 VWN1RPA + 0.8100 LYP
 Using SG-1 standard quadrature grid
 A restricted SCF calculation will be
 performed using DIIS
 SCF converges when DIIS error is below 1.0e-08
 ---------------------------------------
  Cycle       Energy         DIIS error
 ---------------------------------------
    1   -3685.2652280968      2.74e-02  
    2   -3680.6116144353      2.00e-03  
    3   -3680.5447611699      2.41e-03  
    4   -3680.7238670820      4.81e-04  
    5   -3680.7298739554      2.24e-04  
    6   -3680.7311842761      8.95e-05  
    7   -3680.7314083358      2.52e-05  
    8   -3680.7314249761      8.70e-06  
    9   -3680.7314269394      3.53e-06  
   10   -3680.7314273286      8.15e-07  
   11   -3680.7314273478      2.35e-07  
   12   -3680.7314273493      1.01e-07  
   13   -3680.7314273493      3.14e-08  
   14   -3680.7314273493      1.29e-08  
   15   -3680.7314273492      3.55e-09  Convergence criterion met
 ---------------------------------------
 SCF time:   CPU 884.36s  wall 884.00s 
 SCF   energy in the final basis set =    -3680.7314273492
 Total energy in the final basis set =    -3680.7314273492

 --------------------------------------------------------------

                    Orbital Energies (a.u.)
 --------------------------------------------------------------

 Alpha MOs
 -- Occupied --
********-101.5793-101.5781-101.5762-101.5748-101.5739-101.5739 -10.2831
-10.2799 -10.2792 -10.2767 -10.2766 -10.2763 -10.2734 -10.2446 -10.2413
-10.2235 -10.2199 -10.2198  -9.4955  -9.4939  -9.4926  -9.4918  -9.4903
 -9.4895  -9.4895  -7.2604  -7.2588  -7.2574  -7.2567  -7.2549  -7.2543
 -7.2542  -7.2504  -7.2496  -7.2488  -7.2480  -7.2475  -7.2470  -7.2465
 -7.2457  -7.2450  -7.2446  -7.2442  -7.2441  -7.2436  -7.2436  -0.9660
 -0.9456  -0.9164  -0.9115  -0.8989  -0.8961  -0.8733  -0.8443  -0.8344
 -0.8042  -0.7686  -0.7578  -0.7431  -0.6594  -0.6469  -0.6340  -0.6188
 -0.5627  -0.5549  -0.5317  -0.5250  -0.4981  -0.4882  -0.4726  -0.4712
 -0.4683  -0.4626  -0.4521  -0.4396  -0.4245  -0.4224  -0.4157  -0.4091
 -0.3975  -0.3898  -0.3860  -0.3613  -0.3557  -0.3477  -0.3445  -0.3419
 -0.3368  -0.3318  -0.3303  -0.3203  -0.3098  -0.2918  -0.2800  -0.2686
 -0.2646
 -- Virtual --
 -0.0789  -0.0619  -0.0565  -0.0470  -0.0408  -0.0319  -0.0087  -0.0025
  0.0026   0.0096   0.0100   0.0111   0.0133   0.0226   0.0263   0.0349
  0.0432   0.0461   0.0491   0.0540   0.0617   0.0636   0.0671   0.0712
  0.0767   0.0814   0.0825   0.0860   0.0892   0.0922   0.0942   0.0982
  0.0995   0.1056   0.1074   0.1110   0.1122   0.1164   0.1175   0.1192
  0.1238   0.1251   0.1269   0.1295   0.1315   0.1335   0.1419   0.1423
  0.1475   0.1497   0.1562   0.1589   0.1626   0.1664   0.1711   0.1730
  0.1779   0.1801   0.1858   0.1923   0.1934   0.2001   0.2029   0.2065
  0.2108   0.2198   0.2229   0.2257   0.2297   0.2323   0.2355   0.2404
  0.2435   0.2470   0.2512   0.2517   0.2580   0.2596   0.2607   0.2632
  0.2656   0.2720   0.2728   0.2747   0.2811   0.2840   0.2899   0.2947
  0.3008   0.3018   0.3061   0.3110   0.3129   0.3173   0.3216   0.3398
  0.3477   0.3495   0.3653   0.3875   0.3967   0.3998   0.4118   0.4355
  0.4372   0.4427   0.4461   0.4486   0.4517   0.4695   0.4716   0.4771
  0.4781   0.4834   0.4891   0.4925   0.4971   0.4998   0.5056   0.5086
  0.5111   0.5157   0.5230   0.5389   0.5453   0.5492   0.5602   0.5692
  0.5718   0.5843   0.5910   0.5919   0.6011   0.6034   0.6109   0.6112
  0.6134   0.6254   0.6281   0.6326   0.6447   0.6454   0.6547   0.6634
  0.6675   0.6742   0.6785   0.6931   0.7062   0.7166   0.7189   0.7710
  0.7802   0.7854   0.7932   0.8175   0.8217   0.8252   0.8284   0.8310
  0.8331   0.8389   0.8411   0.8425   0.8446   0.8467   0.8492   0.8545
  0.8589   0.8602   0.8661   0.8754   0.8827   0.8855   0.8909   0.9014
  0.9061   0.9072   0.9188   0.9247   0.9258   0.9322   0.9389   0.9458
  0.9468   0.9492   0.9502   0.9541   0.9554   0.9609   0.9694   0.9717
  0.9860   0.9925   0.9958   1.0000   1.0025   1.0101   1.0295   1.0481
  1.0566   1.0760   1.0812   1.0953   1.1254   1.1357   1.1515   1.1709
  1.1823   1.1851   1.2116   1.2187   1.2301   1.2474   1.2496   1.2753
  1.2807   1.2848   1.2920   1.2961   1.3037   1.3110   1.3223   1.3289
  1.3445   1.3597   1.3797   1.4170   1.4624   1.4749   1.5034   1.5191
  1.5344   1.5464   1.5587   1.5645   1.5728   1.5967   1.6003   1.6114
  1.6438   1.6776   1.7105   1.7186   1.7623   1.7813   1.7954   1.8022
  1.8133   1.8397   1.8560   1.8609   1.8650   1.8819   1.9005   1.9042
  1.9314   1.9448   1.9469   1.9585   1.9779   2.0383   2.0525   2.0613
  2.0765   2.0950   2.1194   2.1594   2.2055   2.2217   2.2328   2.2493
  2.2572   2.2669   2.2732   2.2762   2.2961   2.2995   2.3036   2.3122
  2.3175   2.3289   2.3691   2.3846   2.4073   2.4240   2.4312   2.4383
  2.4593   2.4732   2.5090   2.5170   2.5267   2.5374   2.5513   2.5605
  2.5674   2.5985   2.6062   2.6105   2.6403   2.6584   2.6719   2.6820
  2.7069   2.7139   2.7166   2.7388   2.7505   2.7615   2.7748   2.7923
  2.8088   2.8191   2.8729   2.8849   2.9224   2.9640   3.0352   3.0646
  3.0701   3.1039   3.1217   3.1329   3.1483   3.1710   3.2227   3.2385
  3.2413   3.2560   3.3388   3.3806   3.4192   3.5026   3.5972   3.6362
  3.7070   3.7376   3.7736   3.8847   3.9599   4.0243   4.0831   4.3763
  4.7850   4.8144   9.7328   9.7634   9.7948   9.8027   9.8402   9.8464
  9.8587  23.3065  23.4866  23.8095  23.8321  23.8457  23.8549  23.9222
 23.9438  24.0297  24.0392  24.0821  24.1023  25.7803  25.8142  25.8531
 25.9441  25.9539  25.9670  26.0080  26.0951  26.1145  26.1343  26.1811
 26.3548  26.3850  26.4558  26.5031  26.6014  26.6946  26.7178  26.7633
 26.8355  26.9882 215.7254 215.7550 215.7934 215.8039 215.8443 215.8549
215.8735
 --------------------------------------------------------------

          Ground-State Mulliken Net Atomic Charges

     Atom                 Charge (a.u.)
  ----------------------------------------
      1 C                    -0.531778
      2 C                    -1.234971
      3 Cl                    0.423400
      4 C                     1.046375
      5 Cl                    0.611677
      6 C                    -0.626986
      7 Cl                    0.554513
      8 C                    -0.343086
      9 H                     0.235261
     10 C                    -0.407315
     11 Cl                    0.295474
     12 C                    -0.283694
     13 C                    -0.520832
     14 Cl                    0.234607
     15 C                    -0.121614
     16 H                     0.232204
     17 C                     0.055516
     18 Cl                    0.482372
     19 C                    -0.149700
     20 H                     0.232914
     21 C                    -0.453940
     22 Cl                    0.269605
  ----------------------------------------
  Sum of atomic charges =     0.000000

 -----------------------------------------------------------------
                    Cartesian Multipole Moments
 -----------------------------------------------------------------
    Charge (ESU x 10^10)
                 0.0000
    Dipole Moment (Debye)
         X       0.1228      Y      -0.0831      Z      -0.9554
       Tot       0.9669
    Quadrupole Moments (Debye-Ang)
        XX    -152.7713     XY      -0.8612     YY    -158.1169
        XZ       0.8277     YZ      -1.7950     ZZ    -158.5952
    Octopole Moments (Debye-Ang^2)
       XXX    -241.5638    XXY      -7.7352    XYY     -73.8926
       YYY      -3.7699    XXZ       6.7045    XYZ      -3.0763
       YYZ       6.8678    XZZ     -73.1091    YZZ       4.9944
       ZZZ      22.5829
    Hexadecapole Moments (Debye-Ang^3)
      XXXX   -6094.6030   XXXY     156.6988   XXYY   -1190.4462
      XYYY     188.2712   YYYY   -1051.7463   XXXZ    1392.3681
      XXYZ      42.8485   XYYZ     453.8214   YYYZ     139.8398
      XXZZ   -1784.2904   XYZZ      86.8892   YYZZ    -926.8737
      XZZZ    1369.2053   YZZZ     128.6178   ZZZZ   -4464.2645
 -----------------------------------------------------------------
 Calculating analytic gradient of the SCF energy
 Gradient of SCF Energy
            1           2           3           4           5           6
    1   0.0003996  -0.0000430   0.0032653   0.0000856   0.0000179  -0.0002042
    2   0.0001386  -0.0017025  -0.0150112  -0.0001275  -0.0000216  -0.0000241
    3  -0.0002341   0.0002010  -0.0085076  -0.0003878  -0.0000872   0.0002868
            7           8           9          10          11          12
    1   0.0000210   0.0003542   0.0000628   0.0000304   0.0099224  -0.0004661
    2   0.0000023   0.0001812   0.0000237   0.0015926   0.0146166  -0.0000888
    3   0.0001918   0.0001775  -0.0000659  -0.0001754   0.0007342  -0.0000422
           13          14          15          16          17          18
    1   0.0006390  -0.0029409  -0.0003248  -0.0000409   0.0004524   0.0001338
    2   0.0010746   0.0143143   0.0004820   0.0000290  -0.0000137   0.0000302
    3   0.0011983   0.0095177  -0.0001168   0.0000259  -0.0003028  -0.0000988
           19          20          21          22
    1  -0.0000798  -0.0000705  -0.0006982  -0.0105158
    2  -0.0004038   0.0000029  -0.0009652  -0.0141296
    3   0.0003348   0.0000439  -0.0010687  -0.0016243
 Max gradient component =       1.501E-02
 RMS gradient           =       4.354E-03
 Gradient time:  CPU 305.39 s  wall 305.40 s
 Geometry Optimization Parameters
   NAtoms,    NIC,     NZ,  NCons,   NDum,   NFix, NCnnct, MaxDiis
       22     171      22       0       0       0       0       0

 Cartesian Hessian Update
 Hessian updated using BFGS update


** GEOMETRY OPTIMIZATION IN DELOCALIZED INTERNAL COORDINATES **
   Searching for a Minimum

   Optimization Cycle:   6

                       Coordinates (Angstroms)
     ATOM                X               Y               Z
      1  C         0.0047426693    0.0008130025    0.0112442933
      2  C        -0.0148780639    0.1222088586    1.4144885479
      3  Cl        1.4912287846    0.2769295557    2.2691595766
      4  C        -1.2133038815    0.1413883810    2.1424970452
      5  Cl       -1.2017744933    0.2931424078    3.8720185865
      6  C        -2.4250026680    0.0455605392    1.4498360521
      7  Cl       -3.9524672912    0.0628337807    2.2893018428
      8  C        -2.4365163705   -0.0695014599    0.0670106682
      9  H        -3.3754527544   -0.1504555583   -0.4616017626
     10  C        -1.2391720056   -0.0918473345   -0.6321455835
     11  Cl       -1.3293192084   -0.2695025976   -2.3675733293
     12  C         1.2784031860   -0.0278617097   -0.7520954156
     13  C         2.2852258512   -0.9763017815   -0.4942321261
     14  Cl        2.0524926995   -2.1903653972    0.7412067855
     15  C         3.4798146515   -1.0154686001   -1.2032174693
     16  H         4.2234647455   -1.7655078040   -0.9752097105
     17  C         3.6895763614   -0.0831075335   -2.2102428958
     18  Cl        5.1874957589   -0.1173970430   -3.1159400448
     19  C         2.7318984200    0.8751446024   -2.5123245650
     20  H         2.8990410281    1.6041812358   -3.2921091980
     21  C         1.5485065115    0.8899294129   -1.7833403413
     22  Cl        0.3867853655    2.1355030592   -2.1763539534
   Point Group: c1    Number of degrees of freedom:    60


   Energy is  -3680.731427349

 Hessian updated using BFGS update

 60 Hessian modes will be used to form the next step
  Hessian Eigenvalues:
     0.016316    0.017505    0.019449    0.020575    0.020682    0.021679
     0.022307    0.022742    0.023496    0.024090    0.024090    0.024113
     0.024114    0.024135    0.024135    0.024142    0.024143    0.033157
     0.055151    0.098666    0.101119    0.159994    0.159995    0.160024
     0.215565    0.226404    0.227044    0.231414    0.236209    0.237412
     0.239342    0.249980    0.249985    0.250000    0.250007    0.250226
     0.250916    0.287928    0.289503    0.290364    0.292913    0.301033
     0.301228    0.301441    0.317224    0.356665    0.356667    0.356695
     0.403543    0.407873    0.418082    0.425101    0.457093    0.458646
     0.466641    0.471866    0.478202    0.478304    0.479161    0.479593

 Minimum search - taking simple RFO step
 Searching for Lamda that Minimizes Along All modes
 Value Taken    Lamda =  -0.01342496
 Calculated Step too Large.  Step scaled by  0.548722
 Step Taken.  Stepsize is  0.300000

                             Maximum     Tolerance    Cnvgd?
         Gradient           0.018328      0.000300      NO
         Displacement       0.213908      0.001200      NO
         Energy change     -0.008826      0.000001      NO


 New Cartesian Coordinates Obtained by Inverse Iteration

 Displacement from previous Coordinates is:  0.404015
 ----------------------------------------------------------------
             Standard Nuclear Orientation (Angstroms)
    I     Atom           X                Y                Z
 ----------------------------------------------------------------
    1      C       0.0042772441    -0.0000428646     0.0110486390
    2      C      -0.0141371526     0.1529216425     1.4098741266
    3      Cl      1.4948348866     0.3428060943     2.2549815036
    4      C      -1.2119016533     0.1726352288     2.1392205972
    5      Cl     -1.2017827139     0.3630844410     3.8642817348
    6      C      -2.4221987189     0.0426656065     1.4485522757
    7      Cl     -3.9495794964     0.0574080418     2.2883976898
    8      C      -2.4340164122    -0.1043653002     0.0684464347
    9      H      -3.3725343584    -0.2097946561    -0.4565707193
   10      C      -1.2363640722    -0.1242315527    -0.6303119465
   11      Cl     -1.3190018925    -0.3363212124    -2.3633623938
   12      C       1.2782613849    -0.0276998119    -0.7519724043
   13      C       2.2688285671    -0.9968145115    -0.5162171939
   14      Cl      2.0141429779    -2.2331460680     0.6943529183
   15      C       3.4633675894    -1.0376217460    -1.2251915060
   16      H       4.1960445666    -1.8036533365    -1.0159860961
   17      C       3.6867964704    -0.0823849889    -2.2079850976
   18      Cl      5.1849524302    -0.1167569916    -3.1138163869
   19      C       2.7446635654     0.8983603327    -2.4873540286
   20      H       2.9237407039     1.6433276046    -3.2491874607
   21      C       1.5608588834     0.9111149574    -1.7588129623
   22      Cl      0.4115364964     2.1788271073    -2.1220107206
 ----------------------------------------------------------------
 Nuclear Repulsion Energy =        2406.98434576 hartrees
 There are       97 alpha and       97 beta electrons
 Applying Cartesian multipole field
    Component          Value
    ---------          -----
     (2,0,0)        1.00000E-12
     (0,2,0)        2.00000E-11
     (0,0,2)       -3.00000E-11
 Nucleus-field energy     =    -0.0000000817 hartrees
 Requested basis set is 6-311++G(d,p)
 There are 178 shells and 495 basis functions
 A cutoff of  1.0D-15 yielded  11712 shell pairs
 There are    100530 function pairs (    108165 Cartesian)
 Smallest overlap matrix eigenvalue = 1.94E-07
 Linear dependence detected in AO basis
 Number of orthogonalized atomic orbitals = 490
 Maximum deviation from orthogonality = 4.025E-10
 Guess from superposition of atomic densities
 Warning:  Energy on first SCF cycle will be non-variational
 SAD guess density has 194.000000 electrons

 -----------------------------------------------------------------------
  General SCF calculation program by
  Eric Jon Sundstrom, Paul Horn, Yuezhi Mao, Dmitri Zuev, Alec White,
  David Stuck, Shaama M.S., Shane Yost, Joonho Lee, David Small,
  Daniel Levine, Susi Lehtola, Hugh Burton, Evgeny Epifanovsky,
  Bang C. Huynh
 -----------------------------------------------------------------------
 Exchange:     0.2000 Hartree-Fock + 0.0800 Slater + 0.7200 B88
 Correlation:  0.1900 VWN1RPA + 0.8100 LYP
 Using SG-1 standard quadrature grid
 A restricted SCF calculation will be
 performed using DIIS
 SCF converges when DIIS error is below 1.0e-08
 ---------------------------------------
  Cycle       Energy         DIIS error
 ---------------------------------------
    1   -3685.2495080083      2.74e-02  
    2   -3680.6178286876      2.00e-03  
    3   -3680.5508147596      2.41e-03  
    4   -3680.7301048352      4.83e-04  
    5   -3680.7360856958      2.29e-04  
    6   -3680.7374596473      9.03e-05  
    7   -3680.7376868856      2.63e-05  
    8   -3680.7377051603      8.99e-06  
    9   -3680.7377072400      3.73e-06  
   10   -3680.7377076794      7.76e-07  
   11   -3680.7377076963      2.30e-07  
   12   -3680.7377076976      1.00e-07  
   13   -3680.7377076980      3.06e-08  
   14   -3680.7377076979      1.29e-08  
   15   -3680.7377076979      3.46e-09  Convergence criterion met
 ---------------------------------------
 SCF time:   CPU 882.21s  wall 882.00s 
 SCF   energy in the final basis set =    -3680.7377076979
 Total energy in the final basis set =    -3680.7377076979

 --------------------------------------------------------------

                    Orbital Energies (a.u.)
 --------------------------------------------------------------

 Alpha MOs
 -- Occupied --
********-101.5795-101.5780-101.5770-101.5756-101.5747-101.5747 -10.2831
-10.2801 -10.2793 -10.2767 -10.2766 -10.2763 -10.2736 -10.2440 -10.2408
-10.2236 -10.2200 -10.2200  -9.4955  -9.4941  -9.4925  -9.4924  -9.4909
 -9.4900  -9.4900  -7.2604  -7.2590  -7.2573  -7.2573  -7.2555  -7.2548
 -7.2548  -7.2504  -7.2496  -7.2490  -7.2482  -7.2473  -7.2472  -7.2469
 -7.2464  -7.2456  -7.2452  -7.2447  -7.2447  -7.2442  -7.2442  -0.9658
 -0.9456  -0.9156  -0.9109  -0.8992  -0.8963  -0.8737  -0.8433  -0.8350
 -0.8041  -0.7687  -0.7580  -0.7432  -0.6591  -0.6464  -0.6347  -0.6189
 -0.5626  -0.5544  -0.5327  -0.5251  -0.4977  -0.4883  -0.4724  -0.4713
 -0.4684  -0.4622  -0.4517  -0.4397  -0.4244  -0.4207  -0.4159  -0.4078
 -0.3961  -0.3892  -0.3854  -0.3609  -0.3559  -0.3470  -0.3445  -0.3418
 -0.3363  -0.3329  -0.3317  -0.3213  -0.3143  -0.2906  -0.2793  -0.2701
 -0.2656
 -- Virtual --
 -0.0776  -0.0620  -0.0563  -0.0475  -0.0423  -0.0321  -0.0088  -0.0025
  0.0027   0.0094   0.0103   0.0109   0.0130   0.0225   0.0263   0.0353
  0.0428   0.0459   0.0487   0.0539   0.0616   0.0633   0.0667   0.0711
  0.0763   0.0815   0.0824   0.0856   0.0892   0.0921   0.0940   0.0980
  0.1001   0.1055   0.1074   0.1109   0.1120   0.1162   0.1172   0.1188
  0.1237   0.1245   0.1273   0.1298   0.1311   0.1329   0.1416   0.1426
  0.1470   0.1492   0.1557   0.1579   0.1630   0.1656   0.1707   0.1717
  0.1764   0.1801   0.1856   0.1929   0.1939   0.2001   0.2031   0.2060
  0.2105   0.2195   0.2234   0.2264   0.2294   0.2337   0.2361   0.2396
  0.2437   0.2463   0.2511   0.2518   0.2585   0.2596   0.2600   0.2645
  0.2654   0.2706   0.2718   0.2748   0.2790   0.2811   0.2896   0.2950
  0.2997   0.3021   0.3065   0.3117   0.3133   0.3169   0.3214   0.3398
  0.3452   0.3493   0.3655   0.3884   0.3960   0.3990   0.4125   0.4347
  0.4376   0.4426   0.4469   0.4498   0.4514   0.4695   0.4713   0.4787
  0.4800   0.4881   0.4900   0.4924   0.4945   0.5010   0.5032   0.5078
  0.5103   0.5151   0.5221   0.5408   0.5458   0.5490   0.5626   0.5696
  0.5730   0.5864   0.5925   0.5986   0.6017   0.6046   0.6108   0.6109
  0.6141   0.6255   0.6286   0.6338   0.6462   0.6491   0.6570   0.6602
  0.6665   0.6767   0.6799   0.6919   0.7064   0.7174   0.7181   0.7704
  0.7812   0.7869   0.7953   0.8151   0.8213   0.8252   0.8282   0.8322
  0.8338   0.8397   0.8414   0.8429   0.8453   0.8470   0.8493   0.8550
  0.8576   0.8589   0.8630   0.8768   0.8808   0.8859   0.8887   0.8966
  0.9061   0.9078   0.9177   0.9245   0.9269   0.9332   0.9396   0.9427
  0.9437   0.9502   0.9510   0.9521   0.9557   0.9613   0.9666   0.9703
  0.9853   0.9925   0.9967   1.0009   1.0023   1.0092   1.0294   1.0463
  1.0564   1.0738   1.0840   1.0974   1.1285   1.1358   1.1520   1.1713
  1.1833   1.1846   1.2119   1.2173   1.2298   1.2471   1.2497   1.2761
  1.2817   1.2835   1.2935   1.2974   1.3006   1.3178   1.3221   1.3325
  1.3422   1.3636   1.3801   1.4201   1.4672   1.4758   1.5056   1.5190
  1.5356   1.5481   1.5586   1.5642   1.5735   1.5963   1.6004   1.6102
  1.6433   1.6782   1.7118   1.7197   1.7623   1.7836   1.7962   1.8021
  1.8133   1.8396   1.8534   1.8563   1.8629   1.8797   1.9043   1.9092
  1.9316   1.9457   1.9470   1.9601   1.9798   2.0375   2.0520   2.0604
  2.0768   2.0931   2.1208   2.1595   2.2055   2.2239   2.2325   2.2484
  2.2552   2.2650   2.2702   2.2759   2.2904   2.2991   2.2998   2.3083
  2.3201   2.3303   2.3719   2.3885   2.4088   2.4240   2.4355   2.4361
  2.4587   2.4712   2.5082   2.5170   2.5243   2.5373   2.5513   2.5635
  2.5679   2.5961   2.6058   2.6094   2.6412   2.6598   2.6733   2.6792
  2.7075   2.7134   2.7178   2.7393   2.7505   2.7586   2.7741   2.7906
  2.8078   2.8201   2.8690   2.8852   2.9265   2.9668   3.0379   3.0657
  3.0707   3.1032   3.1202   3.1321   3.1482   3.1711   3.2226   3.2376
  3.2401   3.2558   3.3381   3.3822   3.4212   3.5053   3.5985   3.6375
  3.7068   3.7372   3.7732   3.8861   3.9612   4.0254   4.0838   4.3691
  4.7848   4.8157   9.7351   9.7636   9.7960   9.8040   9.8315   9.8391
  9.8890  23.3077  23.4876  23.8112  23.8324  23.8488  23.8554  23.9239
 23.9437  24.0371  24.0389  24.0824  24.1026  25.7790  25.8138  25.8482
 25.9112  25.9261  25.9710  26.0103  26.0981  26.1144  26.1369  26.1812
 26.3688  26.3832  26.4393  26.5039  26.5989  26.7010  26.7200  26.7578
 26.8292  26.9858 215.7278 215.7552 215.7943 215.8059 215.8331 215.8455
215.9097
 --------------------------------------------------------------

          Ground-State Mulliken Net Atomic Charges

     Atom                 Charge (a.u.)
  ----------------------------------------
      1 C                    -0.496939
      2 C                    -1.272795
      3 Cl                    0.389297
      4 C                     1.047102
      5 Cl                    0.617340
      6 C                    -0.568965
      7 Cl                    0.556357
      8 C                    -0.290959
      9 H                     0.235740
     10 C                    -0.460414
     11 Cl                    0.265500
     12 C                    -0.291920
     13 C                    -0.542107
     14 Cl                    0.208981
     15 C                    -0.078409
     16 H                     0.232877
     17 C                     0.074930
     18 Cl                    0.486607
     19 C                    -0.099673
     20 H                     0.233616
     21 C                    -0.484109
     22 Cl                    0.237942
  ----------------------------------------
  Sum of atomic charges =     0.000000

 -----------------------------------------------------------------
                    Cartesian Multipole Moments
 -----------------------------------------------------------------
    Charge (ESU x 10^10)
                 0.0000
    Dipole Moment (Debye)
         X       0.1186      Y      -0.1042      Z      -0.9489
       Tot       0.9619
    Quadrupole Moments (Debye-Ang)
        XX    -152.7686     XY      -0.6950     YY    -157.8699
        XZ       0.7089     YZ      -1.6858     ZZ    -158.6925
    Octopole Moments (Debye-Ang^2)
       XXX    -242.0462    XXY      -8.7673    XYY     -73.2124
       YYY      -6.0232    XXZ       6.3707    XYZ      -3.0923
       YYZ       6.5671    XZZ     -73.3078    YZZ       4.3779
       ZZZ      23.7525
    Hexadecapole Moments (Debye-Ang^3)
      XXXX   -6078.1177   XXXY     149.3994   XXYY   -1192.0470
      XYYY     177.3663   YYYY   -1093.8095   XXXZ    1397.8423
      XXYZ      34.9124   XYYZ     454.3954   YYYZ     111.0455
      XXZZ   -1774.2951   XYZZ      84.9005   YYZZ    -926.3524
      XZZZ    1376.4316   YZZZ     105.5639   ZZZZ   -4426.7441
 -----------------------------------------------------------------
 Calculating analytic gradient of the SCF energy
 Gradient of SCF Energy
            1           2           3           4           5           6
    1   0.0004556   0.0000029   0.0022840   0.0001381  -0.0000647  -0.0002283
    2   0.0000039  -0.0014728  -0.0108079   0.0000098  -0.0000592  -0.0000726
    3  -0.0003334  -0.0000712  -0.0060376   0.0002148  -0.0002270   0.0001465
            7           8           9          10          11          12
    1   0.0000533   0.0001456   0.0000494   0.0002247   0.0069184  -0.0005920
    2   0.0000142   0.0000878   0.0000149   0.0015251   0.0104994  -0.0000627
    3   0.0001068  -0.0000150  -0.0000229   0.0000803   0.0005136   0.0001565
           13          14          15          16          17          18
    1   0.0004731  -0.0019114  -0.0000616  -0.0000531   0.0001795   0.0000968
    2   0.0013142   0.0100831   0.0001420   0.0000304  -0.0000061   0.0000188
    3   0.0008575   0.0068401   0.0000144   0.0000213  -0.0001319  -0.0000811
           19          20          21          22
    1  -0.0000287  -0.0000797  -0.0005395  -0.0074625
    2  -0.0000724  -0.0000035  -0.0012219  -0.0099648
    3   0.0000414   0.0000490  -0.0007646  -0.0013575
 Max gradient component =       1.081E-02
 RMS gradient           =       3.105E-03
 Gradient time:  CPU 305.46 s  wall 305.49 s
 Geometry Optimization Parameters
   NAtoms,    NIC,     NZ,  NCons,   NDum,   NFix, NCnnct, MaxDiis
       22     171      22       0       0       0       0       0

 Cartesian Hessian Update
 Hessian updated using BFGS update


** GEOMETRY OPTIMIZATION IN DELOCALIZED INTERNAL COORDINATES **
   Searching for a Minimum

   Optimization Cycle:   7

                       Coordinates (Angstroms)
     ATOM                X               Y               Z
      1  C         0.0042772441   -0.0000428646    0.0110486390
      2  C        -0.0141371526    0.1529216425    1.4098741266
      3  Cl        1.4948348866    0.3428060943    2.2549815036
      4  C        -1.2119016533    0.1726352288    2.1392205972
      5  Cl       -1.2017827139    0.3630844410    3.8642817348
      6  C        -2.4221987189    0.0426656065    1.4485522757
      7  Cl       -3.9495794964    0.0574080418    2.2883976898
      8  C        -2.4340164122   -0.1043653002    0.0684464347
      9  H        -3.3725343584   -0.2097946561   -0.4565707193
     10  C        -1.2363640722   -0.1242315527   -0.6303119465
     11  Cl       -1.3190018925   -0.3363212124   -2.3633623938
     12  C         1.2782613849   -0.0276998119   -0.7519724043
     13  C         2.2688285671   -0.9968145115   -0.5162171939
     14  Cl        2.0141429779   -2.2331460680    0.6943529183
     15  C         3.4633675894   -1.0376217460   -1.2251915060
     16  H         4.1960445666   -1.8036533365   -1.0159860961
     17  C         3.6867964704   -0.0823849889   -2.2079850976
     18  Cl        5.1849524302   -0.1167569916   -3.1138163869
     19  C         2.7446635654    0.8983603327   -2.4873540286
     20  H         2.9237407039    1.6433276046   -3.2491874607
     21  C         1.5608588834    0.9111149574   -1.7588129623
     22  Cl        0.4115364964    2.1788271073   -2.1220107206
   Point Group: c1    Number of degrees of freedom:    60


   Energy is  -3680.737707698

 Hessian updated using BFGS update

 60 Hessian modes will be used to form the next step
  Hessian Eigenvalues:
     0.016315    0.017504    0.018503    0.020576    0.020683    0.021679
     0.022048    0.022741    0.023496    0.024090    0.024090    0.024113
     0.024115    0.024135    0.024135    0.024141    0.024142    0.026046
     0.055152    0.097188    0.101111    0.159995    0.159995    0.160025
     0.215570    0.226294    0.227048    0.231414    0.236220    0.237439
     0.239356    0.249980    0.249989    0.250000    0.250009    0.250248
     0.250923    0.287930    0.289433    0.290336    0.292911    0.301033
     0.301225    0.301436    0.317194    0.356665    0.356667    0.356695
     0.403495    0.407872    0.418093    0.425114    0.457094    0.458649
     0.466642    0.471857    0.478202    0.478303    0.479161    0.479609

 Minimum search - taking simple RFO step
 Searching for Lamda that Minimizes Along All modes
 Value Taken    Lamda =  -0.00964639
 Calculated Step too Large.  Step scaled by  0.551376
 Step Taken.  Stepsize is  0.300000

                             Maximum     Tolerance    Cnvgd?
         Gradient           0.013150      0.000300      NO
         Displacement       0.214914      0.001200      NO
         Energy change     -0.006280      0.000001      NO


 New Cartesian Coordinates Obtained by Inverse Iteration

 Displacement from previous Coordinates is:  0.402507
 ----------------------------------------------------------------
             Standard Nuclear Orientation (Angstroms)
    I     Atom           X                Y                Z
 ----------------------------------------------------------------
    1      C       0.0035307180    -0.0006463764     0.0107894076
    2      C      -0.0143034622     0.1836436195     1.4045411727
    3      Cl      1.4960038177     0.4088159032     2.2407600992
    4      C      -1.2112627647     0.2031226618     2.1348124163
    5      Cl     -1.2015462413     0.4320647624     3.8550450503
    6      C      -2.4197821635     0.0400572888     1.4475086509
    7      Cl     -3.9469300221     0.0518943252     2.2882613284
    8      C      -2.4313614058    -0.1387196337     0.0709083678
    9      H      -3.3691556904    -0.2682650968    -0.4500556643
   10      C      -1.2335797105    -0.1571083515    -0.6277801015
   11      Cl     -1.3086995432    -0.4032129805    -2.3574626831
   12      C       1.2784089134    -0.0274339494    -0.7522232712
   13      C       2.2521548056    -1.0168821480    -0.5390548812
   14      Cl      1.9759111573    -2.2734771941     0.6468101318
   15      C       3.4465594834    -1.0588672875    -1.2481819901
   16      H       4.1682182959    -1.8401605064    -1.0581342250
   17      C       3.6845181318    -0.0817847493    -2.2060919204
   18      Cl      5.1831160183    -0.1160356901    -3.1116455740
   19      C       2.7581593193     0.9204976931    -2.4618549331
   20      H       2.9497838060     1.6807641680    -3.2053455093
   21      C       1.5738986680     0.9319626106    -1.7339033652
   22      Cl      0.4371471648     2.2200889477    -2.0673255037
 ----------------------------------------------------------------
 Nuclear Repulsion Energy =        2404.71690109 hartrees
 There are       97 alpha and       97 beta electrons
 Applying Cartesian multipole field
    Component          Value
    ---------          -----
     (2,0,0)        1.00000E-12
     (0,2,0)        2.00000E-11
     (0,0,2)       -3.00000E-11
 Nucleus-field energy     =    -0.0000000800 hartrees
 Requested basis set is 6-311++G(d,p)
 There are 178 shells and 495 basis functions
 A cutoff of  1.0D-15 yielded  11728 shell pairs
 There are    100671 function pairs (    108311 Cartesian)
 Smallest overlap matrix eigenvalue = 1.83E-07
 Linear dependence detected in AO basis
 Number of orthogonalized atomic orbitals = 490
 Maximum deviation from orthogonality = 6.292E-10
 Guess from superposition of atomic densities
 Warning:  Energy on first SCF cycle will be non-variational
 SAD guess density has 194.000000 electrons

 -----------------------------------------------------------------------
  General SCF calculation program by
  Eric Jon Sundstrom, Paul Horn, Yuezhi Mao, Dmitri Zuev, Alec White,
  David Stuck, Shaama M.S., Shane Yost, Joonho Lee, David Small,
  Daniel Levine, Susi Lehtola, Hugh Burton, Evgeny Epifanovsky,
  Bang C. Huynh
 -----------------------------------------------------------------------
 Exchange:     0.2000 Hartree-Fock + 0.0800 Slater + 0.7200 B88
 Correlation:  0.1900 VWN1RPA + 0.8100 LYP
 Using SG-1 standard quadrature grid
 A restricted SCF calculation will be
 performed using DIIS
 SCF converges when DIIS error is below 1.0e-08
 ---------------------------------------
  Cycle       Energy         DIIS error
 ---------------------------------------
    1   -3685.2377675178      2.74e-02  
    2   -3680.6222175055      2.00e-03  
    3   -3680.5548990474      2.42e-03  
    4   -3680.7345977437      4.84e-04  
    5   -3680.7405635389      2.33e-04  
    6   -3680.7419961252      9.11e-05  
    7   -3680.7422267193      2.73e-05  
    8   -3680.7422465528      9.14e-06  
    9   -3680.7422486984      3.82e-06  
   10   -3680.7422491608      7.56e-07  
   11   -3680.7422491770      2.25e-07  
   12   -3680.7422491779      9.88e-08  
   13   -3680.7422491783      3.01e-08  
   14   -3680.7422491784      1.28e-08  
   15   -3680.7422491784      3.45e-09  Convergence criterion met
 ---------------------------------------
 SCF time:   CPU 894.74s  wall 895.00s 
 SCF   energy in the final basis set =    -3680.7422491784
 Total energy in the final basis set =    -3680.7422491784

 --------------------------------------------------------------

                    Orbital Energies (a.u.)
 --------------------------------------------------------------

 Alpha MOs
 -- Occupied --
********-101.5796-101.5779-101.5777-101.5763-101.5754-101.5754 -10.2831
-10.2802 -10.2794 -10.2766 -10.2765 -10.2762 -10.2736 -10.2436 -10.2403
-10.2238 -10.2201 -10.2200  -9.4955  -9.4943  -9.4930  -9.4924  -9.4915
 -9.4906  -9.4905  -7.2604  -7.2591  -7.2579  -7.2572  -7.2561  -7.2554
 -7.2553  -7.2504  -7.2496  -7.2491  -7.2484  -7.2477  -7.2473  -7.2469
 -7.2468  -7.2462  -7.2458  -7.2453  -7.2452  -7.2448  -7.2448  -0.9656
 -0.9456  -0.9150  -0.9102  -0.8996  -0.8965  -0.8739  -0.8425  -0.8356
 -0.8039  -0.7688  -0.7582  -0.7432  -0.6588  -0.6459  -0.6354  -0.6190
 -0.5625  -0.5539  -0.5337  -0.5252  -0.4974  -0.4884  -0.4722  -0.4714
 -0.4686  -0.4619  -0.4513  -0.4397  -0.4245  -0.4192  -0.4161  -0.4066
 -0.3950  -0.3886  -0.3849  -0.3605  -0.3561  -0.3466  -0.3445  -0.3419
 -0.3358  -0.3350  -0.3319  -0.3220  -0.3180  -0.2893  -0.2787  -0.2713
 -0.2664
 -- Virtual --
 -0.0762  -0.0621  -0.0560  -0.0480  -0.0439  -0.0322  -0.0088  -0.0026
  0.0028   0.0093   0.0104   0.0109   0.0127   0.0223   0.0262   0.0357
  0.0425   0.0457   0.0483   0.0538   0.0615   0.0630   0.0664   0.0710
  0.0758   0.0817   0.0825   0.0853   0.0891   0.0920   0.0937   0.0978
  0.1006   0.1054   0.1075   0.1107   0.1119   0.1158   0.1169   0.1184
  0.1235   0.1240   0.1276   0.1299   0.1309   0.1323   0.1413   0.1428
  0.1463   0.1492   0.1554   0.1569   0.1634   0.1651   0.1703   0.1707
  0.1750   0.1802   0.1855   0.1932   0.1946   0.2000   0.2033   0.2055
  0.2103   0.2194   0.2237   0.2273   0.2291   0.2352   0.2367   0.2388
  0.2435   0.2458   0.2509   0.2518   0.2584   0.2594   0.2600   0.2651
  0.2655   0.2686   0.2715   0.2735   0.2775   0.2800   0.2896   0.2949
  0.2985   0.3035   0.3064   0.3110   0.3143   0.3158   0.3209   0.3379
  0.3434   0.3480   0.3658   0.3890   0.3952   0.3984   0.4134   0.4336
  0.4385   0.4429   0.4470   0.4508   0.4513   0.4686   0.4704   0.4780
  0.4816   0.4870   0.4923   0.4936   0.4957   0.5020   0.5036   0.5074
  0.5109   0.5149   0.5219   0.5431   0.5460   0.5494   0.5648   0.5695
  0.5737   0.5866   0.5943   0.5994   0.6029   0.6081   0.6105   0.6110
  0.6163   0.6246   0.6291   0.6336   0.6465   0.6544   0.6564   0.6606
  0.6665   0.6773   0.6850   0.6912   0.7067   0.7163   0.7173   0.7706
  0.7809   0.7888   0.7981   0.8132   0.8209   0.8251   0.8282   0.8335
  0.8347   0.8399   0.8415   0.8433   0.8464   0.8472   0.8490   0.8543
  0.8567   0.8571   0.8596   0.8780   0.8792   0.8861   0.8875   0.8898
  0.9061   0.9082   0.9155   0.9225   0.9250   0.9301   0.9403   0.9424
  0.9438   0.9498   0.9520   0.9543   0.9572   0.9642   0.9666   0.9700
  0.9842   0.9922   0.9960   1.0013   1.0031   1.0083   1.0291   1.0447
  1.0549   1.0728   1.0872   1.0994   1.1307   1.1374   1.1529   1.1725
  1.1841   1.1849   1.2120   1.2172   1.2297   1.2465   1.2498   1.2755
  1.2816   1.2826   1.2949   1.2965   1.3001   1.3198   1.3227   1.3379
  1.3410   1.3676   1.3816   1.4231   1.4721   1.4751   1.5056   1.5180
  1.5370   1.5493   1.5583   1.5641   1.5743   1.5960   1.6001   1.6083
  1.6429   1.6791   1.7132   1.7215   1.7624   1.7858   1.7966   1.8019
  1.8136   1.8391   1.8503   1.8512   1.8608   1.8777   1.9072   1.9146
  1.9314   1.9467   1.9475   1.9623   1.9819   2.0370   2.0515   2.0597
  2.0768   2.0914   2.1216   2.1605   2.2057   2.2258   2.2322   2.2477
  2.2545   2.2625   2.2681   2.2765   2.2860   2.2968   2.2995   2.3081
  2.3227   2.3285   2.3750   2.3908   2.4099   2.4198   2.4356   2.4404
  2.4583   2.4692   2.5041   2.5166   2.5233   2.5368   2.5504   2.5659
  2.5683   2.5917   2.6068   2.6087   2.6418   2.6612   2.6733   2.6787
  2.7080   2.7128   2.7188   2.7400   2.7495   2.7575   2.7735   2.7880
  2.8070   2.8209   2.8642   2.8853   2.9303   2.9694   3.0408   3.0674
  3.0717   3.1029   3.1191   3.1317   3.1482   3.1716   3.2233   3.2370
  3.2393   3.2558   3.3371   3.3839   3.4236   3.5078   3.5997   3.6392
  3.7063   3.7370   3.7732   3.8875   3.9623   4.0262   4.0841   4.3621
  4.7854   4.8169   9.7380   9.7639   9.7968   9.8052   9.8226   9.8327
  9.9120  23.3092  23.4883  23.8125  23.8332  23.8512  23.8557  23.9251
 23.9442  24.0385  24.0436  24.0830  24.1034  25.7776  25.8133  25.8444
 25.9003  25.9151  25.9665  26.0024  26.1005  26.1159  26.1408  26.1853
 26.3538  26.3969  26.4205  26.5053  26.5970  26.7019  26.7238  26.7502
 26.8212  26.9844 215.7308 215.7556 215.7947 215.8077 215.8223 215.8379
215.9361
 --------------------------------------------------------------

          Ground-State Mulliken Net Atomic Charges

     Atom                 Charge (a.u.)
  ----------------------------------------
      1 C                    -0.454064
      2 C                    -1.320595
      3 Cl                    0.379446
      4 C                     1.037946
      5 Cl                    0.620966
      6 C                    -0.506402
      7 Cl                    0.558154
      8 C                    -0.272680
      9 H                     0.236110
     10 C                    -0.522940
     11 Cl                    0.257928
     12 C                    -0.304408
     13 C                    -0.555895
     14 Cl                    0.203895
     15 C                    -0.057156
     16 H                     0.233291
     17 C                     0.101523
     18 Cl                    0.490649
     19 C                    -0.070528
     20 H                     0.234169
     21 C                    -0.518288
     22 Cl                    0.228879
  ----------------------------------------
  Sum of atomic charges =     0.000000

 -----------------------------------------------------------------
                    Cartesian Multipole Moments
 -----------------------------------------------------------------
    Charge (ESU x 10^10)
                 0.0000
    Dipole Moment (Debye)
         X       0.1159      Y      -0.1249      Z      -0.9457
       Tot       0.9609
    Quadrupole Moments (Debye-Ang)
        XX    -152.7820     XY      -0.5367     YY    -157.6377
        XZ       0.6163     YZ      -1.5916     ZZ    -158.7870
    Octopole Moments (Debye-Ang^2)
       XXX    -242.4430    XXY      -9.7242    XYY     -72.5874
       YYY      -8.2467    XXZ       6.0720    XYZ      -3.0701
       YYZ       6.2981    XZZ     -73.4381    YZZ       3.7086
       ZZZ      24.7924
    Hexadecapole Moments (Debye-Ang^3)
      XXXX   -6062.6607   XXXY     141.8626   XXYY   -1194.1380
      XYYY     166.1281   YYYY   -1137.3543   XXXZ    1403.6781
      XXYZ      26.7298   XYYZ     455.2162   YYYZ      82.0532
      XXZZ   -1764.3299   XYZZ      82.4255   YYZZ    -925.9673
      XZZZ    1384.5207   YZZZ      81.8999   ZZZZ   -4388.8691
 -----------------------------------------------------------------
 Calculating analytic gradient of the SCF energy
 Gradient of SCF Energy
            1           2           3           4           5           6
    1   0.0001835  -0.0000801   0.0016035   0.0002180   0.0000287  -0.0001419
    2  -0.0000307  -0.0012124  -0.0077968   0.0000393  -0.0000641  -0.0000353
    3  -0.0001763  -0.0002461  -0.0042159   0.0003044  -0.0002228   0.0000170
            7           8           9          10          11          12
    1   0.0000170   0.0000561   0.0000223   0.0003281   0.0048924  -0.0003099
    2   0.0000034   0.0000438   0.0000033   0.0012851   0.0075506  -0.0000326
    3   0.0000615  -0.0000809   0.0000020   0.0001861   0.0003373   0.0000585
           13          14          15          16          17          18
    1   0.0002923  -0.0012770   0.0000011  -0.0000404   0.0000417   0.0000832
    2   0.0013055   0.0071307  -0.0000130   0.0000347   0.0000116   0.0000148
    3   0.0006660   0.0049472   0.0000726   0.0000011  -0.0000416  -0.0000687
           19          20          21          22
    1  -0.0000376  -0.0000502  -0.0004932  -0.0053374
    2   0.0000412  -0.0000085  -0.0012213  -0.0070494
    3  -0.0000520   0.0000377  -0.0004961  -0.0010910
 Max gradient component =       7.797E-03
 RMS gradient           =       2.224E-03
 Gradient time:  CPU 305.92 s  wall 305.95 s
 Geometry Optimization Parameters
   NAtoms,    NIC,     NZ,  NCons,   NDum,   NFix, NCnnct, MaxDiis
       22     171      22       0       0       0       0       0

 Cartesian Hessian Update
 Hessian updated using BFGS update


** GEOMETRY OPTIMIZATION IN DELOCALIZED INTERNAL COORDINATES **
   Searching for a Minimum

   Optimization Cycle:   8

                       Coordinates (Angstroms)
     ATOM                X               Y               Z
      1  C         0.0035307180   -0.0006463764    0.0107894076
      2  C        -0.0143034622    0.1836436195    1.4045411727
      3  Cl        1.4960038177    0.4088159032    2.2407600992
      4  C        -1.2112627647    0.2031226618    2.1348124163
      5  Cl       -1.2015462413    0.4320647624    3.8550450503
      6  C        -2.4197821635    0.0400572888    1.4475086509
      7  Cl       -3.9469300221    0.0518943252    2.2882613284
      8  C        -2.4313614058   -0.1387196337    0.0709083678
      9  H        -3.3691556904   -0.2682650968   -0.4500556643
     10  C        -1.2335797105   -0.1571083515   -0.6277801015
     11  Cl       -1.3086995432   -0.4032129805   -2.3574626831
     12  C         1.2784089134   -0.0274339494   -0.7522232712
     13  C         2.2521548056   -1.0168821480   -0.5390548812
     14  Cl        1.9759111573   -2.2734771941    0.6468101318
     15  C         3.4465594834   -1.0588672875   -1.2481819901
     16  H         4.1682182959   -1.8401605064   -1.0581342250
     17  C         3.6845181318   -0.0817847493   -2.2060919204
     18  Cl        5.1831160183   -0.1160356901   -3.1116455740
     19  C         2.7581593193    0.9204976931   -2.4618549331
     20  H         2.9497838060    1.6807641680   -3.2053455093
     21  C         1.5738986680    0.9319626106   -1.7339033652
     22  Cl        0.4371471648    2.2200889477   -2.0673255037
   Point Group: c1    Number of degrees of freedom:    60


   Energy is  -3680.742249178

 Hessian updated using BFGS update

 60 Hessian modes will be used to form the next step
  Hessian Eigenvalues:
     0.015506    0.016319    0.017505    0.020576    0.020682    0.021266
     0.021681    0.022741    0.023311    0.023528    0.024090    0.024090
     0.024114    0.024116    0.024135    0.024136    0.024142    0.024149
     0.055152    0.096337    0.101109    0.159995    0.159996    0.160025
     0.215570    0.226182    0.227048    0.231419    0.236226    0.237433
     0.239352    0.249982    0.249992    0.250000    0.250010    0.250276
     0.250922    0.287930    0.289291    0.290313    0.292910    0.301033
     0.301211    0.301432    0.317156    0.356665    0.356667    0.356694
     0.403452    0.407873    0.418094    0.425114    0.457093    0.458646
     0.466643    0.471844    0.478202    0.478313    0.479161    0.479614

 Minimum search - taking simple RFO step
 Searching for Lamda that Minimizes Along All modes
 Value Taken    Lamda =  -0.00699572
 Calculated Step too Large.  Step scaled by  0.550490
 Step Taken.  Stepsize is  0.300000

                             Maximum     Tolerance    Cnvgd?
         Gradient           0.009500      0.000300      NO
         Displacement       0.215562      0.001200      NO
         Energy change     -0.004541      0.000001      NO


 New Cartesian Coordinates Obtained by Inverse Iteration

 Displacement from previous Coordinates is:  0.399954
 ----------------------------------------------------------------
             Standard Nuclear Orientation (Angstroms)
    I     Atom           X                Y                Z
 ----------------------------------------------------------------
    1      C       0.0028930381    -0.0010855484     0.0106745865
    2      C      -0.0151621317     0.2140887652     1.3989845880
    3      Cl      1.4955163523     0.4755209851     2.2257691658
    4      C      -1.2117192038     0.2328009677     2.1299302483
    5      Cl     -1.2043959134     0.5002275189     3.8446894325
    6      C      -2.4178481500     0.0368740020     1.4469351236
    7      Cl     -3.9445770272     0.0458521218     2.2888807732
    8      C      -2.4284516071    -0.1726613179     0.0745035831
    9      H      -3.3650791168    -0.3258533716    -0.4421859356
   10      C      -1.2306457049    -0.1894651684    -0.6243244834
   11      Cl     -1.2991034077    -0.4690098613    -2.3497430912
   12      C       1.2788104121    -0.0270956370    -0.7525214751
   13      C       2.2356956866    -1.0362290218    -0.5626176345
   14      Cl      1.9387843612    -2.3117077112     0.5984898334
   15      C       3.4299055843    -1.0791164512    -1.2720953540
   16      H       4.1403979215    -1.8749672895    -1.1013034490
   17      C       3.6827876917    -0.0815153196    -2.2049256838
   18      Cl      5.1816378586    -0.1158821083    -3.1103927657
   19      C       2.7724028559     0.9413436386    -2.4362831290
   20      H       2.9766180978     1.7161842889    -3.1612223681
   21      C       1.5877849195     0.9520999098    -1.7087541567
   22      Cl      0.4645367788     2.2599146249    -2.0121108051
 ----------------------------------------------------------------
 Nuclear Repulsion Energy =        2402.56366241 hartrees
 There are       97 alpha and       97 beta electrons
 Applying Cartesian multipole field
    Component          Value
    ---------          -----
     (2,0,0)        1.00000E-12
     (0,2,0)        2.00000E-11
     (0,0,2)       -3.00000E-11
 Nucleus-field energy     =    -0.0000000783 hartrees
 Requested basis set is 6-311++G(d,p)
 There are 178 shells and 495 basis functions
 A cutoff of  1.0D-15 yielded  11721 shell pairs
 There are    100655 function pairs (    108297 Cartesian)
 Smallest overlap matrix eigenvalue = 1.70E-07
 Linear dependence detected in AO basis
 Number of orthogonalized atomic orbitals = 490
 Maximum deviation from orthogonality = 5.057E-10
 Guess from superposition of atomic densities
 Warning:  Energy on first SCF cycle will be non-variational
 SAD guess density has 194.000000 electrons

 -----------------------------------------------------------------------
  General SCF calculation program by
  Eric Jon Sundstrom, Paul Horn, Yuezhi Mao, Dmitri Zuev, Alec White,
  David Stuck, Shaama M.S., Shane Yost, Joonho Lee, David Small,
  Daniel Levine, Susi Lehtola, Hugh Burton, Evgeny Epifanovsky,
  Bang C. Huynh
 -----------------------------------------------------------------------
 Exchange:     0.2000 Hartree-Fock + 0.0800 Slater + 0.7200 B88
 Correlation:  0.1900 VWN1RPA + 0.8100 LYP
 Using SG-1 standard quadrature grid
 A restricted SCF calculation will be
 performed using DIIS
 SCF converges when DIIS error is below 1.0e-08
 ---------------------------------------
  Cycle       Energy         DIIS error
 ---------------------------------------
    1   -3685.2281258223      2.74e-02  
    2   -3680.6253042850      2.00e-03  
    3   -3680.5575896881      2.42e-03  
    4   -3680.7378084535      4.86e-04  
    5   -3680.7437714641      2.37e-04  
    6   -3680.7452569993      9.17e-05  
    7   -3680.7454902281      2.80e-05  
    8   -3680.7455113019      9.21e-06  
    9   -3680.7455134828      3.86e-06  
   10   -3680.7455139559      7.45e-07  
   11   -3680.7455139717      2.20e-07  
   12   -3680.7455139726      9.77e-08  
   13   -3680.7455139730      2.96e-08  
   14   -3680.7455139727      1.26e-08  
   15   -3680.7455139726      3.50e-09  Convergence criterion met
 ---------------------------------------
 SCF time:   CPU 891.67s  wall 892.00s 
 SCF   energy in the final basis set =    -3680.7455139726
 Total energy in the final basis set =    -3680.7455139726

 --------------------------------------------------------------

                    Orbital Energies (a.u.)
 --------------------------------------------------------------

 Alpha MOs
 -- Occupied --
********-101.5797-101.5784-101.5778-101.5769-101.5761-101.5760 -10.2831
-10.2803 -10.2795 -10.2765 -10.2765 -10.2762 -10.2737 -10.2433 -10.2399
-10.2239 -10.2201 -10.2201  -9.4955  -9.4943  -9.4935  -9.4924  -9.4919
 -9.4911  -9.4910  -7.2603  -7.2592  -7.2584  -7.2571  -7.2566  -7.2559
 -7.2558  -7.2503  -7.2495  -7.2492  -7.2484  -7.2482  -7.2474  -7.2472
 -7.2468  -7.2467  -7.2463  -7.2458  -7.2457  -7.2453  -7.2453  -0.9654
 -0.9456  -0.9146  -0.9097  -0.8999  -0.8968  -0.8740  -0.8420  -0.8360
 -0.8038  -0.7689  -0.7584  -0.7433  -0.6586  -0.6453  -0.6361  -0.6190
 -0.5624  -0.5534  -0.5347  -0.5252  -0.4972  -0.4884  -0.4721  -0.4714
 -0.4687  -0.4616  -0.4510  -0.4398  -0.4245  -0.4182  -0.4161  -0.4056
 -0.3941  -0.3882  -0.3846  -0.3601  -0.3563  -0.3464  -0.3446  -0.3422
 -0.3372  -0.3349  -0.3321  -0.3226  -0.3207  -0.2880  -0.2782  -0.2724
 -0.2671
 -- Virtual --
 -0.0746  -0.0622  -0.0557  -0.0486  -0.0455  -0.0323  -0.0089  -0.0027
  0.0028   0.0092   0.0104   0.0108   0.0125   0.0222   0.0261   0.0360
  0.0422   0.0456   0.0479   0.0538   0.0614   0.0626   0.0662   0.0709
  0.0754   0.0819   0.0826   0.0849   0.0890   0.0917   0.0935   0.0976
  0.1010   0.1051   0.1077   0.1106   0.1117   0.1155   0.1165   0.1181
  0.1233   0.1236   0.1279   0.1297   0.1311   0.1318   0.1411   0.1429
  0.1457   0.1493   0.1551   0.1564   0.1634   0.1653   0.1698   0.1700
  0.1739   0.1801   0.1855   0.1934   0.1952   0.1999   0.2032   0.2047
  0.2102   0.2193   0.2237   0.2280   0.2289   0.2358   0.2369   0.2386
  0.2429   0.2456   0.2500   0.2522   0.2573   0.2595   0.2606   0.2645
  0.2656   0.2679   0.2711   0.2720   0.2771   0.2798   0.2896   0.2942
  0.2982   0.3051   0.3055   0.3098   0.3138   0.3158   0.3203   0.3340
  0.3429   0.3464   0.3663   0.3895   0.3944   0.3978   0.4147   0.4323
  0.4397   0.4436   0.4472   0.4512   0.4514   0.4670   0.4691   0.4770
  0.4828   0.4847   0.4922   0.4941   0.4985   0.5034   0.5054   0.5078
  0.5132   0.5149   0.5221   0.5441   0.5464   0.5510   0.5668   0.5689
  0.5740   0.5861   0.5960   0.5981   0.6033   0.6073   0.6103   0.6130
  0.6198   0.6238   0.6296   0.6322   0.6463   0.6529   0.6597   0.6643
  0.6678   0.6789   0.6861   0.6927   0.7067   0.7122   0.7158   0.7716
  0.7806   0.7907   0.8007   0.8121   0.8207   0.8253   0.8280   0.8341
  0.8357   0.8392   0.8413   0.8437   0.8452   0.8468   0.8491   0.8529
  0.8543   0.8590   0.8605   0.8762   0.8792   0.8834   0.8859   0.8886
  0.9062   0.9076   0.9118   0.9171   0.9241   0.9293   0.9414   0.9432
  0.9457   0.9499   0.9523   0.9560   0.9585   0.9649   0.9707   0.9712
  0.9826   0.9902   0.9968   1.0001   1.0060   1.0074   1.0290   1.0432
  1.0527   1.0724   1.0899   1.1015   1.1322   1.1404   1.1540   1.1743
  1.1837   1.1869   1.2117   1.2181   1.2297   1.2457   1.2500   1.2746
  1.2799   1.2830   1.2936   1.2956   1.3019   1.3189   1.3232   1.3369
  1.3452   1.3697   1.3830   1.4256   1.4712   1.4781   1.5019   1.5140
  1.5383   1.5491   1.5577   1.5652   1.5751   1.5956   1.5992   1.6058
  1.6427   1.6800   1.7144   1.7234   1.7625   1.7875   1.7962   1.8019
  1.8138   1.8384   1.8447   1.8483   1.8589   1.8758   1.9095   1.9195
  1.9307   1.9468   1.9494   1.9647   1.9840   2.0366   2.0510   2.0592
  2.0766   2.0899   2.1218   2.1621   2.2058   2.2270   2.2323   2.2474
  2.2551   2.2594   2.2669   2.2795   2.2823   2.2964   2.3003   2.3086
  2.3226   2.3267   2.3781   2.3910   2.4104   2.4133   2.4376   2.4444
  2.4577   2.4691   2.4962   2.5162   2.5243   2.5364   2.5486   2.5666
  2.5687   2.5862   2.6080   2.6101   2.6417   2.6625   2.6724   2.6806
  2.7084   2.7119   2.7190   2.7406   2.7483   2.7578   2.7731   2.7845
  2.8065   2.8210   2.8590   2.8851   2.9337   2.9713   3.0436   3.0696
  3.0734   3.1028   3.1180   3.1313   3.1481   3.1725   3.2235   3.2360
  3.2393   3.2558   3.3355   3.3855   3.4264   3.5103   3.6009   3.6415
  3.7055   3.7370   3.7735   3.8887   3.9633   4.0269   4.0843   4.3556
  4.7863   4.8175   9.7415   9.7643   9.7973   9.8066   9.8147   9.8283
  9.9181  23.3109  23.4888  23.8130  23.8338  23.8525  23.8561  23.9258
 23.9443  24.0380  24.0488  24.0836  24.1043  25.7766  25.8132  25.8433
 25.9057  25.9174  25.9553  25.9910  26.1021  26.1171  26.1464  26.1931
 26.3238  26.3961  26.4204  26.5069  26.5957  26.6972  26.7236  26.7462
 26.8136  26.9873 215.7342 215.7561 215.7948 215.8083 215.8141 215.8334
215.9422
 --------------------------------------------------------------

          Ground-State Mulliken Net Atomic Charges

     Atom                 Charge (a.u.)
  ----------------------------------------
      1 C                    -0.411039
      2 C                    -1.376434
      3 Cl                    0.400890
      4 C                     1.018257
      5 Cl                    0.620929
      6 C                    -0.445381
      7 Cl                    0.560238
      8 C                    -0.289071
      9 H                     0.236401
     10 C                    -0.581564
     11 Cl                    0.277307
     12 C                    -0.326278
     13 C                    -0.563694
     14 Cl                    0.224638
     15 C                    -0.062781
     16 H                     0.233647
     17 C                     0.128988
     18 Cl                    0.494394
     19 C                    -0.068262
     20 H                     0.234720
     21 C                    -0.553085
     22 Cl                    0.247180
  ----------------------------------------
  Sum of atomic charges =     0.000000

 -----------------------------------------------------------------
                    Cartesian Multipole Moments
 -----------------------------------------------------------------
    Charge (ESU x 10^10)
                -0.0000
    Dipole Moment (Debye)
         X       0.1139      Y      -0.1452      Z      -0.9436
       Tot       0.9615
    Quadrupole Moments (Debye-Ang)
        XX    -152.8041     XY      -0.3866     YY    -157.4277
        XZ       0.5323     YZ      -1.5089     ZZ    -158.8769
    Octopole Moments (Debye-Ang^2)
       XXX    -242.6980    XXY     -10.6145    XYY     -72.0122
       YYY     -10.4656    XXZ       5.8343    XYZ      -3.0209
       YYZ       6.0732    XZZ     -73.5555    YZZ       2.9872
       ZZZ      25.7459
    Hexadecapole Moments (Debye-Ang^3)
      XXXX   -6049.3770   XXXY     134.2012   XXYY   -1196.9530
      XYYY     154.7570   YYYY   -1182.5160   XXXZ    1410.5437
      XXYZ      18.3902   XYYZ     456.5139   YYYZ      52.9928
      XXZZ   -1754.6007   XYZZ      79.5279   YYZZ    -925.8541
      XZZZ    1393.7019   YZZZ      57.7236   ZZZZ   -4351.1534
 -----------------------------------------------------------------
 Calculating analytic gradient of the SCF energy
 Gradient of SCF Energy
            1           2           3           4           5           6
    1  -0.0000796  -0.0000601   0.0012051   0.0001167  -0.0000282  -0.0000214
    2  -0.0000556  -0.0009512  -0.0055068   0.0000393  -0.0000616  -0.0000203
    3   0.0000048  -0.0003564  -0.0028941   0.0002346  -0.0001463  -0.0000214
            7           8           9          10          11          12
    1   0.0000052   0.0000302   0.0000009   0.0003594   0.0033784   0.0000059
    2   0.0000104   0.0000316  -0.0000047   0.0010183   0.0053155   0.0000093
    3   0.0000732  -0.0000756   0.0000175   0.0001803   0.0001887  -0.0000851
           13          14          15          16          17          18
    1   0.0001445  -0.0008341   0.0000131  -0.0000213  -0.0000131   0.0000746
    2   0.0010849   0.0049735  -0.0000625   0.0000360   0.0000243   0.0000117
    3   0.0005358   0.0035129   0.0000920  -0.0000190   0.0000015  -0.0000561
           19          20          21          22
    1  -0.0000522  -0.0000149  -0.0004757  -0.0037334
    2   0.0000614  -0.0000117  -0.0010378  -0.0049042
    3  -0.0000756   0.0000233  -0.0002981  -0.0008369
 Max gradient component =       5.507E-03
 RMS gradient           =       1.565E-03
 Gradient time:  CPU 306.86 s  wall 306.90 s
 Geometry Optimization Parameters
   NAtoms,    NIC,     NZ,  NCons,   NDum,   NFix, NCnnct, MaxDiis
       22     171      22       0       0       0       0       0

 Cartesian Hessian Update
 Hessian updated using BFGS update


** GEOMETRY OPTIMIZATION IN DELOCALIZED INTERNAL COORDINATES **
   Searching for a Minimum

   Optimization Cycle:   9

                       Coordinates (Angstroms)
     ATOM                X               Y               Z
      1  C         0.0028930381   -0.0010855484    0.0106745865
      2  C        -0.0151621317    0.2140887652    1.3989845880
      3  Cl        1.4955163523    0.4755209851    2.2257691658
      4  C        -1.2117192038    0.2328009677    2.1299302483
      5  Cl       -1.2043959134    0.5002275189    3.8446894325
      6  C        -2.4178481500    0.0368740020    1.4469351236
      7  Cl       -3.9445770272    0.0458521218    2.2888807732
      8  C        -2.4284516071   -0.1726613179    0.0745035831
      9  H        -3.3650791168   -0.3258533716   -0.4421859356
     10  C        -1.2306457049   -0.1894651684   -0.6243244834
     11  Cl       -1.2991034077   -0.4690098613   -2.3497430912
     12  C         1.2788104121   -0.0270956370   -0.7525214751
     13  C         2.2356956866   -1.0362290218   -0.5626176345
     14  Cl        1.9387843612   -2.3117077112    0.5984898334
     15  C         3.4299055843   -1.0791164512   -1.2720953540
     16  H         4.1403979215   -1.8749672895   -1.1013034490
     17  C         3.6827876917   -0.0815153196   -2.2049256838
     18  Cl        5.1816378586   -0.1158821083   -3.1103927657
     19  C         2.7724028559    0.9413436386   -2.4362831290
     20  H         2.9766180978    1.7161842889   -3.1612223681
     21  C         1.5877849195    0.9520999098   -1.7087541567
     22  Cl        0.4645367788    2.2599146249   -2.0121108051
   Point Group: c1    Number of degrees of freedom:    60


   Energy is  -3680.745513973

 Hessian updated using BFGS update

 60 Hessian modes will be used to form the next step
  Hessian Eigenvalues:
     0.012252    0.016317    0.017505    0.020576    0.020682    0.020833
     0.021680    0.022740    0.022959    0.023506    0.024090    0.024090
     0.024114    0.024116    0.024135    0.024135    0.024142    0.024147
     0.055152    0.095812    0.101108    0.159995    0.159996    0.160027
     0.215571    0.226027    0.227047    0.231419    0.236225    0.237431
     0.239351    0.249982    0.249991    0.250000    0.250006    0.250293
     0.250917    0.287934    0.289141    0.290300    0.292911    0.301033
     0.301200    0.301428    0.317166    0.356665    0.356667    0.356693
     0.403366    0.407874    0.418094    0.425114    0.457092    0.458647
     0.466644    0.471830    0.478202    0.478315    0.479162    0.479612

 Minimum search - taking simple RFO step
 Searching for Lamda that Minimizes Along All modes
 Value Taken    Lamda =  -0.00477884
 Calculated Step too Large.  Step scaled by  0.572035
 Step Taken.  Stepsize is  0.300000

                             Maximum     Tolerance    Cnvgd?
         Gradient           0.006732      0.000300      NO
         Displacement       0.215981      0.001200      NO
         Energy change     -0.003265      0.000001      NO


 New Cartesian Coordinates Obtained by Inverse Iteration

 Displacement from previous Coordinates is:  0.399224
 ----------------------------------------------------------------
             Standard Nuclear Orientation (Angstroms)
    I     Atom           X                Y                Z
 ----------------------------------------------------------------
    1      C       0.0023782280    -0.0011258137     0.0105491180
    2      C      -0.0167314601     0.2444154222     1.3929872672
    3      Cl      1.4929451453     0.5424266725     2.2103691578
    4      C      -1.2128374228     0.2619853514     2.1245372039
    5      Cl     -1.2075866931     0.5678684583     3.8329647535
    6      C      -2.4162398694     0.0333971102     1.4466962033
    7      Cl     -3.9426573683     0.0389419892     2.2895323550
    8      C      -2.4251710261    -0.2062900352     0.0790285942
    9      H      -3.3601415967    -0.3830059887    -0.4331712587
   10      C      -1.2274013204    -0.2212895551    -0.6200433464
   11      Cl     -1.2894105627    -0.5344602579    -2.3402734123
   12      C       1.2791690138    -0.0265069998    -0.7527642993
   13      C       2.2191251556    -1.0545186473    -0.5866519988
   14      Cl      1.9016360149    -2.3482352245     0.5489588016
   15      C       3.4131014953    -1.0983234489    -1.2965743787
   16      H       4.1120600342    -1.9082113952    -1.1450741012
   17      C       3.6813446698    -0.0814420744    -2.2041203225
   18      Cl      5.1802377523    -0.1163336399    -3.1097197426
   19      C       2.7872651301     0.9611485572    -2.4104373446
   20      H       3.0040377602     1.7498437826    -3.1166318762
   21      C       1.6023148806     0.9715810913    -1.6833044284
   22      Cl      0.4933513354     2.2984526623    -1.9564799417
 ----------------------------------------------------------------
 Nuclear Repulsion Energy =        2400.65530528 hartrees
 There are       97 alpha and       97 beta electrons
 Applying Cartesian multipole field
    Component          Value
    ---------          -----
     (2,0,0)        1.00000E-12
     (0,2,0)        2.00000E-11
     (0,0,2)       -3.00000E-11
 Nucleus-field energy     =    -0.0000000765 hartrees
 Requested basis set is 6-311++G(d,p)
 There are 178 shells and 495 basis functions
 A cutoff of  1.0D-15 yielded  11731 shell pairs
 There are    100669 function pairs (    108311 Cartesian)
 Smallest overlap matrix eigenvalue = 1.57E-07
 Linear dependence detected in AO basis
 Number of orthogonalized atomic orbitals = 490
 Maximum deviation from orthogonality = 4.735E-10
 Guess from superposition of atomic densities
 Warning:  Energy on first SCF cycle will be non-variational
 SAD guess density has 194.000000 electrons

 -----------------------------------------------------------------------
  General SCF calculation program by
  Eric Jon Sundstrom, Paul Horn, Yuezhi Mao, Dmitri Zuev, Alec White,
  David Stuck, Shaama M.S., Shane Yost, Joonho Lee, David Small,
  Daniel Levine, Susi Lehtola, Hugh Burton, Evgeny Epifanovsky,
  Bang C. Huynh
 -----------------------------------------------------------------------
 Exchange:     0.2000 Hartree-Fock + 0.0800 Slater + 0.7200 B88
 Correlation:  0.1900 VWN1RPA + 0.8100 LYP
 Using SG-1 standard quadrature grid
 A restricted SCF calculation will be
 performed using DIIS
 SCF converges when DIIS error is below 1.0e-08
 ---------------------------------------
  Cycle       Energy         DIIS error
 ---------------------------------------
    1   -3685.2208548812      2.74e-02  
    2   -3680.6273908037      2.01e-03  
    3   -3680.5592683821      2.42e-03  
    4   -3680.7400270750      4.88e-04  
    5   -3680.7459953599      2.40e-04  
    6   -3680.7475293337      9.22e-05  
    7   -3680.7477649438      2.87e-05  
    8   -3680.7477871017      9.25e-06  
    9   -3680.7477893003      3.88e-06  
   10   -3680.7477897793      7.39e-07  
   11   -3680.7477897940      2.15e-07  
   12   -3680.7477897952      9.66e-08  
   13   -3680.7477897956      2.91e-08  
   14   -3680.7477897953      1.24e-08  
   15   -3680.7477897957      3.59e-09  Convergence criterion met
 ---------------------------------------
 SCF time:   CPU 890.35s  wall 890.00s 
 SCF   energy in the final basis set =    -3680.7477897957
 Total energy in the final basis set =    -3680.7477897957

 --------------------------------------------------------------

                    Orbital Energies (a.u.)
 --------------------------------------------------------------

 Alpha MOs
 -- Occupied --
********-101.5798-101.5789-101.5778-101.5774-101.5766-101.5765 -10.2830
-10.2804 -10.2795 -10.2765 -10.2764 -10.2762 -10.2737 -10.2430 -10.2396
-10.2240 -10.2202 -10.2201  -9.4954  -9.4944  -9.4939  -9.4924  -9.4923
 -9.4915  -9.4914  -7.2603  -7.2593  -7.2588  -7.2570  -7.2570  -7.2563
 -7.2562  -7.2503  -7.2495  -7.2493  -7.2487  -7.2485  -7.2479  -7.2471
 -7.2471  -7.2467  -7.2467  -7.2462  -7.2461  -7.2457  -7.2457  -0.9653
 -0.9456  -0.9144  -0.9093  -0.9003  -0.8970  -0.8741  -0.8416  -0.8364
 -0.8036  -0.7691  -0.7585  -0.7433  -0.6585  -0.6448  -0.6368  -0.6191
 -0.5623  -0.5530  -0.5355  -0.5253  -0.4971  -0.4885  -0.4720  -0.4715
 -0.4689  -0.4614  -0.4508  -0.4399  -0.4245  -0.4176  -0.4160  -0.4048
 -0.3934  -0.3878  -0.3844  -0.3598  -0.3565  -0.3464  -0.3446  -0.3427
 -0.3387  -0.3342  -0.3323  -0.3239  -0.3219  -0.2867  -0.2780  -0.2732
 -0.2677
 -- Virtual --
 -0.0730  -0.0623  -0.0555  -0.0493  -0.0470  -0.0323  -0.0091  -0.0027
  0.0029   0.0091   0.0104   0.0108   0.0122   0.0220   0.0261   0.0363
  0.0419   0.0454   0.0476   0.0538   0.0613   0.0621   0.0660   0.0709
  0.0749   0.0821   0.0828   0.0846   0.0889   0.0914   0.0934   0.0974
  0.1014   0.1047   0.1079   0.1104   0.1116   0.1151   0.1162   0.1179
  0.1229   0.1233   0.1280   0.1293   0.1312   0.1317   0.1409   0.1430
  0.1454   0.1494   0.1544   0.1564   0.1629   0.1659   0.1690   0.1697
  0.1730   0.1800   0.1855   0.1934   0.1958   0.1998   0.2029   0.2037
  0.2102   0.2193   0.2233   0.2282   0.2285   0.2356   0.2365   0.2392
  0.2420   0.2457   0.2485   0.2531   0.2560   0.2604   0.2612   0.2640
  0.2652   0.2683   0.2706   0.2721   0.2769   0.2798   0.2896   0.2927
  0.2987   0.3020   0.3070   0.3092   0.3119   0.3167   0.3199   0.3302
  0.3432   0.3453   0.3668   0.3899   0.3937   0.3972   0.4163   0.4314
  0.4407   0.4444   0.4474   0.4513   0.4516   0.4649   0.4678   0.4766
  0.4815   0.4842   0.4918   0.4940   0.4994   0.5043   0.5071   0.5089
  0.5149   0.5174   0.5223   0.5438   0.5463   0.5539   0.5681   0.5687
  0.5741   0.5849   0.5958   0.5984   0.6037   0.6050   0.6103   0.6150
  0.6214   0.6243   0.6300   0.6309   0.6460   0.6511   0.6622   0.6669
  0.6702   0.6814   0.6847   0.6944   0.7056   0.7064   0.7144   0.7730
  0.7804   0.7926   0.8031   0.8112   0.8205   0.8256   0.8280   0.8342
  0.8363   0.8382   0.8398   0.8425   0.8438   0.8477   0.8502   0.8526
  0.8546   0.8582   0.8662   0.8715   0.8792   0.8819   0.8857   0.8905
  0.9024   0.9071   0.9086   0.9154   0.9236   0.9292   0.9421   0.9439
  0.9470   0.9502   0.9525   0.9558   0.9615   0.9654   0.9724   0.9754
  0.9807   0.9877   0.9974   1.0006   1.0076   1.0098   1.0289   1.0420
  1.0506   1.0723   1.0911   1.1035   1.1328   1.1457   1.1558   1.1765
  1.1834   1.1892   1.2114   1.2197   1.2299   1.2448   1.2507   1.2737
  1.2783   1.2836   1.2911   1.2953   1.3040   1.3173   1.3231   1.3357
  1.3476   1.3693   1.3813   1.4267   1.4666   1.4828   1.4941   1.5093
  1.5396   1.5486   1.5571   1.5681   1.5758   1.5951   1.5983   1.6029
  1.6425   1.6810   1.7155   1.7248   1.7628   1.7888   1.7953   1.8023
  1.8141   1.8374   1.8394   1.8459   1.8572   1.8737   1.9113   1.9233
  1.9299   1.9467   1.9518   1.9669   1.9859   2.0363   2.0502   2.0589
  2.0761   2.0887   2.1216   2.1639   2.2059   2.2276   2.2326   2.2469
  2.2557   2.2566   2.2663   2.2785   2.2866   2.2978   2.3018   2.3089
  2.3169   2.3293   2.3813   2.3888   2.4068   2.4121   2.4400   2.4478
  2.4568   2.4705   2.4865   2.5162   2.5257   2.5361   2.5458   2.5663
  2.5685   2.5811   2.6081   2.6147   2.6406   2.6634   2.6726   2.6833
  2.7090   2.7109   2.7186   2.7409   2.7480   2.7586   2.7730   2.7807
  2.8065   2.8202   2.8537   2.8846   2.9371   2.9723   3.0462   3.0724
  3.0758   3.1031   3.1170   3.1309   3.1478   3.1735   3.2228   3.2343
  3.2404   3.2559   3.3336   3.3871   3.4295   3.5127   3.6021   3.6445
  3.7044   3.7370   3.7740   3.8898   3.9642   4.0276   4.0842   4.3500
  4.7874   4.8175   9.7454   9.7648   9.7972   9.8052   9.8123   9.8269
  9.9070  23.3131  23.4895  23.8130  23.8345  23.8528  23.8566  23.9262
 23.9442  24.0374  24.0527  24.0843  24.1054  25.7758  25.8132  25.8436
 25.9158  25.9308  25.9407  25.9810  26.1026  26.1176  26.1520  26.2072
 26.2913  26.3751  26.4363  26.5081  26.5949  26.6892  26.7154  26.7477
 26.8106  26.9966 215.7380 215.7567 215.7940 215.8032 215.8154 215.8329
215.9283
 --------------------------------------------------------------

          Ground-State Mulliken Net Atomic Charges

     Atom                 Charge (a.u.)
  ----------------------------------------
      1 C                    -0.370985
      2 C                    -1.435437
      3 Cl                    0.447458
      4 C                     0.986788
      5 Cl                    0.616769
      6 C                    -0.388798
      7 Cl                    0.562514
      8 C                    -0.331769
      9 H                     0.236645
     10 C                    -0.632608
     11 Cl                    0.317244
     12 C                    -0.349639
     13 C                    -0.567952
     14 Cl                    0.265703
     15 C                    -0.090558
     16 H                     0.234108
     17 C                     0.155607
     18 Cl                    0.497852
     19 C                    -0.089336
     20 H                     0.235335
     21 C                    -0.585304
     22 Cl                    0.286363
  ----------------------------------------
  Sum of atomic charges =     0.000000

 -----------------------------------------------------------------
                    Cartesian Multipole Moments
 -----------------------------------------------------------------
    Charge (ESU x 10^10)
                 0.0000
    Dipole Moment (Debye)
         X       0.1126      Y      -0.1651      Z      -0.9410
       Tot       0.9620
    Quadrupole Moments (Debye-Ang)
        XX    -152.8331     XY      -0.2424     YY    -157.2422
        XZ       0.4585     YZ      -1.4346     ZZ    -158.9604
    Octopole Moments (Debye-Ang^2)
       XXX    -242.8755    XXY     -11.4444    XYY     -71.4958
       YYY     -12.6555    XXZ       5.6469    XYZ      -2.9438
       YYZ       5.9049    XZZ     -73.6293    YZZ       2.2282
       ZZZ      26.6695
    Hexadecapole Moments (Debye-Ang^3)
      XXXX   -6036.6049   XXXY     126.3013   XXYY   -1200.2395
      XYYY     143.1461   YYYY   -1229.4445   XXXZ    1417.8365
      XXYZ       9.8610   XYYZ     458.0565   YYYZ      23.8885
      XXZZ   -1744.8850   XYZZ      76.2291   YYZZ    -925.9437
      XZZZ    1403.5066   YZZZ      33.0731   ZZZZ   -4312.9875
 -----------------------------------------------------------------
 Calculating analytic gradient of the SCF energy
 Gradient of SCF Energy
            1           2           3           4           5           6
    1  -0.0002514  -0.0000792   0.0008598   0.0000944   0.0000342   0.0000339
    2  -0.0000633  -0.0006780  -0.0037334   0.0000138  -0.0000407  -0.0000040
    3   0.0001279  -0.0003546  -0.0018481   0.0001296  -0.0000739  -0.0000266
            7           8           9          10          11          12
    1  -0.0000345   0.0000087  -0.0000100   0.0003447   0.0022257   0.0002065
    2   0.0000033   0.0000332  -0.0000094   0.0007339   0.0036084   0.0000181
    3   0.0000423  -0.0000720   0.0000157   0.0001462   0.0000565  -0.0001712
           13          14          15          16          17          18
    1   0.0000242  -0.0005070   0.0000082  -0.0000074  -0.0000264   0.0000614
    2   0.0007788   0.0033529  -0.0000619   0.0000297   0.0000342   0.0000075
    3   0.0004059   0.0024076   0.0000941  -0.0000296   0.0000119  -0.0000407
           19          20          21          22
    1  -0.0000496   0.0000088  -0.0004243  -0.0025211
    2   0.0000419  -0.0000118  -0.0007690  -0.0032843
    3  -0.0000773   0.0000128  -0.0001376  -0.0006190
 Max gradient component =       3.733E-03
 RMS gradient           =       1.059E-03
 Gradient time:  CPU 307.25 s  wall 307.29 s
 Geometry Optimization Parameters
   NAtoms,    NIC,     NZ,  NCons,   NDum,   NFix, NCnnct, MaxDiis
       22     171      22       0       0       0       0       0

 Cartesian Hessian Update
 Hessian updated using BFGS update


** GEOMETRY OPTIMIZATION IN DELOCALIZED INTERNAL COORDINATES **
   Searching for a Minimum

   Optimization Cycle:  10

                       Coordinates (Angstroms)
     ATOM                X               Y               Z
      1  C         0.0023782280   -0.0011258137    0.0105491180
      2  C        -0.0167314601    0.2444154222    1.3929872672
      3  Cl        1.4929451453    0.5424266725    2.2103691578
      4  C        -1.2128374228    0.2619853514    2.1245372039
      5  Cl       -1.2075866931    0.5678684583    3.8329647535
      6  C        -2.4162398694    0.0333971102    1.4466962033
      7  Cl       -3.9426573683    0.0389419892    2.2895323550
      8  C        -2.4251710261   -0.2062900352    0.0790285942
      9  H        -3.3601415967   -0.3830059887   -0.4331712587
     10  C        -1.2274013204   -0.2212895551   -0.6200433464
     11  Cl       -1.2894105627   -0.5344602579   -2.3402734123
     12  C         1.2791690138   -0.0265069998   -0.7527642993
     13  C         2.2191251556   -1.0545186473   -0.5866519988
     14  Cl        1.9016360149   -2.3482352245    0.5489588016
     15  C         3.4131014953   -1.0983234489   -1.2965743787
     16  H         4.1120600342   -1.9082113952   -1.1450741012
     17  C         3.6813446698   -0.0814420744   -2.2041203225
     18  Cl        5.1802377523   -0.1163336399   -3.1097197426
     19  C         2.7872651301    0.9611485572   -2.4104373446
     20  H         3.0040377602    1.7498437826   -3.1166318762
     21  C         1.6023148806    0.9715810913   -1.6833044284
     22  Cl        0.4933513354    2.2984526623   -1.9564799417
   Point Group: c1    Number of degrees of freedom:    60


   Energy is  -3680.747789796

 Hessian updated using BFGS update

 60 Hessian modes will be used to form the next step
  Hessian Eigenvalues:
     0.009594    0.016317    0.017505    0.020575    0.020651    0.020685
     0.021680    0.022741    0.022859    0.023503    0.024090    0.024090
     0.024114    0.024116    0.024135    0.024135    0.024142    0.024146
     0.055152    0.095522    0.101107    0.159995    0.159996    0.160028
     0.215571    0.225831    0.227052    0.231419    0.236224    0.237427
     0.239349    0.249982    0.249989    0.250000    0.250003    0.250323
     0.250916    0.287932    0.289012    0.290292    0.292911    0.301033
     0.301196    0.301424    0.317187    0.356665    0.356667    0.356693
     0.403272    0.407875    0.418094    0.425115    0.457091    0.458646
     0.466644    0.471809    0.478202    0.478317    0.479162    0.479610

 Minimum search - taking simple RFO step
 Searching for Lamda that Minimizes Along All modes
 Value Taken    Lamda =  -0.00303082
 Calculated Step too Large.  Step scaled by  0.615497
 Step Taken.  Stepsize is  0.300000

                             Maximum     Tolerance    Cnvgd?
         Gradient           0.004587      0.000300      NO
         Displacement       0.215904      0.001200      NO
         Energy change     -0.002276      0.000001      NO


 New Cartesian Coordinates Obtained by Inverse Iteration

 Displacement from previous Coordinates is:  0.401868
 ----------------------------------------------------------------
             Standard Nuclear Orientation (Angstroms)
    I     Atom           X                Y                Z
 ----------------------------------------------------------------
    1      C       0.0021692900    -0.0007355094     0.0104970029
    2      C      -0.0186522143     0.2746665634     1.3865849640
    3      Cl      1.4892981326     0.6096592713     2.1935366162
    4      C      -1.2145133055     0.2909774650     2.1186411343
    5      Cl     -1.2130548654     0.6352086302     3.8198219377
    6      C      -2.4146153956     0.0297388056     1.4466413585
    7      Cl     -3.9404633174     0.0316877225     2.2906497748
    8      C      -2.4212266322    -0.2398624832     0.0843974283
    9      H      -3.3540577514    -0.4402010685    -0.4229861814
   10      C      -1.2234854734    -0.2527035328    -0.6148925432
   11      Cl     -1.2784580667    -0.6004197875    -2.3288896998
   12      C       1.2795066078    -0.0255328135    -0.7528159550
   13      C       2.2022783580    -1.0716775529    -0.6111177913
   14      Cl      1.8633811328    -2.3834518698     0.4976510771
   15      C       3.3959236622    -1.1166048869    -1.3216515256
   16      H       4.0828424227    -1.9401561520    -1.1897234223
   17      C       3.6799848978    -0.0814601763    -2.2035328791
   18      Cl      5.1786666142    -0.1172567502    -3.1095945988
   19      C       2.8026268579     0.9801344290    -2.3841371709
   20      H       3.0319701271     1.7820349994    -3.0713160642
   21      C       1.6173549122     0.9904504078    -1.6574316899
   22      Cl      0.5233133027     2.3358223055    -1.8999547695
 ----------------------------------------------------------------
 Nuclear Repulsion Energy =        2399.09676324 hartrees
 There are       97 alpha and       97 beta electrons
 Applying Cartesian multipole field
    Component          Value
    ---------          -----
     (2,0,0)        1.00000E-12
     (0,2,0)        2.00000E-11
     (0,0,2)       -3.00000E-11
 Nucleus-field energy     =    -0.0000000747 hartrees
 Requested basis set is 6-311++G(d,p)
 There are 178 shells and 495 basis functions
 A cutoff of  1.0D-15 yielded  11726 shell pairs
 There are    100591 function pairs (    108224 Cartesian)
 Smallest overlap matrix eigenvalue = 1.41E-07
 Linear dependence detected in AO basis
 Number of orthogonalized atomic orbitals = 490
 Maximum deviation from orthogonality = 2.855E-10
 Guess from superposition of atomic densities
 Warning:  Energy on first SCF cycle will be non-variational
 SAD guess density has 194.000000 electrons

 -----------------------------------------------------------------------
  General SCF calculation program by
  Eric Jon Sundstrom, Paul Horn, Yuezhi Mao, Dmitri Zuev, Alec White,
  David Stuck, Shaama M.S., Shane Yost, Joonho Lee, David Small,
  Daniel Levine, Susi Lehtola, Hugh Burton, Evgeny Epifanovsky,
  Bang C. Huynh
 -----------------------------------------------------------------------
 Exchange:     0.2000 Hartree-Fock + 0.0800 Slater + 0.7200 B88
 Correlation:  0.1900 VWN1RPA + 0.8100 LYP
 Using SG-1 standard quadrature grid
 A restricted SCF calculation will be
 performed using DIIS
 SCF converges when DIIS error is below 1.0e-08
 ---------------------------------------
  Cycle       Energy         DIIS error
 ---------------------------------------
    1   -3685.2157688102      2.73e-02  
    2   -3680.6287229651      2.01e-03  
    3   -3680.5601729200      2.43e-03  
    4   -3680.7414916619      4.90e-04  
    5   -3680.7474770384      2.43e-04  
    6   -3680.7490573667      9.27e-05  
    7   -3680.7492950384      2.92e-05  
    8   -3680.7493181534      9.27e-06  
    9   -3680.7493203608      3.90e-06  
   10   -3680.7493208428      7.35e-07  
   11   -3680.7493208577      2.11e-07  
   12   -3680.7493208587      9.54e-08  
   13   -3680.7493208591      2.85e-08  
   14   -3680.7493208589      1.19e-08  
   15   -3680.7493208590      3.72e-09  Convergence criterion met
 ---------------------------------------
 SCF time:   CPU 887.91s  wall 888.00s 
 SCF   energy in the final basis set =    -3680.7493208590
 Total energy in the final basis set =    -3680.7493208590

 --------------------------------------------------------------

                    Orbital Energies (a.u.)
 --------------------------------------------------------------

 Alpha MOs
 -- Occupied --
********-101.5798-101.5793-101.5779-101.5777-101.5770-101.5769 -10.2830
-10.2805 -10.2796 -10.2764 -10.2764 -10.2762 -10.2738 -10.2427 -10.2393
-10.2240 -10.2203 -10.2202  -9.4954  -9.4945  -9.4942  -9.4927  -9.4923
 -9.4918  -9.4917  -7.2603  -7.2594  -7.2591  -7.2573  -7.2570  -7.2566
 -7.2565  -7.2503  -7.2495  -7.2493  -7.2490  -7.2486  -7.2482  -7.2475
 -7.2471  -7.2471  -7.2467  -7.2466  -7.2464  -7.2461  -7.2460  -0.9652
 -0.9456  -0.9142  -0.9090  -0.9005  -0.8972  -0.8742  -0.8413  -0.8366
 -0.8035  -0.7692  -0.7586  -0.7433  -0.6584  -0.6442  -0.6374  -0.6191
 -0.5623  -0.5525  -0.5363  -0.5253  -0.4971  -0.4885  -0.4720  -0.4714
 -0.4690  -0.4612  -0.4506  -0.4400  -0.4246  -0.4175  -0.4155  -0.4042
 -0.3928  -0.3875  -0.3843  -0.3595  -0.3568  -0.3464  -0.3447  -0.3434
 -0.3399  -0.3337  -0.3323  -0.3254  -0.3223  -0.2854  -0.2779  -0.2739
 -0.2683
 -- Virtual --
 -0.0714  -0.0623  -0.0553  -0.0504  -0.0480  -0.0324  -0.0092  -0.0028
  0.0029   0.0091   0.0104   0.0108   0.0121   0.0219   0.0260   0.0367
  0.0417   0.0454   0.0474   0.0539   0.0612   0.0616   0.0659   0.0708
  0.0746   0.0824   0.0830   0.0844   0.0887   0.0910   0.0934   0.0973
  0.1017   0.1042   0.1080   0.1103   0.1115   0.1146   0.1160   0.1178
  0.1225   0.1232   0.1281   0.1290   0.1309   0.1322   0.1407   0.1432
  0.1453   0.1496   0.1535   0.1567   0.1624   0.1663   0.1684   0.1696
  0.1723   0.1797   0.1855   0.1932   0.1962   0.1996   0.2023   0.2026
  0.2102   0.2194   0.2228   0.2274   0.2284   0.2346   0.2362   0.2393
  0.2414   0.2454   0.2477   0.2537   0.2554   0.2614   0.2618   0.2642
  0.2649   0.2687   0.2704   0.2733   0.2768   0.2800   0.2890   0.2909
  0.2963   0.3002   0.3082   0.3096   0.3108   0.3160   0.3206   0.3287
  0.3436   0.3450   0.3675   0.3901   0.3930   0.3968   0.4185   0.4310
  0.4415   0.4452   0.4477   0.4510   0.4521   0.4622   0.4672   0.4765
  0.4791   0.4848   0.4902   0.4940   0.5000   0.5043   0.5083   0.5107
  0.5149   0.5207   0.5229   0.5431   0.5458   0.5569   0.5672   0.5704
  0.5741   0.5833   0.5949   0.5989   0.6032   0.6044   0.6105   0.6171
  0.6205   0.6252   0.6297   0.6319   0.6455   0.6501   0.6634   0.6669
  0.6727   0.6817   0.6854   0.6950   0.7001   0.7053   0.7132   0.7742
  0.7807   0.7947   0.8052   0.8109   0.8202   0.8254   0.8287   0.8336
  0.8356   0.8378   0.8391   0.8415   0.8437   0.8488   0.8510   0.8529
  0.8553   0.8573   0.8665   0.8724   0.8788   0.8819   0.8859   0.8924
  0.8982   0.9058   0.9089   0.9148   0.9230   0.9289   0.9422   0.9449
  0.9472   0.9507   0.9528   0.9556   0.9638   0.9661   0.9738   0.9778
  0.9783   0.9867   0.9956   1.0038   1.0100   1.0137   1.0285   1.0415
  1.0494   1.0722   1.0902   1.1048   1.1329   1.1516   1.1597   1.1789
  1.1832   1.1920   1.2115   1.2215   1.2305   1.2441   1.2515   1.2727
  1.2767   1.2849   1.2893   1.2938   1.3060   1.3153   1.3227   1.3357
  1.3456   1.3668   1.3779   1.4274   1.4628   1.4855   1.4875   1.5057
  1.5411   1.5486   1.5563   1.5727   1.5766   1.5946   1.5972   1.6003
  1.6425   1.6820   1.7166   1.7256   1.7632   1.7895   1.7945   1.8029
  1.8141   1.8340   1.8370   1.8442   1.8558   1.8716   1.9128   1.9258
  1.9292   1.9466   1.9546   1.9689   1.9879   2.0362   2.0493   2.0588
  2.0754   2.0877   2.1214   2.1658   2.2058   2.2277   2.2329   2.2459
  2.2522   2.2579   2.2660   2.2770   2.2931   2.2978   2.3045   2.3077
  2.3139   2.3323   2.3832   2.3859   2.4042   2.4133   2.4421   2.4508
  2.4559   2.4724   2.4778   2.5165   2.5269   2.5354   2.5425   2.5652
  2.5678   2.5769   2.6079   2.6215   2.6387   2.6639   2.6741   2.6861
  2.7095   2.7104   2.7179   2.7408   2.7484   2.7591   2.7732   2.7776
  2.8071   2.8189   2.8485   2.8838   2.9404   2.9723   3.0488   3.0758
  3.0786   3.1038   3.1159   3.1305   3.1472   3.1748   3.2216   3.2320
  3.2420   3.2564   3.3315   3.3888   3.4333   3.5154   3.6034   3.6485
  3.7033   3.7372   3.7748   3.8909   3.9653   4.0283   4.0841   4.3451
  4.7888   4.8166   9.7491   9.7655   9.7956   9.8017   9.8170   9.8289
  9.8865  23.3156  23.4904  23.8130  23.8354  23.8525  23.8573  23.9267
 23.9438  24.0368  24.0559  24.0850  24.1066  25.7753  25.8133  25.8437
 25.9141  25.9296  25.9535  25.9739  26.1028  26.1176  26.1544  26.2275
 26.2649  26.3547  26.4475  26.5086  26.5945  26.6805  26.7048  26.7473
 26.8141  27.0131 215.7416 215.7575 215.7917 215.7995 215.8211 215.8367
215.9033
 --------------------------------------------------------------

          Ground-State Mulliken Net Atomic Charges

     Atom                 Charge (a.u.)
  ----------------------------------------
      1 C                    -0.336384
      2 C                    -1.486230
      3 Cl                    0.502422
      4 C                     0.948678
      5 Cl                    0.610083
      6 C                    -0.339355
      7 Cl                    0.565119
      8 C                    -0.383714
      9 H                     0.236868
     10 C                    -0.676397
     11 Cl                    0.364503
     12 C                    -0.367402
     13 C                    -0.574555
     14 Cl                    0.314278
     15 C                    -0.128795
     16 H                     0.234722
     17 C                     0.182985
     18 Cl                    0.501082
     19 C                    -0.123362
     20 H                     0.236025
     21 C                    -0.613574
     22 Cl                    0.333003
  ----------------------------------------
  Sum of atomic charges =     0.000000

 -----------------------------------------------------------------
                    Cartesian Multipole Moments
 -----------------------------------------------------------------
    Charge (ESU x 10^10)
                -0.0000
    Dipole Moment (Debye)
         X       0.1118      Y      -0.1846      Z      -0.9379
       Tot       0.9624
    Quadrupole Moments (Debye-Ang)
        XX    -152.8661     XY      -0.1035     YY    -157.0785
        XZ       0.3861     YZ      -1.3670     ZZ    -159.0379
    Octopole Moments (Debye-Ang^2)
       XXX    -242.9494    XXY     -12.2198    XYY     -71.0271
       YYY     -14.8226    XXZ       5.5216    XYZ      -2.8470
       YYZ       5.7901    XZZ     -73.7014    YZZ       1.4320
       ZZZ      27.5888
    Hexadecapole Moments (Debye-Ang^3)
      XXXX   -6023.5977   XXXY     118.1446   XXYY   -1203.8571
      XYYY     131.3102   YYYY   -1278.3541   XXXZ    1425.8416
      XXYZ       1.1179   XYYZ     459.9024   YYYZ      -5.4193
      XXZZ   -1734.8800   XYZZ      72.5226   YYZZ    -926.1919
      XZZZ    1413.8998   YZZZ       7.7946   ZZZZ   -4273.8848
 -----------------------------------------------------------------
 Calculating analytic gradient of the SCF energy
 Gradient of SCF Energy
            1           2           3           4           5           6
    1  -0.0003084  -0.0000493   0.0006765   0.0000064  -0.0000191   0.0000668
    2  -0.0000646  -0.0004638  -0.0024544  -0.0000309  -0.0000200   0.0000138
    3   0.0001468  -0.0003384  -0.0011846   0.0000670  -0.0000275   0.0000109
            7           8           9          10          11          12
    1  -0.0000224  -0.0000002  -0.0000120   0.0003406   0.0014393   0.0002757
    2   0.0000046   0.0000369  -0.0000064   0.0004934   0.0024048   0.0000148
    3   0.0000425  -0.0000564   0.0000106   0.0001169  -0.0000224  -0.0001841
           13          14          15          16          17          18
    1  -0.0000799  -0.0003027   0.0000063  -0.0000008  -0.0000157   0.0000432
    2   0.0004949   0.0022140  -0.0000490   0.0000167   0.0000357   0.0000020
    3   0.0002693   0.0016382   0.0000766  -0.0000317   0.0000052  -0.0000258
           19          20          21          22
    1  -0.0000355   0.0000181  -0.0003210  -0.0017059
    2   0.0000263  -0.0000072  -0.0005063  -0.0021555
    3  -0.0000661   0.0000078  -0.0000053  -0.0004496
 Max gradient component =       2.454E-03
 RMS gradient           =       7.053E-04
 Gradient time:  CPU 307.65 s  wall 307.69 s
 Geometry Optimization Parameters
   NAtoms,    NIC,     NZ,  NCons,   NDum,   NFix, NCnnct, MaxDiis
       22     171      22       0       0       0       0       0

 Cartesian Hessian Update
 Hessian updated using BFGS update


** GEOMETRY OPTIMIZATION IN DELOCALIZED INTERNAL COORDINATES **
   Searching for a Minimum

   Optimization Cycle:  11

                       Coordinates (Angstroms)
     ATOM                X               Y               Z
      1  C         0.0021692900   -0.0007355094    0.0104970029
      2  C        -0.0186522143    0.2746665634    1.3865849640
      3  Cl        1.4892981326    0.6096592713    2.1935366162
      4  C        -1.2145133055    0.2909774650    2.1186411343
      5  Cl       -1.2130548654    0.6352086302    3.8198219377
      6  C        -2.4146153956    0.0297388056    1.4466413585
      7  Cl       -3.9404633174    0.0316877225    2.2906497748
      8  C        -2.4212266322   -0.2398624832    0.0843974283
      9  H        -3.3540577514   -0.4402010685   -0.4229861814
     10  C        -1.2234854734   -0.2527035328   -0.6148925432
     11  Cl       -1.2784580667   -0.6004197875   -2.3288896998
     12  C         1.2795066078   -0.0255328135   -0.7528159550
     13  C         2.2022783580   -1.0716775529   -0.6111177913
     14  Cl        1.8633811328   -2.3834518698    0.4976510771
     15  C         3.3959236622   -1.1166048869   -1.3216515256
     16  H         4.0828424227   -1.9401561520   -1.1897234223
     17  C         3.6799848978   -0.0814601763   -2.2035328791
     18  Cl        5.1786666142   -0.1172567502   -3.1095945988
     19  C         2.8026268579    0.9801344290   -2.3841371709
     20  H         3.0319701271    1.7820349994   -3.0713160642
     21  C         1.6173549122    0.9904504078   -1.6574316899
     22  Cl        0.5233133027    2.3358223055   -1.8999547695
   Point Group: c1    Number of degrees of freedom:    60


   Energy is  -3680.749320859

 Hessian updated using BFGS update

 60 Hessian modes will be used to form the next step
  Hessian Eigenvalues:
     0.006977    0.016317    0.017505    0.020548    0.020580    0.020683
     0.021680    0.022744    0.022806    0.023503    0.024090    0.024090
     0.024114    0.024116    0.024135    0.024136    0.024142    0.024146
     0.055153    0.095258    0.101106    0.159995    0.159996    0.160026
     0.215571    0.225585    0.227052    0.231420    0.236224    0.237422
     0.239349    0.249981    0.249991    0.250000    0.250001    0.250344
     0.250913    0.287926    0.288893    0.290295    0.292912    0.301033
     0.301195    0.301419    0.317201    0.356665    0.356666    0.356693
     0.403182    0.407875    0.418094    0.425115    0.457090    0.458646
     0.466647    0.471787    0.478202    0.478324    0.479162    0.479614

 Minimum search - taking simple RFO step
 Searching for Lamda that Minimizes Along All modes
 Value Taken    Lamda =  -0.00191403
 Calculated Step too Large.  Step scaled by  0.648899
 Step Taken.  Stepsize is  0.300000

                             Maximum     Tolerance    Cnvgd?
         Gradient           0.003058      0.000300      NO
         Displacement       0.216501      0.001200      NO
         Energy change     -0.001531      0.000001      NO


 New Cartesian Coordinates Obtained by Inverse Iteration

 Displacement from previous Coordinates is:  0.399314
 ----------------------------------------------------------------
             Standard Nuclear Orientation (Angstroms)
    I     Atom           X                Y                Z
 ----------------------------------------------------------------
    1      C       0.0021027917     0.0001770670     0.0105009619
    2      C      -0.0212214797     0.3046186512     1.3798818739
    3      Cl      1.4834656562     0.6760645137     2.1771557834
    4      C      -1.2168119060     0.3197489092     2.1122570200
    5      Cl     -1.2189066515     0.7010373774     3.8055238656
    6      C      -2.4132301002     0.0262933477     1.4467568686
    7      Cl     -3.9385569406     0.0243032372     2.2917924292
    8      C      -2.4168868636    -0.2728300070     0.0905865482
    9      H      -3.3471382483    -0.4968517641    -0.4115769885
   10      C      -1.2192089507    -0.2832714673    -0.6089405178
   11      Cl     -1.2670598934    -0.6667571923    -2.3155745756
   12      C       1.2798398429    -0.0242087027    -0.7527664559
   13      C       2.1856580355    -1.0872419805    -0.6355198452
   14      Cl      1.8245429001    -2.4174869653     0.4441580829
   15      C       3.3789164277    -1.1334421421    -1.3467249492
   16      H       4.0535408085    -1.9699979368    -1.2343456063
   17      C       3.6788697921    -0.0814943199    -2.2031628799
   18      Cl      5.1771876176    -0.1184178124    -3.1099132423
   19      C       2.8182007536     0.9978074669    -2.3581353776
   20      H       3.0599885094     1.8120227092    -3.0263808458
   21      C       1.6326256897     1.0082100862    -1.6318954112
   22      Cl      0.5548715050     2.3720349415    -1.8432997353
 ----------------------------------------------------------------
 Nuclear Repulsion Energy =        2397.77731575 hartrees
 There are       97 alpha and       97 beta electrons
 Applying Cartesian multipole field
    Component          Value
    ---------          -----
     (2,0,0)        1.00000E-12
     (0,2,0)        2.00000E-11
     (0,0,2)       -3.00000E-11
 Nucleus-field energy     =    -0.0000000728 hartrees
 Requested basis set is 6-311++G(d,p)
 There are 178 shells and 495 basis functions
 A cutoff of  1.0D-15 yielded  11732 shell pairs
 There are    100640 function pairs (    108273 Cartesian)
 Smallest overlap matrix eigenvalue = 1.26E-07
 Linear dependence detected in AO basis
 Number of orthogonalized atomic orbitals = 490
 Maximum deviation from orthogonality = 4.898E-10
 Guess from superposition of atomic densities
 Warning:  Energy on first SCF cycle will be non-variational
 SAD guess density has 194.000000 electrons

 -----------------------------------------------------------------------
  General SCF calculation program by
  Eric Jon Sundstrom, Paul Horn, Yuezhi Mao, Dmitri Zuev, Alec White,
  David Stuck, Shaama M.S., Shane Yost, Joonho Lee, David Small,
  Daniel Levine, Susi Lehtola, Hugh Burton, Evgeny Epifanovsky,
  Bang C. Huynh
 -----------------------------------------------------------------------
 Exchange:     0.2000 Hartree-Fock + 0.0800 Slater + 0.7200 B88
 Correlation:  0.1900 VWN1RPA + 0.8100 LYP
 Using SG-1 standard quadrature grid
 A restricted SCF calculation will be
 performed using DIIS
 SCF converges when DIIS error is below 1.0e-08
 ---------------------------------------
  Cycle       Energy         DIIS error
 ---------------------------------------
    1   -3685.2125021792      2.73e-02  
    2   -3680.6295590499      2.01e-03  
    3   -3680.5606639020      2.43e-03  
    4   -3680.7424513456      4.92e-04  
    5   -3680.7484540753      2.46e-04  
    6   -3680.7500724323      9.31e-05  
    7   -3680.7503118952      2.96e-05  
    8   -3680.7503357736      9.27e-06  
    9   -3680.7503379812      3.90e-06  
   10   -3680.7503384639      7.32e-07  
   11   -3680.7503384791      2.07e-07  
   12   -3680.7503384801      9.41e-08  
   13   -3680.7503384803      2.77e-08  
   14   -3680.7503384805      1.13e-08  
   15   -3680.7503384803      3.87e-09  Convergence criterion met
 ---------------------------------------
 SCF time:   CPU 888.51s  wall 888.00s 
 SCF   energy in the final basis set =    -3680.7503384803
 Total energy in the final basis set =    -3680.7503384803

 --------------------------------------------------------------

                    Orbital Energies (a.u.)
 --------------------------------------------------------------

 Alpha MOs
 -- Occupied --
********-101.5799-101.5796-101.5782-101.5777-101.5773-101.5772 -10.2830
-10.2805 -10.2796 -10.2764 -10.2763 -10.2762 -10.2738 -10.2425 -10.2390
-10.2241 -10.2203 -10.2202  -9.4954  -9.4945  -9.4945  -9.4930  -9.4922
 -9.4921  -9.4920  -7.2603  -7.2594  -7.2594  -7.2576  -7.2570  -7.2569
 -7.2568  -7.2503  -7.2495  -7.2494  -7.2493  -7.2486  -7.2485  -7.2478
 -7.2474  -7.2470  -7.2469  -7.2467  -7.2467  -7.2464  -7.2463  -0.9652
 -0.9457  -0.9141  -0.9087  -0.9008  -0.8973  -0.8743  -0.8412  -0.8369
 -0.8034  -0.7693  -0.7587  -0.7433  -0.6584  -0.6437  -0.6381  -0.6191
 -0.5622  -0.5522  -0.5370  -0.5254  -0.4971  -0.4886  -0.4721  -0.4714
 -0.4691  -0.4610  -0.4505  -0.4401  -0.4246  -0.4175  -0.4150  -0.4037
 -0.3924  -0.3872  -0.3842  -0.3593  -0.3570  -0.3465  -0.3448  -0.3440
 -0.3406  -0.3338  -0.3319  -0.3266  -0.3225  -0.2842  -0.2779  -0.2744
 -0.2688
 -- Virtual --
 -0.0697  -0.0624  -0.0551  -0.0519  -0.0485  -0.0325  -0.0093  -0.0028
  0.0030   0.0090   0.0103   0.0108   0.0119   0.0218   0.0260   0.0369
  0.0415   0.0453   0.0471   0.0540   0.0611   0.0612   0.0659   0.0708
  0.0743   0.0828   0.0832   0.0842   0.0884   0.0908   0.0933   0.0974
  0.1019   0.1034   0.1082   0.1103   0.1115   0.1142   0.1159   0.1178
  0.1223   0.1230   0.1282   0.1287   0.1306   0.1329   0.1405   0.1433
  0.1454   0.1498   0.1526   0.1572   0.1620   0.1664   0.1679   0.1696
  0.1720   0.1794   0.1856   0.1927   0.1964   0.1994   0.2014   0.2016
  0.2104   0.2194   0.2222   0.2259   0.2285   0.2329   0.2362   0.2391
  0.2409   0.2446   0.2477   0.2539   0.2554   0.2614   0.2631   0.2641
  0.2655   0.2685   0.2714   0.2752   0.2768   0.2800   0.2857   0.2904
  0.2929   0.3016   0.3085   0.3097   0.3116   0.3142   0.3214   0.3300
  0.3433   0.3460   0.3683   0.3904   0.3924   0.3966   0.4211   0.4314
  0.4419   0.4458   0.4482   0.4508   0.4530   0.4592   0.4672   0.4765
  0.4772   0.4848   0.4880   0.4943   0.5007   0.5038   0.5092   0.5128
  0.5153   0.5217   0.5244   0.5420   0.5456   0.5591   0.5667   0.5717
  0.5741   0.5819   0.5943   0.5975   0.6029   0.6057   0.6109   0.6179
  0.6195   0.6262   0.6303   0.6339   0.6449   0.6494   0.6644   0.6646
  0.6744   0.6806   0.6872   0.6952   0.6971   0.7042   0.7122   0.7749
  0.7811   0.7966   0.8070   0.8116   0.8202   0.8252   0.8293   0.8330
  0.8352   0.8378   0.8393   0.8410   0.8437   0.8498   0.8515   0.8533
  0.8559   0.8565   0.8644   0.8745   0.8780   0.8816   0.8875   0.8905
  0.9003   0.9044   0.9094   0.9148   0.9223   0.9282   0.9417   0.9447
  0.9483   0.9508   0.9533   0.9559   0.9642   0.9677   0.9729   0.9765
  0.9792   0.9874   0.9931   1.0069   1.0137   1.0172   1.0278   1.0422
  1.0495   1.0718   1.0872   1.1052   1.1331   1.1548   1.1676   1.1812
  1.1834   1.1948   1.2125   1.2233   1.2316   1.2435   1.2518   1.2713
  1.2752   1.2868   1.2881   1.2914   1.3076   1.3133   1.3224   1.3368
  1.3386   1.3659   1.3764   1.4288   1.4612   1.4801   1.4898   1.5032
  1.5426   1.5491   1.5555   1.5772   1.5788   1.5938   1.5952   1.5992
  1.6425   1.6830   1.7178   1.7259   1.7638   1.7892   1.7942   1.8039
  1.8139   1.8300   1.8360   1.8434   1.8549   1.8696   1.9140   1.9266
  1.9290   1.9464   1.9575   1.9706   1.9896   2.0360   2.0483   2.0589
  2.0746   2.0869   2.1212   2.1677   2.2057   2.2275   2.2328   2.2445
  2.2489   2.2588   2.2656   2.2765   2.2881   2.3015   2.3066   2.3094
  2.3149   2.3352   2.3810   2.3877   2.4034   2.4148   2.4432   2.4531
  2.4562   2.4696   2.4761   2.5170   2.5268   2.5338   2.5401   2.5637
  2.5668   2.5738   2.6074   2.6301   2.6367   2.6644   2.6758   2.6887
  2.7090   2.7112   2.7170   2.7406   2.7489   2.7588   2.7717   2.7779
  2.8081   2.8176   2.8435   2.8829   2.9436   2.9714   3.0511   3.0795
  3.0816   3.1048   3.1150   3.1299   3.1464   3.1763   3.2202   3.2294
  3.2437   3.2579   3.3296   3.3907   3.4375   3.5180   3.6047   3.6535
  3.7025   3.7377   3.7758   3.8920   3.9664   4.0291   4.0838   4.3412
  4.7905   4.8150   9.7522   9.7662   9.7928   9.8005   9.8249   9.8341
  9.8646  23.3186  23.4915  23.8132  23.8365  23.8519  23.8583  23.9271
 23.9436  24.0363  24.0582  24.0856  24.1080  25.7749  25.8135  25.8424
 25.8916  25.9369  25.9673  25.9731  26.1021  26.1175  26.1541  26.2357
 26.2654  26.3394  26.4522  26.5083  26.5945  26.6731  26.6939  26.7438
 26.8207  27.0364 215.7446 215.7584 215.7885 215.7983 215.8299 215.8445
215.8767
 --------------------------------------------------------------

          Ground-State Mulliken Net Atomic Charges

     Atom                 Charge (a.u.)
  ----------------------------------------
      1 C                    -0.310523
      2 C                    -1.525938
      3 Cl                    0.551031
      4 C                     0.908846
      5 Cl                    0.602883
      6 C                    -0.296344
      7 Cl                    0.567690
      8 C                    -0.431431
      9 H                     0.237048
     10 C                    -0.711955
     11 Cl                    0.406527
     12 C                    -0.380815
     13 C                    -0.582720
     14 Cl                    0.358293
     15 C                    -0.165148
     16 H                     0.235417
     17 C                     0.214057
     18 Cl                    0.503926
     19 C                    -0.157089
     20 H                     0.236691
     21 C                    -0.633960
     22 Cl                    0.373515
  ----------------------------------------
  Sum of atomic charges =     0.000000

 -----------------------------------------------------------------
                    Cartesian Multipole Moments
 -----------------------------------------------------------------
    Charge (ESU x 10^10)
                 0.0000
    Dipole Moment (Debye)
         X       0.1119      Y      -0.2032      Z      -0.9339
       Tot       0.9623
    Quadrupole Moments (Debye-Ang)
        XX    -152.9041     XY       0.0304     YY    -156.9341
        XZ       0.3232     YZ      -1.3043     ZZ    -159.1071
    Octopole Moments (Debye-Ang^2)
       XXX    -242.9475    XXY     -12.9459    XYY     -70.6087
       YYY     -16.9179    XXZ       5.4425    XYZ      -2.7314
       YYZ       5.7222    XZZ     -73.7289    YZZ       0.6265
       ZZZ      28.4960
    Hexadecapole Moments (Debye-Ang^3)
      XXXX   -6010.8712   XXXY     109.7501   XXYY   -1207.8741
      XYYY     119.3304   YYYY   -1328.6863   XXXZ    1434.3293
      XXYZ      -7.7521   XYYZ     461.9823   YYYZ     -34.5942
      XXZZ   -1724.9506   XYZZ      68.5246   YYZZ    -926.7069
      XZZZ    1424.8246   YZZZ     -17.7851   ZZZZ   -4234.7113
 -----------------------------------------------------------------
 Calculating analytic gradient of the SCF energy
 Gradient of SCF Energy
            1           2           3           4           5           6
    1  -0.0003228  -0.0000487   0.0004780   0.0000299   0.0000468   0.0000619
    2  -0.0000443  -0.0003259  -0.0015921  -0.0000546   0.0000106   0.0000184
    3   0.0001319  -0.0002486  -0.0007144   0.0000233  -0.0000229  -0.0000006
            7           8           9          10          11          12
    1  -0.0000269  -0.0000122  -0.0000119   0.0002915   0.0009360   0.0003056
    2  -0.0000072   0.0000268  -0.0000002   0.0003216   0.0016249  -0.0000253
    3   0.0000186  -0.0000390   0.0000059   0.0000667  -0.0000303  -0.0001935
           13          14          15          16          17          18
    1  -0.0001458  -0.0001888  -0.0000066   0.0000032  -0.0000279   0.0000286
    2   0.0003273   0.0014879  -0.0000268   0.0000035   0.0000310  -0.0000025
    3   0.0001885   0.0011086   0.0000425  -0.0000350   0.0000050  -0.0000178
           19          20          21          22
    1  -0.0000122   0.0000231  -0.0002125  -0.0011881
    2   0.0000088  -0.0000010  -0.0003196  -0.0014614
    3  -0.0000304   0.0000054   0.0000720  -0.0003357
 Max gradient component =       1.625E-03
 RMS gradient           =       4.749E-04
 Gradient time:  CPU 305.89 s  wall 305.93 s
 Geometry Optimization Parameters
   NAtoms,    NIC,     NZ,  NCons,   NDum,   NFix, NCnnct, MaxDiis
       22     171      22       0       0       0       0       0

 Cartesian Hessian Update
 Hessian updated using BFGS update


** GEOMETRY OPTIMIZATION IN DELOCALIZED INTERNAL COORDINATES **
   Searching for a Minimum

   Optimization Cycle:  12

                       Coordinates (Angstroms)
     ATOM                X               Y               Z
      1  C         0.0021027917    0.0001770670    0.0105009619
      2  C        -0.0212214797    0.3046186512    1.3798818739
      3  Cl        1.4834656562    0.6760645137    2.1771557834
      4  C        -1.2168119060    0.3197489092    2.1122570200
      5  Cl       -1.2189066515    0.7010373774    3.8055238656
      6  C        -2.4132301002    0.0262933477    1.4467568686
      7  Cl       -3.9385569406    0.0243032372    2.2917924292
      8  C        -2.4168868636   -0.2728300070    0.0905865482
      9  H        -3.3471382483   -0.4968517641   -0.4115769885
     10  C        -1.2192089507   -0.2832714673   -0.6089405178
     11  Cl       -1.2670598934   -0.6667571923   -2.3155745756
     12  C         1.2798398429   -0.0242087027   -0.7527664559
     13  C         2.1856580355   -1.0872419805   -0.6355198452
     14  Cl        1.8245429001   -2.4174869653    0.4441580829
     15  C         3.3789164277   -1.1334421421   -1.3467249492
     16  H         4.0535408085   -1.9699979368   -1.2343456063
     17  C         3.6788697921   -0.0814943199   -2.2031628799
     18  Cl        5.1771876176   -0.1184178124   -3.1099132423
     19  C         2.8182007536    0.9978074669   -2.3581353776
     20  H         3.0599885094    1.8120227092   -3.0263808458
     21  C         1.6326256897    1.0082100862   -1.6318954112
     22  Cl        0.5548715050    2.3720349415   -1.8432997353
   Point Group: c1    Number of degrees of freedom:    60


   Energy is  -3680.750338480

 Hessian updated using BFGS update

 60 Hessian modes will be used to form the next step
  Hessian Eigenvalues:
     0.004617    0.016318    0.017506    0.020500    0.020578    0.020683
     0.021680    0.022744    0.022774    0.023505    0.024090    0.024091
     0.024114    0.024116    0.024135    0.024137    0.024142    0.024146
     0.055156    0.095026    0.101108    0.159995    0.159996    0.160024
     0.215577    0.225291    0.227073    0.231422    0.236222    0.237418
     0.239348    0.249981    0.249991    0.249997    0.250001    0.250416
     0.250911    0.287912    0.288796    0.290298    0.292912    0.301033
     0.301193    0.301415    0.317199    0.356665    0.356666    0.356694
     0.403090    0.407875    0.418094    0.425118    0.457088    0.458648
     0.466650    0.471763    0.478201    0.478332    0.479161    0.479620

 Minimum search - taking simple RFO step
 Searching for Lamda that Minimizes Along All modes
 Value Taken    Lamda =  -0.00128837
 Calculated Step too Large.  Step scaled by  0.644445
 Step Taken.  Stepsize is  0.300000

                             Maximum     Tolerance    Cnvgd?
         Gradient           0.002074      0.000300      NO
         Displacement       0.217608      0.001200      NO
         Energy change     -0.001018      0.000001      NO


 New Cartesian Coordinates Obtained by Inverse Iteration

 Displacement from previous Coordinates is:  0.396397
 ----------------------------------------------------------------
             Standard Nuclear Orientation (Angstroms)
    I     Atom           X                Y                Z
 ----------------------------------------------------------------
    1      C       0.0024430216     0.0013433712     0.0109820102
    2      C      -0.0242805208     0.3342295892     1.3732163069
    3      Cl      1.4762233123     0.7417947429     2.1607672066
    4      C      -1.2200086981     0.3482849624     2.1055444122
    5      Cl     -1.2276446388     0.7648894497     3.7904687068
    6      C      -2.4120744153     0.0232514276     1.4468140514
    7      Cl     -3.9369429092     0.0176963686     2.2927098002
    8      C      -2.4118839439    -0.3050315954     0.0973492549
    9      H      -3.3390401315    -0.5526753447    -0.3993656718
   10      C      -1.2141112787    -0.3131577638    -0.6021165887
   11      Cl     -1.2543773999    -0.7332847611    -2.3004361215
   12      C       1.2804380855    -0.0226638747    -0.7521165662
   13      C       2.1695200919    -1.1015774613    -0.6597182395
   14      Cl      1.7860321780    -2.4506398732     0.3889399702
   15      C       3.3622836930    -1.1489183826    -1.3717907626
   16      H       4.0246004752    -1.9976412333    -1.2789541163
   17      C       3.6776724873    -0.0816522176    -2.2034244147
   18      Cl      5.1751679864    -0.1198232253    -3.1116072863
   19      C       2.8333784266     1.0139630269    -2.3328759006
   20      H       3.0871510676     1.8395278555    -2.9825520907
   21      C       1.6480105028     1.0248817777    -1.6062982906
   22      Cl      0.5882319043     2.4075211778    -1.7851586669
 ----------------------------------------------------------------
 Nuclear Repulsion Energy =        2396.64820783 hartrees
 There are       97 alpha and       97 beta electrons
 Applying Cartesian multipole field
    Component          Value
    ---------          -----
     (2,0,0)        1.00000E-12
     (0,2,0)        2.00000E-11
     (0,0,2)       -3.00000E-11
 Nucleus-field energy     =    -0.0000000710 hartrees
 Requested basis set is 6-311++G(d,p)
 There are 178 shells and 495 basis functions
 A cutoff of  1.0D-15 yielded  11742 shell pairs
 There are    100687 function pairs (    108320 Cartesian)
 Smallest overlap matrix eigenvalue = 1.12E-07
 Linear dependence detected in AO basis
 Number of orthogonalized atomic orbitals = 490
 Maximum deviation from orthogonality = 3.825E-10
 Guess from superposition of atomic densities
 Warning:  Energy on first SCF cycle will be non-variational
 SAD guess density has 194.000000 electrons

 -----------------------------------------------------------------------
  General SCF calculation program by
  Eric Jon Sundstrom, Paul Horn, Yuezhi Mao, Dmitri Zuev, Alec White,
  David Stuck, Shaama M.S., Shane Yost, Joonho Lee, David Small,
  Daniel Levine, Susi Lehtola, Hugh Burton, Evgeny Epifanovsky,
  Bang C. Huynh
 -----------------------------------------------------------------------
 Exchange:     0.2000 Hartree-Fock + 0.0800 Slater + 0.7200 B88
 Correlation:  0.1900 VWN1RPA + 0.8100 LYP
 Using SG-1 standard quadrature grid
 A restricted SCF calculation will be
 performed using DIIS
 SCF converges when DIIS error is below 1.0e-08
 ---------------------------------------
  Cycle       Energy         DIIS error
 ---------------------------------------
    1   -3685.2097891689      2.73e-02  
    2   -3680.6300952395      2.01e-03  
    3   -3680.5609122240      2.43e-03  
    4   -3680.7430873799      4.94e-04  
    5   -3680.7491081681      2.48e-04  
    6   -3680.7507573786      9.34e-05  
    7   -3680.7509980837      2.99e-05  
    8   -3680.7510225320      9.27e-06  
    9   -3680.7510247386      3.91e-06  
   10   -3680.7510252219      7.31e-07  
   11   -3680.7510252368      2.04e-07  
   12   -3680.7510252375      9.29e-08  
   13   -3680.7510252381      2.68e-08  
   14   -3680.7510252381      1.05e-08  
   15   -3680.7510252380      4.03e-09  Convergence criterion met
 ---------------------------------------
 SCF time:   CPU 887.53s  wall 888.00s 
 SCF   energy in the final basis set =    -3680.7510252380
 Total energy in the final basis set =    -3680.7510252380

 --------------------------------------------------------------

                    Orbital Energies (a.u.)
 --------------------------------------------------------------

 Alpha MOs
 -- Occupied --
********-101.5799-101.5799-101.5784-101.5777-101.5775-101.5774 -10.2830
-10.2805 -10.2796 -10.2764 -10.2763 -10.2762 -10.2738 -10.2423 -10.2389
-10.2241 -10.2203 -10.2203  -9.4954  -9.4947  -9.4946  -9.4932  -9.4923
 -9.4922  -9.4922  -7.2603  -7.2596  -7.2595  -7.2578  -7.2571  -7.2570
 -7.2569  -7.2503  -7.2496  -7.2495  -7.2494  -7.2487  -7.2486  -7.2480
 -7.2476  -7.2471  -7.2470  -7.2469  -7.2466  -7.2466  -7.2465  -0.9651
 -0.9457  -0.9141  -0.9086  -0.9009  -0.8974  -0.8744  -0.8410  -0.8370
 -0.8034  -0.7693  -0.7587  -0.7433  -0.6583  -0.6431  -0.6387  -0.6191
 -0.5622  -0.5519  -0.5376  -0.5254  -0.4970  -0.4886  -0.4721  -0.4714
 -0.4691  -0.4609  -0.4505  -0.4402  -0.4246  -0.4176  -0.4146  -0.4033
 -0.3921  -0.3870  -0.3842  -0.3591  -0.3573  -0.3467  -0.3450  -0.3446
 -0.3411  -0.3340  -0.3314  -0.3275  -0.3226  -0.2830  -0.2780  -0.2750
 -0.2692
 -- Virtual --
 -0.0681  -0.0624  -0.0550  -0.0536  -0.0488  -0.0326  -0.0094  -0.0028
  0.0030   0.0090   0.0102   0.0108   0.0118   0.0217   0.0259   0.0372
  0.0414   0.0453   0.0469   0.0541   0.0607   0.0612   0.0659   0.0708
  0.0741   0.0829   0.0835   0.0843   0.0881   0.0905   0.0933   0.0976
  0.1019   0.1026   0.1084   0.1103   0.1114   0.1138   0.1158   0.1177
  0.1222   0.1229   0.1281   0.1285   0.1303   0.1336   0.1403   0.1436
  0.1455   0.1498   0.1519   0.1577   0.1616   0.1662   0.1676   0.1695
  0.1718   0.1791   0.1858   0.1921   0.1962   0.1990   0.2004   0.2008
  0.2107   0.2192   0.2214   0.2246   0.2287   0.2313   0.2358   0.2390
  0.2406   0.2438   0.2473   0.2538   0.2558   0.2613   0.2634   0.2642
  0.2661   0.2682   0.2733   0.2752   0.2787   0.2798   0.2827   0.2896
  0.2927   0.3032   0.3083   0.3100   0.3120   0.3128   0.3219   0.3329
  0.3429   0.3475   0.3691   0.3905   0.3919   0.3965   0.4242   0.4324
  0.4420   0.4457   0.4492   0.4510   0.4537   0.4569   0.4674   0.4755
  0.4766   0.4833   0.4866   0.4950   0.5013   0.5031   0.5094   0.5137
  0.5166   0.5239   0.5252   0.5407   0.5457   0.5600   0.5667   0.5726
  0.5741   0.5811   0.5938   0.5957   0.6031   0.6068   0.6115   0.6156
  0.6214   0.6275   0.6311   0.6368   0.6446   0.6485   0.6612   0.6653
  0.6755   0.6805   0.6876   0.6944   0.6976   0.7031   0.7114   0.7754
  0.7814   0.7986   0.8087   0.8130   0.8205   0.8255   0.8296   0.8331
  0.8352   0.8381   0.8395   0.8410   0.8437   0.8504   0.8518   0.8535
  0.8556   0.8568   0.8633   0.8747   0.8771   0.8805   0.8887   0.8900
  0.9021   0.9039   0.9101   0.9151   0.9217   0.9269   0.9404   0.9439
  0.9496   0.9506   0.9539   0.9567   0.9636   0.9680   0.9715   0.9762
  0.9797   0.9882   0.9912   1.0080   1.0174   1.0196   1.0286   1.0442
  1.0508   1.0714   1.0825   1.1048   1.1334   1.1564   1.1755   1.1823
  1.1858   1.1978   1.2145   1.2251   1.2332   1.2430   1.2504   1.2682
  1.2744   1.2861   1.2885   1.2916   1.3085   1.3119   1.3231   1.3309
  1.3406   1.3679   1.3761   1.4309   1.4608   1.4762   1.4901   1.5025
  1.5440   1.5497   1.5549   1.5779   1.5843   1.5932   1.5941   1.5991
  1.6427   1.6841   1.7189   1.7260   1.7643   1.7884   1.7942   1.8050
  1.8135   1.8269   1.8349   1.8438   1.8543   1.8680   1.9148   1.9263
  1.9293   1.9462   1.9601   1.9723   1.9913   2.0360   2.0472   2.0593
  2.0737   2.0862   2.1212   2.1693   2.2057   2.2274   2.2326   2.2433
  2.2462   2.2595   2.2640   2.2756   2.2803   2.3039   2.3074   2.3146
  2.3164   2.3379   2.3809   2.3899   2.4037   2.4165   2.4427   2.4523
  2.4594   2.4653   2.4782   2.5176   2.5234   2.5324   2.5394   2.5621
  2.5653   2.5717   2.6069   2.6348   2.6396   2.6651   2.6771   2.6909
  2.7085   2.7127   2.7162   2.7400   2.7494   2.7577   2.7694   2.7812
  2.8091   2.8166   2.8387   2.8818   2.9468   2.9698   3.0533   3.0826
  3.0848   3.1061   3.1144   3.1289   3.1454   3.1780   3.2189   3.2267
  3.2447   3.2607   3.3279   3.3925   3.4420   3.5204   3.6060   3.6592
  3.7019   3.7382   3.7771   3.8930   3.9674   4.0300   4.0836   4.3381
  4.7923   4.8126   9.7545   9.7669   9.7908   9.8001   9.8355   9.8411
  9.8458  23.3221  23.4926  23.8136  23.8377  23.8509  23.8594  23.9274
 23.9434  24.0359  24.0599  24.0862  24.1094  25.7744  25.8137  25.8367
 25.8688  25.9423  25.9624  25.9862  26.1014  26.1175  26.1521  26.2295
 26.2913  26.3324  26.4497  26.5077  26.5947  26.6687  26.6838  26.7376
 26.8260  27.0646 215.7466 215.7593 215.7865 215.7980 215.8415 215.8522
215.8563
 --------------------------------------------------------------

          Ground-State Mulliken Net Atomic Charges

     Atom                 Charge (a.u.)
  ----------------------------------------
      1 C                    -0.285876
      2 C                    -1.555581
      3 Cl                    0.583894
      4 C                     0.873864
      5 Cl                    0.597081
      6 C                    -0.256899
      7 Cl                    0.570159
      8 C                    -0.468867
      9 H                     0.237167
     10 C                    -0.742623
     11 Cl                    0.435974
     12 C                    -0.385819
     13 C                    -0.595179
     14 Cl                    0.390153
     15 C                    -0.194196
     16 H                     0.236112
     17 C                     0.249739
     18 Cl                    0.506390
     19 C                    -0.185313
     20 H                     0.237251
     21 C                    -0.648578
     22 Cl                    0.401146
  ----------------------------------------
  Sum of atomic charges =     0.000000

 -----------------------------------------------------------------
                    Cartesian Multipole Moments
 -----------------------------------------------------------------
    Charge (ESU x 10^10)
                -0.0000
    Dipole Moment (Debye)
         X       0.1124      Y      -0.2214      Z      -0.9295
       Tot       0.9621
    Quadrupole Moments (Debye-Ang)
        XX    -152.9444     XY       0.1576     YY    -156.8080
        XZ       0.2623     YZ      -1.2470     ZZ    -159.1677
    Octopole Moments (Debye-Ang^2)
       XXX    -242.8403    XXY     -13.6368    XYY     -70.2356
       YYY     -18.9590    XXZ       5.4121    XYZ      -2.6088
       YYZ       5.6876    XZZ     -73.7511    YZZ      -0.1864
       ZZZ      29.3628
    Hexadecapole Moments (Debye-Ang^3)
      XXXX   -5998.4991   XXXY     101.3911   XXYY   -1212.3321
      XYYY     107.5622   YYYY   -1380.4682   XXXZ    1443.6690
      XXYZ     -16.7142   XYYZ     464.4231   YYYZ     -63.7060
      XXZZ   -1715.0763   XYZZ      64.3482   YYZZ    -927.5646
      XZZZ    1436.3763   YZZZ     -43.7810   ZZZZ   -4195.7074
 -----------------------------------------------------------------
 Calculating analytic gradient of the SCF energy
 Gradient of SCF Energy
            1           2           3           4           5           6
    1  -0.0002931   0.0000482   0.0003849  -0.0000128  -0.0000042   0.0000569
    2  -0.0000004  -0.0002879  -0.0010205  -0.0000670   0.0000263   0.0000181
    3   0.0001011  -0.0002314  -0.0004904   0.0000255  -0.0000182  -0.0000022
            7           8           9          10          11          12
    1  -0.0000004  -0.0000136  -0.0000093   0.0002786   0.0006451   0.0002874
    2  -0.0000041   0.0000207   0.0000062   0.0002250   0.0011212  -0.0000351
    3   0.0000365  -0.0000037   0.0000090   0.0000129  -0.0000194  -0.0001729
           13          14          15          16          17          18
    1  -0.0001948  -0.0001502   0.0000018   0.0000036  -0.0000354   0.0000202
    2   0.0002212   0.0009999  -0.0000097  -0.0000055   0.0000199  -0.0000054
    3   0.0001443   0.0007900   0.0000203  -0.0000358   0.0000075  -0.0000182
           19          20          21          22
    1  -0.0000051   0.0000203  -0.0001416  -0.0008866
    2   0.0000006   0.0000041  -0.0001971  -0.0010304
    3  -0.0000156   0.0000027   0.0001171  -0.0002593
 Max gradient component =       1.121E-03
 RMS gradient           =       3.335E-04
 Gradient time:  CPU 307.60 s  wall 307.65 s
 Geometry Optimization Parameters
   NAtoms,    NIC,     NZ,  NCons,   NDum,   NFix, NCnnct, MaxDiis
       22     171      22       0       0       0       0       0

 Cartesian Hessian Update
 Hessian updated using BFGS update


** GEOMETRY OPTIMIZATION IN DELOCALIZED INTERNAL COORDINATES **
   Searching for a Minimum

   Optimization Cycle:  13

                       Coordinates (Angstroms)
     ATOM                X               Y               Z
      1  C         0.0024430216    0.0013433712    0.0109820102
      2  C        -0.0242805208    0.3342295892    1.3732163069
      3  Cl        1.4762233123    0.7417947429    2.1607672066
      4  C        -1.2200086981    0.3482849624    2.1055444122
      5  Cl       -1.2276446388    0.7648894497    3.7904687068
      6  C        -2.4120744153    0.0232514276    1.4468140514
      7  Cl       -3.9369429092    0.0176963686    2.2927098002
      8  C        -2.4118839439   -0.3050315954    0.0973492549
      9  H        -3.3390401315   -0.5526753447   -0.3993656718
     10  C        -1.2141112787   -0.3131577638   -0.6021165887
     11  Cl       -1.2543773999   -0.7332847611   -2.3004361215
     12  C         1.2804380855   -0.0226638747   -0.7521165662
     13  C         2.1695200919   -1.1015774613   -0.6597182395
     14  Cl        1.7860321780   -2.4506398732    0.3889399702
     15  C         3.3622836930   -1.1489183826   -1.3717907626
     16  H         4.0246004752   -1.9976412333   -1.2789541163
     17  C         3.6776724873   -0.0816522176   -2.2034244147
     18  Cl        5.1751679864   -0.1198232253   -3.1116072863
     19  C         2.8333784266    1.0139630269   -2.3328759006
     20  H         3.0871510676    1.8395278555   -2.9825520907
     21  C         1.6480105028    1.0248817777   -1.6062982906
     22  Cl        0.5882319043    2.4075211778   -1.7851586669
   Point Group: c1    Number of degrees of freedom:    60


   Energy is  -3680.751025238

 Hessian updated using BFGS update

 60 Hessian modes will be used to form the next step
  Hessian Eigenvalues:
     0.002960    0.016318    0.017508    0.020469    0.020578    0.020683
     0.021680    0.022744    0.022754    0.023516    0.024090    0.024091
     0.024114    0.024116    0.024135    0.024138    0.024142    0.024146
     0.055170    0.094814    0.101109    0.159995    0.159996    0.160022
     0.215577    0.224946    0.227065    0.231421    0.236220    0.237411
     0.239346    0.249978    0.249994    0.249996    0.250002    0.250459
     0.250919    0.287899    0.288711    0.290301    0.292913    0.301033
     0.301192    0.301412    0.317202    0.356665    0.356666    0.356694
     0.402996    0.407878    0.418094    0.425117    0.457090    0.458646
     0.466653    0.471739    0.478201    0.478337    0.479161    0.479626

 Minimum search - taking simple RFO step
 Searching for Lamda that Minimizes Along All modes
 Value Taken    Lamda =  -0.00091775
 Calculated Step too Large.  Step scaled by  0.619310
 Step Taken.  Stepsize is  0.300000

                             Maximum     Tolerance    Cnvgd?
         Gradient           0.001451      0.000300      NO
         Displacement       0.219223      0.001200      NO
         Energy change     -0.000687      0.000001      NO


 New Cartesian Coordinates Obtained by Inverse Iteration

 Displacement from previous Coordinates is:  0.390358
 ----------------------------------------------------------------
             Standard Nuclear Orientation (Angstroms)
    I     Atom           X                Y                Z
 ----------------------------------------------------------------
    1      C       0.0030711161     0.0021652971     0.0121611706
    2      C      -0.0283482775     0.3632324751     1.3668725105
    3      Cl      1.4663048547     0.8055518135     2.1466867911
    4      C      -1.2244922695     0.3767177967     2.0985100805
    5      Cl     -1.2378185884     0.8270740666     3.7747134004
    6      C      -2.4117037827     0.0210690613     1.4467798984
    7      Cl     -3.9366502164     0.0127199409     2.2925931361
    8      C      -2.4066376758    -0.3362014255     0.1047248986
    9      H      -3.3302064465    -0.6071214858    -0.3864432733
   10      C      -1.2085554323    -0.3426027524    -0.5942382937
   11      Cl     -1.2416765290    -0.7995800702    -2.2834100659
   12      C       1.2814254822    -0.0214477480    -0.7508922606
   13      C       2.1546385776    -1.1147528021    -0.6836456248
   14      Cl      1.7499283658    -2.4829474784     0.3321147607
   15      C       3.3466497010    -1.1628772911    -1.3969993531
   16      H       3.9969653854    -2.0227117847    -1.3235628237
   17      C       3.6766207906    -0.0818214501    -2.2047232462
   18      Cl      5.1727465751    -0.1210143349    -3.1152294106
   19      C       2.8480819385     1.0284614135    -2.3087075883
   20      H       3.1131161824     1.8644844618    -2.9402999569
   21      C       1.6635022635     1.0400105615    -1.5808506762
   22      Cl      0.6238272812     2.4419097518    -1.7257770707
 ----------------------------------------------------------------
 Nuclear Repulsion Energy =        2395.53077801 hartrees
 There are       97 alpha and       97 beta electrons
 Applying Cartesian multipole field
    Component          Value
    ---------          -----
     (2,0,0)        1.00000E-12
     (0,2,0)        2.00000E-11
     (0,0,2)       -3.00000E-11
 Nucleus-field energy     =    -0.0000000691 hartrees
 Requested basis set is 6-311++G(d,p)
 There are 178 shells and 495 basis functions
 A cutoff of  1.0D-15 yielded  11738 shell pairs
 There are    100635 function pairs (    108253 Cartesian)
 Smallest overlap matrix eigenvalue = 1.00E-07
 Linear dependence detected in AO basis
 Number of orthogonalized atomic orbitals = 490
 Maximum deviation from orthogonality = 6.101E-10
 Guess from superposition of atomic densities
 Warning:  Energy on first SCF cycle will be non-variational
 SAD guess density has 194.000000 electrons

 -----------------------------------------------------------------------
  General SCF calculation program by
  Eric Jon Sundstrom, Paul Horn, Yuezhi Mao, Dmitri Zuev, Alec White,
  David Stuck, Shaama M.S., Shane Yost, Joonho Lee, David Small,
  Daniel Levine, Susi Lehtola, Hugh Burton, Evgeny Epifanovsky,
  Bang C. Huynh
 -----------------------------------------------------------------------
 Exchange:     0.2000 Hartree-Fock + 0.0800 Slater + 0.7200 B88
 Correlation:  0.1900 VWN1RPA + 0.8100 LYP
 Using SG-1 standard quadrature grid
 A restricted SCF calculation will be
 performed using DIIS
 SCF converges when DIIS error is below 1.0e-08
 ---------------------------------------
  Cycle       Energy         DIIS error
 ---------------------------------------
    1   -3685.2073129504      2.73e-02  
    2   -3680.6304748521      2.01e-03  
    3   -3680.5611724227      2.43e-03  
    4   -3680.7435334277      4.95e-04  
    5   -3680.7495597679      2.49e-04  
    6   -3680.7512240231      9.35e-05  
    7   -3680.7514654031      3.01e-05  
    8   -3680.7514901476      9.27e-06  
    9   -3680.7514923544      3.91e-06  
   10   -3680.7514928374      7.30e-07  
   11   -3680.7514928526      2.02e-07  
   12   -3680.7514928535      9.18e-08  
   13   -3680.7514928536      2.59e-08  
   14   -3680.7514928533      9.30e-09  Convergence criterion met
 ---------------------------------------
 SCF time:   CPU 868.04s  wall 868.00s 
 SCF   energy in the final basis set =    -3680.7514928533
 Total energy in the final basis set =    -3680.7514928533

 --------------------------------------------------------------

                    Orbital Energies (a.u.)
 --------------------------------------------------------------

 Alpha MOs
 -- Occupied --
********-101.5801-101.5799-101.5786-101.5777-101.5777-101.5776 -10.2830
-10.2806 -10.2797 -10.2764 -10.2763 -10.2762 -10.2738 -10.2423 -10.2388
-10.2242 -10.2204 -10.2203  -9.4954  -9.4949  -9.4946  -9.4933  -9.4924
 -9.4923  -9.4922  -7.2603  -7.2598  -7.2595  -7.2580  -7.2572  -7.2571
 -7.2569  -7.2503  -7.2497  -7.2495  -7.2494  -7.2489  -7.2487  -7.2481
 -7.2477  -7.2472  -7.2471  -7.2470  -7.2467  -7.2466  -7.2466  -0.9651
 -0.9457  -0.9140  -0.9084  -0.9010  -0.8975  -0.8745  -0.8410  -0.8371
 -0.8034  -0.7694  -0.7588  -0.7433  -0.6583  -0.6426  -0.6393  -0.6191
 -0.5622  -0.5516  -0.5381  -0.5254  -0.4970  -0.4886  -0.4722  -0.4714
 -0.4692  -0.4608  -0.4504  -0.4402  -0.4247  -0.4177  -0.4143  -0.4031
 -0.3918  -0.3869  -0.3842  -0.3589  -0.3575  -0.3468  -0.3451  -0.3449
 -0.3415  -0.3342  -0.3309  -0.3281  -0.3226  -0.2819  -0.2781  -0.2757
 -0.2695
 -- Virtual --
 -0.0665  -0.0623  -0.0555  -0.0547  -0.0489  -0.0326  -0.0095  -0.0028
  0.0030   0.0090   0.0102   0.0108   0.0117   0.0217   0.0259   0.0373
  0.0413   0.0452   0.0467   0.0542   0.0603   0.0611   0.0659   0.0707
  0.0740   0.0829   0.0839   0.0845   0.0876   0.0904   0.0933   0.0979
  0.1017   0.1020   0.1086   0.1103   0.1115   0.1134   0.1158   0.1177
  0.1223   0.1228   0.1280   0.1283   0.1300   0.1342   0.1401   0.1439
  0.1455   0.1497   0.1514   0.1582   0.1613   0.1658   0.1672   0.1695
  0.1718   0.1788   0.1859   0.1915   0.1958   0.1987   0.1995   0.2001
  0.2110   0.2189   0.2205   0.2237   0.2290   0.2301   0.2351   0.2389
  0.2407   0.2431   0.2465   0.2536   0.2562   0.2612   0.2627   0.2648
  0.2663   0.2679   0.2741   0.2750   0.2791   0.2811   0.2832   0.2887
  0.2939   0.3042   0.3071   0.3105   0.3109   0.3135   0.3222   0.3358
  0.3426   0.3492   0.3700   0.3905   0.3917   0.3967   0.4274   0.4335
  0.4418   0.4451   0.4501   0.4517   0.4532   0.4571   0.4676   0.4740
  0.4768   0.4804   0.4861   0.4959   0.5018   0.5024   0.5089   0.5139
  0.5158   0.5249   0.5298   0.5396   0.5463   0.5598   0.5672   0.5730
  0.5743   0.5810   0.5933   0.5945   0.6035   0.6072   0.6117   0.6144
  0.6232   0.6285   0.6318   0.6395   0.6445   0.6476   0.6587   0.6658
  0.6762   0.6810   0.6881   0.6935   0.7005   0.7027   0.7109   0.7756
  0.7814   0.8002   0.8103   0.8146   0.8208   0.8262   0.8300   0.8335
  0.8356   0.8379   0.8396   0.8414   0.8435   0.8505   0.8519   0.8536
  0.8551   0.8577   0.8629   0.8738   0.8761   0.8789   0.8892   0.8920
  0.9012   0.9044   0.9107   0.9156   0.9209   0.9255   0.9385   0.9434
  0.9484   0.9519   0.9543   0.9577   0.9625   0.9678   0.9721   0.9753
  0.9796   0.9866   0.9919   1.0062   1.0202   1.0214   1.0311   1.0469
  1.0528   1.0708   1.0767   1.1041   1.1339   1.1576   1.1796   1.1827
  1.1898   1.2020   1.2169   1.2267   1.2352   1.2424   1.2476   1.2645
  1.2739   1.2848   1.2893   1.2938   1.3072   1.3131   1.3243   1.3271
  1.3449   1.3710   1.3767   1.4332   1.4601   1.4742   1.4881   1.5037
  1.5451   1.5501   1.5548   1.5781   1.5843   1.5934   1.5970   1.6011
  1.6429   1.6852   1.7197   1.7260   1.7649   1.7875   1.7941   1.8062
  1.8132   1.8248   1.8338   1.8454   1.8540   1.8673   1.9153   1.9256
  1.9295   1.9461   1.9623   1.9738   1.9926   2.0360   2.0463   2.0599
  2.0728   2.0857   2.1213   2.1707   2.2060   2.2271   2.2322   2.2425
  2.2443   2.2585   2.2601   2.2725   2.2785   2.3038   2.3089   2.3168
  2.3188   2.3399   2.3841   2.3917   2.4049   2.4181   2.4414   2.4490
  2.4630   2.4638   2.4799   2.5162   2.5189   2.5324   2.5393   2.5607
  2.5637   2.5704   2.6063   2.6334   2.6477   2.6662   2.6780   2.6926
  2.7082   2.7143   2.7155   2.7388   2.7499   2.7567   2.7678   2.7855
  2.8099   2.8160   2.8339   2.8807   2.9497   2.9676   3.0550   3.0847
  3.0882   3.1074   3.1140   3.1274   3.1445   3.1797   3.2180   3.2240
  3.2452   3.2643   3.3265   3.3943   3.4463   3.5223   3.6071   3.6650
  3.7014   3.7389   3.7784   3.8936   3.9683   4.0310   4.0833   4.3359
  4.7943   4.8098   9.7560   9.7676   9.7901   9.8000   9.8297   9.8480
  9.8501  23.3260  23.4935  23.8140  23.8390  23.8498  23.8608  23.9273
 23.9432  24.0357  24.0610  24.0866  24.1106  25.7735  25.8139  25.8208
 25.8564  25.9447  25.9571  25.9949  26.1004  26.1176  26.1508  26.2290
 26.3154  26.3347  26.4401  26.5074  26.5953  26.6675  26.6761  26.7281
 26.8293  27.0933 215.7480 215.7601 215.7860 215.7980 215.8342 215.8550
215.8667
 --------------------------------------------------------------

          Ground-State Mulliken Net Atomic Charges

     Atom                 Charge (a.u.)
  ----------------------------------------
      1 C                    -0.258326
      2 C                    -1.580749
      3 Cl                    0.600992
      4 C                     0.845440
      5 Cl                    0.593251
      6 C                    -0.221192
      7 Cl                    0.572104
      8 C                    -0.497754
      9 H                     0.237230
     10 C                    -0.769331
     11 Cl                    0.451777
     12 C                    -0.380336
     13 C                    -0.609464
     14 Cl                    0.408390
     15 C                    -0.213982
     16 H                     0.236725
     17 C                     0.287574
     18 Cl                    0.508298
     19 C                    -0.206419
     20 H                     0.237619
     21 C                    -0.656742
     22 Cl                    0.414894
  ----------------------------------------
  Sum of atomic charges =     0.000000

 -----------------------------------------------------------------
                    Cartesian Multipole Moments
 -----------------------------------------------------------------
    Charge (ESU x 10^10)
                -0.0000
    Dipole Moment (Debye)
         X       0.1136      Y      -0.2390      Z      -0.9244
       Tot       0.9615
    Quadrupole Moments (Debye-Ang)
        XX    -152.9875     XY       0.2791     YY    -156.6982
        XZ       0.2091     YZ      -1.1928     ZZ    -159.2192
    Octopole Moments (Debye-Ang^2)
       XXX    -242.6513    XXY     -14.3090    XYY     -69.9050
       YYY     -20.9368    XXZ       5.4014    XYZ      -2.4749
       YYZ       5.6764    XZZ     -73.7255    YZZ      -0.9918
       ZZZ      30.1737
    Hexadecapole Moments (Debye-Ang^3)
      XXXX   -5987.8659   XXXY      93.3813   XXYY   -1217.4452
      XYYY      96.4000   YYYY   -1433.1335   XXXZ    1453.7053
      XXYZ     -25.7678   XYYZ     467.1884   YYYZ     -92.7562
      XXZZ   -1705.7636   XYZZ      60.1874   YYZZ    -928.8459
      XZZZ    1448.6876   YZZZ     -70.1500   ZZZZ   -4157.9119
 -----------------------------------------------------------------
 Calculating analytic gradient of the SCF energy
 Gradient of SCF Energy
            1           2           3           4           5           6
    1  -0.0002726   0.0000907   0.0002138   0.0000223   0.0000628   0.0000562
    2   0.0000489  -0.0002381  -0.0006069  -0.0000543   0.0000401   0.0000075
    3   0.0001055  -0.0001750  -0.0002383   0.0000084  -0.0000263  -0.0000402
            7           8           9          10          11          12
    1  -0.0000065  -0.0000128  -0.0000098   0.0002206   0.0004131   0.0002936
    2  -0.0000095   0.0000136   0.0000092   0.0001517   0.0007378  -0.0000743
    3   0.0000307   0.0000238   0.0000173  -0.0000376  -0.0000087  -0.0001863
           13          14          15          16          17          18
    1  -0.0001930  -0.0001092  -0.0000020   0.0000099  -0.0000741   0.0000211
    2   0.0001956   0.0006532   0.0000174  -0.0000055   0.0000108  -0.0000075
    3   0.0001509   0.0005062   0.0000055  -0.0000360   0.0000218  -0.0000258
           19          20          21          22
    1   0.0000071   0.0000182  -0.0001217  -0.0006277
    2  -0.0000275   0.0000001  -0.0001566  -0.0007056
    3  -0.0000028  -0.0000079   0.0001131  -0.0001983
 Max gradient component =       7.378E-04
 RMS gradient           =       2.260E-04
 Gradient time:  CPU 311.08 s  wall 311.13 s
 Geometry Optimization Parameters
   NAtoms,    NIC,     NZ,  NCons,   NDum,   NFix, NCnnct, MaxDiis
       22     171      22       0       0       0       0       0

 Cartesian Hessian Update
 Hessian updated using BFGS update


** GEOMETRY OPTIMIZATION IN DELOCALIZED INTERNAL COORDINATES **
   Searching for a Minimum

   Optimization Cycle:  14

                       Coordinates (Angstroms)
     ATOM                X               Y               Z
      1  C         0.0030711161    0.0021652971    0.0121611706
      2  C        -0.0283482775    0.3632324751    1.3668725105
      3  Cl        1.4663048547    0.8055518135    2.1466867911
      4  C        -1.2244922695    0.3767177967    2.0985100805
      5  Cl       -1.2378185884    0.8270740666    3.7747134004
      6  C        -2.4117037827    0.0210690613    1.4467798984
      7  Cl       -3.9366502164    0.0127199409    2.2925931361
      8  C        -2.4066376758   -0.3362014255    0.1047248986
      9  H        -3.3302064465   -0.6071214858   -0.3864432733
     10  C        -1.2085554323   -0.3426027524   -0.5942382937
     11  Cl       -1.2416765290   -0.7995800702   -2.2834100659
     12  C         1.2814254822   -0.0214477480   -0.7508922606
     13  C         2.1546385776   -1.1147528021   -0.6836456248
     14  Cl        1.7499283658   -2.4829474784    0.3321147607
     15  C         3.3466497010   -1.1628772911   -1.3969993531
     16  H         3.9969653854   -2.0227117847   -1.3235628237
     17  C         3.6766207906   -0.0818214501   -2.2047232462
     18  Cl        5.1727465751   -0.1210143349   -3.1152294106
     19  C         2.8480819385    1.0284614135   -2.3087075883
     20  H         3.1131161824    1.8644844618   -2.9402999569
     21  C         1.6635022635    1.0400105615   -1.5808506762
     22  Cl        0.6238272812    2.4419097518   -1.7257770707
   Point Group: c1    Number of degrees of freedom:    60


   Energy is  -3680.751492853

 Hessian updated using BFGS update

 60 Hessian modes will be used to form the next step
  Hessian Eigenvalues:
     0.002126    0.016318    0.017509    0.020461    0.020579    0.020683
     0.021681    0.022740    0.022754    0.023511    0.024090    0.024091
     0.024114    0.024116    0.024136    0.024137    0.024142    0.024145
     0.055160    0.094547    0.101114    0.159995    0.159996    0.160020
     0.215585    0.224497    0.227111    0.231439    0.236216    0.237404
     0.239355    0.249974    0.249995    0.249999    0.250002    0.250600
     0.250908    0.287912    0.288663    0.290302    0.292922    0.301033
     0.301191    0.301408    0.317205    0.356665    0.356667    0.356694
     0.402900    0.407880    0.418096    0.425129    0.457090    0.458646
     0.466668    0.471696    0.478201    0.478360    0.479161    0.479649

 Minimum search - taking simple RFO step
 Searching for Lamda that Minimizes Along All modes
 Value Taken    Lamda =  -0.00058073
 Calculated Step too Large.  Step scaled by  0.650248
 Step Taken.  Stepsize is  0.300000

                             Maximum     Tolerance    Cnvgd?
         Gradient           0.000984      0.000300      NO
         Displacement       0.220022      0.001200      NO
         Energy change     -0.000468      0.000001      NO


 New Cartesian Coordinates Obtained by Inverse Iteration

 Displacement from previous Coordinates is:  0.394497
 ----------------------------------------------------------------
             Standard Nuclear Orientation (Angstroms)
    I     Atom           X                Y                Z
 ----------------------------------------------------------------
    1      C       0.0040901940     0.0021830542     0.0139398202
    2      C      -0.0328268977     0.3919434737     1.3603082795
    3      Cl      1.4558604716     0.8691764453     2.1310919521
    4      C      -1.2298035687     0.4054340079     2.0909089115
    5      Cl     -1.2508846849     0.8896439512     3.7576260861
    6      C      -2.4115492594     0.0193996920     1.4465275251
    7      Cl     -3.9368744685     0.0094995444     2.2916726719
    8      C      -2.4007224769    -0.3672596838     0.1126531946
    9      H      -3.3202040206    -0.6613662790    -0.3727643872
   10      C      -1.2021007905    -0.3724828757    -0.5853707841
   11      Cl     -1.2274670169    -0.8661535979    -2.2647218013
   12      C       1.2826034245    -0.0207319896    -0.7489353146
   13      C       2.1399161291    -1.1277932972    -0.7080384555
   14      Cl      1.7149698781    -2.5147420790     0.2742475494
   15      C       3.3309738837    -1.1761929085    -1.4230543887
   16      H       3.9693003080    -2.0463971988    -1.3694180389
   17      C       3.6752316346    -0.0819385861    -2.2066736294
   18      Cl      5.1695061757    -0.1216921798    -3.1202250015
   19      C       2.8623906190     1.0421133918    -2.2842943517
   20      H       3.1383518185     1.8882111964    -2.8975421624
   21      C       1.6791529665     1.0542158130    -1.5542509117
   22      Cl      0.6608749769     2.4752481222    -1.6633097604
 ----------------------------------------------------------------
 Nuclear Repulsion Energy =        2394.64621315 hartrees
 There are       97 alpha and       97 beta electrons
 Applying Cartesian multipole field
    Component          Value
    ---------          -----
     (2,0,0)        1.00000E-12
     (0,2,0)        2.00000E-11
     (0,0,2)       -3.00000E-11
 Nucleus-field energy     =    -0.0000000672 hartrees
 Requested basis set is 6-311++G(d,p)
 There are 178 shells and 495 basis functions
 A cutoff of  1.0D-15 yielded  11747 shell pairs
 There are    100653 function pairs (    108275 Cartesian)
 Smallest overlap matrix eigenvalue = 9.12E-08
 Linear dependence detected in AO basis
 Number of orthogonalized atomic orbitals = 490
 Maximum deviation from orthogonality = 4.810E-10
 Guess from superposition of atomic densities
 Warning:  Energy on first SCF cycle will be non-variational
 SAD guess density has 194.000000 electrons

 -----------------------------------------------------------------------
  General SCF calculation program by
  Eric Jon Sundstrom, Paul Horn, Yuezhi Mao, Dmitri Zuev, Alec White,
  David Stuck, Shaama M.S., Shane Yost, Joonho Lee, David Small,
  Daniel Levine, Susi Lehtola, Hugh Burton, Evgeny Epifanovsky,
  Bang C. Huynh
 -----------------------------------------------------------------------
 Exchange:     0.2000 Hartree-Fock + 0.0800 Slater + 0.7200 B88
 Correlation:  0.1900 VWN1RPA + 0.8100 LYP
 Using SG-1 standard quadrature grid
 A restricted SCF calculation will be
 performed using DIIS
 SCF converges when DIIS error is below 1.0e-08
 ---------------------------------------
  Cycle       Energy         DIIS error
 ---------------------------------------
    1   -3685.2044256520      2.73e-02  
    2   -3680.6307160323      2.01e-03  
    3   -3680.5613141441      2.43e-03  
    4   -3680.7438051749      4.95e-04  
    5   -3680.7498390119      2.50e-04  
    6   -3680.7515157560      9.36e-05  
    7   -3680.7517573208      3.02e-05  
    8   -3680.7517822759      9.27e-06  
    9   -3680.7517844845      3.91e-06  
   10   -3680.7517849677      7.30e-07  
   11   -3680.7517849827      2.00e-07  
   12   -3680.7517849836      9.09e-08  
   13   -3680.7517849838      2.50e-08  
   14   -3680.7517849839      7.86e-09  Convergence criterion met
 ---------------------------------------
 SCF time:   CPU 844.11s  wall 845.00s 
 SCF   energy in the final basis set =    -3680.7517849839
 Total energy in the final basis set =    -3680.7517849839

 --------------------------------------------------------------

                    Orbital Energies (a.u.)
 --------------------------------------------------------------

 Alpha MOs
 -- Occupied --
********-101.5802-101.5800-101.5787-101.5778-101.5777-101.5777 -10.2830
-10.2806 -10.2797 -10.2764 -10.2764 -10.2762 -10.2739 -10.2423 -10.2388
-10.2242 -10.2204 -10.2203  -9.4954  -9.4950  -9.4946  -9.4934  -9.4925
 -9.4924  -9.4922  -7.2603  -7.2599  -7.2595  -7.2581  -7.2573  -7.2572
 -7.2569  -7.2503  -7.2499  -7.2495  -7.2494  -7.2490  -7.2487  -7.2482
 -7.2478  -7.2473  -7.2472  -7.2470  -7.2468  -7.2467  -7.2466  -0.9651
 -0.9457  -0.9139  -0.9083  -0.9011  -0.8976  -0.8745  -0.8409  -0.8372
 -0.8034  -0.7694  -0.7588  -0.7433  -0.6583  -0.6420  -0.6398  -0.6192
 -0.5623  -0.5514  -0.5384  -0.5254  -0.4970  -0.4886  -0.4722  -0.4714
 -0.4692  -0.4607  -0.4503  -0.4403  -0.4247  -0.4178  -0.4141  -0.4028
 -0.3917  -0.3867  -0.3842  -0.3588  -0.3577  -0.3469  -0.3453  -0.3451
 -0.3417  -0.3344  -0.3305  -0.3286  -0.3227  -0.2810  -0.2781  -0.2764
 -0.2697
 -- Virtual --
 -0.0651  -0.0621  -0.0571  -0.0547  -0.0491  -0.0327  -0.0095  -0.0029
  0.0030   0.0090   0.0101   0.0108   0.0116   0.0216   0.0259   0.0374
  0.0412   0.0452   0.0466   0.0544   0.0599   0.0611   0.0659   0.0707
  0.0740   0.0828   0.0842   0.0849   0.0871   0.0903   0.0933   0.0983
  0.1010   0.1019   0.1087   0.1104   0.1116   0.1130   0.1158   0.1176
  0.1223   0.1228   0.1278   0.1282   0.1298   0.1348   0.1399   0.1442
  0.1455   0.1493   0.1513   0.1584   0.1613   0.1654   0.1669   0.1694
  0.1719   0.1785   0.1861   0.1909   0.1953   0.1983   0.1989   0.1996
  0.2115   0.2186   0.2198   0.2231   0.2291   0.2297   0.2342   0.2387
  0.2409   0.2425   0.2458   0.2535   0.2565   0.2611   0.2621   0.2654
  0.2662   0.2678   0.2731   0.2761   0.2787   0.2814   0.2872   0.2881
  0.2952   0.3028   0.3061   0.3109   0.3111   0.3140   0.3225   0.3381
  0.3423   0.3509   0.3708   0.3903   0.3916   0.3970   0.4301   0.4342
  0.4417   0.4447   0.4497   0.4514   0.4551   0.4582   0.4670   0.4724
  0.4769   0.4779   0.4859   0.4971   0.5018   0.5021   0.5084   0.5134
  0.5145   0.5246   0.5354   0.5388   0.5481   0.5590   0.5677   0.5732
  0.5746   0.5814   0.5926   0.5939   0.6039   0.6069   0.6106   0.6148
  0.6248   0.6290   0.6328   0.6401   0.6429   0.6492   0.6575   0.6659
  0.6767   0.6810   0.6887   0.6931   0.7014   0.7071   0.7109   0.7758
  0.7813   0.8015   0.8116   0.8162   0.8208   0.8272   0.8305   0.8337
  0.8358   0.8371   0.8397   0.8421   0.8434   0.8501   0.8515   0.8542
  0.8553   0.8585   0.8631   0.8720   0.8749   0.8775   0.8906   0.8937
  0.9004   0.9037   0.9117   0.9155   0.9199   0.9242   0.9366   0.9429
  0.9465   0.9525   0.9548   0.9591   0.9615   0.9686   0.9726   0.9745
  0.9790   0.9845   0.9938   1.0030   1.0220   1.0231   1.0338   1.0494
  1.0554   1.0703   1.0707   1.1034   1.1344   1.1583   1.1810   1.1833
  1.1925   1.2073   1.2194   1.2282   1.2370   1.2410   1.2453   1.2616
  1.2735   1.2844   1.2907   1.2946   1.3049   1.3151   1.3232   1.3278
  1.3496   1.3734   1.3800   1.4354   1.4587   1.4745   1.4848   1.5054
  1.5460   1.5500   1.5555   1.5774   1.5824   1.5930   1.5982   1.6088
  1.6434   1.6863   1.7202   1.7259   1.7653   1.7867   1.7939   1.8071
  1.8128   1.8235   1.8330   1.8480   1.8536   1.8678   1.9156   1.9251
  1.9295   1.9459   1.9638   1.9749   1.9936   2.0361   2.0454   2.0606
  2.0719   2.0853   2.1216   2.1717   2.2064   2.2267   2.2317   2.2415
  2.2435   2.2513   2.2602   2.2711   2.2786   2.3031   2.3098   2.3176
  2.3207   2.3413   2.3887   2.3928   2.4081   2.4197   2.4394   2.4437
  2.4622   2.4683   2.4805   2.5097   2.5191   2.5325   2.5395   2.5597
  2.5620   2.5694   2.6060   2.6325   2.6534   2.6676   2.6784   2.6937
  2.7081   2.7147   2.7159   2.7373   2.7493   2.7572   2.7667   2.7898
  2.8104   2.8156   2.8294   2.8798   2.9525   2.9653   3.0563   3.0862
  3.0909   3.1086   3.1139   3.1255   3.1439   3.1812   3.2175   3.2215
  3.2453   3.2682   3.3253   3.3958   3.4499   3.5239   3.6079   3.6704
  3.7011   3.7395   3.7796   3.8941   3.9691   4.0319   4.0831   4.3344
  4.7965   4.8065   9.7569   9.7681   9.7909   9.8000   9.8183   9.8572
  9.8611  23.3299  23.4944  23.8145  23.8401  23.8486  23.8622  23.9273
 23.9429  24.0354  24.0617  24.0869  24.1115  25.7718  25.8011  25.8140
 25.8525  25.9444  25.9531  25.9996  26.1000  26.1177  26.1499  26.2328
 26.3333  26.3456  26.4242  26.5076  26.5960  26.6684  26.6736  26.7148
 26.8316  27.1177 215.7488 215.7608 215.7870 215.7981 215.8202 215.8684
215.8767
 --------------------------------------------------------------

          Ground-State Mulliken Net Atomic Charges

     Atom                 Charge (a.u.)
  ----------------------------------------
      1 C                    -0.225095
      2 C                    -1.603416
      3 Cl                    0.605215
      4 C                     0.826504
      5 Cl                    0.591361
      6 C                    -0.188356
      7 Cl                    0.573689
      8 C                    -0.519505
      9 H                     0.237218
     10 C                    -0.789804
     11 Cl                    0.456253
     12 C                    -0.363409
     13 C                    -0.629382
     14 Cl                    0.415264
     15 C                    -0.226938
     16 H                     0.237248
     17 C                     0.321688
     18 Cl                    0.509792
     19 C                    -0.222637
     20 H                     0.237787
     21 C                    -0.662072
     22 Cl                    0.418594
  ----------------------------------------
  Sum of atomic charges =     0.000000

 -----------------------------------------------------------------
                    Cartesian Multipole Moments
 -----------------------------------------------------------------
    Charge (ESU x 10^10)
                 0.0000
    Dipole Moment (Debye)
         X       0.1151      Y      -0.2564      Z      -0.9190
       Tot       0.9610
    Quadrupole Moments (Debye-Ang)
        XX    -153.0295     XY       0.3975     YY    -156.5991
        XZ       0.1507     YZ      -1.1419     ZZ    -159.2672
    Octopole Moments (Debye-Ang^2)
       XXX    -242.3897    XXY     -14.9749    XYY     -69.6017
       YYY     -22.9345    XXZ       5.4255    XYZ      -2.3354
       YYZ       5.6927    XZZ     -73.7128    YZZ      -1.8272
       ZZZ      30.9781
    Hexadecapole Moments (Debye-Ang^3)
      XXXX   -5977.5440   XXXY      85.6825   XXYY   -1223.0142
      XYYY      85.7375   YYYY   -1487.5988   XXXZ    1464.1958
      XXYZ     -35.0343   XYYZ     470.1557   YYYZ    -122.2473
      XXZZ   -1696.2965   XYZZ      55.9145   YYZZ    -930.2416
      XZZZ    1461.3228   YZZZ     -97.3598   ZZZZ   -4119.0746
 -----------------------------------------------------------------
 Calculating analytic gradient of the SCF energy
 Gradient of SCF Energy
            1           2           3           4           5           6
    1  -0.0002020   0.0001823   0.0001919  -0.0000290  -0.0000072   0.0000380
    2   0.0000665  -0.0002037  -0.0002630  -0.0000375   0.0000315   0.0000024
    3   0.0001134  -0.0002442  -0.0001464   0.0000262   0.0000048  -0.0000164
            7           8           9          10          11          12
    1   0.0000075  -0.0000144  -0.0000043   0.0002396   0.0002636   0.0002207
    2   0.0000043   0.0000100   0.0000098   0.0001086   0.0004075  -0.0000315
    3   0.0000471   0.0000259   0.0000248  -0.0000208  -0.0000579  -0.0001259
           13          14          15          16          17          18
    1  -0.0001954  -0.0001080   0.0000233   0.0000101  -0.0000623   0.0000186
    2   0.0001404   0.0002696   0.0000171  -0.0000030  -0.0000025  -0.0000089
    3   0.0001051   0.0003358   0.0000084  -0.0000194   0.0000173  -0.0000324
           19          20          21          22
    1  -0.0000049   0.0000013  -0.0001244  -0.0004448
    2  -0.0000201  -0.0000044  -0.0001329  -0.0003604
    3  -0.0000267  -0.0000200   0.0001172  -0.0001159
 Max gradient component =       4.448E-04
 RMS gradient           =       1.439E-04
 Gradient time:  CPU 321.70 s  wall 321.75 s
 Geometry Optimization Parameters
   NAtoms,    NIC,     NZ,  NCons,   NDum,   NFix, NCnnct, MaxDiis
       22     171      22       0       0       0       0       0

 Cartesian Hessian Update
 Hessian updated using BFGS update


** GEOMETRY OPTIMIZATION IN DELOCALIZED INTERNAL COORDINATES **
   Searching for a Minimum

   Optimization Cycle:  15

                       Coordinates (Angstroms)
     ATOM                X               Y               Z
      1  C         0.0040901940    0.0021830542    0.0139398202
      2  C        -0.0328268977    0.3919434737    1.3603082795
      3  Cl        1.4558604716    0.8691764453    2.1310919521
      4  C        -1.2298035687    0.4054340079    2.0909089115
      5  Cl       -1.2508846849    0.8896439512    3.7576260861
      6  C        -2.4115492594    0.0193996920    1.4465275251
      7  Cl       -3.9368744685    0.0094995444    2.2916726719
      8  C        -2.4007224769   -0.3672596838    0.1126531946
      9  H        -3.3202040206   -0.6613662790   -0.3727643872
     10  C        -1.2021007905   -0.3724828757   -0.5853707841
     11  Cl       -1.2274670169   -0.8661535979   -2.2647218013
     12  C         1.2826034245   -0.0207319896   -0.7489353146
     13  C         2.1399161291   -1.1277932972   -0.7080384555
     14  Cl        1.7149698781   -2.5147420790    0.2742475494
     15  C         3.3309738837   -1.1761929085   -1.4230543887
     16  H         3.9693003080   -2.0463971988   -1.3694180389
     17  C         3.6752316346   -0.0819385861   -2.2066736294
     18  Cl        5.1695061757   -0.1216921798   -3.1202250015
     19  C         2.8623906190    1.0421133918   -2.2842943517
     20  H         3.1383518185    1.8882111964   -2.8975421624
     21  C         1.6791529665    1.0542158130   -1.5542509117
     22  Cl        0.6608749769    2.4752481222   -1.6633097604
   Point Group: c1    Number of degrees of freedom:    60


   Energy is  -3680.751784984

 Hessian updated using BFGS update

 60 Hessian modes will be used to form the next step
  Hessian Eigenvalues:
     0.001847    0.016319    0.017508    0.020448    0.020578    0.020684
     0.021683    0.022750    0.022756    0.023506    0.024090    0.024091
     0.024114    0.024116    0.024136    0.024138    0.024142    0.024144
     0.055149    0.094380    0.101112    0.159995    0.159996    0.160017
     0.215586    0.223918    0.227139    0.231441    0.236212    0.237388
     0.239347    0.249965    0.249994    0.250000    0.250003    0.250719
     0.250938    0.287910    0.288621    0.290306    0.292921    0.301034
     0.301191    0.301405    0.317216    0.356665    0.356667    0.356693
     0.402788    0.407880    0.418094    0.425132    0.457095    0.458665
     0.466684    0.471633    0.478202    0.478380    0.479161    0.479707

 Minimum search - taking simple RFO step
 Searching for Lamda that Minimizes Along All modes
 Value Taken    Lamda =  -0.00024283
 Calculated Step too Large.  Step scaled by  0.890116
 Step Taken.  Stepsize is  0.300000

                             Maximum     Tolerance    Cnvgd?
         Gradient           0.000561      0.000300      NO
         Displacement       0.220692      0.001200      NO
         Energy change     -0.000292      0.000001      NO


 New Cartesian Coordinates Obtained by Inverse Iteration

 Displacement from previous Coordinates is:  0.391149
 ----------------------------------------------------------------
             Standard Nuclear Orientation (Angstroms)
    I     Atom           X                Y                Z
 ----------------------------------------------------------------
    1      C       0.0049114954     0.0014706583     0.0161316505
    2      C      -0.0388243537     0.4197797085     1.3539680528
    3      Cl      1.4419995652     0.9303911830     2.1183518200
    4      C      -1.2366991297     0.4341162490     2.0829775889
    5      Cl     -1.2649001846     0.9520843409     3.7394130308
    6      C      -2.4126682738     0.0185171626     1.4467245896
    7      Cl     -3.9386762560     0.0078094762     2.2906516729
    8      C      -2.3953797388    -0.3975988187     0.1219573838
    9      H      -3.3104480031    -0.7145970852    -0.3573352525
   10      C      -1.1962529810    -0.4021674619    -0.5751078485
   11      Cl     -1.2158815089    -0.9325155800    -2.2435391010
   12      C       1.2840172402    -0.0206367034    -0.7471086093
   13      C       2.1266494586    -1.1398186694    -0.7329854646
   14      Cl      1.6837060638    -2.5454222530     0.2143172914
   15      C       3.3164293938    -1.1882176853    -1.4501330743
   16      H       3.9427967032    -2.0680335525    -1.4164630458
   17      C       3.6749234589    -0.0817613219    -2.2094923880
   18      Cl      5.1672401671    -0.1214968068    -3.1261982478
   19      C       2.8775037690     1.0546377742    -2.2602722645
   20      H       3.1641894340     1.9103858608    -2.8549309712
   21      C       1.6954933785     1.0668157128    -1.5282430861
   22      Cl      0.7006595982     2.5065758284    -1.6023067238
 ----------------------------------------------------------------
 Nuclear Repulsion Energy =        2393.58496028 hartrees
 There are       97 alpha and       97 beta electrons
 Applying Cartesian multipole field
    Component          Value
    ---------          -----
     (2,0,0)        1.00000E-12
     (0,2,0)        2.00000E-11
     (0,0,2)       -3.00000E-11
 Nucleus-field energy     =    -0.0000000654 hartrees
 Requested basis set is 6-311++G(d,p)
 There are 178 shells and 495 basis functions
 A cutoff of  1.0D-15 yielded  11748 shell pairs
 There are    100637 function pairs (    108259 Cartesian)
 Smallest overlap matrix eigenvalue = 8.66E-08
 Linear dependence detected in AO basis
 Number of orthogonalized atomic orbitals = 490
 Maximum deviation from orthogonality = 5.999E-10
 Guess from superposition of atomic densities
 Warning:  Energy on first SCF cycle will be non-variational
 SAD guess density has 194.000000 electrons

 -----------------------------------------------------------------------
  General SCF calculation program by
  Eric Jon Sundstrom, Paul Horn, Yuezhi Mao, Dmitri Zuev, Alec White,
  David Stuck, Shaama M.S., Shane Yost, Joonho Lee, David Small,
  Daniel Levine, Susi Lehtola, Hugh Burton, Evgeny Epifanovsky,
  Bang C. Huynh
 -----------------------------------------------------------------------
 Exchange:     0.2000 Hartree-Fock + 0.0800 Slater + 0.7200 B88
 Correlation:  0.1900 VWN1RPA + 0.8100 LYP
 Using SG-1 standard quadrature grid
 A restricted SCF calculation will be
 performed using DIIS
 SCF converges when DIIS error is below 1.0e-08
 ---------------------------------------
  Cycle       Energy         DIIS error
 ---------------------------------------
    1   -3685.2019977243      2.73e-02  
    2   -3680.6308965999      2.01e-03  
    3   -3680.5616660889      2.43e-03  
    4   -3680.7439816973      4.94e-04  
    5   -3680.7499953342      2.49e-04  
    6   -3680.7516558297      9.35e-05  
    7   -3680.7518968391      3.01e-05  
    8   -3680.7519215965      9.29e-06  
    9   -3680.7519238130      3.91e-06  
   10   -3680.7519242964      7.29e-07  
   11   -3680.7519243114      1.99e-07  
   12   -3680.7519243121      9.03e-08  
   13   -3680.7519243125      2.44e-08  
   14   -3680.7519243126      6.55e-09  Convergence criterion met
 ---------------------------------------
 SCF time:   CPU 842.83s  wall 843.00s 
 SCF   energy in the final basis set =    -3680.7519243126
 Total energy in the final basis set =    -3680.7519243126

 --------------------------------------------------------------

                    Orbital Energies (a.u.)
 --------------------------------------------------------------

 Alpha MOs
 -- Occupied --
********-101.5803-101.5800-101.5788-101.5778-101.5777-101.5777 -10.2831
-10.2806 -10.2797 -10.2765 -10.2764 -10.2763 -10.2738 -10.2425 -10.2390
-10.2242 -10.2204 -10.2203  -9.4954  -9.4951  -9.4946  -9.4935  -9.4925
 -9.4924  -9.4922  -7.2603  -7.2600  -7.2596  -7.2582  -7.2573  -7.2572
 -7.2569  -7.2503  -7.2499  -7.2495  -7.2494  -7.2491  -7.2487  -7.2483
 -7.2479  -7.2473  -7.2472  -7.2470  -7.2468  -7.2467  -7.2467  -0.9650
 -0.9457  -0.9139  -0.9083  -0.9011  -0.8976  -0.8745  -0.8409  -0.8372
 -0.8034  -0.7693  -0.7588  -0.7434  -0.6583  -0.6414  -0.6403  -0.6192
 -0.5623  -0.5513  -0.5386  -0.5255  -0.4971  -0.4887  -0.4722  -0.4714
 -0.4691  -0.4607  -0.4503  -0.4403  -0.4247  -0.4178  -0.4140  -0.4027
 -0.3916  -0.3867  -0.3842  -0.3586  -0.3579  -0.3470  -0.3453  -0.3451
 -0.3418  -0.3344  -0.3302  -0.3289  -0.3226  -0.2804  -0.2781  -0.2770
 -0.2698
 -- Virtual --
 -0.0642  -0.0616  -0.0587  -0.0547  -0.0492  -0.0328  -0.0096  -0.0029
  0.0030   0.0090   0.0101   0.0108   0.0115   0.0216   0.0259   0.0375
  0.0411   0.0452   0.0465   0.0545   0.0597   0.0611   0.0659   0.0707
  0.0739   0.0828   0.0843   0.0854   0.0866   0.0903   0.0932   0.0987
  0.1003   0.1018   0.1088   0.1104   0.1119   0.1126   0.1157   0.1176
  0.1223   0.1228   0.1277   0.1282   0.1297   0.1351   0.1398   0.1445
  0.1454   0.1489   0.1513   0.1585   0.1614   0.1651   0.1667   0.1692
  0.1719   0.1783   0.1863   0.1904   0.1949   0.1979   0.1988   0.1993
  0.2118   0.2182   0.2193   0.2227   0.2288   0.2303   0.2334   0.2386
  0.2412   0.2419   0.2453   0.2534   0.2567   0.2611   0.2618   0.2658
  0.2662   0.2676   0.2726   0.2766   0.2783   0.2815   0.2879   0.2914
  0.2958   0.2994   0.3061   0.3111   0.3115   0.3141   0.3227   0.3393
  0.3423   0.3520   0.3713   0.3900   0.3916   0.3973   0.4320   0.4343
  0.4416   0.4445   0.4489   0.4513   0.4581   0.4593   0.4646   0.4715
  0.4765   0.4770   0.4858   0.4984   0.5008   0.5025   0.5084   0.5113
  0.5146   0.5244   0.5382   0.5386   0.5507   0.5581   0.5680   0.5732
  0.5746   0.5818   0.5915   0.5939   0.6044   0.6061   0.6096   0.6151
  0.6258   0.6291   0.6340   0.6384   0.6421   0.6510   0.6570   0.6657
  0.6774   0.6807   0.6887   0.6929   0.7012   0.7095   0.7153   0.7757
  0.7811   0.8023   0.8126   0.8176   0.8205   0.8277   0.8314   0.8332
  0.8359   0.8365   0.8397   0.8427   0.8433   0.8498   0.8510   0.8547
  0.8558   0.8590   0.8640   0.8694   0.8742   0.8769   0.8926   0.8946
  0.8999   0.9029   0.9127   0.9145   0.9189   0.9235   0.9353   0.9426
  0.9451   0.9526   0.9553   0.9598   0.9610   0.9697   0.9716   0.9750
  0.9778   0.9830   0.9959   0.9996   1.0228   1.0241   1.0354   1.0510
  1.0582   1.0648   1.0700   1.1027   1.1349   1.1586   1.1814   1.1836
  1.1935   1.2109   1.2214   1.2292   1.2381   1.2391   1.2447   1.2600
  1.2731   1.2846   1.2926   1.2946   1.3031   1.3163   1.3214   1.3291
  1.3523   1.3736   1.3843   1.4371   1.4573   1.4765   1.4814   1.5067
  1.5464   1.5498   1.5564   1.5758   1.5812   1.5927   1.5984   1.6145
  1.6437   1.6873   1.7204   1.7258   1.7655   1.7863   1.7934   1.8077
  1.8126   1.8232   1.8321   1.8505   1.8527   1.8693   1.9155   1.9245
  1.9296   1.9458   1.9647   1.9755   1.9939   2.0362   2.0448   2.0613
  2.0714   2.0851   2.1218   2.1722   2.2068   2.2262   2.2314   2.2404
  2.2440   2.2463   2.2603   2.2706   2.2789   2.3024   2.3099   2.3181
  2.3212   2.3420   2.3917   2.3936   2.4128   2.4220   2.4340   2.4407
  2.4621   2.4722   2.4793   2.5047   2.5193   2.5328   2.5395   2.5592
  2.5608   2.5690   2.6057   2.6318   2.6555   2.6688   2.6783   2.6941
  2.7080   2.7143   2.7168   2.7362   2.7482   2.7587   2.7659   2.7923
  2.8105   2.8155   2.8263   2.8790   2.9543   2.9630   3.0566   3.0871
  3.0923   3.1093   3.1138   3.1238   3.1435   3.1819   3.2175   3.2195
  3.2451   3.2708   3.3247   3.3966   3.4520   3.5246   3.6083   3.6739
  3.7008   3.7400   3.7805   3.8936   3.9693   4.0324   4.0830   4.3340
  4.7989   4.8033   9.7573   9.7684   9.7922   9.7999   9.8111   9.8620
  9.8695  23.3326  23.4945  23.8145  23.8408  23.8476  23.8633  23.9265
 23.9427  24.0355  24.0618  24.0870  24.1117  25.7690  25.7890  25.8141
 25.8512  25.9430  25.9509  26.0013  26.0996  26.1178  26.1500  26.2376
 26.3424  26.3605  26.4060  26.5076  26.5967  26.6671  26.6800  26.6998
 26.8334  27.1311 215.7491 215.7611 215.7886 215.7983 215.8114 215.8768
215.8833
 --------------------------------------------------------------

          Ground-State Mulliken Net Atomic Charges

     Atom                 Charge (a.u.)
  ----------------------------------------
      1 C                    -0.202913
      2 C                    -1.612666
      3 Cl                    0.605091
      4 C                     0.815053
      5 Cl                    0.590637
      6 C                    -0.171428
      7 Cl                    0.574423
      8 C                    -0.534303
      9 H                     0.237245
     10 C                    -0.801452
     11 Cl                    0.456285
     12 C                    -0.347176
     13 C                    -0.647385
     14 Cl                    0.417514
     15 C                    -0.231787
     16 H                     0.237653
     17 C                     0.342967
     18 Cl                    0.510271
     19 C                    -0.232682
     20 H                     0.237764
     21 C                    -0.661215
     22 Cl                    0.418105
  ----------------------------------------
  Sum of atomic charges =     0.000000

 -----------------------------------------------------------------
                    Cartesian Multipole Moments
 -----------------------------------------------------------------
    Charge (ESU x 10^10)
                -0.0000
    Dipole Moment (Debye)
         X       0.1176      Y      -0.2737      Z      -0.9129
       Tot       0.9603
    Quadrupole Moments (Debye-Ang)
        XX    -153.0733     XY       0.5149     YY    -156.5072
        XZ       0.0961     YZ      -1.0891     ZZ    -159.3105
    Octopole Moments (Debye-Ang^2)
       XXX    -242.0553    XXY     -15.6231    XYY     -69.3113
       YYY     -24.8915    XXZ       5.4545    XYZ      -2.1762
       YYZ       5.7298    XZZ     -73.6391    YZZ      -2.6635
       ZZZ      31.7801
    Hexadecapole Moments (Debye-Ang^3)
      XXXX   -5971.7544   XXXY      78.3693   XXYY   -1229.5805
      XYYY      75.6527   YYYY   -1542.4160   XXXZ    1475.4681
      XXYZ     -44.3709   XYYZ     473.4936   YYYZ    -151.5861
      XXZZ   -1687.9145   XYZZ      51.6519   YYZZ    -932.0027
      XZZZ    1475.0604   YZZZ    -124.7276   ZZZZ   -4082.1449
 -----------------------------------------------------------------
 Calculating analytic gradient of the SCF energy
 Gradient of SCF Energy
            1           2           3           4           5           6
    1  -0.0001671   0.0000726  -0.0000399  -0.0000039   0.0000946   0.0000896
    2   0.0000354  -0.0000537  -0.0000008  -0.0000008   0.0000134   0.0000009
    3   0.0001327  -0.0001022   0.0001325  -0.0000468  -0.0000023  -0.0000507
            7           8           9          10          11          12
    1  -0.0000078   0.0000040  -0.0000075   0.0000847   0.0000386   0.0002090
    2   0.0000026  -0.0000033   0.0000073   0.0000148   0.0001478  -0.0000756
    3   0.0000358   0.0000236   0.0000405   0.0000093  -0.0000224  -0.0001287
           13          14          15          16          17          18
    1  -0.0000691  -0.0000060  -0.0000059   0.0000219  -0.0001155   0.0000196
    2   0.0001287   0.0000434   0.0000471   0.0000093  -0.0000073  -0.0000099
    3   0.0000697   0.0000379  -0.0000184  -0.0000115   0.0000453  -0.0000418
           19          20          21          22
    1   0.0000097   0.0000006  -0.0001039  -0.0001184
    2  -0.0000515  -0.0000191  -0.0001237  -0.0001049
    3  -0.0000029  -0.0000399   0.0000199  -0.0000797
 Max gradient component =       2.090E-04
 RMS gradient           =       6.969E-05
 Gradient time:  CPU 306.16 s  wall 306.20 s
 Geometry Optimization Parameters
   NAtoms,    NIC,     NZ,  NCons,   NDum,   NFix, NCnnct, MaxDiis
       22     171      22       0       0       0       0       0

 Cartesian Hessian Update
 Hessian updated using BFGS update


** GEOMETRY OPTIMIZATION IN DELOCALIZED INTERNAL COORDINATES **
   Searching for a Minimum

   Optimization Cycle:  16

                       Coordinates (Angstroms)
     ATOM                X               Y               Z
      1  C         0.0049114954    0.0014706583    0.0161316505
      2  C        -0.0388243537    0.4197797085    1.3539680528
      3  Cl        1.4419995652    0.9303911830    2.1183518200
      4  C        -1.2366991297    0.4341162490    2.0829775889
      5  Cl       -1.2649001846    0.9520843409    3.7394130308
      6  C        -2.4126682738    0.0185171626    1.4467245896
      7  Cl       -3.9386762560    0.0078094762    2.2906516729
      8  C        -2.3953797388   -0.3975988187    0.1219573838
      9  H        -3.3104480031   -0.7145970852   -0.3573352525
     10  C        -1.1962529810   -0.4021674619   -0.5751078485
     11  Cl       -1.2158815089   -0.9325155800   -2.2435391010
     12  C         1.2840172402   -0.0206367034   -0.7471086093
     13  C         2.1266494586   -1.1398186694   -0.7329854646
     14  Cl        1.6837060638   -2.5454222530    0.2143172914
     15  C         3.3164293938   -1.1882176853   -1.4501330743
     16  H         3.9427967032   -2.0680335525   -1.4164630458
     17  C         3.6749234589   -0.0817613219   -2.2094923880
     18  Cl        5.1672401671   -0.1214968068   -3.1261982478
     19  C         2.8775037690    1.0546377742   -2.2602722645
     20  H         3.1641894340    1.9103858608   -2.8549309712
     21  C         1.6954933785    1.0668157128   -1.5282430861
     22  Cl        0.7006595982    2.5065758284   -1.6023067238
   Point Group: c1    Number of degrees of freedom:    60


   Energy is  -3680.751924313

 Hessian updated using BFGS update

 60 Hessian modes will be used to form the next step
  Hessian Eigenvalues:
     0.001561    0.016318    0.017508    0.020485    0.020578    0.020685
     0.021692    0.022751    0.022779    0.023560    0.024090    0.024091
     0.024114    0.024115    0.024135    0.024140    0.024142    0.024157
     0.055186    0.096439    0.101141    0.159994    0.159997    0.160017
     0.215581    0.223217    0.227269    0.231558    0.236219    0.237376
     0.239362    0.249953    0.249993    0.250001    0.250038    0.250796
     0.251238    0.287935    0.288664    0.290309    0.292934    0.301034
     0.301191    0.301393    0.317285    0.356665    0.356666    0.356693
     0.402722    0.407881    0.418093    0.425163    0.457099    0.458679
     0.466722    0.471525    0.478202    0.478403    0.479163    0.479855

 Minimum search - taking simple RFO step
 Searching for Lamda that Minimizes Along All modes
 Value Taken    Lamda =  -0.00003639
 Step Taken.  Stepsize is  0.145878

                             Maximum     Tolerance    Cnvgd?
         Gradient           0.000294      0.000300     YES
         Displacement       0.106112      0.001200      NO
         Energy change     -0.000139      0.000001      NO


 New Cartesian Coordinates Obtained by Inverse Iteration

 Displacement from previous Coordinates is:  0.207294
 ----------------------------------------------------------------
             Standard Nuclear Orientation (Angstroms)
    I     Atom           X                Y                Z
 ----------------------------------------------------------------
    1      C       0.0054368869     0.0004153648     0.0167789977
    2      C      -0.0408595076     0.4335974982     1.3495508761
    3      Cl      1.4381637547     0.9622249014     2.1056212322
    4      C      -1.2391049454     0.4487706594     2.0783625118
    5      Cl     -1.2723451961     0.9860313254     3.7285752368
    6      C      -2.4122114010     0.0178727584     1.4465997391
    7      Cl     -3.9384529712     0.0075473321     2.2900055718
    8      C      -2.3918844534    -0.4135717015     0.1266030497
    9      H      -3.3046101165    -0.7422893665    -0.3492608410
   10      C      -1.1925891564    -0.4179245457    -0.5701701420
   11      Cl     -1.2071745855    -0.9666937427    -2.2329433901
   12      C       1.2841083406    -0.0209665474    -0.7460757463
   13      C       2.1182867144    -1.1467229742    -0.7462615787
   14      Cl      1.6654665311    -2.5606247021     0.1848052003
   15      C       3.3076083004    -1.1947668300    -1.4642743131
   16      H       3.9275451619    -2.0794493187    -1.4413740284
   17      C       3.6739592792    -0.0813844330    -2.2099941721
   18      Cl      5.1656026461    -0.1204883176    -3.1276519698
   19      C       2.8847745215     1.0615687840    -2.2462151309
   20      H       3.1773255677     1.9226098860    -2.8302695559
   21      C       1.7032182845     1.0733485849    -1.5134274677
   22      Cl      0.7185256403     2.5212134015    -1.5686070763
 ----------------------------------------------------------------
 Nuclear Repulsion Energy =        2393.64134763 hartrees
 There are       97 alpha and       97 beta electrons
 Applying Cartesian multipole field
    Component          Value
    ---------          -----
     (2,0,0)        1.00000E-12
     (0,2,0)        2.00000E-11
     (0,0,2)       -3.00000E-11
 Nucleus-field energy     =    -0.0000000643 hartrees
 Requested basis set is 6-311++G(d,p)
 There are 178 shells and 495 basis functions
 A cutoff of  1.0D-15 yielded  11761 shell pairs
 There are    100681 function pairs (    108307 Cartesian)
 Smallest overlap matrix eigenvalue = 8.53E-08
 Linear dependence detected in AO basis
 Number of orthogonalized atomic orbitals = 490
 Maximum deviation from orthogonality = 3.614E-10
 Guess from superposition of atomic densities
 Warning:  Energy on first SCF cycle will be non-variational
 SAD guess density has 194.000000 electrons

 -----------------------------------------------------------------------
  General SCF calculation program by
  Eric Jon Sundstrom, Paul Horn, Yuezhi Mao, Dmitri Zuev, Alec White,
  David Stuck, Shaama M.S., Shane Yost, Joonho Lee, David Small,
  Daniel Levine, Susi Lehtola, Hugh Burton, Evgeny Epifanovsky,
  Bang C. Huynh
 -----------------------------------------------------------------------
 Exchange:     0.2000 Hartree-Fock + 0.0800 Slater + 0.7200 B88
 Correlation:  0.1900 VWN1RPA + 0.8100 LYP
 Using SG-1 standard quadrature grid
 A restricted SCF calculation will be
 performed using DIIS
 SCF converges when DIIS error is below 1.0e-08
 ---------------------------------------
  Cycle       Energy         DIIS error
 ---------------------------------------
    1   -3685.2003805264      2.73e-02  
    2   -3680.6308954163      2.01e-03  
    3   -3680.5615002208      2.43e-03  
    4   -3680.7439641411      4.95e-04  
    5   -3680.7499945136      2.50e-04  
    6   -3680.7516729918      9.35e-05  
    7   -3680.7519140737      3.02e-05  
    8   -3680.7519390652      9.29e-06  
    9   -3680.7519412813      3.91e-06  
   10   -3680.7519417651      7.29e-07  
   11   -3680.7519417797      1.99e-07  
   12   -3680.7519417812      9.02e-08  
   13   -3680.7519417810      2.43e-08  
   14   -3680.7519417810      6.13e-09  Convergence criterion met
 ---------------------------------------
 SCF time:   CPU 840.71s  wall 841.00s 
 SCF   energy in the final basis set =    -3680.7519417810
 Total energy in the final basis set =    -3680.7519417810

 --------------------------------------------------------------

                    Orbital Energies (a.u.)
 --------------------------------------------------------------

 Alpha MOs
 -- Occupied --
********-101.5803-101.5800-101.5788-101.5778-101.5777-101.5777 -10.2831
-10.2806 -10.2798 -10.2765 -10.2765 -10.2763 -10.2739 -10.2423 -10.2389
-10.2242 -10.2204 -10.2203  -9.4954  -9.4951  -9.4946  -9.4935  -9.4925
 -9.4924  -9.4922  -7.2603  -7.2600  -7.2596  -7.2582  -7.2573  -7.2572
 -7.2570  -7.2503  -7.2499  -7.2495  -7.2494  -7.2491  -7.2487  -7.2483
 -7.2479  -7.2474  -7.2472  -7.2470  -7.2468  -7.2467  -7.2467  -0.9650
 -0.9457  -0.9139  -0.9083  -0.9010  -0.8976  -0.8745  -0.8409  -0.8372
 -0.8034  -0.7694  -0.7588  -0.7433  -0.6583  -0.6412  -0.6405  -0.6192
 -0.5623  -0.5512  -0.5386  -0.5255  -0.4971  -0.4886  -0.4722  -0.4714
 -0.4691  -0.4607  -0.4503  -0.4403  -0.4247  -0.4178  -0.4140  -0.4027
 -0.3916  -0.3867  -0.3842  -0.3586  -0.3579  -0.3470  -0.3454  -0.3451
 -0.3419  -0.3345  -0.3301  -0.3290  -0.3227  -0.2802  -0.2781  -0.2771
 -0.2699
 -- Virtual --
 -0.0640  -0.0614  -0.0592  -0.0547  -0.0492  -0.0328  -0.0096  -0.0029
  0.0030   0.0090   0.0101   0.0108   0.0115   0.0216   0.0259   0.0375
  0.0411   0.0452   0.0465   0.0545   0.0597   0.0611   0.0659   0.0707
  0.0739   0.0827   0.0843   0.0856   0.0864   0.0903   0.0932   0.0988
  0.1002   0.1018   0.1089   0.1104   0.1121   0.1124   0.1158   0.1176
  0.1223   0.1228   0.1277   0.1282   0.1297   0.1352   0.1398   0.1446
  0.1454   0.1488   0.1513   0.1586   0.1614   0.1651   0.1667   0.1692
  0.1719   0.1783   0.1864   0.1904   0.1949   0.1978   0.1988   0.1992
  0.2120   0.2182   0.2192   0.2226   0.2287   0.2305   0.2331   0.2386
  0.2412   0.2418   0.2453   0.2534   0.2567   0.2611   0.2618   0.2659
  0.2662   0.2676   0.2725   0.2767   0.2783   0.2816   0.2878   0.2934
  0.2952   0.2985   0.3063   0.3112   0.3117   0.3142   0.3228   0.3396
  0.3422   0.3522   0.3714   0.3899   0.3916   0.3973   0.4326   0.4342
  0.4417   0.4444   0.4487   0.4514   0.4587   0.4604   0.4631   0.4714
  0.4762   0.4770   0.4858   0.4989   0.5004   0.5024   0.5086   0.5107
  0.5146   0.5243   0.5383   0.5389   0.5516   0.5577   0.5681   0.5734
  0.5747   0.5820   0.5913   0.5939   0.6048   0.6057   0.6095   0.6152
  0.6261   0.6290   0.6345   0.6377   0.6419   0.6514   0.6570   0.6656
  0.6773   0.6806   0.6887   0.6930   0.7012   0.7096   0.7170   0.7759
  0.7811   0.8025   0.8127   0.8179   0.8204   0.8276   0.8319   0.8325
  0.8360   0.8363   0.8397   0.8428   0.8432   0.8496   0.8509   0.8549
  0.8560   0.8589   0.8646   0.8685   0.8741   0.8767   0.8932   0.8946
  0.8996   0.9026   0.9136   0.9139   0.9185   0.9233   0.9352   0.9426
  0.9447   0.9526   0.9554   0.9601   0.9613   0.9703   0.9710   0.9754
  0.9774   0.9828   0.9970   0.9983   1.0231   1.0243   1.0358   1.0513
  1.0602   1.0627   1.0698   1.1028   1.1348   1.1587   1.1814   1.1838
  1.1938   1.2116   1.2220   1.2293   1.2383   1.2385   1.2446   1.2596
  1.2730   1.2845   1.2930   1.2945   1.3024   1.3168   1.3211   1.3293
  1.3531   1.3738   1.3858   1.4374   1.4568   1.4779   1.4798   1.5070
  1.5466   1.5497   1.5567   1.5754   1.5815   1.5926   1.5984   1.6163
  1.6439   1.6875   1.7204   1.7258   1.7655   1.7860   1.7935   1.8076
  1.8125   1.8229   1.8322   1.8515   1.8520   1.8698   1.9155   1.9246
  1.9295   1.9457   1.9648   1.9756   1.9941   2.0362   2.0447   2.0614
  2.0712   2.0851   2.1219   2.1723   2.2068   2.2260   2.2311   2.2399
  2.2441   2.2452   2.2604   2.2705   2.2788   2.3024   2.3100   2.3185
  2.3213   2.3421   2.3924   2.3933   2.4140   2.4240   2.4312   2.4403
  2.4620   2.4738   2.4785   2.5039   2.5194   2.5326   2.5396   2.5592
  2.5603   2.5688   2.6057   2.6317   2.6562   2.6690   2.6783   2.6943
  2.7080   2.7140   2.7171   2.7359   2.7480   2.7591   2.7658   2.7932
  2.8105   2.8155   2.8256   2.8790   2.9550   2.9626   3.0569   3.0872
  3.0926   3.1096   3.1139   3.1233   3.1435   3.1823   3.2177   3.2188
  3.2451   3.2716   3.3243   3.3968   3.4525   3.5249   3.6083   3.6747
  3.7007   3.7400   3.7806   3.8940   3.9695   4.0327   4.0829   4.3336
  4.8002   4.8017   9.7574   9.7685   9.7929   9.7998   9.8094   9.8629
  9.8718  23.3332  23.4949  23.8147  23.8408  23.8472  23.8635  23.9266
 23.9423  24.0352  24.0617  24.0868  24.1117  25.7680  25.7869  25.8141
 25.8509  25.9427  25.9507  26.0017  26.0997  26.1178  26.1494  26.2384
 26.3447  26.3665  26.3999  26.5079  26.5968  26.6664  26.6857  26.6927
 26.8339  27.1346 215.7492 215.7612 215.7894 215.7982 215.8094 215.8793
215.8844
 --------------------------------------------------------------

          Ground-State Mulliken Net Atomic Charges

     Atom                 Charge (a.u.)
  ----------------------------------------
      1 C                    -0.195714
      2 C                    -1.620814
      3 Cl                    0.603870
      4 C                     0.816319
      5 Cl                    0.590331
      6 C                    -0.162648
      7 Cl                    0.574885
      8 C                    -0.537938
      9 H                     0.237199
     10 C                    -0.800652
     11 Cl                    0.455066
     12 C                    -0.341300
     13 C                    -0.657985
     14 Cl                    0.417387
     15 C                    -0.233097
     16 H                     0.237802
     17 C                     0.347203
     18 Cl                    0.510612
     19 C                    -0.235936
     20 H                     0.237653
     21 C                    -0.659529
     22 Cl                    0.417285
  ----------------------------------------
  Sum of atomic charges =     0.000000

 -----------------------------------------------------------------
                    Cartesian Multipole Moments
 -----------------------------------------------------------------
    Charge (ESU x 10^10)
                -0.0000
    Dipole Moment (Debye)
         X       0.1186      Y      -0.2826      Z      -0.9100
       Tot       0.9602
    Quadrupole Moments (Debye-Ang)
        XX    -153.0892     XY       0.5757     YY    -156.4597
        XZ       0.0558     YZ      -1.0632     ZZ    -159.3369
    Octopole Moments (Debye-Ang^2)
       XXX    -241.9149    XXY     -15.9396    XYY     -69.1742
       YYY     -25.9433    XXZ       5.5110    XYZ      -2.0955
       YYZ       5.7802    XZZ     -73.6671    YZZ      -3.1376
       ZZZ      32.2638
    Hexadecapole Moments (Debye-Ang^3)
      XXXX   -5965.8213   XXXY      74.6400   XXYY   -1232.5077
      XYYY      70.4823   YYYY   -1571.3747   XXXZ    1480.1075
      XXYZ     -49.2354   XYYZ     474.7820   YYYZ    -166.7720
      XXZZ   -1682.4502   XYZZ      49.2358   YYZZ    -932.2735
      XZZZ    1480.7642   YZZZ    -139.0443   ZZZZ   -4059.2447
 -----------------------------------------------------------------
 Calculating analytic gradient of the SCF energy
 Gradient of SCF Energy
            1           2           3           4           5           6
    1  -0.0000129   0.0001504   0.0001778  -0.0000412  -0.0000661  -0.0000290
    2   0.0000148  -0.0000752   0.0000832   0.0000108   0.0000093   0.0000047
    3   0.0000690  -0.0002285  -0.0001071   0.0000557   0.0000555   0.0000613
            7           8           9          10          11          12
    1   0.0000064  -0.0000252   0.0000081   0.0001618   0.0001238  -0.0000056
    2   0.0000157  -0.0000139  -0.0000012   0.0000200   0.0000484   0.0000802
    3   0.0000293  -0.0000214   0.0000211   0.0000721  -0.0000958   0.0000444
           13          14          15          16          17          18
    1  -0.0001007  -0.0000997   0.0000398  -0.0000044   0.0000204  -0.0000019
    2   0.0000210  -0.0001711  -0.0000372   0.0000001  -0.0000157  -0.0000068
    3  -0.0000417   0.0001224   0.0000059   0.0000133  -0.0000291  -0.0000294
           19          20          21          22
    1  -0.0000252  -0.0000300  -0.0000822  -0.0001644
    2   0.0000398  -0.0000073  -0.0000650   0.0000451
    3  -0.0000534  -0.0000267   0.0000847  -0.0000016
 Max gradient component =       2.285E-04
 RMS gradient           =       7.270E-05
 Gradient time:  CPU 303.21 s  wall 303.26 s
 Geometry Optimization Parameters
   NAtoms,    NIC,     NZ,  NCons,   NDum,   NFix, NCnnct, MaxDiis
       22     171      22       0       0       0       0       0

 Cartesian Hessian Update
 Hessian updated using BFGS update


** GEOMETRY OPTIMIZATION IN DELOCALIZED INTERNAL COORDINATES **
   Searching for a Minimum

   Optimization Cycle:  17

                       Coordinates (Angstroms)
     ATOM                X               Y               Z
      1  C         0.0054368869    0.0004153648    0.0167789977
      2  C        -0.0408595076    0.4335974982    1.3495508761
      3  Cl        1.4381637547    0.9622249014    2.1056212322
      4  C        -1.2391049454    0.4487706594    2.0783625118
      5  Cl       -1.2723451961    0.9860313254    3.7285752368
      6  C        -2.4122114010    0.0178727584    1.4465997391
      7  Cl       -3.9384529712    0.0075473321    2.2900055718
      8  C        -2.3918844534   -0.4135717015    0.1266030497
      9  H        -3.3046101165   -0.7422893665   -0.3492608410
     10  C        -1.1925891564   -0.4179245457   -0.5701701420
     11  Cl       -1.2071745855   -0.9666937427   -2.2329433901
     12  C         1.2841083406   -0.0209665474   -0.7460757463
     13  C         2.1182867144   -1.1467229742   -0.7462615787
     14  Cl        1.6654665311   -2.5606247021    0.1848052003
     15  C         3.3076083004   -1.1947668300   -1.4642743131
     16  H         3.9275451619   -2.0794493187   -1.4413740284
     17  C         3.6739592792   -0.0813844330   -2.2099941721
     18  Cl        5.1656026461   -0.1204883176   -3.1276519698
     19  C         2.8847745215    1.0615687840   -2.2462151309
     20  H         3.1773255677    1.9226098860   -2.8302695559
     21  C         1.7032182845    1.0733485849   -1.5134274677
     22  Cl        0.7185256403    2.5212134015   -1.5686070763
   Point Group: c1    Number of degrees of freedom:    60


   Energy is  -3680.751941781

 Hessian updated using BFGS update

 60 Hessian modes will be used to form the next step
  Hessian Eigenvalues:
     0.001273    0.016312    0.017512    0.020560    0.020644    0.020750
     0.021752    0.022742    0.022855    0.023682    0.024090    0.024097
     0.024113    0.024116    0.024127    0.024137    0.024143    0.024150
     0.055282    0.100781    0.113589    0.159995    0.159996    0.160122
     0.215672    0.221319    0.229606    0.233522    0.236283    0.237353
     0.239586    0.249857    0.249996    0.249999    0.250008    0.250831
     0.256668    0.287940    0.290242    0.290613    0.293471    0.301038
     0.301263    0.301435    0.318034    0.356665    0.356665    0.356696
     0.402718    0.408429    0.418118    0.425774    0.457134    0.459115
     0.467172    0.471684    0.478202    0.478510    0.479170    0.482693

 Minimum search - taking simple RFO step
 Searching for Lamda that Minimizes Along All modes
 Value Taken    Lamda =  -0.00000668
 Step Taken.  Stepsize is  0.033042

                             Maximum     Tolerance    Cnvgd?
         Gradient           0.000420      0.000300      NO
         Displacement       0.023898      0.001200      NO
         Energy change     -0.000017      0.000001      NO


 New Cartesian Coordinates Obtained by Inverse Iteration

 Displacement from previous Coordinates is:  0.039504
 ----------------------------------------------------------------
             Standard Nuclear Orientation (Angstroms)
    I     Atom           X                Y                Z
 ----------------------------------------------------------------
    1      C       0.0049763356    -0.0000943865     0.0169001042
    2      C      -0.0426445186     0.4355172173     1.3493747592
    3      Cl      1.4341488832     0.9662087091     2.1076838201
    4      C      -1.2408751395     0.4514597155     2.0778099117
    5      Cl     -1.2738328136     0.9923593921     3.7267630172
    6      C      -2.4135534970     0.0183070186     1.4473548558
    7      Cl     -3.9396864459     0.0082604875     2.2909348824
    8      C      -2.3926617387    -0.4159525451     0.1285477540
    9      H      -3.3050797098    -0.7466981649    -0.3465274787
   10      C      -1.1935579230    -0.4205298834    -0.5685172034
   11      Cl     -1.2104048397    -0.9733374566    -2.2295784507
   12      C       1.2843520548    -0.0214699834    -0.7466914531
   13      C       2.1185319518    -1.1474525320    -0.7492442812
   14      Cl      1.6659730885    -2.5636825477     0.1773215085
   15      C       3.3076541968    -1.1952940606    -1.4675304477
   16      H       3.9265439374    -2.0807536039    -1.4465110825
   17      C       3.6754916796    -0.0810351683    -2.2107179066
   18      Cl      5.1672770951    -0.1196527500    -3.1281084520
   19      C       2.8874084310     1.0624311295    -2.2444272796
   20      H       3.1810029239     1.9245441708    -2.8263718415
   21      C       1.7054697978     1.0737011829    -1.5122878491
   22      Cl      0.7242555466     2.5234820757    -1.5657998839
 ----------------------------------------------------------------
 Nuclear Repulsion Energy =        2393.07721565 hartrees
 There are       97 alpha and       97 beta electrons
 Applying Cartesian multipole field
    Component          Value
    ---------          -----
     (2,0,0)        1.00000E-12
     (0,2,0)        2.00000E-11
     (0,0,2)       -3.00000E-11
 Nucleus-field energy     =    -0.0000000642 hartrees
 Requested basis set is 6-311++G(d,p)
 There are 178 shells and 495 basis functions
 A cutoff of  1.0D-15 yielded  11758 shell pairs
 There are    100675 function pairs (    108301 Cartesian)
 Smallest overlap matrix eigenvalue = 8.58E-08
 Linear dependence detected in AO basis
 Number of orthogonalized atomic orbitals = 490
 Maximum deviation from orthogonality = 5.751E-10
 Guess from superposition of atomic densities
 Warning:  Energy on first SCF cycle will be non-variational
 SAD guess density has 194.000000 electrons

 -----------------------------------------------------------------------
  General SCF calculation program by
  Eric Jon Sundstrom, Paul Horn, Yuezhi Mao, Dmitri Zuev, Alec White,
  David Stuck, Shaama M.S., Shane Yost, Joonho Lee, David Small,
  Daniel Levine, Susi Lehtola, Hugh Burton, Evgeny Epifanovsky,
  Bang C. Huynh
 -----------------------------------------------------------------------
 Exchange:     0.2000 Hartree-Fock + 0.0800 Slater + 0.7200 B88
 Correlation:  0.1900 VWN1RPA + 0.8100 LYP
 Using SG-1 standard quadrature grid
 A restricted SCF calculation will be
 performed using DIIS
 SCF converges when DIIS error is below 1.0e-08
 ---------------------------------------
  Cycle       Energy         DIIS error
 ---------------------------------------
    1   -3685.2007550204      2.73e-02  
    2   -3680.6309642639      2.01e-03  
    3   -3680.5618377175      2.43e-03  
    4   -3680.7440280638      4.93e-04  
    5   -3680.7500268589      2.48e-04  
    6   -3680.7516751107      9.34e-05  
    7   -3680.7519155606      3.00e-05  
    8   -3680.7519401437      9.30e-06  
    9   -3680.7519423675      3.91e-06  
   10   -3680.7519428508      7.29e-07  
   11   -3680.7519428658      1.99e-07  
   12   -3680.7519428665      9.01e-08  
   13   -3680.7519428667      2.42e-08  
   14   -3680.7519428670      6.11e-09  Convergence criterion met
 ---------------------------------------
 SCF time:   CPU 842.22s  wall 843.00s 
 SCF   energy in the final basis set =    -3680.7519428670
 Total energy in the final basis set =    -3680.7519428670

 --------------------------------------------------------------

                    Orbital Energies (a.u.)
 --------------------------------------------------------------

 Alpha MOs
 -- Occupied --
********-101.5803-101.5800-101.5788-101.5778-101.5777-101.5777 -10.2832
-10.2806 -10.2797 -10.2765 -10.2765 -10.2763 -10.2738 -10.2426 -10.2391
-10.2242 -10.2203 -10.2203  -9.4954  -9.4951  -9.4946  -9.4935  -9.4925
 -9.4924  -9.4922  -7.2603  -7.2600  -7.2596  -7.2582  -7.2572  -7.2572
 -7.2570  -7.2503  -7.2499  -7.2495  -7.2494  -7.2491  -7.2487  -7.2483
 -7.2479  -7.2473  -7.2472  -7.2470  -7.2468  -7.2467  -7.2467  -0.9650
 -0.9457  -0.9139  -0.9083  -0.9011  -0.8977  -0.8745  -0.8409  -0.8372
 -0.8033  -0.7693  -0.7588  -0.7434  -0.6584  -0.6411  -0.6405  -0.6193
 -0.5622  -0.5512  -0.5386  -0.5255  -0.4971  -0.4887  -0.4722  -0.4714
 -0.4691  -0.4607  -0.4503  -0.4403  -0.4246  -0.4178  -0.4140  -0.4027
 -0.3916  -0.3867  -0.3843  -0.3586  -0.3580  -0.3470  -0.3453  -0.3451
 -0.3418  -0.3344  -0.3301  -0.3290  -0.3226  -0.2802  -0.2780  -0.2772
 -0.2699
 -- Virtual --
 -0.0640  -0.0613  -0.0592  -0.0546  -0.0492  -0.0327  -0.0096  -0.0029
  0.0031   0.0090   0.0102   0.0108   0.0115   0.0216   0.0259   0.0375
  0.0411   0.0451   0.0465   0.0545   0.0597   0.0611   0.0659   0.0707
  0.0739   0.0828   0.0843   0.0856   0.0864   0.0903   0.0933   0.0988
  0.1001   0.1017   0.1088   0.1104   0.1121   0.1124   0.1157   0.1176
  0.1222   0.1228   0.1277   0.1282   0.1297   0.1352   0.1398   0.1446
  0.1454   0.1488   0.1514   0.1585   0.1615   0.1650   0.1667   0.1691
  0.1720   0.1783   0.1863   0.1903   0.1949   0.1977   0.1989   0.1991
  0.2120   0.2181   0.2192   0.2226   0.2287   0.2305   0.2331   0.2385
  0.2412   0.2418   0.2452   0.2534   0.2568   0.2610   0.2618   0.2658
  0.2662   0.2675   0.2725   0.2768   0.2782   0.2815   0.2879   0.2935
  0.2949   0.2984   0.3061   0.3112   0.3116   0.3140   0.3227   0.3396
  0.3423   0.3523   0.3714   0.3899   0.3916   0.3974   0.4325   0.4341
  0.4416   0.4444   0.4487   0.4513   0.4589   0.4604   0.4628   0.4714
  0.4762   0.4769   0.4858   0.4989   0.5003   0.5026   0.5085   0.5105
  0.5147   0.5243   0.5383   0.5389   0.5516   0.5577   0.5681   0.5731
  0.5745   0.5820   0.5910   0.5940   0.6048   0.6057   0.6094   0.6151
  0.6260   0.6291   0.6346   0.6375   0.6420   0.6515   0.6570   0.6657
  0.6776   0.6806   0.6886   0.6928   0.7012   0.7094   0.7172   0.7755
  0.7811   0.8024   0.8129   0.8181   0.8204   0.8276   0.8320   0.8326
  0.8360   0.8362   0.8397   0.8429   0.8432   0.8497   0.8509   0.8548
  0.8559   0.8591   0.8645   0.8684   0.8740   0.8769   0.8935   0.8946
  0.8998   0.9027   0.9133   0.9138   0.9186   0.9233   0.9351   0.9425
  0.9448   0.9526   0.9555   0.9599   0.9609   0.9703   0.9708   0.9754
  0.9772   0.9827   0.9969   0.9982   1.0230   1.0242   1.0357   1.0513
  1.0600   1.0621   1.0699   1.1024   1.1350   1.1587   1.1815   1.1837
  1.1937   1.2115   1.2220   1.2294   1.2382   1.2385   1.2445   1.2596
  1.2730   1.2847   1.2934   1.2948   1.3027   1.3167   1.3206   1.3294
  1.3526   1.3734   1.3855   1.4375   1.4569   1.4781   1.4797   1.5071
  1.5464   1.5498   1.5566   1.5753   1.5807   1.5926   1.5985   1.6154
  1.6437   1.6875   1.7203   1.7258   1.7656   1.7861   1.7931   1.8079
  1.8125   1.8232   1.8318   1.8515   1.8519   1.8697   1.9152   1.9241
  1.9297   1.9457   1.9649   1.9756   1.9938   2.0362   2.0447   2.0615
  2.0712   2.0851   2.1219   2.1721   2.2068   2.2260   2.2312   2.2400
  2.2445   2.2450   2.2603   2.2705   2.2790   2.3022   2.3098   2.3184
  2.3211   2.3420   2.3923   2.3937   2.4141   2.4242   2.4307   2.4404
  2.4622   2.4734   2.4784   2.5032   2.5193   2.5328   2.5395   2.5593
  2.5603   2.5688   2.6056   2.6316   2.6557   2.6690   2.6782   2.6942
  2.7080   2.7142   2.7169   2.7360   2.7479   2.7591   2.7657   2.7927
  2.8105   2.8154   2.8256   2.8787   2.9547   2.9623   3.0564   3.0872
  3.0924   3.1092   3.1135   3.1232   3.1433   3.1820   3.2177   3.2187
  3.2449   3.2714   3.3244   3.3966   3.4525   3.5247   3.6083   3.6745
  3.7007   3.7401   3.7807   3.8931   3.9691   4.0324   4.0829   4.3343
  4.8002   4.8013   9.7574   9.7685   9.7927   9.7998   9.8094   9.8632
  9.8711  23.3332  23.4942  23.8143  23.8409  23.8469  23.8635  23.9259
 23.9425  24.0356  24.0615  24.0868  24.1113  25.7678  25.7867  25.8141
 25.8509  25.9425  25.9505  26.0014  26.0996  26.1179  26.1499  26.2390
 26.3440  26.3667  26.3988  26.5076  26.5970  26.6665  26.6860  26.6918
 26.8336  27.1335 215.7491 215.7612 215.7892 215.7982 215.8094 215.8784
215.8847
 --------------------------------------------------------------

          Ground-State Mulliken Net Atomic Charges

     Atom                 Charge (a.u.)
  ----------------------------------------
      1 C                    -0.198089
      2 C                    -1.612854
      3 Cl                    0.605243
      4 C                     0.814409
      5 Cl                    0.590270
      6 C                    -0.168747
      7 Cl                    0.574682
      8 C                    -0.539469
      9 H                     0.237272
     10 C                    -0.800809
     11 Cl                    0.455872
     12 C                    -0.341995
     13 C                    -0.657906
     14 Cl                    0.418581
     15 C                    -0.232036
     16 H                     0.237827
     17 C                     0.346523
     18 Cl                    0.510130
     19 C                    -0.236072
     20 H                     0.237649
     21 C                    -0.658432
     22 Cl                    0.417953
  ----------------------------------------
  Sum of atomic charges =     0.000000

 -----------------------------------------------------------------
                    Cartesian Multipole Moments
 -----------------------------------------------------------------
    Charge (ESU x 10^10)
                 0.0000
    Dipole Moment (Debye)
         X       0.1190      Y      -0.2842      Z      -0.9087
       Tot       0.9595
    Quadrupole Moments (Debye-Ang)
        XX    -153.0928     XY       0.5874     YY    -156.4507
        XZ       0.0534     YZ      -1.0550     ZZ    -159.3389
    Octopole Moments (Debye-Ang^2)
       XXX    -241.8456    XXY     -15.9945    XYY     -69.1345
       YYY     -26.0931    XXZ       5.4981    XYZ      -2.0717
       YYZ       5.7816    XZZ     -73.6184    YZZ      -3.2051
       ZZZ      32.3380
    Hexadecapole Moments (Debye-Ang^3)
      XXXX   -5970.5025   XXXY      74.1772   XXYY   -1234.0142
      XYYY      69.7956   YYYY   -1576.1043   XXXZ    1482.0156
      XXYZ     -50.1043   XYYZ     475.4582   YYYZ    -169.4552
      XXZZ   -1682.8490   XYZZ      48.9344   YYZZ    -932.7054
      XZZZ    1483.2398   YZZZ    -141.4712   ZZZZ   -4057.9051
 -----------------------------------------------------------------
 Calculating analytic gradient of the SCF energy
 Gradient of SCF Energy
            1           2           3           4           5           6
    1  -0.0000349  -0.0000297  -0.0001268  -0.0000124   0.0000591   0.0000851
    2  -0.0000019   0.0000106   0.0000917   0.0000012   0.0000094   0.0000109
    3   0.0000618   0.0000679   0.0001203  -0.0000416  -0.0000173  -0.0000153
            7           8           9          10          11          12
    1   0.0000059   0.0000207  -0.0000077  -0.0000989  -0.0000534   0.0000688
    2   0.0000097  -0.0000125  -0.0000032  -0.0000251   0.0000486  -0.0000259
    3   0.0000311   0.0000227   0.0000343   0.0000026   0.0000858  -0.0000510
           13          14          15          16          17          18
    1   0.0000634   0.0000821  -0.0000280   0.0000112  -0.0000736  -0.0000002
    2   0.0000143  -0.0000103   0.0000182   0.0000088  -0.0000009  -0.0000061
    3   0.0000120  -0.0001143  -0.0000298  -0.0000105   0.0000209  -0.0000296
           19          20          21          22
    1   0.0000076  -0.0000033  -0.0000162   0.0000812
    2  -0.0000323  -0.0000177  -0.0000243  -0.0000632
    3   0.0000093  -0.0000308  -0.0000641  -0.0000643
 Max gradient component =       1.268E-04
 RMS gradient           =       4.814E-05
 Gradient time:  CPU 305.46 s  wall 305.51 s
 Geometry Optimization Parameters
   NAtoms,    NIC,     NZ,  NCons,   NDum,   NFix, NCnnct, MaxDiis
       22     171      22       0       0       0       0       0

 Cartesian Hessian Update
 Hessian updated using BFGS update


** GEOMETRY OPTIMIZATION IN DELOCALIZED INTERNAL COORDINATES **
   Searching for a Minimum

   Optimization Cycle:  18

                       Coordinates (Angstroms)
     ATOM                X               Y               Z
      1  C         0.0049763356   -0.0000943865    0.0169001042
      2  C        -0.0426445186    0.4355172173    1.3493747592
      3  Cl        1.4341488832    0.9662087091    2.1076838201
      4  C        -1.2408751395    0.4514597155    2.0778099117
      5  Cl       -1.2738328136    0.9923593921    3.7267630172
      6  C        -2.4135534970    0.0183070186    1.4473548558
      7  Cl       -3.9396864459    0.0082604875    2.2909348824
      8  C        -2.3926617387   -0.4159525451    0.1285477540
      9  H        -3.3050797098   -0.7466981649   -0.3465274787
     10  C        -1.1935579230   -0.4205298834   -0.5685172034
     11  Cl       -1.2104048397   -0.9733374566   -2.2295784507
     12  C         1.2843520548   -0.0214699834   -0.7466914531
     13  C         2.1185319518   -1.1474525320   -0.7492442812
     14  Cl        1.6659730885   -2.5636825477    0.1773215085
     15  C         3.3076541968   -1.1952940606   -1.4675304477
     16  H         3.9265439374   -2.0807536039   -1.4465110825
     17  C         3.6754916796   -0.0810351683   -2.2107179066
     18  Cl        5.1672770951   -0.1196527500   -3.1281084520
     19  C         2.8874084310    1.0624311295   -2.2444272796
     20  H         3.1810029239    1.9245441708   -2.8263718415
     21  C         1.7054697978    1.0737011829   -1.5122878491
     22  Cl        0.7242555466    2.5234820757   -1.5657998839
   Point Group: c1    Number of degrees of freedom:    60


   Energy is  -3680.751942867

 Hessian updated using BFGS update

 60 Hessian modes will be used to form the next step
  Hessian Eigenvalues:
     0.001373    0.016266    0.017501    0.020569    0.020665    0.021014
     0.021795    0.022590    0.022830    0.023738    0.024057    0.024090
     0.024105    0.024115    0.024117    0.024136    0.024142    0.024151
     0.055219    0.098758    0.150817    0.159992    0.159996    0.161367
     0.215673    0.225056    0.228604    0.235775    0.237151    0.238544
     0.242591    0.249028    0.249973    0.249999    0.250024    0.250833
     0.266257    0.287928    0.290116    0.292757    0.300071    0.301020
     0.301232    0.305156    0.330209    0.356664    0.356665    0.356699
     0.404499    0.409369    0.418282    0.427297    0.457159    0.458912
     0.467324    0.472479    0.478205    0.478353    0.479176    0.489154

 Minimum search - taking simple RFO step
 Searching for Lamda that Minimizes Along All modes
 Value Taken    Lamda =  -0.00000211
 Step Taken.  Stepsize is  0.012359

                             Maximum     Tolerance    Cnvgd?
         Gradient           0.000314      0.000300      NO
         Displacement       0.008866      0.001200      NO
         Energy change     -0.000001      0.000001      NO


 New Cartesian Coordinates Obtained by Inverse Iteration

 Displacement from previous Coordinates is:  0.013628
 ----------------------------------------------------------------
             Standard Nuclear Orientation (Angstroms)
    I     Atom           X                Y                Z
 ----------------------------------------------------------------
    1      C       0.0050747399    -0.0000618596     0.0166241940
    2      C      -0.0418911439     0.4348709188     1.3491797575
    3      Cl      1.4360150153     0.9643608356     2.1064706890
    4      C      -1.2400300790     0.4507568492     2.0778499641
    5      Cl     -1.2728136435     0.9907937007     3.7271069116
    6      C      -2.4129656658     0.0183293460     1.4470661142
    7      Cl     -3.9390555138     0.0081842996     2.2906961572
    8      C      -2.3924016480    -0.4151669306     0.1278869403
    9      H      -3.3049511311    -0.7453214443    -0.3473429921
   10      C      -1.1932989133    -0.4198424051    -0.5692005651
   11      Cl     -1.2092881836    -0.9715661629    -2.2307664933
   12      C       1.2840891343    -0.0214745106    -0.7466948459
   13      C       2.1182574735    -1.1473253243    -0.7483725440
   14      Cl      1.6652925475    -2.5626117301     0.1797567641
   15      C       3.3075472097    -1.1951279749    -1.4664072392
   16      H       3.9267361520    -2.0803671504    -1.4448515749
   17      C       3.6750055994    -0.0809914445    -2.2102020452
   18      Cl      5.1668898359    -0.1195951641    -3.1274033451
   19      C       2.8865165786     1.0623226159    -2.2447216050
   20      H       3.1798416465     1.9242298936    -2.8271072067
   21      C       1.7045624538     1.0735610676    -1.5125984108
   22      Cl      0.7216568317     2.5223605910    -1.5665916215
 ----------------------------------------------------------------
 Nuclear Repulsion Energy =        2393.34432450 hartrees
 There are       97 alpha and       97 beta electrons
 Applying Cartesian multipole field
    Component          Value
    ---------          -----
     (2,0,0)        1.00000E-12
     (0,2,0)        2.00000E-11
     (0,0,2)       -3.00000E-11
 Nucleus-field energy     =    -0.0000000642 hartrees
 Requested basis set is 6-311++G(d,p)
 There are 178 shells and 495 basis functions
 A cutoff of  1.0D-15 yielded  11759 shell pairs
 There are    100676 function pairs (    108302 Cartesian)
 Smallest overlap matrix eigenvalue = 8.55E-08
 Linear dependence detected in AO basis
 Number of orthogonalized atomic orbitals = 490
 Maximum deviation from orthogonality = 4.856E-10
 Guess from superposition of atomic densities
 Warning:  Energy on first SCF cycle will be non-variational
 SAD guess density has 194.000000 electrons

 -----------------------------------------------------------------------
  General SCF calculation program by
  Eric Jon Sundstrom, Paul Horn, Yuezhi Mao, Dmitri Zuev, Alec White,
  David Stuck, Shaama M.S., Shane Yost, Joonho Lee, David Small,
  Daniel Levine, Susi Lehtola, Hugh Burton, Evgeny Epifanovsky,
  Bang C. Huynh
 -----------------------------------------------------------------------
 Exchange:     0.2000 Hartree-Fock + 0.0800 Slater + 0.7200 B88
 Correlation:  0.1900 VWN1RPA + 0.8100 LYP
 Using SG-1 standard quadrature grid
 A restricted SCF calculation will be
 performed using DIIS
 SCF converges when DIIS error is below 1.0e-08
 ---------------------------------------
  Cycle       Energy         DIIS error
 ---------------------------------------
    1   -3685.2007272158      2.73e-02  
    2   -3680.6309344944      2.01e-03  
    3   -3680.5616850299      2.43e-03  
    4   -3680.7440007697      4.94e-04  
    5   -3680.7500133238      2.49e-04  
    6   -3680.7516756433      9.35e-05  
    7   -3680.7519164426      3.01e-05  
    8   -3680.7519412198      9.29e-06  
    9   -3680.7519434404      3.91e-06  
   10   -3680.7519439239      7.29e-07  
   11   -3680.7519439387      1.99e-07  
   12   -3680.7519439398      9.01e-08  
   13   -3680.7519439398      2.43e-08  
   14   -3680.7519439397      6.12e-09  Convergence criterion met
 ---------------------------------------
 SCF time:   CPU 860.62s  wall 861.00s 
 SCF   energy in the final basis set =    -3680.7519439397
 Total energy in the final basis set =    -3680.7519439397

 --------------------------------------------------------------

                    Orbital Energies (a.u.)
 --------------------------------------------------------------

 Alpha MOs
 -- Occupied --
********-101.5803-101.5800-101.5788-101.5778-101.5777-101.5777 -10.2831
-10.2806 -10.2797 -10.2765 -10.2764 -10.2763 -10.2739 -10.2425 -10.2390
-10.2242 -10.2204 -10.2203  -9.4954  -9.4951  -9.4946  -9.4935  -9.4925
 -9.4924  -9.4922  -7.2603  -7.2600  -7.2596  -7.2582  -7.2572  -7.2572
 -7.2570  -7.2503  -7.2499  -7.2495  -7.2494  -7.2491  -7.2487  -7.2483
 -7.2479  -7.2473  -7.2472  -7.2470  -7.2468  -7.2467  -7.2467  -0.9650
 -0.9457  -0.9139  -0.9083  -0.9011  -0.8976  -0.8745  -0.8409  -0.8372
 -0.8034  -0.7693  -0.7588  -0.7434  -0.6584  -0.6412  -0.6405  -0.6193
 -0.5623  -0.5512  -0.5386  -0.5255  -0.4971  -0.4886  -0.4722  -0.4714
 -0.4691  -0.4607  -0.4503  -0.4403  -0.4246  -0.4178  -0.4140  -0.4027
 -0.3916  -0.3867  -0.3842  -0.3586  -0.3580  -0.3470  -0.3454  -0.3451
 -0.3419  -0.3344  -0.3301  -0.3290  -0.3227  -0.2802  -0.2780  -0.2772
 -0.2699
 -- Virtual --
 -0.0640  -0.0613  -0.0592  -0.0547  -0.0492  -0.0327  -0.0096  -0.0029
  0.0030   0.0090   0.0102   0.0108   0.0115   0.0216   0.0259   0.0375
  0.0411   0.0451   0.0465   0.0545   0.0597   0.0611   0.0659   0.0707
  0.0739   0.0828   0.0843   0.0856   0.0864   0.0903   0.0932   0.0988
  0.1001   0.1018   0.1088   0.1104   0.1121   0.1124   0.1157   0.1176
  0.1222   0.1228   0.1277   0.1282   0.1297   0.1352   0.1398   0.1446
  0.1454   0.1488   0.1514   0.1585   0.1615   0.1651   0.1667   0.1691
  0.1720   0.1783   0.1864   0.1903   0.1949   0.1978   0.1989   0.1991
  0.2120   0.2182   0.2192   0.2226   0.2287   0.2305   0.2331   0.2385
  0.2412   0.2418   0.2452   0.2534   0.2567   0.2610   0.2618   0.2659
  0.2662   0.2676   0.2725   0.2768   0.2782   0.2816   0.2879   0.2935
  0.2950   0.2984   0.3062   0.3111   0.3117   0.3141   0.3227   0.3396
  0.3422   0.3522   0.3714   0.3899   0.3916   0.3974   0.4325   0.4341
  0.4416   0.4444   0.4487   0.4513   0.4588   0.4604   0.4629   0.4714
  0.4762   0.4770   0.4858   0.4989   0.5003   0.5025   0.5086   0.5106
  0.5146   0.5243   0.5383   0.5389   0.5516   0.5577   0.5681   0.5732
  0.5746   0.5820   0.5912   0.5939   0.6048   0.6057   0.6095   0.6152
  0.6261   0.6290   0.6346   0.6375   0.6420   0.6514   0.6570   0.6657
  0.6774   0.6806   0.6886   0.6929   0.7012   0.7095   0.7171   0.7757
  0.7811   0.8024   0.8128   0.8180   0.8204   0.8276   0.8320   0.8326
  0.8360   0.8362   0.8397   0.8429   0.8432   0.8496   0.8509   0.8548
  0.8559   0.8590   0.8645   0.8684   0.8741   0.8768   0.8934   0.8946
  0.8997   0.9027   0.9135   0.9138   0.9185   0.9233   0.9351   0.9426
  0.9447   0.9526   0.9555   0.9600   0.9610   0.9703   0.9709   0.9754
  0.9773   0.9827   0.9970   0.9982   1.0231   1.0243   1.0357   1.0513
  1.0602   1.0623   1.0699   1.1026   1.1349   1.1587   1.1815   1.1837
  1.1937   1.2116   1.2220   1.2294   1.2382   1.2385   1.2446   1.2596
  1.2730   1.2846   1.2932   1.2947   1.3026   1.3168   1.3209   1.3294
  1.3528   1.3736   1.3856   1.4375   1.4568   1.4780   1.4797   1.5070
  1.5465   1.5498   1.5567   1.5753   1.5810   1.5926   1.5985   1.6158
  1.6438   1.6875   1.7203   1.7258   1.7655   1.7861   1.7933   1.8078
  1.8125   1.8231   1.8319   1.8515   1.8520   1.8697   1.9153   1.9243
  1.9296   1.9457   1.9648   1.9756   1.9939   2.0362   2.0447   2.0615
  2.0712   2.0851   2.1219   2.1722   2.2068   2.2260   2.2312   2.2399
  2.2443   2.2451   2.2603   2.2705   2.2789   2.3023   2.3099   2.3184
  2.3212   2.3420   2.3924   2.3936   2.4140   2.4241   2.4309   2.4404
  2.4621   2.4736   2.4784   2.5035   2.5194   2.5327   2.5395   2.5593
  2.5603   2.5688   2.6057   2.6317   2.6559   2.6690   2.6783   2.6943
  2.7080   2.7141   2.7170   2.7359   2.7479   2.7591   2.7657   2.7929
  2.8105   2.8155   2.8256   2.8788   2.9548   2.9624   3.0566   3.0872
  3.0925   3.1094   3.1137   3.1232   3.1434   3.1821   3.2177   3.2188
  3.2450   3.2714   3.3244   3.3967   3.4525   3.5248   3.6083   3.6746
  3.7007   3.7401   3.7807   3.8935   3.9693   4.0325   4.0829   4.3340
  4.8002   4.8014   9.7574   9.7685   9.7928   9.7998   9.8094   9.8631
  9.8715  23.3332  23.4945  23.8144  23.8409  23.8471  23.8635  23.9262
 23.9424  24.0354  24.0616  24.0868  24.1114  25.7679  25.7868  25.8141
 25.8509  25.9426  25.9506  26.0016  26.0995  26.1178  26.1498  26.2388
 26.3444  26.3667  26.3992  26.5077  26.5969  26.6665  26.6860  26.6922
 26.8338  27.1341 215.7492 215.7612 215.7893 215.7983 215.8093 215.8788
215.8846
 --------------------------------------------------------------

          Ground-State Mulliken Net Atomic Charges

     Atom                 Charge (a.u.)
  ----------------------------------------
      1 C                    -0.196943
      2 C                    -1.616961
      3 Cl                    0.604806
      4 C                     0.815439
      5 Cl                    0.590226
      6 C                    -0.165852
      7 Cl                    0.574763
      8 C                    -0.539011
      9 H                     0.237235
     10 C                    -0.800680
     11 Cl                    0.455490
     12 C                    -0.341728
     13 C                    -0.657820
     14 Cl                    0.418114
     15 C                    -0.232439
     16 H                     0.237810
     17 C                     0.346848
     18 Cl                    0.510346
     19 C                    -0.236011
     20 H                     0.237644
     21 C                    -0.658789
     22 Cl                    0.417511
  ----------------------------------------
  Sum of atomic charges =     0.000000

 -----------------------------------------------------------------
                    Cartesian Multipole Moments
 -----------------------------------------------------------------
    Charge (ESU x 10^10)
                -0.0000
    Dipole Moment (Debye)
         X       0.1189      Y      -0.2837      Z      -0.9091
       Tot       0.9598
    Quadrupole Moments (Debye-Ang)
        XX    -153.0899     XY       0.5838     YY    -156.4529
        XZ       0.0531     YZ      -1.0575     ZZ    -159.3385
    Octopole Moments (Debye-Ang^2)
       XXX    -241.8731    XXY     -15.9730    XYY     -69.1488
       YYY     -26.0364    XXZ       5.5042    XYZ      -2.0781
       YYZ       5.7834    XZZ     -73.6359    YZZ      -3.1844
       ZZZ      32.3274
    Hexadecapole Moments (Debye-Ang^3)
      XXXX   -5968.5916   XXXY      74.3154   XXYY   -1233.4345
      XYYY      69.9969   YYYY   -1574.4984   XXXZ    1481.0648
      XXYZ     -49.8473   XYYZ     475.1180   YYYZ    -168.6236
      XXZZ   -1682.5499   XYZZ      49.0114   YYZZ    -932.4263
      XZZZ    1482.1309   YZZZ    -140.7079   ZZZZ   -4057.6908
 -----------------------------------------------------------------
 Calculating analytic gradient of the SCF energy
 Gradient of SCF Energy
            1           2           3           4           5           6
    1   0.0000058   0.0000173   0.0000038   0.0000037   0.0000273   0.0000185
    2   0.0000024   0.0000019   0.0000792   0.0000073   0.0000154   0.0000100
    3   0.0000260  -0.0000100   0.0000348   0.0000062   0.0000067   0.0000197
            7           8           9          10          11          12
    1   0.0000071   0.0000022   0.0000012  -0.0000150   0.0000230   0.0000140
    2   0.0000042  -0.0000084  -0.0000054  -0.0000197   0.0000446  -0.0000088
    3   0.0000206   0.0000046   0.0000237   0.0000141   0.0000122  -0.0000114
           13          14          15          16          17          18
    1   0.0000000  -0.0000008  -0.0000056  -0.0000003  -0.0000164  -0.0000082
    2   0.0000184  -0.0000426  -0.0000086   0.0000014  -0.0000020  -0.0000064
    3  -0.0000007  -0.0000260  -0.0000081  -0.0000038  -0.0000122  -0.0000246
           19          20          21          22
    1  -0.0000045  -0.0000153  -0.0000263  -0.0000315
    2  -0.0000034  -0.0000099  -0.0000299  -0.0000398
    3  -0.0000183  -0.0000236  -0.0000022  -0.0000278
 Max gradient component =       7.925E-05
 RMS gradient           =       1.985E-05
 Gradient time:  CPU 313.33 s  wall 313.74 s
 Geometry Optimization Parameters
   NAtoms,    NIC,     NZ,  NCons,   NDum,   NFix, NCnnct, MaxDiis
       22     171      22       0       0       0       0       0

 Cartesian Hessian Update
 Hessian updated using BFGS update


** GEOMETRY OPTIMIZATION IN DELOCALIZED INTERNAL COORDINATES **
   Searching for a Minimum

   Optimization Cycle:  19

                       Coordinates (Angstroms)
     ATOM                X               Y               Z
      1  C         0.0050747399   -0.0000618596    0.0166241940
      2  C        -0.0418911439    0.4348709188    1.3491797575
      3  Cl        1.4360150153    0.9643608356    2.1064706890
      4  C        -1.2400300790    0.4507568492    2.0778499641
      5  Cl       -1.2728136435    0.9907937007    3.7271069116
      6  C        -2.4129656658    0.0183293460    1.4470661142
      7  Cl       -3.9390555138    0.0081842996    2.2906961572
      8  C        -2.3924016480   -0.4151669306    0.1278869403
      9  H        -3.3049511311   -0.7453214443   -0.3473429921
     10  C        -1.1932989133   -0.4198424051   -0.5692005651
     11  Cl       -1.2092881836   -0.9715661629   -2.2307664933
     12  C         1.2840891343   -0.0214745106   -0.7466948459
     13  C         2.1182574735   -1.1473253243   -0.7483725440
     14  Cl        1.6652925475   -2.5626117301    0.1797567641
     15  C         3.3075472097   -1.1951279749   -1.4664072392
     16  H         3.9267361520   -2.0803671504   -1.4448515749
     17  C         3.6750055994   -0.0809914445   -2.2102020452
     18  Cl        5.1668898359   -0.1195951641   -3.1274033451
     19  C         2.8865165786    1.0623226159   -2.2447216050
     20  H         3.1798416465    1.9242298936   -2.8271072067
     21  C         1.7045624538    1.0735610676   -1.5125984108
     22  Cl        0.7216568317    2.5223605910   -1.5665916215
   Point Group: c1    Number of degrees of freedom:    60


   Energy is  -3680.751943940

 Hessian updated using BFGS update

 60 Hessian modes will be used to form the next step
  Hessian Eigenvalues:
     0.001363    0.016246    0.017496    0.020558    0.020666    0.021024
     0.021736    0.022520    0.022833    0.023648    0.024020    0.024090
     0.024100    0.024115    0.024117    0.024136    0.024142    0.024149
     0.055213    0.094606    0.153514    0.159991    0.159997    0.161755
     0.215645    0.226844    0.229437    0.235774    0.237097    0.239157
     0.243124    0.248059    0.249955    0.249999    0.250065    0.250854
     0.261627    0.287923    0.290092    0.292835    0.300022    0.301028
     0.301189    0.305567    0.329801    0.356664    0.356665    0.356704
     0.406489    0.408715    0.418281    0.426785    0.457154    0.459078
     0.466993    0.472611    0.478194    0.478336    0.479200    0.488792

 Minimum search - taking simple RFO step
 Searching for Lamda that Minimizes Along All modes
 Value Taken    Lamda =   0.00000000
 Step Taken.  Stepsize is  0.001621

                             Maximum     Tolerance    Cnvgd?
         Gradient           0.000062      0.000300     YES
         Displacement       0.001049      0.001200     YES
         Energy change     -0.000001      0.000001      NO

 Final energy is   -3680.7519439397452     


 ******************************
 **  OPTIMIZATION CONVERGED  **
 ******************************

                       Coordinates (Angstroms)
     ATOM                X               Y               Z
      1  C         0.0050747399   -0.0000618596    0.0166241940
      2  C        -0.0418911439    0.4348709188    1.3491797575
      3  Cl        1.4360150153    0.9643608356    2.1064706890
      4  C        -1.2400300790    0.4507568492    2.0778499641
      5  Cl       -1.2728136435    0.9907937007    3.7271069116
      6  C        -2.4129656658    0.0183293460    1.4470661142
      7  Cl       -3.9390555138    0.0081842996    2.2906961572
      8  C        -2.3924016480   -0.4151669306    0.1278869403
      9  H        -3.3049511311   -0.7453214443   -0.3473429921
     10  C        -1.1932989133   -0.4198424051   -0.5692005651
     11  Cl       -1.2092881836   -0.9715661629   -2.2307664933
     12  C         1.2840891343   -0.0214745106   -0.7466948459
     13  C         2.1182574735   -1.1473253243   -0.7483725440
     14  Cl        1.6652925475   -2.5626117301    0.1797567641
     15  C         3.3075472097   -1.1951279749   -1.4664072392
     16  H         3.9267361520   -2.0803671504   -1.4448515749
     17  C         3.6750055994   -0.0809914445   -2.2102020452
     18  Cl        5.1668898359   -0.1195951641   -3.1274033451
     19  C         2.8865165786    1.0623226159   -2.2447216050
     20  H         3.1798416465    1.9242298936   -2.8271072067
     21  C         1.7045624538    1.0735610676   -1.5125984108
     22  Cl        0.7216568317    2.5223605910   -1.5665916215

Z-matrix Print:
$molecule
0 1
Cl
C  1 1.743002
C  2 1.402408 1 119.684097
C  3 1.400236 2 118.561079 1 -179.898498 0
C  4 1.388732 3 120.791721 2 -0.101931 0
H  5 1.080552 4 120.042789 3 -179.935399 0
C  5 1.387011 4 119.423778 3 0.079346 0
C  7 1.398394 5 121.958703 4 0.034362 0
C  8 1.489628 7 121.119063 5 179.585145 0
C  9 1.400896 8 121.777838 7 89.264156 0
C  10 1.390376 9 122.460671 8 -179.117690 0
H  11 1.080785 10 120.531482 9 179.853395 0
C  11 1.389271 10 118.427459 9 -0.020448 0
C  13 1.389085 11 121.549491 10 -0.062502 0
H  14 1.080513 13 121.078018 11 -179.987474 0
C  14 1.390061 13 118.381032 11 0.129253 0
Cl 3 1.735731 2 120.887886 1 -0.021620 0
Cl 4 1.743779 3 121.128061 2 179.920434 0
Cl 7 1.750844 5 118.042220 4 -179.923950 0
Cl 10 1.751582 9 119.667927 8 0.858353 0
Cl 13 1.751704 11 119.242031 10 179.871309 0
Cl 16 1.752038 14 117.843222 13 179.762849 0
$end


 --------------------------------------------------------------

                    Orbital Energies (a.u.)
 --------------------------------------------------------------

 Alpha MOs
 -- Occupied --
********-101.5803-101.5800-101.5788-101.5778-101.5777-101.5777 -10.2831
-10.2806 -10.2797 -10.2765 -10.2764 -10.2763 -10.2739 -10.2425 -10.2390
-10.2242 -10.2204 -10.2203  -9.4954  -9.4951  -9.4946  -9.4935  -9.4925
 -9.4924  -9.4922  -7.2603  -7.2600  -7.2596  -7.2582  -7.2572  -7.2572
 -7.2570  -7.2503  -7.2499  -7.2495  -7.2494  -7.2491  -7.2487  -7.2483
 -7.2479  -7.2473  -7.2472  -7.2470  -7.2468  -7.2467  -7.2467  -0.9650
 -0.9457  -0.9139  -0.9083  -0.9011  -0.8976  -0.8745  -0.8409  -0.8372
 -0.8034  -0.7693  -0.7588  -0.7434  -0.6584  -0.6412  -0.6405  -0.6193
 -0.5623  -0.5512  -0.5386  -0.5255  -0.4971  -0.4886  -0.4722  -0.4714
 -0.4691  -0.4607  -0.4503  -0.4403  -0.4246  -0.4178  -0.4140  -0.4027
 -0.3916  -0.3867  -0.3842  -0.3586  -0.3580  -0.3470  -0.3454  -0.3451
 -0.3419  -0.3344  -0.3301  -0.3290  -0.3227  -0.2802  -0.2780  -0.2772
 -0.2699
 -- Virtual --
 -0.0640  -0.0613  -0.0592  -0.0547  -0.0492  -0.0327  -0.0096  -0.0029
  0.0030   0.0090   0.0102   0.0108   0.0115   0.0216   0.0259   0.0375
  0.0411   0.0451   0.0465   0.0545   0.0597   0.0611   0.0659   0.0707
  0.0739   0.0828   0.0843   0.0856   0.0864   0.0903   0.0932   0.0988
  0.1001   0.1018   0.1088   0.1104   0.1121   0.1124   0.1157   0.1176
  0.1222   0.1228   0.1277   0.1282   0.1297   0.1352   0.1398   0.1446
  0.1454   0.1488   0.1514   0.1585   0.1615   0.1651   0.1667   0.1691
  0.1720   0.1783   0.1864   0.1903   0.1949   0.1978   0.1989   0.1991
  0.2120   0.2182   0.2192   0.2226   0.2287   0.2305   0.2331   0.2385
  0.2412   0.2418   0.2452   0.2534   0.2567   0.2610   0.2618   0.2659
  0.2662   0.2676   0.2725   0.2768   0.2782   0.2816   0.2879   0.2935
  0.2950   0.2984   0.3062   0.3111   0.3117   0.3141   0.3227   0.3396
  0.3422   0.3522   0.3714   0.3899   0.3916   0.3974   0.4325   0.4341
  0.4416   0.4444   0.4487   0.4513   0.4588   0.4604   0.4629   0.4714
  0.4762   0.4770   0.4858   0.4989   0.5003   0.5025   0.5086   0.5106
  0.5146   0.5243   0.5383   0.5389   0.5516   0.5577   0.5681   0.5732
  0.5746   0.5820   0.5912   0.5939   0.6048   0.6057   0.6095   0.6152
  0.6261   0.6290   0.6346   0.6375   0.6420   0.6514   0.6570   0.6657
  0.6774   0.6806   0.6886   0.6929   0.7012   0.7095   0.7171   0.7757
  0.7811   0.8024   0.8128   0.8180   0.8204   0.8276   0.8320   0.8326
  0.8360   0.8362   0.8397   0.8429   0.8432   0.8496   0.8509   0.8548
  0.8559   0.8590   0.8645   0.8684   0.8741   0.8768   0.8934   0.8946
  0.8997   0.9027   0.9135   0.9138   0.9185   0.9233   0.9351   0.9426
  0.9447   0.9526   0.9555   0.9600   0.9610   0.9703   0.9709   0.9754
  0.9773   0.9827   0.9970   0.9982   1.0231   1.0243   1.0357   1.0513
  1.0602   1.0623   1.0699   1.1026   1.1349   1.1587   1.1815   1.1837
  1.1937   1.2116   1.2220   1.2294   1.2382   1.2385   1.2446   1.2596
  1.2730   1.2846   1.2932   1.2947   1.3026   1.3168   1.3209   1.3294
  1.3528   1.3736   1.3856   1.4375   1.4568   1.4780   1.4797   1.5070
  1.5465   1.5498   1.5567   1.5753   1.5810   1.5926   1.5985   1.6158
  1.6438   1.6875   1.7203   1.7258   1.7655   1.7861   1.7933   1.8078
  1.8125   1.8231   1.8319   1.8515   1.8520   1.8697   1.9153   1.9243
  1.9296   1.9457   1.9648   1.9756   1.9939   2.0362   2.0447   2.0615
  2.0712   2.0851   2.1219   2.1722   2.2068   2.2260   2.2312   2.2399
  2.2443   2.2451   2.2603   2.2705   2.2789   2.3023   2.3099   2.3184
  2.3212   2.3420   2.3924   2.3936   2.4140   2.4241   2.4309   2.4404
  2.4621   2.4736   2.4784   2.5035   2.5194   2.5327   2.5395   2.5593
  2.5603   2.5688   2.6057   2.6317   2.6559   2.6690   2.6783   2.6943
  2.7080   2.7141   2.7170   2.7359   2.7479   2.7591   2.7657   2.7929
  2.8105   2.8155   2.8256   2.8788   2.9548   2.9624   3.0566   3.0872
  3.0925   3.1094   3.1137   3.1232   3.1434   3.1821   3.2177   3.2188
  3.2450   3.2714   3.3244   3.3967   3.4525   3.5248   3.6083   3.6746
  3.7007   3.7401   3.7807   3.8935   3.9693   4.0325   4.0829   4.3340
  4.8002   4.8014   9.7574   9.7685   9.7928   9.7998   9.8094   9.8631
  9.8715  23.3332  23.4945  23.8144  23.8409  23.8471  23.8635  23.9262
 23.9424  24.0354  24.0616  24.0868  24.1114  25.7679  25.7868  25.8141
 25.8509  25.9426  25.9506  26.0016  26.0995  26.1178  26.1498  26.2388
 26.3444  26.3667  26.3992  26.5077  26.5969  26.6665  26.6860  26.6922
 26.8338  27.1341 215.7492 215.7612 215.7893 215.7983 215.8093 215.8788
215.8846
 --------------------------------------------------------------

          Ground-State Mulliken Net Atomic Charges

     Atom                 Charge (a.u.)
  ----------------------------------------
      1 C                    -0.196943
      2 C                    -1.616961
      3 Cl                    0.604806
      4 C                     0.815439
      5 Cl                    0.590226
      6 C                    -0.165852
      7 Cl                    0.574763
      8 C                    -0.539011
      9 H                     0.237235
     10 C                    -0.800680
     11 Cl                    0.455490
     12 C                    -0.341728
     13 C                    -0.657820
     14 Cl                    0.418114
     15 C                    -0.232439
     16 H                     0.237810
     17 C                     0.346848
     18 Cl                    0.510346
     19 C                    -0.236011
     20 H                     0.237644
     21 C                    -0.658789
     22 Cl                    0.417511
  ----------------------------------------
  Sum of atomic charges =     0.000000

 -----------------------------------------------------------------
                    Cartesian Multipole Moments
 -----------------------------------------------------------------
    Charge (ESU x 10^10)
                -0.0000
    Dipole Moment (Debye)
         X       0.1189      Y      -0.2837      Z      -0.9091
       Tot       0.9598
    Quadrupole Moments (Debye-Ang)
        XX    -153.0899     XY       0.5838     YY    -156.4529
        XZ       0.0531     YZ      -1.0575     ZZ    -159.3385
    Octopole Moments (Debye-Ang^2)
       XXX    -241.8731    XXY     -15.9730    XYY     -69.1488
       YYY     -26.0364    XXZ       5.5042    XYZ      -2.0781
       YYZ       5.7834    XZZ     -73.6359    YZZ      -3.1844
       ZZZ      32.3274
    Hexadecapole Moments (Debye-Ang^3)
      XXXX   -5968.5916   XXXY      74.3154   XXYY   -1233.4345
      XYYY      69.9969   YYYY   -1574.4984   XXXZ    1481.0648
      XXYZ     -49.8473   XYYZ     475.1180   YYYZ    -168.6236
      XXZZ   -1682.5499   XYZZ      49.0114   YYZZ    -932.4263
      XZZZ    1482.1309   YZZZ    -140.7079   ZZZZ   -4057.6908
 -----------------------------------------------------------------
Archival summary:
1\1\november\OPT\ProcedureUnspecified\BasisUnspecified\l7123\taweetha\SatJan1106:27:322020SatJan1106:27:322020\0\\#,OPT,ProcedureUnspecified,BasisUnspecified,\\0,1\Cl\C,1,1.743\C,2,1.40241,1,119.684\C,3,1.40024,2,118.561,1,-179.898,0\C,4,1.38873,3,120.792,2,-0.101931,0\H,5,1.08055,4,120.043,3,-179.935,0\C,5,1.38701,4,119.424,3,0.0793459,0\C,7,1.39839,5,121.959,4,0.0343615,0\C,8,1.48963,7,121.119,5,179.585,0\C,9,1.4009,8,121.778,7,89.2642,0\C,10,1.39038,9,122.461,8,-179.118,0\H,11,1.08079,10,120.531,9,179.853,0\C,11,1.38927,10,118.427,9,-0.0204476,0\C,13,1.38908,11,121.549,10,-0.062502,0\H,14,1.08051,13,121.078,11,-179.987,0\C,14,1.39006,13,118.381,11,0.129253,0\Cl,3,1.73573,2,120.888,1,-0.0216199,0\Cl,4,1.74378,3,121.128,2,179.92,0\Cl,7,1.75084,5,118.042,4,-179.924,0\Cl,10,1.75158,9,119.668,8,0.858353,0\Cl,13,1.7517,11,119.242,10,179.871,0\Cl,16,1.75204,14,117.843,13,179.763,0\\\@

 Total job time:  22582.07s(wall), 22578.90s(cpu) 
 Sat Jan 11 06:27:32 2020

        *************************************************************
        *                                                           *
        *  Thank you very much for using Q-Chem.  Have a nice day.  *
        *                                                           *
        *************************************************************


 
User input: 2 of 2 
 
                  Welcome to Q-Chem
     A Quantum Leap Into The Future Of Chemistry


 Q-Chem 5.2 (devel), Q-Chem, Inc., Pleasanton, CA (2019)

 Yihan Shao,  Zhengting Gan,  E. Epifanovsky,  A. T. B. Gilbert,  M. Wormit,  
 J. Kussmann,  A. W. Lange,  A. Behn,  Jia Deng,  Xintian Feng,  D. Ghosh,  
 M. Goldey,  P. R. Horn,  L. D. Jacobson,  I. Kaliman,  T. Kus,  A. Landau,  
 Jie Liu,  E. I. Proynov,  R. M. Richard,  R. P. Steele,  E. J. Sundstrom,  
 H. L. Woodcock III,  P. M. Zimmerman,  D. Zuev,  B. Albrecht,  E. Alguire,  
 S. A. Baeppler,  D. Barton,  Z. Benda,  Y. A. Bernard,  E. J. Berquist,  
 K. B. Bravaya,  H. Burton,  D. Casanova,  Chun-Min Chang,  Yunqing Chen,  
 A. Chien,  K. D. Closser,  M. P. Coons,  S. Coriani,  S. Dasgupta,  
 A. L. Dempwolff,  M. Diedenhofen,  Hainam Do,  R. G. Edgar,  Po-Tung Fang,  
 S. Faraji,  S. Fatehi,  Qingguo Feng,  K. D. Fenk,  J. Fosso-Tande,  
 J. Gayvert,  Qinghui Ge,  A. Ghysels,  G. Gidofalvi,  J. Gomes,  
 J. Gonthier,  A. Gunina,  D. Hait,  M. W. D. Hanson-Heine,  
 P. H. P. Harbach,  A. W. Hauser,  M. F. Herbst,  J. E. Herr,  
 E. G. Hohenstein,  Z. C. Holden,  Kerwin Hui,  B. C. Huynh,  T.-C. Jagau,  
 Hyunjun Ji,  B. Kaduk,  K. Khistyaev,  Jaehoon Kim,  P. Klunzinger,  K. Koh,  
 D. Kosenkov,  L. Koulias,  T. Kowalczyk,  C. M. Krauter,  A. Kunitsa,  
 Ka Un Lao,  A. Laurent,  K. V. Lawler,  Joonho Lee,  D. Lefrancois,  
 S. Lehtola,  D. S. Levine,  Yi-Pei Li,  You-Sheng Lin,  Fenglai Liu,  
 E. Livshits,  A. Luenser,  P. Manohar,  E. Mansoor,  S. F. Manzer,  
 Shan-Ping Mao,  Yuezhi Mao,  N. Mardirossian,  A. V. Marenich,  
 T. Markovich,  L. A. Martinez-Martinez,  S. A. Maurer,  N. J. Mayhall,  
 S. C. McKenzie,  J.-M. Mewes,  P. Morgante,  A. F. Morrison,  
 J. W. Mullinax,  K. Nanda,  T. S. Nguyen-Beck,  R. Olivares-Amaya,  
 J. A. Parkhill,  Zheng Pei,  T. M. Perrine,  F. Plasser,  P. Pokhilko,  
 S. Prager,  A. Prociuk,  E. Ramos,  D. R. Rehn,  F. Rob,  M. Scheurer,  
 M. Schneider,  N. Sergueev,  S. M. Sharada,  S. Sharma,  D. W. Small,  
 T. Stauch,  T. Stein,  Yu-Chuan Su,  A. J. W. Thom,  A. Tkatchenko,  
 T. Tsuchimochi,  N. M. Tubman,  L. Vogt,  M. L. Vidal,  O. Vydrov,  
 M. A. Watson,  J. Wenzel,  M. de Wergifosse,  T. A. Wesolowski,  A. White,  
 J. Witte,  A. Yamada,  Jun Yang,  K. Yao,  S. Yeganeh,  S. R. Yost,  
 Zhi-Qiang You,  A. Zech,  Igor Ying Zhang,  Xing Zhang,  Yan Zhao,  
 Ying Zhu,  B. R. Brooks,  G. K. L. Chan,  C. J. Cramer,  M. S. Gordon,  
 W. J. Hehre,  A. Klamt,  M. W. Schmidt,  C. D. Sherrill,  D. G. Truhlar,  
 A. Aspuru-Guzik,  R. Baer,  A. T. Bell,  N. A. Besley,  Jeng-Da Chai,  
 A. E. DePrince, III,  R. A. DiStasio Jr.,  A. Dreuw,  B. D. Dunietz,  
 T. R. Furlani,  Chao-Ping Hsu,  Yousung Jung,  Jing Kong,  D. S. Lambrecht,  
 WanZhen Liang,  C. Ochsenfeld,  V. A. Rassolov,  L. V. Slipchenko,  
 J. E. Subotnik,  T. Van Voorhis,  J. M. Herbert,  A. I. Krylov,  
 P. M. W. Gill,  M. Head-Gordon

 Contributors to earlier versions of Q-Chem not listed above: 
 R. D. Adamson,  B. Austin,  J. Baker,  G. J. O. Beran,  K. Brandhorst,  
 S. T. Brown,  E. F. C. Byrd,  A. K. Chakraborty,  C.-L. Cheng,  
 Siu Hung Chien,  D. M. Chipman,  D. L. Crittenden,  H. Dachsel,  
 R. J. Doerksen,  A. D. Dutoi,  L. Fusti-Molnar,  W. A. Goddard III,  
 A. Golubeva-Zadorozhnaya,  S. R. Gwaltney,  G. Hawkins,  A. Heyden,  
 S. Hirata,  G. Kedziora,  F. J. Keil,  C. Kelley,  Jihan Kim,  R. A. King,  
 R. Z. Khaliullin,  P. P. Korambath,  W. Kurlancheek,  A. M. Lee,  M. S. Lee,  
 S. V. Levchenko,  Ching Yeh Lin,  D. Liotard,  R. C. Lochan,  I. Lotan,  
 P. E. Maslen,  N. Nair,  D. P. O'Neill,  D. Neuhauser,  E. Neuscamman,  
 C. M. Oana,  R. Olson,  B. Peters,  R. Peverati,  P. A. Pieniazek,  
 Y. M. Rhee,  J. Ritchie,  M. A. Rohrdanz,  E. Rosta,  N. J. Russ,  
 H. F. Schaefer III,  N. E. Schultz,  N. Shenvi,  A. C. Simmonett,  A. Sodt,  
 D. Stuck,  K. S. Thanthiriwatte,  V. Vanovschi,  Tao Wang,  A. Warshel,  
 C. F. Williams,  Q. Wu,  X. Xu,  W. Zhang

 Please cite Q-Chem as follows:
 Y. Shao et al., Mol. Phys. 113, 184-215 (2015)
 DOI: 10.1080/00268976.2014.952696

 Q-Chem 5.2.1 for Intel X86 EM64T Linux

 Parts of Q-Chem use Armadillo 8.300.2 (Tropical Shenanigans).
 http://arma.sourceforge.net/

 Q-Chem begins on Sat Jan 11 06:27:32 2020  

Host: 
0

     Scratch files written to /scratch/taweetham/qchem2749//
NAlpha2: 194
NElect   194
Mult     1
The previous job contains 0 fragments, simply inherited here

 Q-Chem warning in module libgen/rem_setup.C, line 2168:

 Setting Thresh to 1e-14


Checking the input file for inconsistencies... 	...done.

--------------------------------------------------------------
User input:
--------------------------------------------------------------

$MOLECULE
READ
$END

$REM
   JOB_TYPE 	FREQUENCY
   BASIS 	6-311++G**
   METHOD	B3LYP
   SCF_GUESS_ALWAYS     TRUE
   S2THRESH     15
   THRESH       15
   MEM_TOTAL    10000
$END

--------------------------------------------------------------
 ----------------------------------------------------------------
             Standard Nuclear Orientation (Angstroms)
    I     Atom           X                Y                Z
 ----------------------------------------------------------------
    1      C       0.4112401144    -0.2573531772     0.0013442588
    2      C       1.2789703216     0.8441824193     0.0285520321
    3      Cl      0.5927608053     2.4458446766     0.0715666343
    4      C       2.6723586157     0.6856026563     0.0201222490
    5      Cl      3.7262874463     2.0643767254     0.0514132789
    6      C       3.1982835916    -0.6115863439    -0.0168008983
    7      Cl      4.9202599612    -0.8860823667    -0.0314334551
    8      C       2.3596942170    -1.7182429817    -0.0423848868
    9      H       2.7786060300    -2.7139119079    -0.0697405629
   10      C       0.9852718495    -1.5320406894    -0.0327890207
   11      Cl     -0.0380176844    -2.9523841472    -0.0637581486
   12      C      -1.0676451755    -0.0787746605     0.0018848230
   13      C      -1.7923980493     0.0394932637    -1.1914825376
   14      Cl     -0.9479694984    -0.0045207072    -2.7259661771
   15      C      -3.1740604805     0.1902629030    -1.2148585017
   16      H      -3.7009285647     0.2786457622    -2.1540637417
   17      C      -3.8554101491     0.2215575507    -0.0047593884
   18      Cl     -5.5974226668     0.4055153147    -0.0091155747
   19      C      -3.1878910638     0.1090445369     1.2084317215
   20      H      -3.7264053721     0.1334036754     2.1451844702
   21      C      -1.8055172156    -0.0390099380     1.1920413757
   22      Cl     -0.9787602190    -0.1796289523     2.7298118232
 ----------------------------------------------------------------
 Molecular Point Group                 C1    NOp =  1
 Largest Abelian Subgroup              C1    NOp =  1
 Nuclear Repulsion Energy =        2393.34432450 hartrees
 There are       97 alpha and       97 beta electrons
 Requested basis set is 6-311++G(d,p)
 There are 178 shells and 495 basis functions

 Total QAlloc Memory Limit  10000 MB
 Mega-Array Size       188 MB
 MEM_STATIC part       192 MB
 A cutoff of  1.0D-15 yielded  11759 shell pairs
 There are    100676 function pairs (    108302 Cartesian)
 Smallest overlap matrix eigenvalue = 8.55E-08
 Linear dependence detected in AO basis
 Number of orthogonalized atomic orbitals = 490
 Maximum deviation from orthogonality = 4.521E-10
 Guess from superposition of atomic densities
 Warning:  Energy on first SCF cycle will be non-variational
 SAD guess density has 194.000000 electrons

 -----------------------------------------------------------------------
  General SCF calculation program by
  Eric Jon Sundstrom, Paul Horn, Yuezhi Mao, Dmitri Zuev, Alec White,
  David Stuck, Shaama M.S., Shane Yost, Joonho Lee, David Small,
  Daniel Levine, Susi Lehtola, Hugh Burton, Evgeny Epifanovsky,
  Bang C. Huynh
 -----------------------------------------------------------------------
 Exchange:     0.2000 Hartree-Fock + 0.0800 Slater + 0.7200 B88
 Correlation:  0.1900 VWN1RPA + 0.8100 LYP
 Using SG-1 standard quadrature grid
 A restricted SCF calculation will be
 performed using DIIS
 SCF converges when DIIS error is below 1.0e-08
 ---------------------------------------
  Cycle       Energy         DIIS error
 ---------------------------------------
    1   -3685.2009374120      2.73e-02  
    2   -3680.6309815809      2.01e-03  
    3   -3680.5616922803      2.43e-03  
    4   -3680.7440529906      4.94e-04  
    5   -3680.7500661532      2.49e-04  
    6   -3680.7517298029      9.34e-05  
    7   -3680.7519704745      3.01e-05  
    8   -3680.7519952590      9.29e-06  
    9   -3680.7519974785      3.91e-06  
   10   -3680.7519979622      7.29e-07  
   11   -3680.7519979769      1.99e-07  
   12   -3680.7519979778      9.02e-08  
   13   -3680.7519979783      2.42e-08  
   14   -3680.7519979782      6.12e-09  Convergence criterion met
 ---------------------------------------
 SCF time:   CPU 843.44s  wall 844.00s 
 SCF   energy in the final basis set =    -3680.7519979782
 Total energy in the final basis set =    -3680.7519979782

 --------------------------------------------------------------

                    Orbital Energies (a.u.)
 --------------------------------------------------------------

 Alpha MOs
 -- Occupied --
********-101.5803-101.5800-101.5787-101.5779-101.5778-101.5778 -10.2831
-10.2806 -10.2797 -10.2765 -10.2765 -10.2763 -10.2739 -10.2425 -10.2390
-10.2242 -10.2204 -10.2203  -9.4954  -9.4951  -9.4946  -9.4934  -9.4926
 -9.4925  -9.4923  -7.2602  -7.2600  -7.2597  -7.2582  -7.2573  -7.2572
 -7.2569  -7.2503  -7.2500  -7.2497  -7.2495  -7.2491  -7.2485  -7.2483
 -7.2476  -7.2474  -7.2474  -7.2471  -7.2468  -7.2468  -7.2468  -0.9650
 -0.9458  -0.9139  -0.9083  -0.9011  -0.8977  -0.8745  -0.8409  -0.8372
 -0.8034  -0.7693  -0.7588  -0.7434  -0.6583  -0.6412  -0.6405  -0.6193
 -0.5623  -0.5512  -0.5386  -0.5255  -0.4971  -0.4887  -0.4722  -0.4714
 -0.4691  -0.4607  -0.4503  -0.4403  -0.4246  -0.4178  -0.4140  -0.4027
 -0.3915  -0.3867  -0.3842  -0.3586  -0.3580  -0.3470  -0.3454  -0.3452
 -0.3418  -0.3345  -0.3301  -0.3289  -0.3226  -0.2802  -0.2780  -0.2772
 -0.2698
 -- Virtual --
 -0.0640  -0.0613  -0.0592  -0.0547  -0.0491  -0.0328  -0.0095  -0.0029
  0.0031   0.0090   0.0102   0.0108   0.0115   0.0216   0.0259   0.0375
  0.0413   0.0450   0.0464   0.0546   0.0596   0.0612   0.0658   0.0706
  0.0739   0.0827   0.0843   0.0856   0.0865   0.0904   0.0933   0.0988
  0.1002   0.1016   0.1088   0.1104   0.1121   0.1123   0.1157   0.1176
  0.1222   0.1229   0.1277   0.1281   0.1298   0.1352   0.1399   0.1447
  0.1454   0.1488   0.1514   0.1586   0.1616   0.1651   0.1667   0.1693
  0.1719   0.1784   0.1867   0.1898   0.1950   0.1977   0.1987   0.1990
  0.2116   0.2180   0.2200   0.2221   0.2289   0.2305   0.2333   0.2387
  0.2411   0.2417   0.2452   0.2532   0.2568   0.2610   0.2618   0.2660
  0.2661   0.2676   0.2726   0.2769   0.2783   0.2812   0.2876   0.2936
  0.2951   0.2983   0.3068   0.3110   0.3111   0.3141   0.3226   0.3395
  0.3421   0.3524   0.3715   0.3900   0.3914   0.3973   0.4327   0.4342
  0.4416   0.4443   0.4488   0.4515   0.4589   0.4605   0.4630   0.4717
  0.4763   0.4771   0.4858   0.4992   0.5002   0.5024   0.5087   0.5107
  0.5148   0.5243   0.5384   0.5388   0.5518   0.5577   0.5680   0.5733
  0.5747   0.5820   0.5915   0.5943   0.6048   0.6056   0.6094   0.6152
  0.6261   0.6290   0.6346   0.6375   0.6419   0.6513   0.6571   0.6656
  0.6778   0.6806   0.6888   0.6930   0.7012   0.7094   0.7171   0.7757
  0.7811   0.8025   0.8128   0.8181   0.8204   0.8276   0.8321   0.8327
  0.8360   0.8362   0.8397   0.8429   0.8432   0.8497   0.8510   0.8549
  0.8560   0.8589   0.8645   0.8684   0.8742   0.8769   0.8933   0.8947
  0.8997   0.9027   0.9135   0.9138   0.9185   0.9233   0.9351   0.9426
  0.9448   0.9526   0.9555   0.9600   0.9610   0.9702   0.9708   0.9754
  0.9773   0.9828   0.9969   0.9982   1.0230   1.0242   1.0356   1.0512
  1.0602   1.0623   1.0699   1.1025   1.1349   1.1587   1.1815   1.1836
  1.1937   1.2115   1.2220   1.2294   1.2382   1.2384   1.2445   1.2596
  1.2730   1.2844   1.2932   1.2947   1.3026   1.3168   1.3209   1.3294
  1.3527   1.3735   1.3859   1.4375   1.4568   1.4780   1.4797   1.5071
  1.5465   1.5498   1.5567   1.5753   1.5810   1.5926   1.5984   1.6157
  1.6438   1.6875   1.7203   1.7258   1.7655   1.7861   1.7934   1.8078
  1.8125   1.8230   1.8319   1.8516   1.8520   1.8697   1.9153   1.9244
  1.9296   1.9457   1.9648   1.9757   1.9939   2.0362   2.0448   2.0614
  2.0712   2.0851   2.1220   2.1721   2.2068   2.2260   2.2312   2.2400
  2.2443   2.2451   2.2605   2.2705   2.2789   2.3023   2.3099   2.3185
  2.3212   2.3420   2.3924   2.3938   2.4140   2.4242   2.4309   2.4403
  2.4621   2.4736   2.4784   2.5035   2.5194   2.5326   2.5396   2.5593
  2.5603   2.5688   2.6057   2.6317   2.6560   2.6690   2.6783   2.6943
  2.7080   2.7140   2.7170   2.7359   2.7479   2.7591   2.7657   2.7929
  2.8106   2.8154   2.8256   2.8788   2.9548   2.9625   3.0566   3.0872
  3.0925   3.1094   3.1137   3.1232   3.1434   3.1821   3.2177   3.2188
  3.2450   3.2714   3.3244   3.3967   3.4525   3.5248   3.6083   3.6746
  3.7007   3.7401   3.7806   3.8935   3.9692   4.0325   4.0829   4.3340
  4.8002   4.8014   9.7574   9.7685   9.7928   9.7998   9.8094   9.8631
  9.8715  23.3332  23.4945  23.8144  23.8409  23.8470  23.8635  23.9262
 23.9425  24.0354  24.0616  24.0868  24.1114  25.7680  25.7869  25.8142
 25.8511  25.9425  25.9506  26.0016  26.0994  26.1183  26.1498  26.2390
 26.3444  26.3671  26.3990  26.5076  26.5971  26.6665  26.6859  26.6922
 26.8336  27.1341 215.7492 215.7612 215.7893 215.7982 215.8094 215.8788
215.8846
 --------------------------------------------------------------

          Ground-State Mulliken Net Atomic Charges

     Atom                 Charge (a.u.)
  ----------------------------------------
      1 C                    -0.217998
      2 C                    -1.610748
      3 Cl                    0.604042
      4 C                     0.815849
      5 Cl                    0.589682
      6 C                    -0.168074
      7 Cl                    0.575105
      8 C                    -0.537129
      9 H                     0.236993
     10 C                    -0.780885
     11 Cl                    0.452554
     12 C                    -0.335308
     13 C                    -0.656401
     14 Cl                    0.419070
     15 C                    -0.234011
     16 H                     0.237643
     17 C                     0.343087
     18 Cl                    0.510637
     19 C                    -0.241695
     20 H                     0.237666
     21 C                    -0.659104
     22 Cl                    0.419026
  ----------------------------------------
  Sum of atomic charges =     0.000000

 -----------------------------------------------------------------
                    Cartesian Multipole Moments
 -----------------------------------------------------------------
    Charge (ESU x 10^10)
                 0.0000
    Dipole Moment (Debye)
         X      -0.6661      Y      -0.6972      Z      -0.0203
       Tot       0.9645
    Quadrupole Moments (Debye-Ang)
        XX    -156.0935     XY      -3.3589     YY    -156.7447
        XZ      -0.0982     YZ      -0.0443     ZZ    -156.1969
    Octopole Moments (Debye-Ang^2)
       XXX       8.3674    XXY      -5.2913    XYY      14.3252
       YYY       4.1854    XXZ      -0.0416    XYZ       0.7000
       YYZ      -0.0917    XZZ      -7.9521    YZZ       3.5229
       ZZZ       0.1770
    Hexadecapole Moments (Debye-Ang^3)
      XXXX   -7988.4647   XXXY       1.0545   XXYY   -1631.2131
      XYYY      17.3635   YYYY   -1879.5673   XXXZ      -1.5937
      XXYZ      -0.9826   XYYZ       0.2052   YYYZ       3.0471
      XXZZ   -1547.9924   XYZZ       1.6434   YYZZ    -595.4174
      XZZZ       0.1871   YZZZ      -2.7859   ZZZZ   -1488.8269
 -----------------------------------------------------------------
 Calculating MO derivatives via CPSCF
    1     0    69    0.0175500  
    2     0    69    0.0053448  
    3     0    69    0.0006299  
    4     0    69    0.0000499  
    5    58    11    0.0000034  
    6    69     0    0.0000002  Converged
 Time for AOints: 1460.7 s (CPU) 1460.7 s (wall)
 ------------------------------------------------------------------------------
                     AOints        : Timing summary (seconds)
 ------------------------------------------------------------------------------
     job step          cpu (% of tot)      sys (% of tot)     wall (% of tot)
 ------------------------------------------------------------------------------
  AOints            0.1461E+04 (10.0)   0.1000E-04 ( 2.7)   0.1461E+04 (10.0)
 ------------------------------------------------------------------------------
   Grand Totals     0.1463E+05          0.3690E-03          0.1464E+05
 ------------------------------------------------------------------------------
 Polarizability Matrix (a.u.)
            1           2           3
    1-314.8281966   1.7766507   0.2475557
    2   1.7766507-197.0820963   0.1287762
    3   0.2475557   0.1287762-182.8501687
 Calculating analytic Hessian of the SCF energy

 Direct stationary perturbation theory relativistic correction:

 rels  =       5.537945542152
 relv  =     -21.485074413318
 rel2e =       6.007545424555
 E_rel =      -9.939583446610

 Hessian of the SCF Energy
            1           2           3           4           5           6
    1   0.6418877  -0.0093985  -0.0001016  -0.1869713  -0.1219270  -0.0029401
    2  -0.0093985   0.6139899   0.0111125  -0.0600420  -0.2090194  -0.0039334
    3  -0.0001016   0.0111125   0.1689366  -0.0013832  -0.0037690  -0.0574379
    4  -0.1869713  -0.0600420  -0.0013832   0.5917756   0.0394666  -0.0004264
    5  -0.1219270  -0.2090194  -0.0037690   0.0394666   0.5099995   0.0103498
    6  -0.0029401  -0.0039334  -0.0574379  -0.0004264   0.0103498   0.1160269
    7   0.0064489  -0.0058042  -0.0001753  -0.0567952   0.0409913   0.0014512
    8   0.0140465  -0.0430343  -0.0012809   0.0443649  -0.1398410  -0.0031503
    9   0.0003469  -0.0011919   0.0043591   0.0014509  -0.0030651  -0.0226778
   10  -0.0340131  -0.0666770  -0.0016238  -0.2882567   0.0511584   0.0019993
   11  -0.0151378   0.0430060   0.0009582  -0.0119425  -0.0975999  -0.0011236
   12  -0.0002827   0.0011713   0.0046394   0.0005381  -0.0013096  -0.0543299
   13  -0.0021141   0.0044409   0.0001258  -0.0250639  -0.0317098  -0.0007025
   14   0.0010618   0.0016167  -0.0000581  -0.0105972  -0.0119238  -0.0003136
   15   0.0000400  -0.0000653   0.0036547  -0.0001864  -0.0002548   0.0024073
   16   0.0002727  -0.0086017  -0.0002205  -0.0133368   0.0299973   0.0008220
   17  -0.0074115  -0.0684405  -0.0017711   0.0897921   0.0186156   0.0000429
   18  -0.0002107  -0.0017464  -0.0002682   0.0024183   0.0002444   0.0031815
   19  -0.0020899   0.0012541   0.0000649   0.0029669   0.0014938   0.0000371
   20   0.0002834   0.0011828   0.0000503  -0.0026918  -0.0036548  -0.0001867
   21   0.0000084   0.0000541  -0.0009309  -0.0000901  -0.0002068   0.0037692
   22  -0.0121113   0.0768751   0.0021190  -0.0587201  -0.0238579  -0.0003845
   23   0.0315144   0.0182613   0.0002588  -0.0233071  -0.0091651  -0.0001751
   24   0.0008683   0.0001114   0.0068278  -0.0004350  -0.0001750   0.0003135
   25  -0.0049393  -0.0006000   0.0000095  -0.0009305  -0.0007917  -0.0000223
   26  -0.0001585   0.0013429  -0.0000956  -0.0006386   0.0002481   0.0000340
   27   0.0000300  -0.0001058   0.0050356   0.0000104   0.0000459  -0.0009757
   28  -0.1476287   0.0472531   0.0012865   0.0647825   0.0138305   0.0001380
   29   0.1084214  -0.2572697  -0.0051785  -0.0462107  -0.0625552  -0.0015874
   30   0.0031175  -0.0051851  -0.0595832  -0.0014598  -0.0018531   0.0056691
   31   0.0020586  -0.0024235  -0.0000644  -0.0015559   0.0012288   0.0000696
   32  -0.0246381  -0.0351863  -0.0009043   0.0049667   0.0002131  -0.0000810
   33  -0.0006107  -0.0010115   0.0038062   0.0001671  -0.0000827   0.0039007
   34  -0.2160734   0.0177314   0.0003032  -0.0262660  -0.0079214  -0.0001854
   35   0.0166971  -0.0778693   0.0002170  -0.0230040   0.0078409   0.0000668
   36  -0.0000561   0.0002382  -0.0764432  -0.0005547   0.0000562   0.0036223
   37  -0.0221380   0.0036761  -0.0265682  -0.0005006   0.0030390   0.0000311
   38   0.0034746   0.0026806   0.0028803  -0.0003928  -0.0011462   0.0012391
   39  -0.0109913   0.0011127   0.0048949   0.0030480  -0.0010164  -0.0009458
   40  -0.0020435  -0.0000304  -0.0028044   0.0003649   0.0000126  -0.0013634
   41  -0.0002056  -0.0022760   0.0002886  -0.0006488  -0.0001654  -0.0004703
   42   0.0025274  -0.0003364  -0.0015387  -0.0010461   0.0007461  -0.0009150
   43   0.0017174   0.0005017  -0.0020449  -0.0005056   0.0006156   0.0000438
   44   0.0005647   0.0055780   0.0005548   0.0009046  -0.0004769  -0.0000806
   45  -0.0019738   0.0003972  -0.0043725  -0.0000460   0.0009078   0.0000463
   46  -0.0001807   0.0000722  -0.0011872  -0.0001210   0.0003120   0.0000064
   47   0.0000337   0.0002889   0.0001269   0.0000821   0.0001059  -0.0000520
   48   0.0001482  -0.0000133   0.0002976   0.0000181   0.0000011   0.0000280
   49  -0.0006868  -0.0000700   0.0000054   0.0002705  -0.0003644  -0.0000137
   50  -0.0000489  -0.0009996   0.0000266  -0.0002465   0.0002063   0.0000167
   51   0.0000027  -0.0000007  -0.0016268  -0.0000121   0.0000080   0.0000548
   52   0.0012065  -0.0000991   0.0000010  -0.0003622   0.0004992   0.0000109
   53  -0.0001692  -0.0003479  -0.0000209   0.0000180  -0.0000770  -0.0000007
   54   0.0000008  -0.0000195   0.0002146  -0.0000017   0.0000014   0.0000018
   55   0.0016937   0.0003893   0.0021333  -0.0004938   0.0006071  -0.0000037
   56   0.0004188   0.0056078   0.0001114   0.0009150  -0.0004052   0.0000263
   57   0.0020579   0.0002927  -0.0043537   0.0001211  -0.0009358  -0.0000011
   58  -0.0001842  -0.0000078   0.0011854  -0.0001243   0.0003107   0.0000081
   59   0.0000496   0.0002999  -0.0001206   0.0000844   0.0000993   0.0000536
   60  -0.0001498   0.0000154   0.0003056  -0.0000125   0.0000089   0.0000296
   61  -0.0222550   0.0018047   0.0263503  -0.0005368   0.0030442   0.0001146
   62   0.0025660   0.0028725  -0.0030220  -0.0001596  -0.0011424  -0.0011942
   63   0.0108257  -0.0011756   0.0048965  -0.0030812   0.0009954  -0.0009423
   64  -0.0018578  -0.0002416   0.0025898   0.0003773  -0.0000363   0.0013078
   65  -0.0000361  -0.0022850  -0.0003634  -0.0007137  -0.0001612   0.0005192
   66  -0.0026561   0.0002795  -0.0013184   0.0009635  -0.0006964  -0.0008282
            7           8           9          10          11          12
    1   0.0064489   0.0140465   0.0003469  -0.0340131  -0.0151378  -0.0002827
    2  -0.0058042  -0.0430343  -0.0011919  -0.0666770   0.0430060   0.0011713
    3  -0.0001753  -0.0012809   0.0043591  -0.0016238   0.0009582   0.0046394
    4  -0.0567952   0.0443649   0.0014509  -0.2882567  -0.0119425   0.0005381
    5   0.0409913  -0.1398410  -0.0030651   0.0511584  -0.0975999  -0.0013096
    6   0.0014512  -0.0031503  -0.0226778   0.0019993  -0.0011236  -0.0543299
    7   0.0794271  -0.0641375  -0.0020574  -0.0152155   0.0334584   0.0009151
    8  -0.0641375   0.2044710   0.0052450   0.0111724  -0.0231321  -0.0007043
    9  -0.0020574   0.0052450   0.0110276   0.0003811  -0.0007874   0.0032908
   10  -0.0152155   0.0111724   0.0003811   0.5671011  -0.0373690  -0.0028386
   11   0.0334584  -0.0231321  -0.0007874  -0.0373690   0.5551591   0.0121388
   12   0.0009151  -0.0007043   0.0032908  -0.0028386   0.0121388   0.1039627
   13  -0.0077244  -0.0024606  -0.0000231  -0.0863435  -0.0628845  -0.0012127
   14   0.0050776   0.0033539   0.0000740  -0.0627784  -0.1223568  -0.0024883
   15   0.0001487   0.0001045  -0.0008010  -0.0011481  -0.0024527  -0.0206213
   16  -0.0030155  -0.0000642   0.0000278  -0.1235227   0.0999710   0.0029436
   17  -0.0042763   0.0033907   0.0000320   0.0368907  -0.2693794  -0.0059175
   18  -0.0000997  -0.0000117   0.0038212   0.0012401  -0.0060338  -0.0543603
   19  -0.0010528   0.0007807   0.0000213  -0.0317179   0.0047744   0.0002772
   20   0.0014119  -0.0004695  -0.0000184   0.0278145  -0.0044598  -0.0002953
   21   0.0000458  -0.0000187   0.0000651   0.0009109  -0.0002365   0.0030158
   22   0.0005203   0.0012821  -0.0000051   0.0587414  -0.0410262  -0.0012497
   23   0.0013510  -0.0022008  -0.0000406   0.0093267  -0.0506731  -0.0014960
   24   0.0000382  -0.0000356  -0.0009561   0.0000888  -0.0013763   0.0057541
   25   0.0000862   0.0000342   0.0000004  -0.0019264  -0.0020818  -0.0000218
   26  -0.0000060   0.0000884   0.0000043  -0.0029440  -0.0010649  -0.0001453
   27  -0.0000027   0.0000090  -0.0000819  -0.0000706  -0.0001365   0.0050007
   28  -0.0018275  -0.0049990  -0.0001025  -0.0469147   0.0358909   0.0010467
   29  -0.0015761   0.0024055  -0.0000656   0.0350684  -0.0266052  -0.0007513
   30  -0.0000291  -0.0000587   0.0040042   0.0010593  -0.0007648  -0.0012157
   31   0.0003463  -0.0001730  -0.0000040   0.0014492  -0.0013578  -0.0000484
   32  -0.0003199  -0.0020404  -0.0000586  -0.0004005   0.0001321   0.0000173
   33  -0.0000084  -0.0000489   0.0001170  -0.0000416   0.0000363  -0.0006436
   34  -0.0020819   0.0027592   0.0000568   0.0008373  -0.0029505  -0.0000872
   35  -0.0034065  -0.0021089  -0.0000179  -0.0017632  -0.0028411  -0.0002055
   36  -0.0001323   0.0000088  -0.0023574  -0.0000160  -0.0001988   0.0054498
   37   0.0001134  -0.0012727  -0.0008031  -0.0005554   0.0000819   0.0007713
   38  -0.0015988  -0.0007083  -0.0006751   0.0000784  -0.0001388  -0.0000205
   39   0.0000447   0.0006483  -0.0001462   0.0001781   0.0001294  -0.0001561
   40  -0.0000980   0.0001830  -0.0000630   0.0004236   0.0001673   0.0002104
   41  -0.0000042   0.0002436  -0.0000831   0.0001513  -0.0001570   0.0001337
   42   0.0001417  -0.0000903   0.0003207   0.0001509  -0.0001069  -0.0000063
   43   0.0004228  -0.0000137   0.0002459   0.0000518   0.0001621   0.0000452
   44   0.0000588   0.0000332   0.0000658  -0.0000060   0.0002130  -0.0000470
   45   0.0001905  -0.0003563  -0.0001962  -0.0000449   0.0001316   0.0002008
   46   0.0000485  -0.0001223  -0.0000334  -0.0000192   0.0000175   0.0000606
   47  -0.0000044  -0.0001047   0.0000125   0.0000257  -0.0000025  -0.0000316
   48  -0.0000117  -0.0000041   0.0000041  -0.0000144  -0.0000198  -0.0000326
   49  -0.0000221  -0.0000095  -0.0000006  -0.0001453  -0.0005056  -0.0000148
   50   0.0002041   0.0000964  -0.0000052   0.0000209   0.0000034  -0.0000185
   51   0.0000249   0.0000121   0.0002126  -0.0000007  -0.0000055   0.0000661
   52  -0.0001117  -0.0001690  -0.0000047   0.0001365   0.0002647   0.0000089
   53  -0.0000061   0.0000305   0.0000005  -0.0000183  -0.0000381  -0.0000020
   54  -0.0000013  -0.0000012  -0.0000019  -0.0000001   0.0000004  -0.0000060
   55   0.0003878  -0.0000283  -0.0002436   0.0000534   0.0001662  -0.0000344
   56   0.0000910   0.0000095  -0.0000513  -0.0000146   0.0002238   0.0000707
   57  -0.0001933   0.0003511  -0.0001828   0.0000438  -0.0001209   0.0002038
   58   0.0000478  -0.0001230   0.0000276  -0.0000196   0.0000194  -0.0000608
   59  -0.0000059  -0.0001034  -0.0000174   0.0000254  -0.0000047   0.0000328
   60   0.0000116  -0.0000054   0.0000033   0.0000143   0.0000214  -0.0000307
   61   0.0001659  -0.0012580   0.0007660  -0.0005401   0.0000859  -0.0007679
   62  -0.0015337  -0.0006933   0.0006469   0.0000822  -0.0001243   0.0000033
   63  -0.0001676  -0.0006865  -0.0001464  -0.0001559  -0.0001370  -0.0001695
   64  -0.0000701   0.0002072   0.0000159   0.0003859   0.0001951  -0.0001964
   65   0.0000350   0.0003150  -0.0000034   0.0001544  -0.0001561  -0.0001358
   66  -0.0001333   0.0000740   0.0003222  -0.0001133   0.0000808  -0.0000120
           13          14          15          16          17          18
    1  -0.0021141   0.0010618   0.0000400   0.0002727  -0.0074115  -0.0002107
    2   0.0044409   0.0016167  -0.0000653  -0.0086017  -0.0684405  -0.0017464
    3   0.0001258  -0.0000581   0.0036547  -0.0002205  -0.0017711  -0.0002682
    4  -0.0250639  -0.0105972  -0.0001864  -0.0133368   0.0897921   0.0024183
    5  -0.0317098  -0.0119238  -0.0002548   0.0299973   0.0186156   0.0002444
    6  -0.0007025  -0.0003136   0.0024073   0.0008220   0.0000429   0.0031815
    7  -0.0077244   0.0050776   0.0001487  -0.0030155  -0.0042763  -0.0000997
    8  -0.0024606   0.0033539   0.0001045  -0.0000642   0.0033907  -0.0000117
    9  -0.0000231   0.0000740  -0.0008010   0.0000278   0.0000320   0.0038212
   10  -0.0863435  -0.0627784  -0.0011481  -0.1235227   0.0368907   0.0012401
   11  -0.0628845  -0.1223568  -0.0024527   0.0999710  -0.2693794  -0.0060338
   12  -0.0012127  -0.0024883  -0.0206213   0.0029436  -0.0059175  -0.0543603
   13   0.1225326   0.0910190   0.0017422  -0.0022156  -0.0046663  -0.0000941
   14   0.0910190   0.1733099   0.0039754  -0.0268919  -0.0353475  -0.0008945
   15   0.0017422   0.0039754   0.0103174  -0.0006878  -0.0009877   0.0026356
   16  -0.0022156  -0.0268919  -0.0006878   0.5154320   0.0291964  -0.0007408
   17  -0.0046663  -0.0353475  -0.0009877   0.0291964   0.6257992   0.0133925
   18  -0.0000941  -0.0008945   0.0026356  -0.0007408   0.0133925   0.1129574
   19   0.0017370   0.0001141  -0.0000118  -0.1597593   0.0198245   0.0010164
   20   0.0069944  -0.0053271  -0.0001469   0.0159476  -0.0416415  -0.0005431
   21   0.0001690  -0.0001089  -0.0008979   0.0009154  -0.0005322  -0.0228877
   22   0.0004423   0.0057511   0.0001716  -0.1774745  -0.0679985  -0.0013676
   23   0.0015673  -0.0016247  -0.0001455  -0.1339263  -0.2622005  -0.0048610
   24   0.0000566  -0.0001552   0.0036546  -0.0030801  -0.0049977  -0.0569944
   25  -0.0000305  -0.0013921  -0.0000376   0.0091439  -0.0192412  -0.0005188
   26  -0.0000137  -0.0007726  -0.0000297   0.0103455  -0.0178168  -0.0005780
   27   0.0000008  -0.0000246   0.0002935   0.0002306  -0.0005207   0.0029187
   28   0.0000881  -0.0001803  -0.0000023  -0.0445904  -0.0769278  -0.0017925
   29   0.0001000   0.0005801   0.0000321  -0.0169132   0.0457738   0.0010906
   30  -0.0000075   0.0000220  -0.0005863  -0.0002565   0.0013144   0.0055304
   31  -0.0006749  -0.0011067  -0.0000266  -0.0011506   0.0050167   0.0001512
   32  -0.0010348  -0.0012862  -0.0000223   0.0012921   0.0021726  -0.0000566
   33  -0.0000230  -0.0000179  -0.0002783   0.0000441  -0.0000959   0.0042670
   34  -0.0001433   0.0003470   0.0000084  -0.0006334   0.0001226   0.0000100
   35  -0.0014288  -0.0003640  -0.0000092  -0.0002932  -0.0013931  -0.0000064
   36  -0.0000301  -0.0000128   0.0002492  -0.0000003   0.0000140  -0.0011288
   37  -0.0001650  -0.0000539   0.0000708   0.0002282  -0.0000632  -0.0002158
   38  -0.0000436   0.0000482  -0.0000777  -0.0000155   0.0000507  -0.0000420
   39   0.0006949   0.0004511   0.0000161  -0.0003850   0.0001998   0.0001826
   40   0.0000568  -0.0000178  -0.0000206  -0.0000155  -0.0000225   0.0001381
   41  -0.0000368   0.0000025   0.0000019   0.0000049   0.0001468  -0.0000407
   42  -0.0002250  -0.0001484  -0.0000392   0.0000248  -0.0000552   0.0000593
   43  -0.0001032  -0.0001377  -0.0000091   0.0002410  -0.0000692   0.0000071
   44   0.0001237   0.0000299  -0.0000021  -0.0000146   0.0000269   0.0000258
   45  -0.0000178  -0.0000399   0.0000162  -0.0000036  -0.0000346  -0.0000642
   46  -0.0000334  -0.0000294   0.0000053   0.0000294  -0.0000142  -0.0000252
   47  -0.0000036  -0.0000094   0.0000052   0.0000008   0.0000145   0.0000031
   48   0.0000041   0.0000064   0.0000008  -0.0000005   0.0000055   0.0000040
   49   0.0003333   0.0003159   0.0000068  -0.0005812   0.0002072   0.0000094
   50  -0.0000627  -0.0000406   0.0000029   0.0000501  -0.0000230   0.0000076
   51   0.0000018   0.0000010  -0.0000105  -0.0000004   0.0000018  -0.0000149
   52  -0.0003327  -0.0002632  -0.0000049   0.0004878  -0.0001778  -0.0000082
   53   0.0000290   0.0000323   0.0000010  -0.0000517   0.0000091   0.0000018
   54  -0.0000014  -0.0000007  -0.0000006   0.0000014  -0.0000008  -0.0000060
   55  -0.0001061  -0.0001378   0.0000020   0.0002343  -0.0000683  -0.0000138
   56   0.0001266   0.0000300  -0.0000073  -0.0000156   0.0000219  -0.0000357
   57   0.0000238   0.0000377   0.0000181   0.0000036   0.0000406  -0.0000646
   58  -0.0000334  -0.0000290  -0.0000065   0.0000294  -0.0000161   0.0000248
   59  -0.0000031  -0.0000088  -0.0000055   0.0000003   0.0000146  -0.0000032
   60  -0.0000047  -0.0000073   0.0000001   0.0000007  -0.0000055   0.0000042
   61  -0.0001626  -0.0000481  -0.0000712   0.0002267  -0.0000639   0.0002063
   62  -0.0000036   0.0000645   0.0000834  -0.0000261   0.0000685   0.0000496
   63  -0.0006944  -0.0004427   0.0000063   0.0003888  -0.0002051   0.0001717
   64   0.0000558  -0.0000222   0.0000170  -0.0000190  -0.0000330  -0.0001336
   65  -0.0000486  -0.0000066   0.0000002   0.0000082   0.0001380   0.0000384
   66   0.0002174   0.0001451  -0.0000348  -0.0000267   0.0000829   0.0000552
           19          20          21          22          23          24
    1  -0.0020899   0.0002834   0.0000084  -0.0121113   0.0315144   0.0008683
    2   0.0012541   0.0011828   0.0000541   0.0768751   0.0182613   0.0001114
    3   0.0000649   0.0000503  -0.0009309   0.0021190   0.0002588   0.0068278
    4   0.0029669  -0.0026918  -0.0000901  -0.0587201  -0.0233071  -0.0004350
    5   0.0014938  -0.0036548  -0.0002068  -0.0238579  -0.0091651  -0.0001750
    6   0.0000371  -0.0001867   0.0037692  -0.0003845  -0.0001751   0.0003135
    7  -0.0010528   0.0014119   0.0000458   0.0005203   0.0013510   0.0000382
    8   0.0007807  -0.0004695  -0.0000187   0.0012821  -0.0022008  -0.0000356
    9   0.0000213  -0.0000184   0.0000651  -0.0000051  -0.0000406  -0.0009561
   10  -0.0317179   0.0278145   0.0009109   0.0587414   0.0093267   0.0000888
   11   0.0047744  -0.0044598  -0.0002365  -0.0410262  -0.0506731  -0.0013763
   12   0.0002772  -0.0002953   0.0030158  -0.0012497  -0.0014960   0.0057541
   13   0.0017370   0.0069944   0.0001690   0.0004423   0.0015673   0.0000566
   14   0.0001141  -0.0053271  -0.0001089   0.0057511  -0.0016247  -0.0001552
   15  -0.0000118  -0.0001469  -0.0008979   0.0001716  -0.0001455   0.0036546
   16  -0.1597593   0.0159476   0.0009154  -0.1774745  -0.1339263  -0.0030801
   17   0.0198245  -0.0416415  -0.0005322  -0.0679985  -0.2622005  -0.0049977
   18   0.0010164  -0.0005431  -0.0228877  -0.0013676  -0.0048610  -0.0569944
   19   0.2319027  -0.0274415  -0.0015841  -0.0450003   0.0026266   0.0002790
   20  -0.0274415   0.0494174   0.0010754  -0.0203378   0.0061640   0.0001299
   21  -0.0015841   0.0010754   0.0116141  -0.0003255   0.0000428   0.0045813
   22  -0.0450003  -0.0203378  -0.0003255   0.6815842  -0.0352430  -0.0029826
   23   0.0026266   0.0061640   0.0000428  -0.0352430   0.7385296   0.0162941
   24   0.0002790   0.0001299   0.0045813  -0.0029826   0.0162941   0.1197151
   25   0.0004630  -0.0012023  -0.0000340  -0.0983517   0.1057636   0.0029837
   26   0.0008743   0.0011603   0.0000896   0.1054546  -0.3034312  -0.0074987
   27   0.0000141   0.0001066  -0.0027903   0.0029916  -0.0074574  -0.0334359
   28   0.0043358  -0.0001888  -0.0000099  -0.3234592   0.0757324   0.0029747
   29  -0.0036522  -0.0023724  -0.0001654   0.0107138  -0.1185151  -0.0017013
   30  -0.0000889  -0.0001783   0.0045912   0.0012115  -0.0019040  -0.0594444
   31  -0.0015554  -0.0006205  -0.0000089  -0.0273676  -0.0371757  -0.0008139
   32  -0.0007615  -0.0001306  -0.0000006  -0.0126345  -0.0104246  -0.0003302
   33  -0.0000145  -0.0000026   0.0000560  -0.0001701  -0.0002336   0.0046243
   34   0.0010881  -0.0001824  -0.0000077   0.0017043   0.0012658   0.0000021
   35  -0.0000391   0.0001722   0.0000075   0.0014297  -0.0048496  -0.0002615
   36  -0.0000125   0.0000090  -0.0001470   0.0000145  -0.0002918   0.0053780
   37  -0.0003647   0.0000575   0.0000224  -0.0005729   0.0002447   0.0007903
   38   0.0000398  -0.0000092   0.0000195   0.0000503  -0.0000087  -0.0001090
   39   0.0006255  -0.0001028  -0.0000329   0.0004513  -0.0009911  -0.0003210
   40  -0.0000825   0.0000175  -0.0000126   0.0003439  -0.0002547   0.0000772
   41   0.0000160  -0.0000019  -0.0000008  -0.0002413  -0.0000978  -0.0000784
   42  -0.0002196   0.0000330   0.0000084   0.0000675   0.0003515   0.0000514
   43  -0.0002173   0.0000355  -0.0000041  -0.0000267   0.0001166   0.0000355
   44   0.0000059   0.0000019  -0.0000119   0.0000063   0.0002568   0.0000385
   45  -0.0001823   0.0000309   0.0000044  -0.0000368  -0.0000064   0.0002536
   46  -0.0000627   0.0000093   0.0000001  -0.0000334   0.0000429   0.0000754
   47   0.0000050  -0.0000066  -0.0000009  -0.0000200  -0.0000255   0.0000196
   48   0.0000199  -0.0000044  -0.0000003  -0.0000086   0.0000132  -0.0000277
   49   0.0005718  -0.0001090  -0.0000053   0.0001898  -0.0000614  -0.0000033
   50  -0.0000438   0.0000009  -0.0000001  -0.0000304  -0.0000497   0.0000017
   51   0.0000027  -0.0000005  -0.0000037  -0.0000012  -0.0000047   0.0000499
   52  -0.0004428   0.0000833   0.0000042  -0.0001273   0.0002178   0.0000061
   53   0.0000507  -0.0000074  -0.0000006   0.0000168  -0.0000254  -0.0000000
   54  -0.0000011   0.0000002  -0.0000003  -0.0000001   0.0000002   0.0000000
   55  -0.0002200   0.0000361   0.0000078  -0.0000256   0.0001226  -0.0000358
   56  -0.0000067   0.0000035   0.0000134   0.0000062   0.0002532  -0.0000548
   57   0.0001758  -0.0000306   0.0000030   0.0000324   0.0000116   0.0002413
   58  -0.0000620   0.0000093   0.0000009  -0.0000322   0.0000479  -0.0000724
   59   0.0000059  -0.0000068   0.0000004  -0.0000193  -0.0000239  -0.0000177
   60  -0.0000200   0.0000041   0.0000001   0.0000071  -0.0000128  -0.0000303
   61  -0.0003500   0.0000565  -0.0000157  -0.0005716   0.0002740  -0.0007676
   62   0.0000772  -0.0000162  -0.0000195   0.0000486  -0.0000754   0.0001179
   63  -0.0006188   0.0001055  -0.0000232  -0.0004419   0.0010219  -0.0002726
   64  -0.0000880   0.0000175   0.0000132   0.0003469  -0.0002519  -0.0000864
   65   0.0000017   0.0000008   0.0000002  -0.0002272  -0.0000771   0.0000781
   66   0.0002196  -0.0000352   0.0000055  -0.0000958  -0.0003742   0.0000371
           25          26          27          28          29          30
    1  -0.0049393  -0.0001585   0.0000300  -0.1476287   0.1084214   0.0031175
    2  -0.0006000   0.0013429  -0.0001058   0.0472531  -0.2572697  -0.0051851
    3   0.0000095  -0.0000956   0.0050356   0.0012865  -0.0051785  -0.0595832
    4  -0.0009305  -0.0006386   0.0000104   0.0647825  -0.0462107  -0.0014598
    5  -0.0007917   0.0002481   0.0000459   0.0138305  -0.0625552  -0.0018531
    6  -0.0000223   0.0000340  -0.0009757   0.0001380  -0.0015874   0.0056691
    7   0.0000862  -0.0000060  -0.0000027  -0.0018275  -0.0015761  -0.0000291
    8   0.0000342   0.0000884   0.0000090  -0.0049990   0.0024055  -0.0000587
    9   0.0000004   0.0000043  -0.0000819  -0.0001025  -0.0000656   0.0040042
   10  -0.0019264  -0.0029440  -0.0000706  -0.0469147   0.0350684   0.0010593
   11  -0.0020818  -0.0010649  -0.0001365   0.0358909  -0.0266052  -0.0007648
   12  -0.0000218  -0.0001453   0.0050007   0.0010467  -0.0007513  -0.0012157
   13  -0.0000305  -0.0000137   0.0000008   0.0000881   0.0001000  -0.0000075
   14  -0.0013921  -0.0007726  -0.0000246  -0.0001803   0.0005801   0.0000220
   15  -0.0000376  -0.0000297   0.0002935  -0.0000023   0.0000321  -0.0005863
   16   0.0091439   0.0103455   0.0002306  -0.0445904  -0.0169132  -0.0002565
   17  -0.0192412  -0.0178168  -0.0005207  -0.0769278   0.0457738   0.0013144
   18  -0.0005188  -0.0005780   0.0029187  -0.0017925   0.0010906   0.0055304
   19   0.0004630   0.0008743   0.0000141   0.0043358  -0.0036522  -0.0000889
   20  -0.0012023   0.0011603   0.0001066  -0.0001888  -0.0023724  -0.0001783
   21  -0.0000340   0.0000896  -0.0027903  -0.0000099  -0.0001654   0.0045912
   22  -0.0983517   0.1054546   0.0029916  -0.3234592   0.0107138   0.0012115
   23   0.1057636  -0.3034312  -0.0074574   0.0757324  -0.1185151  -0.0019040
   24   0.0029837  -0.0074987  -0.0334359   0.0029747  -0.0017013  -0.0594444
   25   0.1039910  -0.1102693  -0.0031381  -0.0079144   0.0280886   0.0007413
   26  -0.1102693   0.3188448   0.0081995  -0.0013333   0.0001895  -0.0000707
   27  -0.0031381   0.0081995   0.0235151  -0.0000298  -0.0001961   0.0028574
   28  -0.0079144  -0.0013333  -0.0000298   0.6055021  -0.0636743  -0.0033698
   29   0.0280886   0.0001895  -0.0001961  -0.0636743   0.5365203   0.0106242
   30   0.0007413  -0.0000707   0.0028574  -0.0033698   0.0106242   0.1209192
   31   0.0008069  -0.0012259  -0.0000413  -0.0807489  -0.0564753  -0.0009748
   32   0.0004892   0.0010138   0.0000963  -0.0554387  -0.1167487  -0.0020346
   33   0.0000072   0.0000952  -0.0026009  -0.0009737  -0.0019722  -0.0233984
   34  -0.0000198  -0.0001190   0.0000018  -0.0178610   0.0140674   0.0002086
   35   0.0012235   0.0001694  -0.0000133   0.0298838  -0.0000791  -0.0000633
   36   0.0000338  -0.0000042   0.0002252   0.0008429  -0.0000927   0.0040283
   37  -0.0001661   0.0000126   0.0000502  -0.0011985  -0.0029954  -0.0002331
   38   0.0000172   0.0000249   0.0000431   0.0000944  -0.0004966  -0.0011262
   39   0.0002973  -0.0000314   0.0001460   0.0032590   0.0004168  -0.0008920
   40   0.0000638   0.0000038   0.0000099   0.0004351  -0.0000940  -0.0012160
   41   0.0000248   0.0000040  -0.0000079   0.0006000  -0.0001997   0.0007755
   42  -0.0001051   0.0000109  -0.0001104  -0.0011562  -0.0005322  -0.0008673
   43  -0.0000532   0.0000018   0.0000265  -0.0008521  -0.0005601  -0.0000258
   44  -0.0000698  -0.0000212   0.0000150  -0.0008141  -0.0001099   0.0000007
   45  -0.0000366   0.0000198  -0.0000269  -0.0003428  -0.0008100   0.0000090
   46  -0.0000222   0.0000032  -0.0000002  -0.0002133  -0.0002471   0.0000010
   47   0.0000010   0.0000035  -0.0000037  -0.0000085   0.0001674   0.0000506
   48  -0.0000008  -0.0000024   0.0000024   0.0000146   0.0000008   0.0000253
   49   0.0000431   0.0000068  -0.0000012   0.0004179   0.0004423   0.0000213
   50   0.0000157  -0.0000007  -0.0000016   0.0002240   0.0000624  -0.0000134
   51   0.0000013  -0.0000013   0.0000207   0.0000242   0.0000114   0.0000206
   52  -0.0000704  -0.0000196   0.0000006  -0.0005205  -0.0005664  -0.0000195
   53   0.0000108   0.0000034   0.0000001   0.0000661   0.0000311   0.0000002
   54  -0.0000000   0.0000002  -0.0000070  -0.0000006  -0.0000010   0.0000064
   55  -0.0000546   0.0000048  -0.0000233  -0.0008885  -0.0005880  -0.0000223
   56  -0.0000718  -0.0000189  -0.0000118  -0.0008413  -0.0001638   0.0000144
   57   0.0000303  -0.0000191  -0.0000287   0.0002672   0.0007921   0.0000475
   58  -0.0000222   0.0000031   0.0000008  -0.0002143  -0.0002474  -0.0000150
   59   0.0000012   0.0000034   0.0000039  -0.0000100   0.0001718  -0.0000494
   60   0.0000007   0.0000026   0.0000028  -0.0000185   0.0000070   0.0000215
   61  -0.0001595   0.0000133  -0.0000513  -0.0011177  -0.0029872   0.0001155
   62   0.0000325   0.0000262  -0.0000549   0.0003386  -0.0005821   0.0011891
   63  -0.0002976   0.0000249   0.0001503  -0.0033125  -0.0005142  -0.0008476
   64   0.0000630   0.0000042  -0.0000089   0.0003890  -0.0001128   0.0012447
   65   0.0000177   0.0000039   0.0000148   0.0005027  -0.0001983  -0.0006896
   66   0.0001073  -0.0000045  -0.0001108   0.0012582   0.0005934  -0.0008953
           31          32          33          34          35          36
    1   0.0020586  -0.0246381  -0.0006107  -0.2160734   0.0166971  -0.0000561
    2  -0.0024235  -0.0351863  -0.0010115   0.0177314  -0.0778693   0.0002382
    3  -0.0000644  -0.0009043   0.0038062   0.0003032   0.0002170  -0.0764432
    4  -0.0015559   0.0049667   0.0001671  -0.0262660  -0.0230040  -0.0005547
    5   0.0012288   0.0002131  -0.0000827  -0.0079214   0.0078409   0.0000562
    6   0.0000696  -0.0000810   0.0039007  -0.0001854   0.0000668   0.0036223
    7   0.0003463  -0.0003199  -0.0000084  -0.0020819  -0.0034065  -0.0001323
    8  -0.0001730  -0.0020404  -0.0000489   0.0027592  -0.0021089   0.0000088
    9  -0.0000040  -0.0000586   0.0001170   0.0000568  -0.0000179  -0.0023574
   10   0.0014492  -0.0004005  -0.0000416   0.0008373  -0.0017632  -0.0000160
   11  -0.0013578   0.0001321   0.0000363  -0.0029505  -0.0028411  -0.0001988
   12  -0.0000484   0.0000173  -0.0006436  -0.0000872  -0.0002055   0.0054498
   13  -0.0006749  -0.0010348  -0.0000230  -0.0001433  -0.0014288  -0.0000301
   14  -0.0011067  -0.0012862  -0.0000179   0.0003470  -0.0003640  -0.0000128
   15  -0.0000266  -0.0000223  -0.0002783   0.0000084  -0.0000092   0.0002492
   16  -0.0011506   0.0012921   0.0000441  -0.0006334  -0.0002932  -0.0000003
   17   0.0050167   0.0021726  -0.0000959   0.0001226  -0.0013931   0.0000140
   18   0.0001512  -0.0000566   0.0042670   0.0000100  -0.0000064  -0.0011288
   19  -0.0015554  -0.0007615  -0.0000145   0.0010881  -0.0000391  -0.0000125
   20  -0.0006205  -0.0001306  -0.0000026  -0.0001824   0.0001722   0.0000090
   21  -0.0000089  -0.0000006   0.0000560  -0.0000077   0.0000075  -0.0001470
   22  -0.0273676  -0.0126345  -0.0001701   0.0017043   0.0014297   0.0000145
   23  -0.0371757  -0.0104246  -0.0002336   0.0012658  -0.0048496  -0.0002918
   24  -0.0008139  -0.0003302   0.0046243   0.0000021  -0.0002615   0.0053780
   25   0.0008069   0.0004892   0.0000072  -0.0000198   0.0012235   0.0000338
   26  -0.0012259   0.0010138   0.0000952  -0.0001190   0.0001694  -0.0000042
   27  -0.0000413   0.0000963  -0.0026009   0.0000018  -0.0000133   0.0002252
   28  -0.0807489  -0.0554387  -0.0009737  -0.0178610   0.0298838   0.0008429
   29  -0.0564753  -0.1167487  -0.0019722   0.0140674  -0.0000791  -0.0000927
   30  -0.0009748  -0.0020346  -0.0233984   0.0002086  -0.0000633   0.0040283
   31   0.1084524   0.0891125   0.0015968  -0.0019934   0.0032201   0.0000583
   32   0.0891125   0.1658635   0.0034206  -0.0025116  -0.0019682  -0.0000055
   33   0.0015968   0.0034206   0.0123263  -0.0000519   0.0000249  -0.0022807
   34  -0.0019934  -0.0025116  -0.0000519   0.6443510  -0.0550766  -0.0025876
   35   0.0032201  -0.0019682   0.0000249  -0.0550766   0.1762707  -0.0147159
   36   0.0000583  -0.0000055  -0.0022807  -0.0025876  -0.0147159   0.6049817
   37   0.0006846   0.0008717  -0.0005329  -0.1671462   0.0140548  -0.0552737
   38   0.0010925  -0.0010788   0.0006395   0.0159916  -0.0610220   0.0119693
   39   0.0000134  -0.0006994  -0.0001927  -0.1165911   0.0189008  -0.2303405
   40  -0.0000796  -0.0000854  -0.0000356   0.0048340   0.0000397  -0.0021169
   41   0.0000808   0.0003293   0.0000931  -0.0007234   0.0039560   0.0014898
   42   0.0001632  -0.0000017   0.0003182   0.0200095  -0.0008170  -0.0383459
   43   0.0003388  -0.0000235   0.0001647  -0.0227692   0.0054449  -0.0706288
   44  -0.0001241   0.0000339  -0.0000833   0.0040125   0.0058999   0.0068308
   45   0.0002516   0.0003151  -0.0001314  -0.0247899   0.0019172   0.0313503
   46   0.0000659   0.0000875  -0.0000296  -0.0044811   0.0010143   0.0014008
   47  -0.0000328  -0.0001245  -0.0000122   0.0010381   0.0051307  -0.0000052
   48  -0.0000152  -0.0000037   0.0000022   0.0010257   0.0000225   0.0011263
   49  -0.0000057  -0.0000242  -0.0000013   0.0018852  -0.0004071   0.0004321
   50  -0.0001614   0.0001371   0.0000034  -0.0004421  -0.0019210   0.0023324
   51  -0.0000242   0.0000232   0.0001490   0.0004108   0.0023257  -0.0717868
   52  -0.0000649   0.0002091   0.0000053  -0.0024079   0.0001591  -0.0000269
   53   0.0000264  -0.0000129  -0.0000012   0.0001709  -0.0008953  -0.0000915
   54   0.0000008  -0.0000008   0.0000008  -0.0000206  -0.0001001   0.0021896
   55   0.0003798  -0.0000460  -0.0001622  -0.0239165   0.0008243   0.0702268
   56  -0.0000990   0.0000503   0.0000884   0.0024776   0.0066211  -0.0084904
   57  -0.0002465  -0.0003337  -0.0001402   0.0244590  -0.0035879   0.0317804
   58   0.0000673   0.0000886   0.0000329  -0.0044725   0.0010971  -0.0013914
   59  -0.0000349  -0.0001247   0.0000094   0.0010851   0.0051112   0.0002798
   60   0.0000137  -0.0000042   0.0000035  -0.0010203   0.0002611   0.0011144
   61   0.0006436   0.0009025   0.0005781  -0.1695224   0.0104807   0.0571727
   62   0.0011197  -0.0011364  -0.0007009   0.0082651  -0.0597332  -0.0005631
   63   0.0001130   0.0006794  -0.0002099   0.1184240  -0.0074333  -0.2302039
   64  -0.0000980  -0.0001001   0.0000594   0.0050856  -0.0001507   0.0026456
   65   0.0001129   0.0003160  -0.0001481   0.0005970   0.0038674   0.0012445
   66  -0.0001639  -0.0000145   0.0003047  -0.0195804   0.0034888  -0.0384533
           37          38          39          40          41          42
    1  -0.0221380   0.0034746  -0.0109913  -0.0020435  -0.0002056   0.0025274
    2   0.0036761   0.0026806   0.0011127  -0.0000304  -0.0022760  -0.0003364
    3  -0.0265682   0.0028803   0.0048949  -0.0028044   0.0002886  -0.0015387
    4  -0.0005006  -0.0003928   0.0030480   0.0003649  -0.0006488  -0.0010461
    5   0.0030390  -0.0011462  -0.0010164   0.0000126  -0.0001654   0.0007461
    6   0.0000311   0.0012391  -0.0009458  -0.0013634  -0.0004703  -0.0009150
    7   0.0001134  -0.0015988   0.0000447  -0.0000980  -0.0000042   0.0001417
    8  -0.0012727  -0.0007083   0.0006483   0.0001830   0.0002436  -0.0000903
    9  -0.0008031  -0.0006751  -0.0001462  -0.0000630  -0.0000831   0.0003207
   10  -0.0005554   0.0000784   0.0001781   0.0004236   0.0001513   0.0001509
   11   0.0000819  -0.0001388   0.0001294   0.0001673  -0.0001570  -0.0001069
   12   0.0007713  -0.0000205  -0.0001561   0.0002104   0.0001337  -0.0000063
   13  -0.0001650  -0.0000436   0.0006949   0.0000568  -0.0000368  -0.0002250
   14  -0.0000539   0.0000482   0.0004511  -0.0000178   0.0000025  -0.0001484
   15   0.0000708  -0.0000777   0.0000161  -0.0000206   0.0000019  -0.0000392
   16   0.0002282  -0.0000155  -0.0003850  -0.0000155   0.0000049   0.0000248
   17  -0.0000632   0.0000507   0.0001998  -0.0000225   0.0001468  -0.0000552
   18  -0.0002158  -0.0000420   0.0001826   0.0001381  -0.0000407   0.0000593
   19  -0.0003647   0.0000398   0.0006255  -0.0000825   0.0000160  -0.0002196
   20   0.0000575  -0.0000092  -0.0001028   0.0000175  -0.0000019   0.0000330
   21   0.0000224   0.0000195  -0.0000329  -0.0000126  -0.0000008   0.0000084
   22  -0.0005729   0.0000503   0.0004513   0.0003439  -0.0002413   0.0000675
   23   0.0002447  -0.0000087  -0.0009911  -0.0002547  -0.0000978   0.0003515
   24   0.0007903  -0.0001090  -0.0003210   0.0000772  -0.0000784   0.0000514
   25  -0.0001661   0.0000172   0.0002973   0.0000638   0.0000248  -0.0001051
   26   0.0000126   0.0000249  -0.0000314   0.0000038   0.0000040   0.0000109
   27   0.0000502   0.0000431   0.0001460   0.0000099  -0.0000079  -0.0001104
   28  -0.0011985   0.0000944   0.0032590   0.0004351   0.0006000  -0.0011562
   29  -0.0029954  -0.0004966   0.0004168  -0.0000940  -0.0001997  -0.0005322
   30  -0.0002331  -0.0011262  -0.0008920  -0.0012160   0.0007755  -0.0008673
   31   0.0006846   0.0010925   0.0000134  -0.0000796   0.0000808   0.0001632
   32   0.0008717  -0.0010788  -0.0006994  -0.0000854   0.0003293  -0.0000017
   33  -0.0005329   0.0006395  -0.0001927  -0.0000356   0.0000931   0.0003182
   34  -0.1671462   0.0159916  -0.1165911   0.0048340  -0.0007234   0.0200095
   35   0.0140548  -0.0610220   0.0189008   0.0000397   0.0039560  -0.0008170
   36  -0.0552737   0.0119693  -0.2303405  -0.0021169   0.0014898  -0.0383459
   37   0.6077055  -0.0549878   0.0516449  -0.0673867   0.0034672   0.0487967
   38  -0.0549878   0.1299890  -0.0191750   0.0033771  -0.0241844  -0.0017036
   39   0.0516449  -0.0191750   0.5165017   0.0497440  -0.0018544  -0.1280213
   40  -0.0673867   0.0033771   0.0497440   0.0872808  -0.0058044  -0.0793636
   41   0.0034672  -0.0241844  -0.0018544  -0.0058044   0.0130188   0.0029533
   42   0.0487967  -0.0017036  -0.1280213  -0.0793636   0.0029533   0.1847626
   43  -0.3209036   0.0277582   0.0142854  -0.0211293   0.0023320   0.0142502
   44   0.0298449  -0.0631490   0.0001039   0.0015883   0.0045892  -0.0008801
   45  -0.0508938   0.0073442  -0.1121293   0.0385283  -0.0035207  -0.0168751
   46  -0.0114009   0.0023818  -0.0267632   0.0008008  -0.0003761  -0.0004726
   47   0.0014468   0.0023249   0.0028684  -0.0004096  -0.0026280  -0.0000650
   48   0.0028265  -0.0003121   0.0029759   0.0011002  -0.0002473   0.0010390
   49  -0.0325905   0.0032851   0.0257663  -0.0018266   0.0007164  -0.0007774
   50   0.0009942   0.0051880  -0.0037533   0.0008991   0.0045100   0.0001105
   51   0.0887642  -0.0105424   0.0335922  -0.0050805   0.0005844   0.0035455
   52   0.0038607  -0.0000152   0.0027083  -0.0014458   0.0001323   0.0009741
   53   0.0001483   0.0045927  -0.0000143   0.0001128  -0.0000166  -0.0000893
   54  -0.0016912   0.0004518  -0.0033163   0.0009233  -0.0000903  -0.0003924
   55  -0.0520610   0.0065832  -0.0304346   0.0009987  -0.0002442   0.0013595
   56   0.0065749  -0.0021795   0.0038403  -0.0003019  -0.0009467  -0.0001136
   57  -0.0307572   0.0039109  -0.0167797   0.0023632  -0.0002213  -0.0020327
   58  -0.0008579   0.0000240  -0.0008639   0.0001396  -0.0000455   0.0000153
   59   0.0000014  -0.0009513   0.0000395  -0.0000448  -0.0002792  -0.0000188
   60  -0.0009077   0.0000527   0.0001760   0.0000753  -0.0000208   0.0000688
   61   0.0675156  -0.0078488   0.0322432  -0.0020318   0.0008468  -0.0052186
   62  -0.0056424   0.0060432  -0.0010342   0.0006976   0.0040786   0.0006818
   63  -0.0311196   0.0057399  -0.0663619  -0.0010160   0.0002378   0.0011229
   64  -0.0020984   0.0006545   0.0010302   0.0003985  -0.0000423   0.0001044
   65   0.0004990   0.0041316  -0.0000405  -0.0000336   0.0000740   0.0000712
   66   0.0052271  -0.0005063   0.0011500  -0.0000786   0.0000781  -0.0021529
           43          44          45          46          47          48
    1   0.0017174   0.0005647  -0.0019738  -0.0001807   0.0000337   0.0001482
    2   0.0005017   0.0055780   0.0003972   0.0000722   0.0002889  -0.0000133
    3  -0.0020449   0.0005548  -0.0043725  -0.0011872   0.0001269   0.0002976
    4  -0.0005056   0.0009046  -0.0000460  -0.0001210   0.0000821   0.0000181
    5   0.0006156  -0.0004769   0.0009078   0.0003120   0.0001059   0.0000011
    6   0.0000438  -0.0000806   0.0000463   0.0000064  -0.0000520   0.0000280
    7   0.0004228   0.0000588   0.0001905   0.0000485  -0.0000044  -0.0000117
    8  -0.0000137   0.0000332  -0.0003563  -0.0001223  -0.0001047  -0.0000041
    9   0.0002459   0.0000658  -0.0001962  -0.0000334   0.0000125   0.0000041
   10   0.0000518  -0.0000060  -0.0000449  -0.0000192   0.0000257  -0.0000144
   11   0.0001621   0.0002130   0.0001316   0.0000175  -0.0000025  -0.0000198
   12   0.0000452  -0.0000470   0.0002008   0.0000606  -0.0000316  -0.0000326
   13  -0.0001032   0.0001237  -0.0000178  -0.0000334  -0.0000036   0.0000041
   14  -0.0001377   0.0000299  -0.0000399  -0.0000294  -0.0000094   0.0000064
   15  -0.0000091  -0.0000021   0.0000162   0.0000053   0.0000052   0.0000008
   16   0.0002410  -0.0000146  -0.0000036   0.0000294   0.0000008  -0.0000005
   17  -0.0000692   0.0000269  -0.0000346  -0.0000142   0.0000145   0.0000055
   18   0.0000071   0.0000258  -0.0000642  -0.0000252   0.0000031   0.0000040
   19  -0.0002173   0.0000059  -0.0001823  -0.0000627   0.0000050   0.0000199
   20   0.0000355   0.0000019   0.0000309   0.0000093  -0.0000066  -0.0000044
   21  -0.0000041  -0.0000119   0.0000044   0.0000001  -0.0000009  -0.0000003
   22  -0.0000267   0.0000063  -0.0000368  -0.0000334  -0.0000200  -0.0000086
   23   0.0001166   0.0002568  -0.0000064   0.0000429  -0.0000255   0.0000132
   24   0.0000355   0.0000385   0.0002536   0.0000754   0.0000196  -0.0000277
   25  -0.0000532  -0.0000698  -0.0000366  -0.0000222   0.0000010  -0.0000008
   26   0.0000018  -0.0000212   0.0000198   0.0000032   0.0000035  -0.0000024
   27   0.0000265   0.0000150  -0.0000269  -0.0000002  -0.0000037   0.0000024
   28  -0.0008521  -0.0008141  -0.0003428  -0.0002133  -0.0000085   0.0000146
   29  -0.0005601  -0.0001099  -0.0008100  -0.0002471   0.0001674   0.0000008
   30  -0.0000258   0.0000007   0.0000090   0.0000010   0.0000506   0.0000253
   31   0.0003388  -0.0001241   0.0002516   0.0000659  -0.0000328  -0.0000152
   32  -0.0000235   0.0000339   0.0003151   0.0000875  -0.0001245  -0.0000037
   33   0.0001647  -0.0000833  -0.0001314  -0.0000296  -0.0000122   0.0000022
   34  -0.0227692   0.0040125  -0.0247899  -0.0044811   0.0010381   0.0010257
   35   0.0054449   0.0058999   0.0019172   0.0010143   0.0051307   0.0000225
   36  -0.0706288   0.0068308   0.0313503   0.0014008  -0.0000052   0.0011263
   37  -0.3209036   0.0298449  -0.0508938  -0.0114009   0.0014468   0.0028265
   38   0.0277582  -0.0631490   0.0073442   0.0023818   0.0023249  -0.0003121
   39   0.0142854   0.0001039  -0.1121293  -0.0267632   0.0028684   0.0029759
   40  -0.0211293   0.0015883   0.0385283   0.0008008  -0.0004096   0.0011002
   41   0.0023320   0.0045892  -0.0035207  -0.0003761  -0.0026280  -0.0002473
   42   0.0142502  -0.0008801  -0.0168751  -0.0004726  -0.0000650   0.0010390
   43   0.6698966  -0.0603908   0.0415970  -0.1233927   0.0137085  -0.1248369
   44  -0.0603908   0.1281304  -0.0250846   0.0137618  -0.0353365   0.0214130
   45   0.0415970  -0.0250846   0.7386394  -0.1244343   0.0213327  -0.2765085
   46  -0.1233927   0.0137618  -0.1244343   0.1296942  -0.0157149   0.1311669
   47   0.0137085  -0.0353365   0.0213327  -0.0157149   0.0257389  -0.0229156
   48  -0.1248369   0.0214130  -0.2765085   0.1311669  -0.0229156   0.2910816
   49  -0.1509168   0.0056582   0.1162247   0.0100920  -0.0003139  -0.0145268
   50   0.0079330  -0.0608917  -0.0047794  -0.0013024   0.0026796   0.0022490
   51   0.0519931   0.0021943  -0.2892275   0.0150976  -0.0008948  -0.0179313
   52  -0.0380929   0.0044626   0.0019621   0.0008360  -0.0003517  -0.0006025
   53   0.0035760   0.0042501  -0.0001578  -0.0003817  -0.0026461  -0.0000480
   54   0.0271208  -0.0028128   0.0030670   0.0004177  -0.0001932   0.0008776
   55   0.0594387  -0.0048104  -0.0211849  -0.0014944   0.0006128   0.0035678
   56  -0.0062620   0.0083794   0.0043380   0.0006199   0.0053247  -0.0001132
   57   0.0221944  -0.0003092  -0.0529957   0.0031824  -0.0000661  -0.0025254
   58  -0.0014137   0.0008221  -0.0031227   0.0006243  -0.0000084  -0.0006898
   59   0.0008692   0.0052754   0.0005900  -0.0000542   0.0003300   0.0001074
   60  -0.0035014   0.0006520  -0.0025628   0.0007025  -0.0000411  -0.0006877
   61  -0.0527731   0.0045607   0.0306875  -0.0008766  -0.0000428   0.0008923
   62   0.0045555  -0.0017396  -0.0028173  -0.0000346  -0.0009423  -0.0001315
   63   0.0303889  -0.0027730  -0.0164413   0.0008471  -0.0001305   0.0001799
   64   0.0010433  -0.0001446  -0.0023434   0.0001403  -0.0000438  -0.0000770
   65  -0.0001540  -0.0009723   0.0002858  -0.0000456  -0.0002831  -0.0000035
   66  -0.0013458   0.0001891  -0.0020493  -0.0000181  -0.0000070   0.0000689
           49          50          51          52          53          54
    1  -0.0006868  -0.0000489   0.0000027   0.0012065  -0.0001692   0.0000008
    2  -0.0000700  -0.0009996  -0.0000007  -0.0000991  -0.0003479  -0.0000195
    3   0.0000054   0.0000266  -0.0016268   0.0000010  -0.0000209   0.0002146
    4   0.0002705  -0.0002465  -0.0000121  -0.0003622   0.0000180  -0.0000017
    5  -0.0003644   0.0002063   0.0000080   0.0004992  -0.0000770   0.0000014
    6  -0.0000137   0.0000167   0.0000548   0.0000109  -0.0000007   0.0000018
    7  -0.0000221   0.0002041   0.0000249  -0.0001117  -0.0000061  -0.0000013
    8  -0.0000095   0.0000964   0.0000121  -0.0001690   0.0000305  -0.0000012
    9  -0.0000006  -0.0000052   0.0002126  -0.0000047   0.0000005  -0.0000019
   10  -0.0001453   0.0000209  -0.0000007   0.0001365  -0.0000183  -0.0000001
   11  -0.0005056   0.0000034  -0.0000055   0.0002647  -0.0000381   0.0000004
   12  -0.0000148  -0.0000185   0.0000661   0.0000089  -0.0000020  -0.0000060
   13   0.0003333  -0.0000627   0.0000018  -0.0003327   0.0000290  -0.0000014
   14   0.0003159  -0.0000406   0.0000010  -0.0002632   0.0000323  -0.0000007
   15   0.0000068   0.0000029  -0.0000105  -0.0000049   0.0000010  -0.0000006
   16  -0.0005812   0.0000501  -0.0000004   0.0004878  -0.0000517   0.0000014
   17   0.0002072  -0.0000230   0.0000018  -0.0001778   0.0000091  -0.0000008
   18   0.0000094   0.0000076  -0.0000149  -0.0000082   0.0000018  -0.0000060
   19   0.0005718  -0.0000438   0.0000027  -0.0004428   0.0000507  -0.0000011
   20  -0.0001090   0.0000009  -0.0000005   0.0000833  -0.0000074   0.0000002
   21  -0.0000053  -0.0000001  -0.0000037   0.0000042  -0.0000006  -0.0000003
   22   0.0001898  -0.0000304  -0.0000012  -0.0001273   0.0000168  -0.0000001
   23  -0.0000614  -0.0000497  -0.0000047   0.0002178  -0.0000254   0.0000002
   24  -0.0000033   0.0000017   0.0000499   0.0000061  -0.0000000   0.0000000
   25   0.0000431   0.0000157   0.0000013  -0.0000704   0.0000108  -0.0000000
   26   0.0000068  -0.0000007  -0.0000013  -0.0000196   0.0000034   0.0000002
   27  -0.0000012  -0.0000016   0.0000207   0.0000006   0.0000001  -0.0000070
   28   0.0004179   0.0002240   0.0000242  -0.0005205   0.0000661  -0.0000006
   29   0.0004423   0.0000624   0.0000114  -0.0005664   0.0000311  -0.0000010
   30   0.0000213  -0.0000134   0.0000206  -0.0000195   0.0000002   0.0000064
   31  -0.0000057  -0.0001614  -0.0000242  -0.0000649   0.0000264   0.0000008
   32  -0.0000242   0.0001371   0.0000232   0.0002091  -0.0000129  -0.0000008
   33  -0.0000013   0.0000034   0.0001490   0.0000053  -0.0000012   0.0000008
   34   0.0018852  -0.0004421   0.0004108  -0.0024079   0.0001709  -0.0000206
   35  -0.0004071  -0.0019210   0.0023257   0.0001591  -0.0008953  -0.0001001
   36   0.0004321   0.0023324  -0.0717868  -0.0000269  -0.0000915   0.0021896
   37  -0.0325905   0.0009942   0.0887642   0.0038607   0.0001483  -0.0016912
   38   0.0032851   0.0051880  -0.0105424  -0.0000152   0.0045927   0.0004518
   39   0.0257663  -0.0037533   0.0335922   0.0027083  -0.0000143  -0.0033163
   40  -0.0018266   0.0008991  -0.0050805  -0.0014458   0.0001128   0.0009233
   41   0.0007164   0.0045100   0.0005844   0.0001323  -0.0000166  -0.0000903
   42  -0.0007774   0.0001105   0.0035455   0.0009741  -0.0000893  -0.0003924
   43  -0.1509168   0.0079330   0.0519931  -0.0380929   0.0035760   0.0271208
   44   0.0056582  -0.0608917   0.0021943   0.0044626   0.0042501  -0.0028128
   45   0.1162247  -0.0047794  -0.2892275   0.0019621  -0.0001578   0.0030670
   46   0.0100920  -0.0013024   0.0150976   0.0008360  -0.0003817   0.0004177
   47  -0.0003139   0.0026796  -0.0008948  -0.0003517  -0.0026461  -0.0001932
   48  -0.0145268   0.0022490  -0.0179313  -0.0006025  -0.0000480   0.0008776
   49   0.5006512  -0.0403972  -0.0024723  -0.1556060   0.0140708  -0.0001798
   50  -0.0403972   0.1270384  -0.0180439   0.0140145  -0.0252334   0.0006286
   51  -0.0024723  -0.0180439   0.6544204  -0.0001555   0.0006558  -0.0406311
   52  -0.1556060   0.0140145  -0.0001555   0.2274472  -0.0229116   0.0003088
   53   0.0140708  -0.0252334   0.0006558  -0.0229116   0.0143995  -0.0009131
   54  -0.0001798   0.0006286  -0.0406311   0.0003088  -0.0009131   0.0379342
   55  -0.1490199   0.0113361  -0.0496394  -0.0376754   0.0053555  -0.0272800
   56   0.0133193  -0.0622997   0.0132518   0.0045488   0.0040266   0.0029565
   57  -0.1138378   0.0203295  -0.2895625  -0.0021512   0.0002560   0.0029249
   58   0.0101029  -0.0002955  -0.0147980   0.0008291  -0.0003279  -0.0004562
   59  -0.0013042   0.0026701   0.0022709  -0.0003792  -0.0026329  -0.0000954
   60   0.0148111  -0.0008858  -0.0179640   0.0005607  -0.0002335   0.0008642
   61  -0.0312666   0.0067942  -0.0892014   0.0038774   0.0000375   0.0017864
   62   0.0048766   0.0043185   0.0086483   0.0001695   0.0045874   0.0000760
   63  -0.0262123   0.0018433   0.0330723  -0.0026052   0.0005399  -0.0033203
   64  -0.0018877   0.0005443   0.0050642  -0.0014212   0.0001769  -0.0009258
   65   0.0006670   0.0045476  -0.0004943   0.0001918  -0.0000297   0.0001136
   66   0.0007666  -0.0000505   0.0035549  -0.0009722   0.0001173  -0.0003994
           55          56          57          58          59          60
    1   0.0016937   0.0004188   0.0020579  -0.0001842   0.0000496  -0.0001498
    2   0.0003893   0.0056078   0.0002927  -0.0000078   0.0002999   0.0000154
    3   0.0021333   0.0001114  -0.0043537   0.0011854  -0.0001206   0.0003056
    4  -0.0004938   0.0009150   0.0001211  -0.0001243   0.0000844  -0.0000125
    5   0.0006071  -0.0004052  -0.0009358   0.0003107   0.0000993   0.0000089
    6  -0.0000037   0.0000263  -0.0000011   0.0000081   0.0000536   0.0000296
    7   0.0003878   0.0000910  -0.0001933   0.0000478  -0.0000059   0.0000116
    8  -0.0000283   0.0000095   0.0003511  -0.0001230  -0.0001034  -0.0000054
    9  -0.0002436  -0.0000513  -0.0001828   0.0000276  -0.0000174   0.0000033
   10   0.0000534  -0.0000146   0.0000438  -0.0000196   0.0000254   0.0000143
   11   0.0001662   0.0002238  -0.0001209   0.0000194  -0.0000047   0.0000214
   12  -0.0000344   0.0000707   0.0002038  -0.0000608   0.0000328  -0.0000307
   13  -0.0001061   0.0001266   0.0000238  -0.0000334  -0.0000031  -0.0000047
   14  -0.0001378   0.0000300   0.0000377  -0.0000290  -0.0000088  -0.0000073
   15   0.0000020  -0.0000073   0.0000181  -0.0000065  -0.0000055   0.0000001
   16   0.0002343  -0.0000156   0.0000036   0.0000294   0.0000003   0.0000007
   17  -0.0000683   0.0000219   0.0000406  -0.0000161   0.0000146  -0.0000055
   18  -0.0000138  -0.0000357  -0.0000646   0.0000248  -0.0000032   0.0000042
   19  -0.0002200  -0.0000067   0.0001758  -0.0000620   0.0000059  -0.0000200
   20   0.0000361   0.0000035  -0.0000306   0.0000093  -0.0000068   0.0000041
   21   0.0000078   0.0000134   0.0000030   0.0000009   0.0000004   0.0000001
   22  -0.0000256   0.0000062   0.0000324  -0.0000322  -0.0000193   0.0000071
   23   0.0001226   0.0002532   0.0000116   0.0000479  -0.0000239  -0.0000128
   24  -0.0000358  -0.0000548   0.0002413  -0.0000724  -0.0000177  -0.0000303
   25  -0.0000546  -0.0000718   0.0000303  -0.0000222   0.0000012   0.0000007
   26   0.0000048  -0.0000189  -0.0000191   0.0000031   0.0000034   0.0000026
   27  -0.0000233  -0.0000118  -0.0000287   0.0000008   0.0000039   0.0000028
   28  -0.0008885  -0.0008413   0.0002672  -0.0002143  -0.0000100  -0.0000185
   29  -0.0005880  -0.0001638   0.0007921  -0.0002474   0.0001718   0.0000070
   30  -0.0000223   0.0000144   0.0000475  -0.0000150  -0.0000494   0.0000215
   31   0.0003798  -0.0000990  -0.0002465   0.0000673  -0.0000349   0.0000137
   32  -0.0000460   0.0000503  -0.0003337   0.0000886  -0.0001247  -0.0000042
   33  -0.0001622   0.0000884  -0.0001402   0.0000329   0.0000094   0.0000035
   34  -0.0239165   0.0024776   0.0244590  -0.0044725   0.0010851  -0.0010203
   35   0.0008243   0.0066211  -0.0035879   0.0010971   0.0051112   0.0002611
   36   0.0702268  -0.0084904   0.0317804  -0.0013914   0.0002798   0.0011144
   37  -0.0520610   0.0065749  -0.0307572  -0.0008579   0.0000014  -0.0009077
   38   0.0065832  -0.0021795   0.0039109   0.0000240  -0.0009513   0.0000527
   39  -0.0304346   0.0038403  -0.0167797  -0.0008639   0.0000395   0.0001760
   40   0.0009987  -0.0003019   0.0023632   0.0001396  -0.0000448   0.0000753
   41  -0.0002442  -0.0009467  -0.0002213  -0.0000455  -0.0002792  -0.0000208
   42   0.0013595  -0.0001136  -0.0020327   0.0000153  -0.0000188   0.0000688
   43   0.0594387  -0.0062620   0.0221944  -0.0014137   0.0008692  -0.0035014
   44  -0.0048104   0.0083794  -0.0003092   0.0008221   0.0052754   0.0006520
   45  -0.0211849   0.0043380  -0.0529957  -0.0031227   0.0005900  -0.0025628
   46  -0.0014944   0.0006199   0.0031824   0.0006243  -0.0000542   0.0007025
   47   0.0006128   0.0053247  -0.0000661  -0.0000084   0.0003300  -0.0000411
   48   0.0035678  -0.0001132  -0.0025254  -0.0006898   0.0001074  -0.0006877
   49  -0.1490199   0.0133193  -0.1138378   0.0101029  -0.0013042   0.0148111
   50   0.0113361  -0.0622997   0.0203295  -0.0002955   0.0026701  -0.0008858
   51  -0.0496394   0.0132518  -0.2895625  -0.0147980   0.0022709  -0.0179640
   52  -0.0376754   0.0045488  -0.0021512   0.0008291  -0.0003792   0.0005607
   53   0.0053555   0.0040266   0.0002560  -0.0003279  -0.0026329  -0.0002335
   54  -0.0272800   0.0029565   0.0029249  -0.0004562  -0.0000954   0.0008642
   55   0.6701974  -0.0569313  -0.0461235  -0.1263304   0.0052570   0.1270783
   56  -0.0569313   0.1275107  -0.0165881   0.0054064  -0.0333664  -0.0049209
   57  -0.0461235  -0.0165881   0.7370482   0.1266569  -0.0048264  -0.2745854
   58  -0.1263304   0.0054064   0.1266569   0.1328230  -0.0069067  -0.1336475
   59   0.0052570  -0.0333664  -0.0048264  -0.0069067   0.0236122   0.0048278
   60   0.1270783  -0.0049209  -0.2745854  -0.1336475   0.0048278   0.2891491
   61  -0.3205996   0.0260155   0.0500943  -0.0116825   0.0017002  -0.0028833
   62   0.0284108  -0.0629079  -0.0038529   0.0005884   0.0025348   0.0002902
   63  -0.0150555   0.0034116  -0.1119352   0.0267126  -0.0028883   0.0030866
   64  -0.0205004   0.0040255  -0.0383866   0.0007859  -0.0003172  -0.0011104
   65   0.0031507   0.0042270   0.0048655  -0.0004098  -0.0026205  -0.0000060
   66  -0.0141128   0.0022637  -0.0170860   0.0004590  -0.0001728   0.0010310
           61          62          63          64          65          66
    1  -0.0222550   0.0025660   0.0108257  -0.0018578  -0.0000361  -0.0026561
    2   0.0018047   0.0028725  -0.0011756  -0.0002416  -0.0022850   0.0002795
    3   0.0263503  -0.0030220   0.0048965   0.0025898  -0.0003634  -0.0013184
    4  -0.0005368  -0.0001596  -0.0030812   0.0003773  -0.0007137   0.0009635
    5   0.0030442  -0.0011424   0.0009954  -0.0000363  -0.0001612  -0.0006964
    6   0.0001146  -0.0011942  -0.0009423   0.0013078   0.0005192  -0.0008282
    7   0.0001659  -0.0015337  -0.0001676  -0.0000701   0.0000350  -0.0001333
    8  -0.0012580  -0.0006933  -0.0006865   0.0002072   0.0003150   0.0000740
    9   0.0007660   0.0006469  -0.0001464   0.0000159  -0.0000034   0.0003222
   10  -0.0005401   0.0000822  -0.0001559   0.0003859   0.0001544  -0.0001133
   11   0.0000859  -0.0001243  -0.0001370   0.0001951  -0.0001561   0.0000808
   12  -0.0007679   0.0000033  -0.0001695  -0.0001964  -0.0001358  -0.0000120
   13  -0.0001626  -0.0000036  -0.0006944   0.0000558  -0.0000486   0.0002174
   14  -0.0000481   0.0000645  -0.0004427  -0.0000222  -0.0000066   0.0001451
   15  -0.0000712   0.0000834   0.0000063   0.0000170   0.0000002  -0.0000348
   16   0.0002267  -0.0000261   0.0003888  -0.0000190   0.0000082  -0.0000267
   17  -0.0000639   0.0000685  -0.0002051  -0.0000330   0.0001380   0.0000829
   18   0.0002063   0.0000496   0.0001717  -0.0001336   0.0000384   0.0000552
   19  -0.0003500   0.0000772  -0.0006188  -0.0000880   0.0000017   0.0002196
   20   0.0000565  -0.0000162   0.0001055   0.0000175   0.0000008  -0.0000352
   21  -0.0000157  -0.0000195  -0.0000232   0.0000132   0.0000002   0.0000055
   22  -0.0005716   0.0000486  -0.0004419   0.0003469  -0.0002272  -0.0000958
   23   0.0002740  -0.0000754   0.0010219  -0.0002519  -0.0000771  -0.0003742
   24  -0.0007676   0.0001179  -0.0002726  -0.0000864   0.0000781   0.0000371
   25  -0.0001595   0.0000325  -0.0002976   0.0000630   0.0000177   0.0001073
   26   0.0000133   0.0000262   0.0000249   0.0000042   0.0000039  -0.0000045
   27  -0.0000513  -0.0000549   0.0001503  -0.0000089   0.0000148  -0.0001108
   28  -0.0011177   0.0003386  -0.0033125   0.0003890   0.0005027   0.0012582
   29  -0.0029872  -0.0005821  -0.0005142  -0.0001128  -0.0001983   0.0005934
   30   0.0001155   0.0011891  -0.0008476   0.0012447  -0.0006896  -0.0008953
   31   0.0006436   0.0011197   0.0001130  -0.0000980   0.0001129  -0.0001639
   32   0.0009025  -0.0011364   0.0006794  -0.0001001   0.0003160  -0.0000145
   33   0.0005781  -0.0007009  -0.0002099   0.0000594  -0.0001481   0.0003047
   34  -0.1695224   0.0082651   0.1184240   0.0050856   0.0005970  -0.0195804
   35   0.0104807  -0.0597332  -0.0074333  -0.0001507   0.0038674   0.0034888
   36   0.0571727  -0.0005631  -0.2302039   0.0026456   0.0012445  -0.0384533
   37   0.0675156  -0.0056424  -0.0311196  -0.0020984   0.0004990   0.0052271
   38  -0.0078488   0.0060432   0.0057399   0.0006545   0.0041316  -0.0005063
   39   0.0322432  -0.0010342  -0.0663619   0.0010302  -0.0000405   0.0011500
   40  -0.0020318   0.0006976  -0.0010160   0.0003985  -0.0000336  -0.0000786
   41   0.0008468   0.0040786   0.0002378  -0.0000423   0.0000740   0.0000781
   42  -0.0052186   0.0006818   0.0011229   0.0001044   0.0000712  -0.0021529
   43  -0.0527731   0.0045555   0.0303889   0.0010433  -0.0001540  -0.0013458
   44   0.0045607  -0.0017396  -0.0027730  -0.0001446  -0.0009723   0.0001891
   45   0.0306875  -0.0028173  -0.0164413  -0.0023434   0.0002858  -0.0020493
   46  -0.0008766  -0.0000346   0.0008471   0.0001403  -0.0000456  -0.0000181
   47  -0.0000428  -0.0009423  -0.0001305  -0.0000438  -0.0002831  -0.0000070
   48   0.0008923  -0.0001315   0.0001799  -0.0000770  -0.0000035   0.0000689
   49  -0.0312666   0.0048766  -0.0262123  -0.0018877   0.0006670   0.0007666
   50   0.0067942   0.0043185   0.0018433   0.0005443   0.0045476  -0.0000505
   51  -0.0892014   0.0086483   0.0330723   0.0050642  -0.0004943   0.0035549
   52   0.0038774   0.0001695  -0.0026052  -0.0014212   0.0001918  -0.0009722
   53   0.0000375   0.0045874   0.0005399   0.0001769  -0.0000297   0.0001173
   54   0.0017864   0.0000760  -0.0033203  -0.0009258   0.0001136  -0.0003994
   55  -0.3205996   0.0284108  -0.0150555  -0.0205004   0.0031507  -0.0141128
   56   0.0260155  -0.0629079   0.0034116   0.0040255   0.0042270   0.0022637
   57   0.0500943  -0.0038529  -0.1119352  -0.0383866   0.0048655  -0.0170860
   58  -0.0116825   0.0005884   0.0267126   0.0007859  -0.0004098   0.0004590
   59   0.0017002   0.0025348  -0.0028883  -0.0003172  -0.0026205  -0.0001728
   60  -0.0028833   0.0002902   0.0030866  -0.0011104  -0.0000060   0.0010310
   61   0.6077032  -0.0510023  -0.0546788  -0.0656825   0.0066327  -0.0473500
   62  -0.0510023   0.1290534  -0.0063298   0.0065733  -0.0245539   0.0079333
   63  -0.0546788  -0.0063298   0.5167426  -0.0482510   0.0081176  -0.1285535
   64  -0.0656825   0.0065733  -0.0482510   0.0846522  -0.0109021   0.0774277
   65   0.0066327  -0.0245539   0.0081176  -0.0109021   0.0137224  -0.0134647
   66  -0.0473500   0.0079333  -0.1285535   0.0774277  -0.0134647   0.1853645
 **********************************************************************
 **                                                                  **
 **                       VIBRATIONAL ANALYSIS                       **
 **                       --------------------                       **
 **                                                                  **
 **        VIBRATIONAL FREQUENCIES (CM**-1) AND NORMAL MODES         **
 **     FORCE CONSTANTS (mDYN/ANGSTROM) AND REDUCED MASSES (AMU)     **
 **                  INFRARED INTENSITIES (KM/MOL)                   **
 **                                                                  **
 **********************************************************************


 Mode:                 1                      2                      3
 Frequency:        28.83                  34.17                  35.61
 Force Cnst:      0.0106                 0.0188                 0.0196
 Red. Mass:      21.7076                27.3775                26.2044
 IR Active:          YES                    YES                    YES
 IR Intens:        0.007                  0.016                  0.014
 Raman Active:       YES                    YES                    YES
               X      Y      Z        X      Y      Z        X      Y      Z
 C         -0.000  0.004 -0.065    0.002 -0.141  0.015    0.000 -0.010 -0.178
 C          0.001 -0.001  0.059   -0.078 -0.075  0.020   -0.008 -0.004 -0.171
 Cl         0.004 -0.003  0.192   -0.198 -0.126  0.045   -0.022 -0.003 -0.384
 C          0.001 -0.004  0.091   -0.068  0.033  0.003   -0.007  0.003  0.018
 Cl         0.005 -0.011  0.297   -0.177  0.115  0.005   -0.018  0.010  0.077
 C         -0.001 -0.001 -0.035    0.028  0.072 -0.020    0.004  0.003  0.182
 Cl        -0.002 -0.004 -0.018    0.049  0.209 -0.054    0.008  0.008  0.519
 C         -0.003  0.003 -0.172    0.110  0.009 -0.016    0.013 -0.002  0.089
 H         -0.005  0.005 -0.263    0.185  0.041 -0.030    0.021 -0.001  0.183
 C         -0.003  0.006 -0.178    0.095 -0.097  0.002    0.010 -0.008 -0.097
 Cl        -0.007  0.012 -0.323    0.197 -0.169  0.005    0.021 -0.013 -0.191
 C         -0.000  0.004 -0.042   -0.003 -0.185  0.007   -0.000 -0.017 -0.119
 C         -0.046 -0.159 -0.030    0.014 -0.138  0.002   -0.092  0.029 -0.056
 Cl        -0.105 -0.362 -0.057    0.010 -0.293  0.004   -0.213  0.072 -0.123
 C         -0.048 -0.170  0.004    0.036  0.062 -0.005   -0.093  0.049  0.061
 H         -0.085 -0.297  0.012    0.051  0.127 -0.007   -0.167  0.090  0.106
 C         -0.001 -0.008  0.026    0.040  0.211 -0.006    0.003  0.020  0.116
 Cl        -0.003 -0.020  0.068    0.080  0.586 -0.010    0.007  0.058  0.270
 C          0.046  0.162  0.016    0.016  0.090 -0.004    0.097 -0.036  0.059
 H          0.082  0.288  0.033    0.016  0.177 -0.006    0.172 -0.062  0.103
 C          0.046  0.165 -0.019   -0.005 -0.112  0.002    0.092 -0.054 -0.058
 Cl         0.111  0.389 -0.034   -0.034 -0.238  0.007    0.211 -0.122 -0.126
 TransDip  -0.000  0.000 -0.003    0.003  0.003 -0.000    0.000  0.000  0.004

 Mode:                 4                      5                      6
 Frequency:        71.91                  92.40                  94.28
 Force Cnst:      0.1001                 0.1381                 0.1412
 Red. Mass:      32.8579                27.4555                26.9672
 IR Active:          YES                    YES                    YES
 IR Intens:        0.004                  0.018                  0.023
 Raman Active:       YES                    YES                    YES
               X      Y      Z        X      Y      Z        X      Y      Z
 C         -0.000  0.003 -0.076   -0.016 -0.230 -0.049    0.003  0.057 -0.184
 C         -0.000  0.004 -0.091   -0.072 -0.193 -0.015    0.016  0.044 -0.038
 Cl        -0.001  0.011 -0.376   -0.201 -0.256  0.101    0.049  0.045  0.483
 C          0.000 -0.001  0.081   -0.071 -0.105 -0.014    0.016  0.025 -0.049
 Cl         0.005 -0.018  0.669   -0.180 -0.028 -0.018    0.040  0.008 -0.068
 C         -0.000  0.003 -0.096    0.003 -0.075 -0.005   -0.000  0.017 -0.013
 Cl        -0.002  0.010 -0.378    0.020  0.035  0.022   -0.004 -0.011  0.091
 C         -0.000  0.003 -0.081    0.062 -0.121  0.009   -0.014  0.026  0.053
 H         -0.001  0.004 -0.125    0.118 -0.098  0.042   -0.027  0.017  0.191
 C          0.000 -0.000  0.042    0.045 -0.207 -0.008   -0.010  0.047 -0.014
 Cl         0.003 -0.010  0.396    0.163 -0.300  0.089   -0.033  0.057  0.397
 C         -0.000  0.002 -0.079   -0.006 -0.173 -0.060    0.000  0.045 -0.232
 C         -0.026  0.019 -0.062    0.003  0.002 -0.047   -0.069  0.018 -0.196
 Cl        -0.066  0.047 -0.086    0.030  0.460 -0.046   -0.229 -0.065 -0.288
 C         -0.027  0.020 -0.027    0.006  0.036 -0.024   -0.077  0.008 -0.099
 H         -0.048  0.036 -0.013    0.003  0.150 -0.011   -0.137 -0.006 -0.067
 C         -0.001  0.000 -0.011    0.018 -0.012 -0.015   -0.006  0.004 -0.060
 Cl        -0.001  0.000  0.035    0.021  0.011  0.011   -0.007 -0.000  0.058
 C          0.025 -0.020 -0.028    0.036  0.022 -0.021    0.063 -0.020 -0.100
 H          0.046 -0.037 -0.015    0.059  0.126 -0.010    0.119 -0.055 -0.067
 C          0.024 -0.016 -0.063    0.031 -0.010 -0.045    0.059 -0.008 -0.197
 Cl         0.064 -0.046 -0.087    0.129  0.440 -0.058    0.193 -0.124 -0.286
 TransDip  -0.000 -0.000 -0.002    0.002  0.003  0.001   -0.001 -0.001  0.005

 Mode:                 7                      8                      9
 Frequency:       138.86                 159.06                 164.71
 Force Cnst:      0.3175                 0.1603                 0.1585
 Red. Mass:      27.9471                10.7519                 9.9167
 IR Active:          YES                    YES                    YES
 IR Intens:        0.006                  0.236                  0.237
 Raman Active:       YES                    YES                    YES
               X      Y      Z        X      Y      Z        X      Y      Z
 C         -0.031  0.004  0.004   -0.003 -0.049 -0.007    0.001 -0.004  0.098
 C         -0.109  0.022  0.007   -0.005 -0.049 -0.007    0.002 -0.006  0.163
[truncated: 46,176 more chars]
