# Supplementary material for: Quantum Chemical Investigation of Polychlorinated Dibenzodioxins, Dibenzofurans and Biphenyls: Relative Stability and Planarity Analysis
Source: Molecules. 2020 Dec 3;25(23):5697. doi: 10.3390/molecules25235697 (PMC7730433; doi:10.3390/molecules25235697)
Supplement: Supplementary file 1 [file molecules-25-05697-s001.zip › PCB/B3LYP/ClClClHClClHClHH.out]

                  Welcome to Q-Chem
     A Quantum Leap Into The Future Of Chemistry


 Q-Chem 5.2 (devel), Q-Chem, Inc., Pleasanton, CA (2019)

 Yihan Shao,  Zhengting Gan,  E. Epifanovsky,  A. T. B. Gilbert,  M. Wormit,  
 J. Kussmann,  A. W. Lange,  A. Behn,  Jia Deng,  Xintian Feng,  D. Ghosh,  
 M. Goldey,  P. R. Horn,  L. D. Jacobson,  I. Kaliman,  T. Kus,  A. Landau,  
 Jie Liu,  E. I. Proynov,  R. M. Richard,  R. P. Steele,  E. J. Sundstrom,  
 H. L. Woodcock III,  P. M. Zimmerman,  D. Zuev,  B. Albrecht,  E. Alguire,  
 S. A. Baeppler,  D. Barton,  Z. Benda,  Y. A. Bernard,  E. J. Berquist,  
 K. B. Bravaya,  H. Burton,  D. Casanova,  Chun-Min Chang,  Yunqing Chen,  
 A. Chien,  K. D. Closser,  M. P. Coons,  S. Coriani,  S. Dasgupta,  
 A. L. Dempwolff,  M. Diedenhofen,  Hainam Do,  R. G. Edgar,  Po-Tung Fang,  
 S. Faraji,  S. Fatehi,  Qingguo Feng,  K. D. Fenk,  J. Fosso-Tande,  
 J. Gayvert,  Qinghui Ge,  A. Ghysels,  G. Gidofalvi,  J. Gomes,  
 J. Gonthier,  A. Gunina,  D. Hait,  M. W. D. Hanson-Heine,  
 P. H. P. Harbach,  A. W. Hauser,  M. F. Herbst,  J. E. Herr,  
 E. G. Hohenstein,  Z. C. Holden,  Kerwin Hui,  B. C. Huynh,  T.-C. Jagau,  
 Hyunjun Ji,  B. Kaduk,  K. Khistyaev,  Jaehoon Kim,  P. Klunzinger,  K. Koh,  
 D. Kosenkov,  L. Koulias,  T. Kowalczyk,  C. M. Krauter,  A. Kunitsa,  
 Ka Un Lao,  A. Laurent,  K. V. Lawler,  Joonho Lee,  D. Lefrancois,  
 S. Lehtola,  D. S. Levine,  Yi-Pei Li,  You-Sheng Lin,  Fenglai Liu,  
 E. Livshits,  A. Luenser,  P. Manohar,  E. Mansoor,  S. F. Manzer,  
 Shan-Ping Mao,  Yuezhi Mao,  N. Mardirossian,  A. V. Marenich,  
 T. Markovich,  L. A. Martinez-Martinez,  S. A. Maurer,  N. J. Mayhall,  
 S. C. McKenzie,  J.-M. Mewes,  P. Morgante,  A. F. Morrison,  
 J. W. Mullinax,  K. Nanda,  T. S. Nguyen-Beck,  R. Olivares-Amaya,  
 J. A. Parkhill,  Zheng Pei,  T. M. Perrine,  F. Plasser,  P. Pokhilko,  
 S. Prager,  A. Prociuk,  E. Ramos,  D. R. Rehn,  F. Rob,  M. Scheurer,  
 M. Schneider,  N. Sergueev,  S. M. Sharada,  S. Sharma,  D. W. Small,  
 T. Stauch,  T. Stein,  Yu-Chuan Su,  A. J. W. Thom,  A. Tkatchenko,  
 T. Tsuchimochi,  N. M. Tubman,  L. Vogt,  M. L. Vidal,  O. Vydrov,  
 M. A. Watson,  J. Wenzel,  M. de Wergifosse,  T. A. Wesolowski,  A. White,  
 J. Witte,  A. Yamada,  Jun Yang,  K. Yao,  S. Yeganeh,  S. R. Yost,  
 Zhi-Qiang You,  A. Zech,  Igor Ying Zhang,  Xing Zhang,  Yan Zhao,  
 Ying Zhu,  B. R. Brooks,  G. K. L. Chan,  C. J. Cramer,  M. S. Gordon,  
 W. J. Hehre,  A. Klamt,  M. W. Schmidt,  C. D. Sherrill,  D. G. Truhlar,  
 A. Aspuru-Guzik,  R. Baer,  A. T. Bell,  N. A. Besley,  Jeng-Da Chai,  
 A. E. DePrince, III,  R. A. DiStasio Jr.,  A. Dreuw,  B. D. Dunietz,  
 T. R. Furlani,  Chao-Ping Hsu,  Yousung Jung,  Jing Kong,  D. S. Lambrecht,  
 WanZhen Liang,  C. Ochsenfeld,  V. A. Rassolov,  L. V. Slipchenko,  
 J. E. Subotnik,  T. Van Voorhis,  J. M. Herbert,  A. I. Krylov,  
 P. M. W. Gill,  M. Head-Gordon

 Contributors to earlier versions of Q-Chem not listed above: 
 R. D. Adamson,  B. Austin,  J. Baker,  G. J. O. Beran,  K. Brandhorst,  
 S. T. Brown,  E. F. C. Byrd,  A. K. Chakraborty,  C.-L. Cheng,  
 Siu Hung Chien,  D. M. Chipman,  D. L. Crittenden,  H. Dachsel,  
 R. J. Doerksen,  A. D. Dutoi,  L. Fusti-Molnar,  W. A. Goddard III,  
 A. Golubeva-Zadorozhnaya,  S. R. Gwaltney,  G. Hawkins,  A. Heyden,  
 S. Hirata,  G. Kedziora,  F. J. Keil,  C. Kelley,  Jihan Kim,  R. A. King,  
 R. Z. Khaliullin,  P. P. Korambath,  W. Kurlancheek,  A. M. Lee,  M. S. Lee,  
 S. V. Levchenko,  Ching Yeh Lin,  D. Liotard,  R. C. Lochan,  I. Lotan,  
 P. E. Maslen,  N. Nair,  D. P. O'Neill,  D. Neuhauser,  E. Neuscamman,  
 C. M. Oana,  R. Olson,  B. Peters,  R. Peverati,  P. A. Pieniazek,  
 Y. M. Rhee,  J. Ritchie,  M. A. Rohrdanz,  E. Rosta,  N. J. Russ,  
 H. F. Schaefer III,  N. E. Schultz,  N. Shenvi,  A. C. Simmonett,  A. Sodt,  
 D. Stuck,  K. S. Thanthiriwatte,  V. Vanovschi,  Tao Wang,  A. Warshel,  
 C. F. Williams,  Q. Wu,  X. Xu,  W. Zhang

 Please cite Q-Chem as follows:
 Y. Shao et al., Mol. Phys. 113, 184-215 (2015)
 DOI: 10.1080/00268976.2014.952696

 Q-Chem 5.2.1 for Intel X86 EM64T Linux

 Parts of Q-Chem use Armadillo 8.300.2 (Tropical Shenanigans).
 http://arma.sourceforge.net/

 Q-Chem begins on Sat Jan 11 00:14:38 2020  

Host: 
0

     Scratch files written to /scratch/taweetham/qchem2802//
NAlpha2: 178
NElect   178
Mult     1

 Q-Chem warning in module libgen/rem_setup.C, line 2168:

 Setting Thresh to 1e-14


Checking the input file for inconsistencies... 	...done.

--------------------------------------------------------------
User input:
--------------------------------------------------------------
$MOLECULE
0 1
C 
C  1 1.394960
Cl  2 CCl 1 119.528007
C  2 1.386606 1 120.846377 3 178.766605 0
Cl  4 CCl 2 119.698148 1 -179.612229 0
C  4 1.387279 2 120.235871 1 -0.083363 0
Cl  6 CCl 4 120.254637 2 -179.958574 0
C  6 1.387279 4 119.490737 2 0.041992 0
H  8 CH 6 120.064298 4 179.568218 0
C  8 1.386606 6 120.235863 4 0.041336 0
Cl  10 CCl 8 119.614146 6 178.681836 0
C  1 1.488550 2 120.827489 3 1.275929 0
C  12 1.394960 1 120.827496 2 44.635695 0
Cl  13 CCl 12 119.528011 1 1.275194 0
C  13 1.386606 12 120.846392 1 -179.957497 0
H  15 CH 13 119.698155 12 -179.612829 0
C  15 1.387278 13 120.235860 12 -0.083872 0
Cl  17 CCl 15 120.254633 13 -179.958492 0
C  17 1.387279 15 119.490737 13 0.041666 0
H  19 CH 17 120.064293 15 179.568399 0
C  19 1.386606 17 120.235874 15 0.041790 0
H  21 CH 19 119.614152 17 178.681599 0

CH=1.08273
CCl=1.75400
$END

$REM
   JOB_TYPE	OPTIMIZATION
   BASIS	6-311++G**
   METHOD	B3LYP
   SYM_IGNORE	TRUE
   SCF_GUESS_ALWAYS     TRUE
   SYM_IGNORE   TRUE
   S2THRESH     15
   THRESH       15
$END

--------------------------------------------------------------
 ----------------------------------------------------------------
             Standard Nuclear Orientation (Angstroms)
    I     Atom           X                Y                Z
 ----------------------------------------------------------------
    1      C       0.0000000000     0.0000000000     0.0000000000
    2      C       0.0000000000     0.0000000000     1.3949600000
    3      Cl      1.5261815140     0.0000000000     2.2594170471
    4      C      -1.1901880373     0.0256249026     2.1059255403
    5      Cl     -1.1548436435     0.0351778398     3.8595433764
    6      C      -2.4041742747     0.0535064326     1.4351028665
    7      Cl     -3.9099833729     0.0870232313     2.3339530118
    8      C      -2.4180259722     0.0546630380     0.0478935036
    9      H      -3.3603520375     0.0692493833    -0.4851290834
   10      C      -1.2274122092     0.0272853135    -0.6622934626
   11      Cl     -1.2645630159    -0.0058824468    -2.4155862839
   12      C       1.2779219872    -0.0284629571    -0.7628147595
   13      C       2.3095886281    -0.8932703637    -0.3971844912
   14      Cl      2.0841394724    -1.9836059182     0.9581225060
   15      C       3.5004827568    -0.9194878930    -1.1069450245
   16      H       4.2865586447    -1.6026019117    -0.8107285686
   17      C       3.6821124948    -0.0819958503    -2.1978886372
   18      Cl      5.1879324501    -0.1155248115    -3.0967201401
   19      C       2.6636000698     0.7822218600    -2.5724593424
   20      H       2.7980411655     1.4448431951    -3.4181323354
   21      C       1.4736782845     0.8090230106    -1.8610916159
   22      H       0.6936781770     1.5025559907    -2.1490431582
 ----------------------------------------------------------------
 Nuclear Repulsion Energy =        2073.58213284 hartrees
 There are       89 alpha and       89 beta electrons
 Requested basis set is 6-311++G(d,p)
 There are 170 shells and 472 basis functions

 Total QAlloc Memory Limit   2000 MB
 Mega-Array Size       188 MB
 MEM_STATIC part       192 MB
 A cutoff of  1.0D-15 yielded  10939 shell pairs
 There are     92493 function pairs (     99460 Cartesian)
 Smallest overlap matrix eigenvalue = 2.13E-07
 Linear dependence detected in AO basis
 Number of orthogonalized atomic orbitals = 467
 Maximum deviation from orthogonality = 6.247E-10

 Scale SEOQF with 1.000000e-02/1.000000e-01/1.000000e-01

 Standard Electronic Orientation quadrupole field applied
 Nucleus-field energy     =    -0.0000000835 hartrees
 Guess from superposition of atomic densities
 Warning:  Energy on first SCF cycle will be non-variational
 SAD guess density has 178.000000 electrons

 -----------------------------------------------------------------------
  General SCF calculation program by
  Eric Jon Sundstrom, Paul Horn, Yuezhi Mao, Dmitri Zuev, Alec White,
  David Stuck, Shaama M.S., Shane Yost, Joonho Lee, David Small,
  Daniel Levine, Susi Lehtola, Hugh Burton, Evgeny Epifanovsky,
  Bang C. Huynh
 -----------------------------------------------------------------------
 Exchange:     0.2000 Hartree-Fock + 0.0800 Slater + 0.7200 B88
 Correlation:  0.1900 VWN1RPA + 0.8100 LYP
 Using SG-1 standard quadrature grid
 A restricted SCF calculation will be
 performed using DIIS
 SCF converges when DIIS error is below 1.0e-08
 ---------------------------------------
  Cycle       Energy         DIIS error
 ---------------------------------------
    1   -3225.5454107669      2.87e-02  
    2   -3220.9316104650      2.21e-03  
    3   -3220.8448827179      2.74e-03  
    4   -3221.0582899297      5.74e-04  
    5   -3221.0663319442      2.79e-04  
    6   -3221.0683667746      9.73e-05  
    7   -3221.0685999400      3.06e-05  
    8   -3221.0686226535      1.11e-05  
    9   -3221.0686258081      3.71e-06  
   10   -3221.0686261770      1.03e-06  
   11   -3221.0686262039      3.50e-07  
   12   -3221.0686262067      1.37e-07  
   13   -3221.0686262070      4.48e-08  
   14   -3221.0686262071      1.27e-08  
   15   -3221.0686262072      4.73e-09  Convergence criterion met
 ---------------------------------------
 SCF time:   CPU 774.60s  wall 775.00s 
 SCF   energy in the final basis set =    -3221.0686262072
 Total energy in the final basis set =    -3221.0686262072

 --------------------------------------------------------------

                    Orbital Energies (a.u.)
 --------------------------------------------------------------

 Alpha MOs
 -- Occupied --
********-101.5808-101.5757-101.5724-101.5690-101.5635 -10.2791 -10.2785
-10.2772 -10.2765 -10.2649 -10.2632 -10.2397 -10.2260 -10.2257 -10.2128
-10.2118 -10.2075  -9.4965  -9.4951  -9.4902  -9.4868  -9.4860  -9.4807
 -7.2610  -7.2601  -7.2551  -7.2515  -7.2513  -7.2507  -7.2506  -7.2500
 -7.2492  -7.2451  -7.2451  -7.2443  -7.2417  -7.2412  -7.2406  -7.2398
 -7.2353  -7.2348  -0.9669  -0.9351  -0.9164  -0.9099  -0.8878  -0.8672
 -0.8563  -0.8397  -0.8003  -0.7747  -0.7581  -0.7414  -0.6588  -0.6564
 -0.6322  -0.6133  -0.5592  -0.5530  -0.5238  -0.5130  -0.4973  -0.4847
 -0.4722  -0.4674  -0.4644  -0.4619  -0.4463  -0.4357  -0.4212  -0.4196
 -0.4040  -0.3996  -0.3984  -0.3832  -0.3617  -0.3594  -0.3507  -0.3441
 -0.3376  -0.3340  -0.3321  -0.3210  -0.2956  -0.2933  -0.2800  -0.2600
 -0.2497
 -- Virtual --
 -0.0761  -0.0601  -0.0546  -0.0450  -0.0283  -0.0201  -0.0103  -0.0061
  0.0022   0.0067   0.0117   0.0128   0.0221   0.0267   0.0307   0.0380
  0.0437   0.0512   0.0542   0.0605   0.0630   0.0652   0.0703   0.0757
  0.0809   0.0845   0.0903   0.0916   0.0925   0.0940   0.0977   0.1020
  0.1082   0.1104   0.1114   0.1134   0.1173   0.1205   0.1211   0.1258
  0.1280   0.1316   0.1333   0.1350   0.1379   0.1395   0.1455   0.1474
  0.1518   0.1603   0.1657   0.1674   0.1729   0.1778   0.1819   0.1849
  0.1888   0.1933   0.1982   0.2002   0.2028   0.2099   0.2115   0.2176
  0.2196   0.2239   0.2320   0.2336   0.2366   0.2427   0.2453   0.2482
  0.2521   0.2525   0.2570   0.2606   0.2642   0.2665   0.2673   0.2714
  0.2773   0.2853   0.2881   0.2931   0.3005   0.3015   0.3057   0.3091
  0.3133   0.3147   0.3248   0.3267   0.3311   0.3485   0.3572   0.3709
  0.3864   0.4089   0.4127   0.4190   0.4395   0.4413   0.4484   0.4530
  0.4538   0.4581   0.4619   0.4700   0.4742   0.4816   0.4887   0.4910
  0.4988   0.5044   0.5104   0.5192   0.5254   0.5406   0.5475   0.5549
  0.5556   0.5563   0.5642   0.5791   0.5814   0.5901   0.5970   0.5996
  0.6048   0.6155   0.6171   0.6224   0.6238   0.6274   0.6377   0.6464
  0.6562   0.6622   0.6710   0.6744   0.6919   0.6957   0.7092   0.7191
  0.7325   0.7368   0.7590   0.7717   0.7848   0.7929   0.8079   0.8137
  0.8182   0.8263   0.8327   0.8410   0.8418   0.8421   0.8479   0.8505
  0.8506   0.8555   0.8601   0.8621   0.8650   0.8691   0.8820   0.8866
  0.8905   0.8965   0.9061   0.9104   0.9141   0.9182   0.9227   0.9321
  0.9350   0.9459   0.9546   0.9566   0.9582   0.9620   0.9674   0.9820
  0.9861   0.9917   1.0001   1.0034   1.0291   1.0444   1.0458   1.0643
  1.0743   1.0929   1.1111   1.1202   1.1308   1.1444   1.1557   1.1905
  1.2108   1.2159   1.2249   1.2362   1.2517   1.2639   1.2653   1.2768
  1.2852   1.2914   1.3047   1.3238   1.3342   1.3425   1.3571   1.3753
  1.4088   1.4357   1.4657   1.4925   1.5144   1.5216   1.5374   1.5568
  1.5697   1.5806   1.5878   1.5981   1.6130   1.6418   1.6757   1.6854
  1.6911   1.7106   1.7616   1.7684   1.7799   1.8045   1.8173   1.8362
  1.8586   1.8668   1.8729   1.8867   1.9044   1.9079   1.9399   1.9472
  1.9536   1.9744   1.9779   2.0013   2.0445   2.0552   2.0616   2.0776
  2.1014   2.1406   2.1738   2.1992   2.2104   2.2338   2.2359   2.2546
  2.2732   2.2818   2.2851   2.2893   2.2981   2.3316   2.3487   2.3669
  2.3745   2.3959   2.4243   2.4327   2.4403   2.4466   2.4646   2.4894
  2.5078   2.5272   2.5477   2.5562   2.5710   2.5783   2.5996   2.6122
  2.6357   2.6443   2.6601   2.6667   2.7046   2.7211   2.7295   2.7374
  2.7478   2.7565   2.7728   2.7939   2.8078   2.8238   2.8383   2.8585
  2.8884   2.9138   2.9401   2.9647   3.0489   3.0739   3.0817   3.1168
  3.1443   3.1525   3.1700   3.2002   3.2408   3.2619   3.2645   3.3492
  3.3830   3.4165   3.5040   3.5438   3.6107   3.6447   3.7462   3.7989
  3.8391   3.9135   4.0187   4.0591   4.1312   4.3928   4.8119   4.8309
  9.7420   9.7699   9.7963   9.8086   9.8368   9.8596  23.3143  23.5333
 23.8234  23.8535  23.8667  23.9230  23.9688  23.9918  24.0538  24.0676
 24.0914  24.1500  25.7195  25.7843  25.8194  25.8680  25.9204  26.0811
 26.1085  26.1365  26.1405  26.2827  26.4051  26.5138  26.5413  26.6094
 26.6790  26.7314  26.8389  27.0058 215.7329 215.7619 215.7933 215.8117
215.8392 215.8804
 --------------------------------------------------------------

          Ground-State Mulliken Net Atomic Charges

     Atom                 Charge (a.u.)
  ----------------------------------------
      1 C                    -0.520742
      2 C                    -1.490834
      3 Cl                    0.685621
      4 C                     0.843682
      5 Cl                    0.612413
      6 C                    -0.200732
      7 Cl                    0.539605
      8 C                    -0.680997
      9 H                     0.229362
     10 C                    -0.013973
     11 Cl                    0.544545
     12 C                    -0.142621
     13 C                    -0.345105
     14 Cl                    0.398791
     15 C                    -0.772149
     16 H                     0.217111
     17 C                     0.127722
     18 Cl                    0.469117
     19 C                    -0.368249
     20 H                     0.202677
     21 C                    -0.508360
     22 H                     0.173116
  ----------------------------------------
  Sum of atomic charges =     0.000000

 -----------------------------------------------------------------
                    Cartesian Multipole Moments
 -----------------------------------------------------------------
    Charge (ESU x 10^10)
                -0.0000
    Dipole Moment (Debye)
         X      -0.6208      Y       0.8283      Z      -1.4201
       Tot       1.7573
    Quadrupole Moments (Debye-Ang)
        XX    -145.1300     XY      -0.2540     YY    -145.6016
        XZ       3.1493     YZ      -4.1921     ZZ    -146.5066
    Octopole Moments (Debye-Ang^2)
       XXX    -247.3991    XXY      18.1022    XYY     -74.6936
       YYY      81.3714    XXZ     -10.1605    XYZ      -5.6185
       YYZ     -24.8202    XZZ     -74.8559    YZZ      32.8300
       ZZZ     -67.0088
    Hexadecapole Moments (Debye-Ang^3)
      XXXX   -6088.4947   XXXY     194.7576   XXYY   -1123.4023
      XYYY     251.7033   YYYY    -605.8223   XXXZ    1368.6991
      XXYZ      23.2407   XYYZ     429.6808   YYYZ      74.3879
      XXZZ   -1749.0529   XYZZ      99.6667   YYZZ    -795.5585
      XZZZ    1313.5641   YZZZ      37.4474   ZZZZ   -4160.5837
 -----------------------------------------------------------------
 Calculating analytic gradient of the SCF energy
 Gradient of SCF Energy
            1           2           3           4           5           6
    1  -0.0184543  -0.0100389   0.0317328   0.0011613   0.0008974   0.0050000
    2  -0.0008819  -0.0046282  -0.0742132   0.0002717   0.0002044  -0.0000801
    3   0.0126315  -0.0066364  -0.0424850  -0.0234741   0.0049164  -0.0010194
            7           8           9          10          11          12
    1  -0.0023897   0.0089383  -0.0002642   0.0030916   0.0156240   0.0112826
    2   0.0000517   0.0000233   0.0001584  -0.0007552   0.0049757   0.0006073
    3   0.0068451   0.0087993  -0.0010747  -0.0042929   0.0001511  -0.0107710
           13          14          15          16          17          18
    1   0.0002750  -0.0272901  -0.0126865   0.0005148   0.0041087   0.0017105
    2   0.0046624   0.0714776   0.0085750   0.0000130   0.0015289   0.0004580
    3   0.0018188   0.0553297  -0.0024498  -0.0000916  -0.0038995  -0.0014426
           19          20          21          22
    1   0.0012530  -0.0005374  -0.0088747  -0.0050541
    2  -0.0085943  -0.0000440  -0.0037923  -0.0000181
    3   0.0077309   0.0000047   0.0002422  -0.0008329
 Max gradient component =       7.421E-02
 RMS gradient           =       1.733E-02
 Gradient time:  CPU 265.82 s  wall 265.84 s
 Geometry Optimization Parameters
   NAtoms,    NIC,     NZ,  NCons,   NDum,   NFix, NCnnct, MaxDiis
       22     163      22       0       0       0       0       0


** GEOMETRY OPTIMIZATION IN DELOCALIZED INTERNAL COORDINATES **
   Searching for a Minimum

   Optimization Cycle:   1

                       Coordinates (Angstroms)
     ATOM                X               Y               Z
      1  C         0.0000000000    0.0000000000    0.0000000000
      2  C         0.0000000000    0.0000000000    1.3949600000
      3  Cl        1.5261815140    0.0000000000    2.2594170471
      4  C        -1.1901880373    0.0256249026    2.1059255403
      5  Cl       -1.1548436435    0.0351778398    3.8595433764
      6  C        -2.4041742747    0.0535064326    1.4351028665
      7  Cl       -3.9099833729    0.0870232313    2.3339530118
      8  C        -2.4180259722    0.0546630380    0.0478935036
      9  H        -3.3603520375    0.0692493833   -0.4851290834
     10  C        -1.2274122092    0.0272853135   -0.6622934626
     11  Cl       -1.2645630159   -0.0058824468   -2.4155862839
     12  C         1.2779219872   -0.0284629571   -0.7628147595
     13  C         2.3095886281   -0.8932703637   -0.3971844912
     14  Cl        2.0841394724   -1.9836059182    0.9581225060
     15  C         3.5004827568   -0.9194878930   -1.1069450245
     16  H         4.2865586447   -1.6026019117   -0.8107285686
     17  C         3.6821124948   -0.0819958503   -2.1978886372
     18  Cl        5.1879324501   -0.1155248115   -3.0967201401
     19  C         2.6636000698    0.7822218600   -2.5724593424
     20  H         2.7980411655    1.4448431951   -3.4181323354
     21  C         1.4736782845    0.8090230106   -1.8610916159
     22  H         0.6936781770    1.5025559907   -2.1490431582
   Point Group: c1    Number of degrees of freedom:    60


   Energy is  -3221.068626207


 Attempting to generate delocalized internal coordinates
 Initial Hessian constructed with Jon Baker's OPTIMIZE code

 60 Hessian modes will be used to form the next step
  Hessian Eigenvalues:
     0.016296    0.017711    0.019513    0.020643    0.020929    0.022946
     0.023585    0.023588    0.023834    0.023846    0.024090    0.024090
     0.024114    0.024114    0.024135    0.024135    0.024142    0.024143
     0.064524    0.103828    0.159965    0.159995    0.159995    0.159996
     0.215609    0.224261    0.230752    0.235202    0.235941    0.246746
     0.249943    0.249979    0.249992    0.250000    0.250000    0.250000
     0.250000    0.289179    0.292809    0.301033    0.301033    0.301033
     0.301033    0.328599    0.356665    0.356665    0.356665    0.356665
     0.412613    0.417588    0.429755    0.433172    0.461314    0.462611
     0.471108    0.471230    0.478202    0.478203    0.479142    0.479142

 Minimum search - taking simple RFO step
 Searching for Lamda that Minimizes Along All modes
 Value Taken    Lamda =  -0.06496966
 Calculated Step too Large.  Step scaled by  0.493349
 Step Taken.  Stepsize is  0.300000

                             Maximum     Tolerance    Cnvgd?
         Gradient           0.075921      0.000300      NO
         Displacement       0.217396      0.001200      NO
         Energy change     *********      0.000001      NO


 New Cartesian Coordinates Obtained by Inverse Iteration

 Displacement from previous Coordinates is:  0.527942
 ----------------------------------------------------------------
             Standard Nuclear Orientation (Angstroms)
    I     Atom           X                Y                Z
 ----------------------------------------------------------------
    1      C      -0.0057838128    -0.0007791972    -0.0125612635
    2      C      -0.0122380711     0.0269599392     1.3919155542
    3      Cl      1.5024834636     0.0521220893     2.2590711832
    4      C      -1.2011633825     0.0566950723     2.1178547870
    5      Cl     -1.1580549731     0.0985203242     3.8673074735
    6      C      -2.4197265906     0.0619700459     1.4493211112
    7      Cl     -3.9292648632     0.0979142376     2.3339796940
    8      C      -2.4412918449     0.0326220397     0.0640407340
    9      H      -3.3882368110     0.0217014861    -0.4598427321
   10      C      -1.2571534221     0.0010142006    -0.6566864965
   11      Cl     -1.3901380514    -0.1034753561    -2.4029233081
   12      C       1.2845769048    -0.0347984826    -0.7716965442
   13      C       2.3171763464    -0.9205923253    -0.4317172875
   14      Cl      2.1031332254    -2.0412088411     0.8911516665
   15      C       3.5147077475    -0.9456089537    -1.1337902308
   16      H       4.2909684785    -1.6450916450    -0.8509778390
   17      C       3.7069920072    -0.0794115743    -2.1992721184
   18      Cl      5.2167506479    -0.1074390078    -3.0885746504
   19      C       2.7039129974     0.8117564145    -2.5564454646
   20      H       2.8539168248     1.4980701679    -3.3804084837
   21      C       1.5110367844     0.8305510729    -1.8487530701
   22      H       0.7517694765     1.5488503379    -2.1220917656
 ----------------------------------------------------------------
 Nuclear Repulsion Energy =        2060.79797794 hartrees
 There are       89 alpha and       89 beta electrons
 Applying Cartesian multipole field
    Component          Value
    ---------          -----
     (2,0,0)        1.00000E-12
     (0,2,0)        2.00000E-11
     (0,0,2)       -3.00000E-11
 Nucleus-field energy     =    -0.0000000827 hartrees
 Requested basis set is 6-311++G(d,p)
 There are 170 shells and 472 basis functions
 A cutoff of  1.0D-15 yielded  10900 shell pairs
 There are     92183 function pairs (     99129 Cartesian)
 Smallest overlap matrix eigenvalue = 2.27E-07
 Linear dependence detected in AO basis
 Number of orthogonalized atomic orbitals = 467
 Maximum deviation from orthogonality = 4.064E-10
 Guess from superposition of atomic densities
 Warning:  Energy on first SCF cycle will be non-variational
 SAD guess density has 178.000000 electrons

 -----------------------------------------------------------------------
  General SCF calculation program by
  Eric Jon Sundstrom, Paul Horn, Yuezhi Mao, Dmitri Zuev, Alec White,
  David Stuck, Shaama M.S., Shane Yost, Joonho Lee, David Small,
  Daniel Levine, Susi Lehtola, Hugh Burton, Evgeny Epifanovsky,
  Bang C. Huynh
 -----------------------------------------------------------------------
 Exchange:     0.2000 Hartree-Fock + 0.0800 Slater + 0.7200 B88
 Correlation:  0.1900 VWN1RPA + 0.8100 LYP
 Using SG-1 standard quadrature grid
 A restricted SCF calculation will be
 performed using DIIS
 SCF converges when DIIS error is below 1.0e-08
 ---------------------------------------
  Cycle       Energy         DIIS error
 ---------------------------------------
    1   -3225.4516450101      2.84e-02  
    2   -3220.9602331665      2.18e-03  
    3   -3220.8802629399      2.68e-03  
    4   -3221.0837441953      5.53e-04  
    5   -3221.0912263218      2.69e-04  
    6   -3221.0931200753      9.35e-05  
    7   -3221.0933367614      2.74e-05  
    8   -3221.0933540370      1.10e-05  
    9   -3221.0933571745      3.49e-06  
   10   -3221.0933575017      1.04e-06  
   11   -3221.0933575292      3.41e-07  
   12   -3221.0933575318      1.33e-07  
   13   -3221.0933575326      4.09e-08  
   14   -3221.0933575324      1.19e-08  
   15   -3221.0933575327      4.55e-09  Convergence criterion met
 ---------------------------------------
 SCF time:   CPU 779.58s  wall 780.00s 
 SCF   energy in the final basis set =    -3221.0933575327
 Total energy in the final basis set =    -3221.0933575327

 --------------------------------------------------------------

                    Orbital Energies (a.u.)
 --------------------------------------------------------------

 Alpha MOs
 -- Occupied --
********-101.5808-101.5765-101.5723-101.5700-101.5644 -10.2800 -10.2787
-10.2776 -10.2775 -10.2661 -10.2636 -10.2436 -10.2293 -10.2242 -10.2133
-10.2133 -10.2084  -9.4956  -9.4952  -9.4910  -9.4868  -9.4866  -9.4811
 -7.2602  -7.2601  -7.2559  -7.2515  -7.2513  -7.2505  -7.2500  -7.2499
 -7.2492  -7.2459  -7.2456  -7.2450  -7.2417  -7.2413  -7.2412  -7.2404
 -7.2357  -7.2352  -0.9640  -0.9339  -0.9136  -0.9091  -0.8898  -0.8681
 -0.8551  -0.8388  -0.7992  -0.7736  -0.7564  -0.7406  -0.6580  -0.6534
 -0.6314  -0.6134  -0.5581  -0.5518  -0.5235  -0.5132  -0.4968  -0.4846
 -0.4707  -0.4673  -0.4622  -0.4611  -0.4432  -0.4358  -0.4204  -0.4161
 -0.4038  -0.3988  -0.3972  -0.3832  -0.3615  -0.3584  -0.3487  -0.3447
 -0.3369  -0.3340  -0.3334  -0.3219  -0.2986  -0.2942  -0.2783  -0.2621
 -0.2578
 -- Virtual --
 -0.0765  -0.0601  -0.0526  -0.0454  -0.0308  -0.0188  -0.0095  -0.0048
  0.0023   0.0074   0.0119   0.0138   0.0225   0.0268   0.0307   0.0384
  0.0436   0.0511   0.0535   0.0611   0.0623   0.0646   0.0701   0.0754
  0.0814   0.0844   0.0903   0.0910   0.0924   0.0954   0.0976   0.1021
  0.1086   0.1099   0.1103   0.1125   0.1172   0.1200   0.1210   0.1252
  0.1280   0.1313   0.1323   0.1337   0.1373   0.1393   0.1451   0.1466
  0.1517   0.1593   0.1647   0.1667   0.1724   0.1771   0.1801   0.1833
  0.1872   0.1920   0.1970   0.1996   0.2023   0.2085   0.2110   0.2171
  0.2180   0.2254   0.2311   0.2333   0.2359   0.2426   0.2438   0.2471
  0.2488   0.2528   0.2564   0.2592   0.2638   0.2659   0.2675   0.2709
  0.2761   0.2849   0.2872   0.2925   0.2978   0.3011   0.3044   0.3059
  0.3103   0.3137   0.3236   0.3285   0.3324   0.3458   0.3541   0.3687
  0.3896   0.4073   0.4134   0.4193   0.4391   0.4410   0.4482   0.4508
  0.4528   0.4585   0.4628   0.4714   0.4748   0.4809   0.4891   0.4897
  0.5011   0.5062   0.5104   0.5197   0.5245   0.5384   0.5483   0.5530
  0.5555   0.5568   0.5634   0.5772   0.5789   0.5866   0.5964   0.5975
  0.6022   0.6126   0.6156   0.6186   0.6260   0.6264   0.6390   0.6434
  0.6572   0.6610   0.6702   0.6773   0.6929   0.6990   0.7082   0.7166
  0.7278   0.7334   0.7673   0.7845   0.7935   0.7976   0.8114   0.8179
  0.8184   0.8264   0.8339   0.8398   0.8413   0.8428   0.8457   0.8501
  0.8523   0.8542   0.8599   0.8620   0.8661   0.8693   0.8800   0.8878
  0.8884   0.8983   0.9039   0.9079   0.9131   0.9207   0.9224   0.9314
  0.9340   0.9442   0.9510   0.9539   0.9582   0.9624   0.9676   0.9778
  0.9850   0.9878   0.9942   0.9996   1.0217   1.0347   1.0414   1.0560
  1.0666   1.0786   1.1055   1.1169   1.1239   1.1436   1.1538   1.1882
  1.2048   1.2118   1.2268   1.2328   1.2450   1.2583   1.2615   1.2773
  1.2818   1.2902   1.3071   1.3207   1.3246   1.3390   1.3548   1.3720
  1.4076   1.4343   1.4634   1.4890   1.5114   1.5207   1.5361   1.5507
  1.5650   1.5739   1.5805   1.5965   1.6101   1.6357   1.6728   1.6827
  1.6913   1.7111   1.7568   1.7664   1.7808   1.8045   1.8127   1.8305
  1.8561   1.8655   1.8714   1.8787   1.9028   1.9043   1.9309   1.9435
  1.9474   1.9718   1.9759   1.9993   2.0414   2.0506   2.0587   2.0721
  2.0988   2.1322   2.1700   2.2083   2.2152   2.2343   2.2461   2.2557
  2.2721   2.2798   2.2855   2.2895   2.2906   2.3239   2.3472   2.3614
  2.3720   2.3919   2.4168   2.4318   2.4355   2.4472   2.4549   2.4828
  2.5076   2.5267   2.5468   2.5518   2.5640   2.5719   2.5957   2.6079
  2.6289   2.6428   2.6591   2.6638   2.6981   2.7140   2.7247   2.7365
  2.7449   2.7525   2.7705   2.7899   2.8036   2.8195   2.8324   2.8530
  2.8824   2.9042   2.9302   2.9625   3.0362   3.0681   3.0754   3.1130
  3.1315   3.1453   3.1608   3.1923   3.2327   3.2513   3.2548   3.3407
  3.3765   3.4094   3.4985   3.5355   3.6092   3.6376   3.7440   3.7929
  3.8294   3.9066   4.0135   4.0568   4.1286   4.3900   4.8002   4.8253
  9.7385   9.7693   9.7918   9.8019   9.8184   9.8639  23.3165  23.5264
 23.8114  23.8409  23.8621  23.9069  23.9492  23.9730  24.0344  24.0639
 24.0852  24.1426  25.7768  25.8024  25.8197  25.8695  25.9100  26.0772
 26.1102  26.1234  26.1417  26.2727  26.3808  26.4279  26.5074  26.6036
 26.6579  26.7277  26.8146  26.9792 215.7293 215.7611 215.7878 215.8025
215.8189 215.8815
 --------------------------------------------------------------

          Ground-State Mulliken Net Atomic Charges

     Atom                 Charge (a.u.)
  ----------------------------------------
      1 C                    -0.309413
      2 C                    -1.410085
      3 Cl                    0.667045
      4 C                     0.892372
      5 Cl                    0.607970
      6 C                    -0.324930
      7 Cl                    0.539627
      8 C                    -0.885126
      9 H                     0.231280
     10 C                     0.004673
     11 Cl                    0.517827
     12 C                    -0.025307
     13 C                    -0.448365
     14 Cl                    0.376727
     15 C                    -0.755267
     16 H                     0.219726
     17 C                     0.148092
     18 Cl                    0.465277
     19 C                    -0.374134
     20 H                     0.201886
     21 C                    -0.511376
     22 H                     0.171498
  ----------------------------------------
  Sum of atomic charges =     0.000000

 -----------------------------------------------------------------
                    Cartesian Multipole Moments
 -----------------------------------------------------------------
    Charge (ESU x 10^10)
                 0.0000
    Dipole Moment (Debye)
         X      -0.5606      Y       0.8476      Z      -1.3609
       Tot       1.6984
    Quadrupole Moments (Debye-Ang)
        XX    -144.9235     XY      -0.1481     YY    -145.1930
        XZ       2.8615     YZ      -4.0262     ZZ    -146.6861
    Octopole Moments (Debye-Ang^2)
       XXX    -244.0264    XXY      17.7222    XYY     -71.9345
       YYY      81.4549    XXZ     -10.7509    XYZ      -5.5553
       YYZ     -24.7552    XZZ     -73.7199    YZZ      33.6078
       ZZZ     -63.4571
    Hexadecapole Moments (Debye-Ang^3)
      XXXX   -6180.8343   XXXY     194.1201   XXYY   -1139.2092
      XYYY     249.3849   YYYY    -627.9593   XXXZ    1375.6503
      XXYZ      14.4278   XYYZ     431.0116   YYYZ      44.5111
      XXZZ   -1762.1167   XYZZ     102.3995   YYZZ    -796.4511
      XZZZ    1326.9929   YZZZ      14.7977   ZZZZ   -4150.7228
 -----------------------------------------------------------------
 Calculating analytic gradient of the SCF energy
 Gradient of SCF Energy
            1           2           3           4           5           6
    1  -0.0098081  -0.0058317   0.0192064   0.0001613   0.0011380   0.0032076
    2   0.0002403  -0.0036462  -0.0498629  -0.0000778   0.0001733  -0.0001583
    3   0.0089457  -0.0016005  -0.0278138  -0.0159224   0.0042388  -0.0014162
            7           8           9          10          11          12
    1  -0.0018066   0.0059629  -0.0004115  -0.0020273   0.0026808   0.0080967
    2   0.0000734   0.0000167   0.0000646   0.0007019   0.0014239   0.0006096
    3   0.0042226   0.0054111  -0.0007023  -0.0046387  -0.0001602  -0.0061292
           13          14          15          16          17          18
    1   0.0031392  -0.0171763  -0.0078107   0.0006824   0.0032402   0.0007824
    2   0.0015508   0.0493604   0.0056407  -0.0001272   0.0002829   0.0003335
    3   0.0017503   0.0349082  -0.0014628  -0.0001571  -0.0022892  -0.0006678
           19          20          21          22
    1   0.0005108  -0.0002607  -0.0036449  -0.0000309
    2  -0.0058932   0.0001696  -0.0005308  -0.0003451
    3   0.0051893  -0.0001640  -0.0018006   0.0002589
 Max gradient component =       4.986E-02
 RMS gradient           =       1.136E-02
 Gradient time:  CPU 262.51 s  wall 262.52 s
 Geometry Optimization Parameters
   NAtoms,    NIC,     NZ,  NCons,   NDum,   NFix, NCnnct, MaxDiis
       22     163      22       0       0       0       0       0

 Cartesian Hessian Update
 Hessian updated using BFGS update


** GEOMETRY OPTIMIZATION IN DELOCALIZED INTERNAL COORDINATES **
   Searching for a Minimum

   Optimization Cycle:   2

                       Coordinates (Angstroms)
     ATOM                X               Y               Z
      1  C        -0.0057838128   -0.0007791972   -0.0125612635
      2  C        -0.0122380711    0.0269599392    1.3919155542
      3  Cl        1.5024834636    0.0521220893    2.2590711832
      4  C        -1.2011633825    0.0566950723    2.1178547870
      5  Cl       -1.1580549731    0.0985203242    3.8673074735
      6  C        -2.4197265906    0.0619700459    1.4493211112
      7  Cl       -3.9292648632    0.0979142376    2.3339796940
      8  C        -2.4412918449    0.0326220397    0.0640407340
      9  H        -3.3882368110    0.0217014861   -0.4598427321
     10  C        -1.2571534221    0.0010142006   -0.6566864965
     11  Cl       -1.3901380514   -0.1034753561   -2.4029233081
     12  C         1.2845769048   -0.0347984826   -0.7716965442
     13  C         2.3171763464   -0.9205923253   -0.4317172875
     14  Cl        2.1031332254   -2.0412088411    0.8911516665
     15  C         3.5147077475   -0.9456089537   -1.1337902308
     16  H         4.2909684785   -1.6450916450   -0.8509778390
     17  C         3.7069920072   -0.0794115743   -2.1992721184
     18  Cl        5.2167506479   -0.1074390078   -3.0885746504
     19  C         2.7039129974    0.8117564145   -2.5564454646
     20  H         2.8539168248    1.4980701679   -3.3804084837
     21  C         1.5110367844    0.8305510729   -1.8487530701
     22  H         0.7517694765    1.5488503379   -2.1220917656
   Point Group: c1    Number of degrees of freedom:    60


   Energy is  -3221.093357533

 Hessian updated using BFGS update

 55 Hessian modes will be used to form the next step
  Hessian Eigenvalues:
     0.017052    0.017725    0.019920    0.020622    0.020930    0.022948
     0.023581    0.023823    0.023845    0.024089    0.024090    0.024111
     0.024114    0.024130    0.024135    0.024141    0.024142    0.024233
     0.064241    0.087716    0.159986    0.159994    0.159995    0.160209
     0.215746    0.224239    0.230685    0.234182    0.235448    0.247229
     0.249222    0.249976    0.249992    0.249994    0.250000    0.285855
     0.289275    0.300293    0.300859    0.305632    0.351834    0.356649
     0.362366    0.412669    0.424202    0.429953    0.451991    0.462009
     0.464067    0.470934    0.478037    0.478185    0.478383    0.479132
     0.516223

 Minimum search - taking simple RFO step
 Searching for Lamda that Minimizes Along All modes
 Value Taken    Lamda =  -0.03283748
 Calculated Step too Large.  Step scaled by  0.565691
 Step Taken.  Stepsize is  0.300000

                             Maximum     Tolerance    Cnvgd?
         Gradient           0.051036      0.000300      NO
         Displacement       0.243701      0.001200      NO
         Energy change     -0.024731      0.000001      NO


 New Cartesian Coordinates Obtained by Inverse Iteration

 Displacement from previous Coordinates is:  0.460066
 ----------------------------------------------------------------
             Standard Nuclear Orientation (Angstroms)
    I     Atom           X                Y                Z
 ----------------------------------------------------------------
    1      C       0.0179796797    -0.0099766958     0.0202065039
    2      C      -0.0138212302     0.0415915892     1.4278910274
    3      Cl      1.4850186656     0.0947205989     2.3081762228
    4      C      -1.2203434188     0.0769816263     2.1394289350
    5      Cl     -1.2218026679     0.1443046974     3.8828345264
    6      C      -2.4266649362     0.0722423680     1.4383143936
    7      Cl     -3.9601809727     0.1190926872     2.2707507770
    8      C      -2.4230869473     0.0300127681     0.0517913518
    9      H      -3.3586694721     0.0173030229    -0.4903935023
   10      C      -1.2219001398    -0.0102788528    -0.6393886266
   11      Cl     -1.3128149430    -0.1162644979    -2.3882288391
   12      C       1.2978358506    -0.0514330923    -0.7423969083
   13      C       2.3364961177    -0.9482677310    -0.4400364297
   14      Cl      2.1567336686    -2.1031986591     0.8552707923
   15      C       3.5233419172    -0.9631948261    -1.1639730261
   16      H       4.3028489126    -1.6687281125    -0.9092750602
   17      C       3.6884077714    -0.0754895386    -2.2182000504
   18      Cl      5.1795439510    -0.0927278765    -3.1367969377
   19      C       2.6796616441     0.8221290772    -2.5506561673
   20      H       2.8131065773     1.5169672004    -3.3698859225
   21      C       1.5022033499     0.8247325464    -1.8169843010
   22      H       0.7304797039     1.5398237459    -2.0695478102
 ----------------------------------------------------------------
 Nuclear Repulsion Energy =        2055.11732715 hartrees
 There are       89 alpha and       89 beta electrons
 Applying Cartesian multipole field
    Component          Value
    ---------          -----
     (2,0,0)        1.00000E-12
     (0,2,0)        2.00000E-11
     (0,0,2)       -3.00000E-11
 Nucleus-field energy     =    -0.0000000827 hartrees
 Requested basis set is 6-311++G(d,p)
 There are 170 shells and 472 basis functions
 A cutoff of  1.0D-15 yielded  10904 shell pairs
 There are     92188 function pairs (     99127 Cartesian)
 Smallest overlap matrix eigenvalue = 2.33E-07
 Linear dependence detected in AO basis
 Number of orthogonalized atomic orbitals = 467
 Maximum deviation from orthogonality = 4.907E-10
 Guess from superposition of atomic densities
 Warning:  Energy on first SCF cycle will be non-variational
 SAD guess density has 178.000000 electrons

 -----------------------------------------------------------------------
  General SCF calculation program by
  Eric Jon Sundstrom, Paul Horn, Yuezhi Mao, Dmitri Zuev, Alec White,
  David Stuck, Shaama M.S., Shane Yost, Joonho Lee, David Small,
  Daniel Levine, Susi Lehtola, Hugh Burton, Evgeny Epifanovsky,
  Bang C. Huynh
 -----------------------------------------------------------------------
 Exchange:     0.2000 Hartree-Fock + 0.0800 Slater + 0.7200 B88
 Correlation:  0.1900 VWN1RPA + 0.8100 LYP
 Using SG-1 standard quadrature grid
 A restricted SCF calculation will be
 performed using DIIS
 SCF converges when DIIS error is below 1.0e-08
 ---------------------------------------
  Cycle       Energy         DIIS error
 ---------------------------------------
    1   -3225.4216337297      2.84e-02  
    2   -3220.9749192872      2.18e-03  
    3   -3220.8929543470      2.69e-03  
    4   -3221.0975647061      5.70e-04  
    5   -3221.1054713252      2.79e-04  
    6   -3221.1075255877      9.19e-05  
    7   -3221.1077307595      2.84e-05  
    8   -3221.1077495966      1.14e-05  
    9   -3221.1077530069      3.50e-06  
   10   -3221.1077533387      1.03e-06  
   11   -3221.1077533657      3.31e-07  
   12   -3221.1077533683      1.30e-07  
   13   -3221.1077533688      3.89e-08  
   14   -3221.1077533688      1.17e-08  
   15   -3221.1077533689      4.50e-09  Convergence criterion met
 ---------------------------------------
 SCF time:   CPU 773.12s  wall 773.00s 
 SCF   energy in the final basis set =    -3221.1077533689
 Total energy in the final basis set =    -3221.1077533689

 --------------------------------------------------------------

                    Orbital Energies (a.u.)
 --------------------------------------------------------------

 Alpha MOs
 -- Occupied --
********-101.5796-101.5778-101.5720-101.5716-101.5659 -10.2812 -10.2791
-10.2785 -10.2766 -10.2667 -10.2637 -10.2430 -10.2290 -10.2239 -10.2132
-10.2132 -10.2084  -9.4953  -9.4946  -9.4923  -9.4881  -9.4861  -9.4822
 -7.2602  -7.2592  -7.2572  -7.2529  -7.2508  -7.2502  -7.2495  -7.2494
 -7.2490  -7.2472  -7.2468  -7.2464  -7.2429  -7.2420  -7.2410  -7.2405
 -7.2368  -7.2363  -0.9629  -0.9329  -0.9135  -0.9084  -0.8910  -0.8705
 -0.8535  -0.8388  -0.7990  -0.7726  -0.7558  -0.7396  -0.6566  -0.6527
 -0.6312  -0.6131  -0.5582  -0.5510  -0.5234  -0.5128  -0.4970  -0.4855
 -0.4705  -0.4671  -0.4617  -0.4606  -0.4411  -0.4357  -0.4206  -0.4134
 -0.4034  -0.3980  -0.3963  -0.3832  -0.3614  -0.3582  -0.3490  -0.3451
 -0.3367  -0.3334  -0.3317  -0.3235  -0.3047  -0.2929  -0.2770  -0.2662
 -0.2589
 -- Virtual --
 -0.0766  -0.0604  -0.0512  -0.0445  -0.0314  -0.0178  -0.0090  -0.0044
  0.0027   0.0085   0.0125   0.0145   0.0225   0.0265   0.0308   0.0384
  0.0438   0.0514   0.0533   0.0612   0.0623   0.0645   0.0698   0.0758
  0.0814   0.0840   0.0899   0.0910   0.0924   0.0956   0.0980   0.1016
  0.1088   0.1096   0.1107   0.1121   0.1177   0.1197   0.1212   0.1250
  0.1285   0.1314   0.1317   0.1343   0.1376   0.1393   0.1442   0.1464
  0.1518   0.1588   0.1642   0.1672   0.1725   0.1764   0.1792   0.1817
  0.1866   0.1920   0.1962   0.1996   0.2033   0.2078   0.2108   0.2160
  0.2175   0.2262   0.2308   0.2333   0.2357   0.2424   0.2438   0.2478
  0.2480   0.2528   0.2553   0.2586   0.2627   0.2655   0.2681   0.2708
  0.2755   0.2853   0.2869   0.2934   0.2964   0.3011   0.3034   0.3049
  0.3102   0.3140   0.3229   0.3294   0.3329   0.3450   0.3534   0.3674
  0.3909   0.4075   0.4141   0.4198   0.4384   0.4409   0.4480   0.4512
  0.4523   0.4600   0.4625   0.4723   0.4744   0.4811   0.4876   0.4892
  0.5026   0.5046   0.5115   0.5199   0.5229   0.5379   0.5479   0.5505
  0.5551   0.5558   0.5621   0.5764   0.5788   0.5860   0.5957   0.5971
  0.6035   0.6131   0.6138   0.6206   0.6252   0.6297   0.6374   0.6447
  0.6559   0.6586   0.6711   0.6763   0.6915   0.6989   0.7071   0.7153
  0.7277   0.7328   0.7734   0.7828   0.7957   0.7987   0.8163   0.8173
  0.8252   0.8300   0.8331   0.8391   0.8418   0.8448   0.8455   0.8504
  0.8525   0.8545   0.8586   0.8633   0.8658   0.8706   0.8810   0.8879
  0.8939   0.8976   0.9060   0.9067   0.9140   0.9193   0.9238   0.9330
  0.9363   0.9450   0.9506   0.9537   0.9557   0.9623   0.9679   0.9816
  0.9852   0.9881   0.9934   0.9953   1.0133   1.0329   1.0392   1.0538
  1.0676   1.0814   1.0979   1.1169   1.1226   1.1428   1.1516   1.1873
  1.2047   1.2131   1.2254   1.2321   1.2423   1.2581   1.2624   1.2800
  1.2831   1.2921   1.3065   1.3129   1.3201   1.3369   1.3526   1.3704
  1.4061   1.4330   1.4647   1.4898   1.5117   1.5211   1.5372   1.5488
  1.5622   1.5714   1.5802   1.5951   1.6070   1.6356   1.6727   1.6826
  1.6932   1.7127   1.7571   1.7655   1.7816   1.8025   1.8115   1.8320
  1.8551   1.8623   1.8713   1.8769   1.9019   1.9043   1.9338   1.9403
  1.9452   1.9697   1.9760   1.9990   2.0421   2.0499   2.0580   2.0713
  2.1009   2.1309   2.1678   2.2075   2.2208   2.2332   2.2543   2.2659
  2.2726   2.2791   2.2850   2.2874   2.2985   2.3241   2.3398   2.3538
  2.3724   2.3856   2.4142   2.4239   2.4353   2.4440   2.4655   2.4829
  2.5084   2.5267   2.5469   2.5530   2.5575   2.5695   2.5946   2.6061
  2.6273   2.6423   2.6579   2.6648   2.6966   2.7123   2.7265   2.7378
  2.7435   2.7539   2.7683   2.7924   2.8031   2.8202   2.8323   2.8498
  2.8800   2.9048   2.9315   2.9642   3.0373   3.0661   3.0749   3.1125
  3.1267   3.1435   3.1580   3.1912   3.2300   3.2493   3.2514   3.3368
  3.3769   3.4105   3.4993   3.5322   3.6105   3.6364   3.7401   3.7873
  3.8276   3.9072   4.0142   4.0599   4.1304   4.3910   4.7939   4.8217
  9.7377   9.7695   9.7909   9.8048   9.8113   9.8594  23.3202  23.5299
 23.8090  23.8328  23.8604  23.9058  23.9435  23.9551  24.0298  24.0594
 24.0828  24.1390  25.7796  25.8202  25.8542  25.9050  25.9232  26.0551
 26.1050  26.1139  26.1454  26.2520  26.3239  26.4114  26.5016  26.6001
 26.6576  26.7235  26.8046  26.9677 215.7288 215.7612 215.7873 215.8064
215.8118 215.8722
 --------------------------------------------------------------

          Ground-State Mulliken Net Atomic Charges

     Atom                 Charge (a.u.)
  ----------------------------------------
      1 C                    -0.208316
      2 C                    -1.287687
      3 Cl                    0.651760
      4 C                     0.920441
      5 Cl                    0.599052
      6 C                    -0.431456
      7 Cl                    0.544393
      8 C                    -0.876196
      9 H                     0.234460
     10 C                    -0.171977
     11 Cl                    0.510901
     12 C                     0.051571
     13 C                    -0.450759
     14 Cl                    0.368999
     15 C                    -0.761078
     16 H                     0.221786
     17 C                     0.139901
     18 Cl                    0.467299
     19 C                    -0.354521
     20 H                     0.202676
     21 C                    -0.545877
     22 H                     0.174627
  ----------------------------------------
  Sum of atomic charges =     0.000000

 -----------------------------------------------------------------
                    Cartesian Multipole Moments
 -----------------------------------------------------------------
    Charge (ESU x 10^10)
                 0.0000
    Dipole Moment (Debye)
         X      -0.5967      Y       0.8511      Z      -1.3081
       Tot       1.6708
    Quadrupole Moments (Debye-Ang)
        XX    -145.1822     XY      -0.2356     YY    -144.9418
        XZ       2.8390     YZ      -3.7903     ZZ    -146.6967
    Octopole Moments (Debye-Ang^2)
       XXX    -244.6312    XXY      16.7631    XYY     -71.2188
       YYY      79.2602    XXZ     -10.2614    XYZ      -4.8083
       YYZ     -24.3716    XZZ     -74.6717    YZZ      33.7237
       ZZZ     -60.6698
    Hexadecapole Moments (Debye-Ang^3)
      XXXX   -6173.6054   XXXY     204.4033   XXYY   -1139.4022
      XYYY     259.6669   YYYY    -649.0184   XXXZ    1394.7098
      XXYZ      11.6475   XYYZ     436.5577   YYYZ      28.1187
      XXZZ   -1767.8879   XYZZ     106.6970   YYZZ    -803.5210
      XZZZ    1344.6763   YZZZ       2.0757   ZZZZ   -4170.2415
 -----------------------------------------------------------------
 Calculating analytic gradient of the SCF energy
 Gradient of SCF Energy
            1           2           3           4           5           6
    1  -0.0050566  -0.0012666   0.0112034  -0.0003320  -0.0000433   0.0005192
    2   0.0007905  -0.0022339  -0.0314402  -0.0002267   0.0001890  -0.0002424
    3   0.0030104   0.0000213  -0.0186388  -0.0067749   0.0029941  -0.0002325
            7           8           9          10          11          12
    1  -0.0007148   0.0027831  -0.0001891   0.0002142   0.0056569   0.0016216
    2   0.0001090   0.0001073   0.0000800   0.0007193   0.0027877   0.0007653
    3   0.0015165   0.0029815  -0.0004691  -0.0021926   0.0009355  -0.0041801
           13          14          15          16          17          18
    1   0.0030575  -0.0100404  -0.0037155   0.0002925   0.0023097  -0.0002327
    2  -0.0007794   0.0316746   0.0022797  -0.0001664   0.0004305   0.0001433
    3   0.0018599   0.0209122   0.0001489  -0.0000055  -0.0014316  -0.0000334
           19          20          21          22
    1   0.0001252  -0.0003341  -0.0041663  -0.0016919
    2  -0.0027642   0.0002231  -0.0023743  -0.0000718
    3   0.0020775  -0.0001736  -0.0018460  -0.0004798
 Max gradient component =       3.167E-02
 RMS gradient           =       7.037E-03
 Gradient time:  CPU 262.88 s  wall 262.90 s
 Geometry Optimization Parameters
   NAtoms,    NIC,     NZ,  NCons,   NDum,   NFix, NCnnct, MaxDiis
       22     163      22       0       0       0       0       0

 Cartesian Hessian Update
 Hessian updated using BFGS update


** GEOMETRY OPTIMIZATION IN DELOCALIZED INTERNAL COORDINATES **
   Searching for a Minimum

   Optimization Cycle:   3

                       Coordinates (Angstroms)
     ATOM                X               Y               Z
      1  C         0.0179796797   -0.0099766958    0.0202065039
      2  C        -0.0138212302    0.0415915892    1.4278910274
      3  Cl        1.4850186656    0.0947205989    2.3081762228
      4  C        -1.2203434188    0.0769816263    2.1394289350
      5  Cl       -1.2218026679    0.1443046974    3.8828345264
      6  C        -2.4266649362    0.0722423680    1.4383143936
      7  Cl       -3.9601809727    0.1190926872    2.2707507770
      8  C        -2.4230869473    0.0300127681    0.0517913518
      9  H        -3.3586694721    0.0173030229   -0.4903935023
     10  C        -1.2219001398   -0.0102788528   -0.6393886266
     11  Cl       -1.3128149430   -0.1162644979   -2.3882288391
     12  C         1.2978358506   -0.0514330923   -0.7423969083
     13  C         2.3364961177   -0.9482677310   -0.4400364297
     14  Cl        2.1567336686   -2.1031986591    0.8552707923
     15  C         3.5233419172   -0.9631948261   -1.1639730261
     16  H         4.3028489126   -1.6687281125   -0.9092750602
     17  C         3.6884077714   -0.0754895386   -2.2182000504
     18  Cl        5.1795439510   -0.0927278765   -3.1367969377
     19  C         2.6796616441    0.8221290772   -2.5506561673
     20  H         2.8131065773    1.5169672004   -3.3698859225
     21  C         1.5022033499    0.8247325464   -1.8169843010
     22  H         0.7304797039    1.5398237459   -2.0695478102
   Point Group: c1    Number of degrees of freedom:    60


   Energy is  -3221.107753369

 Hessian updated using BFGS update

 58 Hessian modes will be used to form the next step
  Hessian Eigenvalues:
     0.017218    0.017765    0.019681    0.020856    0.020936    0.022948
     0.023581    0.023831    0.023846    0.024089    0.024090    0.024112
     0.024114    0.024135    0.024135    0.024142    0.024143    0.025273
     0.059318    0.087476    0.159982    0.159994    0.160012    0.160179
     0.218193    0.224120    0.230767    0.235394    0.235888    0.247244
     0.249547    0.249976    0.249992    0.249994    0.250000    0.251243
     0.287086    0.289275    0.299089    0.300933    0.301790    0.304246
     0.353165    0.356636    0.356671    0.365945    0.412613    0.425361
     0.430141    0.456053    0.462300    0.468197    0.471601    0.478128
     0.478203    0.478971    0.479743    0.524505

 Minimum search - taking simple RFO step
 Searching for Lamda that Minimizes Along All modes
 Value Taken    Lamda =  -0.02014169
 Calculated Step too Large.  Step scaled by  0.579148
 Step Taken.  Stepsize is  0.300000

                             Maximum     Tolerance    Cnvgd?
         Gradient           0.031482      0.000300      NO
         Displacement       0.202327      0.001200      NO
         Energy change     -0.014396      0.000001      NO


 New Cartesian Coordinates Obtained by Inverse Iteration

 Displacement from previous Coordinates is:  0.612023
 ----------------------------------------------------------------
             Standard Nuclear Orientation (Angstroms)
    I     Atom           X                Y                Z
 ----------------------------------------------------------------
    1      C       0.0155507005    -0.0135305288     0.0096420956
    2      C      -0.0131393161     0.0787378422     1.4163131696
    3      Cl      1.4888014097     0.1599529936     2.2834879722
    4      C      -1.2155308777     0.1233502901     2.1379562920
    5      Cl     -1.2094615209     0.2391647893     3.8723524955
    6      C      -2.4252236871     0.0836453533     1.4404477500
    7      Cl     -3.9569459695     0.1339047513     2.2710663417
    8      C      -2.4298294248    -0.0088763374     0.0556923303
    9      H      -3.3680012148    -0.0590645956    -0.4781708140
   10      C      -1.2308012649    -0.0571405329    -0.6394381218
   11      Cl     -1.3503442371    -0.2602112602    -2.3804002619
   12      C       1.2938771012    -0.0580928054    -0.7482497855
   13      C       2.3149335578    -0.9829618636    -0.4750407974
   14      Cl      2.1195978743    -2.1733035285     0.7876210093
   15      C       3.5058471977    -0.9961039881    -1.1956216042
   16      H       4.2704243826    -1.7242880069    -0.9637250823
   17      C       3.6902060963    -0.0694903623    -2.2130223322
   18      Cl      5.1873911984    -0.0809437465    -3.1234904119
   19      C       2.7060951426     0.8669594756    -2.5128452680
   20      H       2.8614172237     1.5930973848    -3.2996753387
   21      C       1.5265855562     0.8605626186    -1.7823126178
   22      H       0.7729231534     1.6049741026    -2.0036860717
 ----------------------------------------------------------------
 Nuclear Repulsion Energy =        2051.13196647 hartrees
 There are       89 alpha and       89 beta electrons
 Applying Cartesian multipole field
    Component          Value
    ---------          -----
     (2,0,0)        1.00000E-12
     (0,2,0)        2.00000E-11
     (0,0,2)       -3.00000E-11
 Nucleus-field energy     =    -0.0000000811 hartrees
 Requested basis set is 6-311++G(d,p)
 There are 170 shells and 472 basis functions
 A cutoff of  1.0D-15 yielded  10901 shell pairs
 There are     92121 function pairs (     99049 Cartesian)
 Smallest overlap matrix eigenvalue = 2.34E-07
 Linear dependence detected in AO basis
 Number of orthogonalized atomic orbitals = 467
 Maximum deviation from orthogonality = 6.156E-10
 Guess from superposition of atomic densities
 Warning:  Energy on first SCF cycle will be non-variational
 SAD guess density has 178.000000 electrons

 -----------------------------------------------------------------------
  General SCF calculation program by
  Eric Jon Sundstrom, Paul Horn, Yuezhi Mao, Dmitri Zuev, Alec White,
  David Stuck, Shaama M.S., Shane Yost, Joonho Lee, David Small,
  Daniel Levine, Susi Lehtola, Hugh Burton, Evgeny Epifanovsky,
  Bang C. Huynh
 -----------------------------------------------------------------------
 Exchange:     0.2000 Hartree-Fock + 0.0800 Slater + 0.7200 B88
 Correlation:  0.1900 VWN1RPA + 0.8100 LYP
 Using SG-1 standard quadrature grid
 A restricted SCF calculation will be
 performed using DIIS
 SCF converges when DIIS error is below 1.0e-08
 ---------------------------------------
  Cycle       Energy         DIIS error
 ---------------------------------------
    1   -3225.3975729981      2.83e-02  
    2   -3220.9850935628      2.17e-03  
    3   -3220.9043541774      2.67e-03  
    4   -3221.1068910372      5.71e-04  
    5   -3221.1147998935      2.80e-04  
    6   -3221.1168643329      9.14e-05  
    7   -3221.1170659524      2.92e-05  
    8   -3221.1170861042      1.16e-05  
    9   -3221.1170896361      3.43e-06  
   10   -3221.1170899545      1.03e-06  
   11   -3221.1170899816      3.27e-07  
   12   -3221.1170899841      1.28e-07  
   13   -3221.1170899847      3.73e-08  
   14   -3221.1170899847      1.18e-08  
   15   -3221.1170899848      4.43e-09  Convergence criterion met
 ---------------------------------------
 SCF time:   CPU 770.49s  wall 771.00s 
 SCF   energy in the final basis set =    -3221.1170899848
 Total energy in the final basis set =    -3221.1170899848

 --------------------------------------------------------------

                    Orbital Energies (a.u.)
 --------------------------------------------------------------

 Alpha MOs
 -- Occupied --
********-101.5789-101.5785-101.5731-101.5713-101.5671 -10.2813 -10.2790
-10.2784 -10.2765 -10.2672 -10.2641 -10.2429 -10.2291 -10.2233 -10.2139
-10.2137 -10.2091  -9.4953  -9.4937  -9.4931  -9.4890  -9.4859  -9.4829
 -7.2601  -7.2583  -7.2579  -7.2538  -7.2505  -7.2501  -7.2493  -7.2485
 -7.2480  -7.2480  -7.2476  -7.2472  -7.2438  -7.2429  -7.2408  -7.2403
 -7.2376  -7.2371  -0.9625  -0.9326  -0.9123  -0.9082  -0.8914  -0.8719
 -0.8530  -0.8381  -0.7990  -0.7724  -0.7553  -0.7393  -0.6564  -0.6516
 -0.6315  -0.6129  -0.5584  -0.5506  -0.5233  -0.5140  -0.4966  -0.4857
 -0.4703  -0.4670  -0.4618  -0.4598  -0.4400  -0.4357  -0.4207  -0.4107
 -0.4033  -0.3982  -0.3945  -0.3826  -0.3614  -0.3577  -0.3478  -0.3446
 -0.3364  -0.3333  -0.3321  -0.3243  -0.3101  -0.2914  -0.2765  -0.2691
 -0.2599
 -- Virtual --
 -0.0754  -0.0605  -0.0505  -0.0445  -0.0337  -0.0179  -0.0089  -0.0038
  0.0027   0.0085   0.0127   0.0145   0.0224   0.0267   0.0307   0.0389
  0.0435   0.0513   0.0529   0.0612   0.0617   0.0645   0.0696   0.0760
  0.0808   0.0837   0.0893   0.0916   0.0923   0.0961   0.0977   0.1021
  0.1088   0.1093   0.1103   0.1111   0.1178   0.1192   0.1212   0.1249
  0.1286   0.1303   0.1312   0.1332   0.1375   0.1389   0.1439   0.1463
  0.1520   0.1570   0.1629   0.1672   0.1720   0.1753   0.1777   0.1809
  0.1848   0.1913   0.1965   0.1993   0.2049   0.2062   0.2107   0.2148
  0.2175   0.2271   0.2311   0.2335   0.2368   0.2425   0.2432   0.2460
  0.2484   0.2518   0.2553   0.2582   0.2624   0.2664   0.2690   0.2719
  0.2751   0.2857   0.2866   0.2923   0.2947   0.2966   0.3031   0.3046
  0.3090   0.3150   0.3211   0.3297   0.3383   0.3420   0.3527   0.3669
  0.3925   0.4067   0.4161   0.4199   0.4380   0.4412   0.4476   0.4490
  0.4528   0.4626   0.4657   0.4733   0.4755   0.4815   0.4858   0.4909
  0.5010   0.5043   0.5107   0.5154   0.5208   0.5360   0.5469   0.5520
  0.5565   0.5607   0.5646   0.5763   0.5820   0.5878   0.5940   0.5980
  0.6028   0.6112   0.6133   0.6199   0.6256   0.6330   0.6382   0.6446
  0.6558   0.6612   0.6713   0.6781   0.6912   0.7013   0.7062   0.7150
  0.7246   0.7295   0.7766   0.7846   0.7939   0.7998   0.8152   0.8213
  0.8266   0.8321   0.8350   0.8387   0.8415   0.8457   0.8477   0.8509
  0.8533   0.8555   0.8580   0.8599   0.8671   0.8741   0.8797   0.8878
  0.8950   0.8969   0.9041   0.9086   0.9161   0.9182   0.9260   0.9322
  0.9349   0.9446   0.9503   0.9510   0.9552   0.9631   0.9681   0.9774
  0.9838   0.9876   0.9934   0.9961   1.0082   1.0265   1.0341   1.0503
  1.0669   1.0748   1.0971   1.1166   1.1234   1.1443   1.1546   1.1862
  1.2032   1.2084   1.2249   1.2318   1.2391   1.2595   1.2619   1.2803
  1.2838   1.2915   1.3065   1.3108   1.3197   1.3334   1.3562   1.3671
  1.4088   1.4362   1.4673   1.4893   1.5123   1.5212   1.5391   1.5479
  1.5596   1.5701   1.5802   1.5965   1.6057   1.6343   1.6735   1.6836
  1.6924   1.7146   1.7544   1.7662   1.7827   1.8023   1.8106   1.8284
  1.8554   1.8598   1.8704   1.8767   1.9024   1.9075   1.9310   1.9395
  1.9464   1.9685   1.9811   1.9985   2.0409   2.0471   2.0563   2.0697
  2.1038   2.1284   2.1646   2.2072   2.2222   2.2333   2.2565   2.2694
  2.2723   2.2747   2.2804   2.2885   2.3048   2.3244   2.3257   2.3562
  2.3765   2.3870   2.4100   2.4249   2.4359   2.4423   2.4697   2.4836
  2.5081   2.5257   2.5434   2.5548   2.5561   2.5676   2.5933   2.6056
  2.6247   2.6438   2.6580   2.6682   2.6961   2.7091   2.7249   2.7388
  2.7451   2.7508   2.7665   2.7870   2.8009   2.8187   2.8282   2.8475
  2.8775   2.9015   2.9350   2.9687   3.0377   3.0665   3.0729   3.1135
  3.1213   3.1423   3.1546   3.1893   3.2273   3.2467   3.2491   3.3354
  3.3764   3.4102   3.4999   3.5299   3.6119   3.6363   3.7393   3.7845
  3.8266   3.9086   4.0150   4.0618   4.1281   4.3830   4.7888   4.8205
  9.7383   9.7691   9.7939   9.8011   9.8173   9.8537  23.3226  23.5319
 23.8074  23.8312  23.8601  23.9078  23.9390  23.9509  24.0313  24.0564
 24.0815  24.1372  25.7799  25.8202  25.8556  25.9092  25.9558  26.0068
 26.0965  26.1190  26.1434  26.2061  26.3341  26.4159  26.4990  26.5904
 26.6518  26.7222  26.7994  26.9645 215.7299 215.7607 215.7911 215.8011
215.8206 215.8626
 --------------------------------------------------------------

          Ground-State Mulliken Net Atomic Charges

     Atom                 Charge (a.u.)
  ----------------------------------------
      1 C                    -0.077621
      2 C                    -1.263076
      3 Cl                    0.612992
      4 C                     0.964976
      5 Cl                    0.599727
      6 C                    -0.447880
      7 Cl                    0.546007
      8 C                    -0.992729
      9 H                     0.236666
     10 C                    -0.166587
     11 Cl                    0.472730
     12 C                     0.163885
     13 C                    -0.538544
     14 Cl                    0.330933
     15 C                    -0.726999
     16 H                     0.223637
     17 C                     0.171261
     18 Cl                    0.466985
     19 C                    -0.382106
     20 H                     0.202113
     21 C                    -0.575386
     22 H                     0.179016
  ----------------------------------------
  Sum of atomic charges =     0.000000

 -----------------------------------------------------------------
                    Cartesian Multipole Moments
 -----------------------------------------------------------------
    Charge (ESU x 10^10)
                -0.0000
    Dipole Moment (Debye)
         X      -0.5745      Y       0.8877      Z      -1.2361
       Tot       1.6266
    Quadrupole Moments (Debye-Ang)
        XX    -145.1306     XY      -0.0789     YY    -144.5178
        XZ       2.5889     YZ      -3.7135     ZZ    -146.9153
    Octopole Moments (Debye-Ang^2)
       XXX    -243.8469    XXY      16.4915    XYY     -69.3550
       YYY      80.0985    XXZ      -9.9137    XYZ      -4.7580
       YYZ     -23.9735    XZZ     -74.5663    YZZ      34.1250
       ZZZ     -55.0568
    Hexadecapole Moments (Debye-Ang^3)
      XXXX   -6178.2618   XXXY     198.4721   XXYY   -1142.2031
      XYYY     250.8734   YYYY    -688.0198   XXXZ    1395.7358
      XXYZ      -0.7179   XYYZ     434.9835   YYYZ     -13.2077
      XXZZ   -1760.8969   XYZZ     105.8946   YYZZ    -801.4045
      XZZZ    1349.3078   YZZZ     -29.8912   ZZZZ   -4132.9348
 -----------------------------------------------------------------
 Calculating analytic gradient of the SCF energy
 Gradient of SCF Energy
            1           2           3           4           5           6
    1   0.0002964   0.0001902   0.0053927  -0.0002390  -0.0000988  -0.0001016
    2   0.0014297  -0.0017776  -0.0218946  -0.0002523   0.0000135   0.0000127
    3   0.0004730   0.0007403  -0.0133331  -0.0019980   0.0006272   0.0007265
            7           8           9          10          11          12
    1   0.0000418   0.0007889   0.0001058   0.0001130   0.0004048  -0.0013318
    2  -0.0000552  -0.0001389   0.0000265   0.0017785   0.0005464  -0.0004415
    3   0.0002541   0.0004234  -0.0001343  -0.0007926   0.0000640  -0.0010110
           13          14          15          16          17          18
    1   0.0017116  -0.0054938  -0.0009136  -0.0000563   0.0009318  -0.0002290
    2  -0.0003720   0.0218864   0.0007947   0.0000365   0.0001492   0.0001275
    3   0.0017497   0.0138743   0.0001447   0.0000370  -0.0009489   0.0001259
           19          20          21          22
    1  -0.0001210  -0.0001835  -0.0013521   0.0001434
    2  -0.0007315   0.0000423  -0.0014404   0.0002603
    3   0.0004843   0.0000045  -0.0015280   0.0000172
 Max gradient component =       2.189E-02
 RMS gradient           =       4.645E-03
 Gradient time:  CPU 258.34 s  wall 258.35 s
 Geometry Optimization Parameters
   NAtoms,    NIC,     NZ,  NCons,   NDum,   NFix, NCnnct, MaxDiis
       22     163      22       0       0       0       0       0

 Cartesian Hessian Update
 Hessian updated using BFGS update


** GEOMETRY OPTIMIZATION IN DELOCALIZED INTERNAL COORDINATES **
   Searching for a Minimum

   Optimization Cycle:   4

                       Coordinates (Angstroms)
     ATOM                X               Y               Z
      1  C         0.0155507005   -0.0135305288    0.0096420956
      2  C        -0.0131393161    0.0787378422    1.4163131696
      3  Cl        1.4888014097    0.1599529936    2.2834879722
      4  C        -1.2155308777    0.1233502901    2.1379562920
      5  Cl       -1.2094615209    0.2391647893    3.8723524955
      6  C        -2.4252236871    0.0836453533    1.4404477500
      7  Cl       -3.9569459695    0.1339047513    2.2710663417
      8  C        -2.4298294248   -0.0088763374    0.0556923303
      9  H        -3.3680012148   -0.0590645956   -0.4781708140
     10  C        -1.2308012649   -0.0571405329   -0.6394381218
     11  Cl       -1.3503442371   -0.2602112602   -2.3804002619
     12  C         1.2938771012   -0.0580928054   -0.7482497855
     13  C         2.3149335578   -0.9829618636   -0.4750407974
     14  Cl        2.1195978743   -2.1733035285    0.7876210093
     15  C         3.5058471977   -0.9961039881   -1.1956216042
     16  H         4.2704243826   -1.7242880069   -0.9637250823
     17  C         3.6902060963   -0.0694903623   -2.2130223322
     18  Cl        5.1873911984   -0.0809437465   -3.1234904119
     19  C         2.7060951426    0.8669594756   -2.5128452680
     20  H         2.8614172237    1.5930973848   -3.2996753387
     21  C         1.5265855562    0.8605626186   -1.7823126178
     22  H         0.7729231534    1.6049741026   -2.0036860717
   Point Group: c1    Number of degrees of freedom:    60


   Energy is  -3221.117089985

 Hessian updated using BFGS update

 60 Hessian modes will be used to form the next step
  Hessian Eigenvalues:
     0.017669    0.018297    0.019581    0.020914    0.021034    0.022926
     0.023581    0.023831    0.023841    0.024089    0.024090    0.024113
     0.024115    0.024135    0.024135    0.024142    0.024143    0.027652
     0.046236    0.075997    0.159987    0.160001    0.160026    0.160255
     0.218260    0.224632    0.230936    0.235429    0.236868    0.247309
     0.249684    0.249988    0.249993    0.250000    0.250087    0.251822
     0.289123    0.289709    0.300917    0.301031    0.301184    0.301790
     0.313707    0.353696    0.356665    0.356669    0.356723    0.368838
     0.412677    0.426675    0.430143    0.456605    0.462315    0.468238
     0.471766    0.478138    0.478226    0.479097    0.480422    0.557795

 Minimum search - taking simple RFO step
 Searching for Lamda that Minimizes Along All modes
 Value Taken    Lamda =  -0.01189041
 Calculated Step too Large.  Step scaled by  0.644672
 Step Taken.  Stepsize is  0.300000

                             Maximum     Tolerance    Cnvgd?
         Gradient           0.021303      0.000300      NO
         Displacement       0.230370      0.001200      NO
         Energy change     -0.009337      0.000001      NO


 New Cartesian Coordinates Obtained by Inverse Iteration

 Displacement from previous Coordinates is:  0.478686
 ----------------------------------------------------------------
             Standard Nuclear Orientation (Angstroms)
    I     Atom           X                Y                Z
 ----------------------------------------------------------------
    1      C       0.0177724503    -0.0289449580     0.0144044738
    2      C      -0.0135846898     0.1045611960     1.4173230716
    3      Cl      1.4889865343     0.2219902233     2.2814157155
    4      C      -1.2168561400     0.1606564569     2.1373472103
    5      Cl     -1.2135322634     0.3293356931     3.8640684850
    6      C      -2.4249077575     0.0912751880     1.4362514189
    7      Cl     -3.9591316759     0.1590620268     2.2603347915
    8      C      -2.4280466150    -0.0431319506     0.0545200123
    9      H      -3.3652996815    -0.1135956788    -0.4782477867
   10      C      -1.2256720271    -0.1036194441    -0.6346878135
   11      Cl     -1.3310367623    -0.3460012401    -2.3726743099
   12      C       1.2970651333    -0.0659895436    -0.7410870629
   13      C       2.3041515711    -1.0125745600    -0.5017451879
   14      Cl      2.0946134432    -2.2442713639     0.7217307558
   15      C       3.4935621713    -1.0200567534    -1.2261903353
   16      H       4.2482055766    -1.7665667824    -1.0226124598
   17      C       3.6868541625    -0.0605340281    -2.2106076803
   18      Cl      5.1819220211    -0.0651562131    -3.1271314159
   19      C       2.7158138950     0.8993661406    -2.4791409123
   20      H       2.8802047408     1.6465933006    -3.2437456526
   21      C       1.5374382991     0.8819619560    -1.7463394147
   22      H       0.7858506954     1.6359823802    -1.9442849538
 ----------------------------------------------------------------
 Nuclear Repulsion Energy =        2047.93289409 hartrees
 There are       89 alpha and       89 beta electrons
 Applying Cartesian multipole field
    Component          Value
    ---------          -----
     (2,0,0)        1.00000E-12
     (0,2,0)        2.00000E-11
     (0,0,2)       -3.00000E-11
 Nucleus-field energy     =    -0.0000000798 hartrees
 Requested basis set is 6-311++G(d,p)
 There are 170 shells and 472 basis functions
 A cutoff of  1.0D-15 yielded  10900 shell pairs
 There are     92175 function pairs (     99112 Cartesian)
 Smallest overlap matrix eigenvalue = 2.33E-07
 Linear dependence detected in AO basis
 Number of orthogonalized atomic orbitals = 467
 Maximum deviation from orthogonality = 3.071E-10
 Guess from superposition of atomic densities
 Warning:  Energy on first SCF cycle will be non-variational
 SAD guess density has 178.000000 electrons

 -----------------------------------------------------------------------
  General SCF calculation program by
  Eric Jon Sundstrom, Paul Horn, Yuezhi Mao, Dmitri Zuev, Alec White,
  David Stuck, Shaama M.S., Shane Yost, Joonho Lee, David Small,
  Daniel Levine, Susi Lehtola, Hugh Burton, Evgeny Epifanovsky,
  Bang C. Huynh
 -----------------------------------------------------------------------
 Exchange:     0.2000 Hartree-Fock + 0.0800 Slater + 0.7200 B88
 Correlation:  0.1900 VWN1RPA + 0.8100 LYP
 Using SG-1 standard quadrature grid
 A restricted SCF calculation will be
 performed using DIIS
 SCF converges when DIIS error is below 1.0e-08
 ---------------------------------------
  Cycle       Energy         DIIS error
 ---------------------------------------
    1   -3225.3802523424      2.83e-02  
    2   -3220.9916327671      2.17e-03  
    3   -3220.9113412935      2.67e-03  
    4   -3221.1130300914      5.73e-04  
    5   -3221.1209722387      2.81e-04  
    6   -3221.1230615943      9.15e-05  
    7   -3221.1232623501      3.02e-05  
    8   -3221.1232843808      1.16e-05  
    9   -3221.1232879287      3.38e-06  
   10   -3221.1232882375      1.03e-06  
   11   -3221.1232882645      3.22e-07  
   12   -3221.1232882670      1.26e-07  
   13   -3221.1232882672      3.63e-08  
   14   -3221.1232882675      1.20e-08  
   15   -3221.1232882674      4.34e-09  Convergence criterion met
 ---------------------------------------
 SCF time:   CPU 776.07s  wall 776.00s 
 SCF   energy in the final basis set =    -3221.1232882674
 Total energy in the final basis set =    -3221.1232882674

 --------------------------------------------------------------

                    Orbital Energies (a.u.)
 --------------------------------------------------------------

 Alpha MOs
 -- Occupied --
********-101.5789-101.5786-101.5743-101.5711-101.5681 -10.2815 -10.2792
-10.2787 -10.2765 -10.2673 -10.2642 -10.2425 -10.2287 -10.2235 -10.2142
-10.2139 -10.2094  -9.4953  -9.4936  -9.4933  -9.4899  -9.4856  -9.4836
 -7.2602  -7.2585  -7.2579  -7.2548  -7.2503  -7.2501  -7.2494  -7.2485
 -7.2483  -7.2482  -7.2477  -7.2477  -7.2447  -7.2439  -7.2405  -7.2401
 -7.2383  -7.2379  -0.9623  -0.9323  -0.9119  -0.9077  -0.8913  -0.8727
 -0.8523  -0.8380  -0.7990  -0.7722  -0.7556  -0.7392  -0.6562  -0.6510
 -0.6322  -0.6128  -0.5585  -0.5504  -0.5233  -0.5149  -0.4961  -0.4859
 -0.4705  -0.4668  -0.4619  -0.4592  -0.4392  -0.4357  -0.4208  -0.4087
 -0.4030  -0.3981  -0.3929  -0.3821  -0.3611  -0.3575  -0.3474  -0.3445
 -0.3364  -0.3333  -0.3318  -0.3252  -0.3146  -0.2900  -0.2764  -0.2709
 -0.2608
 -- Virtual --
 -0.0741  -0.0605  -0.0502  -0.0449  -0.0355  -0.0181  -0.0090  -0.0036
  0.0028   0.0085   0.0127   0.0142   0.0221   0.0267   0.0305   0.0392
  0.0432   0.0511   0.0526   0.0607   0.0616   0.0645   0.0695   0.0764
  0.0799   0.0833   0.0889   0.0918   0.0923   0.0959   0.0975   0.1023
  0.1086   0.1089   0.1102   0.1107   0.1178   0.1189   0.1211   0.1249
  0.1285   0.1294   0.1310   0.1329   0.1374   0.1385   0.1434   0.1462
  0.1520   0.1558   0.1621   0.1673   0.1717   0.1743   0.1766   0.1804
  0.1838   0.1913   0.1969   0.1992   0.2053   0.2063   0.2104   0.2139
  0.2176   0.2274   0.2308   0.2338   0.2371   0.2424   0.2433   0.2452
  0.2490   0.2513   0.2549   0.2582   0.2622   0.2666   0.2696   0.2735
  0.2752   0.2855   0.2859   0.2906   0.2922   0.2946   0.3017   0.3054
  0.3088   0.3159   0.3201   0.3300   0.3392   0.3430   0.3525   0.3666
  0.3934   0.4061   0.4177   0.4204   0.4376   0.4415   0.4463   0.4490
  0.4532   0.4647   0.4679   0.4725   0.4763   0.4835   0.4856   0.4939
  0.4996   0.5035   0.5070   0.5140   0.5189   0.5340   0.5458   0.5531
  0.5566   0.5637   0.5671   0.5750   0.5869   0.5879   0.5936   0.5994
  0.6049   0.6117   0.6132   0.6197   0.6259   0.6365   0.6387   0.6462
  0.6563   0.6626   0.6724   0.6789   0.6914   0.7006   0.7061   0.7130
  0.7237   0.7284   0.7803   0.7862   0.7934   0.8010   0.8146   0.8229
  0.8281   0.8323   0.8363   0.8387   0.8419   0.8459   0.8493   0.8515
  0.8536   0.8547   0.8580   0.8588   0.8689   0.8745   0.8799   0.8863
  0.8948   0.8977   0.9044   0.9089   0.9142   0.9218   0.9282   0.9307
  0.9360   0.9432   0.9474   0.9509   0.9532   0.9584   0.9670   0.9732
  0.9845   0.9868   0.9947   1.0010   1.0056   1.0232   1.0306   1.0469
  1.0662   1.0739   1.0959   1.1181   1.1253   1.1466   1.1585   1.1864
  1.2025   1.2080   1.2258   1.2315   1.2393   1.2585   1.2641   1.2807
  1.2864   1.2916   1.3032   1.3095   1.3185   1.3322   1.3579   1.3670
  1.4105   1.4387   1.4685   1.4899   1.5138   1.5203   1.5406   1.5475
  1.5583   1.5699   1.5808   1.5968   1.6051   1.6336   1.6746   1.6840
  1.6915   1.7166   1.7526   1.7657   1.7819   1.8014   1.8114   1.8280
  1.8543   1.8568   1.8683   1.8770   1.9053   1.9108   1.9314   1.9385
  1.9488   1.9678   1.9857   1.9985   2.0398   2.0457   2.0560   2.0683
  2.1065   2.1280   2.1621   2.2072   2.2224   2.2330   2.2561   2.2671
  2.2701   2.2746   2.2763   2.2893   2.3059   2.3146   2.3283   2.3580
  2.3777   2.3914   2.4088   2.4273   2.4357   2.4420   2.4703   2.4841
  2.5083   2.5244   2.5431   2.5545   2.5563   2.5664   2.5935   2.6043
  2.6230   2.6456   2.6587   2.6707   2.6965   2.7076   2.7252   2.7389
  2.7452   2.7504   2.7643   2.7847   2.7988   2.8177   2.8273   2.8481
  2.8745   2.9004   2.9385   2.9717   3.0393   3.0673   3.0730   3.1136
  3.1186   3.1415   3.1534   3.1898   3.2248   3.2457   3.2486   3.3350
  3.3773   3.4119   3.5002   3.5305   3.6133   3.6376   3.7377   3.7835
  3.8272   3.9096   4.0157   4.0631   4.1272   4.3751   4.7877   4.8207
  9.7403   9.7689   9.7968   9.8002   9.8308   9.8431  23.3242  23.5322
 23.8077  23.8309  23.8610  23.9108  23.9372  23.9500  24.0366  24.0556
 24.0810  24.1371  25.7791  25.8199  25.8513  25.9064  25.9458  25.9777
 26.0963  26.1222  26.1400  26.1975  26.3481  26.4129  26.4958  26.5858
 26.6546  26.7215  26.7967  26.9628 215.7322 215.7605 215.7941 215.7997
215.8384 215.8483
 --------------------------------------------------------------

          Ground-State Mulliken Net Atomic Charges

     Atom                 Charge (a.u.)
  ----------------------------------------
      1 C                    -0.058923
      2 C                    -1.267394
      3 Cl                    0.567581
      4 C                     0.978949
      5 Cl                    0.602101
      6 C                    -0.423821
      7 Cl                    0.547690
      8 C                    -0.988279
      9 H                     0.238173
     10 C                    -0.158584
     11 Cl                    0.454937
     12 C                     0.251869
     13 C                    -0.656399
     14 Cl                    0.291770
     15 C                    -0.686898
     16 H                     0.224329
     17 C                     0.212937
     18 Cl                    0.467778
     19 C                    -0.407160
     20 H                     0.201957
     21 C                    -0.573002
     22 H                     0.180389
  ----------------------------------------
  Sum of atomic charges =     0.000000

 -----------------------------------------------------------------
                    Cartesian Multipole Moments
 -----------------------------------------------------------------
    Charge (ESU x 10^10)
                -0.0000
    Dipole Moment (Debye)
         X      -0.5935      Y       0.9052      Z      -1.2044
       Tot       1.6194
    Quadrupole Moments (Debye-Ang)
        XX    -145.2085     XY      -0.0039     YY    -144.2340
        XZ       2.4720     YZ      -3.5750     ZZ    -147.0721
    Octopole Moments (Debye-Ang^2)
       XXX    -244.0635    XXY      15.7962    XYY     -68.3081
       YYY      78.9647    XXZ      -9.5111    XYZ      -4.3342
       YYZ     -23.4522    XZZ     -74.8718    YZZ      34.0488
       ZZZ     -50.8289
    Hexadecapole Moments (Debye-Ang^3)
      XXXX   -6166.4321   XXXY     197.3972   XXYY   -1143.4676
      XYYY     248.1408   YYYY    -727.5846   XXXZ    1402.5789
      XXYZ      -9.9306   XYYZ     435.8667   YYYZ     -48.0184
      XXZZ   -1754.5635   XYZZ     105.5713   YYZZ    -802.7867
      XZZZ    1358.5432   YZZZ     -57.0292   ZZZZ   -4110.0228
 -----------------------------------------------------------------
 Calculating analytic gradient of the SCF energy
 Gradient of SCF Energy
            1           2           3           4           5           6
    1   0.0013632   0.0002633   0.0025900  -0.0000653   0.0000998  -0.0003177
    2   0.0008517  -0.0011364  -0.0139593  -0.0002099  -0.0000324   0.0000128
    3  -0.0008845   0.0008474  -0.0084627   0.0004796  -0.0006017   0.0006695
            7           8           9          10          11          12
    1   0.0002268  -0.0001342   0.0001126   0.0001095   0.0001529  -0.0016516
    2  -0.0000022  -0.0000163   0.0000731   0.0014078   0.0003466  -0.0004200
    3  -0.0000983  -0.0003953   0.0000393   0.0003626  -0.0005374   0.0004397
           13          14          15          16          17          18
    1   0.0008108  -0.0028193   0.0001320  -0.0000931   0.0002020  -0.0000113
    2   0.0004044   0.0136046   0.0002181   0.0000497  -0.0000272  -0.0000117
    3   0.0011422   0.0087347  -0.0001999   0.0000029  -0.0000517  -0.0000167
           19          20          21          22
    1  -0.0001686  -0.0000740  -0.0006547  -0.0000731
    2   0.0001046  -0.0000738  -0.0014589   0.0002746
    3  -0.0001896   0.0000578  -0.0013809   0.0000428
 Max gradient component =       1.396E-02
 RMS gradient           =       2.918E-03
 Gradient time:  CPU 262.64 s  wall 262.65 s
 Geometry Optimization Parameters
   NAtoms,    NIC,     NZ,  NCons,   NDum,   NFix, NCnnct, MaxDiis
       22     163      22       0       0       0       0       0

 Cartesian Hessian Update
 Hessian updated using BFGS update


** GEOMETRY OPTIMIZATION IN DELOCALIZED INTERNAL COORDINATES **
   Searching for a Minimum

   Optimization Cycle:   5

                       Coordinates (Angstroms)
     ATOM                X               Y               Z
      1  C         0.0177724503   -0.0289449580    0.0144044738
      2  C        -0.0135846898    0.1045611960    1.4173230716
      3  Cl        1.4889865343    0.2219902233    2.2814157155
      4  C        -1.2168561400    0.1606564569    2.1373472103
      5  Cl       -1.2135322634    0.3293356931    3.8640684850
      6  C        -2.4249077575    0.0912751880    1.4362514189
      7  Cl       -3.9591316759    0.1590620268    2.2603347915
      8  C        -2.4280466150   -0.0431319506    0.0545200123
      9  H        -3.3652996815   -0.1135956788   -0.4782477867
     10  C        -1.2256720271   -0.1036194441   -0.6346878135
     11  Cl       -1.3310367623   -0.3460012401   -2.3726743099
     12  C         1.2970651333   -0.0659895436   -0.7410870629
     13  C         2.3041515711   -1.0125745600   -0.5017451879
     14  Cl        2.0946134432   -2.2442713639    0.7217307558
     15  C         3.4935621713   -1.0200567534   -1.2261903353
     16  H         4.2482055766   -1.7665667824   -1.0226124598
     17  C         3.6868541625   -0.0605340281   -2.2106076803
     18  Cl        5.1819220211   -0.0651562131   -3.1271314159
     19  C         2.7158138950    0.8993661406   -2.4791409123
     20  H         2.8802047408    1.6465933006   -3.2437456526
     21  C         1.5374382991    0.8819619560   -1.7463394147
     22  H         0.7858506954    1.6359823802   -1.9442849538
   Point Group: c1    Number of degrees of freedom:    60


   Energy is  -3221.123288267

 Hessian updated using BFGS update

 60 Hessian modes will be used to form the next step
  Hessian Eigenvalues:
     0.017559    0.017796    0.019419    0.020910    0.021007    0.022928
     0.023569    0.023829    0.023866    0.024090    0.024096    0.024114
     0.024115    0.024135    0.024135    0.024143    0.024149    0.027617
     0.034313    0.075822    0.159998    0.160003    0.160027    0.160258
     0.218257    0.224678    0.230931    0.235427    0.237264    0.247313
     0.249858    0.249993    0.249999    0.250002    0.250229    0.251832
     0.289106    0.289746    0.300915    0.301032    0.301484    0.301968
     0.314015    0.353654    0.356666    0.356669    0.356727    0.368672
     0.412689    0.426681    0.430160    0.456609    0.462356    0.468444
     0.471783    0.478198    0.478223    0.479136    0.480547    0.557596

 Minimum search - taking simple RFO step
 Searching for Lamda that Minimizes Along All modes
 Value Taken    Lamda =  -0.00726888
 Calculated Step too Large.  Step scaled by  0.668605
 Step Taken.  Stepsize is  0.300000

                             Maximum     Tolerance    Cnvgd?
         Gradient           0.013278      0.000300      NO
         Displacement       0.221261      0.001200      NO
         Energy change     -0.006198      0.000001      NO


 New Cartesian Coordinates Obtained by Inverse Iteration

 Displacement from previous Coordinates is:  0.538905
 ----------------------------------------------------------------
             Standard Nuclear Orientation (Angstroms)
    I     Atom           X                Y                Z
 ----------------------------------------------------------------
    1      C       0.0166889147    -0.0357350781     0.0146320775
    2      C      -0.0116736166     0.1406717526     1.4115119123
    3      Cl      1.4970572669     0.2943795028     2.2644187480
    4      C      -1.2141665433     0.2041671417     2.1323604307
    5      Cl     -1.2128197437     0.4235962496     3.8529948690
    6      C      -2.4217906848     0.0949010218     1.4337793214
    7      Cl     -3.9558557293     0.1665158766     2.2589091849
    8      C      -2.4262779551    -0.0853698380     0.0573448028
    9      H      -3.3634532974    -0.1866886725    -0.4706703810
   10      C      -1.2232722596    -0.1498111218    -0.6305007240
   11      Cl     -1.3140440909    -0.4433971572    -2.3607700294
   12      C       1.2961698566    -0.0686904619    -0.7417542608
   13      C       2.2818506280    -1.0422260019    -0.5352527559
   14      Cl      2.0445732877    -2.3092334791     0.6498317918
   15      C       3.4722241630    -1.0474504646    -1.2579791266
   16      H       4.2127439092    -1.8145939638    -1.0810835079
   17      C       3.6843538002    -0.0550550122    -2.2056277130
   18      Cl      5.1818470657    -0.0540947501    -3.1197000574
   19      C       2.7330462023     0.9332579123    -2.4408448346
   20      H       2.9140679110     1.7035893799    -3.1783180777
   21      C       1.5528002169     0.9110564275    -1.7107481701
   22      H       0.8103037800     1.6805527817    -1.8836325513
 ----------------------------------------------------------------
 Nuclear Repulsion Energy =        2045.99734449 hartrees
 There are       89 alpha and       89 beta electrons
 Applying Cartesian multipole field
    Component          Value
    ---------          -----
     (2,0,0)        1.00000E-12
     (0,2,0)        2.00000E-11
     (0,0,2)       -3.00000E-11
 Nucleus-field energy     =    -0.0000000781 hartrees
 Requested basis set is 6-311++G(d,p)
 There are 170 shells and 472 basis functions
 A cutoff of  1.0D-15 yielded  10899 shell pairs
 There are     92185 function pairs (     99126 Cartesian)
 Smallest overlap matrix eigenvalue = 2.32E-07
 Linear dependence detected in AO basis
 Number of orthogonalized atomic orbitals = 467
 Maximum deviation from orthogonality = 3.638E-10
 Guess from superposition of atomic densities
 Warning:  Energy on first SCF cycle will be non-variational
 SAD guess density has 178.000000 electrons

 -----------------------------------------------------------------------
  General SCF calculation program by
  Eric Jon Sundstrom, Paul Horn, Yuezhi Mao, Dmitri Zuev, Alec White,
  David Stuck, Shaama M.S., Shane Yost, Joonho Lee, David Small,
  Daniel Levine, Susi Lehtola, Hugh Burton, Evgeny Epifanovsky,
  Bang C. Huynh
 -----------------------------------------------------------------------
 Exchange:     0.2000 Hartree-Fock + 0.0800 Slater + 0.7200 B88
 Correlation:  0.1900 VWN1RPA + 0.8100 LYP
 Using SG-1 standard quadrature grid
 A restricted SCF calculation will be
 performed using DIIS
 SCF converges when DIIS error is below 1.0e-08
 ---------------------------------------
  Cycle       Energy         DIIS error
 ---------------------------------------
    1   -3225.3686052332      2.83e-02  
    2   -3220.9955629947      2.17e-03  
    3   -3220.9151158139      2.67e-03  
    4   -3221.1168488990      5.78e-04  
    5   -3221.1248878973      2.84e-04  
    6   -3221.1270093654      9.20e-05  
    7   -3221.1272110527      3.15e-05  
    8   -3221.1272354931      1.15e-05  
    9   -3221.1272389885      3.34e-06  
   10   -3221.1272392888      1.03e-06  
   11   -3221.1272393158      3.20e-07  
   12   -3221.1272393181      1.24e-07  
   13   -3221.1272393183      3.60e-08  
   14   -3221.1272393186      1.24e-08  
   15   -3221.1272393186      4.24e-09  Convergence criterion met
 ---------------------------------------
 SCF time:   CPU 770.23s  wall 770.00s 
 SCF   energy in the final basis set =    -3221.1272393186
 Total energy in the final basis set =    -3221.1272393186

 --------------------------------------------------------------

                    Orbital Energies (a.u.)
 --------------------------------------------------------------

 Alpha MOs
 -- Occupied --
********-101.5792-101.5784-101.5754-101.5709-101.5690 -10.2816 -10.2794
-10.2789 -10.2762 -10.2672 -10.2643 -10.2418 -10.2282 -10.2237 -10.2143
-10.2141 -10.2096  -9.4952  -9.4939  -9.4931  -9.4908  -9.4855  -9.4842
 -7.2601  -7.2587  -7.2577  -7.2557  -7.2501  -7.2501  -7.2493  -7.2489
 -7.2487  -7.2480  -7.2479  -7.2474  -7.2455  -7.2447  -7.2403  -7.2399
 -7.2389  -7.2385  -0.9621  -0.9321  -0.9117  -0.9071  -0.8912  -0.8730
 -0.8518  -0.8381  -0.7990  -0.7723  -0.7559  -0.7392  -0.6561  -0.6505
 -0.6331  -0.6126  -0.5585  -0.5502  -0.5234  -0.5158  -0.4957  -0.4859
 -0.4706  -0.4665  -0.4620  -0.4589  -0.4387  -0.4357  -0.4209  -0.4070
 -0.4030  -0.3980  -0.3916  -0.3815  -0.3607  -0.3573  -0.3470  -0.3442
 -0.3365  -0.3336  -0.3314  -0.3264  -0.3179  -0.2885  -0.2768  -0.2717
 -0.2619
 -- Virtual --
 -0.0722  -0.0607  -0.0500  -0.0457  -0.0375  -0.0184  -0.0091  -0.0035
  0.0029   0.0083   0.0125   0.0139   0.0217   0.0266   0.0303   0.0397
  0.0428   0.0508   0.0524   0.0600   0.0616   0.0645   0.0694   0.0767
  0.0789   0.0831   0.0885   0.0917   0.0926   0.0955   0.0972   0.1028
  0.1081   0.1090   0.1098   0.1108   0.1178   0.1183   0.1209   0.1250
  0.1280   0.1285   0.1311   0.1326   0.1375   0.1381   0.1430   0.1461
  0.1512   0.1551   0.1613   0.1672   0.1716   0.1733   0.1765   0.1801
  0.1829   0.1910   0.1972   0.1992   0.2048   0.2075   0.2101   0.2134
  0.2178   0.2270   0.2305   0.2344   0.2362   0.2431   0.2438   0.2449
  0.2486   0.2516   0.2550   0.2584   0.2623   0.2665   0.2700   0.2745
  0.2762   0.2815   0.2856   0.2882   0.2910   0.2945   0.3008   0.3060
  0.3093   0.3156   0.3198   0.3299   0.3372   0.3448   0.3523   0.3667
  0.3938   0.4053   0.4187   0.4215   0.4374   0.4420   0.4457   0.4486
  0.4539   0.4667   0.4690   0.4720   0.4767   0.4835   0.4876   0.4945
  0.4990   0.5035   0.5071   0.5129   0.5192   0.5316   0.5449   0.5537
  0.5567   0.5666   0.5697   0.5740   0.5863   0.5900   0.5937   0.6005
  0.6085   0.6113   0.6162   0.6202   0.6265   0.6358   0.6421   0.6480
  0.6590   0.6637   0.6727   0.6795   0.6915   0.6981   0.7071   0.7108
  0.7236   0.7280   0.7837   0.7886   0.7934   0.8014   0.8141   0.8241
  0.8278   0.8339   0.8368   0.8390   0.8420   0.8450   0.8494   0.8523
  0.8537   0.8545   0.8569   0.8609   0.8698   0.8742   0.8796   0.8850
  0.8933   0.8985   0.9037   0.9075   0.9147   0.9235   0.9275   0.9310
  0.9345   0.9406   0.9469   0.9507   0.9533   0.9568   0.9679   0.9725
  0.9829   0.9901   0.9958   1.0035   1.0039   1.0207   1.0274   1.0441
  1.0618   1.0739   1.0979   1.1205   1.1280   1.1491   1.1637   1.1865
  1.2025   1.2072   1.2282   1.2319   1.2400   1.2573   1.2667   1.2803
  1.2861   1.2925   1.3015   1.3094   1.3195   1.3317   1.3599   1.3674
  1.4138   1.4412   1.4675   1.4901   1.5153   1.5183   1.5425   1.5481
  1.5582   1.5700   1.5822   1.5975   1.6049   1.6330   1.6762   1.6844
  1.6898   1.7183   1.7511   1.7647   1.7809   1.7990   1.8121   1.8273
  1.8521   1.8541   1.8650   1.8777   1.9094   1.9147   1.9316   1.9384
  1.9525   1.9681   1.9926   1.9987   2.0380   2.0454   2.0561   2.0675
  2.1096   2.1286   2.1595   2.2070   2.2232   2.2331   2.2540   2.2624
  2.2705   2.2715   2.2761   2.2891   2.3031   2.3133   2.3312   2.3581
  2.3775   2.3978   2.4083   2.4300   2.4347   2.4438   2.4686   2.4827
  2.5074   2.5222   2.5432   2.5532   2.5562   2.5661   2.5943   2.6025
  2.6214   2.6487   2.6597   2.6744   2.6962   2.7068   2.7256   2.7382
  2.7409   2.7540   2.7619   2.7827   2.7960   2.8168   2.8271   2.8493
  2.8699   2.8995   2.9428   2.9757   3.0421   3.0699   3.0741   3.1141
  3.1172   3.1410   3.1522   3.1911   3.2232   3.2448   3.2500   3.3344
  3.3790   3.4147   3.5004   3.5330   3.6140   3.6400   3.7368   3.7836
  3.8288   3.9109   4.0163   4.0639   4.1266   4.3647   4.7890   4.8220
  9.7427   9.7688   9.7981   9.7995   9.8324   9.8464  23.3255  23.5328
 23.8091  23.8313  23.8623  23.9132  23.9371  23.9507  24.0436  24.0553
 24.0825  24.1381  25.7780  25.8194  25.8456  25.9020  25.9192  25.9803
 26.0990  26.1239  26.1349  26.2038  26.3577  26.3956  26.4940  26.5824
 26.6609  26.7199  26.7901  26.9610 215.7347 215.7603 215.7953 215.7987
215.8352 215.8574
 --------------------------------------------------------------

          Ground-State Mulliken Net Atomic Charges

     Atom                 Charge (a.u.)
  ----------------------------------------
      1 C                    -0.083629
      2 C                    -1.205597
      3 Cl                    0.524717
      4 C                     0.948146
      5 Cl                    0.609171
      6 C                    -0.414276
      7 Cl                    0.550425
      8 C                    -0.947343
      9 H                     0.239536
     10 C                    -0.165645
     11 Cl                    0.438785
     12 C                     0.320057
     13 C                    -0.784150
     14 Cl                    0.272613
     15 C                    -0.633621
     16 H                     0.224789
     17 C                     0.269391
     18 Cl                    0.469392
     19 C                    -0.453757
     20 H                     0.201901
     21 C                    -0.562930
     22 H                     0.182024
  ----------------------------------------
  Sum of atomic charges =     0.000000

 -----------------------------------------------------------------
                    Cartesian Multipole Moments
 -----------------------------------------------------------------
    Charge (ESU x 10^10)
                -0.0000
    Dipole Moment (Debye)
         X      -0.6014      Y       0.9177      Z      -1.1884
       Tot       1.6174
    Quadrupole Moments (Debye-Ang)
        XX    -145.2500     XY       0.1287     YY    -143.9274
        XZ       2.3501     YZ      -3.4686     ZZ    -147.2788
    Octopole Moments (Debye-Ang^2)
       XXX    -243.8837    XXY      15.1963    XYY     -67.1432
       YYY      78.2111    XXZ      -9.0844    XYZ      -4.0312
       YYZ     -22.9827    XZZ     -74.9840    YZZ      33.7901
       ZZZ     -46.6879
    Hexadecapole Moments (Debye-Ang^3)
      XXXX   -6146.8913   XXXY     191.5320   XXYY   -1143.9644
      XYYY     239.1257   YYYY    -771.9093   XXXZ    1408.5512
      XXYZ     -20.6321   XYYZ     436.4093   YYYZ     -85.5734
      XXZZ   -1744.1448   XYZZ     103.0261   YYZZ    -802.9377
      XZZZ    1367.2633   YZZZ     -86.8777   ZZZZ   -4077.4049
 -----------------------------------------------------------------
 Calculating analytic gradient of the SCF energy
 Gradient of SCF Energy
            1           2           3           4           5           6
    1   0.0009272   0.0001234   0.0018840  -0.0001236  -0.0001617  -0.0002221
    2   0.0003559  -0.0007349  -0.0092444   0.0000273  -0.0001251   0.0000993
    3  -0.0012473   0.0002002  -0.0054986   0.0011100  -0.0006004   0.0002479
            7           8           9          10          11          12
    1   0.0001878  -0.0000866   0.0000802   0.0001374   0.0001922  -0.0011871
    2  -0.0000172  -0.0000883   0.0000307   0.0013875  -0.0000197  -0.0005336
    3  -0.0000281  -0.0004861   0.0000634   0.0009263  -0.0005582   0.0006005
           13          14          15          16          17          18
    1   0.0001812  -0.0015086   0.0003728  -0.0000947  -0.0001584   0.0001255
    2   0.0009302   0.0084687   0.0000436   0.0000301  -0.0002019  -0.0000096
    3   0.0006156   0.0059331  -0.0001698   0.0000313   0.0001987  -0.0000825
           19          20          21          22
    1  -0.0002926  -0.0000330  -0.0001937  -0.0001495
    2   0.0003735  -0.0000636  -0.0008767   0.0001683
    3  -0.0002243   0.0000527  -0.0011420   0.0000579
 Max gradient component =       9.244E-03
 RMS gradient           =       1.918E-03
 Gradient time:  CPU 260.47 s  wall 260.48 s
 Geometry Optimization Parameters
   NAtoms,    NIC,     NZ,  NCons,   NDum,   NFix, NCnnct, MaxDiis
       22     163      22       0       0       0       0       0

 Cartesian Hessian Update
 Hessian updated using BFGS update


** GEOMETRY OPTIMIZATION IN DELOCALIZED INTERNAL COORDINATES **
   Searching for a Minimum

   Optimization Cycle:   6

                       Coordinates (Angstroms)
     ATOM                X               Y               Z
      1  C         0.0166889147   -0.0357350781    0.0146320775
      2  C        -0.0116736166    0.1406717526    1.4115119123
      3  Cl        1.4970572669    0.2943795028    2.2644187480
      4  C        -1.2141665433    0.2041671417    2.1323604307
      5  Cl       -1.2128197437    0.4235962496    3.8529948690
      6  C        -2.4217906848    0.0949010218    1.4337793214
      7  Cl       -3.9558557293    0.1665158766    2.2589091849
      8  C        -2.4262779551   -0.0853698380    0.0573448028
      9  H        -3.3634532974   -0.1866886725   -0.4706703810
     10  C        -1.2232722596   -0.1498111218   -0.6305007240
     11  Cl       -1.3140440909   -0.4433971572   -2.3607700294
     12  C         1.2961698566   -0.0686904619   -0.7417542608
     13  C         2.2818506280   -1.0422260019   -0.5352527559
     14  Cl        2.0445732877   -2.3092334791    0.6498317918
     15  C         3.4722241630   -1.0474504646   -1.2579791266
     16  H         4.2127439092   -1.8145939638   -1.0810835079
     17  C         3.6843538002   -0.0550550122   -2.2056277130
     18  Cl        5.1818470657   -0.0540947501   -3.1197000574
     19  C         2.7330462023    0.9332579123   -2.4408448346
     20  H         2.9140679110    1.7035893799   -3.1783180777
     21  C         1.5528002169    0.9110564275   -1.7107481701
     22  H         0.8103037800    1.6805527817   -1.8836325513
   Point Group: c1    Number of degrees of freedom:    60


   Energy is  -3221.127239319

 Hessian updated using BFGS update

 60 Hessian modes will be used to form the next step
  Hessian Eigenvalues:
     0.015880    0.017719    0.018950    0.020901    0.020973    0.022961
     0.023592    0.023812    0.023865    0.024086    0.024096    0.024114
     0.024116    0.024131    0.024136    0.024142    0.024156    0.025740
     0.027837    0.074741    0.159999    0.160004    0.160027    0.160259
     0.218324    0.224672    0.230951    0.235425    0.237444    0.247320
     0.249930    0.249995    0.250001    0.250061    0.250398    0.251839
     0.289263    0.289812    0.300914    0.301035    0.301447    0.301921
     0.313952    0.353615    0.356665    0.356669    0.356721    0.368501
     0.412757    0.426760    0.430195    0.456687    0.462342    0.468430
     0.471780    0.478208    0.478222    0.479139    0.480584    0.557314

 Minimum search - taking simple RFO step
 Searching for Lamda that Minimizes Along All modes
 Value Taken    Lamda =  -0.00476442
 Calculated Step too Large.  Step scaled by  0.671901
 Step Taken.  Stepsize is  0.300000

                             Maximum     Tolerance    Cnvgd?
         Gradient           0.008749      0.000300      NO
         Displacement       0.227084      0.001200      NO
         Energy change     -0.003951      0.000001      NO


 New Cartesian Coordinates Obtained by Inverse Iteration

 Displacement from previous Coordinates is:  0.514307
 ----------------------------------------------------------------
             Standard Nuclear Orientation (Angstroms)
    I     Atom           X                Y                Z
 ----------------------------------------------------------------
    1      C       0.0151991148    -0.0414648157     0.0151238369
    2      C      -0.0113824472     0.1752479597     1.4048958607
    3      Cl      1.4996945682     0.3729632419     2.2482241552
    4      C      -1.2124835127     0.2423857069     2.1258367416
    5      Cl     -1.2091423962     0.5158128683     3.8390422075
    6      C      -2.4194853739     0.0922497454     1.4325798437
    7      Cl     -3.9535251307     0.1674770575     2.2586860215
    8      C      -2.4246584979    -0.1289861572     0.0622797373
    9      H      -3.3615098900    -0.2580057186    -0.4604795168
   10      C      -1.2212920516    -0.1944916000    -0.6256476015
   11      Cl     -1.3004522755    -0.5235031335    -2.3487354009
   12      C       1.2960687397    -0.0695348649    -0.7421972608
   13      C       2.2604031537    -1.0682837975    -0.5676751184
   14      Cl      1.9939242522    -2.3668447899     0.5784367473
   15      C       3.4514417708    -1.0726574595    -1.2888950721
   16      H       4.1775054659    -1.8590585459    -1.1384048202
   17      C       3.6834753981    -0.0513384912    -2.2009323040
   18      Cl      5.1823491692    -0.0475207258    -3.1134166865
   19      C       2.7518429596     0.9624553456    -2.4035298279
   20      H       2.9492788804     1.7528273166    -3.1152508517
   21      C       1.5694767956     0.9379544130    -1.6759405519
   22      H       0.8376443892     1.7226584902    -1.8250991901
 ----------------------------------------------------------------
 Nuclear Repulsion Energy =        2044.28853667 hartrees
 There are       89 alpha and       89 beta electrons
 Applying Cartesian multipole field
    Component          Value
    ---------          -----
     (2,0,0)        1.00000E-12
     (0,2,0)        2.00000E-11
     (0,0,2)       -3.00000E-11
 Nucleus-field energy     =    -0.0000000765 hartrees
 Requested basis set is 6-311++G(d,p)
 There are 170 shells and 472 basis functions
 A cutoff of  1.0D-15 yielded  10902 shell pairs
 There are     92230 function pairs (     99172 Cartesian)
 Smallest overlap matrix eigenvalue = 2.30E-07
 Linear dependence detected in AO basis
 Number of orthogonalized atomic orbitals = 468
 Maximum deviation from orthogonality = 5.225E-10
 Guess from superposition of atomic densities
 Warning:  Energy on first SCF cycle will be non-variational
 SAD guess density has 178.000000 electrons

 -----------------------------------------------------------------------
  General SCF calculation program by
  Eric Jon Sundstrom, Paul Horn, Yuezhi Mao, Dmitri Zuev, Alec White,
  David Stuck, Shaama M.S., Shane Yost, Joonho Lee, David Small,
  Daniel Levine, Susi Lehtola, Hugh Burton, Evgeny Epifanovsky,
  Bang C. Huynh
 -----------------------------------------------------------------------
 Exchange:     0.2000 Hartree-Fock + 0.0800 Slater + 0.7200 B88
 Correlation:  0.1900 VWN1RPA + 0.8100 LYP
 Using SG-1 standard quadrature grid
 A restricted SCF calculation will be
 performed using DIIS
 SCF converges when DIIS error is below 1.0e-08
 ---------------------------------------
  Cycle       Energy         DIIS error
 ---------------------------------------
    1   -3225.3613795043      2.82e-02  
    2   -3220.9981417631      2.17e-03  
    3   -3220.9176854979      2.66e-03  
    4   -3221.1194832390      5.78e-04  
    5   -3221.1275258010      2.85e-04  
    6   -3221.1296646204      9.25e-05  
    7   -3221.1298689239      3.23e-05  
    8   -3221.1298952042      1.14e-05  
    9   -3221.1298986200      3.29e-06  
   10   -3221.1298989113      1.04e-06  
   11   -3221.1298989388      3.18e-07  
   12   -3221.1298989409      1.23e-07  
   13   -3221.1298989417      3.59e-08  
   14   -3221.1298989417      1.28e-08  
   15   -3221.1298989412      4.14e-09  Convergence criterion met
 ---------------------------------------
 SCF time:   CPU 761.71s  wall 761.00s 
 SCF   energy in the final basis set =    -3221.1298989412
 Total energy in the final basis set =    -3221.1298989412

 --------------------------------------------------------------

                    Orbital Energies (a.u.)
 --------------------------------------------------------------

 Alpha MOs
 -- Occupied --
********-101.5793-101.5784-101.5763-101.5708-101.5697 -10.2816 -10.2796
-10.2790 -10.2760 -10.2671 -10.2643 -10.2412 -10.2279 -10.2238 -10.2144
-10.2142 -10.2098  -9.4952  -9.4940  -9.4931  -9.4914  -9.4854  -9.4848
 -7.2600  -7.2588  -7.2577  -7.2563  -7.2500  -7.2500  -7.2495  -7.2493
 -7.2488  -7.2481  -7.2479  -7.2474  -7.2462  -7.2454  -7.2402  -7.2398
 -7.2395  -7.2391  -0.9621  -0.9320  -0.9117  -0.9067  -0.8912  -0.8732
 -0.8514  -0.8382  -0.7988  -0.7723  -0.7562  -0.7391  -0.6560  -0.6498
 -0.6339  -0.6125  -0.5584  -0.5501  -0.5234  -0.5166  -0.4954  -0.4859
 -0.4708  -0.4663  -0.4621  -0.4587  -0.4383  -0.4357  -0.4209  -0.4056
 -0.4032  -0.3980  -0.3906  -0.3809  -0.3603  -0.3572  -0.3464  -0.3444
 -0.3367  -0.3342  -0.3309  -0.3279  -0.3197  -0.2871  -0.2774  -0.2719
 -0.2631
 -- Virtual --
 -0.0703  -0.0607  -0.0497  -0.0465  -0.0394  -0.0187  -0.0093  -0.0033
  0.0030   0.0081   0.0122   0.0137   0.0214   0.0265   0.0302   0.0402
  0.0425   0.0504   0.0523   0.0594   0.0613   0.0644   0.0694   0.0766
  0.0784   0.0827   0.0882   0.0916   0.0928   0.0950   0.0963   0.1031
  0.1073   0.1091   0.1095   0.1110   0.1168   0.1178   0.1204   0.1244
  0.1273   0.1279   0.1313   0.1324   0.1377   0.1379   0.1426   0.1458
  0.1501   0.1549   0.1585   0.1658   0.1703   0.1726   0.1763   0.1800
  0.1825   0.1893   0.1973   0.1981   0.2016   0.2081   0.2096   0.2132
  0.2178   0.2260   0.2300   0.2346   0.2354   0.2423   0.2447   0.2451
  0.2469   0.2511   0.2555   0.2585   0.2628   0.2663   0.2667   0.2724
  0.2754   0.2776   0.2792   0.2857   0.2904   0.2927   0.2958   0.3063
  0.3082   0.3111   0.3161   0.3201   0.3304   0.3398   0.3456   0.3522
  0.3672   0.3953   0.4049   0.4197   0.4233   0.4372   0.4426   0.4465
  0.4498   0.4545   0.4672   0.4686   0.4722   0.4774   0.4846   0.4892
  0.4919   0.5015   0.5059   0.5096   0.5126   0.5202   0.5352   0.5461
  0.5546   0.5573   0.5689   0.5735   0.5798   0.5849   0.5910   0.6015
  0.6060   0.6098   0.6138   0.6194   0.6221   0.6301   0.6353   0.6454
  0.6504   0.6621   0.6684   0.6765   0.6799   0.6932   0.6963   0.7101
  0.7184   0.7251   0.7322   0.7866   0.7893   0.7984   0.8027   0.8167
  0.8246   0.8293   0.8361   0.8373   0.8399   0.8421   0.8456   0.8494
  0.8518   0.8539   0.8565   0.8576   0.8632   0.8708   0.8765   0.8821
  0.8846   0.8927   0.8974   0.9050   0.9079   0.9148   0.9243   0.9293
  0.9357   0.9388   0.9426   0.9498   0.9512   0.9548   0.9597   0.9689
  0.9721   0.9847   0.9934   0.9965   1.0018   1.0076   1.0185   1.0328
  1.0425   1.0578   1.0746   1.1000   1.1234   1.1329   1.1532   1.1683
  1.1866   1.2038   1.2088   1.2300   1.2320   1.2442   1.2567   1.2684
  1.2802   1.2836   1.2938   1.3013   1.3100   1.3212   1.3322   1.3604
  1.3708   1.4165   1.4431   1.4655   1.4885   1.5130   1.5195   1.5438
  1.5515   1.5609   1.5704   1.5853   1.5976   1.6051   1.6328   1.6781
  1.6846   1.6890   1.7197   1.7502   1.7629   1.7805   1.7981   1.8135
  1.8268   1.8501   1.8511   1.8610   1.8781   1.9141   1.9187   1.9316
  1.9406   1.9562   1.9695   1.9978   1.9999   2.0366   2.0451   2.0567
  2.0669   2.1127   2.1304   2.1575   2.2069   2.2254   2.2348   2.2531
  2.2607   2.2682   2.2713   2.2799   2.2887   2.3025   2.3122   2.3343
  2.3578   2.3766   2.4034   2.4091   2.4328   2.4403   2.4497   2.4660
  2.4804   2.5058   2.5202   2.5432   2.5519   2.5561   2.5663   2.5936
  2.6030   2.6209   2.6550   2.6618   2.6798   2.6975   2.7067   2.7271
  2.7370   2.7385   2.7564   2.7606   2.7838   2.7942   2.8188   2.8279
  2.8508   2.8652   2.8987   2.9514   2.9800   3.0451   3.0732   3.0761
  3.1147   3.1181   3.1408   3.1525   3.1928   3.2225   3.2448   3.2513
  3.3338   3.3820   3.4180   3.5006   3.5373   3.6166   3.6504   3.7371
  3.7856   3.8304   3.9126   4.0170   4.0647   4.1263   4.3555   4.7911
  4.8231   9.7456   9.7690   9.7977   9.8008   9.8242   9.8558  23.3270
 23.5330  23.8105  23.8330  23.8634  23.9153  23.9384  23.9524  24.0513
 24.0560  24.0838  24.1394  25.7774  25.8198  25.8438  25.9013  25.9196
 25.9739  26.1021  26.1259  26.1504  26.2187  26.3380  26.4052  26.4974
 26.5813  26.6699  26.7211  26.7822  26.9623 215.7378 215.7606 215.7946
215.8000 215.8262 215.8682
 --------------------------------------------------------------

          Ground-State Mulliken Net Atomic Charges

     Atom                 Charge (a.u.)
  ----------------------------------------
      1 C                    -0.343822
      2 C                    -1.449607
      3 Cl                    0.535504
      4 C                     1.046681
      5 Cl                    0.598694
      6 C                    -0.345698
      7 Cl                    0.550862
      8 C                    -0.709012
      9 H                     0.235159
     10 C                    -0.098386
     11 Cl                    0.447427
     12 C                     0.214880
     13 C                    -1.023811
     14 Cl                    0.302074
     15 C                    -0.399595
     16 H                     0.219299
     17 C                     0.507404
     18 Cl                    0.468715
     19 C                    -0.509418
     20 H                     0.201836
     21 C                    -0.639735
     22 H                     0.190551
  ----------------------------------------
  Sum of atomic charges =     0.000000

 -----------------------------------------------------------------
                    Cartesian Multipole Moments
 -----------------------------------------------------------------
    Charge (ESU x 10^10)
                 0.0000
    Dipole Moment (Debye)
         X      -0.6042      Y       0.9216      Z      -1.1799
       Tot       1.6145
    Quadrupole Moments (Debye-Ang)
        XX    -145.2874     XY       0.2811     YY    -143.6474
        XZ       2.2751     YZ      -3.3634     ZZ    -147.4829
    Octopole Moments (Debye-Ang^2)
       XXX    -243.5038    XXY      14.6197    XYY     -66.0199
       YYY      77.0320    XXZ      -8.6738    XYZ      -3.7162
       YYZ     -22.4190    XZZ     -74.7868    YZZ      33.3090
       ZZZ     -42.9438
    Hexadecapole Moments (Debye-Ang^3)
      XXXX   -6128.5855   XXXY     185.3378   XXYY   -1144.9649
      XYYY     229.5474   YYYY    -816.3649   XXXZ    1414.5413
      XXYZ     -30.9870   XYYZ     437.1260   YYYZ    -121.4566
      XXZZ   -1734.1018   XYZZ      99.9304   YYZZ    -803.3675
      XZZZ    1376.8541   YZZZ    -115.8308   ZZZZ   -4045.9863
 -----------------------------------------------------------------
 Calculating analytic gradient of the SCF energy
 Gradient of SCF Energy
            1           2           3           4           5           6
    1   0.0001520  -0.0002674   0.0012011   0.0002658   0.0001544  -0.0000931
    2   0.0000516  -0.0004352  -0.0059249   0.0000358  -0.0000813   0.0000373
    3  -0.0008025  -0.0000993  -0.0032336   0.0008067  -0.0004505  -0.0001602
            7           8           9          10          11          12
    1   0.0000129  -0.0001390   0.0000163   0.0000734   0.0002603  -0.0001558
    2   0.0000463  -0.0000328   0.0000289   0.0007972   0.0000419  -0.0003830
    3  -0.0000189  -0.0002933   0.0000519   0.0007485  -0.0004052   0.0003785
           13          14          15          16          17          18
    1  -0.0001977  -0.0008399   0.0003246  -0.0000594  -0.0002343   0.0001573
    2   0.0011699   0.0051396  -0.0000650   0.0000281  -0.0001624  -0.0000118
    3   0.0003926   0.0039072  -0.0001592   0.0000043   0.0002816  -0.0001081
           19          20          21          22
    1  -0.0002147   0.0000216  -0.0001879  -0.0002505
    2   0.0002787  -0.0000688  -0.0004665  -0.0000237
    3  -0.0001638   0.0000328  -0.0007634   0.0000539
 Max gradient component =       5.925E-03
 RMS gradient           =       1.207E-03
 Gradient time:  CPU 257.83 s  wall 257.84 s
 Geometry Optimization Parameters
   NAtoms,    NIC,     NZ,  NCons,   NDum,   NFix, NCnnct, MaxDiis
       22     163      22       0       0       0       0       0

 Cartesian Hessian Update
 Hessian updated using BFGS update


** GEOMETRY OPTIMIZATION IN DELOCALIZED INTERNAL COORDINATES **
   Searching for a Minimum

   Optimization Cycle:   7

                       Coordinates (Angstroms)
     ATOM                X               Y               Z
      1  C         0.0151991148   -0.0414648157    0.0151238369
      2  C        -0.0113824472    0.1752479597    1.4048958607
      3  Cl        1.4996945682    0.3729632419    2.2482241552
      4  C        -1.2124835127    0.2423857069    2.1258367416
      5  Cl       -1.2091423962    0.5158128683    3.8390422075
      6  C        -2.4194853739    0.0922497454    1.4325798437
      7  Cl       -3.9535251307    0.1674770575    2.2586860215
      8  C        -2.4246584979   -0.1289861572    0.0622797373
      9  H        -3.3615098900   -0.2580057186   -0.4604795168
     10  C        -1.2212920516   -0.1944916000   -0.6256476015
     11  Cl       -1.3004522755   -0.5235031335   -2.3487354009
     12  C         1.2960687397   -0.0695348649   -0.7421972608
     13  C         2.2604031537   -1.0682837975   -0.5676751184
     14  Cl        1.9939242522   -2.3668447899    0.5784367473
     15  C         3.4514417708   -1.0726574595   -1.2888950721
     16  H         4.1775054659   -1.8590585459   -1.1384048202
     17  C         3.6834753981   -0.0513384912   -2.2009323040
     18  Cl        5.1823491692   -0.0475207258   -3.1134166865
     19  C         2.7518429596    0.9624553456   -2.4035298279
     20  H         2.9492788804    1.7528273166   -3.1152508517
     21  C         1.5694767956    0.9379544130   -1.6759405519
     22  H         0.8376443892    1.7226584902   -1.8250991901
   Point Group: c1    Number of degrees of freedom:    60


   Energy is  -3221.129898941

 Hessian updated using BFGS update

 60 Hessian modes will be used to form the next step
  Hessian Eigenvalues:
     0.012001    0.017751    0.018850    0.020885    0.020952    0.022753
     0.023008    0.023624    0.023850    0.023924    0.024092    0.024103
     0.024115    0.024128    0.024136    0.024143    0.024160    0.024170
     0.027903    0.074351    0.159999    0.160005    0.160031    0.160283
     0.218460    0.224681    0.230977    0.235436    0.237395    0.247330
     0.249964    0.249999    0.250019    0.250050    0.250770    0.251974
     0.289261    0.289783    0.300910    0.301035    0.301415    0.301804
     0.314003    0.353610    0.356666    0.356669    0.356718    0.368494
     0.412750    0.426943    0.430226    0.456659    0.462294    0.468416
     0.471783    0.478187    0.478349    0.479138    0.480838    0.556818

 Minimum search - taking simple RFO step
 Searching for Lamda that Minimizes Along All modes
 Value Taken    Lamda =  -0.00299305
 Calculated Step too Large.  Step scaled by  0.689793
 Step Taken.  Stepsize is  0.300000

                             Maximum     Tolerance    Cnvgd?
         Gradient           0.005617      0.000300      NO
         Displacement       0.226770      0.001200      NO
         Energy change     -0.002660      0.000001      NO


 New Cartesian Coordinates Obtained by Inverse Iteration

 Displacement from previous Coordinates is:  0.525844
 ----------------------------------------------------------------
             Standard Nuclear Orientation (Angstroms)
    I     Atom           X                Y                Z
 ----------------------------------------------------------------
    1      C       0.0139640787    -0.0391733383     0.0152110188
    2      C      -0.0115466256     0.2153172092     1.3975144058
    3      Cl      1.5016388037     0.4608333018     2.2273692824
    4      C      -1.2122907402     0.2804251134     2.1191132732
    5      Cl     -1.2132136190     0.6028388558     3.8244046507
    6      C      -2.4171168838     0.0848888214     1.4332528045
    7      Cl     -3.9502219702     0.1503913712     2.2626656902
    8      C      -2.4216891990    -0.1732642067     0.0695581921
    9      H      -3.3571400262    -0.3345904570    -0.4468487660
   10      C      -1.2184534315    -0.2325520818    -0.6198672088
   11      Cl     -1.2869636520    -0.6005300139    -2.3339587369
   12      C       1.2952446534    -0.0658237313    -0.7438715954
   13      C       2.2356197962    -1.0911978309    -0.6014789443
   14      Cl      1.9374012091    -2.4165544977     0.5069014163
   15      C       3.4274018305    -1.0981008551    -1.3208535187
   16      H       4.1367109503    -1.9041180919    -1.1959283794
   17      C       3.6827518038    -0.0516368144    -2.1980614907
   18      Cl      5.1830453700    -0.0499546147    -3.1083526856
   19      C       2.7742978287     0.9886536881    -2.3673495317
   20      H       2.9905656335     1.7973185034    -3.0527323325
   21      C       1.5899847972     0.9665999270    -1.6418187154
   22      H       0.8743824741     1.7705717878    -1.7659678797
 ----------------------------------------------------------------
 Nuclear Repulsion Energy =        2042.89333628 hartrees
 There are       89 alpha and       89 beta electrons
 Applying Cartesian multipole field
    Component          Value
    ---------          -----
     (2,0,0)        1.00000E-12
     (0,2,0)        2.00000E-11
     (0,0,2)       -3.00000E-11
 Nucleus-field energy     =    -0.0000000749 hartrees
 Requested basis set is 6-311++G(d,p)
 There are 170 shells and 472 basis functions
 A cutoff of  1.0D-15 yielded  10904 shell pairs
 There are     92255 function pairs (     99199 Cartesian)
 Smallest overlap matrix eigenvalue = 2.27E-07
 Linear dependence detected in AO basis
 Number of orthogonalized atomic orbitals = 468
 Maximum deviation from orthogonality = 4.756E-10
 Guess from superposition of atomic densities
 Warning:  Energy on first SCF cycle will be non-variational
 SAD guess density has 178.000000 electrons

 -----------------------------------------------------------------------
  General SCF calculation program by
  Eric Jon Sundstrom, Paul Horn, Yuezhi Mao, Dmitri Zuev, Alec White,
  David Stuck, Shaama M.S., Shane Yost, Joonho Lee, David Small,
  Daniel Levine, Susi Lehtola, Hugh Burton, Evgeny Epifanovsky,
  Bang C. Huynh
 -----------------------------------------------------------------------
 Exchange:     0.2000 Hartree-Fock + 0.0800 Slater + 0.7200 B88
 Correlation:  0.1900 VWN1RPA + 0.8100 LYP
 Using SG-1 standard quadrature grid
 A restricted SCF calculation will be
 performed using DIIS
 SCF converges when DIIS error is below 1.0e-08
 ---------------------------------------
  Cycle       Energy         DIIS error
 ---------------------------------------
    1   -3225.3557541044      2.82e-02  
    2   -3220.9996038349      2.17e-03  
    3   -3220.9188675289      2.67e-03  
    4   -3221.1210843115      5.79e-04  
    5   -3221.1291410312      2.86e-04  
    6   -3221.1312946137      9.31e-05  
    7   -3221.1315011974      3.31e-05  
    8   -3221.1315290441      1.13e-05  
    9   -3221.1315323780      3.26e-06  
   10   -3221.1315326630      1.04e-06  
   11   -3221.1315326904      3.17e-07  
   12   -3221.1315326927      1.23e-07  
   13   -3221.1315326933      3.60e-08  
   14   -3221.1315326932      1.32e-08  
   15   -3221.1315326930      4.06e-09  Convergence criterion met
 ---------------------------------------
 SCF time:   CPU 763.90s  wall 764.00s 
 SCF   energy in the final basis set =    -3221.1315326930
 Total energy in the final basis set =    -3221.1315326930

 --------------------------------------------------------------

                    Orbital Energies (a.u.)
 --------------------------------------------------------------

 Alpha MOs
 -- Occupied --
********-101.5794-101.5783-101.5771-101.5707-101.5703 -10.2817 -10.2797
-10.2790 -10.2758 -10.2670 -10.2643 -10.2407 -10.2276 -10.2238 -10.2143
-10.2143 -10.2099  -9.4951  -9.4941  -9.4930  -9.4921  -9.4853  -9.4852
 -7.2600  -7.2589  -7.2576  -7.2570  -7.2500  -7.2499  -7.2499  -7.2492
 -7.2489  -7.2481  -7.2479  -7.2474  -7.2469  -7.2460  -7.2401  -7.2400
 -7.2398  -7.2396  -0.9620  -0.9319  -0.9117  -0.9065  -0.8913  -0.8733
 -0.8512  -0.8383  -0.7987  -0.7723  -0.7564  -0.7391  -0.6560  -0.6492
 -0.6347  -0.6123  -0.5583  -0.5499  -0.5235  -0.5173  -0.4952  -0.4859
 -0.4709  -0.4661  -0.4621  -0.4586  -0.4381  -0.4357  -0.4210  -0.4045
 -0.4035  -0.3979  -0.3898  -0.3804  -0.3599  -0.3571  -0.3460  -0.3446
 -0.3369  -0.3348  -0.3305  -0.3291  -0.3207  -0.2857  -0.2781  -0.2716
 -0.2643
 -- Virtual --
 -0.0683  -0.0608  -0.0494  -0.0472  -0.0413  -0.0188  -0.0094  -0.0030
  0.0031   0.0079   0.0118   0.0137   0.0212   0.0265   0.0301   0.0407
  0.0423   0.0501   0.0523   0.0589   0.0612   0.0643   0.0694   0.0760
  0.0785   0.0826   0.0877   0.0914   0.0931   0.0945   0.0962   0.1035
  0.1067   0.1089   0.1100   0.1113   0.1164   0.1175   0.1202   0.1237
  0.1269   0.1276   0.1315   0.1322   0.1378   0.1379   0.1426   0.1455
  0.1494   0.1550   0.1578   0.1655   0.1696   0.1725   0.1767   0.1799
  0.1822   0.1887   0.1972   0.1988   0.2018   0.2086   0.2092   0.2132
  0.2176   0.2250   0.2299   0.2351   0.2351   0.2417   0.2427   0.2460
  0.2464   0.2521   0.2552   0.2593   0.2632   0.2656   0.2665   0.2700
  0.2759   0.2762   0.2805   0.2848   0.2911   0.2932   0.2956   0.3040
  0.3085   0.3126   0.3157   0.3205   0.3286   0.3373   0.3466   0.3519
  0.3679   0.3948   0.4044   0.4198   0.4254   0.4370   0.4430   0.4476
  0.4500   0.4549   0.4658   0.4677   0.4714   0.4794   0.4849   0.4901
  0.4905   0.5019   0.5073   0.5126   0.5136   0.5207   0.5341   0.5460
  0.5554   0.5572   0.5686   0.5747   0.5793   0.5828   0.5902   0.6024
  0.6066   0.6100   0.6143   0.6195   0.6229   0.6323   0.6342   0.6476
  0.6503   0.6627   0.6720   0.6740   0.6815   0.6917   0.6976   0.7096
  0.7173   0.7247   0.7331   0.7878   0.7889   0.7992   0.8024   0.8178
  0.8235   0.8303   0.8364   0.8384   0.8400   0.8424   0.8446   0.8487
  0.8510   0.8534   0.8568   0.8593   0.8643   0.8714   0.8774   0.8803
  0.8855   0.8909   0.8956   0.9059   0.9068   0.9133   0.9247   0.9287
  0.9378   0.9392   0.9452   0.9495   0.9529   0.9554   0.9625   0.9687
  0.9727   0.9852   0.9939   0.9985   1.0000   1.0115   1.0160   1.0350
  1.0404   1.0545   1.0754   1.1002   1.1235   1.1391   1.1562   1.1710
  1.1864   1.2043   1.2097   1.2309   1.2322   1.2460   1.2562   1.2692
  1.2784   1.2814   1.2935   1.3025   1.3110   1.3238   1.3321   1.3601
  1.3719   1.4174   1.4406   1.4652   1.4850   1.5082   1.5218   1.5453
  1.5537   1.5631   1.5690   1.5866   1.5971   1.6051   1.6327   1.6802
  1.6832   1.6896   1.7204   1.7498   1.7604   1.7793   1.7953   1.8138
  1.8262   1.8471   1.8491   1.8560   1.8785   1.9162   1.9216   1.9312
  1.9393   1.9595   1.9714   1.9984   2.0051   2.0347   2.0448   2.0565
  2.0668   2.1147   2.1311   2.1556   2.2069   2.2265   2.2351   2.2520
  2.2599   2.2665   2.2707   2.2849   2.2867   2.3045   2.3103   2.3373
  2.3533   2.3767   2.4067   2.4089   2.4303   2.4468   2.4553   2.4605
  2.4783   2.5045   2.5188   2.5409   2.5490   2.5557   2.5663   2.5916
  2.6055   2.6187   2.6572   2.6631   2.6852   2.6941   2.7066   2.7268
  2.7362   2.7376   2.7568   2.7598   2.7850   2.7934   2.8195   2.8287
  2.8523   2.8591   2.8975   2.9552   2.9821   3.0482   3.0772   3.0790
  3.1149   3.1192   3.1404   3.1516   3.1935   3.2217   3.2452   3.2523
  3.3315   3.3837   3.4208   3.5011   3.5405   3.6165   3.6542   3.7372
  3.7865   3.8319   3.9140   4.0173   4.0647   4.1261   4.3474   4.7932
  4.8228   9.7480   9.7694   9.7965   9.8015   9.8200   9.8543  23.3288
 23.5335  23.8111  23.8336  23.8640  23.9146  23.9386  23.9533  24.0524
 24.0585  24.0855  24.1407  25.7770  25.8198  25.8447  25.8980  25.9354
 25.9610  26.1033  26.1246  26.1507  26.2377  26.3050  26.4167  26.4960
 26.5813  26.6717  26.7182  26.7728  26.9700 215.7402 215.7612 215.7930
215.8000 215.8232 215.8655
 --------------------------------------------------------------

          Ground-State Mulliken Net Atomic Charges

     Atom                 Charge (a.u.)
  ----------------------------------------
      1 C                    -0.301850
      2 C                    -1.443481
      3 Cl                    0.545769
      4 C                     0.987479
      5 Cl                    0.599449
      6 C                    -0.293210
      7 Cl                    0.554086
      8 C                    -0.670658
      9 H                     0.235827
     10 C                    -0.152000
     11 Cl                    0.455691
     12 C                     0.186570
     13 C                    -1.118691
     14 Cl                    0.336602
     15 C                    -0.366627
     16 H                     0.220619
     17 C                     0.512611
     18 Cl                    0.471255
     19 C                    -0.557022
     20 H                     0.201791
     21 C                    -0.597389
     22 H                     0.193180
  ----------------------------------------
  Sum of atomic charges =     0.000000

 -----------------------------------------------------------------
                    Cartesian Multipole Moments
 -----------------------------------------------------------------
    Charge (ESU x 10^10)
                 0.0000
    Dipole Moment (Debye)
         X      -0.5999      Y       0.9230      Z      -1.1645
       Tot       1.6025
    Quadrupole Moments (Debye-Ang)
        XX    -145.3157     XY       0.4679     YY    -143.3685
        XZ       2.1762     YZ      -3.2669     ZZ    -147.6833
    Octopole Moments (Debye-Ang^2)
       XXX    -242.5548    XXY      14.2027    XYY     -64.7769
       YYY      76.1436    XXZ      -8.1610    XYZ      -3.4922
       YYZ     -21.8581    XZZ     -74.5108    YZZ      32.7485
       ZZZ     -39.2166
    Hexadecapole Moments (Debye-Ang^3)
      XXXX   -6109.9027   XXXY     177.2367   XXYY   -1145.8970
      XYYY     217.2949   YYYY    -861.5928   XXXZ    1423.0292
      XXYZ     -41.5207   XYYZ     438.8199   YYYZ    -156.6443
      XXZZ   -1723.5008   XYZZ      95.7549   YYZZ    -804.1618
      XZZZ    1388.3523   YZZZ    -144.7929   ZZZZ   -4015.5975
 -----------------------------------------------------------------
 Calculating analytic gradient of the SCF energy
 Gradient of SCF Energy
            1           2           3           4           5           6
    1  -0.0004193  -0.0002220   0.0010764   0.0001030  -0.0001528   0.0000723
    2  -0.0001792  -0.0003373  -0.0035958   0.0001893  -0.0000717  -0.0000467
    3  -0.0003861  -0.0003398  -0.0018573   0.0003848  -0.0001656  -0.0002238
            7           8           9          10          11          12
    1  -0.0000140  -0.0000757   0.0000040   0.0002272   0.0002662   0.0003143
    2   0.0000502   0.0000543  -0.0000319   0.0006672   0.0000157  -0.0002784
    3   0.0001007   0.0000266   0.0000336   0.0002805  -0.0001710   0.0000081
           13          14          15          16          17          18
    1  -0.0002953  -0.0004078   0.0002055  -0.0000257  -0.0002149   0.0001274
    2   0.0009887   0.0028388  -0.0000727   0.0000130  -0.0000555   0.0000031
    3   0.0002370   0.0024877  -0.0000314  -0.0000169   0.0001993  -0.0000817
           19          20          21          22
    1  -0.0001164   0.0000544  -0.0002786  -0.0002281
    2   0.0001434  -0.0000537  -0.0001868  -0.0000540
    3  -0.0000745   0.0000146  -0.0004390   0.0000143
 Max gradient component =       3.596E-03
 RMS gradient           =       7.330E-04
 Gradient time:  CPU 257.61 s  wall 257.62 s
 Geometry Optimization Parameters
   NAtoms,    NIC,     NZ,  NCons,   NDum,   NFix, NCnnct, MaxDiis
       22     163      22       0       0       0       0       0

 Cartesian Hessian Update
 Hessian updated using BFGS update


** GEOMETRY OPTIMIZATION IN DELOCALIZED INTERNAL COORDINATES **
   Searching for a Minimum

   Optimization Cycle:   8

                       Coordinates (Angstroms)
     ATOM                X               Y               Z
      1  C         0.0139640787   -0.0391733383    0.0152110188
      2  C        -0.0115466256    0.2153172092    1.3975144058
      3  Cl        1.5016388037    0.4608333018    2.2273692824
      4  C        -1.2122907402    0.2804251134    2.1191132732
      5  Cl       -1.2132136190    0.6028388558    3.8244046507
      6  C        -2.4171168838    0.0848888214    1.4332528045
      7  Cl       -3.9502219702    0.1503913712    2.2626656902
      8  C        -2.4216891990   -0.1732642067    0.0695581921
      9  H        -3.3571400262   -0.3345904570   -0.4468487660
     10  C        -1.2184534315   -0.2325520818   -0.6198672088
     11  Cl       -1.2869636520   -0.6005300139   -2.3339587369
     12  C         1.2952446534   -0.0658237313   -0.7438715954
     13  C         2.2356197962   -1.0911978309   -0.6014789443
     14  Cl        1.9374012091   -2.4165544977    0.5069014163
     15  C         3.4274018305   -1.0981008551   -1.3208535187
     16  H         4.1367109503   -1.9041180919   -1.1959283794
     17  C         3.6827518038   -0.0516368144   -2.1980614907
     18  Cl        5.1830453700   -0.0499546147   -3.1083526856
     19  C         2.7742978287    0.9886536881   -2.3673495317
     20  H         2.9905656335    1.7973185034   -3.0527323325
     21  C         1.5899847972    0.9665999270   -1.6418187154
     22  H         0.8743824741    1.7705717878   -1.7659678797
   Point Group: c1    Number of degrees of freedom:    60


   Energy is  -3221.131532693

 Hessian updated using BFGS update

 60 Hessian modes will be used to form the next step
  Hessian Eigenvalues:
     0.008729    0.017806    0.018772    0.020859    0.020939    0.022198
     0.023011    0.023626    0.023844    0.023894    0.024092    0.024103
     0.024116    0.024125    0.024137    0.024143    0.024148    0.024173
     0.027896    0.074093    0.160000    0.160000    0.160032    0.160260
     0.218407    0.224687    0.230998    0.235437    0.237340    0.247325
     0.249882    0.249993    0.250003    0.250056    0.251452    0.252017
     0.289325    0.289712    0.300904    0.301035    0.301417    0.301722
     0.314340    0.353598    0.356666    0.356669    0.356718    0.368443
     0.412746    0.426933    0.430222    0.456628    0.462253    0.468513
     0.471796    0.478180    0.478353    0.479137    0.480876    0.556231

 Minimum search - taking simple RFO step
 Searching for Lamda that Minimizes Along All modes
 Value Taken    Lamda =  -0.00165880
 Calculated Step too Large.  Step scaled by  0.761920
 Step Taken.  Stepsize is  0.300000

                             Maximum     Tolerance    Cnvgd?
         Gradient           0.003478      0.000300      NO
         Displacement       0.228000      0.001200      NO
         Energy change     -0.001634      0.000001      NO


 New Cartesian Coordinates Obtained by Inverse Iteration

 Displacement from previous Coordinates is:  0.525335
 ----------------------------------------------------------------
             Standard Nuclear Orientation (Angstroms)
    I     Atom           X                Y                Z
 ----------------------------------------------------------------
    1      C       0.0129804188    -0.0325552463     0.0150847960
    2      C      -0.0136481614     0.2570834824     1.3894845138
    3      Cl      1.4977830367     0.5545878368     2.2063981159
    4      C      -1.2134173799     0.3142767759     2.1124350697
    5      Cl     -1.2151822677     0.6845303809     3.8083485203
    6      C      -2.4152524807     0.0733759434     1.4350991631
    7      Cl     -3.9478852940     0.1255364327     2.2666294065
    8      C      -2.4177262384    -0.2190707424     0.0782397683
    9      H      -3.3508311980    -0.4118624246    -0.4316871918
   10      C      -1.2147091712    -0.2693798682    -0.6128127477
   11      Cl     -1.2731260879    -0.6719888434    -2.3181007591
   12      C       1.2948324150    -0.0578999960    -0.7445826746
   13      C       2.2098353980    -1.1093205357    -0.6342089754
   14      Cl      1.8774828441    -2.4581697232     0.4361272872
   15      C       3.4017033377    -1.1219742167    -1.3527822955
   16      H       4.0923845934    -1.9475073370    -1.2529376149
   17      C       3.6820805812    -0.0543583143    -2.1967155997
   18      Cl      5.1825453943    -0.0596945004    -3.1066083493
   19      C       2.7990553125     1.0121684467    -2.3323547653
   20      H       3.0347708478     1.8365836863    -2.9922557242
   21      C       1.6136041376     0.9959332377    -1.6074919496
   22      H       0.9170930439     1.8200475707    -1.7064070450
 ----------------------------------------------------------------
 Nuclear Repulsion Energy =        2041.92926655 hartrees
 There are       89 alpha and       89 beta electrons
 Applying Cartesian multipole field
    Component          Value
    ---------          -----
     (2,0,0)        1.00000E-12
     (0,2,0)        2.00000E-11
     (0,0,2)       -3.00000E-11
 Nucleus-field energy     =    -0.0000000734 hartrees
 Requested basis set is 6-311++G(d,p)
 There are 170 shells and 472 basis functions
 A cutoff of  1.0D-15 yielded  10915 shell pairs
 There are     92265 function pairs (     99199 Cartesian)
 Smallest overlap matrix eigenvalue = 2.20E-07
 Linear dependence detected in AO basis
 Number of orthogonalized atomic orbitals = 468
 Maximum deviation from orthogonality = 4.790E-10
 Guess from superposition of atomic densities
 Warning:  Energy on first SCF cycle will be non-variational
 SAD guess density has 178.000000 electrons

 -----------------------------------------------------------------------
  General SCF calculation program by
  Eric Jon Sundstrom, Paul Horn, Yuezhi Mao, Dmitri Zuev, Alec White,
  David Stuck, Shaama M.S., Shane Yost, Joonho Lee, David Small,
  Daniel Levine, Susi Lehtola, Hugh Burton, Evgeny Epifanovsky,
  Bang C. Huynh
 -----------------------------------------------------------------------
 Exchange:     0.2000 Hartree-Fock + 0.0800 Slater + 0.7200 B88
 Correlation:  0.1900 VWN1RPA + 0.8100 LYP
 Using SG-1 standard quadrature grid
 A restricted SCF calculation will be
 performed using DIIS
 SCF converges when DIIS error is below 1.0e-08
 ---------------------------------------
  Cycle       Energy         DIIS error
 ---------------------------------------
    1   -3225.3532273975      2.82e-02  
    2   -3221.0004097136      2.17e-03  
    3   -3220.9195117146      2.67e-03  
    4   -3221.1220566463      5.80e-04  
    5   -3221.1300990064      2.87e-04  
    6   -3221.1322664928      9.38e-05  
    7   -3221.1324759618      3.37e-05  
    8   -3221.1325051843      1.11e-05  
    9   -3221.1325084316      3.22e-06  
   10   -3221.1325087096      1.04e-06  
   11   -3221.1325087373      3.15e-07  
   12   -3221.1325087395      1.22e-07  
   13   -3221.1325087400      3.61e-08  
   14   -3221.1325087401      1.35e-08  
   15   -3221.1325087400      3.99e-09  Convergence criterion met
 ---------------------------------------
 SCF time:   CPU 770.85s  wall 771.00s 
 SCF   energy in the final basis set =    -3221.1325087400
 Total energy in the final basis set =    -3221.1325087400

 --------------------------------------------------------------

                    Orbital Energies (a.u.)
 --------------------------------------------------------------

 Alpha MOs
 -- Occupied --
********-101.5795-101.5782-101.5777-101.5708-101.5707 -10.2816 -10.2798
-10.2791 -10.2756 -10.2668 -10.2642 -10.2402 -10.2273 -10.2238 -10.2144
-10.2143 -10.2099  -9.4951  -9.4941  -9.4929  -9.4925  -9.4856  -9.4852
 -7.2600  -7.2590  -7.2575  -7.2575  -7.2503  -7.2500  -7.2499  -7.2492
 -7.2490  -7.2482  -7.2478  -7.2474  -7.2473  -7.2465  -7.2403  -7.2401
 -7.2400  -7.2397  -0.9619  -0.9319  -0.9117  -0.9064  -0.8913  -0.8734
 -0.8510  -0.8384  -0.7986  -0.7723  -0.7566  -0.7390  -0.6561  -0.6484
 -0.6353  -0.6122  -0.5582  -0.5498  -0.5235  -0.5178  -0.4950  -0.4859
 -0.4710  -0.4659  -0.4620  -0.4585  -0.4380  -0.4358  -0.4210  -0.4041
 -0.4032  -0.3980  -0.3893  -0.3801  -0.3597  -0.3570  -0.3457  -0.3449
 -0.3373  -0.3355  -0.3306  -0.3295  -0.3212  -0.2843  -0.2787  -0.2711
 -0.2654
 -- Virtual --
 -0.0665  -0.0607  -0.0490  -0.0479  -0.0431  -0.0188  -0.0095  -0.0028
  0.0032   0.0078   0.0116   0.0137   0.0210   0.0264   0.0301   0.0412
  0.0423   0.0499   0.0524   0.0584   0.0610   0.0642   0.0695   0.0753
  0.0788   0.0827   0.0872   0.0912   0.0932   0.0942   0.0962   0.1038
  0.1060   0.1087   0.1105   0.1117   0.1161   0.1172   0.1199   0.1230
  0.1268   0.1274   0.1317   0.1319   0.1378   0.1383   0.1428   0.1452
  0.1491   0.1550   0.1572   0.1654   0.1689   0.1727   0.1770   0.1799
  0.1818   0.1880   0.1970   0.1995   0.2018   0.2084   0.2090   0.2131
  0.2171   0.2240   0.2298   0.2346   0.2358   0.2392   0.2417   0.2458
  0.2472   0.2529   0.2544   0.2600   0.2629   0.2660   0.2677   0.2681
  0.2753   0.2770   0.2820   0.2839   0.2913   0.2940   0.2957   0.2993
  0.3100   0.3131   0.3160   0.3220   0.3280   0.3354   0.3482   0.3523
  0.3689   0.3944   0.4043   0.4199   0.4287   0.4368   0.4432   0.4488
  0.4504   0.4552   0.4630   0.4672   0.4700   0.4822   0.4852   0.4885
  0.4915   0.5019   0.5088   0.5131   0.5159   0.5208   0.5331   0.5463
  0.5564   0.5576   0.5678   0.5754   0.5793   0.5811   0.5895   0.6027
  0.6072   0.6105   0.6142   0.6185   0.6233   0.6345   0.6349   0.6492
  0.6504   0.6635   0.6699   0.6738   0.6871   0.6901   0.6983   0.7084
  0.7151   0.7240   0.7345   0.7881   0.7892   0.7994   0.8020   0.8190
  0.8227   0.8308   0.8361   0.8394   0.8402   0.8427   0.8444   0.8478
  0.8501   0.8535   0.8564   0.8611   0.8650   0.8718   0.8771   0.8804
  0.8868   0.8896   0.8951   0.9053   0.9080   0.9130   0.9259   0.9285
  0.9374   0.9417   0.9471   0.9498   0.9535   0.9567   0.9649   0.9674
  0.9736   0.9854   0.9933   0.9987   1.0008   1.0126   1.0188   1.0367
  1.0419   1.0522   1.0765   1.0986   1.1213   1.1474   1.1599   1.1726
  1.1862   1.2047   1.2120   1.2314   1.2338   1.2467   1.2568   1.2692
  1.2764   1.2806   1.2930   1.3041   1.3123   1.3254   1.3318   1.3593
  1.3731   1.4163   1.4397   1.4665   1.4808   1.5032   1.5244   1.5467
  1.5550   1.5666   1.5679   1.5880   1.5960   1.6054   1.6331   1.6815
  1.6826   1.6912   1.7210   1.7502   1.7578   1.7784   1.7925   1.8148
  1.8251   1.8427   1.8486   1.8524   1.8789   1.9170   1.9235   1.9305
  1.9382   1.9625   1.9739   1.9983   2.0093   2.0332   2.0445   2.0561
  2.0675   2.1167   2.1315   2.1543   2.2070   2.2271   2.2346   2.2513
  2.2585   2.2675   2.2696   2.2825   2.2914   2.3074   2.3091   2.3398
  2.3489   2.3785   2.4076   2.4096   2.4283   2.4513   2.4543   2.4632
  2.4766   2.5035   2.5181   2.5370   2.5465   2.5551   2.5659   2.5903
  2.6084   2.6175   2.6589   2.6646   2.6907   2.6911   2.7062   2.7264
  2.7370   2.7377   2.7566   2.7588   2.7827   2.7962   2.8209   2.8296
  2.8526   2.8548   2.8960   2.9589   2.9830   3.0513   3.0810   3.0831
  3.1147   3.1214   3.1399   3.1506   3.1940   3.2208   3.2458   3.2546
  3.3291   3.3855   3.4232   3.5023   3.5439   3.6166   3.6585   3.7378
  3.7871   3.8331   3.9154   4.0178   4.0649   4.1261   4.3410   4.7952
  4.8212   9.7506   9.7704   9.7943   9.8024   9.8227   9.8478  23.3313
 23.5342  23.8113  23.8346  23.8647  23.9136  23.9388  23.9543  24.0522
 24.0609  24.0870  24.1420  25.7767  25.8198  25.8453  25.8919  25.9473
 25.9553  26.1018  26.1234  26.1520  26.2569  26.2831  26.4221  26.4947
 26.5826  26.6690  26.7120  26.7702  26.9847 215.7427 215.7623 215.7905
215.8006 215.8282 215.8567
 --------------------------------------------------------------

          Ground-State Mulliken Net Atomic Charges

     Atom                 Charge (a.u.)
  ----------------------------------------
      1 C                    -0.231262
      2 C                    -1.417478
      3 Cl                    0.566061
      4 C                     0.908858
      5 Cl                    0.598059
      6 C                    -0.250359
      7 Cl                    0.557800
      8 C                    -0.642051
      9 H                     0.236508
     10 C                    -0.244068
     11 Cl                    0.466053
     12 C                     0.213768
     13 C                    -1.251815
     14 Cl                    0.375328
     15 C                    -0.326750
     16 H                     0.223025
     17 C                     0.508737
     18 Cl                    0.474054
     19 C                    -0.611299
     20 H                     0.201771
     21 C                    -0.549785
     22 H                     0.194845
  ----------------------------------------
  Sum of atomic charges =     0.000000

 -----------------------------------------------------------------
                    Cartesian Multipole Moments
 -----------------------------------------------------------------
    Charge (ESU x 10^10)
                 0.0000
    Dipole Moment (Debye)
         X      -0.5893      Y       0.9231      Z      -1.1433
       Tot       1.5832
    Quadrupole Moments (Debye-Ang)
        XX    -145.3381     XY       0.6767     YY    -143.1011
        XZ       2.0978     YZ      -3.1775     ZZ    -147.8721
    Octopole Moments (Debye-Ang^2)
       XXX    -241.3272    XXY      13.9208    XYY     -63.4867
       YYY      75.2958    XXZ      -7.6122    XYZ      -3.2979
       YYZ     -21.2217    XZZ     -73.9955    YZZ      32.1245
       ZZZ     -35.5204
    Hexadecapole Moments (Debye-Ang^3)
      XXXX   -6088.9273   XXXY     168.1428   XXYY   -1146.4477
      XYYY     203.7778   YYYY    -906.8285   XXXZ    1432.3635
      XXYZ     -52.0794   XYYZ     440.8938   YYYZ    -190.7328
      XXZZ   -1712.9635   XYZZ      90.9594   YYZZ    -805.3418
      XZZZ    1401.0542   YZZZ    -173.3903   ZZZZ   -3986.9579
 -----------------------------------------------------------------
 Calculating analytic gradient of the SCF energy
 Gradient of SCF Energy
            1           2           3           4           5           6
    1  -0.0006596  -0.0003325   0.0006927   0.0003260   0.0001373   0.0000218
    2  -0.0001755  -0.0001642  -0.0021319   0.0000294   0.0000421  -0.0000451
    3  -0.0000976  -0.0002136  -0.0009431   0.0000849  -0.0000445  -0.0002601
            7           8           9          10          11          12
    1  -0.0001222  -0.0001344  -0.0000107   0.0002788   0.0001824   0.0005139
    2   0.0000089   0.0001203  -0.0000355   0.0002703   0.0000406  -0.0001319
    3  -0.0000000   0.0001551  -0.0000067  -0.0001107   0.0000595  -0.0001644
           13          14          15          16          17          18
    1  -0.0002915  -0.0001973   0.0000665  -0.0000020  -0.0001369   0.0000813
    2   0.0007140   0.0015573  -0.0000666  -0.0000029   0.0000523  -0.0000022
    3   0.0001314   0.0015455   0.0000430  -0.0000300   0.0000726  -0.0000375
           19          20          21          22
    1  -0.0000008   0.0000544  -0.0003482  -0.0001190
    2   0.0000222  -0.0000289  -0.0000680  -0.0000045
    3  -0.0000289  -0.0000001  -0.0001598   0.0000048
 Max gradient component =       2.132E-03
 RMS gradient           =       4.446E-04
 Gradient time:  CPU 258.80 s  wall 258.81 s
 Geometry Optimization Parameters
   NAtoms,    NIC,     NZ,  NCons,   NDum,   NFix, NCnnct, MaxDiis
       22     163      22       0       0       0       0       0

 Cartesian Hessian Update
 Hessian updated using BFGS update


** GEOMETRY OPTIMIZATION IN DELOCALIZED INTERNAL COORDINATES **
   Searching for a Minimum

   Optimization Cycle:   9

                       Coordinates (Angstroms)
     ATOM                X               Y               Z
      1  C         0.0129804188   -0.0325552463    0.0150847960
      2  C        -0.0136481614    0.2570834824    1.3894845138
      3  Cl        1.4977830367    0.5545878368    2.2063981159
      4  C        -1.2134173799    0.3142767759    2.1124350697
      5  Cl       -1.2151822677    0.6845303809    3.8083485203
      6  C        -2.4152524807    0.0733759434    1.4350991631
      7  Cl       -3.9478852940    0.1255364327    2.2666294065
      8  C        -2.4177262384   -0.2190707424    0.0782397683
      9  H        -3.3508311980   -0.4118624246   -0.4316871918
     10  C        -1.2147091712   -0.2693798682   -0.6128127477
     11  Cl       -1.2731260879   -0.6719888434   -2.3181007591
     12  C         1.2948324150   -0.0578999960   -0.7445826746
     13  C         2.2098353980   -1.1093205357   -0.6342089754
     14  Cl        1.8774828441   -2.4581697232    0.4361272872
     15  C         3.4017033377   -1.1219742167   -1.3527822955
     16  H         4.0923845934   -1.9475073370   -1.2529376149
     17  C         3.6820805812   -0.0543583143   -2.1967155997
     18  Cl        5.1825453943   -0.0596945004   -3.1066083493
     19  C         2.7990553125    1.0121684467   -2.3323547653
     20  H         3.0347708478    1.8365836863   -2.9922557242
     21  C         1.6136041376    0.9959332377   -1.6074919496
     22  H         0.9170930439    1.8200475707   -1.7064070450
   Point Group: c1    Number of degrees of freedom:    60


   Energy is  -3221.132508740

 Hessian updated using BFGS update

 60 Hessian modes will be used to form the next step
  Hessian Eigenvalues:
     0.005819    0.017832    0.018725    0.020835    0.020933    0.021871
     0.023015    0.023626    0.023842    0.023900    0.024092    0.024102
     0.024116    0.024125    0.024140    0.024143    0.024145    0.024184
     0.027893    0.073878    0.159995    0.160003    0.160030    0.160257
     0.218265    0.224706    0.230983    0.235448    0.237340    0.247316
     0.249644    0.249989    0.250004    0.250126    0.251700    0.252591
     0.289258    0.289637    0.300943    0.301040    0.301449    0.301711
     0.314251    0.353631    0.356666    0.356668    0.356722    0.368555
     0.412775    0.426967    0.430217    0.456655    0.462206    0.468548
     0.471796    0.478190    0.478487    0.479136    0.481049    0.555504

 Minimum search - taking simple RFO step
 Searching for Lamda that Minimizes Along All modes
 Value Taken    Lamda =  -0.00089410
 Calculated Step too Large.  Step scaled by  0.830806
 Step Taken.  Stepsize is  0.300000

                             Maximum     Tolerance    Cnvgd?
         Gradient           0.002079      0.000300      NO
         Displacement       0.230692      0.001200      NO
         Energy change     -0.000976      0.000001      NO


 New Cartesian Coordinates Obtained by Inverse Iteration

 Displacement from previous Coordinates is:  0.516863
 ----------------------------------------------------------------
             Standard Nuclear Orientation (Angstroms)
    I     Atom           X                Y                Z
 ----------------------------------------------------------------
    1      C       0.0130060691    -0.0215996262     0.0154362191
    2      C      -0.0168612870     0.3009794774     1.3818260806
    3      Cl      1.4904092484     0.6535070770     2.1849285186
    4      C      -1.2166362808     0.3465783800     2.1061348195
    5      Cl     -1.2260943111     0.7568585415     3.7929402775
    6      C      -2.4131351835     0.0593694823     1.4378933622
    7      Cl     -3.9439159685     0.0930694466     2.2736128520
    8      C      -2.4118618624    -0.2639468920     0.0879823681
    9      H      -3.3414788818    -0.4885560188    -0.4151992406
   10      C      -1.2092357767    -0.3012904275    -0.6046802074
   11      Cl     -1.2574981273    -0.7363885992    -2.3014448222
   12      C       1.2954948321    -0.0470642857    -0.7439811201
   13      C       2.1841131282    -1.1236307561    -0.6654936093
   14      Cl      1.8159915586    -2.4940652996     0.3654366691
   15      C       3.3755280539    -1.1441684232    -1.3842180934
   16      H       4.0462615585    -1.9885755619    -1.3090139876
   17      C       3.6815634989    -0.0591587188    -2.1967868133
   18      Cl      5.1806636311    -0.0749509439    -3.1086935375
   19      C       2.8251774777     1.0322793533    -2.2995174095
   20      H       3.0801613741     1.8695349378    -2.9357861309
   21      C       1.6396656156     1.0242511251    -1.5738499266
   22      H       0.9630547146     1.8673097770    -1.6486253193
 ----------------------------------------------------------------
 Nuclear Repulsion Energy =        2041.16826051 hartrees
 There are       89 alpha and       89 beta electrons
 Applying Cartesian multipole field
    Component          Value
    ---------          -----
     (2,0,0)        1.00000E-12
     (0,2,0)        2.00000E-11
     (0,0,2)       -3.00000E-11
 Nucleus-field energy     =    -0.0000000720 hartrees
 Requested basis set is 6-311++G(d,p)
 There are 170 shells and 472 basis functions
 A cutoff of  1.0D-15 yielded  10922 shell pairs
 There are     92301 function pairs (     99236 Cartesian)
 Smallest overlap matrix eigenvalue = 2.09E-07
 Linear dependence detected in AO basis
 Number of orthogonalized atomic orbitals = 468
 Maximum deviation from orthogonality = 3.803E-10
 Guess from superposition of atomic densities
 Warning:  Energy on first SCF cycle will be non-variational
 SAD guess density has 178.000000 electrons

 -----------------------------------------------------------------------
  General SCF calculation program by
  Eric Jon Sundstrom, Paul Horn, Yuezhi Mao, Dmitri Zuev, Alec White,
  David Stuck, Shaama M.S., Shane Yost, Joonho Lee, David Small,
  Daniel Levine, Susi Lehtola, Hugh Burton, Evgeny Epifanovsky,
  Bang C. Huynh
 -----------------------------------------------------------------------
 Exchange:     0.2000 Hartree-Fock + 0.0800 Slater + 0.7200 B88
 Correlation:  0.1900 VWN1RPA + 0.8100 LYP
 Using SG-1 standard quadrature grid
 A restricted SCF calculation will be
 performed using DIIS
 SCF converges when DIIS error is below 1.0e-08
 ---------------------------------------
  Cycle       Energy         DIIS error
 ---------------------------------------
    1   -3225.3515424715      2.82e-02  
    2   -3221.0008257453      2.17e-03  
    3   -3220.9198146479      2.67e-03  
    4   -3221.1226560137      5.80e-04  
    5   -3221.1306642437      2.88e-04  
    6   -3221.1328359829      9.44e-05  
    7   -3221.1330479759      3.42e-05  
    8   -3221.1330781894      1.10e-05  
    9   -3221.1330813628      3.20e-06  
   10   -3221.1330816354      1.05e-06  
   11   -3221.1330816633      3.14e-07  
   12   -3221.1330816654      1.22e-07  
   13   -3221.1330816659      3.63e-08  
   14   -3221.1330816661      1.38e-08  
   15   -3221.1330816663      3.95e-09  Convergence criterion met
 ---------------------------------------
 SCF time:   CPU 768.28s  wall 768.00s 
 SCF   energy in the final basis set =    -3221.1330816663
 Total energy in the final basis set =    -3221.1330816663

 --------------------------------------------------------------

                    Orbital Energies (a.u.)
 --------------------------------------------------------------

 Alpha MOs
 -- Occupied --
********-101.5795-101.5782-101.5781-101.5711-101.5707 -10.2817 -10.2798
-10.2791 -10.2755 -10.2668 -10.2642 -10.2399 -10.2272 -10.2238 -10.2144
-10.2142 -10.2100  -9.4950  -9.4942  -9.4930  -9.4928  -9.4859  -9.4852
 -7.2599  -7.2591  -7.2579  -7.2574  -7.2506  -7.2499  -7.2498  -7.2492
 -7.2490  -7.2482  -7.2478  -7.2476  -7.2471  -7.2470  -7.2406  -7.2402
 -7.2400  -7.2397  -0.9619  -0.9319  -0.9116  -0.9064  -0.8914  -0.8736
 -0.8508  -0.8385  -0.7985  -0.7723  -0.7566  -0.7390  -0.6562  -0.6477
 -0.6359  -0.6121  -0.5582  -0.5496  -0.5236  -0.5182  -0.4950  -0.4859
 -0.4710  -0.4659  -0.4619  -0.4584  -0.4380  -0.4358  -0.4210  -0.4044
 -0.4024  -0.3980  -0.3889  -0.3798  -0.3594  -0.3570  -0.3460  -0.3446
 -0.3376  -0.3360  -0.3310  -0.3293  -0.3215  -0.2831  -0.2792  -0.2706
 -0.2665
 -- Virtual --
 -0.0649  -0.0605  -0.0490  -0.0484  -0.0446  -0.0188  -0.0095  -0.0027
  0.0034   0.0077   0.0113   0.0138   0.0207   0.0264   0.0301   0.0415
  0.0426   0.0497   0.0524   0.0580   0.0609   0.0641   0.0696   0.0747
  0.0792   0.0829   0.0866   0.0910   0.0932   0.0941   0.0963   0.1040
  0.1053   0.1086   0.1108   0.1121   0.1158   0.1169   0.1196   0.1225
  0.1269   0.1273   0.1315   0.1320   0.1378   0.1386   0.1431   0.1448
  0.1491   0.1549   0.1569   0.1653   0.1683   0.1729   0.1770   0.1800
  0.1815   0.1872   0.1966   0.1998   0.2019   0.2078   0.2090   0.2129
  0.2165   0.2231   0.2295   0.2329   0.2367   0.2378   0.2415   0.2452
  0.2483   0.2527   0.2543   0.2599   0.2628   0.2657   0.2677   0.2701
  0.2743   0.2777   0.2831   0.2835   0.2905   0.2950   0.2954   0.2962
  0.3114   0.3131   0.3161   0.3235   0.3293   0.3348   0.3492   0.3540
  0.3700   0.3942   0.4044   0.4201   0.4326   0.4369   0.4432   0.4499
  0.4516   0.4556   0.4598   0.4668   0.4689   0.4838   0.4847   0.4884
  0.4921   0.5015   0.5108   0.5126   0.5160   0.5213   0.5327   0.5468
  0.5568   0.5591   0.5673   0.5750   0.5799   0.5806   0.5891   0.6029
  0.6074   0.6111   0.6142   0.6168   0.6243   0.6351   0.6376   0.6492
  0.6511   0.6645   0.6671   0.6755   0.6887   0.6940   0.6985   0.7071
  0.7123   0.7235   0.7364   0.7879   0.7901   0.7992   0.8023   0.8200
  0.8226   0.8311   0.8347   0.8398   0.8409   0.8421   0.8453   0.8470
  0.8497   0.8535   0.8556   0.8618   0.8653   0.8723   0.8764   0.8809
  0.8875   0.8912   0.8948   0.9043   0.9093   0.9132   0.9264   0.9283
  0.9364   0.9442   0.9482   0.9506   0.9533   0.9576   0.9630   0.9683
  0.9744   0.9850   0.9912   0.9990   1.0030   1.0140   1.0233   1.0358
  1.0484   1.0509   1.0773   1.0960   1.1179   1.1541   1.1651   1.1755
  1.1860   1.2050   1.2150   1.2320   1.2366   1.2466   1.2580   1.2684
  1.2749   1.2804   1.2934   1.3042   1.3147   1.3248   1.3344   1.3597
  1.3742   1.4156   1.4415   1.4680   1.4770   1.4981   1.5267   1.5480
  1.5556   1.5632   1.5736   1.5893   1.5957   1.6058   1.6337   1.6799
  1.6850   1.6931   1.7220   1.7509   1.7559   1.7778   1.7902   1.8159
  1.8241   1.8381   1.8497   1.8501   1.8791   1.9172   1.9247   1.9299
  1.9372   1.9651   1.9762   1.9982   2.0118   2.0323   2.0446   2.0555
  2.0693   2.1187   2.1318   2.1536   2.2071   2.2277   2.2337   2.2501
  2.2573   2.2670   2.2688   2.2793   2.2959   2.3054   2.3135   2.3395
  2.3480   2.3814   2.4072   2.4108   2.4267   2.4476   2.4545   2.4712
  2.4755   2.5024   2.5180   2.5317   2.5448   2.5543   2.5654   2.5896
  2.6094   2.6192   2.6599   2.6660   2.6889   2.6956   2.7054   2.7261
  2.7371   2.7404   2.7548   2.7589   2.7798   2.7990   2.8223   2.8302
  2.8465   2.8580   2.8943   2.9619   2.9828   3.0545   3.0840   3.0878
  3.1143   3.1238   3.1389   3.1492   3.1944   3.2194   3.2457   3.2594
  3.3270   3.3875   3.4253   3.5042   3.5474   3.6169   3.6636   3.7384
  3.7877   3.8340   3.9170   4.0181   4.0652   4.1265   4.3364   4.7970
  4.8186   9.7524   9.7715   9.7930   9.8042   9.8295   9.8427  23.3344
 23.5349  23.8116  23.8352  23.8654  23.9127  23.9386  23.9548  24.0518
 24.0627  24.0885  24.1432  25.7765  25.8197  25.8434  25.8781  25.9399
 25.9696  26.1016  26.1230  26.1510  26.2511  26.2966  26.4195  26.4950
 26.5845  26.6631  26.7012  26.7734  27.0043 215.7444 215.7637 215.7892
215.8027 215.8377 215.8496
 --------------------------------------------------------------

          Ground-State Mulliken Net Atomic Charges

     Atom                 Charge (a.u.)
  ----------------------------------------
      1 C                    -0.155311
      2 C                    -1.375614
      3 Cl                    0.581080
      4 C                     0.835301
      5 Cl                    0.596527
      6 C                    -0.209923
      7 Cl                    0.562046
      8 C                    -0.626178
      9 H                     0.236904
     10 C                    -0.344077
     11 Cl                    0.471726
     12 C                     0.262691
     13 C                    -1.393518
     14 Cl                    0.401662
     15 C                    -0.282500
     16 H                     0.225962
     17 C                     0.504224
     18 Cl                    0.477055
     19 C                    -0.664417
     20 H                     0.201860
     21 C                    -0.501277
     22 H                     0.195778
  ----------------------------------------
  Sum of atomic charges =     0.000000

 -----------------------------------------------------------------
                    Cartesian Multipole Moments
 -----------------------------------------------------------------
    Charge (ESU x 10^10)
                 0.0000
    Dipole Moment (Debye)
         X      -0.5742      Y       0.9206      Z      -1.1182
       Tot       1.5581
    Quadrupole Moments (Debye-Ang)
        XX    -145.3535     XY       0.8932     YY    -142.8555
        XZ       2.0088     YZ      -3.0956     ZZ    -148.0439
    Octopole Moments (Debye-Ang^2)
       XXX    -239.6628    XXY      13.7527    XYY     -62.1503
       YYY      74.4584    XXZ      -6.9859    XYZ      -3.1507
       YYZ     -20.5598    XZZ     -73.4422    YZZ      31.4430
       ZZZ     -31.9631
    Hexadecapole Moments (Debye-Ang^3)
      XXXX   -6067.3096   XXXY     158.7275   XXYY   -1146.7500
      XYYY     189.7329   YYYY    -951.8223   XXXZ    1444.4152
      XXYZ     -62.3176   XYYZ     444.0330   YYYZ    -222.8932
      XXZZ   -1702.6801   XYZZ      85.7322   YYZZ    -807.4619
      XZZZ    1415.5399   YZZZ    -201.0922   ZZZZ   -3962.3163
 -----------------------------------------------------------------
 Calculating analytic gradient of the SCF energy
 Gradient of SCF Energy
            1           2           3           4           5           6
    1  -0.0006290  -0.0001321   0.0006271   0.0000329  -0.0001272   0.0000985
    2  -0.0001504  -0.0001693  -0.0012780  -0.0000277   0.0000400  -0.0000240
    3  -0.0000887  -0.0001198  -0.0006684  -0.0000452  -0.0000116  -0.0001604
            7           8           9          10          11          12
    1   0.0000090  -0.0000982  -0.0000088   0.0002639   0.0001214   0.0005072
    2   0.0000184   0.0000859  -0.0000141   0.0001091   0.0000439   0.0001092
    3   0.0000983   0.0002627  -0.0000027  -0.0003269   0.0001870  -0.0002083
           13          14          15          16          17          18
    1  -0.0002428  -0.0001318  -0.0000068   0.0000127  -0.0000825   0.0000301
    2   0.0003857   0.0009499  -0.0000531  -0.0000092   0.0001188  -0.0000172
    3   0.0000296   0.0010155   0.0000642  -0.0000348  -0.0000136  -0.0000168
           19          20          21          22
    1   0.0000991   0.0000295  -0.0003081  -0.0000640
    2  -0.0000689  -0.0000020  -0.0000243  -0.0000225
    3  -0.0000013  -0.0000116   0.0000638  -0.0000111
 Max gradient component =       1.278E-03
 RMS gradient           =       3.009E-04
 Gradient time:  CPU 260.02 s  wall 260.03 s
 Geometry Optimization Parameters
   NAtoms,    NIC,     NZ,  NCons,   NDum,   NFix, NCnnct, MaxDiis
       22     163      22       0       0       0       0       0

 Cartesian Hessian Update
 Hessian updated using BFGS update


** GEOMETRY OPTIMIZATION IN DELOCALIZED INTERNAL COORDINATES **
   Searching for a Minimum

   Optimization Cycle:  10

                       Coordinates (Angstroms)
     ATOM                X               Y               Z
      1  C         0.0130060691   -0.0215996262    0.0154362191
      2  C        -0.0168612870    0.3009794774    1.3818260806
      3  Cl        1.4904092484    0.6535070770    2.1849285186
      4  C        -1.2166362808    0.3465783800    2.1061348195
      5  Cl       -1.2260943111    0.7568585415    3.7929402775
      6  C        -2.4131351835    0.0593694823    1.4378933622
      7  Cl       -3.9439159685    0.0930694466    2.2736128520
      8  C        -2.4118618624   -0.2639468920    0.0879823681
      9  H        -3.3414788818   -0.4885560188   -0.4151992406
     10  C        -1.2092357767   -0.3012904275   -0.6046802074
     11  Cl       -1.2574981273   -0.7363885992   -2.3014448222
     12  C         1.2954948321   -0.0470642857   -0.7439811201
     13  C         2.1841131282   -1.1236307561   -0.6654936093
     14  Cl        1.8159915586   -2.4940652996    0.3654366691
     15  C         3.3755280539   -1.1441684232   -1.3842180934
     16  H         4.0462615585   -1.9885755619   -1.3090139876
     17  C         3.6815634989   -0.0591587188   -2.1967868133
     18  Cl        5.1806636311   -0.0749509439   -3.1086935375
     19  C         2.8251774777    1.0322793533   -2.2995174095
     20  H         3.0801613741    1.8695349378   -2.9357861309
     21  C         1.6396656156    1.0242511251   -1.5738499266
     22  H         0.9630547146    1.8673097770   -1.6486253193
   Point Group: c1    Number of degrees of freedom:    60


   Energy is  -3221.133081666

 Hessian updated using BFGS update

 60 Hessian modes will be used to form the next step
  Hessian Eigenvalues:
     0.003414    0.017831    0.018688    0.020808    0.020930    0.021690
     0.023045    0.023628    0.023843    0.023899    0.024093    0.024102
     0.024116    0.024126    0.024140    0.024143    0.024144    0.024184
     0.027894    0.073816    0.159993    0.160003    0.160026    0.160256
     0.217905    0.224700    0.230969    0.235447    0.237319    0.247317
     0.249375    0.249987    0.250012    0.250099    0.251756    0.254030
     0.289144    0.289646    0.300943    0.301039    0.301450    0.301753
     0.314169    0.353635    0.356666    0.356669    0.356722    0.368561
     0.412799    0.426975    0.430203    0.456682    0.462275    0.468712
     0.471849    0.478225    0.478517    0.479139    0.481239    0.554923

 Minimum search - taking simple RFO step
 Searching for Lamda that Minimizes Along All modes
 Value Taken    Lamda =  -0.00054105
 Calculated Step too Large.  Step scaled by  0.821551
 Step Taken.  Stepsize is  0.300000

                             Maximum     Tolerance    Cnvgd?
         Gradient           0.001343      0.000300      NO
         Displacement       0.235391      0.001200      NO
         Energy change     -0.000573      0.000001      NO


 New Cartesian Coordinates Obtained by Inverse Iteration

 Displacement from previous Coordinates is:  0.488918
 ----------------------------------------------------------------
             Standard Nuclear Orientation (Angstroms)
    I     Atom           X                Y                Z
 ----------------------------------------------------------------
    1      C       0.0139562558    -0.0118984935     0.0171267780
    2      C      -0.0213853787     0.3428187283     1.3750636217
    3      Cl      1.4769616537     0.7489048185     2.1694519567
    4      C      -1.2210743573     0.3776835368     2.1000008748
    5      Cl     -1.2352436772     0.8247242610     3.7774930108
    6      C      -2.4116044435     0.0474694173     1.4406573733
    7      Cl     -3.9419737868     0.0649261117     2.2776163888
    8      C      -2.4049010880    -0.3053331908     0.0980503571
    9      H      -3.3301903769    -0.5595235073    -0.3989178549
   10      C      -1.2024244160    -0.3317079459    -0.5949998730
   11      Cl     -1.2408029909    -0.7973910202    -2.2835604231
   12      C       1.2966636288    -0.0385021866    -0.7424445628
   13      C       2.1609336172    -1.1365300233    -0.6953457872
   14      Cl      1.7586152403    -2.5291512612     0.2922314803
   15      C       3.3515700398    -1.1633854267    -1.4148903772
   16      H       4.0033704628    -2.0242514776    -1.3639868917
   17      C       3.6811117122    -0.0633517219    -2.1976111838
   18      Cl      5.1784003447    -0.0875144246    -3.1123137508
   19      C       2.8492419845     1.0491675655    -2.2687577438
   20      H       3.1216253197     1.8976320097    -2.8826167498
   21      C       1.6645472607     1.0478814161    -1.5412944773
   22      H       1.0069760767     1.9076748599    -1.5920512172
 ----------------------------------------------------------------
 Nuclear Repulsion Energy =        2040.35300028 hartrees
 There are       89 alpha and       89 beta electrons
 Applying Cartesian multipole field
    Component          Value
    ---------          -----
     (2,0,0)        1.00000E-12
     (0,2,0)        2.00000E-11
     (0,0,2)       -3.00000E-11
 Nucleus-field energy     =    -0.0000000706 hartrees
 Requested basis set is 6-311++G(d,p)
 There are 170 shells and 472 basis functions
 A cutoff of  1.0D-15 yielded  10921 shell pairs
 There are     92289 function pairs (     99222 Cartesian)
 Smallest overlap matrix eigenvalue = 1.95E-07
 Linear dependence detected in AO basis
 Number of orthogonalized atomic orbitals = 468
 Maximum deviation from orthogonality = 7.556E-10
 Guess from superposition of atomic densities
 Warning:  Energy on first SCF cycle will be non-variational
 SAD guess density has 178.000000 electrons

 -----------------------------------------------------------------------
  General SCF calculation program by
  Eric Jon Sundstrom, Paul Horn, Yuezhi Mao, Dmitri Zuev, Alec White,
  David Stuck, Shaama M.S., Shane Yost, Joonho Lee, David Small,
  Daniel Levine, Susi Lehtola, Hugh Burton, Evgeny Epifanovsky,
  Bang C. Huynh
 -----------------------------------------------------------------------
 Exchange:     0.2000 Hartree-Fock + 0.0800 Slater + 0.7200 B88
 Correlation:  0.1900 VWN1RPA + 0.8100 LYP
 Using SG-1 standard quadrature grid
 A restricted SCF calculation will be
 performed using DIIS
 SCF converges when DIIS error is below 1.0e-08
 ---------------------------------------
  Cycle       Energy         DIIS error
 ---------------------------------------
    1   -3225.3503599363      2.82e-02  
    2   -3221.0010702297      2.17e-03  
    3   -3220.9201419126      2.67e-03  
    4   -3221.1230454443      5.79e-04  
    5   -3221.1309992105      2.88e-04  
    6   -3221.1331721155      9.48e-05  
    7   -3221.1333864193      3.45e-05  
    8   -3221.1334173296      1.09e-05  
    9   -3221.1334204386      3.17e-06  
   10   -3221.1334207053      1.05e-06  
   11   -3221.1334207334      3.13e-07  
   12   -3221.1334207357      1.21e-07  
   13   -3221.1334207360      3.64e-08  
   14   -3221.1334207360      1.40e-08  
   15   -3221.1334207361      3.91e-09  Convergence criterion met
 ---------------------------------------
 SCF time:   CPU 767.22s  wall 767.00s 
 SCF   energy in the final basis set =    -3221.1334207361
 Total energy in the final basis set =    -3221.1334207361

 --------------------------------------------------------------

                    Orbital Energies (a.u.)
 --------------------------------------------------------------

 Alpha MOs
 -- Occupied --
********-101.5796-101.5785-101.5779-101.5713-101.5706 -10.2817 -10.2798
-10.2791 -10.2754 -10.2667 -10.2642 -10.2398 -10.2271 -10.2237 -10.2144
-10.2142 -10.2100  -9.4950  -9.4942  -9.4933  -9.4926  -9.4860  -9.4852
 -7.2599  -7.2591  -7.2582  -7.2573  -7.2507  -7.2499  -7.2498  -7.2492
 -7.2490  -7.2483  -7.2482  -7.2475  -7.2473  -7.2470  -7.2408  -7.2404
 -7.2400  -7.2397  -0.9619  -0.9319  -0.9115  -0.9064  -0.8915  -0.8737
 -0.8507  -0.8385  -0.7984  -0.7723  -0.7566  -0.7389  -0.6563  -0.6470
 -0.6364  -0.6120  -0.5582  -0.5495  -0.5236  -0.5185  -0.4949  -0.4859
 -0.4711  -0.4659  -0.4619  -0.4583  -0.4379  -0.4358  -0.4210  -0.4046
 -0.4019  -0.3980  -0.3886  -0.3796  -0.3593  -0.3570  -0.3467  -0.3441
 -0.3378  -0.3365  -0.3313  -0.3291  -0.3215  -0.2823  -0.2796  -0.2701
 -0.2675
 -- Virtual --
 -0.0638  -0.0601  -0.0500  -0.0482  -0.0455  -0.0188  -0.0096  -0.0025
  0.0035   0.0077   0.0111   0.0138   0.0205   0.0264   0.0301   0.0416
  0.0431   0.0495   0.0524   0.0577   0.0608   0.0640   0.0697   0.0742
  0.0795   0.0831   0.0861   0.0907   0.0932   0.0940   0.0965   0.1041
  0.1045   0.1085   0.1108   0.1125   0.1158   0.1167   0.1194   0.1222
  0.1267   0.1274   0.1313   0.1321   0.1378   0.1388   0.1434   0.1444
  0.1492   0.1548   0.1567   0.1655   0.1677   0.1733   0.1766   0.1803
  0.1813   0.1862   0.1963   0.1996   0.2022   0.2070   0.2090   0.2130
  0.2160   0.2226   0.2292   0.2311   0.2369   0.2373   0.2418   0.2447
  0.2492   0.2521   0.2543   0.2596   0.2630   0.2655   0.2679   0.2728
  0.2732   0.2782   0.2824   0.2847   0.2891   0.2933   0.2963   0.2965
  0.3113   0.3135   0.3165   0.3241   0.3298   0.3369   0.3496   0.3566
  0.3711   0.3942   0.4047   0.4204   0.4354   0.4379   0.4429   0.4507
  0.4532   0.4560   0.4575   0.4656   0.4688   0.4821   0.4853   0.4902
  0.4922   0.5011   0.5096   0.5127   0.5152   0.5230   0.5328   0.5475
  0.5569   0.5607   0.5687   0.5747   0.5804   0.5807   0.5884   0.6033
  0.6070   0.6104   0.6147   0.6163   0.6257   0.6352   0.6401   0.6485
  0.6512   0.6628   0.6678   0.6778   0.6875   0.6983   0.7010   0.7072
  0.7101   0.7232   0.7389   0.7881   0.7910   0.7991   0.8030   0.8206
  0.8230   0.8307   0.8343   0.8399   0.8408   0.8420   0.8447   0.8469
  0.8501   0.8530   0.8548   0.8616   0.8661   0.8718   0.8769   0.8809
  0.8900   0.8935   0.8949   0.9033   0.9092   0.9138   0.9264   0.9276
  0.9350   0.9450   0.9487   0.9513   0.9539   0.9559   0.9622   0.9685
  0.9744   0.9849   0.9882   0.9993   1.0057   1.0161   1.0267   1.0354
  1.0503   1.0554   1.0772   1.0925   1.1150   1.1566   1.1696   1.1805
  1.1865   1.2062   1.2178   1.2332   1.2395   1.2461   1.2597   1.2664
  1.2741   1.2814   1.2948   1.3031   1.3175   1.3235   1.3406   1.3605
  1.3749   1.4161   1.4442   1.4682   1.4748   1.4931   1.5285   1.5489
  1.5563   1.5598   1.5778   1.5898   1.5978   1.6063   1.6343   1.6788
  1.6874   1.6949   1.7234   1.7513   1.7549   1.7778   1.7886   1.8170
  1.8235   1.8345   1.8486   1.8522   1.8795   1.9175   1.9254   1.9297
  1.9364   1.9670   1.9782   1.9981   2.0132   2.0319   2.0449   2.0549
  2.0719   2.1205   2.1319   2.1539   2.2070   2.2280   2.2326   2.2486
  2.2564   2.2635   2.2698   2.2773   2.2980   2.3053   2.3158   2.3383
  2.3491   2.3848   2.4071   2.4118   2.4257   2.4429   2.4540   2.4743
  2.4797   2.5005   2.5181   2.5259   2.5442   2.5533   2.5650   2.5894
  2.6087   2.6221   2.6605   2.6673   2.6880   2.6981   2.7050   2.7258
  2.7374   2.7438   2.7521   2.7592   2.7781   2.8018   2.8233   2.8302
  2.8406   2.8617   2.8927   2.9640   2.9822   3.0571   3.0862   3.0921
  3.1138   3.1264   3.1376   3.1477   3.1949   3.2180   3.2448   3.2657
  3.3255   3.3897   3.4271   3.5063   3.5503   3.6173   3.6688   3.7392
  3.7881   3.8344   3.9185   4.0185   4.0658   4.1269   4.3336   4.7986
  4.8159   9.7539   9.7724   9.7919   9.8066   9.8336   9.8461  23.3379
 23.5355  23.8117  23.8361  23.8660  23.9121  23.9382  23.9552  24.0517
 24.0638  24.0896  24.1443  25.7759  25.8192  25.8356  25.8633  25.9396
 25.9757  26.0996  26.1232  26.1517  26.2452  26.3188  26.4089  26.4959
 26.5866  26.6567  26.6892  26.7794  27.0237 215.7458 215.7648 215.7879
215.8056 215.8424 215.8534
 --------------------------------------------------------------

          Ground-State Mulliken Net Atomic Charges

     Atom                 Charge (a.u.)
  ----------------------------------------
      1 C                    -0.082122
      2 C                    -1.337135
      3 Cl                    0.590882
      4 C                     0.784965
      5 Cl                    0.594282
      6 C                    -0.182511
      7 Cl                    0.565468
      8 C                    -0.627787
      9 H                     0.237104
     10 C                    -0.446324
     11 Cl                    0.470667
     12 C                     0.327209
     13 C                    -1.503086
     14 Cl                    0.409761
     15 C                    -0.242695
     16 H                     0.228739
     17 C                     0.507198
     18 Cl                    0.479628
     19 C                    -0.709914
     20 H                     0.201944
     21 C                    -0.462607
     22 H                     0.196330
  ----------------------------------------
  Sum of atomic charges =     0.000000

 -----------------------------------------------------------------
                    Cartesian Multipole Moments
 -----------------------------------------------------------------
    Charge (ESU x 10^10)
                 0.0000
    Dipole Moment (Debye)
         X      -0.5561      Y       0.9165      Z      -1.0901
       Tot       1.5290
    Quadrupole Moments (Debye-Ang)
        XX    -145.3711     XY       1.1033     YY    -142.6440
        XZ       1.9493     YZ      -3.0132     ZZ    -148.1980
    Octopole Moments (Debye-Ang^2)
       XXX    -237.9344    XXY      13.5830    XYY     -60.8930
       YYY      73.5195    XXZ      -6.3649    XYZ      -2.9730
       YYZ     -19.8390    XZZ     -72.7588    YZZ      30.7184
       ZZZ     -28.5357
    Hexadecapole Moments (Debye-Ang^3)
      XXXX   -6046.2680   XXXY     150.3439   XXYY   -1147.6239
      XYYY     177.2098   YYYY    -997.8630   XXXZ    1456.4141
      XXYZ     -72.3831   XYYZ     447.3601   YYYZ    -253.8747
      XXZZ   -1693.3627   XYZZ      80.8041   YYZZ    -810.3552
      XZZZ    1430.3810   YZZZ    -228.2387   ZZZZ   -3939.9547
 -----------------------------------------------------------------
 Calculating analytic gradient of the SCF energy
 Gradient of SCF Energy
            1           2           3           4           5           6
    1  -0.0005764  -0.0000736   0.0002254   0.0002325   0.0002161   0.0000059
    2  -0.0000266  -0.0001839  -0.0006175  -0.0000339   0.0000771  -0.0000586
    3  -0.0001121   0.0000863  -0.0001883  -0.0000601  -0.0000228  -0.0002234
            7           8           9          10          11          12
    1  -0.0000477  -0.0000831  -0.0000090   0.0001344   0.0001224   0.0003971
    2  -0.0000268   0.0000430   0.0000082  -0.0000649   0.0000954   0.0001226
    3   0.0000033   0.0002301  -0.0000027  -0.0002940   0.0001839  -0.0003292
           13          14          15          16          17          18
    1  -0.0001555  -0.0001217  -0.0000833   0.0000183  -0.0001040   0.0000067
    2   0.0002126   0.0006415  -0.0000559  -0.0000015   0.0001712  -0.0000209
    3   0.0000819   0.0005571   0.0000909  -0.0000361  -0.0000597  -0.0000221
           19          20          21          22
    1   0.0001874   0.0000075  -0.0002435  -0.0000557
    2  -0.0001569   0.0000114  -0.0000938  -0.0000421
    3  -0.0000152  -0.0000138   0.0001671  -0.0000211
 Max gradient component =       6.415E-04
 RMS gradient           =       1.976E-04
 Gradient time:  CPU 258.68 s  wall 258.69 s
 Geometry Optimization Parameters
   NAtoms,    NIC,     NZ,  NCons,   NDum,   NFix, NCnnct, MaxDiis
       22     163      22       0       0       0       0       0

 Cartesian Hessian Update
 Hessian updated using BFGS update


** GEOMETRY OPTIMIZATION IN DELOCALIZED INTERNAL COORDINATES **
   Searching for a Minimum

   Optimization Cycle:  11

                       Coordinates (Angstroms)
     ATOM                X               Y               Z
      1  C         0.0139562558   -0.0118984935    0.0171267780
      2  C        -0.0213853787    0.3428187283    1.3750636217
      3  Cl        1.4769616537    0.7489048185    2.1694519567
      4  C        -1.2210743573    0.3776835368    2.1000008748
      5  Cl       -1.2352436772    0.8247242610    3.7774930108
      6  C        -2.4116044435    0.0474694173    1.4406573733
      7  Cl       -3.9419737868    0.0649261117    2.2776163888
      8  C        -2.4049010880   -0.3053331908    0.0980503571
      9  H        -3.3301903769   -0.5595235073   -0.3989178549
     10  C        -1.2024244160   -0.3317079459   -0.5949998730
     11  Cl       -1.2408029909   -0.7973910202   -2.2835604231
     12  C         1.2966636288   -0.0385021866   -0.7424445628
     13  C         2.1609336172   -1.1365300233   -0.6953457872
     14  Cl        1.7586152403   -2.5291512612    0.2922314803
     15  C         3.3515700398   -1.1633854267   -1.4148903772
     16  H         4.0033704628   -2.0242514776   -1.3639868917
     17  C         3.6811117122   -0.0633517219   -2.1976111838
     18  Cl        5.1784003447   -0.0875144246   -3.1123137508
     19  C         2.8492419845    1.0491675655   -2.2687577438
     20  H         3.1216253197    1.8976320097   -2.8826167498
     21  C         1.6645472607    1.0478814161   -1.5412944773
     22  H         1.0069760767    1.9076748599   -1.5920512172
   Point Group: c1    Number of degrees of freedom:    60


   Energy is  -3221.133420736

 Hessian updated using BFGS update

 60 Hessian modes will be used to form the next step
  Hessian Eigenvalues:
     0.002149    0.017839    0.018651    0.020856    0.020944    0.021615
     0.023040    0.023628    0.023839    0.023898    0.024094    0.024101
     0.024118    0.024126    0.024140    0.024141    0.024144    0.024182
     0.027926    0.073222    0.159994    0.160003    0.160021    0.160253
     0.217479    0.224702    0.231601    0.235449    0.237694    0.247313
     0.249565    0.250008    0.250047    0.250084    0.251713    0.258099
     0.289485    0.289642    0.300928    0.301041    0.301454    0.301764
     0.313985    0.353641    0.356666    0.356669    0.356721    0.368617
     0.412783    0.426986    0.430184    0.456733    0.462277    0.469044
     0.471813    0.478231    0.478654    0.479133    0.482060    0.554490

 Minimum search - taking simple RFO step
 Searching for Lamda that Minimizes Along All modes
 Value Taken    Lamda =  -0.00028274
 Calculated Step too Large.  Step scaled by  0.894038
 Step Taken.  Stepsize is  0.300000

                             Maximum     Tolerance    Cnvgd?
         Gradient           0.000707      0.000300      NO
         Displacement       0.235014      0.001200      NO
         Energy change     -0.000339      0.000001      NO


 New Cartesian Coordinates Obtained by Inverse Iteration

 Displacement from previous Coordinates is:  0.490425
 ----------------------------------------------------------------
             Standard Nuclear Orientation (Angstroms)
    I     Atom           X                Y                Z
 ----------------------------------------------------------------
    1      C       0.0158429504    -0.0060279799     0.0200282845
    2      C      -0.0260711264     0.3825000475     1.3680353340
    3      Cl      1.4637617470     0.8400456152     2.1510973956
    4      C      -1.2268802369     0.4103052372     2.0929020054
    5      Cl     -1.2527731907     0.8945413588     3.7600175666
    6      C      -2.4101976015     0.0395096669     1.4429249830
    7      Cl     -3.9397979420     0.0467801839     2.2813148339
    8      C      -2.3969620841    -0.3448455608     0.1089496171
    9      H      -3.3173509817    -0.6279322193    -0.3813469181
   10      C      -1.1943400795    -0.3637122227    -0.5835711204
   11      Cl     -1.2230190268    -0.8644590464    -2.2622801435
   12      C       1.2985236654    -0.0330218873    -0.7395125878
   13      C       2.1390177500    -1.1507540319    -0.7269574393
   14      Cl      1.7054758587    -2.5664599078     0.2145215244
   15      C       3.3287706971    -1.1810108279    -1.4478593386
   16      H       3.9623905898    -2.0564316274    -1.4228633527
   17      C       3.6805946350    -0.0658544061    -2.1988121635
   18      Cl      5.1759848775    -0.0947297389    -3.1165096631
   19      C       2.8718656057     1.0652339625    -2.2366704674
   20      H       3.1605930626     1.9248888515    -2.8270289326
   21      C       1.6887943986     1.0683059180    -1.5065208239
   22      H       1.0501495134     1.9434706603    -1.5309576448
 ----------------------------------------------------------------
 Nuclear Repulsion Energy =        2039.50574085 hartrees
 There are       89 alpha and       89 beta electrons
 Applying Cartesian multipole field
    Component          Value
    ---------          -----
     (2,0,0)        1.00000E-12
     (0,2,0)        2.00000E-11
     (0,0,2)       -3.00000E-11
 Nucleus-field energy     =    -0.0000000691 hartrees
 Requested basis set is 6-311++G(d,p)
 There are 170 shells and 472 basis functions
 A cutoff of  1.0D-15 yielded  10929 shell pairs
 There are     92287 function pairs (     99212 Cartesian)
 Smallest overlap matrix eigenvalue = 1.80E-07
 Linear dependence detected in AO basis
 Number of orthogonalized atomic orbitals = 468
 Maximum deviation from orthogonality = 3.594E-10
 Guess from superposition of atomic densities
 Warning:  Energy on first SCF cycle will be non-variational
 SAD guess density has 178.000000 electrons

 -----------------------------------------------------------------------
  General SCF calculation program by
  Eric Jon Sundstrom, Paul Horn, Yuezhi Mao, Dmitri Zuev, Alec White,
  David Stuck, Shaama M.S., Shane Yost, Joonho Lee, David Small,
  Daniel Levine, Susi Lehtola, Hugh Burton, Evgeny Epifanovsky,
  Bang C. Huynh
 -----------------------------------------------------------------------
 Exchange:     0.2000 Hartree-Fock + 0.0800 Slater + 0.7200 B88
 Correlation:  0.1900 VWN1RPA + 0.8100 LYP
 Using SG-1 standard quadrature grid
 A restricted SCF calculation will be
 performed using DIIS
 SCF converges when DIIS error is below 1.0e-08
 ---------------------------------------
  Cycle       Energy         DIIS error
 ---------------------------------------
    1   -3225.3477938394      2.82e-02  
    2   -3221.0011900433      2.17e-03  
    3   -3220.9203459349      2.67e-03  
    4   -3221.1232864076      5.77e-04  
    5   -3221.1311725552      2.88e-04  
    6   -3221.1333364578      9.52e-05  
    7   -3221.1335525697      3.47e-05  
    8   -3221.1335839735      1.08e-05  
    9   -3221.1335870291      3.14e-06  
   10   -3221.1335872912      1.05e-06  
   11   -3221.1335873191      3.13e-07  
   12   -3221.1335873216      1.21e-07  
   13   -3221.1335873219      3.65e-08  
   14   -3221.1335873221      1.41e-08  
   15   -3221.1335873220      3.88e-09  Convergence criterion met
 ---------------------------------------
 SCF time:   CPU 764.09s  wall 764.00s 
 SCF   energy in the final basis set =    -3221.1335873220
 Total energy in the final basis set =    -3221.1335873220

 --------------------------------------------------------------

                    Orbital Energies (a.u.)
 --------------------------------------------------------------

 Alpha MOs
 -- Occupied --
********-101.5796-101.5788-101.5777-101.5714-101.5706 -10.2819 -10.2798
-10.2791 -10.2753 -10.2668 -10.2642 -10.2397 -10.2272 -10.2237 -10.2144
-10.2142 -10.2100  -9.4950  -9.4942  -9.4936  -9.4924  -9.4861  -9.4852
 -7.2599  -7.2592  -7.2585  -7.2571  -7.2508  -7.2499  -7.2498  -7.2491
 -7.2491  -7.2485  -7.2483  -7.2476  -7.2472  -7.2468  -7.2409  -7.2405
 -7.2400  -7.2397  -0.9619  -0.9319  -0.9114  -0.9064  -0.8914  -0.8738
 -0.8506  -0.8385  -0.7985  -0.7724  -0.7566  -0.7389  -0.6564  -0.6464
 -0.6369  -0.6120  -0.5582  -0.5495  -0.5236  -0.5186  -0.4949  -0.4860
 -0.4711  -0.4659  -0.4619  -0.4583  -0.4379  -0.4357  -0.4210  -0.4048
 -0.4015  -0.3979  -0.3885  -0.3795  -0.3592  -0.3570  -0.3472  -0.3435
 -0.3380  -0.3369  -0.3314  -0.3289  -0.3215  -0.2819  -0.2796  -0.2695
 -0.2684
 -- Virtual --
 -0.0630  -0.0596  -0.0510  -0.0480  -0.0461  -0.0188  -0.0096  -0.0025
  0.0035   0.0077   0.0109   0.0139   0.0202   0.0264   0.0302   0.0416
  0.0436   0.0493   0.0522   0.0575   0.0608   0.0640   0.0697   0.0739
  0.0798   0.0832   0.0858   0.0904   0.0932   0.0939   0.0968   0.1038
  0.1042   0.1085   0.1107   0.1129   0.1157   0.1166   0.1191   0.1220
  0.1263   0.1279   0.1311   0.1322   0.1378   0.1389   0.1437   0.1443
  0.1494   0.1547   0.1566   0.1657   0.1672   0.1736   0.1762   0.1806
  0.1814   0.1851   0.1960   0.1991   0.2026   0.2064   0.2090   0.2134
  0.2157   0.2222   0.2289   0.2300   0.2365   0.2370   0.2425   0.2445
  0.2495   0.2519   0.2544   0.2594   0.2632   0.2655   0.2680   0.2722
  0.2756   0.2783   0.2818   0.2849   0.2880   0.2919   0.2968   0.2974
  0.3104   0.3138   0.3171   0.3245   0.3295   0.3394   0.3497   0.3588
  0.3721   0.3942   0.4050   0.4207   0.4357   0.4401   0.4423   0.4510
  0.4541   0.4565   0.4580   0.4634   0.4696   0.4799   0.4863   0.4916
  0.4927   0.5005   0.5062   0.5106   0.5160   0.5251   0.5329   0.5478
  0.5569   0.5613   0.5721   0.5752   0.5807   0.5809   0.5869   0.6039
  0.6055   0.6102   0.6136   0.6179   0.6268   0.6349   0.6423   0.6472
  0.6514   0.6610   0.6689   0.6802   0.6863   0.6979   0.7023   0.7086
  0.7135   0.7230   0.7420   0.7887   0.7920   0.7993   0.8038   0.8210
  0.8228   0.8300   0.8362   0.8395   0.8399   0.8425   0.8435   0.8462
  0.8495   0.8531   0.8545   0.8615   0.8664   0.8700   0.8779   0.8804
  0.8915   0.8956   0.8959   0.9027   0.9084   0.9148   0.9257   0.9265
  0.9334   0.9441   0.9481   0.9517   0.9544   0.9566   0.9622   0.9683
  0.9741   0.9834   0.9871   0.9995   1.0077   1.0177   1.0283   1.0361
  1.0501   1.0613   1.0763   1.0895   1.1127   1.1578   1.1720   1.1834
  1.1883   1.2083   1.2200   1.2345   1.2410   1.2456   1.2609   1.2641
  1.2737   1.2826   1.2964   1.3020   1.3198   1.3223   1.3476   1.3622
  1.3759   1.4172   1.4469   1.4667   1.4748   1.4887   1.5294   1.5492
  1.5569   1.5575   1.5796   1.5896   1.6016   1.6070   1.6348   1.6779
  1.6896   1.6965   1.7237   1.7513   1.7555   1.7775   1.7882   1.8174
  1.8236   1.8317   1.8474   1.8559   1.8796   1.9179   1.9257   1.9299
  1.9358   1.9683   1.9796   1.9980   2.0135   2.0319   2.0453   2.0541
  2.0750   2.1221   2.1319   2.1547   2.2068   2.2280   2.2318   2.2469
  2.2542   2.2614   2.2702   2.2763   2.2989   2.3070   2.3161   2.3375
  2.3499   2.3872   2.4077   2.4128   2.4252   2.4392   2.4520   2.4739
  2.4872   2.4975   2.5176   2.5217   2.5441   2.5525   2.5646   2.5895
  2.6079   2.6235   2.6606   2.6681   2.6879   2.6977   2.7058   2.7251
  2.7375   2.7471   2.7497   2.7592   2.7773   2.8044   2.8241   2.8294
  2.8357   2.8649   2.8914   2.9653   2.9816   3.0593   3.0877   3.0952
  3.1133   3.1282   3.1362   3.1463   3.1951   3.2168   3.2438   3.2720
  3.3245   3.3916   3.4287   3.5081   3.5524   3.6176   3.6734   3.7399
  3.7884   3.8344   3.9199   4.0186   4.0663   4.1273   4.3319   4.7999
  4.8134   9.7545   9.7730   9.7918   9.8082   9.8350   9.8546  23.3410
 23.5360  23.8124  23.8361  23.8665  23.9116  23.9375  23.9551  24.0516
 24.0644  24.0904  24.1447  25.7749  25.8162  25.8245  25.8568  25.9434
 25.9748  26.1002  26.1237  26.1505  26.2453  26.3379  26.3928  26.4975
 26.5883  26.6518  26.6783  26.7853  27.0367 215.7462 215.7654 215.7878
215.8075 215.8434 215.8634
 --------------------------------------------------------------

          Ground-State Mulliken Net Atomic Charges

     Atom                 Charge (a.u.)
  ----------------------------------------
      1 C                    -0.016740
      2 C                    -1.292363
      3 Cl                    0.597725
      4 C                     0.759062
      5 Cl                    0.592069
      6 C                    -0.172150
      7 Cl                    0.568344
      8 C                    -0.643282
      9 H                     0.237166
     10 C                    -0.529939
     11 Cl                    0.462214
     12 C                     0.381661
     13 C                    -1.577064
     14 Cl                    0.407459
     15 C                    -0.216906
     16 H                     0.230775
     17 C                     0.513149
     18 Cl                    0.481396
     19 C                    -0.744885
     20 H                     0.201962
     21 C                    -0.436397
     22 H                     0.196745
  ----------------------------------------
  Sum of atomic charges =     0.000000

 -----------------------------------------------------------------
                    Cartesian Multipole Moments
 -----------------------------------------------------------------
    Charge (ESU x 10^10)
                 0.0000
    Dipole Moment (Debye)
         X      -0.5370      Y       0.9111      Z      -1.0601
       Tot       1.4974
    Quadrupole Moments (Debye-Ang)
        XX    -145.3785     XY       1.3089     YY    -142.4579
        XZ       1.8730     YZ      -2.9266     ZZ    -148.3564
    Octopole Moments (Debye-Ang^2)
       XXX    -236.0154    XXY      13.4243    XYY     -59.6745
       YYY      72.4989    XXZ      -5.6145    XYZ      -2.7853
       YYZ     -19.0146    XZZ     -72.1881    YZZ      29.8614
       ZZZ     -24.9375
    Hexadecapole Moments (Debye-Ang^3)
      XXXX   -6027.8535   XXXY     143.4912   XXYY   -1149.7921
      XYYY     166.7743   YYYY   -1048.3697   XXXZ    1469.6124
      XXYZ     -82.6603   XYYZ     451.2375   YYYZ    -285.7222
      XXZZ   -1683.8835   XYZZ      75.9187   YYZZ    -813.6295
      XZZZ    1445.9066   YZZZ    -256.5667   ZZZZ   -3915.3260
 -----------------------------------------------------------------
 Calculating analytic gradient of the SCF energy
 Gradient of SCF Energy
            1           2           3           4           5           6
    1  -0.0003912   0.0002700   0.0002388  -0.0000791  -0.0001368   0.0000484
    2  -0.0000223  -0.0003149  -0.0000675  -0.0000611   0.0000127  -0.0000353
    3  -0.0000854  -0.0001639  -0.0001358  -0.0000195   0.0000155  -0.0001103
            7           8           9          10          11          12
    1   0.0000615  -0.0000237  -0.0000062   0.0001381   0.0001252   0.0002140
    2   0.0000253   0.0000125   0.0000216  -0.0000237   0.0000786   0.0004076
    3   0.0001181   0.0002024   0.0000251  -0.0001466   0.0001075  -0.0001720
           13          14          15          16          17          18
    1  -0.0000828  -0.0001647  -0.0000581   0.0000166  -0.0000751  -0.0000003
    2  -0.0000429   0.0001527  -0.0000291   0.0000080   0.0001448  -0.0000180
    3   0.0000273   0.0003259   0.0000756  -0.0000176  -0.0000373  -0.0000371
           19          20          21          22
    1   0.0001448  -0.0000209  -0.0001871  -0.0000314
    2  -0.0001442   0.0000119  -0.0001105  -0.0000061
    3  -0.0000582  -0.0000153   0.0001190  -0.0000175
 Max gradient component =       4.076E-04
 RMS gradient           =       1.336E-04
 Gradient time:  CPU 256.53 s  wall 256.54 s
 Geometry Optimization Parameters
   NAtoms,    NIC,     NZ,  NCons,   NDum,   NFix, NCnnct, MaxDiis
       22     163      22       0       0       0       0       0

 Cartesian Hessian Update
 Hessian updated using BFGS update


** GEOMETRY OPTIMIZATION IN DELOCALIZED INTERNAL COORDINATES **
   Searching for a Minimum

   Optimization Cycle:  12

                       Coordinates (Angstroms)
     ATOM                X               Y               Z
      1  C         0.0158429504   -0.0060279799    0.0200282845
      2  C        -0.0260711264    0.3825000475    1.3680353340
      3  Cl        1.4637617470    0.8400456152    2.1510973956
      4  C        -1.2268802369    0.4103052372    2.0929020054
      5  Cl       -1.2527731907    0.8945413588    3.7600175666
      6  C        -2.4101976015    0.0395096669    1.4429249830
      7  Cl       -3.9397979420    0.0467801839    2.2813148339
      8  C        -2.3969620841   -0.3448455608    0.1089496171
      9  H        -3.3173509817   -0.6279322193   -0.3813469181
     10  C        -1.1943400795   -0.3637122227   -0.5835711204
     11  Cl       -1.2230190268   -0.8644590464   -2.2622801435
     12  C         1.2985236654   -0.0330218873   -0.7395125878
     13  C         2.1390177500   -1.1507540319   -0.7269574393
     14  Cl        1.7054758587   -2.5664599078    0.2145215244
     15  C         3.3287706971   -1.1810108279   -1.4478593386
     16  H         3.9623905898   -2.0564316274   -1.4228633527
     17  C         3.6805946350   -0.0658544061   -2.1988121635
     18  Cl        5.1759848775   -0.0947297389   -3.1165096631
     19  C         2.8718656057    1.0652339625   -2.2366704674
     20  H         3.1605930626    1.9248888515   -2.8270289326
     21  C         1.6887943986    1.0683059180   -1.5065208239
     22  H         1.0501495134    1.9434706603   -1.5309576448
   Point Group: c1    Number of degrees of freedom:    60


   Energy is  -3221.133587322

 Hessian updated using BFGS update

 60 Hessian modes will be used to form the next step
  Hessian Eigenvalues:
     0.001772    0.017852    0.018591    0.020860    0.020946    0.021691
     0.023126    0.023632    0.023840    0.023896    0.024093    0.024100
     0.024117    0.024119    0.024140    0.024142    0.024144    0.024184
     0.027941    0.072803    0.159999    0.160009    0.160013    0.160260
     0.216608    0.224685    0.231433    0.235466    0.237570    0.247315
     0.249873    0.250005    0.250053    0.250309    0.251670    0.261658
     0.289488    0.289636    0.300889    0.301047    0.301460    0.301765
     0.313874    0.353714    0.356666    0.356669    0.356720    0.368928
     0.412786    0.427187    0.430119    0.456821    0.462468    0.469343
     0.471714    0.478128    0.478719    0.479132    0.483137    0.554176

 Minimum search - taking simple RFO step
 Searching for Lamda that Minimizes Along All modes
 Value Taken    Lamda =  -0.00006053
 Step Taken.  Stepsize is  0.165131

                             Maximum     Tolerance    Cnvgd?
         Gradient           0.000517      0.000300      NO
         Displacement       0.128779      0.001200      NO
         Energy change     -0.000167      0.000001      NO


 New Cartesian Coordinates Obtained by Inverse Iteration

 Displacement from previous Coordinates is:  0.263930
 ----------------------------------------------------------------
             Standard Nuclear Orientation (Angstroms)
    I     Atom           X                Y                Z
 ----------------------------------------------------------------
    1      C       0.0180116401    -0.0079807792     0.0241445381
    2      C      -0.0294569727     0.4010188961     1.3660707362
    3      Cl      1.4537880085     0.8797662266     2.1487200783
    4      C      -1.2316310474     0.4308257266     2.0885573993
    5      Cl     -1.2614726599     0.9382019057     3.7487458455
    6      C      -2.4112647703     0.0412754975     1.4428487206
    7      Cl     -3.9428380329     0.0499732723     2.2776423483
    8      C      -2.3928319783    -0.3635390886     0.1149233576
    9      H      -3.3102789937    -0.6606497117    -0.3725591549
   10      C      -1.1891515176    -0.3838618656    -0.5751744410
   11      Cl     -1.2126844320    -0.9068489235    -2.2473300380
   12      C       1.3001274011    -0.0358919800    -0.7370710377
   13      C       2.1311760912    -1.1606769670    -0.7452359043
   14      Cl      1.6859488783    -2.5905398968     0.1681050966
   15      C       3.3195703625    -1.1891793029    -1.4685440620
   16      H       3.9451562917    -2.0706453064    -1.4593531091
   17      C       3.6803755768    -0.0648814906    -2.2010342838
   18      Cl      5.1742120391    -0.0912319015    -3.1213060610
   19      C       2.8814617337     1.0736410635    -2.2183419953
   20      H       3.1765594191     1.9404233778    -2.7949353044
   21      C       1.6999627525     1.0748172992    -1.4858213281
   22      H       1.0696332917     1.9563259939    -1.4941504522
 ----------------------------------------------------------------
 Nuclear Repulsion Energy =        2038.68160269 hartrees
 There are       89 alpha and       89 beta electrons
 Applying Cartesian multipole field
    Component          Value
    ---------          -----
     (2,0,0)        1.00000E-12
     (0,2,0)        2.00000E-11
     (0,0,2)       -3.00000E-11
 Nucleus-field energy     =    -0.0000000682 hartrees
 Requested basis set is 6-311++G(d,p)
 There are 170 shells and 472 basis functions
 A cutoff of  1.0D-15 yielded  10928 shell pairs
 There are     92273 function pairs (     99204 Cartesian)
 Smallest overlap matrix eigenvalue = 1.75E-07
 Linear dependence detected in AO basis
 Number of orthogonalized atomic orbitals = 468
 Maximum deviation from orthogonality = 3.473E-10
 Guess from superposition of atomic densities
 Warning:  Energy on first SCF cycle will be non-variational
 SAD guess density has 178.000000 electrons

 -----------------------------------------------------------------------
  General SCF calculation program by
  Eric Jon Sundstrom, Paul Horn, Yuezhi Mao, Dmitri Zuev, Alec White,
  David Stuck, Shaama M.S., Shane Yost, Joonho Lee, David Small,
  Daniel Levine, Susi Lehtola, Hugh Burton, Evgeny Epifanovsky,
  Bang C. Huynh
 -----------------------------------------------------------------------
 Exchange:     0.2000 Hartree-Fock + 0.0800 Slater + 0.7200 B88
 Correlation:  0.1900 VWN1RPA + 0.8100 LYP
 Using SG-1 standard quadrature grid
 A restricted SCF calculation will be
 performed using DIIS
 SCF converges when DIIS error is below 1.0e-08
 ---------------------------------------
  Cycle       Energy         DIIS error
 ---------------------------------------
    1   -3225.3469878246      2.82e-02  
    2   -3221.0012486157      2.17e-03  
    3   -3220.9205919229      2.67e-03  
    4   -3221.1233870142      5.75e-04  
    5   -3221.1312152729      2.87e-04  
    6   -3221.1333698067      9.54e-05  
    7   -3221.1335868708      3.47e-05  
    8   -3221.1336184228      1.08e-05  
    9   -3221.1336214536      3.12e-06  
   10   -3221.1336217115      1.05e-06  
   11   -3221.1336217400      3.12e-07  
   12   -3221.1336217423      1.21e-07  
   13   -3221.1336217426      3.64e-08  
   14   -3221.1336217423      1.42e-08  
   15   -3221.1336217424      3.86e-09  Convergence criterion met
 ---------------------------------------
 SCF time:   CPU 762.87s  wall 763.00s 
 SCF   energy in the final basis set =    -3221.1336217424
 Total energy in the final basis set =    -3221.1336217424

 --------------------------------------------------------------

                    Orbital Energies (a.u.)
 --------------------------------------------------------------

 Alpha MOs
 -- Occupied --
********-101.5796-101.5789-101.5776-101.5714-101.5706 -10.2820 -10.2798
-10.2791 -10.2752 -10.2668 -10.2642 -10.2399 -10.2273 -10.2237 -10.2144
-10.2142 -10.2100  -9.4951  -9.4943  -9.4937  -9.4923  -9.4862  -9.4852
 -7.2600  -7.2592  -7.2586  -7.2570  -7.2508  -7.2499  -7.2498  -7.2492
 -7.2491  -7.2486  -7.2483  -7.2477  -7.2471  -7.2466  -7.2410  -7.2405
 -7.2400  -7.2397  -0.9619  -0.9319  -0.9113  -0.9065  -0.8915  -0.8738
 -0.8506  -0.8384  -0.7985  -0.7723  -0.7566  -0.7389  -0.6565  -0.6461
 -0.6371  -0.6120  -0.5582  -0.5494  -0.5236  -0.5187  -0.4949  -0.4860
 -0.4710  -0.4659  -0.4619  -0.4583  -0.4379  -0.4357  -0.4210  -0.4049
 -0.4015  -0.3978  -0.3885  -0.3795  -0.3591  -0.3571  -0.3475  -0.3432
 -0.3381  -0.3371  -0.3314  -0.3289  -0.3215  -0.2819  -0.2795  -0.2694
 -0.2688
 -- Virtual --
 -0.0628  -0.0596  -0.0514  -0.0478  -0.0463  -0.0187  -0.0096  -0.0024
  0.0036   0.0077   0.0109   0.0139   0.0201   0.0264   0.0303   0.0416
  0.0437   0.0493   0.0520   0.0575   0.0608   0.0641   0.0697   0.0738
  0.0800   0.0832   0.0857   0.0902   0.0932   0.0939   0.0971   0.1034
  0.1042   0.1084   0.1105   0.1132   0.1156   0.1166   0.1190   0.1219
  0.1261   0.1281   0.1311   0.1321   0.1379   0.1390   0.1437   0.1445
  0.1495   0.1546   0.1566   0.1659   0.1669   0.1737   0.1760   0.1806
  0.1816   0.1845   0.1960   0.1986   0.2028   0.2062   0.2090   0.2137
  0.2157   0.2221   0.2286   0.2297   0.2361   0.2367   0.2431   0.2444
  0.2494   0.2522   0.2544   0.2594   0.2632   0.2656   0.2681   0.2717
  0.2768   0.2783   0.2815   0.2838   0.2882   0.2913   0.2969   0.2979
  0.3096   0.3140   0.3173   0.3245   0.3296   0.3403   0.3497   0.3595
  0.3723   0.3942   0.4051   0.4207   0.4356   0.4406   0.4418   0.4511
  0.4542   0.4567   0.4595   0.4618   0.4700   0.4789   0.4867   0.4917
  0.4936   0.5002   0.5046   0.5093   0.5167   0.5259   0.5329   0.5479
  0.5572   0.5613   0.5731   0.5762   0.5805   0.5809   0.5860   0.6034
  0.6049   0.6104   0.6129   0.6185   0.6274   0.6342   0.6427   0.6467
  0.6517   0.6603   0.6692   0.6813   0.6856   0.6974   0.7021   0.7084
  0.7163   0.7231   0.7435   0.7885   0.7924   0.7996   0.8040   0.8211
  0.8225   0.8303   0.8376   0.8390   0.8397   0.8426   0.8431   0.8454
  0.8492   0.8537   0.8545   0.8614   0.8665   0.8687   0.8783   0.8804
  0.8916   0.8962   0.8978   0.9024   0.9078   0.9148   0.9251   0.9258
  0.9325   0.9435   0.9475   0.9519   0.9547   0.9582   0.9623   0.9679
  0.9737   0.9818   0.9875   0.9996   1.0077   1.0179   1.0287   1.0361
  1.0501   1.0629   1.0757   1.0886   1.1117   1.1580   1.1728   1.1838
  1.1890   1.2092   1.2206   1.2348   1.2412   1.2455   1.2615   1.2636
  1.2736   1.2833   1.2970   1.3020   1.3197   1.3220   1.3492   1.3627
  1.3759   1.4178   1.4482   1.4657   1.4752   1.4873   1.5295   1.5490
  1.5558   1.5583   1.5793   1.5894   1.6025   1.6075   1.6351   1.6777
  1.6903   1.6972   1.7230   1.7507   1.7562   1.7775   1.7885   1.8171
  1.8236   1.8311   1.8469   1.8575   1.8795   1.9182   1.9256   1.9299
  1.9357   1.9686   1.9801   1.9979   2.0136   2.0317   2.0456   2.0537
  2.0763   2.1224   2.1319   2.1553   2.2066   2.2278   2.2317   2.2462
  2.2535   2.2613   2.2703   2.2762   2.2988   2.3079   2.3158   2.3371
  2.3501   2.3877   2.4083   2.4135   2.4251   2.4380   2.4502   2.4738
  2.4901   2.4962   2.5164   2.5206   2.5442   2.5521   2.5645   2.5897
  2.6074   2.6231   2.6606   2.6681   2.6879   2.6969   2.7063   2.7248
  2.7374   2.7485   2.7488   2.7591   2.7772   2.8051   2.8247   2.8286
  2.8343   2.8658   2.8910   2.9652   2.9812   3.0596   3.0884   3.0958
  3.1127   3.1285   3.1358   3.1455   3.1952   3.2165   3.2431   3.2740
  3.3242   3.3922   3.4294   3.5083   3.5529   3.6177   3.6747   3.7401
  3.7886   3.8341   3.9201   4.0185   4.0665   4.1273   4.3318   4.8001
  4.8126   9.7546   9.7730   9.7913   9.8086   9.8360   9.8568  23.3420
 23.5357  23.8121  23.8362  23.8664  23.9116  23.9373  23.9546  24.0517
 24.0645  24.0904  24.1447  25.7739  25.8129  25.8227  25.8556  25.9454
 25.9729  26.0993  26.1239  26.1515  26.2465  26.3449  26.3839  26.4973
 26.5890  26.6499  26.6749  26.7877  27.0385 215.7464 215.7655 215.7872
215.8080 215.8444 215.8659
 --------------------------------------------------------------

          Ground-State Mulliken Net Atomic Charges

     Atom                 Charge (a.u.)
  ----------------------------------------
      1 C                     0.001757
      2 C                    -1.263383
      3 Cl                    0.603394
      4 C                     0.751087
      5 Cl                    0.590722
      6 C                    -0.184301
      7 Cl                    0.568720
      8 C                    -0.646569
      9 H                     0.237294
     10 C                    -0.571236
     11 Cl                    0.457561
     12 C                     0.398202
     13 C                    -1.560644
     14 Cl                    0.406303
     15 C                    -0.218562
     16 H                     0.231330
     17 C                     0.518565
     18 Cl                    0.481635
     19 C                    -0.755225
     20 H                     0.201828
     21 C                    -0.445374
     22 H                     0.196897
  ----------------------------------------
  Sum of atomic charges =     0.000000

 -----------------------------------------------------------------
                    Cartesian Multipole Moments
 -----------------------------------------------------------------
    Charge (ESU x 10^10)
                 0.0000
    Dipole Moment (Debye)
         X      -0.5272      Y       0.9059      Z      -1.0405
       Tot       1.4769
    Quadrupole Moments (Debye-Ang)
        XX    -145.3859     XY       1.4067     YY    -142.3814
        XZ       1.8524     YZ      -2.8642     ZZ    -148.4374
    Octopole Moments (Debye-Ang^2)
       XXX    -235.0612    XXY      13.2343    XYY     -59.1087
       YYY      71.8059    XXZ      -5.2058    XYZ      -2.6028
       YYZ     -18.5013    XZZ     -71.8447    YZZ      29.3117
       ZZZ     -22.8771
    Hexadecapole Moments (Debye-Ang^3)
      XXXX   -6021.8114   XXXY     142.2882   XXYY   -1152.5076
      XYYY     164.2993   YYYY   -1078.6486   XXXZ    1476.7506
      XXYZ     -88.5812   XYYZ     453.4321   YYYZ    -304.5215
      XXZZ   -1679.7785   XYZZ      74.0439   YYZZ    -815.8303
      XZZZ    1455.0498   YZZZ    -273.3630   ZZZZ   -3902.2146
 -----------------------------------------------------------------
 Calculating analytic gradient of the SCF energy
 Gradient of SCF Energy
            1           2           3           4           5           6
    1  -0.0002146   0.0001127  -0.0001403   0.0001124   0.0001668   0.0000196
    2   0.0001426  -0.0001335   0.0001174  -0.0000014   0.0000257  -0.0000236
    3   0.0000356   0.0000103   0.0002428  -0.0000238   0.0000134  -0.0000998
            7           8           9          10          11          12
    1  -0.0000268   0.0000194  -0.0000026   0.0000048   0.0000823  -0.0000195
    2  -0.0000136  -0.0000066   0.0000129  -0.0000648   0.0000516   0.0000008
    3   0.0000140   0.0000942   0.0000201  -0.0000176   0.0000467  -0.0003708
           13          14          15          16          17          18
    1   0.0000748  -0.0000506  -0.0000908   0.0000198  -0.0001032   0.0000152
    2  -0.0000171   0.0001669  -0.0000413   0.0000151   0.0001017  -0.0000094
    3   0.0000856  -0.0000346   0.0000624  -0.0000171  -0.0000232  -0.0000400
           19          20          21          22
    1   0.0001400  -0.0000191  -0.0000866  -0.0000137
    2  -0.0001469  -0.0000139  -0.0001685   0.0000060
    3  -0.0000323  -0.0000244   0.0000646  -0.0000061
 Max gradient component =       3.708E-04
 RMS gradient           =       9.335E-05
 Gradient time:  CPU 259.61 s  wall 259.62 s
 Geometry Optimization Parameters
   NAtoms,    NIC,     NZ,  NCons,   NDum,   NFix, NCnnct, MaxDiis
       22     163      22       0       0       0       0       0

 Cartesian Hessian Update
 Hessian updated using BFGS update


** GEOMETRY OPTIMIZATION IN DELOCALIZED INTERNAL COORDINATES **
   Searching for a Minimum

   Optimization Cycle:  13

                       Coordinates (Angstroms)
     ATOM                X               Y               Z
      1  C         0.0180116401   -0.0079807792    0.0241445381
      2  C        -0.0294569727    0.4010188961    1.3660707362
      3  Cl        1.4537880085    0.8797662266    2.1487200783
      4  C        -1.2316310474    0.4308257266    2.0885573993
      5  Cl       -1.2614726599    0.9382019057    3.7487458455
      6  C        -2.4112647703    0.0412754975    1.4428487206
      7  Cl       -3.9428380329    0.0499732723    2.2776423483
      8  C        -2.3928319783   -0.3635390886    0.1149233576
      9  H        -3.3102789937   -0.6606497117   -0.3725591549
     10  C        -1.1891515176   -0.3838618656   -0.5751744410
     11  Cl       -1.2126844320   -0.9068489235   -2.2473300380
     12  C         1.3001274011   -0.0358919800   -0.7370710377
     13  C         2.1311760912   -1.1606769670   -0.7452359043
     14  Cl        1.6859488783   -2.5905398968    0.1681050966
     15  C         3.3195703625   -1.1891793029   -1.4685440620
     16  H         3.9451562917   -2.0706453064   -1.4593531091
     17  C         3.6803755768   -0.0648814906   -2.2010342838
     18  Cl        5.1742120391   -0.0912319015   -3.1213060610
     19  C         2.8814617337    1.0736410635   -2.2183419953
     20  H         3.1765594191    1.9404233778   -2.7949353044
     21  C         1.6999627525    1.0748172992   -1.4858213281
     22  H         1.0696332917    1.9563259939   -1.4941504522
   Point Group: c1    Number of degrees of freedom:    60


   Energy is  -3221.133621742

 Hessian updated using BFGS update

 60 Hessian modes will be used to form the next step
  Hessian Eigenvalues:
     0.001405    0.017538    0.018445    0.020864    0.021157    0.021748
     0.023343    0.023645    0.023843    0.023889    0.024081    0.024100
     0.024111    0.024119    0.024140    0.024144    0.024146    0.024233
     0.027900    0.076677    0.159973    0.160001    0.160017    0.160259
     0.214074    0.224728    0.232186    0.235491    0.237515    0.247352
     0.248994    0.249911    0.250021    0.250157    0.251894    0.273844
     0.289620    0.292444    0.300844    0.301050    0.301533    0.301763
     0.313638    0.353895    0.356666    0.356671    0.356721    0.369289
     0.412799    0.427311    0.430061    0.457050    0.462345    0.469854
     0.471409    0.477829    0.478749    0.479126    0.486794    0.552061

 Minimum search - taking simple RFO step
 Searching for Lamda that Minimizes Along All modes
 Value Taken    Lamda =  -0.00001056
 Step Taken.  Stepsize is  0.058086

                             Maximum     Tolerance    Cnvgd?
         Gradient           0.000463      0.000300      NO
         Displacement       0.041649      0.001200      NO
         Energy change     -0.000034      0.000001      NO


 New Cartesian Coordinates Obtained by Inverse Iteration

 Displacement from previous Coordinates is:  0.110214
 ----------------------------------------------------------------
             Standard Nuclear Orientation (Angstroms)
    I     Atom           X                Y                Z
 ----------------------------------------------------------------
    1      C       0.0188872111    -0.0121551116     0.0256421694
    2      C      -0.0300853494     0.4058600762     1.3643914709
    3      Cl      1.4534503342     0.8919497783     2.1422346702
    4      C      -1.2329484779     0.4390944391     2.0861108226
    5      Cl     -1.2661613416     0.9584123419     3.7425464469
    6      C      -2.4114835685     0.0433776103     1.4422846231
    7      Cl     -3.9437191486     0.0566553938     2.2756890582
    8      C      -2.3915348618    -0.3705924195     0.1170624783
    9      H      -3.3082275322    -0.6722340859    -0.3690540267
   10      C      -1.1874332446    -0.3935629172    -0.5721478814
   11      Cl     -1.2099334189    -0.9261823440    -2.2413829038
   12      C       1.3011983793    -0.0381623444    -0.7347345645
   13      C       2.1284583251    -1.1658451732    -0.7526400160
   14      Cl      1.6805786720    -2.6015543303     0.1511156679
   15      C       3.3162962355    -1.1921184103    -1.4771375350
   16      H       3.9391653407    -2.0755487515    -1.4750083830
   17      C       3.6799526532    -0.0632669380    -2.2011883130
   18      Cl      5.1729745842    -0.0870347555    -3.1227142883
   19      C       2.8842852190     1.0778772784    -2.2093592582
   20      H       3.1813650089     1.9480141477    -2.7798573593
   21      C       1.7036208884     1.0770520045    -1.4757174561
   22      H       1.0756671735     1.9603065563    -1.4772344732
 ----------------------------------------------------------------
 Nuclear Repulsion Energy =        2038.42427418 hartrees
 There are       89 alpha and       89 beta electrons
 Applying Cartesian multipole field
    Component          Value
    ---------          -----
     (2,0,0)        1.00000E-12
     (0,2,0)        2.00000E-11
     (0,0,2)       -3.00000E-11
 Nucleus-field energy     =    -0.0000000678 hartrees
 Requested basis set is 6-311++G(d,p)
 There are 170 shells and 472 basis functions
 A cutoff of  1.0D-15 yielded  10930 shell pairs
 There are     92279 function pairs (     99210 Cartesian)
 Smallest overlap matrix eigenvalue = 1.73E-07
 Linear dependence detected in AO basis
 Number of orthogonalized atomic orbitals = 468
 Maximum deviation from orthogonality = 7.423E-10
 Guess from superposition of atomic densities
 Warning:  Energy on first SCF cycle will be non-variational
 SAD guess density has 178.000000 electrons

 -----------------------------------------------------------------------
  General SCF calculation program by
  Eric Jon Sundstrom, Paul Horn, Yuezhi Mao, Dmitri Zuev, Alec White,
  David Stuck, Shaama M.S., Shane Yost, Joonho Lee, David Small,
  Daniel Levine, Susi Lehtola, Hugh Burton, Evgeny Epifanovsky,
  Bang C. Huynh
 -----------------------------------------------------------------------
 Exchange:     0.2000 Hartree-Fock + 0.0800 Slater + 0.7200 B88
 Correlation:  0.1900 VWN1RPA + 0.8100 LYP
 Using SG-1 standard quadrature grid
 A restricted SCF calculation will be
 performed using DIIS
 SCF converges when DIIS error is below 1.0e-08
 ---------------------------------------
  Cycle       Energy         DIIS error
 ---------------------------------------
    1   -3225.3457096830      2.82e-02  
    2   -3221.0012557167      2.17e-03  
    3   -3220.9205483785      2.67e-03  
    4   -3221.1234024239      5.75e-04  
    5   -3221.1312200230      2.87e-04  
    6   -3221.1333742745      9.55e-05  
    7   -3221.1335917002      3.48e-05  
    8   -3221.1336234080      1.08e-05  
    9   -3221.1336264251      3.11e-06  
   10   -3221.1336266822      1.05e-06  
   11   -3221.1336267102      3.12e-07  
   12   -3221.1336267123      1.21e-07  
   13   -3221.1336267128      3.65e-08  
   14   -3221.1336267128      1.43e-08  
   15   -3221.1336267128      3.86e-09  Convergence criterion met
 ---------------------------------------
 SCF time:   CPU 761.09s  wall 762.00s 
 SCF   energy in the final basis set =    -3221.1336267128
 Total energy in the final basis set =    -3221.1336267128

 --------------------------------------------------------------

                    Orbital Energies (a.u.)
 --------------------------------------------------------------

 Alpha MOs
 -- Occupied --
********-101.5797-101.5790-101.5776-101.5715-101.5707 -10.2821 -10.2798
-10.2792 -10.2752 -10.2669 -10.2642 -10.2398 -10.2273 -10.2237 -10.2144
-10.2142 -10.2100  -9.4951  -9.4943  -9.4937  -9.4922  -9.4862  -9.4852
 -7.2600  -7.2593  -7.2587  -7.2569  -7.2509  -7.2499  -7.2498  -7.2492
 -7.2491  -7.2486  -7.2484  -7.2477  -7.2471  -7.2466  -7.2410  -7.2405
 -7.2400  -7.2397  -0.9619  -0.9319  -0.9113  -0.9065  -0.8914  -0.8739
 -0.8506  -0.8384  -0.7985  -0.7723  -0.7566  -0.7389  -0.6565  -0.6460
 -0.6372  -0.6120  -0.5582  -0.5494  -0.5236  -0.5187  -0.4950  -0.4860
 -0.4710  -0.4659  -0.4619  -0.4583  -0.4379  -0.4357  -0.4210  -0.4049
 -0.4015  -0.3978  -0.3885  -0.3795  -0.3592  -0.3571  -0.3475  -0.3430
 -0.3381  -0.3372  -0.3314  -0.3289  -0.3216  -0.2819  -0.2795  -0.2694
 -0.2687
 -- Virtual --
 -0.0627  -0.0596  -0.0515  -0.0478  -0.0464  -0.0188  -0.0096  -0.0024
  0.0036   0.0077   0.0108   0.0139   0.0200   0.0263   0.0303   0.0416
  0.0437   0.0493   0.0519   0.0575   0.0608   0.0641   0.0697   0.0737
  0.0800   0.0832   0.0857   0.0900   0.0933   0.0939   0.0972   0.1032
  0.1042   0.1084   0.1104   0.1133   0.1155   0.1167   0.1190   0.1219
  0.1260   0.1282   0.1311   0.1321   0.1379   0.1390   0.1437   0.1445
  0.1496   0.1546   0.1566   0.1659   0.1668   0.1738   0.1759   0.1806
  0.1818   0.1841   0.1961   0.1984   0.2029   0.2061   0.2090   0.2138
  0.2158   0.2221   0.2284   0.2297   0.2359   0.2365   0.2433   0.2444
  0.2493   0.2523   0.2544   0.2593   0.2632   0.2656   0.2681   0.2716
  0.2770   0.2785   0.2814   0.2833   0.2884   0.2912   0.2970   0.2980
  0.3093   0.3140   0.3173   0.3245   0.3296   0.3405   0.3497   0.3596
  0.3724   0.3942   0.4051   0.4206   0.4356   0.4406   0.4416   0.4510
  0.4543   0.4568   0.4600   0.4611   0.4702   0.4786   0.4868   0.4917
  0.4939   0.5000   0.5040   0.5089   0.5168   0.5262   0.5328   0.5478
  0.5573   0.5614   0.5731   0.5767   0.5804   0.5809   0.5858   0.6030
  0.6050   0.6105   0.6127   0.6187   0.6276   0.6339   0.6427   0.6467
  0.6518   0.6602   0.6691   0.6816   0.6852   0.6973   0.7022   0.7084
  0.7170   0.7231   0.7438   0.7883   0.7926   0.7997   0.8041   0.8210
  0.8224   0.8303   0.8380   0.8388   0.8396   0.8424   0.8431   0.8451
  0.8490   0.8539   0.8546   0.8614   0.8662   0.8683   0.8785   0.8804
  0.8912   0.8963   0.8982   0.9025   0.9077   0.9147   0.9249   0.9256
  0.9323   0.9435   0.9475   0.9521   0.9548   0.9590   0.9622   0.9677
  0.9738   0.9812   0.9876   0.9997   1.0078   1.0177   1.0289   1.0363
  1.0499   1.0633   1.0755   1.0884   1.1114   1.1582   1.1729   1.1840
  1.1892   1.2093   1.2208   1.2347   1.2411   1.2453   1.2615   1.2635
  1.2736   1.2835   1.2970   1.3023   1.3194   1.3217   1.3491   1.3630
  1.3763   1.4178   1.4484   1.4654   1.4753   1.4869   1.5294   1.5489
  1.5555   1.5588   1.5793   1.5893   1.6029   1.6076   1.6352   1.6776
  1.6905   1.6974   1.7223   1.7504   1.7565   1.7775   1.7887   1.8169
  1.8235   1.8311   1.8466   1.8582   1.8793   1.9180   1.9256   1.9301
  1.9355   1.9690   1.9801   1.9978   2.0132   2.0316   2.0456   2.0535
  2.0766   2.1226   2.1319   2.1554   2.2066   2.2277   2.2316   2.2460
  2.2534   2.2611   2.2702   2.2761   2.2992   2.3082   2.3156   2.3371
  2.3500   2.3874   2.4083   2.4138   2.4252   2.4377   2.4497   2.4737
  2.4907   2.4961   2.5160   2.5205   2.5442   2.5519   2.5643   2.5897
  2.6073   2.6228   2.6603   2.6679   2.6879   2.6964   2.7067   2.7246
  2.7373   2.7486   2.7490   2.7591   2.7773   2.8052   2.8248   2.8283
  2.8340   2.8660   2.8910   2.9653   2.9813   3.0598   3.0884   3.0959
  3.1127   3.1283   3.1356   3.1455   3.1952   3.2164   3.2427   3.2745
  3.3238   3.3924   3.4297   3.5085   3.5528   3.6175   3.6750   3.7401
  3.7885   3.8341   3.9202   4.0185   4.0666   4.1273   4.3317   4.8002
  4.8123   9.7546   9.7731   9.7916   9.8084   9.8362   9.8573  23.3423
 23.5358  23.8123  23.8360  23.8662  23.9116  23.9370  23.9544  24.0516
 24.0643  24.0903  24.1445  25.7736  25.8121  25.8226  25.8553  25.9461
 25.9721  26.0996  26.1241  26.1511  26.2467  26.3458  26.3821  26.4974
 26.5890  26.6493  26.6739  26.7881  27.0386 215.7463 215.7655 215.7875
215.8078 215.8447 215.8665
 --------------------------------------------------------------

          Ground-State Mulliken Net Atomic Charges

     Atom                 Charge (a.u.)
  ----------------------------------------
      1 C                     0.009007
      2 C                    -1.264231
      3 Cl                    0.606735
      4 C                     0.756800
      5 Cl                    0.589633
      6 C                    -0.188019
      7 Cl                    0.569135
      8 C                    -0.651350
      9 H                     0.237372
     10 C                    -0.577242
     11 Cl                    0.455411
     12 C                     0.396639
     13 C                    -1.544693
     14 Cl                    0.405364
     15 C                    -0.222574
     16 H                     0.231404
     17 C                     0.520168
     18 Cl                    0.481817
     19 C                    -0.757185
     20 H                     0.201811
     21 C                    -0.452934
     22 H                     0.196931
  ----------------------------------------
  Sum of atomic charges =     0.000000

 -----------------------------------------------------------------
                    Cartesian Multipole Moments
 -----------------------------------------------------------------
    Charge (ESU x 10^10)
                 0.0000
    Dipole Moment (Debye)
         X      -0.5247      Y       0.9049      Z      -1.0329
       Tot       1.4700
    Quadrupole Moments (Debye-Ang)
        XX    -145.3799     XY       1.4414     YY    -142.3573
        XZ       1.8320     YZ      -2.8397     ZZ    -148.4768
    Octopole Moments (Debye-Ang^2)
       XXX    -234.7673    XXY      13.1576    XYY     -58.9293
       YYY      71.5174    XXZ      -4.9717    XYZ      -2.5294
       YYZ     -18.2325    XZZ     -71.8243    YZZ      29.0468
       ZZZ     -21.9085
    Hexadecapole Moments (Debye-Ang^3)
      XXXX   -6020.2530   XXXY     142.3581   XXYY   -1154.0122
      XYYY     164.0793   YYYY   -1091.9452   XXXZ    1478.7418
      XXYZ     -90.8060   XYYZ     454.0184   YYYZ    -312.0859
      XXZZ   -1677.6124   XYZZ      73.3040   YYZZ    -816.2155
      XZZZ    1457.6038   YZZZ    -280.0668   ZZZZ   -3893.4607
 -----------------------------------------------------------------
 Calculating analytic gradient of the SCF energy
 Gradient of SCF Energy
            1           2           3           4           5           6
    1   0.0000103   0.0001734   0.0000381  -0.0000204  -0.0000394  -0.0000011
    2  -0.0000215  -0.0001569   0.0001178  -0.0000097   0.0000153  -0.0000068
    3   0.0001394  -0.0001741  -0.0000600   0.0000053   0.0000391   0.0000281
            7           8           9          10          11          12
    1   0.0000048  -0.0000148  -0.0000007   0.0000028   0.0000119  -0.0000386
    2   0.0000186  -0.0000145   0.0000053   0.0000203   0.0000068   0.0003078
    3   0.0000273   0.0000098   0.0000194   0.0000193  -0.0000070   0.0000285
           13          14          15          16          17          18
    1   0.0000385  -0.0000581  -0.0000265  -0.0000031  -0.0000130  -0.0000055
    2  -0.0001616  -0.0000676  -0.0000255   0.0000032   0.0000369  -0.0000087
    3  -0.0000369   0.0000724   0.0000143   0.0000015  -0.0000156  -0.0000275
           19          20          21          22
    1   0.0000233  -0.0000270  -0.0000411  -0.0000138
    2  -0.0000187  -0.0000072  -0.0000452   0.0000121
    3  -0.0000422  -0.0000239   0.0000085  -0.0000258
 Max gradient component =       3.078E-04
 RMS gradient           =       6.559E-05
 Gradient time:  CPU 259.78 s  wall 259.79 s
 Geometry Optimization Parameters
   NAtoms,    NIC,     NZ,  NCons,   NDum,   NFix, NCnnct, MaxDiis
       22     163      22       0       0       0       0       0

 Cartesian Hessian Update
 Hessian updated using BFGS update


** GEOMETRY OPTIMIZATION IN DELOCALIZED INTERNAL COORDINATES **
   Searching for a Minimum

   Optimization Cycle:  14

                       Coordinates (Angstroms)
     ATOM                X               Y               Z
      1  C         0.0188872111   -0.0121551116    0.0256421694
      2  C        -0.0300853494    0.4058600762    1.3643914709
      3  Cl        1.4534503342    0.8919497783    2.1422346702
      4  C        -1.2329484779    0.4390944391    2.0861108226
      5  Cl       -1.2661613416    0.9584123419    3.7425464469
      6  C        -2.4114835685    0.0433776103    1.4422846231
      7  Cl       -3.9437191486    0.0566553938    2.2756890582
      8  C        -2.3915348618   -0.3705924195    0.1170624783
      9  H        -3.3082275322   -0.6722340859   -0.3690540267
     10  C        -1.1874332446   -0.3935629172   -0.5721478814
     11  Cl       -1.2099334189   -0.9261823440   -2.2413829038
     12  C         1.3011983793   -0.0381623444   -0.7347345645
     13  C         2.1284583251   -1.1658451732   -0.7526400160
     14  Cl        1.6805786720   -2.6015543303    0.1511156679
     15  C         3.3162962355   -1.1921184103   -1.4771375350
     16  H         3.9391653407   -2.0755487515   -1.4750083830
     17  C         3.6799526532   -0.0632669380   -2.2011883130
     18  Cl        5.1729745842   -0.0870347555   -3.1227142883
     19  C         2.8842852190    1.0778772784   -2.2093592582
     20  H         3.1813650089    1.9480141477   -2.7798573593
     21  C         1.7036208884    1.0770520045   -1.4757174561
     22  H         1.0756671735    1.9603065563   -1.4772344732
   Point Group: c1    Number of degrees of freedom:    60


   Energy is  -3221.133626713

 Hessian updated using BFGS update

 60 Hessian modes will be used to form the next step
  Hessian Eigenvalues:
     0.001449    0.016026    0.018375    0.020248    0.020981    0.021626
     0.023561    0.023832    0.023845    0.024009    0.024096    0.024106
     0.024113    0.024130    0.024140    0.024143    0.024152    0.025070
     0.027978    0.082771    0.159847    0.160007    0.160061    0.160263
     0.204452    0.224808    0.232257    0.235567    0.236305    0.243634
     0.247408    0.249968    0.250018    0.250467    0.251884    0.281752
     0.288781    0.295592    0.300983    0.301366    0.301568    0.302821
     0.314738    0.354314    0.356668    0.356671    0.356721    0.370959
     0.415689    0.427392    0.430022    0.459352    0.462719    0.469948
     0.472395    0.477094    0.478740    0.479134    0.501003    0.550786

 Minimum search - taking simple RFO step
 Searching for Lamda that Minimizes Along All modes
 Value Taken    Lamda =  -0.00000211
 Step Taken.  Stepsize is  0.008310

                             Maximum     Tolerance    Cnvgd?
         Gradient           0.000248      0.000300     YES
         Displacement       0.003288      0.001200      NO
         Energy change     -0.000005      0.000001      NO


 New Cartesian Coordinates Obtained by Inverse Iteration

 Displacement from previous Coordinates is:  0.024954
 ----------------------------------------------------------------
             Standard Nuclear Orientation (Angstroms)
    I     Atom           X                Y                Z
 ----------------------------------------------------------------
    1      C       0.0192277967    -0.0140916468     0.0263563270
    2      C      -0.0302887677     0.4053019683     1.3648855958
    3      Cl      1.4534297934     0.8881374509     2.1443414347
    4      C      -1.2335587745     0.4410335115     2.0856804643
    5      Cl     -1.2670338694     0.9622108681     3.7414732556
    6      C      -2.4120850425     0.0459115771     1.4416347497
    7      Cl     -3.9447361921     0.0617259354     2.2741788648
    8      C      -2.3916389885    -0.3701674115     0.1170890876
    9      H      -3.3082882398    -0.6718743032    -0.3690711602
   10      C      -1.1871977352    -0.3952496252    -0.5714444695
   11      Cl     -1.2095315924    -0.9303353354    -2.2398941337
   12      C       1.3014445887    -0.0403332158    -0.7344416609
   13      C       2.1296992976    -1.1670240038    -0.7534907768
   14      Cl      1.6833341877    -2.6037736996     0.1488346241
   15      C       3.3172350032    -1.1919373753    -1.4786006126
   16      H       3.9405613223    -2.0750551127    -1.4775551878
   17      C       3.6799377474    -0.0622866845    -2.2017352710
   18      Cl      5.1726254197    -0.0842355375    -3.1237900160
   19      C       2.8835431965     1.0783791642    -2.2083815865
   20      H       3.1799671085     1.9493304936    -2.7779797692
   21      C       1.7031297451     1.0759244553    -1.4744346760
   22      H       1.0745970768     1.9587505720    -1.4747541346
 ----------------------------------------------------------------
 Nuclear Repulsion Energy =        2038.29040978 hartrees
 There are       89 alpha and       89 beta electrons
 Applying Cartesian multipole field
    Component          Value
    ---------          -----
     (2,0,0)        1.00000E-12
     (0,2,0)        2.00000E-11
     (0,0,2)       -3.00000E-11
 Nucleus-field energy     =    -0.0000000677 hartrees
 Requested basis set is 6-311++G(d,p)
 There are 170 shells and 472 basis functions
 A cutoff of  1.0D-15 yielded  10930 shell pairs
 There are     92279 function pairs (     99210 Cartesian)
 Smallest overlap matrix eigenvalue = 1.72E-07
 Linear dependence detected in AO basis
 Number of orthogonalized atomic orbitals = 468
 Maximum deviation from orthogonality = 3.634E-10
 Guess from superposition of atomic densities
 Warning:  Energy on first SCF cycle will be non-variational
 SAD guess density has 178.000000 electrons

 -----------------------------------------------------------------------
  General SCF calculation program by
  Eric Jon Sundstrom, Paul Horn, Yuezhi Mao, Dmitri Zuev, Alec White,
  David Stuck, Shaama M.S., Shane Yost, Joonho Lee, David Small,
  Daniel Levine, Susi Lehtola, Hugh Burton, Evgeny Epifanovsky,
  Bang C. Huynh
 -----------------------------------------------------------------------
 Exchange:     0.2000 Hartree-Fock + 0.0800 Slater + 0.7200 B88
 Correlation:  0.1900 VWN1RPA + 0.8100 LYP
 Using SG-1 standard quadrature grid
 A restricted SCF calculation will be
 performed using DIIS
 SCF converges when DIIS error is below 1.0e-08
 ---------------------------------------
  Cycle       Energy         DIIS error
 ---------------------------------------
    1   -3225.3460426606      2.82e-02  
    2   -3221.0012645893      2.17e-03  
    3   -3220.9205776251      2.67e-03  
    4   -3221.1234093205      5.75e-04  
    5   -3221.1312226233      2.87e-04  
    6   -3221.1333755267      9.55e-05  
    7   -3221.1335930156      3.48e-05  
    8   -3221.1336247139      1.08e-05  
    9   -3221.1336277307      3.11e-06  
   10   -3221.1336279874      1.05e-06  
   11   -3221.1336280156      3.12e-07  
   12   -3221.1336280178      1.21e-07  
   13   -3221.1336280181      3.64e-08  
   14   -3221.1336280178      1.42e-08  
   15   -3221.1336280184      3.86e-09  Convergence criterion met
 ---------------------------------------
 SCF time:   CPU 763.33s  wall 764.00s 
 SCF   energy in the final basis set =    -3221.1336280184
 Total energy in the final basis set =    -3221.1336280184

 --------------------------------------------------------------

                    Orbital Energies (a.u.)
 --------------------------------------------------------------

 Alpha MOs
 -- Occupied --
********-101.5797-101.5790-101.5776-101.5714-101.5707 -10.2821 -10.2798
-10.2792 -10.2753 -10.2669 -10.2642 -10.2399 -10.2273 -10.2237 -10.2144
-10.2142 -10.2100  -9.4951  -9.4943  -9.4937  -9.4922  -9.4862  -9.4852
 -7.2600  -7.2593  -7.2587  -7.2569  -7.2508  -7.2500  -7.2499  -7.2492
 -7.2491  -7.2486  -7.2484  -7.2477  -7.2471  -7.2466  -7.2410  -7.2405
 -7.2400  -7.2397  -0.9619  -0.9319  -0.9113  -0.9065  -0.8915  -0.8739
 -0.8506  -0.8384  -0.7985  -0.7723  -0.7566  -0.7389  -0.6565  -0.6460
 -0.6372  -0.6120  -0.5582  -0.5494  -0.5236  -0.5187  -0.4950  -0.4860
 -0.4710  -0.4659  -0.4619  -0.4583  -0.4379  -0.4357  -0.4210  -0.4049
 -0.4015  -0.3978  -0.3885  -0.3795  -0.3592  -0.3571  -0.3475  -0.3430
 -0.3381  -0.3372  -0.3314  -0.3289  -0.3216  -0.2819  -0.2795  -0.2694
 -0.2688
 -- Virtual --
 -0.0627  -0.0596  -0.0516  -0.0477  -0.0464  -0.0187  -0.0096  -0.0024
  0.0036   0.0077   0.0108   0.0139   0.0200   0.0263   0.0303   0.0416
  0.0437   0.0493   0.0519   0.0574   0.0608   0.0641   0.0697   0.0737
  0.0800   0.0832   0.0857   0.0900   0.0933   0.0939   0.0972   0.1032
  0.1042   0.1083   0.1104   0.1133   0.1155   0.1167   0.1189   0.1218
  0.1260   0.1282   0.1311   0.1321   0.1379   0.1390   0.1437   0.1445
  0.1496   0.1546   0.1566   0.1660   0.1668   0.1738   0.1759   0.1806
  0.1817   0.1841   0.1961   0.1983   0.2029   0.2061   0.2090   0.2139
  0.2158   0.2221   0.2284   0.2297   0.2359   0.2365   0.2433   0.2444
  0.2493   0.2524   0.2544   0.2593   0.2632   0.2656   0.2681   0.2716
  0.2770   0.2784   0.2814   0.2832   0.2884   0.2911   0.2970   0.2979
  0.3092   0.3140   0.3174   0.3245   0.3297   0.3405   0.3497   0.3596
  0.3724   0.3942   0.4051   0.4206   0.4356   0.4406   0.4416   0.4511
  0.4543   0.4568   0.4600   0.4610   0.4701   0.4786   0.4868   0.4918
  0.4939   0.4999   0.5040   0.5088   0.5168   0.5262   0.5327   0.5478
  0.5574   0.5614   0.5731   0.5766   0.5803   0.5809   0.5858   0.6029
  0.6050   0.6105   0.6127   0.6186   0.6276   0.6338   0.6426   0.6467
  0.6519   0.6602   0.6691   0.6816   0.6852   0.6972   0.7022   0.7084
  0.7170   0.7232   0.7439   0.7881   0.7926   0.7998   0.8040   0.8210
  0.8225   0.8305   0.8380   0.8388   0.8396   0.8424   0.8431   0.8451
  0.8490   0.8539   0.8546   0.8614   0.8662   0.8682   0.8785   0.8805
  0.8912   0.8963   0.8983   0.9026   0.9077   0.9146   0.9248   0.9255
  0.9323   0.9435   0.9474   0.9520   0.9548   0.9591   0.9623   0.9677
  0.9738   0.9812   0.9876   0.9996   1.0077   1.0176   1.0290   1.0363
  1.0499   1.0632   1.0756   1.0884   1.1113   1.1582   1.1729   1.1841
  1.1892   1.2093   1.2208   1.2347   1.2412   1.2453   1.2616   1.2635
  1.2736   1.2835   1.2970   1.3024   1.3191   1.3217   1.3489   1.3629
  1.3762   1.4178   1.4485   1.4655   1.4753   1.4869   1.5293   1.5489
  1.5556   1.5588   1.5790   1.5893   1.6028   1.6076   1.6352   1.6776
  1.6905   1.6974   1.7223   1.7502   1.7565   1.7775   1.7888   1.8169
  1.8235   1.8312   1.8466   1.8582   1.8792   1.9181   1.9255   1.9300
  1.9356   1.9689   1.9800   1.9978   2.0133   2.0316   2.0456   2.0536
  2.0766   2.1226   2.1319   2.1555   2.2066   2.2277   2.2317   2.2460
  2.2535   2.2611   2.2702   2.2762   2.2991   2.3082   2.3156   2.3371
  2.3500   2.3874   2.4084   2.4137   2.4252   2.4378   2.4496   2.4737
  2.4906   2.4961   2.5159   2.5204   2.5443   2.5519   2.5643   2.5898
  2.6072   2.6226   2.6603   2.6679   2.6878   2.6965   2.7067   2.7246
  2.7373   2.7485   2.7490   2.7591   2.7773   2.8051   2.8249   2.8283
  2.8340   2.8661   2.8909   2.9653   2.9812   3.0597   3.0884   3.0958
  3.1126   3.1282   3.1357   3.1454   3.1953   3.2164   3.2426   3.2744
  3.3238   3.3924   3.4298   3.5084   3.5528   3.6175   3.6749   3.7401
  3.7885   3.8341   3.9202   4.0184   4.0666   4.1272   4.3318   4.8001
  4.8123   9.7545   9.7731   9.7915   9.8084   9.8362   9.8572  23.3423
 23.5357  23.8121  23.8360  23.8661  23.9119  23.9371  23.9541  24.0517
 24.0643  24.0903  24.1445  25.7735  25.8120  25.8227  25.8553  25.9461
 25.9721  26.0996  26.1241  26.1512  26.2466  26.3458  26.3819  26.4972
 26.5890  26.6491  26.6742  26.7880  27.0382 215.7462 215.7655 215.7874
215.8079 215.8447 215.8664
 --------------------------------------------------------------

          Ground-State Mulliken Net Atomic Charges

     Atom                 Charge (a.u.)
  ----------------------------------------
      1 C                     0.007934
      2 C                    -1.262607
      3 Cl                    0.606876
      4 C                     0.756068
      5 Cl                    0.589609
      6 C                    -0.189125
      7 Cl                    0.568987
      8 C                    -0.650609
      9 H                     0.237408
     10 C                    -0.580116
     11 Cl                    0.455663
     12 C                     0.394067
     13 C                    -1.529898
     14 Cl                    0.405599
     15 C                    -0.225978
     16 H                     0.231380
     17 C                     0.521249
     18 Cl                    0.481790
     19 C                    -0.756258
     20 H                     0.201776
     21 C                    -0.460704
     22 H                     0.196889
  ----------------------------------------
  Sum of atomic charges =     0.000000

 -----------------------------------------------------------------
                    Cartesian Multipole Moments
 -----------------------------------------------------------------
    Charge (ESU x 10^10)
                 0.0000
    Dipole Moment (Debye)
         X      -0.5253      Y       0.9043      Z      -1.0312
       Tot       1.4686
    Quadrupole Moments (Debye-Ang)
        XX    -145.3785     XY       1.4376     YY    -142.3621
        XZ       1.8329     YZ      -2.8333     ZZ    -148.4784
    Octopole Moments (Debye-Ang^2)
       XXX    -234.7753    XXY      13.1214    XYY     -58.9525
       YYY      71.4915    XXZ      -4.9493    XYZ      -2.5034
       YYZ     -18.2035    XZZ     -71.8431    YZZ      29.0094
       ZZZ     -21.7938
    Hexadecapole Moments (Debye-Ang^3)
      XXXX   -6021.4922   XXXY     143.2789   XXYY   -1154.5746
      XYYY     165.1934   YYYY   -1093.5391   XXXZ    1478.9661
      XXYZ     -91.0649   XYYZ     454.0899   YYYZ    -313.1886
      XXZZ   -1677.7174   XYZZ      73.5349   YYZZ    -816.3355
      XZZZ    1458.0013   YZZZ    -281.0000   ZZZZ   -3892.9809
 -----------------------------------------------------------------
 Calculating analytic gradient of the SCF energy
 Gradient of SCF Energy
            1           2           3           4           5           6
    1   0.0000374   0.0000585  -0.0000000  -0.0000381  -0.0000161   0.0000323
    2   0.0000129  -0.0000406   0.0000687  -0.0000023   0.0000075   0.0000291
    3   0.0000664  -0.0000442   0.0000053  -0.0000041   0.0000141   0.0000505
            7           8           9          10          11          12
    1   0.0000194   0.0000146   0.0000016  -0.0000149   0.0000022  -0.0000457
    2   0.0000129  -0.0000100  -0.0000026   0.0000113  -0.0000027   0.0000449
    3   0.0000330   0.0000028   0.0000217   0.0000144   0.0000002  -0.0000428
           13          14          15          16          17          18
    1   0.0000483  -0.0000070  -0.0000297  -0.0000016  -0.0000168  -0.0000084
    2  -0.0000653   0.0000286  -0.0000162  -0.0000013   0.0000161  -0.0000096
    3  -0.0000028  -0.0000126   0.0000050  -0.0000061  -0.0000194  -0.0000218
           19          20          21          22
    1   0.0000146  -0.0000172  -0.0000196  -0.0000140
    2  -0.0000207  -0.0000114  -0.0000470  -0.0000024
    3  -0.0000214  -0.0000227   0.0000006  -0.0000162
 Max gradient component =       6.869E-05
 RMS gradient           =       2.714E-05
 Gradient time:  CPU 258.09 s  wall 258.10 s
 Geometry Optimization Parameters
   NAtoms,    NIC,     NZ,  NCons,   NDum,   NFix, NCnnct, MaxDiis
       22     163      22       0       0       0       0       0

 Cartesian Hessian Update
 Hessian updated using BFGS update


** GEOMETRY OPTIMIZATION IN DELOCALIZED INTERNAL COORDINATES **
   Searching for a Minimum

   Optimization Cycle:  15

                       Coordinates (Angstroms)
     ATOM                X               Y               Z
      1  C         0.0192277967   -0.0140916468    0.0263563270
      2  C        -0.0302887677    0.4053019683    1.3648855958
      3  Cl        1.4534297934    0.8881374509    2.1443414347
      4  C        -1.2335587745    0.4410335115    2.0856804643
      5  Cl       -1.2670338694    0.9622108681    3.7414732556
      6  C        -2.4120850425    0.0459115771    1.4416347497
      7  Cl       -3.9447361921    0.0617259354    2.2741788648
      8  C        -2.3916389885   -0.3701674115    0.1170890876
      9  H        -3.3082882398   -0.6718743032   -0.3690711602
     10  C        -1.1871977352   -0.3952496252   -0.5714444695
     11  Cl       -1.2095315924   -0.9303353354   -2.2398941337
     12  C         1.3014445887   -0.0403332158   -0.7344416609
     13  C         2.1296992976   -1.1670240038   -0.7534907768
     14  Cl        1.6833341877   -2.6037736996    0.1488346241
     15  C         3.3172350032   -1.1919373753   -1.4786006126
     16  H         3.9405613223   -2.0750551127   -1.4775551878
     17  C         3.6799377474   -0.0622866845   -2.2017352710
     18  Cl        5.1726254197   -0.0842355375   -3.1237900160
     19  C         2.8835431965    1.0783791642   -2.2083815865
     20  H         3.1799671085    1.9493304936   -2.7779797692
     21  C         1.7031297451    1.0759244553   -1.4744346760
     22  H         1.0745970768    1.9587505720   -1.4747541346
   Point Group: c1    Number of degrees of freedom:    60


   Energy is  -3221.133628018

 Hessian updated using BFGS update

 60 Hessian modes will be used to form the next step
  Hessian Eigenvalues:
     0.001480    0.012841    0.018351    0.019179    0.020941    0.021518
     0.023506    0.023748    0.023859    0.023886    0.024085    0.024102
     0.024113    0.024119    0.024140    0.024142    0.024145    0.025155
     0.027379    0.089446    0.159674    0.160005    0.160071    0.160263
     0.197691    0.224824    0.234036    0.235148    0.237721    0.242794
     0.247530    0.249970    0.250018    0.251126    0.253559    0.279672
     0.289287    0.298675    0.300982    0.301371    0.301651    0.304945
     0.314716    0.354130    0.356670    0.356678    0.356720    0.369240
     0.417872    0.427346    0.429910    0.458793    0.460666    0.469867
     0.473999    0.476810    0.479099    0.481533    0.494332    0.546397

 Minimum search - taking simple RFO step
 Searching for Lamda that Minimizes Along All modes
 Value Taken    Lamda =   0.00000000
 Step Taken.  Stepsize is  0.006724

                             Maximum     Tolerance    Cnvgd?
         Gradient           0.000102      0.000300     YES
         Displacement       0.004782      0.001200      NO
         Energy change     -0.000001      0.000001      NO


 New Cartesian Coordinates Obtained by Inverse Iteration

 Displacement from previous Coordinates is:  0.012824
 ----------------------------------------------------------------
             Standard Nuclear Orientation (Angstroms)
    I     Atom           X                Y                Z
 ----------------------------------------------------------------
    1      C       0.0191548995    -0.0152070803     0.0263243479
    2      C      -0.0302102702     0.4042656077     1.3648715184
    3      Cl      1.4541511883     0.8844713499     2.1447262961
    4      C      -1.2334583777     0.4413805550     2.0854533417
    5      Cl     -1.2662650905     0.9633609153     3.7409840454
    6      C      -2.4122708345     0.0470627585     1.4412853305
    7      Cl     -3.9451376629     0.0644474979     2.2733914340
    8      C      -2.3919118970    -0.3696102903     0.1169270140
    9      H      -3.3087092059    -0.6709014560    -0.3692185852
   10      C      -1.1873992065    -0.3958265998    -0.5714813900
   11      Cl     -1.2098895536    -0.9316389513    -2.2396732939
   12      C       1.3014436794    -0.0411959038    -0.7343304962
   13      C       2.1303150692    -1.1673154620    -0.7533710076
   14      Cl      1.6849212390    -2.6042875689     0.1491331308
   15      C       3.3178811731    -1.1915170144    -1.4785174736
   16      H       3.9416677389    -2.0743119942    -1.4775190029
   17      C       3.6799008107    -0.0616750361    -2.2016524884
   18      Cl      5.1724897669    -0.0828057511    -3.1238507809
   19      C       2.8828725596     1.0785953622    -2.2082008591
   20      H       3.1788605990     1.9497598598    -2.7777063753
   21      C       1.7025067190     1.0754186900    -1.4742426580
   22      H       1.0734597379     1.9578725570    -1.4744310988
 ----------------------------------------------------------------
 Nuclear Repulsion Energy =        2038.28502768 hartrees
 There are       89 alpha and       89 beta electrons
 Applying Cartesian multipole field
    Component          Value
    ---------          -----
     (2,0,0)        1.00000E-12
     (0,2,0)        2.00000E-11
     (0,0,2)       -3.00000E-11
 Nucleus-field energy     =    -0.0000000677 hartrees
 Requested basis set is 6-311++G(d,p)
 There are 170 shells and 472 basis functions
 A cutoff of  1.0D-15 yielded  10928 shell pairs
 There are     92261 function pairs (     99192 Cartesian)
 Smallest overlap matrix eigenvalue = 1.72E-07
 Linear dependence detected in AO basis
 Number of orthogonalized atomic orbitals = 468
 Maximum deviation from orthogonality = 3.781E-10
 Guess from superposition of atomic densities
 Warning:  Energy on first SCF cycle will be non-variational
 SAD guess density has 178.000000 electrons

 -----------------------------------------------------------------------
  General SCF calculation program by
  Eric Jon Sundstrom, Paul Horn, Yuezhi Mao, Dmitri Zuev, Alec White,
  David Stuck, Shaama M.S., Shane Yost, Joonho Lee, David Small,
  Daniel Levine, Susi Lehtola, Hugh Burton, Evgeny Epifanovsky,
  Bang C. Huynh
 -----------------------------------------------------------------------
 Exchange:     0.2000 Hartree-Fock + 0.0800 Slater + 0.7200 B88
 Correlation:  0.1900 VWN1RPA + 0.8100 LYP
 Using SG-1 standard quadrature grid
 A restricted SCF calculation will be
 performed using DIIS
 SCF converges when DIIS error is below 1.0e-08
 ---------------------------------------
  Cycle       Energy         DIIS error
 ---------------------------------------
    1   -3225.3461178098      2.82e-02  
    2   -3221.0012671921      2.17e-03  
    3   -3220.9205739700      2.67e-03  
    4   -3221.1234052884      5.75e-04  
    5   -3221.1312215556      2.87e-04  
    6   -3221.1333757417      9.55e-05  
    7   -3221.1335932782      3.48e-05  
    8   -3221.1336249894      1.08e-05  
    9   -3221.1336280056      3.11e-06  
   10   -3221.1336282621      1.05e-06  
   11   -3221.1336282900      3.12e-07  
   12   -3221.1336282920      1.21e-07  
   13   -3221.1336282926      3.64e-08  
   14   -3221.1336282925      1.42e-08  
   15   -3221.1336282927      3.86e-09  Convergence criterion met
 ---------------------------------------
 SCF time:   CPU 791.58s  wall 792.00s 
 SCF   energy in the final basis set =    -3221.1336282927
 Total energy in the final basis set =    -3221.1336282927

 --------------------------------------------------------------

                    Orbital Energies (a.u.)
 --------------------------------------------------------------

 Alpha MOs
 -- Occupied --
********-101.5797-101.5790-101.5776-101.5714-101.5707 -10.2821 -10.2798
-10.2792 -10.2753 -10.2669 -10.2642 -10.2399 -10.2273 -10.2237 -10.2144
-10.2142 -10.2100  -9.4951  -9.4943  -9.4937  -9.4923  -9.4862  -9.4852
 -7.2600  -7.2593  -7.2586  -7.2569  -7.2508  -7.2500  -7.2499  -7.2492
 -7.2491  -7.2486  -7.2484  -7.2477  -7.2471  -7.2466  -7.2409  -7.2405
 -7.2400  -7.2397  -0.9619  -0.9319  -0.9113  -0.9065  -0.8915  -0.8739
 -0.8506  -0.8384  -0.7985  -0.7723  -0.7566  -0.7389  -0.6565  -0.6460
 -0.6372  -0.6120  -0.5582  -0.5494  -0.5236  -0.5187  -0.4950  -0.4860
 -0.4710  -0.4659  -0.4619  -0.4583  -0.4379  -0.4357  -0.4210  -0.4049
 -0.4015  -0.3978  -0.3885  -0.3795  -0.3592  -0.3571  -0.3475  -0.3430
 -0.3381  -0.3372  -0.3314  -0.3289  -0.3216  -0.2819  -0.2795  -0.2694
 -0.2688
 -- Virtual --
 -0.0627  -0.0596  -0.0516  -0.0477  -0.0464  -0.0187  -0.0096  -0.0024
  0.0036   0.0077   0.0109   0.0139   0.0200   0.0263   0.0303   0.0416
  0.0437   0.0493   0.0519   0.0574   0.0608   0.0641   0.0697   0.0737
  0.0801   0.0832   0.0857   0.0900   0.0933   0.0939   0.0972   0.1032
  0.1042   0.1083   0.1104   0.1134   0.1155   0.1167   0.1190   0.1218
  0.1260   0.1282   0.1311   0.1321   0.1379   0.1390   0.1437   0.1445
  0.1496   0.1546   0.1566   0.1660   0.1668   0.1738   0.1759   0.1806
  0.1817   0.1841   0.1961   0.1983   0.2029   0.2061   0.2090   0.2139
  0.2159   0.2221   0.2284   0.2297   0.2359   0.2365   0.2433   0.2444
  0.2493   0.2524   0.2544   0.2593   0.2632   0.2655   0.2681   0.2716
  0.2770   0.2784   0.2814   0.2832   0.2884   0.2911   0.2970   0.2979
  0.3091   0.3140   0.3174   0.3245   0.3297   0.3406   0.3497   0.3596
  0.3724   0.3942   0.4051   0.4205   0.4356   0.4405   0.4416   0.4511
  0.4543   0.4568   0.4599   0.4610   0.4701   0.4786   0.4868   0.4918
  0.4939   0.4999   0.5041   0.5089   0.5168   0.5262   0.5327   0.5477
  0.5575   0.5614   0.5731   0.5766   0.5802   0.5809   0.5858   0.6030
  0.6050   0.6105   0.6127   0.6186   0.6276   0.6338   0.6425   0.6467
  0.6519   0.6602   0.6690   0.6816   0.6852   0.6972   0.7022   0.7085
  0.7171   0.7232   0.7439   0.7881   0.7926   0.7998   0.8040   0.8210
  0.8225   0.8305   0.8379   0.8389   0.8395   0.8425   0.8431   0.8451
  0.8490   0.8539   0.8546   0.8614   0.8662   0.8682   0.8785   0.8805
  0.8912   0.8963   0.8983   0.9026   0.9077   0.9145   0.9248   0.9255
  0.9323   0.9435   0.9474   0.9520   0.9548   0.9590   0.9623   0.9676
  0.9739   0.9812   0.9876   0.9996   1.0076   1.0175   1.0290   1.0364
  1.0498   1.0631   1.0756   1.0884   1.1113   1.1581   1.1729   1.1842
  1.1891   1.2093   1.2208   1.2347   1.2412   1.2453   1.2616   1.2635
  1.2735   1.2836   1.2970   1.3025   1.3190   1.3218   1.3489   1.3628
  1.3763   1.4178   1.4485   1.4656   1.4753   1.4869   1.5293   1.5489
  1.5556   1.5588   1.5790   1.5893   1.6029   1.6076   1.6351   1.6776
  1.6905   1.6974   1.7223   1.7501   1.7565   1.7775   1.7888   1.8169
  1.8235   1.8313   1.8466   1.8582   1.8792   1.9181   1.9255   1.9300
  1.9355   1.9690   1.9800   1.9978   2.0133   2.0316   2.0456   2.0536
  2.0766   2.1226   2.1319   2.1556   2.2066   2.2277   2.2317   2.2460
  2.2535   2.2612   2.2702   2.2762   2.2990   2.3082   2.3157   2.3372
  2.3500   2.3874   2.4084   2.4137   2.4252   2.4379   2.4496   2.4738
  2.4907   2.4961   2.5159   2.5204   2.5443   2.5519   2.5643   2.5898
  2.6072   2.6225   2.6602   2.6679   2.6878   2.6965   2.7067   2.7246
  2.7372   2.7484   2.7490   2.7591   2.7773   2.8051   2.8249   2.8283
  2.8340   2.8661   2.8910   2.9653   2.9812   3.0597   3.0884   3.0958
  3.1126   3.1282   3.1357   3.1454   3.1953   3.2164   3.2426   3.2744
  3.3238   3.3924   3.4299   3.5084   3.5528   3.6175   3.6749   3.7401
  3.7885   3.8342   3.9202   4.0184   4.0666   4.1272   4.3317   4.8001
  4.8123   9.7546   9.7731   9.7915   9.8084   9.8362   9.8572  23.3423
 23.5357  23.8121  23.8361  23.8661  23.9120  23.9371  23.9540  24.0518
 24.0643  24.0903  24.1445  25.7735  25.8120  25.8228  25.8553  25.9460
 25.9722  26.0994  26.1241  26.1513  26.2466  26.3459  26.3820  26.4970
 26.5890  26.6490  26.6744  26.7879  27.0381 215.7463 215.7655 215.7874
215.8079 215.8447 215.8664
 --------------------------------------------------------------

          Ground-State Mulliken Net Atomic Charges

     Atom                 Charge (a.u.)
  ----------------------------------------
      1 C                     0.007504
      2 C                    -1.266718
      3 Cl                    0.607196
      4 C                     0.757810
      5 Cl                    0.589428
      6 C                    -0.187652
      7 Cl                    0.568935
      8 C                    -0.650822
      9 H                     0.237420
     10 C                    -0.578650
     11 Cl                    0.455807
     12 C                     0.391087
     13 C                    -1.524247
     14 Cl                    0.405609
     15 C                    -0.226827
     16 H                     0.231357
     17 C                     0.521684
     18 Cl                    0.481804
     19 C                    -0.755636
     20 H                     0.201772
     21 C                    -0.463709
     22 H                     0.196850
  ----------------------------------------
  Sum of atomic charges =     0.000000

 -----------------------------------------------------------------
                    Cartesian Multipole Moments
 -----------------------------------------------------------------
    Charge (ESU x 10^10)
                -0.0000
    Dipole Moment (Debye)
         X      -0.5259      Y       0.9045      Z      -1.0310
       Tot       1.4689
    Quadrupole Moments (Debye-Ang)
        XX    -145.3767     XY       1.4340     YY    -142.3662
        XZ       1.8352     YZ      -2.8325     ZZ    -148.4781
    Octopole Moments (Debye-Ang^2)
       XXX    -234.8339    XXY      13.1114    XYY     -58.9868
       YYY      71.5167    XXZ      -4.9439    XYZ      -2.4965
       YYZ     -18.1938    XZZ     -71.8613    YZZ      29.0123
       ZZZ     -21.7732
    Hexadecapole Moments (Debye-Ang^3)
      XXXX   -6022.0229   XXXY     143.6769   XXYY   -1154.7596
      XYYY     165.7315   YYYY   -1093.5684   XXXZ    1478.5487
      XXYZ     -91.0323   XYYZ     453.9452   YYYZ    -313.2014
      XXZZ   -1677.7612   XYZZ      73.6748   YYZZ    -816.2134
      XZZZ    1457.6470   YZZZ    -280.9559   ZZZZ   -3892.4094
 -----------------------------------------------------------------
 Calculating analytic gradient of the SCF energy
 Gradient of SCF Energy
            1           2           3           4           5           6
    1   0.0000241  -0.0000006   0.0000035   0.0000126   0.0000379   0.0000081
    2   0.0000009   0.0000065   0.0000262   0.0000079   0.0000212   0.0000160
    3   0.0000201  -0.0000031   0.0000035   0.0000017   0.0000068   0.0000318
            7           8           9          10          11          12
    1   0.0000077   0.0000055   0.0000009  -0.0000144  -0.0000012  -0.0000122
    2   0.0000042  -0.0000042  -0.0000049   0.0000001  -0.0000078  -0.0000117
    3   0.0000117  -0.0000013   0.0000211   0.0000142   0.0000084  -0.0000025
           13          14          15          16          17          18
    1   0.0000156  -0.0000012  -0.0000134  -0.0000048  -0.0000062  -0.0000152
    2  -0.0000198   0.0000194  -0.0000034  -0.0000044   0.0000006  -0.0000109
    3  -0.0000008  -0.0000014  -0.0000018  -0.0000067  -0.0000187  -0.0000193
           19          20          21          22
    1  -0.0000073  -0.0000139  -0.0000124  -0.0000129
    2  -0.0000077  -0.0000097  -0.0000139  -0.0000043
    3  -0.0000199  -0.0000214  -0.0000081  -0.0000142
 Max gradient component =       3.786E-05
 RMS gradient           =       1.306E-05
 Gradient time:  CPU 266.98 s  wall 266.99 s
 Geometry Optimization Parameters
   NAtoms,    NIC,     NZ,  NCons,   NDum,   NFix, NCnnct, MaxDiis
       22     163      22       0       0       0       0       0

 Cartesian Hessian Update
 Hessian updated using BFGS update


** GEOMETRY OPTIMIZATION IN DELOCALIZED INTERNAL COORDINATES **
   Searching for a Minimum

   Optimization Cycle:  16

                       Coordinates (Angstroms)
     ATOM                X               Y               Z
      1  C         0.0191548995   -0.0152070803    0.0263243479
      2  C        -0.0302102702    0.4042656077    1.3648715184
      3  Cl        1.4541511883    0.8844713499    2.1447262961
      4  C        -1.2334583777    0.4413805550    2.0854533417
      5  Cl       -1.2662650905    0.9633609153    3.7409840454
      6  C        -2.4122708345    0.0470627585    1.4412853305
      7  Cl       -3.9451376629    0.0644474979    2.2733914340
      8  C        -2.3919118970   -0.3696102903    0.1169270140
      9  H        -3.3087092059   -0.6709014560   -0.3692185852
     10  C        -1.1873992065   -0.3958265998   -0.5714813900
     11  Cl       -1.2098895536   -0.9316389513   -2.2396732939
     12  C         1.3014436794   -0.0411959038   -0.7343304962
     13  C         2.1303150692   -1.1673154620   -0.7533710076
     14  Cl        1.6849212390   -2.6042875689    0.1491331308
     15  C         3.3178811731   -1.1915170144   -1.4785174736
     16  H         3.9416677389   -2.0743119942   -1.4775190029
     17  C         3.6799008107   -0.0616750361   -2.2016524884
     18  Cl        5.1724897669   -0.0828057511   -3.1238507809
     19  C         2.8828725596    1.0785953622   -2.2082008591
     20  H         3.1788605990    1.9497598598   -2.7777063753
     21  C         1.7025067190    1.0754186900   -1.4742426580
     22  H         1.0734597379    1.9578725570   -1.4744310988
   Point Group: c1    Number of degrees of freedom:    60


   Energy is  -3221.133628293

 Hessian updated using BFGS update

 60 Hessian modes will be used to form the next step
  Hessian Eigenvalues:
     0.001414    0.011940    0.018424    0.018539    0.020881    0.021510
     0.023486    0.023666    0.023863    0.023864    0.024084    0.024101
     0.024112    0.024115    0.024141    0.024142    0.024156    0.025164
     0.027155    0.089642    0.159623    0.160001    0.160082    0.160268
     0.196166    0.224620    0.227822    0.235118    0.236216    0.242536
     0.248020    0.249971    0.250022    0.251053    0.256641    0.286923
     0.292855    0.298337    0.301010    0.301484    0.301793    0.304608
     0.319487    0.354127    0.356669    0.356674    0.356727    0.368745
     0.417882    0.428870    0.429742    0.457764    0.461226    0.471162
     0.474264    0.476593    0.479059    0.483090    0.505690    0.543925

 Minimum search - taking simple RFO step
 Searching for Lamda that Minimizes Along All modes
 Value Taken    Lamda =   0.00000000
 Step Taken.  Stepsize is  0.002339

                             Maximum     Tolerance    Cnvgd?
         Gradient           0.000050      0.000300     YES
         Displacement       0.001826      0.001200      NO
         Energy change     -0.000000      0.000001     YES

 Final energy is   -3221.1336282927109     


 ******************************
 **  OPTIMIZATION CONVERGED  **
 ******************************

                       Coordinates (Angstroms)
     ATOM                X               Y               Z
      1  C         0.0191548995   -0.0152070803    0.0263243479
      2  C        -0.0302102702    0.4042656077    1.3648715184
      3  Cl        1.4541511883    0.8844713499    2.1447262961
      4  C        -1.2334583777    0.4413805550    2.0854533417
      5  Cl       -1.2662650905    0.9633609153    3.7409840454
      6  C        -2.4122708345    0.0470627585    1.4412853305
      7  Cl       -3.9451376629    0.0644474979    2.2733914340
      8  C        -2.3919118970   -0.3696102903    0.1169270140
      9  H        -3.3087092059   -0.6709014560   -0.3692185852
     10  C        -1.1873992065   -0.3958265998   -0.5714813900
     11  Cl       -1.2098895536   -0.9316389513   -2.2396732939
     12  C         1.3014436794   -0.0411959038   -0.7343304962
     13  C         2.1303150692   -1.1673154620   -0.7533710076
     14  Cl        1.6849212390   -2.6042875689    0.1491331308
     15  C         3.3178811731   -1.1915170144   -1.4785174736
     16  H         3.9416677389   -2.0743119942   -1.4775190029
     17  C         3.6799008107   -0.0616750361   -2.2016524884
     18  Cl        5.1724897669   -0.0828057511   -3.1238507809
     19  C         2.8828725596    1.0785953622   -2.2082008591
     20  H         3.1788605990    1.9497598598   -2.7777063753
     21  C         1.7025067190    1.0754186900   -1.4742426580
     22  H         1.0734597379    1.9578725570   -1.4744310988

Z-matrix Print:
$molecule
0 1
Cl
C  1 1.744162
C  2 1.403005 1 119.534704
C  3 1.400013 2 118.577888 1 -179.774532 0
C  4 1.388509 3 120.732620 2 -0.114300 0
H  5 1.080570 4 120.022740 3 -179.961068 0
C  5 1.387604 4 119.445119 3 0.094540 0
C  7 1.399291 5 122.100019 4 0.059876 0
C  8 1.491152 7 121.252743 5 -179.546385 0
C  9 1.398267 8 120.176659 7 88.269204 0
H  10 1.083709 9 118.938369 8 0.716966 0
C  10 1.389953 9 121.656554 8 -179.160328 0
H  12 1.082069 10 120.800436 9 179.865767 0
C  12 1.391227 10 118.826040 9 0.007621 0
C  14 1.389433 12 121.309753 10 -0.070648 0
H  15 1.080943 14 120.945854 12 -179.994318 0
C  15 1.391667 14 118.645401 12 0.116225 0
Cl 3 1.736180 2 120.923966 1 0.193991 0
Cl 4 1.744243 3 121.174990 2 179.909434 0
Cl 7 1.752274 5 117.836046 4 179.885480 0
Cl 17 1.754360 15 118.063753 14 179.767661 0
Cl 14 1.754628 12 119.652299 10 179.845926 0
$end


 --------------------------------------------------------------

                    Orbital Energies (a.u.)
 --------------------------------------------------------------

 Alpha MOs
 -- Occupied --
********-101.5797-101.5790-101.5776-101.5714-101.5707 -10.2821 -10.2798
-10.2792 -10.2753 -10.2669 -10.2642 -10.2399 -10.2273 -10.2237 -10.2144
-10.2142 -10.2100  -9.4951  -9.4943  -9.4937  -9.4923  -9.4862  -9.4852
 -7.2600  -7.2593  -7.2586  -7.2569  -7.2508  -7.2500  -7.2499  -7.2492
 -7.2491  -7.2486  -7.2484  -7.2477  -7.2471  -7.2466  -7.2409  -7.2405
 -7.2400  -7.2397  -0.9619  -0.9319  -0.9113  -0.9065  -0.8915  -0.8739
 -0.8506  -0.8384  -0.7985  -0.7723  -0.7566  -0.7389  -0.6565  -0.6460
 -0.6372  -0.6120  -0.5582  -0.5494  -0.5236  -0.5187  -0.4950  -0.4860
 -0.4710  -0.4659  -0.4619  -0.4583  -0.4379  -0.4357  -0.4210  -0.4049
 -0.4015  -0.3978  -0.3885  -0.3795  -0.3592  -0.3571  -0.3475  -0.3430
 -0.3381  -0.3372  -0.3314  -0.3289  -0.3216  -0.2819  -0.2795  -0.2694
 -0.2688
 -- Virtual --
 -0.0627  -0.0596  -0.0516  -0.0477  -0.0464  -0.0187  -0.0096  -0.0024
  0.0036   0.0077   0.0109   0.0139   0.0200   0.0263   0.0303   0.0416
  0.0437   0.0493   0.0519   0.0574   0.0608   0.0641   0.0697   0.0737
  0.0801   0.0832   0.0857   0.0900   0.0933   0.0939   0.0972   0.1032
  0.1042   0.1083   0.1104   0.1134   0.1155   0.1167   0.1190   0.1218
  0.1260   0.1282   0.1311   0.1321   0.1379   0.1390   0.1437   0.1445
  0.1496   0.1546   0.1566   0.1660   0.1668   0.1738   0.1759   0.1806
  0.1817   0.1841   0.1961   0.1983   0.2029   0.2061   0.2090   0.2139
  0.2159   0.2221   0.2284   0.2297   0.2359   0.2365   0.2433   0.2444
  0.2493   0.2524   0.2544   0.2593   0.2632   0.2655   0.2681   0.2716
  0.2770   0.2784   0.2814   0.2832   0.2884   0.2911   0.2970   0.2979
  0.3091   0.3140   0.3174   0.3245   0.3297   0.3406   0.3497   0.3596
  0.3724   0.3942   0.4051   0.4205   0.4356   0.4405   0.4416   0.4511
  0.4543   0.4568   0.4599   0.4610   0.4701   0.4786   0.4868   0.4918
  0.4939   0.4999   0.5041   0.5089   0.5168   0.5262   0.5327   0.5477
  0.5575   0.5614   0.5731   0.5766   0.5802   0.5809   0.5858   0.6030
  0.6050   0.6105   0.6127   0.6186   0.6276   0.6338   0.6425   0.6467
  0.6519   0.6602   0.6690   0.6816   0.6852   0.6972   0.7022   0.7085
  0.7171   0.7232   0.7439   0.7881   0.7926   0.7998   0.8040   0.8210
  0.8225   0.8305   0.8379   0.8389   0.8395   0.8425   0.8431   0.8451
  0.8490   0.8539   0.8546   0.8614   0.8662   0.8682   0.8785   0.8805
  0.8912   0.8963   0.8983   0.9026   0.9077   0.9145   0.9248   0.9255
  0.9323   0.9435   0.9474   0.9520   0.9548   0.9590   0.9623   0.9676
  0.9739   0.9812   0.9876   0.9996   1.0076   1.0175   1.0290   1.0364
  1.0498   1.0631   1.0756   1.0884   1.1113   1.1581   1.1729   1.1842
  1.1891   1.2093   1.2208   1.2347   1.2412   1.2453   1.2616   1.2635
  1.2735   1.2836   1.2970   1.3025   1.3190   1.3218   1.3489   1.3628
  1.3763   1.4178   1.4485   1.4656   1.4753   1.4869   1.5293   1.5489
  1.5556   1.5588   1.5790   1.5893   1.6029   1.6076   1.6351   1.6776
  1.6905   1.6974   1.7223   1.7501   1.7565   1.7775   1.7888   1.8169
  1.8235   1.8313   1.8466   1.8582   1.8792   1.9181   1.9255   1.9300
  1.9355   1.9690   1.9800   1.9978   2.0133   2.0316   2.0456   2.0536
  2.0766   2.1226   2.1319   2.1556   2.2066   2.2277   2.2317   2.2460
  2.2535   2.2612   2.2702   2.2762   2.2990   2.3082   2.3157   2.3372
  2.3500   2.3874   2.4084   2.4137   2.4252   2.4379   2.4496   2.4738
  2.4907   2.4961   2.5159   2.5204   2.5443   2.5519   2.5643   2.5898
  2.6072   2.6225   2.6602   2.6679   2.6878   2.6965   2.7067   2.7246
  2.7372   2.7484   2.7490   2.7591   2.7773   2.8051   2.8249   2.8283
  2.8340   2.8661   2.8910   2.9653   2.9812   3.0597   3.0884   3.0958
  3.1126   3.1282   3.1357   3.1454   3.1953   3.2164   3.2426   3.2744
  3.3238   3.3924   3.4299   3.5084   3.5528   3.6175   3.6749   3.7401
  3.7885   3.8342   3.9202   4.0184   4.0666   4.1272   4.3317   4.8001
  4.8123   9.7546   9.7731   9.7915   9.8084   9.8362   9.8572  23.3423
 23.5357  23.8121  23.8361  23.8661  23.9120  23.9371  23.9540  24.0518
 24.0643  24.0903  24.1445  25.7735  25.8120  25.8228  25.8553  25.9460
 25.9722  26.0994  26.1241  26.1513  26.2466  26.3459  26.3820  26.4970
 26.5890  26.6490  26.6744  26.7879  27.0381 215.7463 215.7655 215.7874
215.8079 215.8447 215.8664
 --------------------------------------------------------------

          Ground-State Mulliken Net Atomic Charges

     Atom                 Charge (a.u.)
  ----------------------------------------
      1 C                     0.007504
      2 C                    -1.266718
      3 Cl                    0.607196
      4 C                     0.757810
      5 Cl                    0.589428
      6 C                    -0.187652
      7 Cl                    0.568935
      8 C                    -0.650822
      9 H                     0.237420
     10 C                    -0.578650
     11 Cl                    0.455807
     12 C                     0.391087
     13 C                    -1.524247
     14 Cl                    0.405609
     15 C                    -0.226827
     16 H                     0.231357
     17 C                     0.521684
     18 Cl                    0.481804
     19 C                    -0.755636
     20 H                     0.201772
     21 C                    -0.463709
     22 H                     0.196850
  ----------------------------------------
  Sum of atomic charges =     0.000000

 -----------------------------------------------------------------
                    Cartesian Multipole Moments
 -----------------------------------------------------------------
    Charge (ESU x 10^10)
                -0.0000
    Dipole Moment (Debye)
         X      -0.5259      Y       0.9045      Z      -1.0310
       Tot       1.4689
    Quadrupole Moments (Debye-Ang)
        XX    -145.3767     XY       1.4340     YY    -142.3662
        XZ       1.8352     YZ      -2.8325     ZZ    -148.4781
    Octopole Moments (Debye-Ang^2)
       XXX    -234.8339    XXY      13.1114    XYY     -58.9868
       YYY      71.5167    XXZ      -4.9439    XYZ      -2.4965
       YYZ     -18.1938    XZZ     -71.8613    YZZ      29.0123
       ZZZ     -21.7732
    Hexadecapole Moments (Debye-Ang^3)
      XXXX   -6022.0229   XXXY     143.6769   XXYY   -1154.7596
      XYYY     165.7315   YYYY   -1093.5684   XXXZ    1478.5487
      XXYZ     -91.0323   XYYZ     453.9452   YYYZ    -313.2014
      XXZZ   -1677.7612   XYZZ      73.6748   YYZZ    -816.2134
      XZZZ    1457.6470   YZZZ    -280.9559   ZZZZ   -3892.4094
 -----------------------------------------------------------------
Archival summary:
1\1\november\OPT\ProcedureUnspecified\BasisUnspecified\l6124\taweetha\SatJan1104:49:412020SatJan1104:49:412020\0\\#,OPT,ProcedureUnspecified,BasisUnspecified,\\0,1\Cl\C,1,1.74416\C,2,1.403,1,119.535\C,3,1.40001,2,118.578,1,-179.775,0\C,4,1.38851,3,120.733,2,-0.1143,0\H,5,1.08057,4,120.023,3,-179.961,0\C,5,1.3876,4,119.445,3,0.0945396,0\C,7,1.39929,5,122.1,4,0.0598756,0\C,8,1.49115,7,121.253,5,-179.546,0\C,9,1.39827,8,120.177,7,88.2692,0\H,10,1.08371,9,118.938,8,0.716966,0\C,10,1.38995,9,121.657,8,-179.16,0\H,12,1.08207,10,120.8,9,179.866,0\C,12,1.39123,10,118.826,9,0.00762134,0\C,14,1.38943,12,121.31,10,-0.0706476,0\H,15,1.08094,14,120.946,12,-179.994,0\C,15,1.39167,14,118.645,12,0.116225,0\Cl,3,1.73618,2,120.924,1,0.193991,0\Cl,4,1.74424,3,121.175,2,179.909,0\Cl,7,1.75227,5,117.836,4,179.885,0\Cl,17,1.75436,15,118.064,14,179.768,0\Cl,14,1.75463,12,119.652,10,179.846,0\\\@

 Total job time:  16503.46s(wall), 16502.60s(cpu) 
 Sat Jan 11 04:49:41 2020

        *************************************************************
        *                                                           *
        *  Thank you very much for using Q-Chem.  Have a nice day.  *
        *                                                           *
        *************************************************************


 
User input: 2 of 2 
 
                  Welcome to Q-Chem
     A Quantum Leap Into The Future Of Chemistry


 Q-Chem 5.2 (devel), Q-Chem, Inc., Pleasanton, CA (2019)

 Yihan Shao,  Zhengting Gan,  E. Epifanovsky,  A. T. B. Gilbert,  M. Wormit,  
 J. Kussmann,  A. W. Lange,  A. Behn,  Jia Deng,  Xintian Feng,  D. Ghosh,  
 M. Goldey,  P. R. Horn,  L. D. Jacobson,  I. Kaliman,  T. Kus,  A. Landau,  
 Jie Liu,  E. I. Proynov,  R. M. Richard,  R. P. Steele,  E. J. Sundstrom,  
 H. L. Woodcock III,  P. M. Zimmerman,  D. Zuev,  B. Albrecht,  E. Alguire,  
 S. A. Baeppler,  D. Barton,  Z. Benda,  Y. A. Bernard,  E. J. Berquist,  
 K. B. Bravaya,  H. Burton,  D. Casanova,  Chun-Min Chang,  Yunqing Chen,  
 A. Chien,  K. D. Closser,  M. P. Coons,  S. Coriani,  S. Dasgupta,  
 A. L. Dempwolff,  M. Diedenhofen,  Hainam Do,  R. G. Edgar,  Po-Tung Fang,  
 S. Faraji,  S. Fatehi,  Qingguo Feng,  K. D. Fenk,  J. Fosso-Tande,  
 J. Gayvert,  Qinghui Ge,  A. Ghysels,  G. Gidofalvi,  J. Gomes,  
 J. Gonthier,  A. Gunina,  D. Hait,  M. W. D. Hanson-Heine,  
 P. H. P. Harbach,  A. W. Hauser,  M. F. Herbst,  J. E. Herr,  
 E. G. Hohenstein,  Z. C. Holden,  Kerwin Hui,  B. C. Huynh,  T.-C. Jagau,  
 Hyunjun Ji,  B. Kaduk,  K. Khistyaev,  Jaehoon Kim,  P. Klunzinger,  K. Koh,  
 D. Kosenkov,  L. Koulias,  T. Kowalczyk,  C. M. Krauter,  A. Kunitsa,  
 Ka Un Lao,  A. Laurent,  K. V. Lawler,  Joonho Lee,  D. Lefrancois,  
 S. Lehtola,  D. S. Levine,  Yi-Pei Li,  You-Sheng Lin,  Fenglai Liu,  
 E. Livshits,  A. Luenser,  P. Manohar,  E. Mansoor,  S. F. Manzer,  
 Shan-Ping Mao,  Yuezhi Mao,  N. Mardirossian,  A. V. Marenich,  
 T. Markovich,  L. A. Martinez-Martinez,  S. A. Maurer,  N. J. Mayhall,  
 S. C. McKenzie,  J.-M. Mewes,  P. Morgante,  A. F. Morrison,  
 J. W. Mullinax,  K. Nanda,  T. S. Nguyen-Beck,  R. Olivares-Amaya,  
 J. A. Parkhill,  Zheng Pei,  T. M. Perrine,  F. Plasser,  P. Pokhilko,  
 S. Prager,  A. Prociuk,  E. Ramos,  D. R. Rehn,  F. Rob,  M. Scheurer,  
 M. Schneider,  N. Sergueev,  S. M. Sharada,  S. Sharma,  D. W. Small,  
 T. Stauch,  T. Stein,  Yu-Chuan Su,  A. J. W. Thom,  A. Tkatchenko,  
 T. Tsuchimochi,  N. M. Tubman,  L. Vogt,  M. L. Vidal,  O. Vydrov,  
 M. A. Watson,  J. Wenzel,  M. de Wergifosse,  T. A. Wesolowski,  A. White,  
 J. Witte,  A. Yamada,  Jun Yang,  K. Yao,  S. Yeganeh,  S. R. Yost,  
 Zhi-Qiang You,  A. Zech,  Igor Ying Zhang,  Xing Zhang,  Yan Zhao,  
 Ying Zhu,  B. R. Brooks,  G. K. L. Chan,  C. J. Cramer,  M. S. Gordon,  
 W. J. Hehre,  A. Klamt,  M. W. Schmidt,  C. D. Sherrill,  D. G. Truhlar,  
 A. Aspuru-Guzik,  R. Baer,  A. T. Bell,  N. A. Besley,  Jeng-Da Chai,  
 A. E. DePrince, III,  R. A. DiStasio Jr.,  A. Dreuw,  B. D. Dunietz,  
 T. R. Furlani,  Chao-Ping Hsu,  Yousung Jung,  Jing Kong,  D. S. Lambrecht,  
 WanZhen Liang,  C. Ochsenfeld,  V. A. Rassolov,  L. V. Slipchenko,  
 J. E. Subotnik,  T. Van Voorhis,  J. M. Herbert,  A. I. Krylov,  
 P. M. W. Gill,  M. Head-Gordon

 Contributors to earlier versions of Q-Chem not listed above: 
 R. D. Adamson,  B. Austin,  J. Baker,  G. J. O. Beran,  K. Brandhorst,  
 S. T. Brown,  E. F. C. Byrd,  A. K. Chakraborty,  C.-L. Cheng,  
 Siu Hung Chien,  D. M. Chipman,  D. L. Crittenden,  H. Dachsel,  
 R. J. Doerksen,  A. D. Dutoi,  L. Fusti-Molnar,  W. A. Goddard III,  
 A. Golubeva-Zadorozhnaya,  S. R. Gwaltney,  G. Hawkins,  A. Heyden,  
 S. Hirata,  G. Kedziora,  F. J. Keil,  C. Kelley,  Jihan Kim,  R. A. King,  
 R. Z. Khaliullin,  P. P. Korambath,  W. Kurlancheek,  A. M. Lee,  M. S. Lee,  
 S. V. Levchenko,  Ching Yeh Lin,  D. Liotard,  R. C. Lochan,  I. Lotan,  
 P. E. Maslen,  N. Nair,  D. P. O'Neill,  D. Neuhauser,  E. Neuscamman,  
 C. M. Oana,  R. Olson,  B. Peters,  R. Peverati,  P. A. Pieniazek,  
 Y. M. Rhee,  J. Ritchie,  M. A. Rohrdanz,  E. Rosta,  N. J. Russ,  
 H. F. Schaefer III,  N. E. Schultz,  N. Shenvi,  A. C. Simmonett,  A. Sodt,  
 D. Stuck,  K. S. Thanthiriwatte,  V. Vanovschi,  Tao Wang,  A. Warshel,  
 C. F. Williams,  Q. Wu,  X. Xu,  W. Zhang

 Please cite Q-Chem as follows:
 Y. Shao et al., Mol. Phys. 113, 184-215 (2015)
 DOI: 10.1080/00268976.2014.952696

 Q-Chem 5.2.1 for Intel X86 EM64T Linux

 Parts of Q-Chem use Armadillo 8.300.2 (Tropical Shenanigans).
 http://arma.sourceforge.net/

 Q-Chem begins on Sat Jan 11 04:49:41 2020  

Host: 
0

     Scratch files written to /scratch/taweetham/qchem2802//
NAlpha2: 178
NElect   178
Mult     1
The previous job contains 0 fragments, simply inherited here

 Q-Chem warning in module libgen/rem_setup.C, line 2168:

 Setting Thresh to 1e-14


Checking the input file for inconsistencies... 	...done.

--------------------------------------------------------------
User input:
--------------------------------------------------------------

$MOLECULE
READ
$END

$REM
   JOB_TYPE 	FREQUENCY
   BASIS 	6-311++G**
   METHOD	B3LYP
   SCF_GUESS_ALWAYS     TRUE
   S2THRESH     15
   THRESH       15
   MEM_TOTAL    10000
$END

--------------------------------------------------------------
 ----------------------------------------------------------------
             Standard Nuclear Orientation (Angstroms)
    I     Atom           X                Y                Z
 ----------------------------------------------------------------
    1      C       0.3305683335    -0.2664394680     0.2243048891
    2      C       1.1992375746     0.8356670800     0.1946790547
    3      Cl      0.5135724254     2.4393907746     0.1888839769
    4      C       2.5931884399     0.6793604955     0.1648306312
    5      Cl      3.6452152012     2.0599940706     0.1272498877
    6      C       3.1218858523    -0.6169869196     0.1652607644
    7      Cl      4.8442516925    -0.8896742043     0.1267761267
    8      C       2.2850948763    -1.7245658439     0.1969728344
    9      H       2.7055344726    -2.7199860488     0.1975870258
   10      C       0.9101296314    -1.5400640046     0.2265345300
   11      Cl     -0.1062924480    -2.9669594336     0.2628733703
   12      C      -1.1494961172    -0.0899030613     0.2664930947
   13      C      -1.9199492394    -0.0027871378    -0.8972716511
   14      Cl     -1.1499062377    -0.0828988314    -2.4715632735
   15      C      -3.3029541325     0.1453883846    -0.8516882827
   16      H      -3.8766797093     0.2103003777    -1.7655061248
   17      C      -3.9258995508     0.2052747766     0.3888269287
   18      Cl     -5.6697417433     0.3866803289     0.4582849983
   19      C      -3.1949196653     0.1226109139     1.5696523130
   20      H      -3.6958122583     0.1697929147     2.5276468346
   21      C      -1.8147756049    -0.0241428576     1.4945926504
   22      H      -1.2363860240    -0.0916373712     2.4085592531
 ----------------------------------------------------------------
 Molecular Point Group                 C1    NOp =  1
 Largest Abelian Subgroup              C1    NOp =  1
 Nuclear Repulsion Energy =        2038.28502768 hartrees
 There are       89 alpha and       89 beta electrons
 Requested basis set is 6-311++G(d,p)
 There are 170 shells and 472 basis functions

 Total QAlloc Memory Limit  10000 MB
 Mega-Array Size       188 MB
 MEM_STATIC part       192 MB
 A cutoff of  1.0D-15 yielded  10928 shell pairs
 There are     92261 function pairs (     99192 Cartesian)
 Smallest overlap matrix eigenvalue = 1.72E-07
 Linear dependence detected in AO basis
 Number of orthogonalized atomic orbitals = 468
 Maximum deviation from orthogonality = 7.570E-10
 Guess from superposition of atomic densities
 Warning:  Energy on first SCF cycle will be non-variational
 SAD guess density has 178.000000 electrons

 -----------------------------------------------------------------------
  General SCF calculation program by
  Eric Jon Sundstrom, Paul Horn, Yuezhi Mao, Dmitri Zuev, Alec White,
  David Stuck, Shaama M.S., Shane Yost, Joonho Lee, David Small,
  Daniel Levine, Susi Lehtola, Hugh Burton, Evgeny Epifanovsky,
  Bang C. Huynh
 -----------------------------------------------------------------------
 Exchange:     0.2000 Hartree-Fock + 0.0800 Slater + 0.7200 B88
 Correlation:  0.1900 VWN1RPA + 0.8100 LYP
 Using SG-1 standard quadrature grid
 A restricted SCF calculation will be
 performed using DIIS
 SCF converges when DIIS error is below 1.0e-08
 ---------------------------------------
  Cycle       Energy         DIIS error
 ---------------------------------------
    1   -3225.3462183874      2.82e-02  
    2   -3221.0012792785      2.17e-03  
    3   -3220.9205712777      2.67e-03  
    4   -3221.1234210652      5.75e-04  
    5   -3221.1312393064      2.87e-04  
    6   -3221.1333937348      9.54e-05  
    7   -3221.1336111326      3.48e-05  
    8   -3221.1336428383      1.08e-05  
    9   -3221.1336458547      3.11e-06  
   10   -3221.1336461110      1.05e-06  
   11   -3221.1336461391      3.12e-07  
   12   -3221.1336461410      1.21e-07  
   13   -3221.1336461418      3.64e-08  
   14   -3221.1336461416      1.43e-08  
   15   -3221.1336461418      3.86e-09  Convergence criterion met
 ---------------------------------------
 SCF time:   CPU 764.60s  wall 764.00s 
 SCF   energy in the final basis set =    -3221.1336461418
 Total energy in the final basis set =    -3221.1336461418

 --------------------------------------------------------------

                    Orbital Energies (a.u.)
 --------------------------------------------------------------

 Alpha MOs
 -- Occupied --
********-101.5797-101.5790-101.5775-101.5715-101.5707 -10.2820 -10.2798
-10.2792 -10.2752 -10.2669 -10.2642 -10.2399 -10.2273 -10.2236 -10.2144
-10.2142 -10.2100  -9.4951  -9.4944  -9.4937  -9.4922  -9.4862  -9.4852
 -7.2599  -7.2594  -7.2586  -7.2570  -7.2509  -7.2500  -7.2498  -7.2493
 -7.2492  -7.2487  -7.2482  -7.2478  -7.2471  -7.2464  -7.2411  -7.2406
 -7.2401  -7.2398  -0.9619  -0.9319  -0.9113  -0.9065  -0.8915  -0.8739
 -0.8507  -0.8384  -0.7985  -0.7723  -0.7566  -0.7389  -0.6565  -0.6460
 -0.6372  -0.6120  -0.5583  -0.5494  -0.5236  -0.5187  -0.4950  -0.4860
 -0.4710  -0.4659  -0.4619  -0.4583  -0.4379  -0.4357  -0.4210  -0.4049
 -0.4015  -0.3978  -0.3885  -0.3795  -0.3592  -0.3571  -0.3475  -0.3430
 -0.3381  -0.3372  -0.3314  -0.3289  -0.3215  -0.2819  -0.2794  -0.2694
 -0.2688
 -- Virtual --
 -0.0627  -0.0596  -0.0515  -0.0477  -0.0464  -0.0188  -0.0095  -0.0024
  0.0036   0.0077   0.0109   0.0139   0.0200   0.0264   0.0303   0.0417
  0.0437   0.0492   0.0520   0.0575   0.0609   0.0641   0.0697   0.0737
  0.0800   0.0831   0.0857   0.0901   0.0934   0.0939   0.0971   0.1032
  0.1041   0.1083   0.1103   0.1133   0.1155   0.1168   0.1189   0.1218
  0.1261   0.1283   0.1310   0.1321   0.1379   0.1391   0.1438   0.1446
  0.1495   0.1547   0.1566   0.1662   0.1669   0.1737   0.1760   0.1806
  0.1818   0.1842   0.1960   0.1980   0.2029   0.2059   0.2087   0.2144
  0.2158   0.2220   0.2284   0.2297   0.2357   0.2367   0.2433   0.2444
  0.2493   0.2525   0.2544   0.2592   0.2634   0.2656   0.2681   0.2717
  0.2771   0.2785   0.2815   0.2832   0.2882   0.2912   0.2974   0.2979
  0.3090   0.3138   0.3171   0.3244   0.3294   0.3404   0.3497   0.3598
  0.3725   0.3940   0.4051   0.4206   0.4356   0.4407   0.4416   0.4512
  0.4543   0.4569   0.4601   0.4611   0.4704   0.4785   0.4867   0.4919
  0.4938   0.4998   0.5042   0.5089   0.5170   0.5262   0.5326   0.5478
  0.5577   0.5614   0.5731   0.5766   0.5803   0.5810   0.5859   0.6030
  0.6051   0.6104   0.6128   0.6188   0.6276   0.6338   0.6425   0.6464
  0.6519   0.6605   0.6690   0.6818   0.6851   0.6975   0.7021   0.7084
  0.7169   0.7232   0.7438   0.7880   0.7926   0.7998   0.8040   0.8210
  0.8226   0.8306   0.8380   0.8389   0.8395   0.8425   0.8431   0.8452
  0.8491   0.8540   0.8547   0.8614   0.8662   0.8681   0.8785   0.8806
  0.8912   0.8963   0.8983   0.9026   0.9077   0.9146   0.9248   0.9255
  0.9323   0.9435   0.9474   0.9520   0.9548   0.9590   0.9622   0.9677
  0.9740   0.9812   0.9876   0.9995   1.0075   1.0174   1.0290   1.0364
  1.0498   1.0631   1.0756   1.0884   1.1113   1.1581   1.1729   1.1842
  1.1891   1.2093   1.2209   1.2346   1.2412   1.2453   1.2616   1.2635
  1.2735   1.2834   1.2970   1.3025   1.3190   1.3218   1.3488   1.3627
  1.3764   1.4178   1.4486   1.4656   1.4753   1.4869   1.5293   1.5489
  1.5556   1.5588   1.5790   1.5893   1.6029   1.6076   1.6351   1.6776
  1.6905   1.6975   1.7222   1.7501   1.7565   1.7775   1.7888   1.8170
  1.8235   1.8313   1.8466   1.8582   1.8792   1.9181   1.9255   1.9300
  1.9355   1.9690   1.9800   1.9978   2.0133   2.0316   2.0457   2.0535
  2.0765   2.1226   2.1319   2.1555   2.2066   2.2276   2.2317   2.2460
  2.2535   2.2613   2.2703   2.2763   2.2990   2.3082   2.3157   2.3372
  2.3500   2.3875   2.4084   2.4136   2.4252   2.4379   2.4497   2.4737
  2.4906   2.4960   2.5160   2.5205   2.5442   2.5519   2.5643   2.5898
  2.6073   2.6225   2.6602   2.6679   2.6878   2.6966   2.7067   2.7246
  2.7372   2.7485   2.7490   2.7590   2.7773   2.8051   2.8249   2.8283
  2.8340   2.8661   2.8910   2.9653   2.9812   3.0597   3.0884   3.0958
  3.1127   3.1282   3.1357   3.1455   3.1953   3.2164   3.2427   3.2744
  3.3238   3.3924   3.4299   3.5084   3.5528   3.6175   3.6749   3.7401
  3.7885   3.8342   3.9202   4.0184   4.0666   4.1272   4.3317   4.8001
  4.8123   9.7546   9.7731   9.7914   9.8084   9.8361   9.8573  23.3423
 23.5357  23.8121  23.8361  23.8661  23.9120  23.9372  23.9541  24.0517
 24.0643  24.0903  24.1445  25.7736  25.8122  25.8229  25.8553  25.9461
 25.9723  26.0993  26.1246  26.1514  26.2467  26.3460  26.3818  26.4969
 26.5892  26.6491  26.6743  26.7878  27.0381 215.7463 215.7655 215.7874
215.8079 215.8446 215.8664
 --------------------------------------------------------------

          Ground-State Mulliken Net Atomic Charges

     Atom                 Charge (a.u.)
  ----------------------------------------
      1 C                    -0.009413
      2 C                    -1.262294
      3 Cl                    0.606308
      4 C                     0.758753
      5 Cl                    0.588972
      6 C                    -0.189818
      7 Cl                    0.569314
      8 C                    -0.650705
      9 H                     0.237127
     10 C                    -0.561684
     11 Cl                    0.452804
     12 C                     0.390271
     13 C                    -1.516797
     14 Cl                    0.406770
     15 C                    -0.228916
     16 H                     0.231150
     17 C                     0.519426
     18 Cl                    0.482048
     19 C                    -0.758180
     20 H                     0.201682
     21 C                    -0.464030
     22 H                     0.197213
  ----------------------------------------
  Sum of atomic charges =     0.000000

 -----------------------------------------------------------------
                    Cartesian Multipole Moments
 -----------------------------------------------------------------
    Charge (ESU x 10^10)
                -0.0000
    Dipole Moment (Debye)
         X      -0.1178      Y      -0.7624      Z       1.2514
       Tot       1.4701
    Quadrupole Moments (Debye-Ang)
        XX    -148.7421     XY      -3.0072     YY    -145.5547
        XZ      -1.0504     YZ      -0.3283     ZZ    -140.9304
    Octopole Moments (Debye-Ang^2)
       XXX      29.3098    XXY      -5.6107    XYY      15.8297
       YYY       4.9095    XXZ      -7.4217    XYZ       0.0023
       YYZ      -4.0744    XZZ     -11.4107    YZZ       3.2946
       ZZZ       2.9050
    Hexadecapole Moments (Debye-Ang^3)
      XXXX   -8028.4796   XXXY       7.8536   XXYY   -1623.9570
      XYYY      16.8801   YYYY   -1871.4030   XXXZ      30.1353
      XXYZ      -3.4236   XYYZ       5.1903   YYYZ       0.1208
      XXZZ   -1440.5841   XYZZ       3.0963   YYZZ    -493.8738
      XZZZ     -27.1166   YZZZ       2.6834   ZZZZ    -882.4812
 -----------------------------------------------------------------
 Calculating MO derivatives via CPSCF
    1     0    69    0.0185629  
    2     0    69    0.0054405  
    3     0    69    0.0006453  
    4     1    68    0.0000562  
    5    59    10    0.0000041  
    6    69     0    0.0000003  Converged
 Time for AOints: 1275.0 s (CPU) 1275.0 s (wall)
 ------------------------------------------------------------------------------
                     AOints        : Timing summary (seconds)
 ------------------------------------------------------------------------------
     job step          cpu (% of tot)      sys (% of tot)     wall (% of tot)
 ------------------------------------------------------------------------------
  AOints            0.1275E+04 ( 9.9)   0.1000E-04 ( 3.0)   0.1275E+04 ( 9.9)
 ------------------------------------------------------------------------------
   Grand Totals     0.1285E+05          0.3350E-03          0.1285E+05
 ------------------------------------------------------------------------------
 Polarizability Matrix (a.u.)
            1           2           3
    1-304.8218118   1.0526683   9.3997401
    2   1.0526683-192.6296494   0.2835753
    3   9.3997401   0.2835753-159.1674151
 Calculating analytic Hessian of the SCF energy

 Direct stationary perturbation theory relativistic correction:

 rels  =       4.761621445384
 relv  =     -18.355675365178
 rel2e =       5.049900951194
 E_rel =      -8.544152968601

 Hessian of the SCF Energy
            1           2           3           4           5           6
    1   0.6401183  -0.0106326  -0.0100639  -0.1861861  -0.1200320   0.0032445
    2  -0.0106326   0.6104755  -0.0049823  -0.0595556  -0.2075408   0.0022775
    3  -0.0100639  -0.0049823   0.1687151   0.0030806   0.0034871  -0.0584825
    4  -0.1861861  -0.0595556   0.0030806   0.5892972   0.0389419  -0.0099082
    5  -0.1200320  -0.2075408   0.0034871   0.0389419   0.5071571  -0.0048460
    6   0.0032445   0.0022775  -0.0584825  -0.0099082  -0.0048460   0.1140295
    7   0.0063177  -0.0056107  -0.0000382  -0.0566766   0.0406657   0.0003219
    8   0.0138630  -0.0431224   0.0003868   0.0441734  -0.1384533   0.0005553
    9   0.0000033   0.0007259   0.0045866  -0.0000920   0.0009979  -0.0223055
   10  -0.0334998  -0.0664200   0.0014296  -0.2872522   0.0507735   0.0041598
   11  -0.0157132   0.0428507  -0.0002892  -0.0120955  -0.0973751   0.0009891
   12   0.0010458   0.0013358   0.0046269   0.0054163  -0.0007935  -0.0541730
   13  -0.0022288   0.0045213   0.0000717  -0.0248580  -0.0317228   0.0009891
   14   0.0009986   0.0016836  -0.0000127  -0.0105478  -0.0120337   0.0005443
   15   0.0001182  -0.0001256   0.0036243   0.0007277   0.0008593   0.0024452
   16   0.0004121  -0.0084763   0.0001948  -0.0134818   0.0298878  -0.0001023
   17  -0.0072438  -0.0681692   0.0009253   0.0894983   0.0187191  -0.0027802
   18  -0.0000688   0.0009156  -0.0002475  -0.0003568  -0.0009323   0.0032556
   19  -0.0018863   0.0012201   0.0002268   0.0028706   0.0014775  -0.0000054
   20   0.0002407   0.0011828  -0.0000712  -0.0026763  -0.0036480   0.0001644
   21   0.0000330  -0.0000580  -0.0009150  -0.0000002   0.0000539   0.0037395
   22  -0.0120482   0.0763060  -0.0004789  -0.0584884  -0.0237310   0.0021292
   23   0.0319850   0.0184016  -0.0006136  -0.0234668  -0.0093202   0.0005684
   24   0.0000231  -0.0019705   0.0064924   0.0016164   0.0007686   0.0002597
   25  -0.0050114  -0.0006259   0.0002381  -0.0009283  -0.0007976   0.0000054
   26  -0.0001392   0.0013383   0.0000351  -0.0006359   0.0002523  -0.0000063
   27   0.0002383   0.0000710   0.0050491   0.0000459  -0.0000045  -0.0010668
   28  -0.1484377   0.0480522   0.0014746   0.0643603   0.0137357  -0.0020332
   29   0.1076289  -0.2550807   0.0005384  -0.0455837  -0.0626098   0.0024152
   30   0.0007518   0.0015062  -0.0601964  -0.0015484  -0.0000629   0.0068156
   31   0.0020744  -0.0023633  -0.0001306  -0.0014625   0.0012642   0.0001609
   32  -0.0242751  -0.0353736   0.0008061   0.0050815   0.0002531  -0.0001505
   33   0.0004930   0.0003277   0.0039543   0.0001736   0.0000859   0.0037290
   34  -0.2156723   0.0176016   0.0025635  -0.0255689  -0.0084752   0.0018195
   35   0.0167027  -0.0779638  -0.0001767  -0.0232526   0.0076022  -0.0002312
   36   0.0035069  -0.0000539  -0.0774878   0.0005465   0.0008656   0.0036208
   37  -0.0229621   0.0029296  -0.0254920  -0.0004667   0.0031910  -0.0003218
   38   0.0032612   0.0025468   0.0028289  -0.0005465  -0.0012164   0.0016596
   39  -0.0085126   0.0009485   0.0059089   0.0030303  -0.0011587  -0.0010880
   40  -0.0016821  -0.0001324  -0.0023625   0.0002981  -0.0000784  -0.0012695
   41  -0.0000980  -0.0022871   0.0003684  -0.0006193  -0.0001783  -0.0003773
   42   0.0027646  -0.0002968  -0.0008207  -0.0011008   0.0007317  -0.0007412
   43   0.0011531   0.0005028  -0.0024886  -0.0004765   0.0005707   0.0001582
   44   0.0005786   0.0055057   0.0002983   0.0009578  -0.0004459  -0.0001477
   45  -0.0021424   0.0001157  -0.0041273  -0.0000714   0.0009249  -0.0000661
   46  -0.0002156   0.0000436  -0.0011752  -0.0001289   0.0003177  -0.0000016
   47   0.0000386   0.0003014   0.0001195   0.0001151   0.0001143  -0.0001002
   48   0.0002082  -0.0000202   0.0003264   0.0000186  -0.0000131   0.0000207
   49  -0.0009528  -0.0000122   0.0000081   0.0002869  -0.0002629   0.0000748
   50  -0.0000110  -0.0008088   0.0000090  -0.0002677   0.0002061   0.0000501
   51  -0.0006543   0.0000816  -0.0018495   0.0000410  -0.0000652   0.0002507
   52   0.0013700  -0.0001310   0.0000715  -0.0003922   0.0005200  -0.0000097
   53  -0.0002053  -0.0005217  -0.0000117  -0.0000087  -0.0000732   0.0000323
   54  -0.0000242  -0.0000058   0.0002496   0.0000150   0.0000001   0.0000079
   55   0.0026674   0.0004348   0.0025883  -0.0004900   0.0006762  -0.0002681
   56   0.0004933   0.0065543  -0.0002143   0.0010738  -0.0004979  -0.0003733
   57   0.0022386  -0.0000327  -0.0039066   0.0001873  -0.0006043   0.0000357
   58  -0.0001529   0.0000098   0.0011111  -0.0001527   0.0003162  -0.0000024
   59   0.0000276   0.0001426  -0.0001122   0.0000748   0.0001114   0.0000266
   60  -0.0000493   0.0000039   0.0001090  -0.0000063  -0.0000475  -0.0000100
   61  -0.0240674   0.0027879   0.0286837  -0.0000999   0.0030909   0.0006889
   62   0.0030128   0.0036161  -0.0032040   0.0000537  -0.0016554  -0.0004818
   63   0.0084073  -0.0008461   0.0035347  -0.0023129  -0.0004207  -0.0003037
   64   0.0009075  -0.0004444   0.0004877  -0.0000033  -0.0003182   0.0001629
   65  -0.0004846  -0.0037277  -0.0001116  -0.0007177   0.0006383   0.0002090
   66  -0.0015564   0.0000840   0.0008636   0.0004911   0.0001701   0.0000310
            7           8           9          10          11          12
    1   0.0063177   0.0138630   0.0000033  -0.0334998  -0.0157132   0.0010458
    2  -0.0056107  -0.0431224   0.0007259  -0.0664200   0.0428507   0.0013358
    3  -0.0000382   0.0003868   0.0045866   0.0014296  -0.0002892   0.0046269
    4  -0.0566766   0.0441734  -0.0000920  -0.2872522  -0.0120955   0.0054163
    5   0.0406657  -0.1384533   0.0009979   0.0507735  -0.0973751  -0.0007935
    6   0.0003219   0.0005553  -0.0223055   0.0041598   0.0009891  -0.0541730
    7   0.0795450  -0.0637928  -0.0006877  -0.0152214   0.0333924  -0.0000385
    8  -0.0637928   0.2033133  -0.0013600   0.0110649  -0.0232112   0.0001021
    9  -0.0006877  -0.0013600   0.0107059   0.0004417  -0.0005401   0.0032990
   10  -0.0152214   0.0110649   0.0004417   0.5656856  -0.0380281  -0.0101731
   11   0.0333924  -0.0232112  -0.0005401  -0.0380281   0.5554947  -0.0038914
   12  -0.0000385   0.0001021   0.0032990  -0.0101731  -0.0038914   0.1040851
   13  -0.0078667  -0.0024453   0.0001929  -0.0859097  -0.0625517   0.0018829
   14   0.0051134   0.0033805  -0.0001763  -0.0624471  -0.1222887   0.0025018
   15   0.0001048   0.0000147  -0.0007916   0.0020094   0.0026473  -0.0208454
   16  -0.0029986  -0.0000717   0.0001734  -0.1238640   0.1006852   0.0007978
   17  -0.0041907   0.0032446   0.0002482   0.0375576  -0.2696399   0.0012800
   18   0.0001933   0.0000233   0.0037602   0.0012802  -0.0000990  -0.0540013
   19  -0.0010486   0.0007970   0.0000256  -0.0316146   0.0045842   0.0007606
   20   0.0014116  -0.0004722  -0.0000347   0.0277291  -0.0043903  -0.0005824
   21   0.0000214  -0.0000216   0.0000839   0.0005366  -0.0000610   0.0029692
   22   0.0004309   0.0014125  -0.0001706   0.0587057  -0.0409845  -0.0008028
   23   0.0013168  -0.0021562  -0.0000413   0.0096396  -0.0509431   0.0004946
   24  -0.0000420   0.0000071  -0.0009149  -0.0013393   0.0014634   0.0056030
   25   0.0000845   0.0000366  -0.0000048  -0.0019137  -0.0020792   0.0001877
   26  -0.0000062   0.0000883   0.0000005  -0.0029522  -0.0010759   0.0001540
   27  -0.0000063  -0.0000268  -0.0000589   0.0001908   0.0001516   0.0050665
   28  -0.0017445  -0.0051289   0.0003031  -0.0469739   0.0358703   0.0006634
   29  -0.0016358   0.0024600  -0.0000946   0.0348155  -0.0265019  -0.0006895
   30   0.0001614   0.0002032   0.0037976   0.0011324  -0.0007075  -0.0015067
   31   0.0003408  -0.0001270  -0.0000236   0.0013591  -0.0013019  -0.0000617
   32  -0.0003471  -0.0020396   0.0000203  -0.0004923   0.0001975  -0.0000233
   33  -0.0000135   0.0000474   0.0001209  -0.0001327   0.0000661  -0.0006006
   34  -0.0020899   0.0028208  -0.0001709   0.0008564  -0.0023547   0.0003908
   35  -0.0036155  -0.0022099   0.0006481  -0.0016406  -0.0031006   0.0002820
   36  -0.0000150  -0.0003353  -0.0022643   0.0000439  -0.0001272   0.0055618
   37   0.0001957  -0.0012977  -0.0008254  -0.0004811   0.0000508   0.0008870
   38  -0.0016411  -0.0005709  -0.0007813   0.0002156  -0.0001749  -0.0001079
   39   0.0001006   0.0007648  -0.0002358   0.0001497   0.0001310  -0.0001739
   40  -0.0001188   0.0002168  -0.0000482   0.0004134   0.0001490   0.0001550
   41   0.0000194   0.0002764  -0.0000871   0.0001248  -0.0001387   0.0000870
   42   0.0001551  -0.0000967   0.0003216   0.0001265  -0.0000970  -0.0000537
   43   0.0003456  -0.0000367   0.0002872   0.0000595   0.0001538   0.0000869
   44   0.0000598   0.0000248   0.0000503  -0.0000104   0.0001909   0.0000145
   45   0.0001674  -0.0003917  -0.0001947  -0.0000406   0.0001135   0.0002150
   46   0.0000481  -0.0001294  -0.0000272  -0.0000159   0.0000170   0.0000604
   47  -0.0000016  -0.0001223   0.0000390  -0.0000011   0.0000104  -0.0000358
   48  -0.0000127   0.0000038   0.0000046  -0.0000150  -0.0000191  -0.0000390
   49  -0.0000178  -0.0000256  -0.0000223  -0.0001361  -0.0004861  -0.0000190
   50   0.0002237   0.0000879  -0.0000315   0.0000308   0.0000368   0.0000005
   51  -0.0000693   0.0000217   0.0002754   0.0000249   0.0000132   0.0000606
   52  -0.0001001  -0.0001772   0.0000039   0.0001492   0.0002833   0.0000017
   53  -0.0000057   0.0000373  -0.0000177  -0.0000170  -0.0000482  -0.0000163
   54   0.0000074   0.0000019  -0.0000050  -0.0000057  -0.0000061  -0.0000181
   55   0.0004369  -0.0000289  -0.0003184  -0.0000398   0.0001440  -0.0000231
   56   0.0000171   0.0000245   0.0001526   0.0000074   0.0001931   0.0002582
   57  -0.0001638   0.0002924  -0.0002397   0.0000064  -0.0000465   0.0001891
   58   0.0000545  -0.0001296   0.0000258   0.0000065   0.0000417  -0.0000657
   59  -0.0000034  -0.0001152   0.0000045   0.0000012   0.0000059   0.0000295
   60   0.0000105   0.0000150  -0.0000011   0.0000025  -0.0000043  -0.0000193
   61   0.0001395  -0.0011124   0.0008684  -0.0002256   0.0002923  -0.0011026
   62  -0.0015635  -0.0002630   0.0003106   0.0001086   0.0000046  -0.0003709
   63  -0.0001864  -0.0002500   0.0000901   0.0001091   0.0001049  -0.0001792
   64  -0.0000564   0.0001185   0.0000659  -0.0000976  -0.0000818  -0.0000486
   65   0.0001937  -0.0002022  -0.0000331  -0.0000558  -0.0001027  -0.0000279
   66   0.0000305   0.0000430  -0.0000351   0.0000651   0.0002046  -0.0000701
           13          14          15          16          17          18
    1  -0.0022288   0.0009986   0.0001182   0.0004121  -0.0072438  -0.0000688
    2   0.0045213   0.0016836  -0.0001256  -0.0084763  -0.0681692   0.0009156
    3   0.0000717  -0.0000127   0.0036243   0.0001948   0.0009253  -0.0002475
    4  -0.0248580  -0.0105478   0.0007277  -0.0134818   0.0894983  -0.0003568
    5  -0.0317228  -0.0120337   0.0008593   0.0298878   0.0187191  -0.0009323
    6   0.0009891   0.0005443   0.0024452  -0.0001023  -0.0027802   0.0032556
    7  -0.0078667   0.0051134   0.0001048  -0.0029986  -0.0041907   0.0001933
    8  -0.0024453   0.0033805   0.0000147  -0.0000717   0.0032446   0.0000233
    9   0.0001929  -0.0001763  -0.0007916   0.0001734   0.0002482   0.0037602
   10  -0.0859097  -0.0624471   0.0020094  -0.1238640   0.0375576   0.0012802
   11  -0.0625517  -0.1222887   0.0026473   0.1006852  -0.2696399  -0.0000990
   12   0.0018829   0.0025018  -0.0208454   0.0007978   0.0012800  -0.0540013
   13   0.1220711   0.0906140  -0.0032562  -0.0021888  -0.0046135   0.0001950
   14   0.0906140   0.1733753  -0.0038388  -0.0268966  -0.0354025   0.0010152
   15  -0.0032562  -0.0038388   0.0104240   0.0003385   0.0004680   0.0027074
   16  -0.0021888  -0.0268966   0.0003385   0.5150023   0.0288849  -0.0100913
   17  -0.0046135  -0.0354025   0.0004680   0.0288849   0.6265984  -0.0060095
   18   0.0001950   0.0010152   0.0027074  -0.0100913  -0.0060095   0.1121701
   19   0.0017241   0.0001333  -0.0000581  -0.1593257   0.0196701   0.0029381
   20   0.0069987  -0.0053297  -0.0001238   0.0157920  -0.0415228  -0.0000701
   21  -0.0001313   0.0000422  -0.0009038   0.0030284  -0.0001876  -0.0227713
   22   0.0004307   0.0057523   0.0000146  -0.1773593  -0.0681295   0.0036142
   23   0.0015543  -0.0016419  -0.0000014  -0.1341045  -0.2627020   0.0052020
   24   0.0000388  -0.0001047   0.0037060   0.0044449   0.0037532  -0.0566215
   25  -0.0000266  -0.0013949   0.0000209   0.0091343  -0.0191929   0.0000561
   26  -0.0000131  -0.0007791   0.0000057   0.0104118  -0.0178552  -0.0000447
   27   0.0000045   0.0000482   0.0002946  -0.0002999   0.0006633   0.0029051
   28   0.0000991  -0.0001444   0.0000004  -0.0442458  -0.0769171   0.0021761
   29   0.0001012   0.0005582   0.0000186  -0.0170361   0.0455301  -0.0000263
   30   0.0000379   0.0000448  -0.0006498   0.0013464   0.0018969   0.0055544
   31  -0.0006609  -0.0011005   0.0000217  -0.0011860   0.0048865   0.0000852
   32  -0.0010481  -0.0012980   0.0000506   0.0012490   0.0020434  -0.0000027
   33   0.0000144   0.0000352  -0.0002572   0.0000966  -0.0002118   0.0042135
   34  -0.0000199   0.0004154  -0.0000416  -0.0007649   0.0000863  -0.0000756
   35  -0.0014112  -0.0002931   0.0000206  -0.0002718  -0.0012645   0.0001016
   36  -0.0001270  -0.0000936   0.0002377   0.0001902  -0.0000095  -0.0010459
   37  -0.0001809  -0.0000812   0.0000865   0.0002555  -0.0000636  -0.0002764
   38  -0.0000423   0.0000091  -0.0000664  -0.0000155   0.0002010  -0.0000920
   39   0.0007277   0.0004760   0.0000044  -0.0003735   0.0002077   0.0001594
   40   0.0000545  -0.0000140  -0.0000213   0.0000138   0.0000026   0.0001236
   41  -0.0000384   0.0000049   0.0000024   0.0000004   0.0001135  -0.0000106
   42  -0.0002464  -0.0001655  -0.0000219   0.0000549  -0.0000485   0.0000466
   43  -0.0000974  -0.0001281  -0.0000258   0.0002103  -0.0000560   0.0000035
   44   0.0001165   0.0000474  -0.0000173  -0.0000092   0.0000195   0.0000057
   45  -0.0000399  -0.0000516   0.0000234   0.0000024  -0.0000417  -0.0000726
   46  -0.0000364  -0.0000315   0.0000051   0.0000299  -0.0000183  -0.0000222
   47  -0.0000002  -0.0000067   0.0000087  -0.0000036  -0.0000143   0.0000104
   48   0.0000039   0.0000068   0.0000010   0.0000013   0.0000037   0.0000083
   49   0.0003386   0.0003143  -0.0000114  -0.0005603   0.0001987   0.0000243
   50  -0.0000620  -0.0000607  -0.0000020   0.0000553  -0.0000134  -0.0000101
   51   0.0000060   0.0000028  -0.0000363   0.0000090   0.0000047   0.0000023
   52  -0.0003530  -0.0002831   0.0000113   0.0004962  -0.0001861  -0.0000214
   53   0.0000266   0.0000360   0.0000008  -0.0000550   0.0000093   0.0000044
   54   0.0000094   0.0000076   0.0000011  -0.0000160   0.0000037  -0.0000023
   55  -0.0001141  -0.0001341   0.0000284   0.0002208  -0.0000634  -0.0000066
   56   0.0001712   0.0000649  -0.0000143  -0.0000079   0.0000397  -0.0000120
   57  -0.0000525  -0.0000256   0.0000218   0.0000687  -0.0000019  -0.0000731
   58  -0.0000467  -0.0000437  -0.0000027   0.0000468  -0.0000261   0.0000241
   59  -0.0000049  -0.0000087  -0.0000056  -0.0000052  -0.0000069  -0.0000046
   60   0.0000082   0.0000054   0.0000029  -0.0000188   0.0000049   0.0000085
   61  -0.0001615  -0.0001294  -0.0000681   0.0002339  -0.0001186   0.0001728
   62  -0.0000625   0.0000662   0.0001010  -0.0000078   0.0000931   0.0000377
   63  -0.0002928  -0.0001997   0.0000133   0.0000587  -0.0001071   0.0000734
   64   0.0000310   0.0000352  -0.0000026  -0.0000728   0.0000314   0.0000347
   65  -0.0000878  -0.0000831  -0.0000027  -0.0000052  -0.0000252   0.0000008
   66  -0.0000363  -0.0000616  -0.0000010   0.0000945  -0.0000569  -0.0000306
           19          20          21          22          23          24
    1  -0.0018863   0.0002407   0.0000330  -0.0120482   0.0319850   0.0000231
    2   0.0012201   0.0011828  -0.0000580   0.0763060   0.0184016  -0.0019705
    3   0.0002268  -0.0000712  -0.0009150  -0.0004789  -0.0006136   0.0064924
    4   0.0028706  -0.0026763  -0.0000002  -0.0584884  -0.0234668   0.0016164
    5   0.0014775  -0.0036480   0.0000539  -0.0237310  -0.0093202   0.0007686
    6  -0.0000054   0.0001644   0.0037395   0.0021292   0.0005684   0.0002597
    7  -0.0010486   0.0014116   0.0000214   0.0004309   0.0013168  -0.0000420
    8   0.0007970  -0.0004722  -0.0000216   0.0014125  -0.0021562   0.0000071
    9   0.0000256  -0.0000347   0.0000839  -0.0001706  -0.0000413  -0.0009149
   10  -0.0316146   0.0277291   0.0005366   0.0587057   0.0096396  -0.0013393
   11   0.0045842  -0.0043903  -0.0000610  -0.0409845  -0.0509431   0.0014634
   12   0.0007606  -0.0005824   0.0029692  -0.0008028   0.0004946   0.0056030
   13   0.0017241   0.0069987  -0.0001313   0.0004307   0.0015543   0.0000388
   14   0.0001333  -0.0053297   0.0000422   0.0057523  -0.0016419  -0.0001047
   15  -0.0000581  -0.0001238  -0.0009038   0.0000146  -0.0000014   0.0037060
   16  -0.1593257   0.0157920   0.0030284  -0.1773593  -0.1341045   0.0044449
   17   0.0196701  -0.0415228  -0.0001876  -0.0681295  -0.2627020   0.0037532
   18   0.0029381  -0.0000701  -0.0227713   0.0036142   0.0052020  -0.0566215
   19   0.2313684  -0.0271809  -0.0048448  -0.0448539   0.0026503   0.0011648
   20  -0.0271809   0.0492781   0.0001577  -0.0204175   0.0061346   0.0004650
   21  -0.0048448   0.0001577   0.0116581   0.0014213  -0.0000485   0.0045055
   22  -0.0448539  -0.0204175   0.0014213   0.6805761  -0.0347906  -0.0128191
   23   0.0026503   0.0061346  -0.0000485  -0.0347906   0.7389917  -0.0055689
   24   0.0011648   0.0004650   0.0045055  -0.0128191  -0.0055689   0.1191175
   25   0.0004711  -0.0012079  -0.0000734  -0.0986080   0.1060863   0.0004185
   26   0.0008670   0.0011589  -0.0000567   0.1057782  -0.3032001   0.0004078
   27  -0.0000891  -0.0000143  -0.0027968   0.0004204   0.0003426  -0.0332560
   28   0.0042770  -0.0001371  -0.0000413  -0.3226161   0.0750755   0.0052527
   29  -0.0035812  -0.0023932   0.0001698   0.0103474  -0.1181581   0.0003250
   30   0.0000081   0.0000558   0.0045324   0.0053623  -0.0014833  -0.0588216
   31  -0.0015460  -0.0006225   0.0000507  -0.0271875  -0.0372151   0.0010449
   32  -0.0007814  -0.0001287   0.0000255  -0.0126041  -0.0107370   0.0003874
   33   0.0000625   0.0000237   0.0000808   0.0010313   0.0010751   0.0045090
   34   0.0008901  -0.0001405  -0.0000231   0.0016713   0.0005941   0.0002434
   35   0.0000176   0.0001656  -0.0000040   0.0012660  -0.0047605  -0.0001951
   36  -0.0000124  -0.0000058  -0.0001591  -0.0000889   0.0005671   0.0055079
   37  -0.0003606   0.0000598   0.0000102  -0.0005169   0.0003479   0.0008684
   38   0.0000337   0.0000082   0.0000229  -0.0000461  -0.0001513  -0.0000426
   39   0.0006245  -0.0001025  -0.0000497   0.0004487  -0.0010314  -0.0002753
   40  -0.0000666   0.0000120  -0.0000072   0.0002958  -0.0002347   0.0000692
   41   0.0000075  -0.0000031  -0.0000063  -0.0002062  -0.0000747  -0.0000415
   42  -0.0002395   0.0000349   0.0000139  -0.0000000   0.0003614   0.0000071
   43  -0.0002066   0.0000319  -0.0000016  -0.0000293   0.0001095   0.0000587
   44   0.0000165  -0.0000129  -0.0000123  -0.0000021   0.0002955   0.0000338
   45  -0.0001828   0.0000314   0.0000077  -0.0000387   0.0000326   0.0002532
   46  -0.0000623   0.0000092   0.0000006  -0.0000261   0.0000546   0.0000684
   47   0.0000060  -0.0000056  -0.0000010   0.0000045  -0.0000157   0.0000101
   48   0.0000186  -0.0000038  -0.0000002  -0.0000071   0.0000113  -0.0000339
   49   0.0005577  -0.0001057  -0.0000070   0.0002021  -0.0000681  -0.0000213
   50  -0.0000606   0.0000100   0.0000082  -0.0000315  -0.0000679  -0.0000055
   51   0.0000063  -0.0000016   0.0000008   0.0000047  -0.0000199   0.0000510
   52  -0.0004719   0.0000880   0.0000074  -0.0001313   0.0002276   0.0000030
   53   0.0000550  -0.0000082  -0.0000031   0.0000157  -0.0000328   0.0000208
   54   0.0000118  -0.0000021  -0.0000015   0.0000045  -0.0000075  -0.0000096
   55  -0.0002142   0.0000337   0.0000070  -0.0001082   0.0001548  -0.0000803
   56   0.0000067   0.0000023   0.0000155  -0.0000288   0.0002958  -0.0002829
   57   0.0000599  -0.0000099   0.0000100  -0.0000346   0.0000674   0.0001794
   58  -0.0000844   0.0000136   0.0000016  -0.0000133   0.0000401  -0.0000742
   59   0.0000073  -0.0000057   0.0000016   0.0000073  -0.0000246  -0.0000148
   60   0.0000101  -0.0000017  -0.0000014   0.0000071  -0.0000115  -0.0000124
   61  -0.0004979   0.0000848   0.0000189  -0.0002676   0.0000664  -0.0009080
   62   0.0000580  -0.0000056  -0.0000293  -0.0000097   0.0001147   0.0004676
   63  -0.0003666   0.0000682  -0.0000141  -0.0000438   0.0002307  -0.0001884
   64   0.0000805  -0.0000171  -0.0000073  -0.0000596  -0.0000224  -0.0000312
   65  -0.0000030  -0.0000151  -0.0000081   0.0000886  -0.0002445   0.0001150
   66  -0.0001187   0.0000224   0.0000110   0.0000248  -0.0001219  -0.0000560
           25          26          27          28          29          30
    1  -0.0050114  -0.0001392   0.0002383  -0.1484377   0.1076289   0.0007518
    2  -0.0006259   0.0013383   0.0000710   0.0480522  -0.2550807   0.0015062
    3   0.0002381   0.0000351   0.0050491   0.0014746   0.0005384  -0.0601964
    4  -0.0009283  -0.0006359   0.0000459   0.0643603  -0.0455837  -0.0015484
    5  -0.0007976   0.0002523  -0.0000045   0.0137357  -0.0626098  -0.0000629
    6   0.0000054  -0.0000063  -0.0010668  -0.0020332   0.0024152   0.0068156
    7   0.0000845  -0.0000062  -0.0000063  -0.0017445  -0.0016358   0.0001614
    8   0.0000366   0.0000883  -0.0000268  -0.0051289   0.0024600   0.0002032
    9  -0.0000048   0.0000005  -0.0000589   0.0003031  -0.0000946   0.0037976
   10  -0.0019137  -0.0029522   0.0001908  -0.0469739   0.0348155   0.0011324
   11  -0.0020792  -0.0010759   0.0001516   0.0358703  -0.0265019  -0.0007075
   12   0.0001877   0.0001540   0.0050665   0.0006634  -0.0006895  -0.0015067
   13  -0.0000266  -0.0000131   0.0000045   0.0000991   0.0001012   0.0000379
   14  -0.0013949  -0.0007791   0.0000482  -0.0001444   0.0005582   0.0000448
   15   0.0000209   0.0000057   0.0002946   0.0000004   0.0000186  -0.0006498
   16   0.0091343   0.0104118  -0.0002999  -0.0442458  -0.0170361   0.0013464
   17  -0.0191929  -0.0178552   0.0006633  -0.0769171   0.0455301   0.0018969
   18   0.0000561  -0.0000447   0.0029051   0.0021761  -0.0000263   0.0055544
   19   0.0004711   0.0008670  -0.0000891   0.0042770  -0.0035812   0.0000081
   20  -0.0012079   0.0011589  -0.0000143  -0.0001371  -0.0023932   0.0000558
   21  -0.0000734  -0.0000567  -0.0027968  -0.0000413   0.0001698   0.0045324
   22  -0.0986080   0.1057782   0.0004204  -0.3226161   0.0103474   0.0053623
   23   0.1060863  -0.3032001   0.0003426   0.0750755  -0.1181581  -0.0014833
   24   0.0004185   0.0004078  -0.0332560   0.0052527   0.0003250  -0.0588216
   25   0.1042749  -0.1105901  -0.0007107  -0.0079032   0.0280786  -0.0000491
   26  -0.1105901   0.3186648  -0.0005309  -0.0013578   0.0001932   0.0000318
   27  -0.0007107  -0.0005309   0.0233632   0.0002970  -0.0006254   0.0028085
   28  -0.0079032  -0.0013578   0.0002970   0.6038965  -0.0636825  -0.0092059
   29   0.0280786   0.0001932  -0.0006254  -0.0636825   0.5334536  -0.0031599
   30  -0.0000491   0.0000318   0.0028085  -0.0092059  -0.0031599   0.1183080
   31   0.0007680  -0.0012721  -0.0000749  -0.0799227  -0.0557994   0.0015114
   32   0.0004936   0.0010272  -0.0000293  -0.0550451  -0.1160334   0.0020502
   33  -0.0000802  -0.0000055  -0.0025766   0.0011001   0.0017772  -0.0229857
   34   0.0000715  -0.0001440  -0.0000350  -0.0170643   0.0143044   0.0010639
   35   0.0011879   0.0001644  -0.0000222   0.0297519  -0.0003511  -0.0001290
   36  -0.0001063   0.0000051   0.0002129  -0.0004149  -0.0009123   0.0041206
   37  -0.0001729   0.0000221   0.0000784  -0.0012649  -0.0031579  -0.0003500
   38   0.0000379   0.0000219   0.0000546   0.0004476  -0.0005776  -0.0014163
   39   0.0003095  -0.0000301   0.0001405   0.0032347   0.0004851  -0.0009690
   40   0.0000600   0.0000027  -0.0000003   0.0004201  -0.0001620  -0.0010801
   41   0.0000197   0.0000026  -0.0000113   0.0004830  -0.0001606   0.0005329
   42  -0.0001127   0.0000066  -0.0001019  -0.0011795  -0.0005712  -0.0006857
   43  -0.0000494  -0.0000016   0.0000022  -0.0008024  -0.0005090   0.0001310
   44  -0.0000722  -0.0000166   0.0000168  -0.0008891  -0.0001491  -0.0000014
   45  -0.0000429   0.0000243  -0.0000125  -0.0003301  -0.0008108  -0.0000284
   46  -0.0000238   0.0000033  -0.0000004  -0.0002321  -0.0002472   0.0000231
   47   0.0000001   0.0000027  -0.0000065  -0.0000361   0.0001871   0.0000957
   48  -0.0000001  -0.0000027   0.0000031   0.0000191   0.0000076   0.0000113
   49   0.0000437   0.0000042  -0.0000076   0.0004036   0.0003480   0.0000714
   50   0.0000189  -0.0000010   0.0000023   0.0002436   0.0001060  -0.0000445
   51   0.0000090  -0.0000093  -0.0000174   0.0001010   0.0000640   0.0002075
   52  -0.0000757  -0.0000172   0.0000071  -0.0005485  -0.0005901  -0.0000054
   53   0.0000131   0.0000025  -0.0000035   0.0001012   0.0000290  -0.0000321
   54   0.0000019   0.0000015  -0.0000037   0.0000164   0.0000068   0.0000061
   55  -0.0000721   0.0000146   0.0000227  -0.0009531  -0.0006936  -0.0001831
   56  -0.0000950  -0.0000176  -0.0000023  -0.0009965  -0.0002188   0.0004410
   57   0.0000062  -0.0000136   0.0000011   0.0002689   0.0004747   0.0000458
   58  -0.0000216   0.0000033   0.0000023  -0.0002348  -0.0002518   0.0000008
   59   0.0000035   0.0000041   0.0000051   0.0000024   0.0001844  -0.0000334
   60   0.0000033   0.0000025   0.0000027   0.0000096   0.0000571  -0.0000158
   61  -0.0001156   0.0000179  -0.0000878  -0.0008355  -0.0031119   0.0007688
   62   0.0000271   0.0000217  -0.0000579  -0.0001893  -0.0009537   0.0004366
   63  -0.0000938   0.0000234   0.0000481  -0.0021663   0.0007965  -0.0003814
   64   0.0000144   0.0000045   0.0000024   0.0003116   0.0004076   0.0000518
   65   0.0000524   0.0000024  -0.0000205   0.0007625   0.0004838  -0.0002209
   66   0.0000178   0.0000016  -0.0000047   0.0004532  -0.0002474   0.0000242
           31          32          33          34          35          36
    1   0.0020744  -0.0242751   0.0004930  -0.2156723   0.0167027   0.0035069
    2  -0.0023633  -0.0353736   0.0003277   0.0176016  -0.0779638  -0.0000539
    3  -0.0001306   0.0008061   0.0039543   0.0025635  -0.0001767  -0.0774878
    4  -0.0014625   0.0050815   0.0001736  -0.0255689  -0.0232526   0.0005465
    5   0.0012642   0.0002531   0.0000859  -0.0084752   0.0076022   0.0008656
    6   0.0001609  -0.0001505   0.0037290   0.0018195  -0.0002312   0.0036208
    7   0.0003408  -0.0003471  -0.0000135  -0.0020899  -0.0036155  -0.0000150
    8  -0.0001270  -0.0020396   0.0000474   0.0028208  -0.0022099  -0.0003353
    9  -0.0000236   0.0000203   0.0001209  -0.0001709   0.0006481  -0.0022643
   10   0.0013591  -0.0004923  -0.0001327   0.0008564  -0.0016406   0.0000439
   11  -0.0013019   0.0001975   0.0000661  -0.0023547  -0.0031006  -0.0001272
   12  -0.0000617  -0.0000233  -0.0006006   0.0003908   0.0002820   0.0055618
   13  -0.0006609  -0.0010481   0.0000144  -0.0000199  -0.0014112  -0.0001270
   14  -0.0011005  -0.0012980   0.0000352   0.0004154  -0.0002931  -0.0000936
   15   0.0000217   0.0000506  -0.0002572  -0.0000416   0.0000206   0.0002377
   16  -0.0011860   0.0012490   0.0000966  -0.0007649  -0.0002718   0.0001902
   17   0.0048865   0.0020434  -0.0002118   0.0000863  -0.0012645  -0.0000095
   18   0.0000852  -0.0000027   0.0042135  -0.0000756   0.0001016  -0.0010459
   19  -0.0015460  -0.0007814   0.0000625   0.0008901   0.0000176  -0.0000124
   20  -0.0006225  -0.0001287   0.0000237  -0.0001405   0.0001656  -0.0000058
   21   0.0000507   0.0000255   0.0000808  -0.0000231  -0.0000040  -0.0001591
   22  -0.0271875  -0.0126041   0.0010313   0.0016713   0.0012660  -0.0000889
   23  -0.0372151  -0.0107370   0.0010751   0.0005941  -0.0047605   0.0005671
   24   0.0010449   0.0003874   0.0045090   0.0002434  -0.0001951   0.0055079
   25   0.0007680   0.0004936  -0.0000802   0.0000715   0.0011879  -0.0001063
   26  -0.0012721   0.0010272  -0.0000055  -0.0001440   0.0001644   0.0000051
   27  -0.0000749  -0.0000293  -0.0025766  -0.0000350  -0.0000222   0.0002129
   28  -0.0799227  -0.0550451   0.0011001  -0.0170643   0.0297519  -0.0004149
   29  -0.0557994  -0.1160334   0.0017772   0.0143044  -0.0003511  -0.0009123
   30   0.0015114   0.0020502  -0.0229857   0.0010639  -0.0001290   0.0041206
   31   0.1073839   0.0884727  -0.0025316  -0.0019809   0.0034175  -0.0000712
   32   0.0884727   0.1656482  -0.0030180  -0.0025794  -0.0020294   0.0003452
   33  -0.0025316  -0.0030180   0.0119399  -0.0001776  -0.0005318  -0.0021760
   34  -0.0019809  -0.0025794  -0.0001776   0.6398959  -0.0534431  -0.0028241
   35   0.0034175  -0.0020294  -0.0005318  -0.0534431   0.1828623  -0.0020957
   36  -0.0000712   0.0003452  -0.0021760  -0.0028241  -0.0020957   0.6215787
   37   0.0007681   0.0007826  -0.0006194  -0.1756018   0.0125992  -0.0601011
   38   0.0010816  -0.0008632   0.0007608   0.0125237  -0.0661891   0.0071856
   39   0.0000322  -0.0007919  -0.0002496  -0.1217628   0.0142247  -0.2280801
   40  -0.0000927  -0.0000911  -0.0000309   0.0054711  -0.0000464  -0.0039975
   41   0.0000781   0.0003558   0.0000682  -0.0001655   0.0042390   0.0004496
   42   0.0001584  -0.0000036   0.0003417   0.0198791  -0.0020806  -0.0382941
   43   0.0002276   0.0000817   0.0002130  -0.0285788   0.0042012  -0.0688841
   44  -0.0001147   0.0000272  -0.0000724   0.0041943   0.0088885   0.0073175
   45   0.0002593   0.0003075  -0.0001524  -0.0222344   0.0023652   0.0368318
   46   0.0000641   0.0000873  -0.0000366  -0.0045775   0.0010722   0.0016263
   47  -0.0000388  -0.0001442  -0.0000273   0.0010814   0.0053029  -0.0001498
   48  -0.0000161  -0.0000049   0.0000040   0.0012295  -0.0001134   0.0011760
   49  -0.0000069  -0.0000126  -0.0000193   0.0017146  -0.0007950  -0.0050913
   50  -0.0001740   0.0001253   0.0000372  -0.0008409  -0.0059743   0.0008438
   51  -0.0001488   0.0000993   0.0002166  -0.0037542   0.0006298  -0.0742719
   52  -0.0000520   0.0002182   0.0000037  -0.0021672   0.0001403   0.0007565
   53   0.0000240  -0.0000052   0.0000131   0.0001595  -0.0007399  -0.0000783
   54   0.0000080  -0.0000102  -0.0000019   0.0002981  -0.0000399   0.0021952
   55   0.0005014  -0.0001256  -0.0002843  -0.0219065   0.0028940   0.0780775
   56  -0.0000382   0.0000562  -0.0001097   0.0030944   0.0079946  -0.0084654
   57  -0.0001829  -0.0003233  -0.0001868   0.0297023  -0.0033231   0.0284536
   58   0.0000735   0.0000959   0.0000192  -0.0045954   0.0012271  -0.0007284
   59  -0.0000383  -0.0001363   0.0000004   0.0012303   0.0067183   0.0000886
   60   0.0000096  -0.0000192   0.0000003  -0.0008141   0.0001276   0.0018371
   61   0.0006367   0.0009528   0.0006521  -0.1599833   0.0107892   0.0437477
   62   0.0012338  -0.0008010  -0.0003823   0.0105540  -0.0629587  -0.0039121
   63  -0.0000790   0.0003402   0.0000672   0.1101632  -0.0112407  -0.2686736
   64  -0.0001006  -0.0001142   0.0000667   0.0100035  -0.0007790   0.0139652
   65  -0.0002530  -0.0001445   0.0000408  -0.0005298   0.0039008  -0.0014412
   66  -0.0000216  -0.0000557   0.0000089  -0.0154197   0.0017827  -0.0188565
           37          38          39          40          41          42
    1  -0.0229621   0.0032612  -0.0085126  -0.0016821  -0.0000980   0.0027646
    2   0.0029296   0.0025468   0.0009485  -0.0001324  -0.0022871  -0.0002968
    3  -0.0254920   0.0028289   0.0059089  -0.0023625   0.0003684  -0.0008207
    4  -0.0004667  -0.0005465   0.0030303   0.0002981  -0.0006193  -0.0011008
    5   0.0031910  -0.0012164  -0.0011587  -0.0000784  -0.0001783   0.0007317
    6  -0.0003218   0.0016596  -0.0010880  -0.0012695  -0.0003773  -0.0007412
    7   0.0001957  -0.0016411   0.0001006  -0.0001188   0.0000194   0.0001551
    8  -0.0012977  -0.0005709   0.0007648   0.0002168   0.0002764  -0.0000967
    9  -0.0008254  -0.0007813  -0.0002358  -0.0000482  -0.0000871   0.0003216
   10  -0.0004811   0.0002156   0.0001497   0.0004134   0.0001248   0.0001265
   11   0.0000508  -0.0001749   0.0001310   0.0001490  -0.0001387  -0.0000970
   12   0.0008870  -0.0001079  -0.0001739   0.0001550   0.0000870  -0.0000537
   13  -0.0001809  -0.0000423   0.0007277   0.0000545  -0.0000384  -0.0002464
   14  -0.0000812   0.0000091   0.0004760  -0.0000140   0.0000049  -0.0001655
   15   0.0000865  -0.0000664   0.0000044  -0.0000213   0.0000024  -0.0000219
   16   0.0002555  -0.0000155  -0.0003735   0.0000138   0.0000004   0.0000549
   17  -0.0000636   0.0002010   0.0002077   0.0000026   0.0001135  -0.0000485
   18  -0.0002764  -0.0000920   0.0001594   0.0001236  -0.0000106   0.0000466
   19  -0.0003606   0.0000337   0.0006245  -0.0000666   0.0000075  -0.0002395
   20   0.0000598   0.0000082  -0.0001025   0.0000120  -0.0000031   0.0000349
   21   0.0000102   0.0000229  -0.0000497  -0.0000072  -0.0000063   0.0000139
   22  -0.0005169  -0.0000461   0.0004487   0.0002958  -0.0002062  -0.0000000
   23   0.0003479  -0.0001513  -0.0010314  -0.0002347  -0.0000747   0.0003614
   24   0.0008684  -0.0000426  -0.0002753   0.0000692  -0.0000415   0.0000071
   25  -0.0001729   0.0000379   0.0003095   0.0000600   0.0000197  -0.0001127
   26   0.0000221   0.0000219  -0.0000301   0.0000027   0.0000026   0.0000066
   27   0.0000784   0.0000546   0.0001405  -0.0000003  -0.0000113  -0.0001019
   28  -0.0012649   0.0004476   0.0032347   0.0004201   0.0004830  -0.0011795
   29  -0.0031579  -0.0005776   0.0004851  -0.0001620  -0.0001606  -0.0005712
   30  -0.0003500  -0.0014163  -0.0009690  -0.0010801   0.0005329  -0.0006857
   31   0.0007681   0.0010816   0.0000322  -0.0000927   0.0000781   0.0001584
   32   0.0007826  -0.0008632  -0.0007919  -0.0000911   0.0003558  -0.0000036
   33  -0.0006194   0.0007608  -0.0002496  -0.0000309   0.0000682   0.0003417
   34  -0.1756018   0.0125237  -0.1217628   0.0054711  -0.0001655   0.0198791
   35   0.0125992  -0.0661891   0.0142247  -0.0000464   0.0042390  -0.0020806
   36  -0.0601011   0.0071856  -0.2280801  -0.0039975   0.0004496  -0.0382941
   37   0.6093581  -0.0529014   0.0519681  -0.0622652   0.0046239   0.0438641
   38  -0.0529014   0.1323845  -0.0071054   0.0046393  -0.0240379  -0.0043398
   39   0.0519681  -0.0071054   0.5166733   0.0450411  -0.0045577  -0.1303895
   40  -0.0622652   0.0046393   0.0450411   0.0783411  -0.0074761  -0.0734093
   41   0.0046239  -0.0240379  -0.0045577  -0.0074761   0.0127622   0.0074896
   42   0.0438641  -0.0043398  -0.1303895  -0.0734093   0.0074896   0.1892829
   43  -0.3198340   0.0272435   0.0245803  -0.0182487   0.0023953   0.0137797
   44   0.0277313  -0.0652329  -0.0026560   0.0023393   0.0042011  -0.0014486
   45  -0.0407123   0.0044826  -0.1109689   0.0383796  -0.0041028  -0.0191610
   46  -0.0123139   0.0017786  -0.0260981   0.0007629  -0.0003855  -0.0005082
   47   0.0015670   0.0026650   0.0027120  -0.0003594  -0.0026315   0.0000472
   48   0.0034446  -0.0003823   0.0037844   0.0009057  -0.0001183   0.0010045
   49  -0.0258521   0.0034515   0.0289578  -0.0019138   0.0007140  -0.0007894
   50   0.0030775   0.0067885  -0.0031680   0.0007719   0.0047275   0.0000757
   51   0.0913847  -0.0098843   0.0293392  -0.0048008   0.0005306   0.0035628
   52   0.0037689   0.0000968   0.0019394  -0.0013896   0.0001549   0.0011711
   53   0.0001256   0.0047825  -0.0001683   0.0001356   0.0000003  -0.0001193
   54  -0.0021002   0.0002606  -0.0033061   0.0009702  -0.0001061  -0.0004663
   55  -0.0552161   0.0055768  -0.0310285   0.0009769  -0.0001775   0.0014837
   56   0.0055106  -0.0061234   0.0034328  -0.0001981  -0.0006438  -0.0001691
   57  -0.0307390   0.0033796  -0.0154183   0.0021225  -0.0002276  -0.0016658
   58  -0.0010389   0.0000419  -0.0008345   0.0001375  -0.0000748   0.0000831
   59   0.0000212  -0.0007152   0.0000783  -0.0000734  -0.0005745  -0.0000133
   60  -0.0009613   0.0000888   0.0002641   0.0001057  -0.0000152   0.0000504
   61   0.0646858  -0.0059249   0.0252209  -0.0015638   0.0006195  -0.0072029
   62  -0.0057919   0.0105676  -0.0024651   0.0005958   0.0038973   0.0008321
   63  -0.0330787   0.0037662  -0.0628952  -0.0007065   0.0001151  -0.0008396
   64  -0.0005077   0.0006891   0.0022528   0.0000990   0.0000001   0.0012698
   65   0.0006701   0.0058766  -0.0002242   0.0000017   0.0001493  -0.0001288
   66   0.0029774  -0.0002776  -0.0021946  -0.0001403   0.0000178  -0.0013905
           43          44          45          46          47          48
    1   0.0011531   0.0005786  -0.0021424  -0.0002156   0.0000386   0.0002082
    2   0.0005028   0.0055057   0.0001157   0.0000436   0.0003014  -0.0000202
    3  -0.0024886   0.0002983  -0.0041273  -0.0011752   0.0001195   0.0003264
    4  -0.0004765   0.0009578  -0.0000714  -0.0001289   0.0001151   0.0000186
    5   0.0005707  -0.0004459   0.0009249   0.0003177   0.0001143  -0.0000131
    6   0.0001582  -0.0001477  -0.0000661  -0.0000016  -0.0001002   0.0000207
    7   0.0003456   0.0000598   0.0001674   0.0000481  -0.0000016  -0.0000127
    8  -0.0000367   0.0000248  -0.0003917  -0.0001294  -0.0001223   0.0000038
    9   0.0002872   0.0000503  -0.0001947  -0.0000272   0.0000390   0.0000046
   10   0.0000595  -0.0000104  -0.0000406  -0.0000159  -0.0000011  -0.0000150
   11   0.0001538   0.0001909   0.0001135   0.0000170   0.0000104  -0.0000191
   12   0.0000869   0.0000145   0.0002150   0.0000604  -0.0000358  -0.0000390
   13  -0.0000974   0.0001165  -0.0000399  -0.0000364  -0.0000002   0.0000039
   14  -0.0001281   0.0000474  -0.0000516  -0.0000315  -0.0000067   0.0000068
   15  -0.0000258  -0.0000173   0.0000234   0.0000051   0.0000087   0.0000010
   16   0.0002103  -0.0000092   0.0000024   0.0000299  -0.0000036   0.0000013
   17  -0.0000560   0.0000195  -0.0000417  -0.0000183  -0.0000143   0.0000037
   18   0.0000035   0.0000057  -0.0000726  -0.0000222   0.0000104   0.0000083
   19  -0.0002066   0.0000165  -0.0001828  -0.0000623   0.0000060   0.0000186
   20   0.0000319  -0.0000129   0.0000314   0.0000092  -0.0000056  -0.0000038
   21  -0.0000016  -0.0000123   0.0000077   0.0000006  -0.0000010  -0.0000002
   22  -0.0000293  -0.0000021  -0.0000387  -0.0000261   0.0000045  -0.0000071
   23   0.0001095   0.0002955   0.0000326   0.0000546  -0.0000157   0.0000113
   24   0.0000587   0.0000338   0.0002532   0.0000684   0.0000101  -0.0000339
   25  -0.0000494  -0.0000722  -0.0000429  -0.0000238   0.0000001  -0.0000001
   26  -0.0000016  -0.0000166   0.0000243   0.0000033   0.0000027  -0.0000027
   27   0.0000022   0.0000168  -0.0000125  -0.0000004  -0.0000065   0.0000031
   28  -0.0008024  -0.0008891  -0.0003301  -0.0002321  -0.0000361   0.0000191
   29  -0.0005090  -0.0001491  -0.0008108  -0.0002472   0.0001871   0.0000076
   30   0.0001310  -0.0000014  -0.0000284   0.0000231   0.0000957   0.0000113
   31   0.0002276  -0.0001147   0.0002593   0.0000641  -0.0000388  -0.0000161
   32   0.0000817   0.0000272   0.0003075   0.0000873  -0.0001442  -0.0000049
   33   0.0002130  -0.0000724  -0.0001524  -0.0000366  -0.0000273   0.0000040
   34  -0.0285788   0.0041943  -0.0222344  -0.0045775   0.0010814   0.0012295
   35   0.0042012   0.0088885   0.0023652   0.0010722   0.0053029  -0.0001134
   36  -0.0688841   0.0073175   0.0368318   0.0016263  -0.0001498   0.0011760
   37  -0.3198340   0.0277313  -0.0407123  -0.0123139   0.0015670   0.0034446
   38   0.0272435  -0.0652329   0.0044826   0.0017786   0.0026650  -0.0003823
   39   0.0245803  -0.0026560  -0.1109689  -0.0260981   0.0027120   0.0037844
   40  -0.0182487   0.0023393   0.0383796   0.0007629  -0.0003594   0.0009057
   41   0.0023953   0.0042011  -0.0041028  -0.0003855  -0.0026315  -0.0001183
   42   0.0137797  -0.0014486  -0.0191610  -0.0005082   0.0000472   0.0010045
   43   0.6728873  -0.0584649   0.0454841  -0.1364453   0.0114096  -0.1315354
   44  -0.0584649   0.1315693  -0.0069087   0.0113401  -0.0352573   0.0146439
   45   0.0454841  -0.0069087   0.7320066  -0.1313244   0.0146157  -0.2633117
   46  -0.1364453   0.0113401  -0.1313244   0.1434192  -0.0133092   0.1386406
   47   0.0114096  -0.0352573   0.0146157  -0.0133092   0.0249886  -0.0154816
   48  -0.1315354   0.0146439  -0.2633117   0.1386406  -0.0154816   0.2775628
   49  -0.1438493   0.0080407   0.1090929   0.0099009  -0.0006457  -0.0160678
   50   0.0084417  -0.0638282  -0.0106332  -0.0008083   0.0030314   0.0018004
   51   0.0448093  -0.0037673  -0.2963895   0.0136422  -0.0013597  -0.0180468
   52  -0.0366663   0.0043078   0.0036033   0.0009052  -0.0003887  -0.0005187
   53   0.0041682   0.0041630  -0.0003640  -0.0003332  -0.0026836   0.0000372
   54   0.0288482  -0.0029948   0.0014764   0.0004937  -0.0000605   0.0010333
   55   0.0595949  -0.0052358  -0.0259863  -0.0010813   0.0006946   0.0036152
   56  -0.0052833   0.0103692   0.0029862   0.0006787   0.0054931  -0.0003472
   57   0.0181696  -0.0016818  -0.0535040   0.0031630  -0.0002831  -0.0029301
   58  -0.0015448   0.0007452  -0.0032027   0.0006036  -0.0000296  -0.0007613
   59   0.0007718   0.0053608   0.0003675  -0.0000355   0.0002918   0.0000856
   60  -0.0037600   0.0004421  -0.0025768   0.0006817  -0.0000678  -0.0007678
   61  -0.0470480   0.0044157   0.0285663  -0.0006000  -0.0000600   0.0008924
   62   0.0044149  -0.0047096  -0.0029645  -0.0000625  -0.0011373  -0.0000988
   63   0.0293522  -0.0030264  -0.0203601   0.0008481  -0.0000901   0.0002070
   64  -0.0006010  -0.0000470   0.0007863   0.0000250  -0.0000430  -0.0000636
   65  -0.0000146  -0.0010114  -0.0001008  -0.0000417  -0.0003703   0.0000049
   66   0.0007271  -0.0000868   0.0001187  -0.0000592   0.0000049  -0.0000181
           49          50          51          52          53          54
    1  -0.0009528  -0.0000110  -0.0006543   0.0013700  -0.0002053  -0.0000242
    2  -0.0000122  -0.0008088   0.0000816  -0.0001310  -0.0005217  -0.0000058
    3   0.0000081   0.0000090  -0.0018495   0.0000715  -0.0000117   0.0002496
    4   0.0002869  -0.0002677   0.0000410  -0.0003922  -0.0000087   0.0000150
    5  -0.0002629   0.0002061  -0.0000652   0.0005200  -0.0000732   0.0000001
    6   0.0000748   0.0000501   0.0002507  -0.0000097   0.0000323   0.0000079
    7  -0.0000178   0.0002237  -0.0000693  -0.0001001  -0.0000057   0.0000074
    8  -0.0000256   0.0000879   0.0000217  -0.0001772   0.0000373   0.0000019
    9  -0.0000223  -0.0000315   0.0002754   0.0000039  -0.0000177  -0.0000050
   10  -0.0001361   0.0000308   0.0000249   0.0001492  -0.0000170  -0.0000057
   11  -0.0004861   0.0000368   0.0000132   0.0002833  -0.0000482  -0.0000061
   12  -0.0000190   0.0000005   0.0000606   0.0000017  -0.0000163  -0.0000181
   13   0.0003386  -0.0000620   0.0000060  -0.0003530   0.0000266   0.0000094
   14   0.0003143  -0.0000607   0.0000028  -0.0002831   0.0000360   0.0000076
   15  -0.0000114  -0.0000020  -0.0000363   0.0000113   0.0000008   0.0000011
   16  -0.0005603   0.0000553   0.0000090   0.0004962  -0.0000550  -0.0000160
   17   0.0001987  -0.0000134   0.0000047  -0.0001861   0.0000093   0.0000037
   18   0.0000243  -0.0000101   0.0000023  -0.0000214   0.0000044  -0.0000023
   19   0.0005577  -0.0000606   0.0000063  -0.0004719   0.0000550   0.0000118
   20  -0.0001057   0.0000100  -0.0000016   0.0000880  -0.0000082  -0.0000021
   21  -0.0000070   0.0000082   0.0000008   0.0000074  -0.0000031  -0.0000015
   22   0.0002021  -0.0000315   0.0000047  -0.0001313   0.0000157   0.0000045
   23  -0.0000681  -0.0000679  -0.0000199   0.0002276  -0.0000328  -0.0000075
   24  -0.0000213  -0.0000055   0.0000510   0.0000030   0.0000208  -0.0000096
   25   0.0000437   0.0000189   0.0000090  -0.0000757   0.0000131   0.0000019
   26   0.0000042  -0.0000010  -0.0000093  -0.0000172   0.0000025   0.0000015
   27  -0.0000076   0.0000023  -0.0000174   0.0000071  -0.0000035  -0.0000037
   28   0.0004036   0.0002436   0.0001010  -0.0005485   0.0001012   0.0000164
   29   0.0003480   0.0001060   0.0000640  -0.0005901   0.0000290   0.0000068
   30   0.0000714  -0.0000445   0.0002075  -0.0000054  -0.0000321   0.0000061
   31  -0.0000069  -0.0001740  -0.0001488  -0.0000520   0.0000240   0.0000080
   32  -0.0000126   0.0001253   0.0000993   0.0002182  -0.0000052  -0.0000102
   33  -0.0000193   0.0000372   0.0002166   0.0000037   0.0000131  -0.0000019
   34   0.0017146  -0.0008409  -0.0037542  -0.0021672   0.0001595   0.0002981
   35  -0.0007950  -0.0059743   0.0006298   0.0001403  -0.0007399  -0.0000399
   36  -0.0050913   0.0008438  -0.0742719   0.0007565  -0.0000783   0.0021952
   37  -0.0258521   0.0030775   0.0913847   0.0037689   0.0001256  -0.0021002
   38   0.0034515   0.0067885  -0.0098843   0.0000968   0.0047825   0.0002606
   39   0.0289578  -0.0031680   0.0293392   0.0019394  -0.0001683  -0.0033061
   40  -0.0019138   0.0007719  -0.0048008  -0.0013896   0.0001356   0.0009702
   41   0.0007140   0.0047275   0.0005306   0.0001549   0.0000003  -0.0001061
   42  -0.0007894   0.0000757   0.0035628   0.0011711  -0.0001193  -0.0004663
   43  -0.1438493   0.0084417   0.0448093  -0.0366663   0.0041682   0.0288482
   44   0.0080407  -0.0638282  -0.0037673   0.0043078   0.0041630  -0.0029948
   45   0.1090929  -0.0106332  -0.2963895   0.0036033  -0.0003640   0.0014764
   46   0.0099009  -0.0008083   0.0136422   0.0009052  -0.0003332   0.0004937
   47  -0.0006457   0.0030314  -0.0013597  -0.0003887  -0.0026836  -0.0000605
   48  -0.0160678   0.0018004  -0.0180468  -0.0005187   0.0000372   0.0010333
   49   0.4979144  -0.0394659   0.0049030  -0.1520240   0.0133875   0.0044601
   50  -0.0394659   0.1295433  -0.0028576   0.0133647  -0.0250683  -0.0006206
   51   0.0049030  -0.0028576   0.6519616   0.0040856  -0.0004851  -0.0409248
   52  -0.1520240   0.0133647   0.0040856   0.2239839  -0.0221565  -0.0076026
   53   0.0133875  -0.0250683  -0.0004851  -0.0221565   0.0140710   0.0008839
   54   0.0044601  -0.0006206  -0.0409248  -0.0076026   0.0008839   0.0379848
   55  -0.1556938   0.0099804  -0.0544394  -0.0389314   0.0046354  -0.0252846
   56   0.0102461  -0.0657238   0.0068889   0.0045381   0.0041324   0.0026578
   57  -0.1184932   0.0137691  -0.2772213   0.0012705  -0.0001457   0.0046852
   58   0.0095045  -0.0006485  -0.0163555   0.0010105  -0.0003786  -0.0004374
   59  -0.0008463   0.0024535   0.0018030  -0.0003574  -0.0025012   0.0000282
   60   0.0146650  -0.0014319  -0.0187675   0.0004805  -0.0001197   0.0008762
   61  -0.0358697   0.0050132  -0.0799348   0.0029804   0.0001684   0.0011327
   62   0.0048641   0.0076870   0.0083774   0.0001987   0.0044153  -0.0000848
   63  -0.0225901   0.0022661   0.0400057  -0.0055929   0.0006067  -0.0038710
   64  -0.0039968   0.0011501   0.0011362  -0.0013609   0.0001442  -0.0008064
   65   0.0011567   0.0067435  -0.0000643   0.0001488   0.0000035   0.0000864
   66   0.0008822  -0.0000578   0.0015829   0.0003342  -0.0000344   0.0000946
           55          56          57          58          59          60
    1   0.0026674   0.0004933   0.0022386  -0.0001529   0.0000276  -0.0000493
    2   0.0004348   0.0065543  -0.0000327   0.0000098   0.0001426   0.0000039
    3   0.0025883  -0.0002143  -0.0039066   0.0011111  -0.0001122   0.0001090
    4  -0.0004900   0.0010738   0.0001873  -0.0001527   0.0000748  -0.0000063
    5   0.0006762  -0.0004979  -0.0006043   0.0003162   0.0001114  -0.0000475
    6  -0.0002681  -0.0003733   0.0000357  -0.0000024   0.0000266  -0.0000100
    7   0.0004369   0.0000171  -0.0001638   0.0000545  -0.0000034   0.0000105
    8  -0.0000289   0.0000245   0.0002924  -0.0001296  -0.0001152   0.0000150
    9  -0.0003184   0.0001526  -0.0002397   0.0000258   0.0000045  -0.0000011
   10  -0.0000398   0.0000074   0.0000064   0.0000065   0.0000012   0.0000025
   11   0.0001440   0.0001931  -0.0000465   0.0000417   0.0000059  -0.0000043
   12  -0.0000231   0.0002582   0.0001891  -0.0000657   0.0000295  -0.0000193
   13  -0.0001141   0.0001712  -0.0000525  -0.0000467  -0.0000049   0.0000082
   14  -0.0001341   0.0000649  -0.0000256  -0.0000437  -0.0000087   0.0000054
   15   0.0000284  -0.0000143   0.0000218  -0.0000027  -0.0000056   0.0000029
   16   0.0002208  -0.0000079   0.0000687   0.0000468  -0.0000052  -0.0000188
   17  -0.0000634   0.0000397  -0.0000019  -0.0000261  -0.0000069   0.0000049
   18  -0.0000066  -0.0000120  -0.0000731   0.0000241  -0.0000046   0.0000085
   19  -0.0002142   0.0000067   0.0000599  -0.0000844   0.0000073   0.0000101
   20   0.0000337   0.0000023  -0.0000099   0.0000136  -0.0000057  -0.0000017
   21   0.0000070   0.0000155   0.0000100   0.0000016   0.0000016  -0.0000014
   22  -0.0001082  -0.0000288  -0.0000346  -0.0000133   0.0000073   0.0000071
   23   0.0001548   0.0002958   0.0000674   0.0000401  -0.0000246  -0.0000115
   24  -0.0000803  -0.0002829   0.0001794  -0.0000742  -0.0000148  -0.0000124
   25  -0.0000721  -0.0000950   0.0000062  -0.0000216   0.0000035   0.0000033
   26   0.0000146  -0.0000176  -0.0000136   0.0000033   0.0000041   0.0000025
   27   0.0000227  -0.0000023   0.0000011   0.0000023   0.0000051   0.0000027
   28  -0.0009531  -0.0009965   0.0002689  -0.0002348   0.0000024   0.0000096
   29  -0.0006936  -0.0002188   0.0004747  -0.0002518   0.0001844   0.0000571
   30  -0.0001831   0.0004410   0.0000458   0.0000008  -0.0000334  -0.0000158
   31   0.0005014  -0.0000382  -0.0001829   0.0000735  -0.0000383   0.0000096
   32  -0.0001256   0.0000562  -0.0003233   0.0000959  -0.0001363  -0.0000192
   33  -0.0002843  -0.0001097  -0.0001868   0.0000192   0.0000004   0.0000003
   34  -0.0219065   0.0030944   0.0297023  -0.0045954   0.0012303  -0.0008141
   35   0.0028940   0.0079946  -0.0033231   0.0012271   0.0067183   0.0001276
   36   0.0780775  -0.0084654   0.0284536  -0.0007284   0.0000886   0.0018371
   37  -0.0552161   0.0055106  -0.0307390  -0.0010389   0.0000212  -0.0009613
   38   0.0055768  -0.0061234   0.0033796   0.0000419  -0.0007152   0.0000888
   39  -0.0310285   0.0034328  -0.0154183  -0.0008345   0.0000783   0.0002641
   40   0.0009769  -0.0001981   0.0021225   0.0001375  -0.0000734   0.0001057
   41  -0.0001775  -0.0006438  -0.0002276  -0.0000748  -0.0005745  -0.0000152
   42   0.0014837  -0.0001691  -0.0016658   0.0000831  -0.0000133   0.0000504
   43   0.0595949  -0.0052833   0.0181696  -0.0015448   0.0007718  -0.0037600
   44  -0.0052358   0.0103692  -0.0016818   0.0007452   0.0053608   0.0004421
   45  -0.0259863   0.0029862  -0.0535040  -0.0032027   0.0003675  -0.0025768
   46  -0.0010813   0.0006787   0.0031630   0.0006036  -0.0000355   0.0006817
   47   0.0006946   0.0054931  -0.0002831  -0.0000296   0.0002918  -0.0000678
   48   0.0036152  -0.0003472  -0.0029301  -0.0007613   0.0000856  -0.0007678
   49  -0.1556938   0.0102461  -0.1184932   0.0095045  -0.0008463   0.0146650
   50   0.0099804  -0.0657238   0.0137691  -0.0006485   0.0024535  -0.0014319
   51  -0.0544394   0.0068889  -0.2772213  -0.0163555   0.0018030  -0.0187675
   52  -0.0389314   0.0045381   0.0012705   0.0010105  -0.0003574   0.0004805
   53   0.0046354   0.0041324  -0.0001457  -0.0003786  -0.0025012  -0.0001197
   54  -0.0252846   0.0026578   0.0046852  -0.0004374   0.0000282   0.0008762
   55   0.6737394  -0.0574890  -0.0446822  -0.1164472   0.0076961   0.1156682
   56  -0.0574890   0.1344482   0.0014834   0.0078740  -0.0352885  -0.0106442
   57  -0.0446822   0.0014834   0.7270072   0.1180695  -0.0107832  -0.2826330
   58  -0.1164472   0.0078740   0.1180695   0.1214606  -0.0093550  -0.1246329
   59   0.0076961  -0.0352885  -0.0107832  -0.0093550   0.0252450   0.0115096
   60   0.1156682  -0.0106442  -0.2826330  -0.1246329   0.0115096   0.2974786
   61  -0.3346863   0.0285091   0.0462052  -0.0094953   0.0014408  -0.0016599
   62   0.0293708  -0.0649930  -0.0048672   0.0011057   0.0030523   0.0001629
   63  -0.0220601   0.0026630  -0.1280400   0.0280260  -0.0030657   0.0035012
   64  -0.0121796   0.0019157  -0.0271898   0.0009302  -0.0005648   0.0002404
   65   0.0016417   0.0038385   0.0029036  -0.0005766  -0.0041935  -0.0000568
   66   0.0031532  -0.0003443   0.0051887  -0.0002659   0.0000044   0.0006741
           61          62          63          64          65          66
    1  -0.0240674   0.0030128   0.0084073   0.0009075  -0.0004846  -0.0015564
    2   0.0027879   0.0036161  -0.0008461  -0.0004444  -0.0037277   0.0000840
    3   0.0286837  -0.0032040   0.0035347   0.0004877  -0.0001116   0.0008636
    4  -0.0000999   0.0000537  -0.0023129  -0.0000033  -0.0007177   0.0004911
    5   0.0030909  -0.0016554  -0.0004207  -0.0003182   0.0006383   0.0001701
    6   0.0006889  -0.0004818  -0.0003037   0.0001629   0.0002090   0.0000310
    7   0.0001395  -0.0015635  -0.0001864  -0.0000564   0.0001937   0.0000305
    8  -0.0011124  -0.0002630  -0.0002500   0.0001185  -0.0002022   0.0000430
    9   0.0008684   0.0003106   0.0000901   0.0000659  -0.0000331  -0.0000351
   10  -0.0002256   0.0001086   0.0001091  -0.0000976  -0.0000558   0.0000651
   11   0.0002923   0.0000046   0.0001049  -0.0000818  -0.0001027   0.0002046
   12  -0.0011026  -0.0003709  -0.0001792  -0.0000486  -0.0000279  -0.0000701
   13  -0.0001615  -0.0000625  -0.0002928   0.0000310  -0.0000878  -0.0000363
   14  -0.0001294   0.0000662  -0.0001997   0.0000352  -0.0000831  -0.0000616
   15  -0.0000681   0.0001010   0.0000133  -0.0000026  -0.0000027  -0.0000010
   16   0.0002339  -0.0000078   0.0000587  -0.0000728  -0.0000052   0.0000945
   17  -0.0001186   0.0000931  -0.0001071   0.0000314  -0.0000252  -0.0000569
   18   0.0001728   0.0000377   0.0000734   0.0000347   0.0000008  -0.0000306
   19  -0.0004979   0.0000580  -0.0003666   0.0000805  -0.0000030  -0.0001187
   20   0.0000848  -0.0000056   0.0000682  -0.0000171  -0.0000151   0.0000224
   21   0.0000189  -0.0000293  -0.0000141  -0.0000073  -0.0000081   0.0000110
   22  -0.0002676  -0.0000097  -0.0000438  -0.0000596   0.0000886   0.0000248
   23   0.0000664   0.0001147   0.0002307  -0.0000224  -0.0002445  -0.0001219
   24  -0.0009080   0.0004676  -0.0001884  -0.0000312   0.0001150  -0.0000560
   25  -0.0001156   0.0000271  -0.0000938   0.0000144   0.0000524   0.0000178
   26   0.0000179   0.0000217   0.0000234   0.0000045   0.0000024   0.0000016
   27  -0.0000878  -0.0000579   0.0000481   0.0000024  -0.0000205  -0.0000047
   28  -0.0008355  -0.0001893  -0.0021663   0.0003116   0.0007625   0.0004532
   29  -0.0031119  -0.0009537   0.0007965   0.0004076   0.0004838  -0.0002474
   30   0.0007688   0.0004366  -0.0003814   0.0000518  -0.0002209   0.0000242
   31   0.0006367   0.0012338  -0.0000790  -0.0001006  -0.0002530  -0.0000216
   32   0.0009528  -0.0008010   0.0003402  -0.0001142  -0.0001445  -0.0000557
   33   0.0006521  -0.0003823   0.0000672   0.0000667   0.0000408   0.0000089
   34  -0.1599833   0.0105540   0.1101632   0.0100035  -0.0005298  -0.0154197
   35   0.0107892  -0.0629587  -0.0112407  -0.0007790   0.0039008   0.0017827
   36   0.0437477  -0.0039121  -0.2686736   0.0139652  -0.0014412  -0.0188565
   37   0.0646858  -0.0057919  -0.0330787  -0.0005077   0.0006701   0.0029774
   38  -0.0059249   0.0105676   0.0037662   0.0006891   0.0058766  -0.0002776
   39   0.0252209  -0.0024651  -0.0628952   0.0022528  -0.0002242  -0.0021946
   40  -0.0015638   0.0005958  -0.0007065   0.0000990   0.0000017  -0.0001403
   41   0.0006195   0.0038973   0.0001151   0.0000001   0.0001493   0.0000178
   42  -0.0072029   0.0008321  -0.0008396   0.0012698  -0.0001288  -0.0013905
   43  -0.0470480   0.0044149   0.0293522  -0.0006010  -0.0000146   0.0007271
   44   0.0044157  -0.0047096  -0.0030264  -0.0000470  -0.0010114  -0.0000868
   45   0.0285663  -0.0029645  -0.0203601   0.0007863  -0.0001008   0.0001187
   46  -0.0006000  -0.0000625   0.0008481   0.0000250  -0.0000417  -0.0000592
   47  -0.0000600  -0.0011373  -0.0000901  -0.0000430  -0.0003703   0.0000049
   48   0.0008924  -0.0000988   0.0002070  -0.0000636   0.0000049  -0.0000181
   49  -0.0358697   0.0048641  -0.0225901  -0.0039968   0.0011567   0.0008822
   50   0.0050132   0.0076870   0.0022661   0.0011501   0.0067435  -0.0000578
   51  -0.0799348   0.0083774   0.0400057   0.0011362  -0.0000643   0.0015829
   52   0.0029804   0.0001987  -0.0055929  -0.0013609   0.0001488   0.0003342
   53   0.0001684   0.0044153   0.0006067   0.0001442   0.0000035  -0.0000344
   54   0.0011327  -0.0000848  -0.0038710  -0.0008064   0.0000864   0.0000946
   55  -0.3346863   0.0293708  -0.0220601  -0.0121796   0.0016417   0.0031532
   56   0.0285091  -0.0649930   0.0026630   0.0019157   0.0038385  -0.0003443
   57   0.0462052  -0.0048672  -0.1280400  -0.0271898   0.0029036   0.0051887
   58  -0.0094953   0.0011057   0.0280260   0.0009302  -0.0005766  -0.0002659
   59   0.0014408   0.0030523  -0.0030657  -0.0005648  -0.0041935   0.0000044
   60  -0.0016599   0.0001629   0.0035012   0.0002404  -0.0000568   0.0006741
   61   0.6839941  -0.0593492   0.0395508  -0.1371539   0.0115562  -0.1262088
   62  -0.0593492   0.1420912  -0.0063196   0.0114381  -0.0381506   0.0145162
   63   0.0395508  -0.0063196   0.6959283  -0.1269492   0.0145877  -0.2577249
   64  -0.1371539   0.0114381  -0.1269492   0.1437870  -0.0135026   0.1345759
   65   0.0115562  -0.0381506   0.0145877  -0.0135026   0.0266338  -0.0155075
   66  -0.1262088   0.0145162  -0.2577249   0.1345759  -0.0155075   0.2717846
 **********************************************************************
 **                                                                  **
 **                       VIBRATIONAL ANALYSIS                       **
 **                       --------------------                       **
 **                                                                  **
 **        VIBRATIONAL FREQUENCIES (CM**-1) AND NORMAL MODES         **
 **     FORCE CONSTANTS (mDYN/ANGSTROM) AND REDUCED MASSES (AMU)     **
 **                  INFRARED INTENSITIES (KM/MOL)                   **
 **                                                                  **
 **********************************************************************


 Mode:                 1                      2                      3
 Frequency:        25.15                  36.08                  38.71
 Force Cnst:      0.0058                 0.0183                 0.0148
 Red. Mass:      15.5921                23.9103                16.7213
 IR Active:          YES                    YES                    YES
 IR Intens:        0.075                  0.010                  0.057
 Raman Active:       YES                    YES                    YES
               X      Y      Z        X      Y      Z        X      Y      Z
 C         -0.007 -0.006  0.042    0.016  0.055 -0.188    0.002 -0.166 -0.042
 C          0.004 -0.017 -0.044    0.044  0.033 -0.166   -0.068 -0.109 -0.056
 Cl         0.019 -0.012 -0.130    0.082  0.048 -0.352   -0.175 -0.156 -0.121
 C          0.001 -0.034 -0.060    0.046 -0.002  0.012   -0.058 -0.015 -0.013
 Cl         0.015 -0.048 -0.195    0.084 -0.029  0.095   -0.154  0.057 -0.028
 C         -0.011 -0.039  0.032    0.016 -0.014  0.141    0.027  0.020  0.048
 Cl        -0.014 -0.060  0.025    0.016 -0.056  0.450    0.048  0.139  0.137
 C         -0.021 -0.028  0.128   -0.015  0.007  0.035    0.099 -0.035  0.041
 H         -0.031 -0.033  0.194   -0.039 -0.003  0.105    0.165 -0.007  0.076
 C         -0.019 -0.012  0.129   -0.014  0.041 -0.133    0.084 -0.127 -0.008
 Cl        -0.031 -0.003  0.227   -0.051  0.064 -0.251    0.177 -0.194 -0.029
 C         -0.006 -0.002  0.026    0.019  0.071 -0.126   -0.002 -0.204 -0.027
 C          0.030  0.171  0.015   -0.084  0.043 -0.058   -0.005 -0.022 -0.010
 Cl         0.086  0.450  0.028   -0.218  0.069 -0.124   -0.026  0.071 -0.025
 C          0.025  0.127 -0.007   -0.088 -0.019  0.066    0.012  0.132  0.018
 H          0.053  0.256 -0.016   -0.172 -0.053  0.116    0.012  0.299  0.030
 C         -0.018 -0.094 -0.018    0.017 -0.051  0.120    0.033  0.094  0.031
 Cl        -0.028 -0.172 -0.045    0.010 -0.175  0.282    0.066  0.390  0.069
 C         -0.054 -0.257 -0.007    0.125  0.001  0.056    0.031 -0.144  0.015
 H         -0.087 -0.421 -0.016    0.209 -0.019  0.101    0.046 -0.185  0.025
 C         -0.048 -0.211  0.015    0.123  0.061 -0.067    0.014 -0.290 -0.014
 H         -0.078 -0.349  0.024    0.208  0.087 -0.119    0.016 -0.439 -0.026
 TransDip  -0.002 -0.008  0.003    0.003  0.001  0.000    0.003 -0.007  0.001

 Mode:                 4                      5                      6
 Frequency:        71.79                 100.07                 133.86
 Force Cnst:      0.0969                 0.1260                 0.0780
 Red. Mass:      31.9174                21.3546                 7.3919
 IR Active:          YES                    YES                    YES
 IR Intens:        0.014                  0.049                  0.568
 Raman Active:       YES                    YES                    YES
               X      Y      Z        X      Y      Z        X      Y      Z
 C          0.005 -0.012 -0.084    0.019 -0.005 -0.237   -0.005 -0.084 -0.010
 C          0.002 -0.010 -0.099    0.029 -0.005 -0.089   -0.022 -0.078 -0.003
 Cl        -0.009 -0.017 -0.398    0.052  0.007  0.393   -0.086 -0.108  0.013
 C          0.007 -0.004  0.079    0.032 -0.003 -0.072   -0.025 -0.042 -0.006
 Cl         0.014  0.006  0.670    0.037 -0.005 -0.032   -0.082 -0.005  0.001
 C          0.007 -0.004 -0.101    0.037 -0.001 -0.044   -0.001 -0.032 -0.011
 Cl         0.001 -0.002 -0.376    0.041  0.003  0.087    0.006  0.010  0.007
 C          0.009 -0.006 -0.098    0.036  0.002  0.001    0.016 -0.046 -0.017
 H          0.011 -0.006 -0.150    0.038  0.002  0.133    0.036 -0.038 -0.016
 C          0.011 -0.009  0.023    0.033 -0.001 -0.068    0.008 -0.081 -0.015
 Cl         0.024 -0.012  0.347    0.060 -0.011  0.338    0.068 -0.127  0.008
 C          0.004 -0.011 -0.084    0.011 -0.009 -0.275    0.011  0.022 -0.008
 C         -0.023  0.012 -0.064   -0.077  0.009 -0.225    0.013  0.023 -0.008
 Cl        -0.070  0.052 -0.090   -0.288  0.027 -0.340    0.031  0.123 -0.006
 C         -0.023  0.018 -0.025   -0.079  0.013 -0.107    0.015  0.034 -0.006
 H         -0.045  0.039 -0.009   -0.144  0.027 -0.065    0.001 -0.064 -0.004
 C          0.008 -0.003 -0.009    0.007 -0.005 -0.065    0.033  0.158 -0.002
 Cl         0.011  0.004  0.045    0.015  0.005  0.090    0.005 -0.128  0.009
 C          0.036 -0.028 -0.028    0.093 -0.032 -0.123    0.062  0.417 -0.002
 H          0.061 -0.043 -0.015    0.167 -0.051 -0.083    0.082  0.608 -0.001
 C          0.033 -0.030 -0.067    0.081 -0.031 -0.234    0.049  0.314 -0.004
 H          0.056 -0.048 -0.083    0.146 -0.050 -0.276    0.068  0.445 -0.007
 TransDip   0.001 -0.000 -0.003    0.007 -0.001 -0.001    0.005  0.024 -0.001

 Mode:                 7                      8                      9
 Frequency:       151.76                 165.90                 175.11
 Force Cnst:      0.2658                 0.1655                 0.1192
 Red. Mass:      19.5860                10.2093                 6.5979
 IR Active:          YES                    YES                    YES
 IR Intens:        0.110                  0.114                  0.001
 Raman Active:       YES                    YES                    YES
               X      Y      Z        X      Y      Z        X      Y      Z
 C          0.012 -0.004 -0.143    0.018 -0.008  0.046   -0.001 -0.013 -0.001
 C         -0.057  0.011 -0.133   -0.004 -0.001  0.127   -0.000 -0.014 -0.012
 Cl        -0.199 -0.047  0.055   -0.067 -0.029 -0.001    0.000 -0.014 -0.001
 C         -0.073  0.009 -0.143   -0.007  0.003  0.209   -0.002 -0.007 -0.015
 Cl        -0.135  0.051  0.029   -0.039  0.017 -0.036   -0.017  0.004  0.004
 C         -0.103 -0.011 -0.180   -0.012 -0.002  0.323    0.002 -0.005 -0.017
 Cl        -0.103 -0.002  0.111   -0.024 -0.002 -0.177    0.005  0.014  0.008
 C         -0.088 -0.041 -0.254   -0.002 -0.011  0.493    0.003 -0.006 -0.020
 H         -0.068 -0.033 -0.247    0.008 -0.007  0.575    0.005 -0.005 -0.025
 C         -0.076 -0.020 -0.175   -0.006 -0.010  0.247   -0.000 -0.012 -0.006
 Cl        -0.315  0.154  0.111   -0.094  0.045 -0.111    0.009 -0.020  0.004
 C          0.078 -0.011 -0.077    0.035 -0.001 -0.099    0.007  0.051  0.008
 C          0.126 -0.017 -0.087    0.042  0.015 -0.102    0.030  0.260  0.009
 Cl         0.330 -0.047 -0.000    0.008 -0.012 -0.131   -0.020 -0.156  0.007
 C          0.131 -0.018 -0.069    0.041  0.030 -0.060    0.055  0.493  0.007
 H          0.085 -0.003 -0.039    0.011  0.041 -0.040    0.075  0.648  0.006
 C          0.200 -0.040 -0.021    0.079  0.011 -0.036    0.025  0.229  0.004
 Cl         0.230 -0.014  0.169    0.091 -0.021  0.097   -0.012 -0.123 -0.010
 C          0.196 -0.067 -0.024    0.089 -0.005 -0.049   -0.007 -0.047  0.004
 H          0.185 -0.088 -0.029    0.100 -0.018 -0.043   -0.033 -0.281  0.002
 C          0.176 -0.053 -0.045    0.073 -0.010 -0.084   -0.009 -0.076  0.007
 H          0.228 -0.075 -0.080    0.105 -0.027 -0.106   -0.032 -0.266  0.007
 TransDip   0.001 -0.004 -0.010    0.004 -0.001  0.010    0.001 -0.001 -0.000

 Mode:                10                     11                     12
 Frequency:       200.12                 207.99                 222.79
 Force Cnst:      0.6257                 0.5279                 0.9526
 Red. Mass:      26.5183                20.7123                32.5735
 IR Active:          YES                    YES                    YES
 IR Intens:        0.263                  0.212                  0.040
 Raman Active:       YES                    YES                    YES
               X      Y      Z        X      Y      Z        X      Y      Z
 C          0.050 -0.134  0.047   -0.108 -0.020 -0.076    0.008  0.071 -0.009
 C          0.040 -0.152  0.026   -0.069 -0.024 -0.038   -0.034  0.136 -0.003
 Cl         0.131 -0.157 -0.013    0.267  0.118  0.010   -0.583 -0.062  0.015
 C          0.007 -0.171  0.009   -0.090 -0.069 -0.005   -0.000  0.117 -0.000
 Cl         0.041 -0.222 -0.001    0.016 -0.172  0.004    0.637 -0.339 -0.009
 C          0.052 -0.132 -0.012   -0.077 -0.036  0.025   -0.056  0.088 -0.003
 Cl         0.173  0.574 -0.003   -0.051  0.278 -0.016   -0.057  0.125  0.001
 C          0.072 -0.192 -0.034   -0.062 -0.037  0.061   -0.002  0.081 -0.006
 H          0.072 -0.196 -0.062   -0.070 -0.041  0.110    0.007  0.086 -0.006
 C          0.034 -0.142  0.003   -0.074 -0.031 -0.003    0.009  0.083 -0.006
 Cl        -0.377  0.123  0.006    0.060 -0.155  0.001    0.107  0.042  0.000
 C          0.048 -0.082  0.071   -0.126 -0.005 -0.127   -0.016  0.026 -0.018
 C          0.028 -0.042  0.084   -0.098  0.005 -0.147   -0.020  0.023 -0.018
 Cl        -0.182  0.043 -0.008    0.325 -0.036  0.035    0.042 -0.013  0.011
 C          0.048 -0.021  0.105   -0.140  0.021 -0.207   -0.029  0.039 -0.035
 H          0.048 -0.022  0.106   -0.113  0.023 -0.227   -0.015  0.043 -0.044
 C          0.040  0.015  0.080   -0.150  0.026 -0.174   -0.043  0.027 -0.034
 Cl         0.036 -0.017 -0.174   -0.169  0.013  0.334   -0.056 -0.001  0.054
 C          0.039  0.061  0.089   -0.127  0.024 -0.194   -0.037  0.006 -0.040
 H          0.055  0.118  0.094   -0.143  0.033 -0.203   -0.039 -0.012 -0.040
 C          0.042 -0.003  0.074   -0.141  0.009 -0.149   -0.035  0.012 -0.027
 H          0.043  0.002  0.074   -0.170  0.006 -0.131   -0.050  0.015 -0.018
 TransDip   0.015 -0.002  0.005   -0.007  0.005 -0.012    0.002 -0.006 -0.002

 Mode:                13                     14                     15
 Frequency:       242.81                 280.88                 327.74
 Force Cnst:      0.7131                 0.3518                 1.6221
 Red. Mass:      20.5277                 7.5680                25.6321
 IR Active:          YES                    YES                    YES
 IR Intens:        0.064                  0.378                  0.216
 Raman Active:       YES                    YES                    YES
               X      Y      Z        X      Y      Z        X      Y      Z
 C          0.070 -0.035 -0.012    0.007  0.002  0.192    0.051 -0.077  0.012
 C          0.143 -0.111 -0.004    0.008  0.005  0.402    0.160 -0.070 -0.014
 Cl        -0.092 -0.265  0.007    0.001  0.000 -0.071    0.099 -0.208  0.002
 C          0.187 -0.039 -0.007    0.009  0.007  0.407    0.198  0.234 -0.032
 Cl        -0.018  0.156 -0.002   -0.003  0.002 -0.085    0.344  0.453 -0.008
 C          0.275 -0.032 -0.010   -0.003  0.003  0.063   -0.070  0.130 -0.014
 Cl         0.357 -0.127 -0.006   -0.007  0.001  0.012   -0.148  0.056  0.005
 C          0.185 -0.002 -0.009   -0.010 -0.004 -0.336   -0.101  0.059  0.011
 H          0.133 -0.027 -0.005   -0.014 -0.006 -0.666    0.081  0.133  0.014
 C          0.153  0.019 -0.010   -0.003 -0.005 -0.093   -0.155 -0.195  0.022
 Cl        -0.110  0.255  0.002   -0.001 -0.005  0.050   -0.276 -0.386  0.005
 C         -0.029 -0.022 -0.039    0.005  0.003  0.014    0.051  0.139  0.005
 C         -0.082 -0.000 -0.024    0.047 -0.007 -0.032    0.023  0.077  0.012
 Cl         0.086 -0.007  0.054   -0.019  0.001 -0.098   -0.004 -0.010  0.002
 C         -0.129  0.025 -0.101    0.039  0.006 -0.051    0.002 -0.021 -0.001
 H         -0.042  0.023 -0.158    0.061  0.016 -0.064    0.027 -0.038 -0.018
 C         -0.222  0.042 -0.124    0.008 -0.001 -0.062   -0.040 -0.096 -0.015
 Cl        -0.293  0.023  0.158    0.019 -0.002  0.061   -0.054  0.029  0.012
 C         -0.167  0.038 -0.155   -0.031 -0.007 -0.047   -0.021 -0.092 -0.024
 H         -0.153  0.049 -0.147   -0.064 -0.015 -0.065   -0.019 -0.173 -0.019
 C         -0.152  0.009 -0.096   -0.040  0.006 -0.011    0.007  0.098 -0.012
 H         -0.245  0.013 -0.036   -0.062  0.006  0.002   -0.013  0.141  0.005
 TransDip  -0.003 -0.005 -0.006   -0.001 -0.000 -0.020    0.010  0.011  0.000

 Mode:                16                     17                     18
 Frequency:       346.07                 347.41                 373.65
 Force Cnst:      0.6148                 0.5798                 2.6351
 Red. Mass:       8.7130                 8.1536                32.0350
 IR Active:          YES                    YES                    YES
 IR Intens:        0.188                  0.101                  0.043
 Raman Active:       YES                    YES                    YES
               X      Y      Z        X      Y      Z        X      Y      Z
 C         -0.003  0.062  0.272   -0.022  0.059 -0.247   -0.018  0.012  0.005
 C          0.036 -0.013  0.027    0.035 -0.017 -0.033   -0.076  0.161  0.001
 Cl        -0.025 -0.066 -0.001   -0.023 -0.073  0.006   -0.234  0.531 -0.002
 C          0.006 -0.057 -0.234    0.021 -0.050  0.210   -0.004 -0.024 -0.001
 Cl        -0.064 -0.054  0.037   -0.059 -0.047 -0.029   -0.028 -0.020  0.001
 C          0.004 -0.052 -0.225    0.017 -0.045  0.204    0.163 -0.071 -0.002
 Cl         0.030  0.024  0.036    0.036  0.024 -0.034    0.533 -0.078 -0.012
 C         -0.041 -0.008  0.001   -0.046 -0.002  0.002    0.023 -0.070  0.000
 H         -0.097 -0.031 -0.011   -0.103 -0.026  0.017    0.002 -0.086  0.001
 C         -0.038  0.040  0.250   -0.056  0.037 -0.221   -0.075 -0.127  0.006
 Cl         0.045 -0.015 -0.040    0.043 -0.024  0.033   -0.287 -0.412  0.009
 C          0.028  0.274  0.102    0.012  0.283 -0.094   -0.018  0.039  0.004
 C          0.114  0.160  0.009   -0.076  0.181 -0.017   -0.004  0.027 -0.006
 Cl        -0.034 -0.014 -0.110    0.033 -0.023  0.095    0.000 -0.003 -0.001
 C          0.087 -0.017 -0.063   -0.083  0.012  0.056   -0.003  0.007 -0.006
 H          0.145 -0.016 -0.100   -0.148  0.041  0.100   -0.008  0.021 -0.002
 C         -0.006 -0.211 -0.099   -0.026 -0.218  0.096    0.003 -0.040 -0.003
 Cl         0.056  0.039  0.068   -0.016  0.049 -0.063    0.025  0.005  0.000
 C         -0.108 -0.181 -0.052    0.060 -0.214  0.057   -0.010 -0.032  0.004
 H         -0.216 -0.326 -0.102    0.124 -0.394  0.100   -0.023 -0.055 -0.002
 C         -0.074  0.251  0.056    0.116  0.246 -0.046   -0.005  0.051  0.009
 H         -0.121  0.399  0.096    0.203  0.387 -0.090    0.004  0.086  0.005
 TransDip  -0.009  0.009  0.005    0.001  0.009 -0.005   -0.006  0.002 -0.002

 Mode:                19                     20                     21
 Frequency:       398.57                 441.25                 458.57
 Force Cnst:      1.0735                 0.7958                 0.5079
 Red. Mass:      11.4702                 6.9371                 4.0996
 IR Active:          YES                    YES                    YES
 IR Intens:        4.261                 14.435                  8.147
 Raman Active:       YES                    YES                    YES
               X      Y      Z        X      Y      Z        X      Y      Z
 C         -0.051  0.008 -0.074   -0.186  0.084  0.010    0.084  0.043 -0.006
 C         -0.011 -0.016 -0.046   -0.036 -0.029  0.014    0.071  0.030 -0.014
 Cl         0.012 -0.030  0.004    0.032 -0.104 -0.001   -0.027  0.012  0.001
 C          0.001  0.005  0.035   -0.010  0.007  0.000    0.042 -0.028  0.007
 Cl         0.017  0.011 -0.004    0.027  0.005 -0.001   -0.037 -0.015  0.000
 C          0.011  0.010  0.068    0.020  0.027 -0.015   -0.006 -0.050  0.018
 Cl         0.028 -0.002 -0.010    0.122 -0.001 -0.001   -0.032  0.015 -0.001
 C         -0.019  0.029  0.011   -0.136  0.138 -0.004   -0.006 -0.051 -0.004
 H         -0.035  0.023  0.032   -0.236  0.096 -0.010   -0.019 -0.057 -0.016
 C         -0.028  0.021 -0.079   -0.160  0.120  0.018    0.004 -0.004 -0.011
 Cl         0.004  0.002  0.008    0.018 -0.017 -0.001    0.004 -0.023  0.001
 C         -0.059  0.005  0.029   -0.194  0.117 -0.019    0.120  0.181  0.013
 C         -0.065  0.004  0.056   -0.123  0.115 -0.083    0.101  0.240  0.041
 Cl        -0.187  0.020  0.285    0.067 -0.016 -0.073   -0.030 -0.016  0.027
 C         -0.030 -0.005 -0.288   -0.128 -0.110  0.035    0.047 -0.189 -0.011
 H          0.114 -0.033 -0.376   -0.315 -0.368  0.135    0.076 -0.613 -0.059
 C          0.039  0.008 -0.333    0.027  0.107  0.112    0.007  0.072 -0.047
 Cl         0.274 -0.030  0.059    0.143 -0.025 -0.025   -0.074  0.006  0.011
 C         -0.076  0.018 -0.296   -0.075  0.106  0.158    0.061  0.105 -0.069
 H         -0.276  0.047 -0.405   -0.099  0.118  0.145    0.074  0.102 -0.062
 C         -0.105 -0.006 -0.022   -0.129 -0.171  0.048    0.041 -0.194 -0.018
 H         -0.242 -0.011  0.061   -0.051 -0.469 -0.024   -0.050 -0.576  0.012
 TransDip  -0.047  0.005 -0.046   -0.121 -0.001  0.015    0.070 -0.058 -0.011

 Mode:                22                     23                     24
 Frequency:       474.00                 542.62                 547.63
 Force Cnst:      1.0530                 0.8461                 1.2674
 Red. Mass:       7.9543                 4.8772                 7.1730
 IR Active:          YES                    YES                    YES
 IR Intens:        2.444                  2.102                  1.477
 Raman Active:       YES                    YES                    YES
               X      Y      Z        X      Y      Z        X      Y      Z
 C         -0.006 -0.006 -0.084   -0.003 -0.039  0.054   -0.004 -0.185 -0.022
 C         -0.011 -0.006 -0.287   -0.032 -0.018 -0.335   -0.112 -0.071  0.112
 Cl         0.001  0.000  0.019    0.003  0.010  0.027    0.010  0.048 -0.010
 C         -0.003  0.002  0.014   -0.016  0.011  0.121   -0.084  0.044 -0.026
 Cl         0.002  0.001 -0.000    0.007  0.002 -0.011    0.031  0.006  0.002
 C          0.008  0.006  0.321    0.007  0.019  0.171    0.022  0.091 -0.066
 Cl        -0.001 -0.001 -0.034   -0.007 -0.005 -0.005   -0.042 -0.026  0.004
 C          0.003  0.001  0.008    0.034 -0.009 -0.205    0.210 -0.041  0.057
 H          0.005  0.002  0.003    0.052 -0.002 -0.789    0.382  0.030  0.233
 C         -0.004 -0.004 -0.290    0.041 -0.025  0.342    0.181 -0.148 -0.101
 Cl         0.001  0.003  0.020   -0.004  0.009 -0.018   -0.020  0.040  0.006
 C          0.000 -0.008  0.250   -0.017 -0.032 -0.036   -0.068 -0.083 -0.008
 C          0.171 -0.021  0.119   -0.029  0.084 -0.027   -0.030  0.394 -0.021
 Cl         0.016 -0.001 -0.153    0.003 -0.006  0.012    0.018 -0.030 -0.017
 C          0.172 -0.014  0.012   -0.040  0.004  0.000   -0.075 -0.003  0.014
 H          0.282 -0.010 -0.056   -0.072  0.002  0.020   -0.138 -0.048  0.050
 C         -0.002 -0.007 -0.067   -0.013 -0.071  0.018   -0.068 -0.317  0.033
 Cl         0.007 -0.000  0.047    0.013  0.004 -0.006    0.068  0.016 -0.004
 C         -0.196  0.018  0.044    0.014  0.025  0.005   -0.077  0.129  0.053
 H         -0.375  0.042 -0.050    0.050  0.114  0.019   -0.052  0.482  0.049
 C         -0.175  0.026  0.238    0.005 -0.003 -0.038   -0.094 -0.011  0.002
 H         -0.303  0.053  0.323    0.033  0.028 -0.054   -0.081  0.015 -0.004
 TransDip  -0.025  0.003  0.044   -0.003  0.003 -0.046   -0.029 -0.013  0.022

 Mode:                25                     26                     27
 Frequency:       555.19                 600.13                 625.96
 Force Cnst:      1.7066                 0.9497                 2.1223
 Red. Mass:       9.3974                 4.4754                 9.1931
 IR Active:          YES                    YES                    YES
 IR Intens:       15.846                  2.225                  2.152
 Raman Active:       YES                    YES                    YES
               X      Y      Z        X      Y      Z        X      Y      Z
 C         -0.038 -0.007  0.004    0.069 -0.062  0.003   -0.009 -0.009 -0.315
 C         -0.138  0.025  0.003    0.005 -0.016 -0.008   -0.007 -0.005 -0.166
 Cl         0.072 -0.103 -0.000   -0.003  0.017  0.001    0.000  0.001  0.005
 C         -0.148  0.240 -0.004   -0.000  0.046 -0.004    0.008  0.006  0.520
 Cl        -0.059 -0.171  0.003   -0.021 -0.038  0.001    0.000  0.001 -0.026
 C          0.024  0.411 -0.000    0.056  0.096  0.006   -0.013 -0.004 -0.507
 Cl         0.059 -0.058 -0.001   -0.058 -0.014  0.001    0.001 -0.000  0.025
 C          0.050  0.431 -0.005    0.199 -0.002 -0.009    0.006 -0.000  0.112
 H          0.241  0.517 -0.010    0.352  0.062 -0.028    0.016  0.004  0.417
 C          0.003  0.056 -0.003    0.169 -0.086  0.002    0.006 -0.001  0.160
 Cl        -0.085 -0.069  0.003   -0.038 -0.014  0.000   -0.000  0.001 -0.017
 C          0.067 -0.023  0.021    0.004  0.166 -0.023   -0.000  0.004  0.083
 C          0.103  0.019  0.033   -0.069 -0.070 -0.017    0.047 -0.007  0.072
 Cl        -0.026  0.000  0.017    0.016  0.010 -0.006    0.004  0.001 -0.031
 C          0.106 -0.008 -0.021   -0.080 -0.087  0.031    0.057 -0.015 -0.006
 H          0.186 -0.010 -0.070   -0.159 -0.367  0.060    0.115 -0.046 -0.043
 C          0.047 -0.038 -0.049   -0.026  0.283  0.039    0.008  0.021 -0.038
 Cl        -0.086  0.011  0.007    0.058 -0.017 -0.003   -0.005 -0.000  0.009
 C          0.114  0.001 -0.064   -0.107 -0.121  0.036   -0.060 -0.004  0.015
 H          0.120  0.038 -0.064   -0.135 -0.609  0.045   -0.167 -0.024 -0.038
 C          0.117 -0.014  0.014   -0.083  0.102 -0.041   -0.034  0.012  0.133
 H          0.102 -0.006  0.023   -0.113 -0.108 -0.037   -0.096  0.012  0.174
 TransDip   0.062  0.111 -0.014    0.024 -0.039  0.013   -0.015 -0.001  0.045

 Mode:                28                     29                     30
 Frequency:       654.98                 691.63                 747.47
 Force Cnst:      1.8291                 2.1289                 2.8435
 Red. Mass:       7.2366                 7.5538                 8.6381
 IR Active:          YES                    YES                    YES
 IR Intens:       34.957                  7.390                  0.845
 Raman Active:       YES                    YES                    YES
               X      Y      Z        X      Y      Z        X      Y      Z
 C          0.174  0.199 -0.014    0.038  0.067 -0.032    0.006  0.008  0.582
 C          0.279  0.136 -0.026    0.124  0.026  0.045   -0.008 -0.007 -0.352
 Cl        -0.024 -0.024  0.002   -0.016  0.004 -0.002   -0.000  0.001  0.013
 C          0.231  0.019  0.021    0.119 -0.016 -0.045    0.007  0.000  0.219
 Cl        -0.087 -0.082  0.002   -0.030 -0.027  0.002   -0.000 -0.000 -0.004
 C          0.115  0.018 -0.024    0.102 -0.000  0.030    0.004 -0.001 -0.143
 Cl        -0.079  0.015  0.003   -0.060  0.007  0.001   -0.003 -0.000 -0.000
 C          0.045  0.097  0.004    0.097  0.016 -0.019    0.016 -0.002  0.120
 H          0.019  0.088  0.025    0.099  0.016 -0.082    0.028  0.003  0.470
 C          0.053  0.136 -0.006    0.085  0.048  0.037    0.002 -0.003 -0.327
 Cl        -0.054 -0.086  0.002   -0.030 -0.036 -0.000   -0.002 -0.001  0.010
 C          0.054 -0.030 -0.064   -0.081  0.036  0.167   -0.014  0.023 -0.011
 C         -0.010 -0.084 -0.010   -0.250 -0.013  0.084   -0.071 -0.008 -0.060
 Cl         0.009 -0.003  0.009    0.034 -0.003 -0.077    0.000  0.000  0.008
 C         -0.001  0.095  0.115   -0.290  0.058 -0.244   -0.098  0.017 -0.049
 H          0.013  0.434  0.130   -0.321  0.162 -0.222   -0.170  0.060 -0.003
 C         -0.125 -0.159  0.060    0.046 -0.045 -0.075    0.012 -0.013  0.021
 Cl         0.071 -0.005  0.002   -0.016  0.002 -0.018   -0.004  0.001 -0.008
 C         -0.147  0.121  0.033    0.164  0.011 -0.039    0.094  0.001 -0.027
 H         -0.009  0.482  0.088   -0.076  0.124 -0.167    0.162 -0.002  0.006
 C         -0.173 -0.097 -0.153    0.202 -0.058  0.372    0.064 -0.016 -0.060
 H         -0.198  0.045 -0.128    0.161 -0.046  0.405    0.118 -0.047 -0.099
 TransDip   0.115  0.150  0.011    0.056  0.046  0.048    0.026 -0.001  0.014

 Mode:                31                     32                     33
 Frequency:       761.00                 793.49                 812.16
 Force Cnst:      1.2454                 3.8062                 3.6483
 Red. Mass:       3.6500                10.2602                 9.3878
 IR Active:          YES                    YES                    YES
 IR Intens:        5.681                120.180                 44.127
 Raman Active:       YES                    YES                    YES
               X      Y      Z        X      Y      Z        X      Y      Z
 C         -0.013 -0.041 -0.016   -0.186 -0.057  0.005    0.019  0.273 -0.004
 C         -0.076 -0.027  0.004    0.085 -0.241 -0.001   -0.179  0.384  0.001
 Cl         0.006 -0.000  0.000   -0.036  0.069  0.000    0.045 -0.117  0.001
 C         -0.081  0.016 -0.000    0.171 -0.142 -0.004   -0.238  0.013  0.003
 Cl         0.014  0.010 -0.000   -0.000  0.002 -0.000    0.021  0.028 -0.001
 C         -0.045  0.022  0.003    0.288 -0.029 -0.005   -0.104 -0.051  0.004
 Cl         0.016 -0.007 -0.000   -0.094  0.017  0.002    0.022 -0.017 -0.000
 C          0.036 -0.053 -0.003    0.088  0.153 -0.006    0.205 -0.295 -0.002
 H          0.106 -0.025 -0.029    0.005  0.118 -0.001    0.118 -0.337 -0.009
 C          0.018 -0.071  0.014    0.034  0.044 -0.001    0.231  0.243 -0.008
 Cl         0.009  0.015 -0.001   -0.019 -0.006  0.001   -0.044 -0.078  0.002
 C          0.034  0.320 -0.001   -0.221  0.059 -0.094   -0.091  0.000 -0.041
 C         -0.018 -0.224 -0.003    0.143 -0.038 -0.309    0.047  0.007 -0.148
 Cl        -0.000  0.006  0.001   -0.054  0.007  0.086   -0.023  0.001  0.037
 C          0.017  0.072  0.003    0.215 -0.017 -0.181    0.067 -0.002 -0.110
 H          0.071  0.542  0.002    0.042  0.047 -0.068   -0.044 -0.035 -0.044
 C         -0.013 -0.154 -0.001    0.340 -0.054 -0.033    0.166  0.006 -0.015
 Cl        -0.001  0.002  0.001   -0.099  0.011  0.015   -0.042  0.003  0.006
 C          0.013  0.147  0.003   -0.033  0.024  0.273   -0.036 -0.032  0.148
 H         -0.005 -0.026  0.002   -0.238 -0.051  0.171   -0.124  0.250  0.090
 C         -0.010 -0.069 -0.002   -0.050  0.009  0.058   -0.032 -0.029  0.043
 H         -0.073 -0.667 -0.005    0.270 -0.160 -0.156    0.151  0.234 -0.052
 TransDip  -0.062 -0.045 -0.004    0.311 -0.104 -0.127    0.024  0.203 -0.058

 Mode:                34                     35                     36
 Frequency:       836.33                 872.25                 878.06
 Force Cnst:      0.6234                 4.1386                 0.6278
 Red. Mass:       1.5126                 9.2326                 1.3821
 IR Active:          YES                    YES                    YES
 IR Intens:        9.514                  2.127                 13.546
 Raman Active:       YES                    YES                    YES
               X      Y      Z        X      Y      Z        X      Y      Z
 C         -0.001 -0.024 -0.001   -0.251  0.068 -0.001    0.003 -0.001  0.005
 C         -0.003 -0.038  0.001   -0.207 -0.103  0.007    0.001  0.002 -0.005
 Cl        -0.002  0.008 -0.000   -0.004  0.005 -0.000    0.000 -0.000  0.001
 C         -0.003  0.009 -0.000   -0.140 -0.304  0.008    0.001  0.003  0.006
 Cl         0.001 -0.001 -0.000    0.052  0.059 -0.002   -0.000 -0.000 -0.000
 C         -0.011  0.015  0.000    0.349 -0.105 -0.004   -0.002  0.001  0.052
 Cl         0.003 -0.001 -0.000   -0.080  0.008  0.002    0.001 -0.000 -0.004
 C          0.002 -0.001 -0.001    0.149  0.101 -0.015   -0.005 -0.003 -0.168
 H          0.047  0.018  0.001   -0.212 -0.051  0.068    0.026  0.010  0.982
 C         -0.010 -0.049  0.001    0.133  0.282  0.000    0.000 -0.002  0.054
 Cl         0.006  0.010 -0.000   -0.044 -0.053  0.001    0.000  0.000 -0.004
 C          0.011  0.114 -0.001   -0.010  0.059  0.042    0.000  0.000  0.000
 C         -0.002 -0.025 -0.005    0.013 -0.014  0.158   -0.001  0.000 -0.003
 Cl        -0.001  0.001  0.001    0.017 -0.002 -0.033   -0.000  0.000  0.000
 C          0.001  0.004 -0.004    0.051 -0.016  0.210   -0.002 -0.001 -0.003
 H          0.000  0.034 -0.001    0.255  0.071  0.095   -0.004  0.009 -0.001
 C          0.011  0.057 -0.000   -0.183  0.032  0.013    0.002 -0.000  0.000
 Cl        -0.002 -0.005  0.000    0.030 -0.004 -0.004   -0.000  0.000 -0.000
 C         -0.013 -0.106  0.005    0.104 -0.034 -0.244    0.000  0.001  0.002
 H          0.072  0.772  0.007    0.322  0.160 -0.146   -0.001 -0.004  0.002
 C         -0.013 -0.107  0.001    0.052 -0.026 -0.069   -0.000 -0.000 -0.000
 H          0.069  0.587 -0.000   -0.073  0.075  0.008    0.001 -0.004 -0.001
 TransDip   0.005  0.099 -0.002   -0.018 -0.001  0.043    0.006  0.003  0.118

 Mode:                37                     38                     39
 Frequency:       887.61                 971.10                1035.76
 Force Cnst:      0.6856                 0.7557                 4.7666
 Red. Mass:       1.4770                 1.3601                 7.5412
 IR Active:          YES                    YES                    YES
 IR Intens:       13.696                  0.169                 23.055
 Raman Active:       YES                    YES                    YES
               X      Y      Z        X      Y      Z        X      Y      Z
 C          0.003  0.001  0.000   -0.004  0.003 -0.000    0.203 -0.049 -0.007
 C          0.003  0.004  0.000   -0.004 -0.009  0.001   -0.123  0.099  0.002
 Cl         0.000 -0.001 -0.000   -0.000  0.001 -0.000    0.006 -0.009 -0.000
 C          0.002  0.004 -0.000   -0.004 -0.002  0.000   -0.194 -0.236  0.008
 Cl        -0.001 -0.001  0.000    0.001  0.000 -0.000    0.026  0.033 -0.001
 C         -0.004  0.000 -0.000    0.001  0.003 -0.000    0.171 -0.064 -0.004
 Cl         0.001 -0.000  0.000   -0.000 -0.000  0.000   -0.016  0.004  0.000
 C         -0.002 -0.001  0.002    0.005 -0.003  0.000   -0.090  0.201  0.001
 H         -0.001 -0.001 -0.009    0.018  0.002 -0.002   -0.267  0.134  0.002
 C         -0.001 -0.001 -0.001    0.000 -0.008 -0.000   -0.037 -0.054  0.002
 Cl         0.000 -0.000  0.000    0.000  0.001  0.000    0.000  0.002 -0.000
 C         -0.002 -0.016 -0.001    0.001  0.029  0.001    0.286 -0.016  0.009
 C          0.007  0.067 -0.002    0.001  0.007  0.001   -0.042  0.002  0.200
 Cl        -0.001 -0.004  0.000    0.000 -0.000 -0.000    0.005 -0.000 -0.015
 C         -0.020 -0.179 -0.004   -0.000 -0.015  0.002   -0.143  0.016 -0.272
 H          0.104  0.971 -0.001    0.013  0.077 -0.000    0.031  0.000 -0.393
 C          0.009  0.067  0.000   -0.003 -0.013 -0.000    0.086 -0.009 -0.007
 Cl        -0.001 -0.005 -0.000    0.000  0.001  0.000   -0.003  0.000  0.000
 C         -0.003 -0.013  0.004    0.013  0.115 -0.002   -0.106  0.011  0.279
 H         -0.002  0.013  0.003   -0.062 -0.639 -0.004    0.021 -0.005  0.358
 C          0.002  0.021  0.001   -0.014 -0.130 -0.001   -0.049 -0.000 -0.144
 H         -0.003 -0.051 -0.001    0.083  0.737  0.001    0.036  0.025 -0.188
 TransDip   0.014  0.118 -0.002   -0.006 -0.012  0.000    0.077 -0.102  0.085

 Mode:                40                     41                     42
 Frequency:      1086.14                1113.08                1142.88
 Force Cnst:      2.1993                 2.5023                 3.0448
 Red. Mass:       3.1642                 3.4280                 3.9565
 IR Active:          YES                    YES                    YES
 IR Intens:       21.862                 63.665                  8.993
 Raman Active:       YES                    YES                    YES
               X      Y      Z        X      Y      Z        X      Y      Z
 C         -0.129  0.019 -0.002   -0.014  0.002 -0.015   -0.061  0.055  0.005
 C          0.040 -0.120  0.001    0.000  0.002  0.002   -0.025  0.268 -0.003
 Cl        -0.004  0.011 -0.000    0.000 -0.000 -0.000    0.007 -0.027  0.000
 C          0.084  0.119 -0.003    0.011  0.012  0.000    0.052 -0.037 -0.001
 Cl        -0.009 -0.013  0.000   -0.001 -0.001  0.000   -0.006 -0.004  0.000
 C         -0.084  0.033  0.002    0.004  0.001 -0.000    0.154 -0.029 -0.003
 Cl         0.007 -0.002 -0.000   -0.001  0.000  0.000   -0.019  0.002  0.000
 C          0.044 -0.101 -0.000    0.006 -0.010  0.000    0.046 -0.007 -0.001
 H          0.008 -0.119  0.003    0.007 -0.011 -0.002    0.579  0.204 -0.015
 C          0.043  0.100 -0.001   -0.003 -0.002  0.002   -0.170 -0.255  0.005
 Cl        -0.005 -0.008 -0.000    0.000  0.000 -0.000    0.018  0.026 -0.000
 C         -0.050  0.002  0.033   -0.000 -0.001  0.062   -0.174  0.006 -0.002
 C         -0.053  0.005  0.235   -0.074  0.008  0.132   -0.071  0.009  0.096
 Cl         0.008 -0.001 -0.025    0.009 -0.001 -0.017    0.006 -0.001 -0.012
 C          0.019 -0.001 -0.103   -0.024  0.001  0.064    0.082 -0.008  0.046
 H          0.513 -0.059 -0.415   -0.535  0.061  0.408    0.421 -0.049 -0.159
 C          0.014 -0.001 -0.012    0.353 -0.037  0.023    0.017 -0.002 -0.012
 Cl        -0.002  0.000  0.000   -0.039  0.004 -0.001   -0.004  0.000  0.001
 C          0.029 -0.004  0.102    0.066 -0.006 -0.118    0.034 -0.004 -0.027
 H          0.365 -0.034  0.279   -0.009 -0.001 -0.184    0.018 -0.001 -0.040
 C         -0.036  0.006 -0.143   -0.144  0.016 -0.128   -0.001  0.004 -0.034
 H          0.210 -0.030 -0.311   -0.529  0.060  0.100    0.304 -0.051 -0.239
 TransDip   0.031  0.087  0.118    0.241 -0.016  0.083   -0.060 -0.061  0.044

 Mode:                43                     44                     45
 Frequency:      1163.92                1187.95                1260.81
 Force Cnst:      1.1039                 1.7790                 1.9177
 Red. Mass:       1.3830                 2.1396                 2.0475
 IR Active:          YES                    YES                    YES
 IR Intens:        6.130                 43.725                  2.455
 Raman Active:       YES                    YES                    YES
               X      Y      Z        X      Y      Z        X      Y      Z
 C         -0.014  0.011 -0.015    0.009  0.074 -0.000    0.105 -0.085  0.010
 C         -0.001  0.030  0.002    0.079 -0.069 -0.001    0.049  0.034 -0.003
 Cl         0.001 -0.003 -0.000   -0.007  0.009  0.000   -0.000  0.001  0.000
 C          0.007 -0.008  0.000   -0.045 -0.189  0.003   -0.048 -0.033  0.001
 Cl        -0.001 -0.000  0.000    0.011  0.018 -0.000    0.002  0.005 -0.000
 C          0.013 -0.003 -0.001   -0.192 -0.013  0.005   -0.056 -0.027  0.002
 Cl        -0.002  0.000  0.000    0.019 -0.002 -0.000    0.006  0.000 -0.000
 C          0.008 -0.002  0.000    0.023  0.075 -0.001   -0.028  0.081 -0.001
 H          0.110  0.040 -0.006    0.842  0.434 -0.023   -0.356 -0.045  0.010
 C         -0.023 -0.029  0.003    0.011  0.036 -0.001    0.085  0.008 -0.004
 Cl         0.002  0.003 -0.000   -0.004 -0.005  0.000   -0.005 -0.003  0.000
 C         -0.018 -0.001  0.050   -0.012 -0.013 -0.001   -0.103  0.024 -0.052
 C          0.065 -0.007 -0.067   -0.010  0.003  0.010   -0.143  0.014 -0.034
 Cl        -0.006  0.001  0.007    0.001 -0.000 -0.001    0.004 -0.000 -0.002
 C         -0.017  0.002 -0.065    0.004 -0.000  0.004    0.067 -0.008  0.044
 H         -0.070  0.007 -0.041    0.026 -0.005 -0.009    0.688 -0.073 -0.340
 C         -0.051  0.005  0.016    0.009 -0.001  0.000    0.049 -0.005  0.054
 Cl         0.004 -0.000 -0.002   -0.001  0.000  0.000   -0.005  0.001 -0.000
 C          0.078 -0.009  0.008   -0.000  0.000 -0.002    0.036 -0.004 -0.028
 H          0.734 -0.076  0.350   -0.021  0.002 -0.014    0.048 -0.004 -0.027
 C         -0.072  0.008  0.009   -0.001  0.004 -0.005   -0.020 -0.001  0.024
 H         -0.460  0.047  0.253    0.015 -0.018 -0.018   -0.349  0.051  0.234
 TransDip  -0.074 -0.011 -0.026   -0.192 -0.088  0.007   -0.033  0.021  0.032

 Mode:                46                     47                     48
 Frequency:      1267.24                1287.48                1296.33
 Force Cnst:      9.5290                 2.0111                 7.8536
 Red. Mass:      10.0711                 2.0592                 7.9321
 IR Active:          YES                    YES                    YES
 IR Intens:        1.150                  6.349                  2.910
 Raman Active:       YES                    YES                    YES
               X      Y      Z        X      Y      Z        X      Y      Z
 C          0.075  0.388 -0.000    0.072 -0.057 -0.023   -0.059  0.065 -0.031
 C         -0.358 -0.137  0.006    0.017  0.048  0.002   -0.023 -0.055  0.007
 Cl        -0.001 -0.002  0.000    0.000 -0.001 -0.000   -0.000  0.001 -0.000
 C          0.320 -0.239 -0.005    0.004 -0.052  0.001   -0.007  0.048  0.001
 Cl         0.000  0.001 -0.000    0.001  0.004 -0.000   -0.000 -0.003 -0.000
 C         -0.009  0.356 -0.003   -0.063 -0.007  0.001    0.068  0.015 -0.003
 Cl         0.006  0.001 -0.000    0.006  0.000 -0.000   -0.006 -0.000  0.000
 C         -0.291 -0.107  0.007   -0.042  0.073  0.001    0.034 -0.076  0.002
 H         -0.239 -0.083  0.007   -0.307 -0.027  0.005    0.297  0.023 -0.013
 C          0.275 -0.241 -0.002    0.105 -0.022  0.001   -0.105  0.021  0.008
 Cl         0.003  0.000 -0.000   -0.004 -0.002 -0.000    0.004  0.002 -0.000
 C         -0.011 -0.027 -0.032   -0.126  0.024  0.172    0.139 -0.030  0.349
 C         -0.040  0.010 -0.010    0.003 -0.002 -0.012   -0.213  0.026 -0.216
 Cl         0.001 -0.000  0.000   -0.002  0.000 -0.002   -0.005  0.000  0.006
 C          0.012  0.001  0.013    0.062 -0.007 -0.030    0.167 -0.017 -0.188
 H          0.222 -0.029 -0.118   -0.352  0.040  0.233    0.192 -0.021 -0.217
 C          0.016 -0.003  0.017   -0.021  0.002  0.004    0.008 -0.003  0.377
 Cl        -0.001  0.000 -0.000    0.001 -0.000  0.001    0.001 -0.000 -0.001
 C          0.009  0.001  0.000   -0.031  0.003 -0.064   -0.217  0.024 -0.119
 H         -0.032  0.001 -0.021    0.334 -0.034  0.122   -0.205  0.022 -0.115
 C          0.000  0.009  0.011   -0.006 -0.001 -0.045    0.230 -0.022 -0.188
 H         -0.175 -0.026  0.120    0.567 -0.053 -0.421   -0.333  0.029  0.172
 TransDip  -0.034 -0.002  0.006   -0.062  0.047 -0.021    0.043 -0.029 -0.016

 Mode:                49                     50                     51
 Frequency:      1353.40                1404.17                1441.13
 Force Cnst:      7.8567                 3.6088                 4.1644
 Red. Mass:       7.2801                 3.1065                 3.4032
 IR Active:          YES                    YES                    YES
 IR Intens:      103.797                 21.314                132.566
 Raman Active:       YES                    YES                    YES
               X      Y      Z        X      Y      Z        X      Y      Z
 C         -0.227 -0.266  0.008   -0.008  0.013 -0.026    0.221 -0.025 -0.012
 C         -0.225  0.257  0.002    0.044  0.009  0.001   -0.162 -0.105  0.005
 Cl         0.009 -0.016  0.000   -0.001  0.000 -0.000    0.004  0.003 -0.000
 C          0.383  0.020 -0.009   -0.027 -0.028  0.002    0.007  0.153 -0.001
 Cl        -0.016 -0.008  0.000    0.001  0.002 -0.000   -0.001 -0.007  0.000
 C         -0.152 -0.232  0.006   -0.015  0.030 -0.000    0.128 -0.128 -0.002
 Cl         0.006  0.008 -0.000    0.001 -0.001  0.000   -0.007  0.004  0.000
 C         -0.083  0.142  0.000    0.020  0.008  0.000   -0.162 -0.054  0.005
 H          0.331  0.351 -0.012   -0.151 -0.064  0.002    0.687  0.306 -0.020
 C          0.207  0.078 -0.005    0.004 -0.033  0.003   -0.006  0.140 -0.001
 Cl        -0.010 -0.004  0.000    0.000  0.001 -0.000   -0.001 -0.007 -0.000
 C          0.115  0.042 -0.009   -0.048  0.002  0.113   -0.040  0.010  0.044
 C          0.050 -0.011  0.000    0.207 -0.022 -0.048   -0.009  0.001 -0.055
 Cl        -0.001  0.001  0.002   -0.006  0.001  0.004    0.000  0.000  0.002
 C         -0.040  0.002 -0.041   -0.184  0.020 -0.037   -0.047  0.005  0.048
 H         -0.029  0.009 -0.057    0.292 -0.032 -0.367    0.231 -0.024 -0.127
 C         -0.019  0.003  0.055   -0.022  0.001  0.176    0.041 -0.004  0.004
 Cl         0.002 -0.000 -0.001    0.002 -0.000 -0.007   -0.002  0.000 -0.001
 C         -0.003 -0.002  0.029    0.187 -0.019 -0.020    0.030 -0.003 -0.045
 H         -0.293  0.035 -0.119   -0.561  0.059 -0.431    0.140 -0.014  0.002
 C          0.047 -0.014 -0.037   -0.123  0.014 -0.068   -0.093  0.009  0.038
 H         -0.249  0.074  0.159    0.082 -0.011 -0.225    0.286 -0.028 -0.209
 TransDip  -0.034  0.324 -0.008   -0.018 -0.043 -0.140    0.357  0.075 -0.055

 Mode:                52                     53                     54
 Frequency:      1505.48                1555.81                1589.73
 Force Cnst:      3.9480                14.2920                11.4465
 Red. Mass:       2.9564                10.0214                 7.6873
 IR Active:          YES                    YES                    YES
 IR Intens:       39.188                 28.606                 17.283
 Raman Active:       YES                    YES                    YES
               X      Y      Z        X      Y      Z        X      Y      Z
 C         -0.097 -0.010 -0.005    0.071 -0.426  0.004    0.012 -0.004  0.026
 C          0.007  0.033  0.001    0.054  0.185 -0.003   -0.010 -0.002 -0.003
 Cl        -0.001 -0.001 -0.000   -0.002  0.003  0.000    0.000  0.000  0.000
 C          0.040 -0.052 -0.000    0.091 -0.297  0.001    0.008 -0.004 -0.002
 Cl        -0.000  0.001 -0.000   -0.000  0.002 -0.000    0.000  0.000  0.000
 C         -0.041  0.046  0.000    0.081  0.491 -0.007   -0.005  0.003  0.001
 Cl         0.001 -0.001 -0.000   -0.002 -0.005  0.000    0.000 -0.000 -0.000
 C          0.068  0.002 -0.001   -0.123 -0.295  0.006    0.011  0.000 -0.002
 H         -0.134 -0.086  0.003    0.393 -0.110 -0.008   -0.007 -0.008  0.002
 C         -0.036 -0.006  0.002   -0.174  0.335  0.000   -0.011  0.007 -0.003
 Cl         0.000  0.001 -0.000    0.005 -0.003 -0.000    0.000 -0.000  0.000
 C          0.189 -0.021  0.050   -0.041  0.037 -0.002   -0.023  0.004 -0.353
 C         -0.037  0.004 -0.131   -0.012 -0.002  0.012    0.142 -0.016  0.207
 Cl         0.002 -0.000  0.005   -0.000  0.000 -0.001   -0.003  0.000  0.000
 C         -0.145  0.015  0.132    0.033 -0.006 -0.018    0.044 -0.004 -0.231
 H          0.462 -0.050 -0.245   -0.060  0.009  0.042   -0.223  0.024 -0.088
 C          0.141 -0.015 -0.039   -0.025  0.003  0.002    0.056 -0.008  0.429
 Cl        -0.005  0.001  0.000    0.000  0.000 -0.000   -0.001  0.000 -0.005
 C         -0.102  0.011 -0.091    0.035 -0.006  0.015   -0.181  0.021 -0.283
 H          0.449 -0.047  0.184   -0.066  0.010 -0.038    0.427 -0.045  0.007
 C         -0.083  0.009  0.096   -0.010 -0.004 -0.009   -0.080  0.008  0.236
 H          0.470 -0.050 -0.246   -0.032  0.034  0.005    0.383 -0.042 -0.040
 TransDip   0.169 -0.015 -0.107   -0.064  0.159  0.006    0.005  0.002  0.133

 Mode:                55                     56                     57
 Frequency:      1593.93                1625.93                3186.07
 Force Cnst:     12.6133                10.4387                 6.5172
 Red. Mass:       8.4263                 6.7018                 1.0897
 IR Active:          YES                    YES                    YES
 IR Intens:       57.019                 38.998                  2.196
 Raman Active:       YES                    YES                    YES
               X      Y      Z        X      Y      Z        X      Y      Z
 C          0.279  0.019 -0.007    0.096 -0.014 -0.001    0.000 -0.000 -0.000
 C         -0.330 -0.090  0.008   -0.035 -0.009  0.001    0.000 -0.000  0.000
 Cl         0.004  0.002 -0.000    0.001  0.000 -0.000   -0.000  0.000 -0.000
 C          0.262 -0.080 -0.005    0.021 -0.010 -0.000   -0.000  0.000 -0.000
 Cl        -0.002  0.002  0.000   -0.000  0.000  0.000    0.000 -0.000  0.000
 C         -0.195 -0.038  0.005   -0.012  0.002  0.000    0.000 -0.000 -0.000
 Cl        -0.001 -0.000  0.000   -0.000 -0.000  0.000   -0.000 -0.000  0.000
 C          0.435  0.107 -0.011    0.031  0.005 -0.001   -0.000 -0.000 -0.000
 H         -0.467 -0.288  0.014   -0.028 -0.022  0.001   -0.000  0.000 -0.000
 C         -0.365  0.097  0.007   -0.039  0.019  0.001    0.000 -0.000  0.000
 Cl         0.003 -0.002  0.000    0.001 -0.000  0.000   -0.000 -0.000 -0.000
 C         -0.048 -0.001  0.007   -0.268  0.030  0.021   -0.002  0.000  0.002
 C         -0.047  0.006 -0.003    0.283 -0.031  0.065    0.000 -0.000  0.001
 Cl         0.000 -0.000  0.000   -0.002  0.000 -0.004    0.000  0.000 -0.000
 C          0.066 -0.007 -0.024   -0.278  0.029  0.113   -0.001  0.000 -0.001
 H         -0.072  0.007  0.065    0.242 -0.026 -0.224    0.009 -0.001  0.014
 C         -0.043  0.004 -0.001    0.144 -0.015 -0.048   -0.001  0.000 -0.000
 Cl         0.000 -0.000 -0.000    0.002 -0.000  0.001    0.000 -0.000 -0.000
 C          0.078 -0.008  0.022   -0.296  0.032 -0.034   -0.008  0.001  0.022
 H         -0.091  0.009 -0.067    0.219 -0.023  0.251    0.130 -0.012 -0.258
 C         -0.054  0.007  0.004    0.347 -0.037 -0.138   -0.044  0.005 -0.070
 H          0.013 -0.006 -0.043   -0.380  0.042  0.337    0.508 -0.058  0.805
 TransDip  -0.240  0.022  0.019    0.189 -0.018 -0.063   -0.037  0.003 -0.029

 Mode:                58                     59                     60
 Frequency:      3211.52                3223.04                3223.14
 Force Cnst:      6.6495                 6.6899                 6.6876
 Red. Mass:       1.0943                 1.0930                 1.0926
 IR Active:          YES                    YES                    YES
 IR Intens:        0.314                  2.730                  1.178
 Raman Active:       YES                    YES                    YES
               X      Y      Z        X      Y      Z        X      Y      Z
 C          0.000 -0.000 -0.000   -0.000  0.001 -0.000    0.000 -0.000 -0.000
 C          0.000 -0.000  0.000   -0.000  0.000  0.000   -0.000  0.000  0.000
 Cl         0.000  0.000 -0.000   -0.000  0.000 -0.000   -0.000 -0.000 -0.000
 C         -0.000  0.000 -0.000   -0.000  0.000  0.000    0.000 -0.000 -0.000
 Cl         0.000  0.000 -0.000   -0.000 -0.000 -0.000   -0.000  0.000 -0.000
 C         -0.000  0.000 -0.000    0.003  0.002 -0.000   -0.000 -0.000  0.000
 Cl         0.000 -0.000 -0.000   -0.000  0.000  0.000    0.000 -0.000 -0.000
 C          0.000 -0.000  0.000    0.034 -0.081  0.000   -0.003  0.007 -0.000
 H         -0.000  0.000  0.000   -0.387  0.914 -0.001    0.032 -0.076  0.000
 C          0.000  0.000 -0.000   -0.004 -0.000  0.000    0.000 -0.000 -0.000
 Cl        -0.000 -0.000 -0.000    0.000  0.000 -0.000   -0.000 -0.000  0.000
 C         -0.001  0.000  0.001    0.000 -0.000  0.000    0.000 -0.000  0.000
 C          0.000 -0.000  0.000    0.000 -0.000 -0.000    0.004 -0.000 -0.001
 Cl        -0.000  0.000  0.000   -0.000 -0.000  0.000   -0.000  0.000  0.000
 C         -0.002  0.000 -0.002   -0.004  0.000 -0.006   -0.046  0.005 -0.074
 H          0.015 -0.002  0.024    0.044 -0.005  0.070    0.527 -0.059  0.839
 C          0.003 -0.000  0.003   -0.000  0.000  0.000   -0.002  0.000  0.003
 Cl        -0.000  0.000 -0.000    0.000 -0.000 -0.000    0.000 -0.000 -0.000
 C          0.039 -0.004 -0.075   -0.000  0.000  0.000   -0.001  0.000  0.002
 H         -0.440  0.041  0.845    0.001 -0.000 -0.002    0.010 -0.001 -0.020
 C         -0.017  0.002 -0.021    0.000 -0.000  0.000    0.001 -0.000  0.002
 H          0.155 -0.018  0.240   -0.001  0.000 -0.002   -0.013  0.001 -0.020
 TransDip   0.006 -0.000 -0.017   -0.020  0.049  0.003    0.019 -0.006  0.029

 STANDARD THERMODYNAMIC QUANTITIES AT   298.15 K  AND     1.00 ATM

   This Molecule has  0 Imaginary Frequencies
   Zero point vibrational energy:       76.843 kcal/mol

   Atom    1 Element C  Has Mass   12.00000
   Atom    2 Element C  Has Mass   12.00000
   Atom    3 Element Cl Has Mass   34.96885
   Atom    4 Element C  Has Mass   12.00000
   Atom    5 Element Cl Has Mass   34.96885
   Atom    6 Element C  Has Mass   12.00000
   Atom    7 Element Cl Has Mass   34.96885
   Atom    8 Element C  Has Mass   12.00000
   Atom    9 Element H  Has Mass    1.00783
   Atom   10 Element C  Has Mass   12.00000
   Atom   11 Element Cl Has Mass   34.96885
   Atom   12 Element C  Has Mass   12.00000
   Atom   13 Element C  Has Mass   12.00000
   Atom   14 Element Cl Has Mass   34.96885
   Atom   15 Element C  Has Mass   12.00000
   Atom   16 Element H  Has Mass    1.00783
   Atom   17 Element C  Has Mass   12.00000
   Atom   18 Element Cl Has Mass   34.96885
   Atom   19 Element C  Has Mass   12.00000
   Atom   20 Element H  Has Mass    1.00783
   Atom   21 Element C  Has Mass   12.00000
   Atom   22 Element H  Has Mass    1.00783
   Molecular Mass:   357.844420 amu
   Principal axes and moments of inertia in amu*Bohr^2:
                             1           2           3
    Eigenvalues --     3966.67927 13038.16202 14709.80944
          X               0.99999    -0.00439    -0.00210
          Y               0.00438     0.99999    -0.00196
          Z               0.00211     0.00196     1.00000
   Rotational Symmetry Number is   1
   The Molecule is an Asymmetric Top
   Translational Enthalpy:        0.889 kcal/mol
   Rotational Enthalpy:           0.889 kcal/mol
   Vibrational Enthalpy:         85.476 kcal/mol
   gas constant (RT):             0.592 kcal/mol
   Translational Entropy:        43.518  cal/mol.K
   Rotational Entropy:           34.985  cal/mol.K
   Vibrational Entropy:          57.743  cal/mol.K

   Total Enthalpy:               87.846 kcal/mol
   Total Entropy:               136.247  cal/mol.K

 ======================================================================

 STANDARD THERMODYNAMIC QUANTITIES FOR ANHARMONIC VIBRATION -- TOSH

   Zero point vibrational energy: ************ kcal/mol

   Vibrational Enthalpy:       Infinity kcal/mol
   Vibrational Entropy:             NaN  cal/mol.K

   Total Enthalpy:             Infinity kcal/mol
   Total Entropy:                   NaN  cal/mol.K

 ======================================================================

 STANDARD THERMODYNAMIC QUANTITIES FOR ANHARMONIC VIBRATION -- VPT2

   Zero point vibrational energy: ************ kcal/mol

   Vibrational Enthalpy:       Infinity kcal/mol
   Vibrational Entropy:             NaN  cal/mol.K

   Total Enthalpy:             Infinity kcal/mol
   Total Entropy:                   NaN  cal/mol.K

 ======================================================================

Archival summary:
1\1\november\FREQ\ProcedureUnspecified\BasisUnspecified\l6124\taweetha\SatJan1109:07:572020SatJan1109:07:572020\0\\#,FREQ,ProcedureUnspecified,BasisUnspecified,\\0,1\Cl\C,1,1.74416\C,2,1.403,1,119.535\C,3,1.40001,2,118.578,1,-179.775,0\C,4,1.38851,3,120.733,2,-0.1143,0\H,5,1.08057,4,120.023,3,-179.961,0\C,5,1.3876,4,119.445,3,0.0945396,0\C,7,1.39929,5,122.1,4,0.0598756,0\C,8,1.49115,7,121.253,5,-179.546,0\C,9,1.39827,8,120.177,7,88.2692,0\H,10,1.08371,9,118.938,8,0.716966,0\C,10,1.38995,9,121.657,8,-179.16,0\H,12,1.08207,10,120.8,9,179.866,0\C,12,1.39123,10,118.826,9,0.00762134,0\C,14,1.38943,12,121.31,10,-0.0706476,0\H,15,1.08094,14,120.946,12,-179.994,0\C,15,1.39167,14,118.645,12,0.116225,0\Cl,3,1.73618,2,120.924,1,0.193991,0\Cl,4,1.74424,3,121.175,2,179.909,0\Cl,7,1.75227,5,117.836,4,179.885,0\Cl,17,1.75436,15,118.064,14,179.768,0\Cl,14,1.75463,12,119.652,10,179.846,0\\\@

 Total job time:  15496.04s(wall), 15495.30s(cpu) 
 Sat Jan 11 09:07:57 2020

        *************************************************************
        *                                                           *
        *  Thank you very much for using Q-Chem.  Have a nice day.  *
        *                                                           *
        *************************************************************
