# Supplementary material for: Quantum Chemical Investigation of Polychlorinated Dibenzodioxins, Dibenzofurans and Biphenyls: Relative Stability and Planarity Analysis
Source: Molecules. 2020 Dec 3;25(23):5697. doi: 10.3390/molecules25235697 (PMC7730433; doi:10.3390/molecules25235697)
Supplement: Supplementary file 1 [file molecules-25-05697-s001.zip › PCB/B3LYP/ClClClHClClHHClH.out]

                  Welcome to Q-Chem
     A Quantum Leap Into The Future Of Chemistry


 Q-Chem 5.2 (devel), Q-Chem, Inc., Pleasanton, CA (2019)

 Yihan Shao,  Zhengting Gan,  E. Epifanovsky,  A. T. B. Gilbert,  M. Wormit,  
 J. Kussmann,  A. W. Lange,  A. Behn,  Jia Deng,  Xintian Feng,  D. Ghosh,  
 M. Goldey,  P. R. Horn,  L. D. Jacobson,  I. Kaliman,  T. Kus,  A. Landau,  
 Jie Liu,  E. I. Proynov,  R. M. Richard,  R. P. Steele,  E. J. Sundstrom,  
 H. L. Woodcock III,  P. M. Zimmerman,  D. Zuev,  B. Albrecht,  E. Alguire,  
 S. A. Baeppler,  D. Barton,  Z. Benda,  Y. A. Bernard,  E. J. Berquist,  
 K. B. Bravaya,  H. Burton,  D. Casanova,  Chun-Min Chang,  Yunqing Chen,  
 A. Chien,  K. D. Closser,  M. P. Coons,  S. Coriani,  S. Dasgupta,  
 A. L. Dempwolff,  M. Diedenhofen,  Hainam Do,  R. G. Edgar,  Po-Tung Fang,  
 S. Faraji,  S. Fatehi,  Qingguo Feng,  K. D. Fenk,  J. Fosso-Tande,  
 J. Gayvert,  Qinghui Ge,  A. Ghysels,  G. Gidofalvi,  J. Gomes,  
 J. Gonthier,  A. Gunina,  D. Hait,  M. W. D. Hanson-Heine,  
 P. H. P. Harbach,  A. W. Hauser,  M. F. Herbst,  J. E. Herr,  
 E. G. Hohenstein,  Z. C. Holden,  Kerwin Hui,  B. C. Huynh,  T.-C. Jagau,  
 Hyunjun Ji,  B. Kaduk,  K. Khistyaev,  Jaehoon Kim,  P. Klunzinger,  K. Koh,  
 D. Kosenkov,  L. Koulias,  T. Kowalczyk,  C. M. Krauter,  A. Kunitsa,  
 Ka Un Lao,  A. Laurent,  K. V. Lawler,  Joonho Lee,  D. Lefrancois,  
 S. Lehtola,  D. S. Levine,  Yi-Pei Li,  You-Sheng Lin,  Fenglai Liu,  
 E. Livshits,  A. Luenser,  P. Manohar,  E. Mansoor,  S. F. Manzer,  
 Shan-Ping Mao,  Yuezhi Mao,  N. Mardirossian,  A. V. Marenich,  
 T. Markovich,  L. A. Martinez-Martinez,  S. A. Maurer,  N. J. Mayhall,  
 S. C. McKenzie,  J.-M. Mewes,  P. Morgante,  A. F. Morrison,  
 J. W. Mullinax,  K. Nanda,  T. S. Nguyen-Beck,  R. Olivares-Amaya,  
 J. A. Parkhill,  Zheng Pei,  T. M. Perrine,  F. Plasser,  P. Pokhilko,  
 S. Prager,  A. Prociuk,  E. Ramos,  D. R. Rehn,  F. Rob,  M. Scheurer,  
 M. Schneider,  N. Sergueev,  S. M. Sharada,  S. Sharma,  D. W. Small,  
 T. Stauch,  T. Stein,  Yu-Chuan Su,  A. J. W. Thom,  A. Tkatchenko,  
 T. Tsuchimochi,  N. M. Tubman,  L. Vogt,  M. L. Vidal,  O. Vydrov,  
 M. A. Watson,  J. Wenzel,  M. de Wergifosse,  T. A. Wesolowski,  A. White,  
 J. Witte,  A. Yamada,  Jun Yang,  K. Yao,  S. Yeganeh,  S. R. Yost,  
 Zhi-Qiang You,  A. Zech,  Igor Ying Zhang,  Xing Zhang,  Yan Zhao,  
 Ying Zhu,  B. R. Brooks,  G. K. L. Chan,  C. J. Cramer,  M. S. Gordon,  
 W. J. Hehre,  A. Klamt,  M. W. Schmidt,  C. D. Sherrill,  D. G. Truhlar,  
 A. Aspuru-Guzik,  R. Baer,  A. T. Bell,  N. A. Besley,  Jeng-Da Chai,  
 A. E. DePrince, III,  R. A. DiStasio Jr.,  A. Dreuw,  B. D. Dunietz,  
 T. R. Furlani,  Chao-Ping Hsu,  Yousung Jung,  Jing Kong,  D. S. Lambrecht,  
 WanZhen Liang,  C. Ochsenfeld,  V. A. Rassolov,  L. V. Slipchenko,  
 J. E. Subotnik,  T. Van Voorhis,  J. M. Herbert,  A. I. Krylov,  
 P. M. W. Gill,  M. Head-Gordon

 Contributors to earlier versions of Q-Chem not listed above: 
 R. D. Adamson,  B. Austin,  J. Baker,  G. J. O. Beran,  K. Brandhorst,  
 S. T. Brown,  E. F. C. Byrd,  A. K. Chakraborty,  C.-L. Cheng,  
 Siu Hung Chien,  D. M. Chipman,  D. L. Crittenden,  H. Dachsel,  
 R. J. Doerksen,  A. D. Dutoi,  L. Fusti-Molnar,  W. A. Goddard III,  
 A. Golubeva-Zadorozhnaya,  S. R. Gwaltney,  G. Hawkins,  A. Heyden,  
 S. Hirata,  G. Kedziora,  F. J. Keil,  C. Kelley,  Jihan Kim,  R. A. King,  
 R. Z. Khaliullin,  P. P. Korambath,  W. Kurlancheek,  A. M. Lee,  M. S. Lee,  
 S. V. Levchenko,  Ching Yeh Lin,  D. Liotard,  R. C. Lochan,  I. Lotan,  
 P. E. Maslen,  N. Nair,  D. P. O'Neill,  D. Neuhauser,  E. Neuscamman,  
 C. M. Oana,  R. Olson,  B. Peters,  R. Peverati,  P. A. Pieniazek,  
 Y. M. Rhee,  J. Ritchie,  M. A. Rohrdanz,  E. Rosta,  N. J. Russ,  
 H. F. Schaefer III,  N. E. Schultz,  N. Shenvi,  A. C. Simmonett,  A. Sodt,  
 D. Stuck,  K. S. Thanthiriwatte,  V. Vanovschi,  Tao Wang,  A. Warshel,  
 C. F. Williams,  Q. Wu,  X. Xu,  W. Zhang

 Please cite Q-Chem as follows:
 Y. Shao et al., Mol. Phys. 113, 184-215 (2015)
 DOI: 10.1080/00268976.2014.952696

 Q-Chem 5.2.1 for Intel X86 EM64T Linux

 Parts of Q-Chem use Armadillo 8.300.2 (Tropical Shenanigans).
 http://arma.sourceforge.net/

 Q-Chem begins on Sat Jan 11 01:31:26 2020  

Host: 
0

     Scratch files written to /scratch/taweetham/qchem2991//
NAlpha2: 178
NElect   178
Mult     1

 Q-Chem warning in module libgen/rem_setup.C, line 2168:

 Setting Thresh to 1e-14


Checking the input file for inconsistencies... 	...done.

--------------------------------------------------------------
User input:
--------------------------------------------------------------
$MOLECULE
0 1
C 
C  1 1.394960
Cl  2 CCl 1 119.528007
C  2 1.386606 1 120.846377 3 178.766605 0
Cl  4 CCl 2 119.698148 1 -179.612229 0
C  4 1.387279 2 120.235871 1 -0.083363 0
Cl  6 CCl 4 120.254637 2 -179.958574 0
C  6 1.387279 4 119.490737 2 0.041992 0
H  8 CH 6 120.064298 4 179.568218 0
C  8 1.386606 6 120.235863 4 0.041336 0
Cl  10 CCl 8 119.614146 6 178.681836 0
C  1 1.488550 2 120.827489 3 1.275929 0
C  12 1.394960 1 120.827496 2 44.635695 0
Cl  13 CCl 12 119.528011 1 1.275194 0
C  13 1.386606 12 120.846392 1 -179.957497 0
H  15 CH 13 119.698155 12 -179.612829 0
C  15 1.387278 13 120.235860 12 -0.083872 0
H  17 CH 15 120.254633 13 -179.958492 0
C  17 1.387279 15 119.490737 13 0.041666 0
Cl  19 CCl 17 120.064293 15 179.568399 0
C  19 1.386606 17 120.235874 15 0.041790 0
H  21 CH 19 119.614152 17 178.681599 0

CH=1.08273
CCl=1.75400
$END

$REM
   JOB_TYPE	OPTIMIZATION
   BASIS	6-311++G**
   METHOD	B3LYP
   SYM_IGNORE	TRUE
   SCF_GUESS_ALWAYS     TRUE
   SYM_IGNORE   TRUE
   S2THRESH     15
   THRESH       15
$END

--------------------------------------------------------------
 ----------------------------------------------------------------
             Standard Nuclear Orientation (Angstroms)
    I     Atom           X                Y                Z
 ----------------------------------------------------------------
    1      C       0.0000000000     0.0000000000     0.0000000000
    2      C       0.0000000000     0.0000000000     1.3949600000
    3      Cl      1.5261815140     0.0000000000     2.2594170471
    4      C      -1.1901880373     0.0256249026     2.1059255403
    5      Cl     -1.1548436435     0.0351778398     3.8595433764
    6      C      -2.4041742747     0.0535064326     1.4351028665
    7      Cl     -3.9099833729     0.0870232313     2.3339530118
    8      C      -2.4180259722     0.0546630380     0.0478935036
    9      H      -3.3603520375     0.0692493833    -0.4851290834
   10      C      -1.2274122092     0.0272853135    -0.6622934626
   11      Cl     -1.2645630159    -0.0058824468    -2.4155862839
   12      C       1.2779219872    -0.0284629571    -0.7628147595
   13      C       2.3095886281    -0.8932703637    -0.3971844912
   14      Cl      2.0841394724    -1.9836059182     0.9581225060
   15      C       3.5004827568    -0.9194878930    -1.1069450245
   16      H       4.2865586447    -1.6026019117    -0.8107285686
   17      C       3.6821124948    -0.0819958503    -2.1978886372
   18      H       4.6116429624    -0.1026930066    -2.7527300472
   19      C       2.6636000698     0.7822218600    -2.5724593424
   20      Cl      2.8813918386     1.8556545918    -3.9424319391
   21      C       1.4736782845     0.8090230106    -1.8610916159
   22      H       0.6936781770     1.5025559907    -2.1490431582
 ----------------------------------------------------------------
 Nuclear Repulsion Energy =        2086.57284784 hartrees
 There are       89 alpha and       89 beta electrons
 Requested basis set is 6-311++G(d,p)
 There are 170 shells and 472 basis functions

 Total QAlloc Memory Limit   2000 MB
 Mega-Array Size       188 MB
 MEM_STATIC part       192 MB
 A cutoff of  1.0D-15 yielded  10991 shell pairs
 There are     92905 function pairs (     99913 Cartesian)
 Smallest overlap matrix eigenvalue = 2.09E-07
 Linear dependence detected in AO basis
 Number of orthogonalized atomic orbitals = 467
 Maximum deviation from orthogonality = 3.384E-10

 Scale SEOQF with 1.000000e-01/1.000000e-01/1.000000e-01

 Standard Electronic Orientation quadrupole field applied
 Nucleus-field energy     =    -0.0000000602 hartrees
 Guess from superposition of atomic densities
 Warning:  Energy on first SCF cycle will be non-variational
 SAD guess density has 178.000000 electrons

 -----------------------------------------------------------------------
  General SCF calculation program by
  Eric Jon Sundstrom, Paul Horn, Yuezhi Mao, Dmitri Zuev, Alec White,
  David Stuck, Shaama M.S., Shane Yost, Joonho Lee, David Small,
  Daniel Levine, Susi Lehtola, Hugh Burton, Evgeny Epifanovsky,
  Bang C. Huynh
 -----------------------------------------------------------------------
 Exchange:     0.2000 Hartree-Fock + 0.0800 Slater + 0.7200 B88
 Correlation:  0.1900 VWN1RPA + 0.8100 LYP
 Using SG-1 standard quadrature grid
 A restricted SCF calculation will be
 performed using DIIS
 SCF converges when DIIS error is below 1.0e-08
 ---------------------------------------
  Cycle       Energy         DIIS error
 ---------------------------------------
    1   -3225.5459821936      2.87e-02  
    2   -3220.9373575341      2.17e-03  
    3   -3220.8643088414      2.63e-03  
    4   -3221.0606908670      5.18e-04  
    5   -3221.0671261891      2.40e-04  
    6   -3221.0685166261      1.00e-04  
    7   -3221.0687853363      2.42e-05  
    8   -3221.0687988189      9.51e-06  
    9   -3221.0688011275      3.14e-06  
   10   -3221.0688013824      1.04e-06  
   11   -3221.0688014109      3.01e-07  
   12   -3221.0688014133      1.11e-07  
   13   -3221.0688014137      4.08e-08  
   14   -3221.0688014137      1.11e-08  
   15   -3221.0688014136      3.90e-09  Convergence criterion met
 ---------------------------------------
 SCF time:   CPU 785.71s  wall 786.00s 
 SCF   energy in the final basis set =    -3221.0688014136
 Total energy in the final basis set =    -3221.0688014136

 --------------------------------------------------------------

                    Orbital Energies (a.u.)
 --------------------------------------------------------------

 Alpha MOs
 -- Occupied --
********-101.5809-101.5759-101.5694-101.5692-101.5617 -10.2795 -10.2792
-10.2775 -10.2769 -10.2611 -10.2587 -10.2406 -10.2298 -10.2259 -10.2127
-10.2122 -10.2116  -9.4960  -9.4953  -9.4904  -9.4862  -9.4840  -9.4790
 -7.2606  -7.2603  -7.2553  -7.2508  -7.2508  -7.2503  -7.2502  -7.2494
 -7.2487  -7.2453  -7.2445  -7.2433  -7.2408  -7.2399  -7.2387  -7.2385
 -7.2336  -7.2332  -0.9672  -0.9343  -0.9167  -0.9089  -0.8890  -0.8674
 -0.8527  -0.8367  -0.8112  -0.7687  -0.7553  -0.7405  -0.6697  -0.6536
 -0.6295  -0.6128  -0.5533  -0.5522  -0.5293  -0.5135  -0.4987  -0.4839
 -0.4724  -0.4685  -0.4642  -0.4604  -0.4456  -0.4342  -0.4214  -0.4192
 -0.4054  -0.4008  -0.3977  -0.3849  -0.3613  -0.3572  -0.3471  -0.3453
 -0.3374  -0.3330  -0.3318  -0.3211  -0.3024  -0.2892  -0.2745  -0.2657
 -0.2467
 -- Virtual --
 -0.0773  -0.0603  -0.0543  -0.0444  -0.0284  -0.0148  -0.0081  -0.0048
  0.0017   0.0038   0.0084   0.0164   0.0234   0.0265   0.0300   0.0375
  0.0450   0.0481   0.0544   0.0588   0.0643   0.0677   0.0707   0.0711
  0.0810   0.0847   0.0874   0.0938   0.0940   0.0951   0.0995   0.1050
  0.1086   0.1098   0.1120   0.1145   0.1185   0.1205   0.1228   0.1278
  0.1285   0.1302   0.1350   0.1367   0.1386   0.1426   0.1428   0.1490
  0.1508   0.1539   0.1616   0.1692   0.1768   0.1790   0.1812   0.1851
  0.1875   0.1937   0.1986   0.2016   0.2065   0.2081   0.2150   0.2210
  0.2231   0.2242   0.2273   0.2327   0.2365   0.2403   0.2435   0.2524
  0.2531   0.2543   0.2590   0.2608   0.2639   0.2644   0.2712   0.2715
  0.2799   0.2845   0.2919   0.2931   0.2940   0.2983   0.3039   0.3050
  0.3127   0.3140   0.3217   0.3299   0.3328   0.3405   0.3501   0.3629
  0.3877   0.4109   0.4180   0.4276   0.4387   0.4427   0.4468   0.4518
  0.4582   0.4633   0.4647   0.4683   0.4775   0.4818   0.4832   0.4952
  0.4998   0.5053   0.5129   0.5229   0.5307   0.5369   0.5463   0.5483
  0.5516   0.5633   0.5678   0.5775   0.5803   0.5867   0.5974   0.5987
  0.6053   0.6126   0.6161   0.6205   0.6215   0.6277   0.6372   0.6401
  0.6521   0.6632   0.6720   0.6809   0.6907   0.6956   0.7143   0.7194
  0.7238   0.7348   0.7565   0.7734   0.7782   0.7869   0.8067   0.8139
  0.8246   0.8271   0.8327   0.8368   0.8404   0.8444   0.8479   0.8506
  0.8532   0.8584   0.8646   0.8665   0.8700   0.8770   0.8817   0.8842
  0.8995   0.9013   0.9059   0.9123   0.9160   0.9182   0.9231   0.9340
  0.9421   0.9485   0.9497   0.9519   0.9627   0.9664   0.9703   0.9819
  0.9873   0.9915   1.0010   1.0068   1.0285   1.0376   1.0543   1.0614
  1.0710   1.0928   1.1024   1.1189   1.1381   1.1454   1.1516   1.1915
  1.2112   1.2182   1.2358   1.2445   1.2511   1.2595   1.2675   1.2762
  1.2838   1.2973   1.3034   1.3233   1.3363   1.3420   1.3556   1.3745
  1.4116   1.4377   1.4659   1.4916   1.5056   1.5176   1.5396   1.5445
  1.5719   1.5785   1.5864   1.6103   1.6260   1.6450   1.6689   1.6816
  1.6924   1.7036   1.7480   1.7653   1.7833   1.8075   1.8196   1.8419
  1.8489   1.8682   1.8724   1.8932   1.9011   1.9113   1.9176   1.9386
  1.9593   1.9744   1.9860   2.0075   2.0301   2.0602   2.0714   2.0834
  2.1120   2.1446   2.1652   2.1997   2.2228   2.2350   2.2417   2.2533
  2.2735   2.2827   2.2841   2.2865   2.3037   2.3305   2.3327   2.3628
  2.3863   2.3868   2.4229   2.4314   2.4379   2.4467   2.4671   2.4922
  2.5007   2.5186   2.5481   2.5570   2.5659   2.5853   2.6073   2.6138
  2.6421   2.6511   2.6593   2.6761   2.7011   2.7128   2.7347   2.7392
  2.7564   2.7627   2.7712   2.7926   2.7999   2.8202   2.8315   2.8528
  2.8888   2.9163   2.9469   2.9685   3.0591   3.0727   3.0826   3.1060
  3.1285   3.1540   3.1736   3.1987   3.2420   3.2644   3.2753   3.3534
  3.3874   3.4149   3.4837   3.5448   3.6201   3.6481   3.7422   3.7752
  3.8737   3.9076   4.0148   4.0478   4.1306   4.3970   4.8115   4.8310
  9.7415   9.7770   9.7962   9.8105   9.8381   9.8608  23.3146  23.5319
 23.8234  23.8512  23.8629  23.9289  23.9799  23.9966  24.0319  24.0716
 24.0938  24.1491  25.7188  25.7852  25.8310  25.8673  25.9211  26.0743
 26.1090  26.1323  26.1819  26.2782  26.4030  26.5146  26.5390  26.6189
 26.6939  26.7366  26.8438  27.0137 215.7324 215.7702 215.7932 215.8138
215.8404 215.8818
 --------------------------------------------------------------

          Ground-State Mulliken Net Atomic Charges

     Atom                 Charge (a.u.)
  ----------------------------------------
      1 C                    -0.459070
      2 C                    -1.310160
      3 Cl                    0.645446
      4 C                     0.755220
      5 Cl                    0.622267
      6 C                    -0.283783
      7 Cl                    0.541391
      8 C                    -0.742362
      9 H                     0.226950
     10 C                     0.025907
     11 Cl                    0.572287
     12 C                    -0.444907
     13 C                    -0.190068
     14 Cl                    0.388288
     15 C                    -0.514367
     16 H                     0.200906
     17 C                    -0.698534
     18 H                     0.186573
     19 C                     0.769510
     20 Cl                    0.485845
     21 C                    -0.970252
     22 H                     0.192912
  ----------------------------------------
  Sum of atomic charges =     0.000000

 -----------------------------------------------------------------
                    Cartesian Multipole Moments
 -----------------------------------------------------------------
    Charge (ESU x 10^10)
                 0.0000
    Dipole Moment (Debye)
         X       0.4725      Y      -0.2044      Z      -0.9310
       Tot       1.0639
    Quadrupole Moments (Debye-Ang)
        XX    -134.7955     XY      -3.5391     YY    -147.8976
        XZ       0.6321     YZ       0.4683     ZZ    -150.1204
    Octopole Moments (Debye-Ang^2)
       XXX    -102.0380    XXY     -16.4967    XYY     -52.5315
       YYY       6.7534    XXZ     -25.7078    XYZ       7.7912
       YYZ      -8.0037    XZZ     -46.4235    YZZ      -7.0516
       ZZZ     -18.0891
    Hexadecapole Moments (Debye-Ang^3)
      XXXX   -4403.7191   XXXY     -60.7778   XXYY    -951.7441
      XYYY      27.3128   YYYY    -865.5577   XXXZ    1044.9793
      XXYZ     158.3479   XYYZ     386.7926   YYYZ     364.5000
      XXZZ   -1546.5328   XYZZ     -16.1775   YYZZ    -926.7510
      XZZZ    1159.6958   YZZZ     366.5261   ZZZZ   -4665.3400
 -----------------------------------------------------------------
 Calculating analytic gradient of the SCF energy
 Gradient of SCF Energy
            1           2           3           4           5           6
    1  -0.0176348  -0.0106881   0.0318793   0.0012166   0.0008735   0.0050181
    2  -0.0015133  -0.0047204  -0.0741690   0.0003503   0.0002026  -0.0001394
    3   0.0129907  -0.0066583  -0.0423311  -0.0234984   0.0049827  -0.0010221
            7           8           9          10          11          12
    1  -0.0024949   0.0089301  -0.0002972   0.0030682   0.0155422   0.0061646
    2   0.0000589   0.0000960   0.0001525  -0.0006426   0.0048887   0.0014847
    3   0.0068990   0.0087112  -0.0010516  -0.0036466  -0.0000997  -0.0087246
           13          14          15          16          17          18
    1  -0.0001291  -0.0266032  -0.0052367   0.0002667  -0.0056207   0.0000355
    2   0.0075695   0.0719650   0.0032242   0.0000271   0.0014598   0.0003433
    3  -0.0013005   0.0543642  -0.0008245   0.0000165   0.0021297  -0.0002230
           19          20          21          22
    1   0.0036494  -0.0000148  -0.0029191  -0.0050056
    2  -0.0004232  -0.0000863  -0.0101818   0.0000533
    3  -0.0031650  -0.0000039   0.0034858  -0.0010303
 Max gradient component =       7.417E-02
 RMS gradient           =       1.712E-02
 Gradient time:  CPU 267.85 s  wall 267.86 s
 Geometry Optimization Parameters
   NAtoms,    NIC,     NZ,  NCons,   NDum,   NFix, NCnnct, MaxDiis
       22     163      22       0       0       0       0       0


** GEOMETRY OPTIMIZATION IN DELOCALIZED INTERNAL COORDINATES **
   Searching for a Minimum

   Optimization Cycle:   1

                       Coordinates (Angstroms)
     ATOM                X               Y               Z
      1  C         0.0000000000    0.0000000000    0.0000000000
      2  C         0.0000000000    0.0000000000    1.3949600000
      3  Cl        1.5261815140    0.0000000000    2.2594170471
      4  C        -1.1901880373    0.0256249026    2.1059255403
      5  Cl       -1.1548436435    0.0351778398    3.8595433764
      6  C        -2.4041742747    0.0535064326    1.4351028665
      7  Cl       -3.9099833729    0.0870232313    2.3339530118
      8  C        -2.4180259722    0.0546630380    0.0478935036
      9  H        -3.3603520375    0.0692493833   -0.4851290834
     10  C        -1.2274122092    0.0272853135   -0.6622934626
     11  Cl       -1.2645630159   -0.0058824468   -2.4155862839
     12  C         1.2779219872   -0.0284629571   -0.7628147595
     13  C         2.3095886281   -0.8932703637   -0.3971844912
     14  Cl        2.0841394724   -1.9836059182    0.9581225060
     15  C         3.5004827568   -0.9194878930   -1.1069450245
     16  H         4.2865586447   -1.6026019117   -0.8107285686
     17  C         3.6821124948   -0.0819958503   -2.1978886372
     18  H         4.6116429624   -0.1026930066   -2.7527300472
     19  C         2.6636000698    0.7822218600   -2.5724593424
     20  Cl        2.8813918386    1.8556545918   -3.9424319391
     21  C         1.4736782845    0.8090230106   -1.8610916159
     22  H         0.6936781770    1.5025559907   -2.1490431582
   Point Group: c1    Number of degrees of freedom:    60


   Energy is  -3221.068801414


 Attempting to generate delocalized internal coordinates
 Initial Hessian constructed with Jon Baker's OPTIMIZE code

 60 Hessian modes will be used to form the next step
  Hessian Eigenvalues:
     0.016296    0.017711    0.019512    0.020643    0.020929    0.022946
     0.023585    0.023588    0.023834    0.023846    0.024090    0.024090
     0.024114    0.024114    0.024135    0.024135    0.024143    0.024143
     0.064525    0.103827    0.159965    0.159995    0.159995    0.160000
     0.215641    0.224285    0.231276    0.235215    0.235307    0.246754
     0.249943    0.249979    0.249992    0.249992    0.250000    0.250000
     0.250000    0.289203    0.292808    0.301033    0.301033    0.301033
     0.301033    0.328589    0.356665    0.356665    0.356665    0.356665
     0.412790    0.417338    0.429832    0.433174    0.461376    0.462653
     0.471077    0.471220    0.478202    0.478203    0.479142    0.479142

 Minimum search - taking simple RFO step
 Searching for Lamda that Minimizes Along All modes
 Value Taken    Lamda =  -0.06417632
 Calculated Step too Large.  Step scaled by  0.493284
 Step Taken.  Stepsize is  0.300000

                             Maximum     Tolerance    Cnvgd?
         Gradient           0.076686      0.000300      NO
         Displacement       0.219222      0.001200      NO
         Energy change     *********      0.000001      NO


 New Cartesian Coordinates Obtained by Inverse Iteration

 Displacement from previous Coordinates is:  0.537755
 ----------------------------------------------------------------
             Standard Nuclear Orientation (Angstroms)
    I     Atom           X                Y                Z
 ----------------------------------------------------------------
    1      C      -0.0055338290    -0.0011940016    -0.0127244814
    2      C      -0.0116051877     0.0290696907     1.3916194232
    3      Cl      1.5029685787     0.0563551831     2.2586693706
    4      C      -1.2006091359     0.0594044615     2.1173744073
    5      Cl     -1.1576091789     0.1043994426     3.8666977073
    6      C      -2.4191200997     0.0627455112     1.4486635077
    7      Cl     -3.9286245492     0.0993418221     2.3331701394
    8      C      -2.4407692139     0.0307864394     0.0634104541
    9      H      -3.3876856919     0.0183170691    -0.4604646341
   10      C      -1.2566504408    -0.0013625191    -0.6572804745
   11      Cl     -1.3891040904    -0.1090090780    -2.4031835453
   12      C       1.2847930210    -0.0360147102    -0.7715518859
   13      C       2.3175918446    -0.9211622335    -0.4304403519
   14      Cl      2.1041089449    -2.0401626829     0.8948544086
   15      C       3.5137874489    -0.9438078425    -1.1356102425
   16      H       4.2903776556    -1.6427035241    -0.8518780379
   17      C       3.7107480210    -0.0814966796    -2.2034613423
   18      H       4.6422277435    -0.0973191259    -2.7550171090
   19      C       2.7007258836     0.8049072749    -2.5532179801
   20      Cl      2.9379968720     1.9162955207    -3.8893249222
   21      C       1.5063936211     0.8294020652    -1.8487442355
   22      H       0.7470260494     1.5471931638    -2.1229687375
 ----------------------------------------------------------------
 Nuclear Repulsion Energy =        2073.23691642 hartrees
 There are       89 alpha and       89 beta electrons
 Applying Cartesian multipole field
    Component          Value
    ---------          -----
     (2,0,0)        1.00000E-11
     (0,2,0)        2.00000E-11
     (0,0,2)       -3.00000E-11
 Nucleus-field energy     =    -0.0000000579 hartrees
 Requested basis set is 6-311++G(d,p)
 There are 170 shells and 472 basis functions
 A cutoff of  1.0D-15 yielded  10950 shell pairs
 There are     92577 function pairs (     99562 Cartesian)
 Smallest overlap matrix eigenvalue = 2.25E-07
 Linear dependence detected in AO basis
 Number of orthogonalized atomic orbitals = 467
 Maximum deviation from orthogonality = 4.812E-10
 Guess from superposition of atomic densities
 Warning:  Energy on first SCF cycle will be non-variational
 SAD guess density has 178.000000 electrons

 -----------------------------------------------------------------------
  General SCF calculation program by
  Eric Jon Sundstrom, Paul Horn, Yuezhi Mao, Dmitri Zuev, Alec White,
  David Stuck, Shaama M.S., Shane Yost, Joonho Lee, David Small,
  Daniel Levine, Susi Lehtola, Hugh Burton, Evgeny Epifanovsky,
  Bang C. Huynh
 -----------------------------------------------------------------------
 Exchange:     0.2000 Hartree-Fock + 0.0800 Slater + 0.7200 B88
 Correlation:  0.1900 VWN1RPA + 0.8100 LYP
 Using SG-1 standard quadrature grid
 A restricted SCF calculation will be
 performed using DIIS
 SCF converges when DIIS error is below 1.0e-08
 ---------------------------------------
  Cycle       Energy         DIIS error
 ---------------------------------------
    1   -3225.4511223395      2.84e-02  
    2   -3220.9652335198      2.14e-03  
    3   -3220.8977663489      2.58e-03  
    4   -3221.0857139232      5.00e-04  
    5   -3221.0916945091      2.32e-04  
    6   -3221.0929921502      9.78e-05  
    7   -3221.0932471532      2.06e-05  
    8   -3221.0932564886      8.33e-06  
    9   -3221.0932583200      2.26e-06  
   10   -3221.0932584371      1.02e-06  
   11   -3221.0932584648      2.94e-07  
   12   -3221.0932584669      1.10e-07  
   13   -3221.0932584674      3.86e-08  
   14   -3221.0932584671      1.08e-08  
   15   -3221.0932584673      4.34e-09  Convergence criterion met
 ---------------------------------------
 SCF time:   CPU 777.58s  wall 778.00s 
 SCF   energy in the final basis set =    -3221.0932584673
 Total energy in the final basis set =    -3221.0932584673

 --------------------------------------------------------------

                    Orbital Energies (a.u.)
 --------------------------------------------------------------

 Alpha MOs
 -- Occupied --
********-101.5804-101.5767-101.5702-101.5693-101.5628 -10.2806 -10.2791
-10.2780 -10.2778 -10.2624 -10.2594 -10.2444 -10.2331 -10.2243 -10.2140
-10.2128 -10.2122  -9.4954  -9.4953  -9.4912  -9.4868  -9.4839  -9.4795
 -7.2603  -7.2599  -7.2560  -7.2516  -7.2502  -7.2501  -7.2496  -7.2494
 -7.2486  -7.2461  -7.2452  -7.2440  -7.2415  -7.2406  -7.2386  -7.2384
 -7.2342  -7.2337  -0.9643  -0.9328  -0.9138  -0.9081  -0.8909  -0.8685
 -0.8502  -0.8368  -0.8106  -0.7674  -0.7535  -0.7395  -0.6692  -0.6506
 -0.6289  -0.6128  -0.5524  -0.5505  -0.5288  -0.5137  -0.4989  -0.4837
 -0.4709  -0.4685  -0.4622  -0.4589  -0.4423  -0.4348  -0.4198  -0.4163
 -0.4046  -0.3984  -0.3982  -0.3846  -0.3609  -0.3570  -0.3461  -0.3450
 -0.3362  -0.3333  -0.3318  -0.3218  -0.3024  -0.2946  -0.2736  -0.2674
 -0.2540
 -- Virtual --
 -0.0778  -0.0602  -0.0523  -0.0448  -0.0311  -0.0144  -0.0071  -0.0040
  0.0023   0.0043   0.0101   0.0160   0.0240   0.0264   0.0298   0.0378
  0.0448   0.0482   0.0538   0.0592   0.0640   0.0671   0.0704   0.0708
  0.0816   0.0847   0.0879   0.0934   0.0938   0.0950   0.0996   0.1047
  0.1082   0.1091   0.1125   0.1135   0.1186   0.1202   0.1227   0.1278
  0.1280   0.1294   0.1334   0.1363   0.1375   0.1421   0.1426   0.1478
  0.1503   0.1537   0.1607   0.1684   0.1750   0.1775   0.1803   0.1842
  0.1871   0.1928   0.1963   0.1998   0.2062   0.2065   0.2140   0.2202
  0.2224   0.2228   0.2286   0.2317   0.2357   0.2387   0.2429   0.2521
  0.2527   0.2530   0.2587   0.2601   0.2630   0.2646   0.2706   0.2718
  0.2781   0.2831   0.2903   0.2917   0.2926   0.2986   0.3037   0.3039
  0.3101   0.3106   0.3219   0.3304   0.3329   0.3394   0.3458   0.3611
  0.3901   0.4092   0.4194   0.4268   0.4383   0.4416   0.4472   0.4505
  0.4584   0.4630   0.4633   0.4685   0.4766   0.4804   0.4834   0.4970
  0.5026   0.5065   0.5134   0.5195   0.5291   0.5345   0.5450   0.5507
  0.5521   0.5607   0.5659   0.5752   0.5801   0.5832   0.5954   0.5980
  0.6035   0.6097   0.6155   0.6187   0.6210   0.6261   0.6382   0.6411
  0.6523   0.6637   0.6765   0.6819   0.6901   0.7001   0.7125   0.7144
  0.7207   0.7328   0.7622   0.7813   0.7878   0.8009   0.8072   0.8178
  0.8238   0.8261   0.8326   0.8378   0.8408   0.8449   0.8477   0.8504
  0.8549   0.8582   0.8639   0.8662   0.8714   0.8764   0.8789   0.8826
  0.8968   0.9007   0.9067   0.9111   0.9152   0.9188   0.9227   0.9338
  0.9415   0.9445   0.9482   0.9514   0.9638   0.9672   0.9681   0.9794
  0.9856   0.9874   0.9974   1.0003   1.0174   1.0354   1.0404   1.0553
  1.0641   1.0776   1.0986   1.1182   1.1329   1.1422   1.1486   1.1885
  1.2060   1.2122   1.2333   1.2395   1.2476   1.2524   1.2645   1.2774
  1.2819   1.2931   1.3050   1.3206   1.3280   1.3380   1.3528   1.3721
  1.4092   1.4418   1.4625   1.4871   1.5018   1.5153   1.5363   1.5422
  1.5663   1.5740   1.5872   1.6085   1.6213   1.6387   1.6662   1.6805
  1.6916   1.6997   1.7445   1.7627   1.7844   1.8041   1.8163   1.8341
  1.8452   1.8652   1.8731   1.8865   1.8990   1.9059   1.9156   1.9352
  1.9563   1.9719   1.9792   2.0017   2.0288   2.0571   2.0652   2.0804
  2.1078   2.1395   2.1634   2.2145   2.2209   2.2340   2.2499   2.2557
  2.2718   2.2818   2.2826   2.2877   2.2965   2.3235   2.3336   2.3568
  2.3713   2.3894   2.4174   2.4318   2.4345   2.4421   2.4699   2.4761
  2.4994   2.5145   2.5409   2.5556   2.5636   2.5806   2.6031   2.6124
  2.6397   2.6496   2.6550   2.6708   2.6969   2.7101   2.7224   2.7381
  2.7539   2.7571   2.7693   2.7850   2.7962   2.8149   2.8267   2.8495
  2.8834   2.9065   2.9386   2.9657   3.0477   3.0672   3.0771   3.0980
  3.1255   3.1431   3.1633   3.1900   3.2323   3.2523   3.2687   3.3457
  3.3796   3.4103   3.4787   3.5374   3.6158   3.6422   3.7388   3.7698
  3.8641   3.8996   4.0093   4.0466   4.1281   4.3930   4.8004   4.8256
  9.7384   9.7760   9.7920   9.8038   9.8194   9.8649  23.3170  23.5255
 23.8114  23.8397  23.8559  23.9091  23.9637  23.9801  24.0153  24.0657
 24.0862  24.1431  25.7773  25.8018  25.8296  25.8697  25.9091  26.0686
 26.1092  26.1211  26.1754  26.2695  26.3770  26.4255  26.5083  26.6092
 26.6725  26.7321  26.8226  26.9870 215.7292 215.7693 215.7881 215.8044
215.8199 215.8826
 --------------------------------------------------------------

          Ground-State Mulliken Net Atomic Charges

     Atom                 Charge (a.u.)
  ----------------------------------------
      1 C                    -0.276575
      2 C                    -1.270488
      3 Cl                    0.625767
      4 C                     0.808834
      5 Cl                    0.618347
      6 C                    -0.393568
      7 Cl                    0.542170
      8 C                    -0.908465
      9 H                     0.228842
     10 C                     0.034393
     11 Cl                    0.549006
     12 C                    -0.327511
     13 C                    -0.302141
     14 Cl                    0.366291
     15 C                    -0.463260
     16 H                     0.203910
     17 C                    -0.687798
     18 H                     0.186412
     19 C                     0.740200
     20 Cl                    0.481359
     21 C                    -0.946010
     22 H                     0.190282
  ----------------------------------------
  Sum of atomic charges =     0.000000

 -----------------------------------------------------------------
                    Cartesian Multipole Moments
 -----------------------------------------------------------------
    Charge (ESU x 10^10)
                 0.0000
    Dipole Moment (Debye)
         X       0.5111      Y      -0.2187      Z      -0.8963
       Tot       1.0547
    Quadrupole Moments (Debye-Ang)
        XX    -134.5912     XY      -3.5849     YY    -147.6794
        XZ       0.3512     YZ       0.7410     ZZ    -150.0641
    Octopole Moments (Debye-Ang^2)
       XXX     -99.0288    XXY     -18.1523    XYY     -50.8383
       YYY       4.5563    XXZ     -27.0189    XYZ       8.4218
       YYZ      -8.0125    XZZ     -45.3308    YZZ      -7.2020
       ZZZ     -17.2628
    Hexadecapole Moments (Debye-Ang^3)
      XXXX   -4490.0105   XXXY     -71.9255   XXYY    -972.8345
      XYYY      15.7704   YYYY    -904.6393   XXXZ    1049.2067
      XXYZ     152.4658   XYYZ     389.7391   YYYZ     336.9306
      XXZZ   -1553.8130   XYZZ     -17.8286   YYZZ    -926.9272
      XZZZ    1171.1646   YZZZ     346.6819   ZZZZ   -4624.0194
 -----------------------------------------------------------------
 Calculating analytic gradient of the SCF energy
 Gradient of SCF Energy
            1           2           3           4           5           6
    1  -0.0090656  -0.0062389   0.0192766   0.0002179   0.0011308   0.0032227
    2  -0.0001774  -0.0036912  -0.0498347  -0.0000879   0.0001836  -0.0001853
    3   0.0090313  -0.0015951  -0.0275673  -0.0159387   0.0042814  -0.0014057
            7           8           9          10          11          12
    1  -0.0018667   0.0059475  -0.0004256  -0.0020356   0.0026839   0.0043927
    2   0.0000837   0.0000776   0.0000597   0.0008086   0.0014038   0.0015523
    3   0.0042489   0.0053156  -0.0006888  -0.0042028  -0.0003461  -0.0049877
           13          14          15          16          17          18
    1   0.0027100  -0.0167341  -0.0023710   0.0004362  -0.0036536   0.0001862
    2   0.0037766   0.0495526   0.0018020   0.0000724   0.0001849   0.0001135
    3  -0.0004302   0.0343126  -0.0005518  -0.0002257   0.0019809  -0.0000755
           19          20          21          22
    1   0.0021526  -0.0000539   0.0003792  -0.0002910
    2   0.0000152  -0.0002158  -0.0053075  -0.0001867
    3  -0.0020768   0.0002294   0.0005753   0.0001167
 Max gradient component =       4.983E-02
 RMS gradient           =       1.120E-02
 Gradient time:  CPU 262.32 s  wall 262.33 s
 Geometry Optimization Parameters
   NAtoms,    NIC,     NZ,  NCons,   NDum,   NFix, NCnnct, MaxDiis
       22     163      22       0       0       0       0       0

 Cartesian Hessian Update
 Hessian updated using BFGS update


** GEOMETRY OPTIMIZATION IN DELOCALIZED INTERNAL COORDINATES **
   Searching for a Minimum

   Optimization Cycle:   2

                       Coordinates (Angstroms)
     ATOM                X               Y               Z
      1  C        -0.0055338290   -0.0011940016   -0.0127244814
      2  C        -0.0116051877    0.0290696907    1.3916194232
      3  Cl        1.5029685787    0.0563551831    2.2586693706
      4  C        -1.2006091359    0.0594044615    2.1173744073
      5  Cl       -1.1576091789    0.1043994426    3.8666977073
      6  C        -2.4191200997    0.0627455112    1.4486635077
      7  Cl       -3.9286245492    0.0993418221    2.3331701394
      8  C        -2.4407692139    0.0307864394    0.0634104541
      9  H        -3.3876856919    0.0183170691   -0.4604646341
     10  C        -1.2566504408   -0.0013625191   -0.6572804745
     11  Cl       -1.3891040904   -0.1090090780   -2.4031835453
     12  C         1.2847930210   -0.0360147102   -0.7715518859
     13  C         2.3175918446   -0.9211622335   -0.4304403519
     14  Cl        2.1041089449   -2.0401626829    0.8948544086
     15  C         3.5137874489   -0.9438078425   -1.1356102425
     16  H         4.2903776556   -1.6427035241   -0.8518780379
     17  C         3.7107480210   -0.0814966796   -2.2034613423
     18  H         4.6422277435   -0.0973191259   -2.7550171090
     19  C         2.7007258836    0.8049072749   -2.5532179801
     20  Cl        2.9379968720    1.9162955207   -3.8893249222
     21  C         1.5063936211    0.8294020652   -1.8487442355
     22  H         0.7470260494    1.5471931638   -2.1229687375
   Point Group: c1    Number of degrees of freedom:    60


   Energy is  -3221.093258467

 Hessian updated using BFGS update

 56 Hessian modes will be used to form the next step
  Hessian Eigenvalues:
     0.017062    0.017722    0.019930    0.020623    0.020930    0.022949
     0.023582    0.023825    0.023845    0.024089    0.024090    0.024112
     0.024114    0.024132    0.024135    0.024140    0.024143    0.024228
     0.064284    0.087328    0.159986    0.159993    0.159999    0.160185
     0.215796    0.224359    0.230805    0.234921    0.235254    0.247185
     0.249159    0.249975    0.249991    0.249992    0.249994    0.250000
     0.286212    0.289251    0.300262    0.300906    0.305548    0.351656
     0.356652    0.361324    0.412772    0.424452    0.429853    0.451534
     0.462175    0.463999    0.470841    0.477992    0.478186    0.478362
     0.479114    0.515380

 Minimum search - taking simple RFO step
 Searching for Lamda that Minimizes Along All modes
 Value Taken    Lamda =  -0.03252087
 Calculated Step too Large.  Step scaled by  0.567225
 Step Taken.  Stepsize is  0.300000

                             Maximum     Tolerance    Cnvgd?
         Gradient           0.051424      0.000300      NO
         Displacement       0.247920      0.001200      NO
         Energy change     -0.024457      0.000001      NO


 New Cartesian Coordinates Obtained by Inverse Iteration

 Displacement from previous Coordinates is:  0.462833
 ----------------------------------------------------------------
             Standard Nuclear Orientation (Angstroms)
    I     Atom           X                Y                Z
 ----------------------------------------------------------------
    1      C       0.0183860607    -0.0103415102     0.0190016159
    2      C      -0.0121029484     0.0448693085     1.4264010749
    3      Cl      1.4869052276     0.1001415325     2.3056350853
    4      C      -1.2184281387     0.0816481071     2.1381953885
    5      Cl     -1.2193628052     0.1536055962     3.8812837877
    6      C      -2.4249311337     0.0742029297     1.4373423663
    7      Cl     -3.9579741866     0.1222903753     2.2701967406
    8      C      -2.4221051423     0.0278279371     0.0509065518
    9      H      -3.3579084153     0.0128108258    -0.4907951737
   10      C      -1.2212902202    -0.0134942240    -0.6408493452
   11      Cl     -1.3122927117    -0.1247322436    -2.3889371963
   12      C       1.2985529957    -0.0534445615    -0.7432960472
   13      C       2.3361596800    -0.9508164759    -0.4393331470
   14      Cl      2.1558377861    -2.1039698194     0.8590353408
   15      C       3.5200037975    -0.9605765143    -1.1689654256
   16      H       4.2989725205    -1.6668532320    -0.9123829168
   17      C       3.6972743635    -0.0789312075    -2.2267122113
   18      H       4.6165697502    -0.0854197375    -2.7980315809
   19      C       2.6759892329     0.8104014179    -2.5427096774
   20      Cl      2.8839676812     1.9386600041    -3.8702814099
   21      C       1.4945506316     0.8251040626    -1.8166944436
   22      H       0.7246602416     1.5410026760    -2.0704179389
 ----------------------------------------------------------------
 Nuclear Repulsion Energy =        2068.30651610 hartrees
 There are       89 alpha and       89 beta electrons
 Applying Cartesian multipole field
    Component          Value
    ---------          -----
     (2,0,0)        1.00000E-11
     (0,2,0)        2.00000E-11
     (0,0,2)       -3.00000E-11
 Nucleus-field energy     =    -0.0000000571 hartrees
 Requested basis set is 6-311++G(d,p)
 There are 170 shells and 472 basis functions
 A cutoff of  1.0D-15 yielded  10957 shell pairs
 There are     92584 function pairs (     99562 Cartesian)
 Smallest overlap matrix eigenvalue = 2.32E-07
 Linear dependence detected in AO basis
 Number of orthogonalized atomic orbitals = 467
 Maximum deviation from orthogonality = 6.288E-10
 Guess from superposition of atomic densities
 Warning:  Energy on first SCF cycle will be non-variational
 SAD guess density has 178.000000 electrons

 -----------------------------------------------------------------------
  General SCF calculation program by
  Eric Jon Sundstrom, Paul Horn, Yuezhi Mao, Dmitri Zuev, Alec White,
  David Stuck, Shaama M.S., Shane Yost, Joonho Lee, David Small,
  Daniel Levine, Susi Lehtola, Hugh Burton, Evgeny Epifanovsky,
  Bang C. Huynh
 -----------------------------------------------------------------------
 Exchange:     0.2000 Hartree-Fock + 0.0800 Slater + 0.7200 B88
 Correlation:  0.1900 VWN1RPA + 0.8100 LYP
 Using SG-1 standard quadrature grid
 A restricted SCF calculation will be
 performed using DIIS
 SCF converges when DIIS error is below 1.0e-08
 ---------------------------------------
  Cycle       Energy         DIIS error
 ---------------------------------------
    1   -3225.4193622492      2.83e-02  
    2   -3220.9799690448      2.14e-03  
    3   -3220.9110307805      2.58e-03  
    4   -3221.0996653175      5.12e-04  
    5   -3221.1058187877      2.46e-04  
    6   -3221.1073171677      9.53e-05  
    7   -3221.1075577943      2.04e-05  
    8   -3221.1075665548      9.08e-06  
    9   -3221.1075686986      2.75e-06  
   10   -3221.1075688883      1.06e-06  
   11   -3221.1075689191      2.60e-07  
   12   -3221.1075689207      1.08e-07  
   13   -3221.1075689212      3.71e-08  
   14   -3221.1075689212      1.12e-08  
   15   -3221.1075689211      4.66e-09  Convergence criterion met
 ---------------------------------------
 SCF time:   CPU 771.24s  wall 772.00s 
 SCF   energy in the final basis set =    -3221.1075689211
 Total energy in the final basis set =    -3221.1075689211

 --------------------------------------------------------------

                    Orbital Energies (a.u.)
 --------------------------------------------------------------

 Alpha MOs
 -- Occupied --
********-101.5793-101.5780-101.5722-101.5688-101.5645 -10.2818 -10.2795
-10.2788 -10.2770 -10.2629 -10.2592 -10.2436 -10.2328 -10.2240 -10.2139
-10.2130 -10.2122  -9.4955  -9.4943  -9.4925  -9.4884  -9.4834  -9.4807
 -7.2604  -7.2589  -7.2574  -7.2532  -7.2503  -7.2495  -7.2492  -7.2486
 -7.2481  -7.2474  -7.2466  -7.2453  -7.2431  -7.2422  -7.2381  -7.2379
 -7.2354  -7.2349  -0.9632  -0.9317  -0.9134  -0.9076  -0.8921  -0.8709
 -0.8482  -0.8372  -0.8106  -0.7659  -0.7530  -0.7386  -0.6682  -0.6500
 -0.6288  -0.6122  -0.5514  -0.5502  -0.5287  -0.5133  -0.4994  -0.4844
 -0.4708  -0.4684  -0.4610  -0.4584  -0.4402  -0.4352  -0.4198  -0.4135
 -0.4039  -0.3978  -0.3971  -0.3847  -0.3609  -0.3567  -0.3462  -0.3450
 -0.3356  -0.3329  -0.3312  -0.3233  -0.3021  -0.3009  -0.2727  -0.2678
 -0.2574
 -- Virtual --
 -0.0779  -0.0605  -0.0505  -0.0441  -0.0318  -0.0139  -0.0067  -0.0034
  0.0025   0.0051   0.0114   0.0163   0.0241   0.0262   0.0298   0.0377
  0.0448   0.0486   0.0540   0.0592   0.0640   0.0669   0.0703   0.0704
  0.0815   0.0847   0.0878   0.0930   0.0935   0.0956   0.0997   0.1046
  0.1079   0.1089   0.1125   0.1141   0.1192   0.1205   0.1223   0.1278
  0.1278   0.1293   0.1337   0.1364   0.1381   0.1421   0.1434   0.1476
  0.1500   0.1531   0.1596   0.1680   0.1741   0.1773   0.1788   0.1843
  0.1875   0.1914   0.1961   0.1997   0.2052   0.2058   0.2148   0.2204
  0.2220   0.2230   0.2300   0.2311   0.2353   0.2378   0.2436   0.2513
  0.2517   0.2532   0.2580   0.2594   0.2614   0.2653   0.2711   0.2719
  0.2781   0.2834   0.2881   0.2918   0.2936   0.2984   0.3032   0.3056
  0.3098   0.3109   0.3211   0.3286   0.3322   0.3395   0.3449   0.3608
  0.3902   0.4095   0.4208   0.4276   0.4371   0.4411   0.4473   0.4494
  0.4597   0.4621   0.4634   0.4696   0.4780   0.4798   0.4819   0.4979
  0.5028   0.5067   0.5141   0.5194   0.5267   0.5346   0.5440   0.5486
  0.5516   0.5599   0.5647   0.5761   0.5781   0.5841   0.5947   0.6001
  0.6038   0.6093   0.6150   0.6180   0.6193   0.6310   0.6358   0.6419
  0.6534   0.6601   0.6763   0.6802   0.6897   0.6995   0.7111   0.7132
  0.7198   0.7340   0.7629   0.7819   0.7906   0.8072   0.8109   0.8172
  0.8243   0.8296   0.8358   0.8381   0.8404   0.8446   0.8477   0.8502
  0.8562   0.8591   0.8633   0.8656   0.8726   0.8774   0.8800   0.8831
  0.8993   0.9003   0.9065   0.9114   0.9161   0.9197   0.9224   0.9376
  0.9429   0.9451   0.9486   0.9505   0.9634   0.9650   0.9672   0.9820
  0.9850   0.9877   0.9966   0.9987   1.0100   1.0307   1.0393   1.0561
  1.0692   1.0730   1.0959   1.1141   1.1350   1.1414   1.1456   1.1884
  1.2041   1.2144   1.2295   1.2381   1.2464   1.2520   1.2631   1.2808
  1.2825   1.2941   1.3050   1.3176   1.3197   1.3383   1.3526   1.3718
  1.4057   1.4412   1.4636   1.4880   1.5013   1.5155   1.5357   1.5434
  1.5631   1.5734   1.5848   1.6086   1.6211   1.6397   1.6656   1.6819
  1.6912   1.6998   1.7442   1.7629   1.7864   1.7995   1.8161   1.8339
  1.8441   1.8612   1.8732   1.8845   1.8981   1.9060   1.9140   1.9361
  1.9565   1.9707   1.9784   2.0024   2.0281   2.0569   2.0646   2.0792
  2.1087   2.1391   2.1627   2.2164   2.2261   2.2327   2.2494   2.2685
  2.2732   2.2800   2.2838   2.2925   2.2981   2.3233   2.3398   2.3414
  2.3634   2.3890   2.4142   2.4281   2.4338   2.4401   2.4661   2.4813
  2.5021   2.5135   2.5408   2.5547   2.5621   2.5814   2.6004   2.6114
  2.6388   2.6482   2.6536   2.6717   2.6950   2.7083   2.7211   2.7390
  2.7522   2.7559   2.7687   2.7821   2.7956   2.8152   2.8287   2.8510
  2.8814   2.9081   2.9404   2.9675   3.0469   3.0661   3.0765   3.0950
  3.1237   3.1396   3.1604   3.1914   3.2291   3.2504   3.2666   3.3440
  3.3807   3.4070   3.4775   3.5348   3.6158   3.6417   3.7357   3.7661
  3.8626   3.9001   4.0100   4.0483   4.1292   4.3922   4.7951   4.8231
  9.7379   9.7761   9.7909   9.8063   9.8129   9.8603  23.3203  23.5293
 23.8092  23.8317  23.8533  23.9094  23.9477  23.9730  24.0105  24.0621
 24.0838  24.1376  25.7802  25.8304  25.8528  25.9075  25.9220  26.0488
 26.1044  26.1143  26.1647  26.2582  26.3145  26.4149  26.5029  26.6088
 26.6705  26.7320  26.8124  26.9772 215.7290 215.7693 215.7873 215.8076
215.8139 215.8732
 --------------------------------------------------------------

          Ground-State Mulliken Net Atomic Charges

     Atom                 Charge (a.u.)
  ----------------------------------------
      1 C                    -0.181521
      2 C                    -1.171543
      3 Cl                    0.613403
      4 C                     0.839023
      5 Cl                    0.608693
      6 C                    -0.492020
      7 Cl                    0.546876
      8 C                    -0.888627
      9 H                     0.231654
     10 C                    -0.156556
     11 Cl                    0.535975
     12 C                    -0.247675
     13 C                    -0.296620
     14 Cl                    0.360759
     15 C                    -0.469436
     16 H                     0.204474
     17 C                    -0.664068
     18 H                     0.187053
     19 C                     0.753022
     20 Cl                    0.482943
     21 C                    -0.989629
     22 H                     0.193823
  ----------------------------------------
  Sum of atomic charges =     0.000000

 -----------------------------------------------------------------
                    Cartesian Multipole Moments
 -----------------------------------------------------------------
    Charge (ESU x 10^10)
                -0.0000
    Dipole Moment (Debye)
         X       0.4864      Y      -0.2222      Z      -0.8735
       Tot       1.0242
    Quadrupole Moments (Debye-Ang)
        XX    -134.8089     XY      -3.6056     YY    -147.5194
        XZ       0.0568     YZ       1.0290     ZZ    -149.8466
    Octopole Moments (Debye-Ang^2)
       XXX     -99.2310    XXY     -18.6878    XYY     -50.2359
       YYY       1.9898    XXZ     -28.6530    XYZ       9.1224
       YYZ      -8.0768    XZZ     -44.6903    YZZ      -7.4331
       ZZZ     -17.5769
    Hexadecapole Moments (Debye-Ang^3)
      XXXX   -4487.0145   XXXY     -53.9373   XXYY    -975.7310
      XYYY      30.9303   YYYY    -933.4510   XXXZ    1046.8777
      XXYZ     148.7048   XYYZ     390.9726   YYYZ     319.6482
      XXZZ   -1547.7939   XYZZ     -12.2456   YYZZ    -930.1757
      XZZZ    1168.7539   YZZZ     334.0435   ZZZZ   -4606.5892
 -----------------------------------------------------------------
 Calculating analytic gradient of the SCF energy
 Gradient of SCF Energy
            1           2           3           4           5           6
    1  -0.0044848  -0.0014271   0.0111499  -0.0003075  -0.0000534   0.0005309
    2   0.0005593  -0.0022709  -0.0314417  -0.0002432   0.0001977  -0.0002560
    3   0.0029275   0.0000460  -0.0184762  -0.0067694   0.0029988  -0.0001912
            7           8           9          10          11          12
    1  -0.0007303   0.0027750  -0.0001889   0.0001689   0.0056380  -0.0003079
    2   0.0001124   0.0001567   0.0000730   0.0008448   0.0027590   0.0013544
    3   0.0015208   0.0028831  -0.0004588  -0.0019223   0.0008357  -0.0036072
           13          14          15          16          17          18
    1   0.0027471  -0.0098231  -0.0010338   0.0001079  -0.0012729   0.0000973
    2   0.0004556   0.0315932   0.0004824   0.0000274   0.0003293   0.0000157
    3   0.0008048   0.0208016   0.0004294  -0.0001454   0.0008506  -0.0000643
           19          20          21          22
    1   0.0008195  -0.0001571  -0.0023474  -0.0019003
    2   0.0002949  -0.0002228  -0.0048147  -0.0000066
    3  -0.0016152   0.0003238  -0.0006738  -0.0004982
 Max gradient component =       3.159E-02
 RMS gradient           =       6.964E-03
 Gradient time:  CPU 260.89 s  wall 260.90 s
 Geometry Optimization Parameters
   NAtoms,    NIC,     NZ,  NCons,   NDum,   NFix, NCnnct, MaxDiis
       22     163      22       0       0       0       0       0

 Cartesian Hessian Update
 Hessian updated using BFGS update


** GEOMETRY OPTIMIZATION IN DELOCALIZED INTERNAL COORDINATES **
   Searching for a Minimum

   Optimization Cycle:   3

                       Coordinates (Angstroms)
     ATOM                X               Y               Z
      1  C         0.0183860607   -0.0103415102    0.0190016159
      2  C        -0.0121029484    0.0448693085    1.4264010749
      3  Cl        1.4869052276    0.1001415325    2.3056350853
      4  C        -1.2184281387    0.0816481071    2.1381953885
      5  Cl       -1.2193628052    0.1536055962    3.8812837877
      6  C        -2.4249311337    0.0742029297    1.4373423663
      7  Cl       -3.9579741866    0.1222903753    2.2701967406
      8  C        -2.4221051423    0.0278279371    0.0509065518
      9  H        -3.3579084153    0.0128108258   -0.4907951737
     10  C        -1.2212902202   -0.0134942240   -0.6408493452
     11  Cl       -1.3122927117   -0.1247322436   -2.3889371963
     12  C         1.2985529957   -0.0534445615   -0.7432960472
     13  C         2.3361596800   -0.9508164759   -0.4393331470
     14  Cl        2.1558377861   -2.1039698194    0.8590353408
     15  C         3.5200037975   -0.9605765143   -1.1689654256
     16  H         4.2989725205   -1.6668532320   -0.9123829168
     17  C         3.6972743635   -0.0789312075   -2.2267122113
     18  H         4.6165697502   -0.0854197375   -2.7980315809
     19  C         2.6759892329    0.8104014179   -2.5427096774
     20  Cl        2.8839676812    1.9386600041   -3.8702814099
     21  C         1.4945506316    0.8251040626   -1.8166944436
     22  H         0.7246602416    1.5410026760   -2.0704179389
   Point Group: c1    Number of degrees of freedom:    60


   Energy is  -3221.107568921

 Hessian updated using BFGS update

 58 Hessian modes will be used to form the next step
  Hessian Eigenvalues:
     0.017169    0.017755    0.019675    0.020852    0.020936    0.022950
     0.023582    0.023832    0.023846    0.024089    0.024090    0.024112
     0.024114    0.024135    0.024136    0.024142    0.024143    0.025217
     0.058865    0.087588    0.159982    0.159993    0.160006    0.160160
     0.217947    0.224357    0.231194    0.235245    0.236112    0.247200
     0.249484    0.249976    0.249992    0.249992    0.249994    0.251209
     0.287013    0.289251    0.299041    0.300945    0.301578    0.304425
     0.353358    0.356644    0.356666    0.365028    0.412748    0.425676
     0.429869    0.456004    0.462487    0.468251    0.471376    0.478051
     0.478210    0.479111    0.479725    0.524079

 Minimum search - taking simple RFO step
 Searching for Lamda that Minimizes Along All modes
 Value Taken    Lamda =  -0.02019193
 Calculated Step too Large.  Step scaled by  0.574011
 Step Taken.  Stepsize is  0.300000

                             Maximum     Tolerance    Cnvgd?
         Gradient           0.031791      0.000300      NO
         Displacement       0.202968      0.001200      NO
         Energy change     -0.014310      0.000001      NO


 New Cartesian Coordinates Obtained by Inverse Iteration

 Displacement from previous Coordinates is:  0.637660
 ----------------------------------------------------------------
             Standard Nuclear Orientation (Angstroms)
    I     Atom           X                Y                Z
 ----------------------------------------------------------------
    1      C       0.0153810674    -0.0140553013     0.0076862582
    2      C      -0.0110032917     0.0850554017     1.4136389735
    3      Cl      1.4917208978     0.1715602494     2.2781953883
    4      C      -1.2128010651     0.1314666297     2.1361535782
    5      Cl     -1.2052744675     0.2559729045     3.8698208534
    6      C      -2.4230012021     0.0856353848     1.4398056545
    7      Cl     -3.9537519073     0.1370836184     2.2717208200
    8      C      -2.4290641277    -0.0145606932     0.0555506894
    9      H      -3.3677304245    -0.0696040089    -0.4769434800
   10      C      -1.2308131837    -0.0638819816    -0.6409656921
   11      Cl     -1.3507285500    -0.2760773000    -2.3801809784
   12      C       1.2945186074    -0.0609178643    -0.7504187679
   13      C       2.3143161129    -0.9856163016    -0.4732064185
   14      Cl      2.1187547200    -2.1711314194     0.7949427840
   15      C       3.5009304790    -0.9923503765    -1.2007846526
   16      H       4.2647423975    -1.7215561923    -0.9640867906
   17      C       3.7011659152    -0.0759071417    -2.2252337049
   18      H       4.6222803561    -0.0779018380    -2.7931328142
   19      C       2.7001779519     0.8483998541    -2.5054646339
   20      Cl      2.9402545928     2.0271654643    -3.7842438174
   21      C       1.5159242442     0.8600722515    -1.7846346741
   22      H       0.7654351443     1.6051339074    -2.0096271370
 ----------------------------------------------------------------
 Nuclear Repulsion Energy =        2063.83685805 hartrees
 There are       89 alpha and       89 beta electrons
 Applying Cartesian multipole field
    Component          Value
    ---------          -----
     (2,0,0)        1.00000E-11
     (0,2,0)        2.00000E-11
     (0,0,2)       -3.00000E-11
 Nucleus-field energy     =    -0.0000000538 hartrees
 Requested basis set is 6-311++G(d,p)
 There are 170 shells and 472 basis functions
 A cutoff of  1.0D-15 yielded  10957 shell pairs
 There are     92552 function pairs (     99523 Cartesian)
 Smallest overlap matrix eigenvalue = 2.40E-07
 Linear dependence detected in AO basis
 Number of orthogonalized atomic orbitals = 467
 Maximum deviation from orthogonality = 2.906E-10
 Guess from superposition of atomic densities
 Warning:  Energy on first SCF cycle will be non-variational
 SAD guess density has 178.000000 electrons

 -----------------------------------------------------------------------
  General SCF calculation program by
  Eric Jon Sundstrom, Paul Horn, Yuezhi Mao, Dmitri Zuev, Alec White,
  David Stuck, Shaama M.S., Shane Yost, Joonho Lee, David Small,
  Daniel Levine, Susi Lehtola, Hugh Burton, Evgeny Epifanovsky,
  Bang C. Huynh
 -----------------------------------------------------------------------
 Exchange:     0.2000 Hartree-Fock + 0.0800 Slater + 0.7200 B88
 Correlation:  0.1900 VWN1RPA + 0.8100 LYP
 Using SG-1 standard quadrature grid
 A restricted SCF calculation will be
 performed using DIIS
 SCF converges when DIIS error is below 1.0e-08
 ---------------------------------------
  Cycle       Energy         DIIS error
 ---------------------------------------
    1   -3225.3954672811      2.83e-02  
    2   -3220.9901500928      2.13e-03  
    3   -3220.9228336934      2.56e-03  
    4   -3221.1090571776      5.09e-04  
    5   -3221.1151074163      2.46e-04  
    6   -3221.1166123021      9.44e-05  
    7   -3221.1168481723      2.01e-05  
    8   -3221.1168563605      9.60e-06  
    9   -3221.1168587737      2.86e-06  
   10   -3221.1168589855      1.05e-06  
   11   -3221.1168590154      2.44e-07  
   12   -3221.1168590168      1.07e-07  
   13   -3221.1168590170      3.48e-08  
   14   -3221.1168590173      1.10e-08  
   15   -3221.1168590171      4.60e-09  Convergence criterion met
 ---------------------------------------
 SCF time:   CPU 773.58s  wall 773.00s 
 SCF   energy in the final basis set =    -3221.1168590171
 Total energy in the final basis set =    -3221.1168590171

 --------------------------------------------------------------

                    Orbital Energies (a.u.)
 --------------------------------------------------------------

 Alpha MOs
 -- Occupied --
********-101.5787-101.5786-101.5733-101.5689-101.5658 -10.2818 -10.2793
-10.2787 -10.2769 -10.2632 -10.2596 -10.2434 -10.2329 -10.2235 -10.2146
-10.2135 -10.2127  -9.4954  -9.4935  -9.4932  -9.4892  -9.4834  -9.4817
 -7.2603  -7.2581  -7.2581  -7.2541  -7.2503  -7.2495  -7.2483  -7.2481
 -7.2481  -7.2478  -7.2473  -7.2463  -7.2440  -7.2431  -7.2381  -7.2379
 -7.2364  -7.2359  -0.9628  -0.9315  -0.9121  -0.9075  -0.8925  -0.8722
 -0.8472  -0.8370  -0.8106  -0.7653  -0.7523  -0.7387  -0.6683  -0.6488
 -0.6290  -0.6122  -0.5513  -0.5498  -0.5286  -0.5145  -0.4993  -0.4844
 -0.4705  -0.4683  -0.4604  -0.4578  -0.4392  -0.4355  -0.4198  -0.4108
 -0.4035  -0.3984  -0.3953  -0.3841  -0.3607  -0.3566  -0.3457  -0.3440
 -0.3346  -0.3332  -0.3313  -0.3239  -0.3080  -0.2999  -0.2727  -0.2689
 -0.2590
 -- Virtual --
 -0.0767  -0.0606  -0.0496  -0.0443  -0.0341  -0.0141  -0.0065  -0.0027
  0.0025   0.0051   0.0118   0.0157   0.0240   0.0262   0.0296   0.0381
  0.0445   0.0487   0.0537   0.0594   0.0636   0.0665   0.0701   0.0706
  0.0812   0.0848   0.0882   0.0922   0.0934   0.0956   0.0999   0.1048
  0.1076   0.1083   0.1118   0.1142   0.1196   0.1208   0.1220   0.1270
  0.1281   0.1287   0.1327   0.1357   0.1382   0.1413   0.1429   0.1469
  0.1493   0.1531   0.1585   0.1676   0.1726   0.1755   0.1781   0.1833
  0.1886   0.1916   0.1939   0.1981   0.2038   0.2053   0.2147   0.2217
  0.2218   0.2244   0.2300   0.2318   0.2357   0.2373   0.2445   0.2510
  0.2512   0.2520   0.2583   0.2592   0.2605   0.2662   0.2705   0.2724
  0.2780   0.2833   0.2858   0.2911   0.2938   0.2975   0.3031   0.3056
  0.3085   0.3094   0.3216   0.3278   0.3349   0.3399   0.3431   0.3607
  0.3914   0.4095   0.4236   0.4272   0.4354   0.4403   0.4474   0.4492
  0.4609   0.4623   0.4634   0.4716   0.4781   0.4803   0.4819   0.4954
  0.5023   0.5064   0.5111   0.5163   0.5281   0.5333   0.5417   0.5515
  0.5547   0.5593   0.5656   0.5748   0.5814   0.5876   0.5926   0.6007
  0.6054   0.6081   0.6143   0.6171   0.6206   0.6337   0.6386   0.6432
  0.6584   0.6613   0.6778   0.6827   0.6880   0.7011   0.7098   0.7131
  0.7168   0.7312   0.7618   0.7841   0.7962   0.8077   0.8094   0.8167
  0.8256   0.8295   0.8370   0.8399   0.8421   0.8442   0.8485   0.8523
  0.8543   0.8601   0.8638   0.8643   0.8730   0.8771   0.8814   0.8834
  0.8968   0.8995   0.9063   0.9129   0.9178   0.9198   0.9233   0.9340
  0.9426   0.9459   0.9468   0.9533   0.9613   0.9658   0.9677   0.9758
  0.9852   0.9885   0.9912   0.9986   1.0089   1.0249   1.0337   1.0557
  1.0622   1.0699   1.0987   1.1123   1.1343   1.1425   1.1479   1.1875
  1.2027   1.2099   1.2285   1.2366   1.2420   1.2529   1.2619   1.2804
  1.2842   1.2938   1.3044   1.3151   1.3204   1.3371   1.3557   1.3688
  1.4083   1.4456   1.4653   1.4869   1.5011   1.5162   1.5368   1.5434
  1.5632   1.5741   1.5870   1.6087   1.6201   1.6370   1.6654   1.6842
  1.6907   1.7002   1.7434   1.7637   1.7873   1.7994   1.8150   1.8298
  1.8416   1.8573   1.8761   1.8821   1.9007   1.9085   1.9156   1.9380
  1.9554   1.9710   1.9747   1.9999   2.0294   2.0555   2.0620   2.0782
  2.1094   2.1371   2.1597   2.2138   2.2313   2.2336   2.2503   2.2703
  2.2719   2.2772   2.2845   2.2902   2.3009   2.3234   2.3253   2.3467
  2.3630   2.3930   2.4132   2.4264   2.4356   2.4410   2.4657   2.4828
  2.5038   2.5139   2.5381   2.5521   2.5615   2.5809   2.5982   2.6107
  2.6408   2.6501   2.6528   2.6720   2.6948   2.7072   2.7152   2.7423
  2.7459   2.7553   2.7681   2.7806   2.7943   2.8126   2.8260   2.8469
  2.8791   2.9044   2.9437   2.9717   3.0466   3.0662   3.0747   3.0900
  3.1227   3.1378   3.1558   3.1927   3.2261   3.2491   3.2648   3.3434
  3.3795   3.4048   3.4786   3.5331   3.6155   3.6429   3.7342   3.7659
  3.8619   3.9011   4.0103   4.0494   4.1268   4.3828   4.7909   4.8232
  9.7391   9.7760   9.7937   9.8024   9.8194   9.8547  23.3228  23.5311
 23.8076  23.8304  23.8534  23.9099  23.9425  23.9706  24.0114  24.0605
 24.0825  24.1353  25.7802  25.8283  25.8547  25.9078  25.9568  26.0044
 26.0932  26.1146  26.1505  26.2195  26.3294  26.4182  26.5003  26.6079
 26.6588  26.7287  26.8076  26.9723 215.7307 215.7693 215.7910 215.8020
215.8230 215.8638
 --------------------------------------------------------------

          Ground-State Mulliken Net Atomic Charges

     Atom                 Charge (a.u.)
  ----------------------------------------
      1 C                    -0.039295
      2 C                    -1.211593
      3 Cl                    0.577036
      4 C                     0.919185
      5 Cl                    0.607794
      6 C                    -0.496827
      7 Cl                    0.548574
      8 C                    -0.994681
      9 H                     0.233322
     10 C                    -0.153516
     11 Cl                    0.497414
     12 C                    -0.142407
     13 C                    -0.366580
     14 Cl                    0.324201
     15 C                    -0.438542
     16 H                     0.206106
     17 C                    -0.662672
     18 H                     0.186665
     19 C                     0.736262
     20 Cl                    0.474564
     21 C                    -1.000196
     22 H                     0.195185
  ----------------------------------------
  Sum of atomic charges =     0.000000

 -----------------------------------------------------------------
                    Cartesian Multipole Moments
 -----------------------------------------------------------------
    Charge (ESU x 10^10)
                -0.0000
    Dipole Moment (Debye)
         X       0.4933      Y      -0.2379      Z      -0.8466
       Tot       1.0083
    Quadrupole Moments (Debye-Ang)
        XX    -134.8321     XY      -3.6457     YY    -147.3504
        XZ      -0.2224     YZ       1.2031     ZZ    -149.6811
    Octopole Moments (Debye-Ang^2)
       XXX    -100.1848    XXY     -20.6780    XYY     -49.8027
       YYY      -0.5985    XXZ     -29.1377    XYZ       9.6506
       YYZ      -7.9104    XZZ     -44.3974    YZZ      -8.1004
       ZZZ     -16.5652
    Hexadecapole Moments (Debye-Ang^3)
      XXXX   -4506.8985   XXXY     -73.5949   XXYY    -988.2502
      XYYY       9.2592   YYYY    -998.9749   XXXZ    1047.6322
      XXYZ     138.9609   XYYZ     391.3210   YYYZ     281.2306
      XXZZ   -1534.6796   XYZZ     -17.8082   YYZZ    -926.5098
      XZZZ    1168.9008   YZZZ     304.4733   ZZZZ   -4519.2118
 -----------------------------------------------------------------
 Calculating analytic gradient of the SCF energy
 Gradient of SCF Energy
            1           2           3           4           5           6
    1   0.0004715   0.0001653   0.0053568  -0.0002424  -0.0001088  -0.0001067
    2   0.0013189  -0.0018107  -0.0220020  -0.0002723   0.0000197   0.0000181
    3   0.0005167   0.0007540  -0.0132577  -0.0019960   0.0006418   0.0007514
            7           8           9          10          11          12
    1   0.0000478   0.0007782   0.0001084   0.0000806   0.0003925  -0.0018010
    2  -0.0000543  -0.0001176   0.0000208   0.0018588   0.0005159  -0.0003538
    3   0.0002572   0.0004028  -0.0001252  -0.0007508   0.0000387  -0.0008570
           13          14          15          16          17          18
    1   0.0017271  -0.0054259  -0.0003831  -0.0000723  -0.0002510   0.0000075
    2   0.0000534   0.0218868   0.0003451   0.0000538   0.0001833   0.0000922
    3   0.0014383   0.0138449   0.0002318   0.0000222  -0.0002077  -0.0000107
           19          20          21          22
    1   0.0000709  -0.0000824  -0.0008297   0.0000966
    2   0.0001413  -0.0000100  -0.0021651   0.0002781
    3  -0.0003940   0.0000477  -0.0013337  -0.0000148
 Max gradient component =       2.200E-02
 RMS gradient           =       4.642E-03
 Gradient time:  CPU 263.19 s  wall 263.23 s
 Geometry Optimization Parameters
   NAtoms,    NIC,     NZ,  NCons,   NDum,   NFix, NCnnct, MaxDiis
       22     163      22       0       0       0       0       0

 Cartesian Hessian Update
 Hessian updated using BFGS update


** GEOMETRY OPTIMIZATION IN DELOCALIZED INTERNAL COORDINATES **
   Searching for a Minimum

   Optimization Cycle:   4

                       Coordinates (Angstroms)
     ATOM                X               Y               Z
      1  C         0.0153810674   -0.0140553013    0.0076862582
      2  C        -0.0110032917    0.0850554017    1.4136389735
      3  Cl        1.4917208978    0.1715602494    2.2781953883
      4  C        -1.2128010651    0.1314666297    2.1361535782
      5  Cl       -1.2052744675    0.2559729045    3.8698208534
      6  C        -2.4230012021    0.0856353848    1.4398056545
      7  Cl       -3.9537519073    0.1370836184    2.2717208200
      8  C        -2.4290641277   -0.0145606932    0.0555506894
      9  H        -3.3677304245   -0.0696040089   -0.4769434800
     10  C        -1.2308131837   -0.0638819816   -0.6409656921
     11  Cl       -1.3507285500   -0.2760773000   -2.3801809784
     12  C         1.2945186074   -0.0609178643   -0.7504187679
     13  C         2.3143161129   -0.9856163016   -0.4732064185
     14  Cl        2.1187547200   -2.1711314194    0.7949427840
     15  C         3.5009304790   -0.9923503765   -1.2007846526
     16  H         4.2647423975   -1.7215561923   -0.9640867906
     17  C         3.7011659152   -0.0759071417   -2.2252337049
     18  H         4.6222803561   -0.0779018380   -2.7931328142
     19  C         2.7001779519    0.8483998541   -2.5054646339
     20  Cl        2.9402545928    2.0271654643   -3.7842438174
     21  C         1.5159242442    0.8600722515   -1.7846346741
     22  H         0.7654351443    1.6051339074   -2.0096271370
   Point Group: c1    Number of degrees of freedom:    60


   Energy is  -3221.116859017

 Hessian updated using BFGS update

 60 Hessian modes will be used to form the next step
  Hessian Eigenvalues:
     0.017675    0.018303    0.019595    0.020913    0.021052    0.022928
     0.023581    0.023831    0.023843    0.024090    0.024090    0.024113
     0.024115    0.024135    0.024135    0.024142    0.024143    0.027673
     0.045913    0.076100    0.159989    0.160003    0.160042    0.160252
     0.218044    0.224577    0.231714    0.235268    0.236502    0.247359
     0.249652    0.249987    0.249992    0.249993    0.250097    0.251708
     0.289102    0.289458    0.300933    0.301027    0.301199    0.301576
     0.313430    0.353863    0.356665    0.356665    0.356692    0.368276
     0.412827    0.426964    0.429886    0.456569    0.462534    0.468344
     0.471639    0.478164    0.478220    0.479116    0.480456    0.557887

 Minimum search - taking simple RFO step
 Searching for Lamda that Minimizes Along All modes
 Value Taken    Lamda =  -0.01197460
 Calculated Step too Large.  Step scaled by  0.641058
 Step Taken.  Stepsize is  0.300000

                             Maximum     Tolerance    Cnvgd?
         Gradient           0.021651      0.000300      NO
         Displacement       0.234392      0.001200      NO
         Energy change     -0.009290      0.000001      NO


 New Cartesian Coordinates Obtained by Inverse Iteration

 Displacement from previous Coordinates is:  0.490128
 ----------------------------------------------------------------
             Standard Nuclear Orientation (Angstroms)
    I     Atom           X                Y                Z
 ----------------------------------------------------------------
    1      C       0.0173308216    -0.0292126298     0.0118508866
    2      C      -0.0109920372     0.1131779675     1.4135926834
    3      Cl      1.4927713887     0.2381461659     2.2739046711
    4      C      -1.2133285288     0.1710894300     2.1349470635
    5      Cl     -1.2076968309     0.3507018918     3.8603955631
    6      C      -2.4221296137     0.0932022306     1.4359038652
    7      Cl     -3.9550499672     0.1616717174     2.2619639308
    8      C      -2.4272534446    -0.0507667094     0.0551076226
    9      H      -3.3651963681    -0.1276130249    -0.4755705888
   10      C      -1.2259515615    -0.1120988088    -0.6360581212
   11      Cl     -1.3320390220    -0.3652688628    -2.3717247108
   12      C       1.2975095404    -0.0692396441    -0.7444038843
   13      C       2.3033158659    -1.0154149021    -0.4997358821
   14      Cl      2.0939624722    -2.2400310690     0.7310099978
   15      C       3.4880123311    -1.0162653993    -1.2315277808
   16      H       4.2418891481    -1.7638340091    -1.0212144106
   17      C       3.6982981451    -0.0692225317    -2.2255775790
   18      H       4.6171925951    -0.0657060554    -2.7968187669
   19      C       2.7080111919     0.8760709486    -2.4739839286
   20      Cl      2.9606988972     2.0890955438    -3.7186272108
   21      C       1.5248987182     0.8804246314    -1.7509942884
   22      H       0.7771805257     1.6350783661    -1.9538476937
 ----------------------------------------------------------------
 Nuclear Repulsion Energy =        2060.72410423 hartrees
 There are       89 alpha and       89 beta electrons
 Applying Cartesian multipole field
    Component          Value
    ---------          -----
     (2,0,0)        1.00000E-11
     (0,2,0)        2.00000E-11
     (0,0,2)       -3.00000E-11
 Nucleus-field energy     =    -0.0000000514 hartrees
 Requested basis set is 6-311++G(d,p)
 There are 170 shells and 472 basis functions
 A cutoff of  1.0D-15 yielded  10951 shell pairs
 There are     92538 function pairs (     99507 Cartesian)
 Smallest overlap matrix eigenvalue = 2.43E-07
 Linear dependence detected in AO basis
 Number of orthogonalized atomic orbitals = 467
 Maximum deviation from orthogonality = 5.222E-10
 Guess from superposition of atomic densities
 Warning:  Energy on first SCF cycle will be non-variational
 SAD guess density has 178.000000 electrons

 -----------------------------------------------------------------------
  General SCF calculation program by
  Eric Jon Sundstrom, Paul Horn, Yuezhi Mao, Dmitri Zuev, Alec White,
  David Stuck, Shaama M.S., Shane Yost, Joonho Lee, David Small,
  Daniel Levine, Susi Lehtola, Hugh Burton, Evgeny Epifanovsky,
  Bang C. Huynh
 -----------------------------------------------------------------------
 Exchange:     0.2000 Hartree-Fock + 0.0800 Slater + 0.7200 B88
 Correlation:  0.1900 VWN1RPA + 0.8100 LYP
 Using SG-1 standard quadrature grid
 A restricted SCF calculation will be
 performed using DIIS
 SCF converges when DIIS error is below 1.0e-08
 ---------------------------------------
  Cycle       Energy         DIIS error
 ---------------------------------------
    1   -3225.3794162975      2.83e-02  
    2   -3220.9967118155      2.13e-03  
    3   -3220.9301923188      2.56e-03  
    4   -3221.1153085341      5.08e-04  
    5   -3221.1213016550      2.47e-04  
    6   -3221.1228258808      9.40e-05  
    7   -3221.1230594202      2.05e-05  
    8   -3221.1230678129      1.03e-05  
    9   -3221.1230706221      2.97e-06  
   10   -3221.1230708544      1.02e-06  
   11   -3221.1230708824      2.31e-07  
   12   -3221.1230708835      1.05e-07  
   13   -3221.1230708839      3.31e-08  
   14   -3221.1230708840      1.08e-08  
   15   -3221.1230708842      4.50e-09  Convergence criterion met
 ---------------------------------------
 SCF time:   CPU 771.05s  wall 771.00s 
 SCF   energy in the final basis set =    -3221.1230708842
 Total energy in the final basis set =    -3221.1230708842

 --------------------------------------------------------------

                    Orbital Energies (a.u.)
 --------------------------------------------------------------

 Alpha MOs
 -- Occupied --
********-101.5790-101.5784-101.5746-101.5688-101.5669 -10.2819 -10.2795
-10.2789 -10.2768 -10.2632 -10.2598 -10.2429 -10.2326 -10.2236 -10.2148
-10.2135 -10.2128  -9.4954  -9.4937  -9.4931  -9.4902  -9.4834  -9.4824
 -7.2602  -7.2586  -7.2578  -7.2550  -7.2502  -7.2494  -7.2486  -7.2481
 -7.2480  -7.2478  -7.2475  -7.2471  -7.2449  -7.2441  -7.2381  -7.2379
 -7.2371  -7.2367  -0.9626  -0.9312  -0.9115  -0.9071  -0.8926  -0.8730
 -0.8462  -0.8373  -0.8106  -0.7651  -0.7524  -0.7387  -0.6680  -0.6482
 -0.6297  -0.6120  -0.5510  -0.5498  -0.5286  -0.5153  -0.4990  -0.4845
 -0.4707  -0.4681  -0.4601  -0.4574  -0.4385  -0.4357  -0.4199  -0.4087
 -0.4031  -0.3984  -0.3938  -0.3838  -0.3604  -0.3567  -0.3454  -0.3437
 -0.3341  -0.3331  -0.3312  -0.3244  -0.3134  -0.2986  -0.2735  -0.2692
 -0.2600
 -- Virtual --
 -0.0753  -0.0606  -0.0493  -0.0447  -0.0359  -0.0142  -0.0066  -0.0024
  0.0025   0.0050   0.0116   0.0155   0.0238   0.0261   0.0294   0.0382
  0.0441   0.0489   0.0536   0.0591   0.0633   0.0662   0.0699   0.0708
  0.0804   0.0849   0.0882   0.0917   0.0935   0.0954   0.1002   0.1047
  0.1071   0.1080   0.1114   0.1146   0.1197   0.1209   0.1218   0.1265
  0.1277   0.1289   0.1324   0.1350   0.1386   0.1406   0.1426   0.1466
  0.1484   0.1534   0.1575   0.1673   0.1718   0.1748   0.1774   0.1828
  0.1893   0.1917   0.1929   0.1971   0.2026   0.2049   0.2148   0.2214
  0.2234   0.2254   0.2292   0.2317   0.2358   0.2383   0.2447   0.2498
  0.2507   0.2521   0.2577   0.2586   0.2605   0.2671   0.2700   0.2725
  0.2782   0.2833   0.2845   0.2904   0.2934   0.2969   0.3020   0.3063
  0.3072   0.3096   0.3222   0.3270   0.3353   0.3420   0.3426   0.3604
  0.3918   0.4096   0.4256   0.4276   0.4338   0.4400   0.4468   0.4494
  0.4614   0.4630   0.4639   0.4727   0.4790   0.4822   0.4838   0.4943
  0.4996   0.5048   0.5097   0.5154   0.5285   0.5327   0.5401   0.5524
  0.5582   0.5596   0.5665   0.5742   0.5843   0.5906   0.5913   0.6017
  0.6082   0.6088   0.6130   0.6178   0.6226   0.6351   0.6397   0.6466
  0.6599   0.6645   0.6775   0.6831   0.6882   0.6990   0.7083   0.7144
  0.7159   0.7304   0.7633   0.7862   0.7982   0.8090   0.8107   0.8169
  0.8260   0.8294   0.8372   0.8407   0.8420   0.8449   0.8492   0.8519
  0.8544   0.8583   0.8624   0.8655   0.8728   0.8776   0.8807   0.8840
  0.8943   0.9012   0.9079   0.9106   0.9192   0.9224   0.9260   0.9329
  0.9426   0.9447   0.9460   0.9476   0.9555   0.9651   0.9689   0.9723
  0.9863   0.9871   0.9918   0.9980   1.0126   1.0215   1.0324   1.0541
  1.0584   1.0700   1.1003   1.1118   1.1347   1.1449   1.1514   1.1868
  1.2045   1.2080   1.2303   1.2369   1.2405   1.2529   1.2621   1.2806
  1.2871   1.2938   1.3031   1.3129   1.3204   1.3370   1.3579   1.3686
  1.4095   1.4489   1.4665   1.4875   1.5010   1.5172   1.5376   1.5442
  1.5635   1.5745   1.5877   1.6092   1.6193   1.6353   1.6659   1.6854
  1.6901   1.7018   1.7442   1.7636   1.7869   1.7994   1.8150   1.8285
  1.8399   1.8544   1.8737   1.8809   1.9061   1.9119   1.9165   1.9398
  1.9546   1.9699   1.9766   2.0000   2.0301   2.0544   2.0618   2.0772
  2.1101   2.1366   2.1580   2.2117   2.2309   2.2373   2.2509   2.2660
  2.2718   2.2758   2.2831   2.2882   2.3009   2.3146   2.3260   2.3502
  2.3651   2.3959   2.4136   2.4275   2.4346   2.4426   2.4661   2.4831
  2.5059   2.5129   2.5374   2.5528   2.5607   2.5812   2.5971   2.6093
  2.6410   2.6516   2.6538   2.6732   2.6952   2.7066   2.7124   2.7411
  2.7465   2.7545   2.7672   2.7801   2.7931   2.8102   2.8261   2.8464
  2.8762   2.9033   2.9471   2.9741   3.0479   3.0670   3.0749   3.0872
  3.1212   3.1376   3.1540   3.1945   3.2239   3.2499   3.2646   3.3437
  3.3805   3.4044   3.4799   3.5337   3.6161   3.6449   3.7323   3.7663
  3.8626   3.9023   4.0109   4.0501   4.1261   4.3743   4.7903   4.8242
  9.7416   9.7763   9.7967   9.8013   9.8337   9.8445  23.3245  23.5318
 23.8078  23.8302  23.8545  23.9117  23.9401  23.9706  24.0151  24.0611
 24.0826  24.1355  25.7790  25.8271  25.8508  25.9050  25.9434  25.9781
 26.0940  26.1162  26.1450  26.2115  26.3463  26.4154  26.4974  26.6078
 26.6599  26.7275  26.8044  26.9695 215.7334 215.7697 215.7941 215.8004
215.8417 215.8499
 --------------------------------------------------------------

          Ground-State Mulliken Net Atomic Charges

     Atom                 Charge (a.u.)
  ----------------------------------------
      1 C                     0.010669
      2 C                    -1.253256
      3 Cl                    0.534182
      4 C                     0.961141
      5 Cl                    0.608518
      6 C                    -0.467925
      7 Cl                    0.550276
      8 C                    -0.991624
      9 H                     0.234934
     10 C                    -0.182649
     11 Cl                    0.475563
     12 C                    -0.039670
     13 C                    -0.462781
     14 Cl                    0.287227
     15 C                    -0.399324
     16 H                     0.206564
     17 C                    -0.662411
     18 H                     0.186802
     19 C                     0.723720
     20 Cl                    0.470781
     21 C                    -0.986165
     22 H                     0.195426
  ----------------------------------------
  Sum of atomic charges =     0.000000

 -----------------------------------------------------------------
                    Cartesian Multipole Moments
 -----------------------------------------------------------------
    Charge (ESU x 10^10)
                -0.0000
    Dipole Moment (Debye)
         X       0.4728      Y      -0.2509      Z      -0.8574
       Tot       1.0107
    Quadrupole Moments (Debye-Ang)
        XX    -134.9442     XY      -3.6617     YY    -147.2504
        XZ      -0.4416     YZ       1.3796     ZZ    -149.5057
    Octopole Moments (Debye-Ang^2)
       XXX    -101.4070    XXY     -22.2483    XYY     -49.6479
       YYY      -3.9043    XXZ     -29.8244    XYZ      10.2198
       YYZ      -7.7502    XZZ     -44.0843    YZZ      -8.7091
       ZZZ     -16.4214
    Hexadecapole Moments (Debye-Ang^3)
      XXXX   -4506.3873   XXXY     -80.4323   XXYY    -996.3323
      XYYY       0.2981   YYYY   -1058.2899   XXXZ    1048.7954
      XXYZ     130.3191   XYYZ     391.9382   YYYZ     247.2522
      XXZZ   -1521.2662   XYZZ     -19.9227   YYZZ    -925.4571
      XZZZ    1169.1122   YZZZ     277.2438   ZZZZ   -4451.9336
 -----------------------------------------------------------------
 Calculating analytic gradient of the SCF energy
 Gradient of SCF Energy
            1           2           3           4           5           6
    1   0.0012580   0.0002914   0.0025707  -0.0000652   0.0001134  -0.0003256
    2   0.0008119  -0.0011665  -0.0140652  -0.0001866  -0.0000421   0.0000011
    3  -0.0007907   0.0008467  -0.0083985   0.0004804  -0.0006044   0.0006752
            7           8           9          10          11          12
    1   0.0002332  -0.0001350   0.0001106   0.0001074   0.0001653  -0.0014419
    2  -0.0000006  -0.0000033   0.0000666   0.0014434   0.0003345  -0.0005100
    3  -0.0000966  -0.0003846   0.0000438   0.0003215  -0.0005211   0.0004171
           13          14          15          16          17          18
    1   0.0008891  -0.0027779  -0.0001167  -0.0000434   0.0002700  -0.0000558
    2   0.0003887   0.0137354   0.0003545  -0.0000531   0.0000022   0.0000147
    3   0.0011906   0.0086137  -0.0001720   0.0000336  -0.0001191   0.0000146
           19          20          21          22
    1  -0.0002816   0.0000031  -0.0007622  -0.0000070
    2  -0.0001147   0.0001029  -0.0013522   0.0002384
    3   0.0000498  -0.0000907  -0.0015379   0.0000287
 Max gradient component =       1.407E-02
 RMS gradient           =       2.925E-03
 Gradient time:  CPU 265.01 s  wall 265.05 s
 Geometry Optimization Parameters
   NAtoms,    NIC,     NZ,  NCons,   NDum,   NFix, NCnnct, MaxDiis
       22     163      22       0       0       0       0       0

 Cartesian Hessian Update
 Hessian updated using BFGS update


** GEOMETRY OPTIMIZATION IN DELOCALIZED INTERNAL COORDINATES **
   Searching for a Minimum

   Optimization Cycle:   5

                       Coordinates (Angstroms)
     ATOM                X               Y               Z
      1  C         0.0173308216   -0.0292126298    0.0118508866
      2  C        -0.0109920372    0.1131779675    1.4135926834
      3  Cl        1.4927713887    0.2381461659    2.2739046711
      4  C        -1.2133285288    0.1710894300    2.1349470635
      5  Cl       -1.2076968309    0.3507018918    3.8603955631
      6  C        -2.4221296137    0.0932022306    1.4359038652
      7  Cl       -3.9550499672    0.1616717174    2.2619639308
      8  C        -2.4272534446   -0.0507667094    0.0551076226
      9  H        -3.3651963681   -0.1276130249   -0.4755705888
     10  C        -1.2259515615   -0.1120988088   -0.6360581212
     11  Cl       -1.3320390220   -0.3652688628   -2.3717247108
     12  C         1.2975095404   -0.0692396441   -0.7444038843
     13  C         2.3033158659   -1.0154149021   -0.4997358821
     14  Cl        2.0939624722   -2.2400310690    0.7310099978
     15  C         3.4880123311   -1.0162653993   -1.2315277808
     16  H         4.2418891481   -1.7638340091   -1.0212144106
     17  C         3.6982981451   -0.0692225317   -2.2255775790
     18  H         4.6171925951   -0.0657060554   -2.7968187669
     19  C         2.7080111919    0.8760709486   -2.4739839286
     20  Cl        2.9606988972    2.0890955438   -3.7186272108
     21  C         1.5248987182    0.8804246314   -1.7509942884
     22  H         0.7771805257    1.6350783661   -1.9538476937
   Point Group: c1    Number of degrees of freedom:    60


   Energy is  -3221.123070884

 Hessian updated using BFGS update

 60 Hessian modes will be used to form the next step
  Hessian Eigenvalues:
     0.017586    0.017807    0.019444    0.020910    0.021020    0.022935
     0.023564    0.023832    0.023862    0.024090    0.024093    0.024114
     0.024115    0.024135    0.024136    0.024143    0.024147    0.027659
     0.034189    0.075900    0.159998    0.160007    0.160040    0.160254
     0.218040    0.224565    0.231734    0.235268    0.236722    0.247354
     0.249861    0.249992    0.249993    0.250003    0.250247    0.251704
     0.289084    0.289466    0.300933    0.301033    0.301439    0.301805
     0.313682    0.353816    0.356665    0.356671    0.356693    0.368119
     0.412836    0.426969    0.429896    0.456572    0.462586    0.468533
     0.471660    0.478187    0.478245    0.479121    0.480586    0.557673

 Minimum search - taking simple RFO step
 Searching for Lamda that Minimizes Along All modes
 Value Taken    Lamda =  -0.00731655
 Calculated Step too Large.  Step scaled by  0.667066
 Step Taken.  Stepsize is  0.300000

                             Maximum     Tolerance    Cnvgd?
         Gradient           0.013580      0.000300      NO
         Displacement       0.225634      0.001200      NO
         Energy change     -0.006212      0.000001      NO


 New Cartesian Coordinates Obtained by Inverse Iteration

 Displacement from previous Coordinates is:  0.551046
 ----------------------------------------------------------------
             Standard Nuclear Orientation (Angstroms)
    I     Atom           X                Y                Z
 ----------------------------------------------------------------
    1      C       0.0161133860    -0.0358075675     0.0117950386
    2      C      -0.0090131763     0.1516102448     1.4069264559
    3      Cl      1.5010657540     0.3157806919     2.2549412522
    4      C      -1.2103983273     0.2166387794     2.1294095554
    5      Cl     -1.2066572411     0.4495513467     3.8481002786
    6      C      -2.4187594768     0.0966047925     1.4337585765
    7      Cl     -3.9513082898     0.1682425691     2.2613659564
    8      C      -2.4253800825    -0.0950227779     0.0588552513
    9      H      -3.3632340619    -0.2042213553    -0.4663998808
   10      C      -1.2236372101    -0.1600778976    -0.6313008790
   11      Cl     -1.3154826177    -0.4663540975    -2.3585665146
   12      C       1.2963005737    -0.0722982035    -0.7457223354
   13      C       2.2812430237    -1.0447676065    -0.5323710292
   14      Cl      2.0449685592    -2.3025760352     0.6625434964
   15      C       3.4667989430    -1.0436647197    -1.2628293888
   16      H       4.2069353007    -1.8113287367    -1.0778487704
   17      C       3.6950183063    -0.0658549838    -2.2230951585
   18      H       4.6143022275    -0.0593266079    -2.7937374976
   19      C       2.7231890760     0.9064300186    -2.4394606139
   20      Cl      3.0002398580     2.1550054748    -3.6431824216
   21      C       1.5390645494     0.9079783250    -1.7177220405
   22      H       0.8000651929     1.6774435931    -1.8968678931
 ----------------------------------------------------------------
 Nuclear Repulsion Energy =        2058.61844417 hartrees
 There are       89 alpha and       89 beta electrons
 Applying Cartesian multipole field
    Component          Value
    ---------          -----
     (2,0,0)        1.00000E-11
     (0,2,0)        2.00000E-11
     (0,0,2)       -3.00000E-11
 Nucleus-field energy     =    -0.0000000485 hartrees
 Requested basis set is 6-311++G(d,p)
 There are 170 shells and 472 basis functions
 A cutoff of  1.0D-15 yielded  10938 shell pairs
 There are     92486 function pairs (     99455 Cartesian)
 Smallest overlap matrix eigenvalue = 2.43E-07
 Linear dependence detected in AO basis
 Number of orthogonalized atomic orbitals = 468
 Maximum deviation from orthogonality = 8.476E-10
 Guess from superposition of atomic densities
 Warning:  Energy on first SCF cycle will be non-variational
 SAD guess density has 178.000000 electrons

 -----------------------------------------------------------------------
  General SCF calculation program by
  Eric Jon Sundstrom, Paul Horn, Yuezhi Mao, Dmitri Zuev, Alec White,
  David Stuck, Shaama M.S., Shane Yost, Joonho Lee, David Small,
  Daniel Levine, Susi Lehtola, Hugh Burton, Evgeny Epifanovsky,
  Bang C. Huynh
 -----------------------------------------------------------------------
 Exchange:     0.2000 Hartree-Fock + 0.0800 Slater + 0.7200 B88
 Correlation:  0.1900 VWN1RPA + 0.8100 LYP
 Using SG-1 standard quadrature grid
 A restricted SCF calculation will be
 performed using DIIS
 SCF converges when DIIS error is below 1.0e-08
 ---------------------------------------
  Cycle       Energy         DIIS error
 ---------------------------------------
    1   -3225.3682328004      2.82e-02  
    2   -3221.0008240399      2.12e-03  
    3   -3220.9346259150      2.55e-03  
    4   -3221.1193096956      5.09e-04  
    5   -3221.1253177221      2.49e-04  
    6   -3221.1268750682      9.37e-05  
    7   -3221.1271073246      2.15e-05  
    8   -3221.1271166145      1.09e-05  
    9   -3221.1271198238      3.00e-06  
   10   -3221.1271200647      9.95e-07  
   11   -3221.1271200912      2.23e-07  
   12   -3221.1271200920      1.02e-07  
   13   -3221.1271200925      3.16e-08  
   14   -3221.1271200927      1.04e-08  
   15   -3221.1271200925      4.34e-09  Convergence criterion met
 ---------------------------------------
 SCF time:   CPU 770.15s  wall 770.00s 
 SCF   energy in the final basis set =    -3221.1271200925
 Total energy in the final basis set =    -3221.1271200925

 --------------------------------------------------------------

                    Orbital Energies (a.u.)
 --------------------------------------------------------------

 Alpha MOs
 -- Occupied --
********-101.5793-101.5782-101.5756-101.5689-101.5678 -10.2820 -10.2796
-10.2790 -10.2765 -10.2631 -10.2601 -10.2421 -10.2321 -10.2237 -10.2150
-10.2137 -10.2130  -9.4952  -9.4939  -9.4930  -9.4909  -9.4835  -9.4830
 -7.2601  -7.2588  -7.2576  -7.2558  -7.2501  -7.2493  -7.2488  -7.2482
 -7.2480  -7.2478  -7.2477  -7.2473  -7.2457  -7.2449  -7.2382  -7.2379
 -7.2377  -7.2373  -0.9624  -0.9310  -0.9112  -0.9067  -0.8926  -0.8733
 -0.8456  -0.8376  -0.8106  -0.7651  -0.7526  -0.7388  -0.6679  -0.6477
 -0.6305  -0.6118  -0.5508  -0.5498  -0.5286  -0.5163  -0.4986  -0.4845
 -0.4708  -0.4679  -0.4599  -0.4573  -0.4381  -0.4357  -0.4198  -0.4070
 -0.4031  -0.3984  -0.3925  -0.3834  -0.3600  -0.3567  -0.3450  -0.3434
 -0.3341  -0.3327  -0.3312  -0.3251  -0.3175  -0.2972  -0.2747  -0.2693
 -0.2608
 -- Virtual --
 -0.0733  -0.0606  -0.0492  -0.0456  -0.0378  -0.0144  -0.0067  -0.0021
  0.0025   0.0049   0.0113   0.0150   0.0235   0.0260   0.0291   0.0383
  0.0438   0.0489   0.0534   0.0588   0.0630   0.0657   0.0695   0.0710
  0.0796   0.0850   0.0880   0.0911   0.0937   0.0951   0.1003   0.1044
  0.1060   0.1075   0.1108   0.1147   0.1193   0.1197   0.1222   0.1258
  0.1270   0.1294   0.1320   0.1341   0.1382   0.1401   0.1415   0.1466
  0.1477   0.1539   0.1566   0.1666   0.1703   0.1731   0.1756   0.1820
  0.1891   0.1907   0.1921   0.1958   0.1987   0.2044   0.2146   0.2198
  0.2252   0.2260   0.2285   0.2312   0.2354   0.2403   0.2450   0.2479
  0.2508   0.2523   0.2541   0.2569   0.2607   0.2661   0.2684   0.2719
  0.2737   0.2795   0.2854   0.2883   0.2902   0.2941   0.2965   0.3035
  0.3064   0.3102   0.3164   0.3233   0.3311   0.3380   0.3411   0.3509
  0.3604   0.3946   0.4098   0.4275   0.4318   0.4339   0.4402   0.4465
  0.4516   0.4614   0.4641   0.4684   0.4728   0.4788   0.4854   0.4882
  0.4949   0.4963   0.5055   0.5102   0.5165   0.5290   0.5329   0.5419
  0.5534   0.5600   0.5624   0.5681   0.5749   0.5895   0.5906   0.6003
  0.6034   0.6103   0.6124   0.6165   0.6210   0.6249   0.6360   0.6404
  0.6529   0.6621   0.6723   0.6783   0.6843   0.6898   0.6946   0.7089
  0.7160   0.7225   0.7334   0.7655   0.7923   0.7983   0.8111   0.8148
  0.8208   0.8297   0.8329   0.8379   0.8409   0.8441   0.8462   0.8509
  0.8518   0.8544   0.8588   0.8628   0.8665   0.8724   0.8772   0.8806
  0.8822   0.8926   0.9044   0.9074   0.9122   0.9230   0.9290   0.9310
  0.9329   0.9349   0.9430   0.9466   0.9494   0.9565   0.9656   0.9706
  0.9743   0.9852   0.9900   0.9950   0.9997   1.0129   1.0215   1.0339
  1.0515   1.0563   1.0673   1.1060   1.1137   1.1362   1.1477   1.1560
  1.1876   1.2055   1.2109   1.2308   1.2400   1.2411   1.2529   1.2625
  1.2803   1.2874   1.2952   1.3018   1.3128   1.3228   1.3375   1.3611
  1.3701   1.4126   1.4542   1.4665   1.4873   1.5032   1.5177   1.5406
  1.5467   1.5663   1.5767   1.5896   1.6094   1.6182   1.6340   1.6667
  1.6861   1.6900   1.7039   1.7463   1.7636   1.7870   1.7996   1.8145
  1.8278   1.8378   1.8517   1.8706   1.8792   1.9132   1.9164   1.9213
  1.9417   1.9531   1.9697   1.9824   2.0011   2.0317   2.0538   2.0629
  2.0787   2.1110   2.1363   2.1563   2.2094   2.2304   2.2419   2.2525
  2.2620   2.2701   2.2780   2.2790   2.2894   2.2987   2.3120   2.3293
  2.3486   2.3674   2.3999   2.4139   2.4315   2.4356   2.4462   2.4672
  2.4837   2.5044   2.5112   2.5391   2.5532   2.5624   2.5823   2.5969
  2.6077   2.6416   2.6536   2.6576   2.6767   2.6979   2.7056   2.7111
  2.7377   2.7505   2.7532   2.7664   2.7816   2.7922   2.8126   2.8282
  2.8467   2.8722   2.9023   2.9534   2.9808   3.0506   3.0692   3.0759
  3.0857   3.1205   3.1377   3.1532   3.1961   3.2231   3.2515   3.2683
  3.3448   3.3824   3.4037   3.4826   3.5367   3.6174   3.6529   3.7309
  3.7698   3.8640   3.9049   4.0115   4.0504   4.1259   4.3643   4.7916
  4.8260   9.7443   9.7776   9.7981   9.8014   9.8347   9.8514  23.3263
 23.5328  23.8096  23.8312  23.8559  23.9143  23.9397  23.9727  24.0228
 24.0634  24.0850  24.1362  25.7777  25.8263  25.8458  25.9079  25.9171
 25.9806  26.0991  26.1215  26.1466  26.2133  26.3600  26.4034  26.4972
 26.6096  26.6663  26.7271  26.8002  26.9668 215.7363 215.7713 215.7956
215.8007 215.8378 215.8634
 --------------------------------------------------------------

          Ground-State Mulliken Net Atomic Charges

     Atom                 Charge (a.u.)
  ----------------------------------------
      1 C                    -0.282814
      2 C                    -1.362971
      3 Cl                    0.504409
      4 C                     1.013996
      5 Cl                    0.605830
      6 C                    -0.476783
      7 Cl                    0.552922
      8 C                    -0.644251
      9 H                     0.234503
     10 C                    -0.205388
     11 Cl                    0.464323
     12 C                     0.355726
     13 C                    -0.839481
     14 Cl                    0.275018
     15 C                    -0.279698
     16 H                     0.202932
     17 C                    -0.687906
     18 H                     0.185745
     19 C                     0.782836
     20 Cl                    0.468109
     21 C                    -1.070378
     22 H                     0.203322
  ----------------------------------------
  Sum of atomic charges =     0.000000

 -----------------------------------------------------------------
                    Cartesian Multipole Moments
 -----------------------------------------------------------------
    Charge (ESU x 10^10)
                 0.0000
    Dipole Moment (Debye)
         X       0.4562      Y      -0.2711      Z      -0.8892
       Tot       1.0355
    Quadrupole Moments (Debye-Ang)
        XX    -135.0807     XY      -3.6660     YY    -147.1346
        XZ      -0.6148     YZ       1.5095     ZZ    -149.3693
    Octopole Moments (Debye-Ang^2)
       XXX    -102.9718    XXY     -24.1040    XYY     -49.5630
       YYY      -7.2046    XXZ     -30.1718    XYZ      10.7364
       YYZ      -7.6891    XZZ     -43.8544    YZZ      -9.4863
       ZZZ     -16.5489
    Hexadecapole Moments (Debye-Ang^3)
      XXXX   -4504.7165   XXXY     -96.4112   XXYY   -1004.8996
      XYYY     -18.0150   YYYY   -1124.4498   XXXZ    1054.1118
      XXYZ     120.6934   XYYZ     393.1986   YYYZ     210.7964
      XXZZ   -1505.9207   XYZZ     -25.1116   YYZZ    -923.4491
      XZZZ    1172.2159   YZZZ     247.0062   ZZZZ   -4375.1325
 -----------------------------------------------------------------
 Calculating analytic gradient of the SCF energy
 Gradient of SCF Energy
            1           2           3           4           5           6
    1   0.0007536   0.0001636   0.0018884  -0.0001479  -0.0001675  -0.0002287
    2   0.0003653  -0.0006738  -0.0093515  -0.0000738  -0.0001199   0.0001914
    3  -0.0011711   0.0001615  -0.0054377   0.0011418  -0.0005991   0.0002242
            7           8           9          10          11          12
    1   0.0001985  -0.0000783   0.0000752   0.0001489   0.0002233  -0.0008466
    2  -0.0000228  -0.0001197   0.0000346   0.0013078   0.0000143  -0.0006245
    3  -0.0000182  -0.0004571   0.0000669   0.0008588  -0.0005000   0.0005996
           13          14          15          16          17          18
    1   0.0001671  -0.0015160   0.0000755  -0.0000590   0.0003154  -0.0000474
    2   0.0007260   0.0086645   0.0002711  -0.0000460  -0.0001308   0.0000078
    3   0.0007537   0.0057694  -0.0001688   0.0000656  -0.0001173   0.0000081
           19          20          21          22
    1  -0.0004939   0.0000407  -0.0003720  -0.0000928
    2  -0.0000821   0.0001550  -0.0006178   0.0001250
    3   0.0002085  -0.0001156  -0.0013143   0.0000409
 Max gradient component =       9.351E-03
 RMS gradient           =       1.923E-03
 Gradient time:  CPU 265.88 s  wall 265.92 s
 Geometry Optimization Parameters
   NAtoms,    NIC,     NZ,  NCons,   NDum,   NFix, NCnnct, MaxDiis
       22     163      22       0       0       0       0       0

 Cartesian Hessian Update
 Hessian updated using BFGS update


** GEOMETRY OPTIMIZATION IN DELOCALIZED INTERNAL COORDINATES **
   Searching for a Minimum

   Optimization Cycle:   6

                       Coordinates (Angstroms)
     ATOM                X               Y               Z
      1  C         0.0161133860   -0.0358075675    0.0117950386
      2  C        -0.0090131763    0.1516102448    1.4069264559
      3  Cl        1.5010657540    0.3157806919    2.2549412522
      4  C        -1.2103983273    0.2166387794    2.1294095554
      5  Cl       -1.2066572411    0.4495513467    3.8481002786
      6  C        -2.4187594768    0.0966047925    1.4337585765
      7  Cl       -3.9513082898    0.1682425691    2.2613659564
      8  C        -2.4253800825   -0.0950227779    0.0588552513
      9  H        -3.3632340619   -0.2042213553   -0.4663998808
     10  C        -1.2236372101   -0.1600778976   -0.6313008790
     11  Cl       -1.3154826177   -0.4663540975   -2.3585665146
     12  C         1.2963005737   -0.0722982035   -0.7457223354
     13  C         2.2812430237   -1.0447676065   -0.5323710292
     14  Cl        2.0449685592   -2.3025760352    0.6625434964
     15  C         3.4667989430   -1.0436647197   -1.2628293888
     16  H         4.2069353007   -1.8113287367   -1.0778487704
     17  C         3.6950183063   -0.0658549838   -2.2230951585
     18  H         4.6143022275   -0.0593266079   -2.7937374976
     19  C         2.7231890760    0.9064300186   -2.4394606139
     20  Cl        3.0002398580    2.1550054748   -3.6431824216
     21  C         1.5390645494    0.9079783250   -1.7177220405
     22  H         0.8000651929    1.6774435931   -1.8968678931
   Point Group: c1    Number of degrees of freedom:    60


   Energy is  -3221.127120092

 Hessian updated using BFGS update

 60 Hessian modes will be used to form the next step
  Hessian Eigenvalues:
     0.016129    0.017704    0.018950    0.020903    0.020973    0.022986
     0.023572    0.023808    0.023858    0.024089    0.024094    0.024107
     0.024116    0.024133    0.024136    0.024143    0.024153    0.025569
     0.027846    0.074779    0.159998    0.160009    0.160040    0.160258
     0.218082    0.224552    0.231766    0.235288    0.236778    0.247364
     0.249934    0.249992    0.249996    0.250063    0.250427    0.251715
     0.289274    0.289483    0.300932    0.301034    0.301427    0.301716
     0.313646    0.353774    0.356665    0.356670    0.356690    0.367984
     0.412907    0.427075    0.429896    0.456665    0.462566    0.468532
     0.471657    0.478203    0.478245    0.479125    0.480633    0.557408

 Minimum search - taking simple RFO step
 Searching for Lamda that Minimizes Along All modes
 Value Taken    Lamda =  -0.00476867
 Calculated Step too Large.  Step scaled by  0.674563
 Step Taken.  Stepsize is  0.300000

                             Maximum     Tolerance    Cnvgd?
         Gradient           0.008952      0.000300      NO
         Displacement       0.231607      0.001200      NO
         Energy change     -0.004049      0.000001      NO


 New Cartesian Coordinates Obtained by Inverse Iteration

 Displacement from previous Coordinates is:  0.523070
 ----------------------------------------------------------------
             Standard Nuclear Orientation (Angstroms)
    I     Atom           X                Y                Z
 ----------------------------------------------------------------
    1      C       0.0144248534    -0.0419656322     0.0118126073
    2      C      -0.0086832218     0.1876674318     1.3991954717
    3      Cl      1.5036934464     0.3995597227     2.2362291328
    4      C      -1.2083946863     0.2571329424     2.1220345822
    5      Cl     -1.2021503108     0.5456632284     3.8325722122
    6      C      -2.4161464439     0.0935899358     1.4329960363
    7      Cl     -3.9484273792     0.1683902777     2.2621397143
    8      C      -2.4237743066    -0.1395332215     0.0646867446
    9      H      -3.3613052399    -0.2776152168    -0.4545523284
   10      C      -1.2219722107    -0.2054588124    -0.6260714441
   11      Cl     -1.3031009724    -0.5497425400    -2.3454838840
   12      C       1.2955525659    -0.0743458529    -0.7471122630
   13      C       2.2603017138    -1.0710014103    -0.5638350179
   14      Cl      1.9967657311    -2.3587916692     0.5951059335
   15      C       3.4463979582    -1.0692371803    -1.2930520616
   16      H       4.1728116607    -1.8554280747    -1.1334125063
   17      C       3.6927986560    -0.0638914082    -2.2203028826
   18      H       4.6124088498    -0.0555120812    -2.7905001849
   19      C       2.7398191247     0.9329216637    -2.4058999804
   20      Cl      3.0405574959     2.2118731540    -3.5710483653
   21      C       1.5544194383     0.9328488724    -1.6852353575
   22      H       0.8254375444     1.7168611176    -1.8416747207
 ----------------------------------------------------------------
 Nuclear Repulsion Energy =        2056.75507292 hartrees
 There are       89 alpha and       89 beta electrons
 Applying Cartesian multipole field
    Component          Value
    ---------          -----
     (2,0,0)        1.00000E-11
     (0,2,0)        2.00000E-11
     (0,0,2)       -3.00000E-11
 Nucleus-field energy     =    -0.0000000458 hartrees
 Requested basis set is 6-311++G(d,p)
 There are 170 shells and 472 basis functions
 A cutoff of  1.0D-15 yielded  10940 shell pairs
 There are     92534 function pairs (     99506 Cartesian)
 Smallest overlap matrix eigenvalue = 2.42E-07
 Linear dependence detected in AO basis
 Number of orthogonalized atomic orbitals = 468
 Maximum deviation from orthogonality = 5.560E-10
 Guess from superposition of atomic densities
 Warning:  Energy on first SCF cycle will be non-variational
 SAD guess density has 178.000000 electrons

 -----------------------------------------------------------------------
  General SCF calculation program by
  Eric Jon Sundstrom, Paul Horn, Yuezhi Mao, Dmitri Zuev, Alec White,
  David Stuck, Shaama M.S., Shane Yost, Joonho Lee, David Small,
  Daniel Levine, Susi Lehtola, Hugh Burton, Evgeny Epifanovsky,
  Bang C. Huynh
 -----------------------------------------------------------------------
 Exchange:     0.2000 Hartree-Fock + 0.0800 Slater + 0.7200 B88
 Correlation:  0.1900 VWN1RPA + 0.8100 LYP
 Using SG-1 standard quadrature grid
 A restricted SCF calculation will be
 performed using DIIS
 SCF converges when DIIS error is below 1.0e-08
 ---------------------------------------
  Cycle       Energy         DIIS error
 ---------------------------------------
    1   -3225.3612398981      2.82e-02  
    2   -3221.0034149789      2.12e-03  
    3   -3220.9376264214      2.55e-03  
    4   -3221.1219409321      5.08e-04  
    5   -3221.1279101505      2.50e-04  
    6   -3221.1294764942      9.40e-05  
    7   -3221.1297099708      2.23e-05  
    8   -3221.1297201489      1.13e-05  
    9   -3221.1297235789      2.99e-06  
   10   -3221.1297238180      9.85e-07  
   11   -3221.1297238440      2.17e-07  
   12   -3221.1297238449      1.00e-07  
   13   -3221.1297238453      3.04e-08  
   14   -3221.1297238452      9.91e-09  Convergence criterion met
 ---------------------------------------
 SCF time:   CPU 727.95s  wall 728.00s 
 SCF   energy in the final basis set =    -3221.1297238452
 Total energy in the final basis set =    -3221.1297238452

 --------------------------------------------------------------

                    Orbital Energies (a.u.)
 --------------------------------------------------------------

 Alpha MOs
 -- Occupied --
********-101.5794-101.5782-101.5765-101.5690-101.5685 -10.2819 -10.2798
-10.2791 -10.2763 -10.2630 -10.2602 -10.2416 -10.2318 -10.2238 -10.2150
-10.2137 -10.2131  -9.4952  -9.4940  -9.4929  -9.4916  -9.4835  -9.4835
 -7.2600  -7.2589  -7.2576  -7.2565  -7.2500  -7.2493  -7.2489  -7.2482
 -7.2482  -7.2481  -7.2478  -7.2473  -7.2464  -7.2456  -7.2383  -7.2382
 -7.2380  -7.2379  -0.9623  -0.9309  -0.9111  -0.9064  -0.8927  -0.8734
 -0.8452  -0.8379  -0.8105  -0.7652  -0.7528  -0.7389  -0.6677  -0.6472
 -0.6313  -0.6116  -0.5506  -0.5498  -0.5286  -0.5171  -0.4982  -0.4845
 -0.4709  -0.4676  -0.4598  -0.4573  -0.4378  -0.4357  -0.4199  -0.4056
 -0.4033  -0.3984  -0.3914  -0.3830  -0.3596  -0.3568  -0.3449  -0.3432
 -0.3343  -0.3321  -0.3312  -0.3262  -0.3200  -0.2959  -0.2759  -0.2693
 -0.2613
 -- Virtual --
 -0.0714  -0.0607  -0.0490  -0.0465  -0.0396  -0.0145  -0.0068  -0.0017
  0.0025   0.0047   0.0110   0.0146   0.0232   0.0260   0.0290   0.0385
  0.0436   0.0491   0.0533   0.0585   0.0627   0.0653   0.0694   0.0712
  0.0791   0.0852   0.0878   0.0906   0.0940   0.0949   0.1006   0.1045
  0.1057   0.1071   0.1109   0.1148   0.1182   0.1197   0.1227   0.1253
  0.1263   0.1299   0.1316   0.1335   0.1381   0.1398   0.1406   0.1463
  0.1477   0.1546   0.1561   0.1665   0.1688   0.1736   0.1754   0.1819
  0.1891   0.1902   0.1925   0.1948   0.1990   0.2040   0.2148   0.2192
  0.2248   0.2266   0.2296   0.2307   0.2351   0.2416   0.2448   0.2472
  0.2508   0.2526   0.2539   0.2552   0.2610   0.2653   0.2691   0.2711
  0.2725   0.2798   0.2847   0.2870   0.2902   0.2938   0.2966   0.3032
  0.3059   0.3114   0.3168   0.3238   0.3294   0.3374   0.3398   0.3510
  0.3603   0.3939   0.4100   0.4268   0.4330   0.4340   0.4405   0.4460
  0.4511   0.4607   0.4649   0.4676   0.4724   0.4792   0.4864   0.4912
  0.4941   0.4972   0.5067   0.5115   0.5171   0.5290   0.5327   0.5417
  0.5541   0.5603   0.5654   0.5700   0.5739   0.5886   0.5916   0.6003
  0.6047   0.6102   0.6153   0.6182   0.6216   0.6268   0.6363   0.6398
  0.6540   0.6647   0.6732   0.6745   0.6868   0.6903   0.6925   0.7071
  0.7161   0.7234   0.7338   0.7672   0.7917   0.7970   0.8113   0.8165
  0.8223   0.8318   0.8325   0.8387   0.8410   0.8444   0.8477   0.8495
  0.8542   0.8557   0.8590   0.8639   0.8668   0.8717   0.8767   0.8793
  0.8805   0.8909   0.9021   0.9060   0.9114   0.9185   0.9287   0.9304
  0.9360   0.9381   0.9422   0.9469   0.9501   0.9571   0.9654   0.9710
  0.9768   0.9842   0.9925   0.9951   1.0021   1.0118   1.0223   1.0328
  1.0484   1.0550   1.0639   1.1096   1.1163   1.1375   1.1508   1.1596
  1.1875   1.2057   1.2165   1.2302   1.2394   1.2436   1.2528   1.2629
  1.2806   1.2845   1.2957   1.3016   1.3133   1.3244   1.3390   1.3628
  1.3714   1.4145   1.4532   1.4655   1.4855   1.5030   1.5172   1.5435
  1.5483   1.5677   1.5768   1.5896   1.6093   1.6169   1.6327   1.6676
  1.6862   1.6898   1.7050   1.7481   1.7619   1.7860   1.7997   1.8143
  1.8271   1.8349   1.8492   1.8658   1.8772   1.9178   1.9194   1.9248
  1.9431   1.9510   1.9696   1.9863   2.0026   2.0333   2.0535   2.0625
  2.0783   2.1115   2.1360   2.1548   2.2073   2.2299   2.2454   2.2525
  2.2624   2.2683   2.2753   2.2804   2.2901   2.2973   2.3111   2.3328
  2.3430   2.3692   2.4029   2.4134   2.4329   2.4376   2.4491   2.4666
  2.4829   2.4994   2.5102   2.5393   2.5520   2.5648   2.5827   2.5946
  2.6075   2.6363   2.6556   2.6613   2.6803   2.6972   2.7046   2.7096
  2.7342   2.7521   2.7528   2.7643   2.7845   2.7913   2.8115   2.8293
  2.8478   2.8665   2.9009   2.9574   2.9836   3.0529   3.0719   3.0778
  3.0855   3.1202   3.1381   3.1519   3.1964   3.2231   3.2527   3.2698
  3.3454   3.3838   3.4032   3.4854   3.5388   3.6179   3.6558   3.7303
  3.7725   3.8650   3.9066   4.0120   4.0506   4.1259   4.3551   4.7935
  4.8268   9.7470   9.7783   9.7980   9.8003   9.8261   9.8608  23.3280
 23.5333  23.8104  23.8324  23.8566  23.9146  23.9406  23.9744  24.0253
 24.0654  24.0873  24.1374  25.7765  25.8250  25.8445  25.9061  25.9182
 25.9725  26.1013  26.1243  26.1469  26.2201  26.3465  26.3991  26.4964
 26.6086  26.6736  26.7267  26.7886  26.9670 215.7391 215.7720 215.7949
215.7993 215.8285 215.8740
 --------------------------------------------------------------

          Ground-State Mulliken Net Atomic Charges

     Atom                 Charge (a.u.)
  ----------------------------------------
      1 C                    -0.250337
      2 C                    -1.402323
      3 Cl                    0.492202
      4 C                     1.013461
      5 Cl                    0.608271
      6 C                    -0.411801
      7 Cl                    0.554599
      8 C                    -0.634581
      9 H                     0.234707
     10 C                    -0.228468
     11 Cl                    0.463077
     12 C                     0.262019
     13 C                    -0.907498
     14 Cl                    0.284741
     15 C                    -0.218629
     16 H                     0.202874
     17 C                    -0.692601
     18 H                     0.186292
     19 C                     0.760981
     20 Cl                    0.468310
     21 C                    -0.990491
     22 H                     0.205196
  ----------------------------------------
  Sum of atomic charges =     0.000000

 -----------------------------------------------------------------
                    Cartesian Multipole Moments
 -----------------------------------------------------------------
    Charge (ESU x 10^10)
                -0.0000
    Dipole Moment (Debye)
         X       0.4405      Y      -0.2945      Z      -0.9195
       Tot       1.0612
    Quadrupole Moments (Debye-Ang)
        XX    -135.2312     XY      -3.6517     YY    -147.0304
        XZ      -0.7482     YZ       1.6209     ZZ    -149.2343
    Octopole Moments (Debye-Ang^2)
       XXX    -104.4274    XXY     -25.9249    XYY     -49.4759
       YYY     -10.6632    XXZ     -30.4246    XYZ      11.2164
       YYZ      -7.5798    XZZ     -43.4603    YZZ     -10.3337
       ZZZ     -16.7170
    Hexadecapole Moments (Debye-Ang^3)
      XXXX   -4505.3269   XXXY    -112.9663   XXYY   -1013.6172
      XYYY     -36.7247   YYYY   -1188.9575   XXXZ    1059.2775
      XXYZ     111.3324   XYYZ     394.3937   YYYZ     175.4780
      XXZZ   -1491.3915   XYZZ     -30.6540   YYZZ    -921.4391
      XZZZ    1176.1570   YZZZ     217.0118   ZZZZ   -4301.2375
 -----------------------------------------------------------------
 Calculating analytic gradient of the SCF energy
 Gradient of SCF Energy
            1           2           3           4           5           6
    1   0.0000374  -0.0002513   0.0012050   0.0002879   0.0001693  -0.0000696
    2  -0.0000304  -0.0005252  -0.0059701   0.0002083  -0.0001114  -0.0000929
    3  -0.0006515  -0.0001139  -0.0031654   0.0007700  -0.0004434  -0.0001705
            7           8           9          10          11          12
    1  -0.0000042  -0.0001437   0.0000162   0.0000903   0.0002405  -0.0000395
    2   0.0000497   0.0000196   0.0000111   0.0009152   0.0000267  -0.0005068
    3  -0.0000214  -0.0002550   0.0000494   0.0006569  -0.0004096   0.0002166
           13          14          15          16          17          18
    1  -0.0001828  -0.0008117   0.0001244  -0.0000391   0.0001658  -0.0000355
    2   0.0010632   0.0052346   0.0000818  -0.0000214  -0.0001372   0.0000121
    3   0.0005411   0.0038148  -0.0001567   0.0000265   0.0000035  -0.0000072
           19          20          21          22
    1  -0.0003467   0.0000428  -0.0002577  -0.0001978
    2  -0.0000212   0.0000719  -0.0002342  -0.0000432
    3   0.0001825  -0.0000862  -0.0008254   0.0000449
 Max gradient component =       5.970E-03
 RMS gradient           =       1.206E-03
 Gradient time:  CPU 262.24 s  wall 262.28 s
 Geometry Optimization Parameters
   NAtoms,    NIC,     NZ,  NCons,   NDum,   NFix, NCnnct, MaxDiis
       22     163      22       0       0       0       0       0

 Cartesian Hessian Update
 Hessian updated using BFGS update


** GEOMETRY OPTIMIZATION IN DELOCALIZED INTERNAL COORDINATES **
   Searching for a Minimum

   Optimization Cycle:   7

                       Coordinates (Angstroms)
     ATOM                X               Y               Z
      1  C         0.0144248534   -0.0419656322    0.0118126073
      2  C        -0.0086832218    0.1876674318    1.3991954717
      3  Cl        1.5036934464    0.3995597227    2.2362291328
      4  C        -1.2083946863    0.2571329424    2.1220345822
      5  Cl       -1.2021503108    0.5456632284    3.8325722122
      6  C        -2.4161464439    0.0935899358    1.4329960363
      7  Cl       -3.9484273792    0.1683902777    2.2621397143
      8  C        -2.4237743066   -0.1395332215    0.0646867446
      9  H        -3.3613052399   -0.2776152168   -0.4545523284
     10  C        -1.2219722107   -0.2054588124   -0.6260714441
     11  Cl       -1.3031009724   -0.5497425400   -2.3454838840
     12  C         1.2955525659   -0.0743458529   -0.7471122630
     13  C         2.2603017138   -1.0710014103   -0.5638350179
     14  Cl        1.9967657311   -2.3587916692    0.5951059335
     15  C         3.4463979582   -1.0692371803   -1.2930520616
     16  H         4.1728116607   -1.8554280747   -1.1334125063
     17  C         3.6927986560   -0.0638914082   -2.2203028826
     18  H         4.6124088498   -0.0555120812   -2.7905001849
     19  C         2.7398191247    0.9329216637   -2.4058999804
     20  Cl        3.0405574959    2.2118731540   -3.5710483653
     21  C         1.5544194383    0.9328488724   -1.6852353575
     22  H         0.8254375444    1.7168611176   -1.8416747207
   Point Group: c1    Number of degrees of freedom:    60


   Energy is  -3221.129723845

 Hessian updated using BFGS update

 60 Hessian modes will be used to form the next step
  Hessian Eigenvalues:
     0.011987    0.017797    0.018857    0.020885    0.020969    0.022729
     0.023002    0.023624    0.023846    0.023895    0.024090    0.024110
     0.024116    0.024124    0.024136    0.024145    0.024147    0.024160
     0.027885    0.074416    0.159999    0.160009    0.160039    0.160286
     0.218277    0.224600    0.231758    0.235289    0.236760    0.247367
     0.249971    0.249992    0.250023    0.250058    0.250844    0.251870
     0.289267    0.289505    0.300923    0.301036    0.301430    0.301588
     0.313674    0.353772    0.356665    0.356670    0.356691    0.368008
     0.412908    0.427294    0.429898    0.456638    0.462495    0.468528
     0.471654    0.478196    0.478386    0.479130    0.480931    0.556922

 Minimum search - taking simple RFO step
 Searching for Lamda that Minimizes Along All modes
 Value Taken    Lamda =  -0.00302124
 Calculated Step too Large.  Step scaled by  0.686186
 Step Taken.  Stepsize is  0.300000

                             Maximum     Tolerance    Cnvgd?
         Gradient           0.005726      0.000300      NO
         Displacement       0.230117      0.001200      NO
         Energy change     -0.002604      0.000001      NO


 New Cartesian Coordinates Obtained by Inverse Iteration

 Displacement from previous Coordinates is:  0.535680
 ----------------------------------------------------------------
             Standard Nuclear Orientation (Angstroms)
    I     Atom           X                Y                Z
 ----------------------------------------------------------------
    1      C       0.0133060789    -0.0387897361     0.0118870340
    2      C      -0.0089752973     0.2299468983     1.3912169031
    3      Cl      1.5053731452     0.4919014548     2.2133956848
    4      C      -1.2081886177     0.2958338006     2.1151778053
    5      Cl     -1.2065446370     0.6355797180     3.8168977126
    6      C      -2.4135702666     0.0865025809     1.4342869695
    7      Cl     -3.9446557720     0.1516070762     2.2671639336
    8      C      -2.4204098100    -0.1856332357     0.0733114598
    9      H      -3.3563724111    -0.3567777160    -0.4390082757
   10      C      -1.2188033298    -0.2457243399    -0.6190022489
   11      Cl     -1.2892269843    -0.6308613091    -2.3286683416
   12      C       1.2946143095    -0.0701250055    -0.7489188289
   13      C       2.2356082263    -1.0934387748    -0.5966914035
   14      Cl      1.9408079380    -2.4067439450     0.5270201856
   15      C       3.4222217015    -1.0951749278    -1.3245036992
   16      H       4.1321286725    -1.9008225161    -1.1895455356
   17      C       3.6904738954    -0.0660890879    -2.2196709830
   18      H       4.6106286697    -0.0595400927    -2.7891165941
   19      C       2.7599350607     0.9565124228    -2.3747149641
   20      Cl      3.0892719255     2.2631056302    -3.5003909755
   21      C       1.5736307141     0.9600490878    -1.6543240853
   22      H       0.8601810554     1.7626672638    -1.7872103147
 ----------------------------------------------------------------
 Nuclear Repulsion Energy =        2055.23627800 hartrees
 There are       89 alpha and       89 beta electrons
 Applying Cartesian multipole field
    Component          Value
    ---------          -----
     (2,0,0)        1.00000E-11
     (0,2,0)        2.00000E-11
     (0,0,2)       -3.00000E-11
 Nucleus-field energy     =    -0.0000000431 hartrees
 Requested basis set is 6-311++G(d,p)
 There are 170 shells and 472 basis functions
 A cutoff of  1.0D-15 yielded  10934 shell pairs
 There are     92500 function pairs (     99471 Cartesian)
 Smallest overlap matrix eigenvalue = 2.36E-07
 Linear dependence detected in AO basis
 Number of orthogonalized atomic orbitals = 468
 Maximum deviation from orthogonality = 4.690E-10
 Guess from superposition of atomic densities
 Warning:  Energy on first SCF cycle will be non-variational
 SAD guess density has 178.000000 electrons

 -----------------------------------------------------------------------
  General SCF calculation program by
  Eric Jon Sundstrom, Paul Horn, Yuezhi Mao, Dmitri Zuev, Alec White,
  David Stuck, Shaama M.S., Shane Yost, Joonho Lee, David Small,
  Daniel Levine, Susi Lehtola, Hugh Burton, Evgeny Epifanovsky,
  Bang C. Huynh
 -----------------------------------------------------------------------
 Exchange:     0.2000 Hartree-Fock + 0.0800 Slater + 0.7200 B88
 Correlation:  0.1900 VWN1RPA + 0.8100 LYP
 Using SG-1 standard quadrature grid
 A restricted SCF calculation will be
 performed using DIIS
 SCF converges when DIIS error is below 1.0e-08
 ---------------------------------------
  Cycle       Energy         DIIS error
 ---------------------------------------
    1   -3225.3558159374      2.82e-02  
    2   -3221.0049626185      2.13e-03  
    3   -3220.9392234806      2.55e-03  
    4   -3221.1235655915      5.09e-04  
    5   -3221.1295349456      2.52e-04  
    6   -3221.1311178703      9.43e-05  
    7   -3221.1313518099      2.31e-05  
    8   -3221.1313628912      1.15e-05  
    9   -3221.1313664549      2.97e-06  
   10   -3221.1313666911      9.81e-07  
   11   -3221.1313667165      2.13e-07  
   12   -3221.1313667173      9.82e-08  
   13   -3221.1313667178      2.94e-08  
   14   -3221.1313667180      9.39e-09  Convergence criterion met
 ---------------------------------------
 SCF time:   CPU 728.90s  wall 729.00s 
 SCF   energy in the final basis set =    -3221.1313667180
 Total energy in the final basis set =    -3221.1313667180

 --------------------------------------------------------------

                    Orbital Energies (a.u.)
 --------------------------------------------------------------

 Alpha MOs
 -- Occupied --
********-101.5794-101.5782-101.5773-101.5691-101.5691 -10.2820 -10.2798
-10.2791 -10.2761 -10.2629 -10.2603 -10.2411 -10.2315 -10.2239 -10.2150
-10.2137 -10.2132  -9.4951  -9.4941  -9.4929  -9.4922  -9.4839  -9.4836
 -7.2600  -7.2590  -7.2576  -7.2571  -7.2499  -7.2492  -7.2489  -7.2486
 -7.2483  -7.2482  -7.2478  -7.2473  -7.2470  -7.2462  -7.2387  -7.2384
 -7.2383  -7.2381  -0.9622  -0.9308  -0.9111  -0.9062  -0.8928  -0.8735
 -0.8449  -0.8381  -0.8103  -0.7653  -0.7529  -0.7389  -0.6676  -0.6465
 -0.6321  -0.6113  -0.5505  -0.5499  -0.5286  -0.5178  -0.4980  -0.4845
 -0.4710  -0.4675  -0.4596  -0.4573  -0.4376  -0.4356  -0.4199  -0.4044
 -0.4036  -0.3984  -0.3906  -0.3827  -0.3593  -0.3568  -0.3450  -0.3429
 -0.3346  -0.3318  -0.3310  -0.3276  -0.3214  -0.2946  -0.2769  -0.2693
 -0.2617
 -- Virtual --
 -0.0693  -0.0607  -0.0489  -0.0474  -0.0414  -0.0146  -0.0069  -0.0014
  0.0025   0.0046   0.0107   0.0142   0.0230   0.0259   0.0289   0.0387
  0.0435   0.0494   0.0531   0.0581   0.0623   0.0648   0.0695   0.0712
  0.0788   0.0853   0.0876   0.0900   0.0943   0.0948   0.1008   0.1047
  0.1055   0.1066   0.1112   0.1148   0.1172   0.1195   0.1232   0.1247
  0.1260   0.1303   0.1311   0.1333   0.1379   0.1394   0.1402   0.1460
  0.1478   0.1555   0.1559   0.1663   0.1675   0.1733   0.1761   0.1818
  0.1887   0.1895   0.1924   0.1944   0.1997   0.2037   0.2150   0.2182
  0.2228   0.2277   0.2304   0.2306   0.2349   0.2401   0.2448   0.2476
  0.2500   0.2528   0.2545   0.2552   0.2614   0.2648   0.2697   0.2701
  0.2725   0.2797   0.2823   0.2876   0.2904   0.2943   0.2963   0.3023
  0.3051   0.3130   0.3169   0.3238   0.3280   0.3366   0.3384   0.3520
  0.3604   0.3933   0.4102   0.4268   0.4323   0.4360   0.4409   0.4459
  0.4508   0.4597   0.4649   0.4667   0.4714   0.4801   0.4858   0.4923
  0.4951   0.4992   0.5074   0.5139   0.5177   0.5293   0.5324   0.5416
  0.5546   0.5609   0.5679   0.5716   0.5737   0.5875   0.5912   0.6000
  0.6066   0.6103   0.6165   0.6188   0.6233   0.6287   0.6363   0.6382
  0.6536   0.6666   0.6674   0.6758   0.6875   0.6901   0.6943   0.7044
  0.7147   0.7230   0.7348   0.7683   0.7906   0.7952   0.8120   0.8172
  0.8244   0.8310   0.8340   0.8402   0.8406   0.8447   0.8480   0.8500
  0.8541   0.8565   0.8614   0.8658   0.8670   0.8715   0.8751   0.8765
  0.8829   0.8887   0.8979   0.9061   0.9102   0.9168   0.9287   0.9317
  0.9370   0.9415   0.9435   0.9475   0.9519   0.9576   0.9647   0.9724
  0.9777   0.9850   0.9929   0.9974   1.0033   1.0135   1.0234   1.0321
  1.0455   1.0543   1.0614   1.1099   1.1207   1.1391   1.1532   1.1620
  1.1882   1.2066   1.2228   1.2298   1.2387   1.2445   1.2536   1.2634
  1.2799   1.2819   1.2950   1.3015   1.3145   1.3253   1.3409   1.3631
  1.3728   1.4147   1.4458   1.4675   1.4831   1.5028   1.5154   1.5465
  1.5517   1.5687   1.5763   1.5895   1.6091   1.6152   1.6323   1.6684
  1.6860   1.6902   1.7054   1.7502   1.7599   1.7847   1.7991   1.8141
  1.8262   1.8314   1.8471   1.8611   1.8754   1.9193   1.9218   1.9291
  1.9436   1.9496   1.9695   1.9893   2.0047   2.0349   2.0536   2.0617
  2.0778   2.1122   2.1358   2.1534   2.2056   2.2297   2.2471   2.2531
  2.2646   2.2654   2.2735   2.2847   2.2880   2.3006   2.3110   2.3339
  2.3383   2.3703   2.4050   2.4127   2.4299   2.4447   2.4515   2.4644
  2.4798   2.4973   2.5102   2.5397   2.5506   2.5667   2.5824   2.5923
  2.6094   2.6285   2.6574   2.6647   2.6845   2.6960   2.7037   2.7088
  2.7322   2.7521   2.7538   2.7616   2.7845   2.7940   2.8112   2.8302
  2.8498   2.8605   2.8993   2.9608   2.9859   3.0552   3.0750   3.0803
  3.0865   3.1201   3.1384   3.1505   3.1961   3.2234   3.2535   3.2715
  3.3458   3.3853   3.4033   3.4885   3.5407   3.6188   3.6583   3.7298
  3.7752   3.8656   3.9086   4.0122   4.0507   4.1258   4.3472   4.7953
  4.8264   9.7494   9.7791   9.7967   9.8008   9.8224   9.8587  23.3303
 23.5339  23.8111  23.8328  23.8564  23.9146  23.9405  23.9762  24.0263
 24.0668  24.0898  24.1386  25.7760  25.8245  25.8455  25.9033  25.9353
 25.9591  26.1032  26.1258  26.1471  26.2317  26.3164  26.4101  26.4957
 26.6081  26.6782  26.7251  26.7777  26.9733 215.7415 215.7728 215.7929
215.7994 215.8261 215.8707
 --------------------------------------------------------------

          Ground-State Mulliken Net Atomic Charges

     Atom                 Charge (a.u.)
  ----------------------------------------
      1 C                    -0.205700
      2 C                    -1.381889
      3 Cl                    0.503007
      4 C                     0.969316
      5 Cl                    0.609727
      6 C                    -0.360958
      7 Cl                    0.557877
      8 C                    -0.623517
      9 H                     0.235506
     10 C                    -0.288229
     11 Cl                    0.469230
     12 C                     0.194403
     13 C                    -1.015564
     14 Cl                    0.325581
     15 C                    -0.198948
     16 H                     0.204152
     17 C                    -0.703445
     18 H                     0.186779
     19 C                     0.731107
     20 Cl                    0.469634
     21 C                    -0.884212
     22 H                     0.206144
  ----------------------------------------
  Sum of atomic charges =     0.000000

 -----------------------------------------------------------------
                    Cartesian Multipole Moments
 -----------------------------------------------------------------
    Charge (ESU x 10^10)
                -0.0000
    Dipole Moment (Debye)
         X       0.4259      Y      -0.3228      Z      -0.9458
       Tot       1.0863
    Quadrupole Moments (Debye-Ang)
        XX    -135.4129     XY      -3.6379     YY    -146.9095
        XZ      -0.8835     YZ       1.7184     ZZ    -149.1118
    Octopole Moments (Debye-Ang^2)
       XXX    -105.8313    XXY     -27.8023    XYY     -49.3319
       YYY     -13.9336    XXZ     -30.4874    XYZ      11.6831
       YYZ      -7.5471    XZZ     -43.1072    YZZ     -11.3019
       ZZZ     -16.9619
    Hexadecapole Moments (Debye-Ang^3)
      XXXX   -4509.6389   XXXY    -134.2738   XXYY   -1022.4729
      XYYY     -60.1743   YYYY   -1252.9681   XXXZ    1069.0330
      XXYZ     102.2098   XYYZ     396.9392   YYYZ     141.1583
      XXZZ   -1477.3868   XYZZ     -38.1441   YYZZ    -919.7059
      XZZZ    1183.8046   YZZZ     187.2939   ZZZZ   -4230.6520
 -----------------------------------------------------------------
 Calculating analytic gradient of the SCF energy
 Gradient of SCF Energy
            1           2           3           4           5           6
    1  -0.0004758  -0.0002264   0.0011040   0.0000865  -0.0001694   0.0000881
    2  -0.0001691  -0.0003382  -0.0036605   0.0001447  -0.0000720  -0.0000101
    3  -0.0003758  -0.0003426  -0.0018429   0.0003949  -0.0001723  -0.0002347
            7           8           9          10          11          12
    1  -0.0000184  -0.0000842  -0.0000008   0.0002598   0.0002515   0.0003829
    2   0.0000410   0.0000712  -0.0000268   0.0006280   0.0000278  -0.0003095
    3   0.0001128   0.0000407   0.0000309   0.0002539  -0.0001485   0.0000258
           13          14          15          16          17          18
    1  -0.0003057  -0.0004153   0.0001204  -0.0000169   0.0000337  -0.0000141
    2   0.0009410   0.0029213  -0.0000294   0.0000020  -0.0000474   0.0000165
    3   0.0002838   0.0024287  -0.0000303  -0.0000010   0.0000504  -0.0000120
           19          20          21          22
    1  -0.0001410   0.0000322  -0.0002993  -0.0001915
    2   0.0000331  -0.0000046  -0.0000986  -0.0000607
    3   0.0000264  -0.0000154  -0.0004832   0.0000103
 Max gradient component =       3.661E-03
 RMS gradient           =       7.383E-04
 Gradient time:  CPU 262.62 s  wall 262.65 s
 Geometry Optimization Parameters
   NAtoms,    NIC,     NZ,  NCons,   NDum,   NFix, NCnnct, MaxDiis
       22     163      22       0       0       0       0       0

 Cartesian Hessian Update
 Hessian updated using BFGS update


** GEOMETRY OPTIMIZATION IN DELOCALIZED INTERNAL COORDINATES **
   Searching for a Minimum

   Optimization Cycle:   8

                       Coordinates (Angstroms)
     ATOM                X               Y               Z
      1  C         0.0133060789   -0.0387897361    0.0118870340
      2  C        -0.0089752973    0.2299468983    1.3912169031
      3  Cl        1.5053731452    0.4919014548    2.2133956848
      4  C        -1.2081886177    0.2958338006    2.1151778053
      5  Cl       -1.2065446370    0.6355797180    3.8168977126
      6  C        -2.4135702666    0.0865025809    1.4342869695
      7  Cl       -3.9446557720    0.1516070762    2.2671639336
      8  C        -2.4204098100   -0.1856332357    0.0733114598
      9  H        -3.3563724111   -0.3567777160   -0.4390082757
     10  C        -1.2188033298   -0.2457243399   -0.6190022489
     11  Cl       -1.2892269843   -0.6308613091   -2.3286683416
     12  C         1.2946143095   -0.0701250055   -0.7489188289
     13  C         2.2356082263   -1.0934387748   -0.5966914035
     14  Cl        1.9408079380   -2.4067439450    0.5270201856
     15  C         3.4222217015   -1.0951749278   -1.3245036992
     16  H         4.1321286725   -1.9008225161   -1.1895455356
     17  C         3.6904738954   -0.0660890879   -2.2196709830
     18  H         4.6106286697   -0.0595400927   -2.7891165941
     19  C         2.7599350607    0.9565124228   -2.3747149641
     20  Cl        3.0892719255    2.2631056302   -3.5003909755
     21  C         1.5736307141    0.9600490878   -1.6543240853
     22  H         0.8601810554    1.7626672638   -1.7872103147
   Point Group: c1    Number of degrees of freedom:    60


   Energy is  -3221.131366718

 Hessian updated using BFGS update

 60 Hessian modes will be used to form the next step
  Hessian Eigenvalues:
     0.008748    0.017811    0.018773    0.020861    0.020949    0.022157
     0.023017    0.023624    0.023842    0.023878    0.024090    0.024106
     0.024117    0.024125    0.024137    0.024141    0.024146    0.024162
     0.027881    0.074137    0.159997    0.160010    0.160041    0.160270
     0.218197    0.224606    0.231767    0.235290    0.236740    0.247365
     0.249877    0.249992    0.249995    0.250065    0.251440    0.252087
     0.289325    0.289468    0.300917    0.301038    0.301442    0.301526
     0.314006    0.353762    0.356665    0.356671    0.356691    0.367977
     0.412918    0.427283    0.429899    0.456609    0.462447    0.468641
     0.471665    0.478191    0.478396    0.479130    0.481000    0.556403

 Minimum search - taking simple RFO step
 Searching for Lamda that Minimizes Along All modes
 Value Taken    Lamda =  -0.00168247
 Calculated Step too Large.  Step scaled by  0.757692
 Step Taken.  Stepsize is  0.300000

                             Maximum     Tolerance    Cnvgd?
         Gradient           0.003551      0.000300      NO
         Displacement       0.231709      0.001200      NO
         Energy change     -0.001643      0.000001      NO


 New Cartesian Coordinates Obtained by Inverse Iteration

 Displacement from previous Coordinates is:  0.535256
 ----------------------------------------------------------------
             Standard Nuclear Orientation (Angstroms)
    I     Atom           X                Y                Z
 ----------------------------------------------------------------
    1      C       0.0120758636    -0.0328526606     0.0113247890
    2      C      -0.0110788969     0.2731069828     1.3819359444
    3      Cl      1.5011882318     0.5898535765     2.1894754613
    4      C      -1.2089053041     0.3316563277     2.1077995826
    5      Cl     -1.2074128466     0.7214698230     3.7991252339
    6      C      -2.4112670193     0.0752895107     1.4369399959
    7      Cl     -3.9414771567     0.1282138653     2.2725466056
    8      C      -2.4163208031    -0.2328317581     0.0835396101
    9      H      -3.3499185653    -0.4362433406    -0.4213261886
   10      C      -1.2153288320    -0.2841915825    -0.6109994233
   11      Cl     -1.2760864006    -0.7062442886    -2.3110370239
   12      C       1.2933502888    -0.0635845252    -0.7507962385
   13      C       2.2099125831    -1.1123715379    -0.6289455475
   14      Cl      1.8828283934    -2.4477964220     0.4599660063
   15      C       3.3965003247    -1.1199094327    -1.3561543082
   16      H       4.0884251764    -1.9446964550    -1.2453911752
   17      C       3.6880779616    -0.0704263900    -2.2202818393
   18      H       4.6084487094    -0.0677849448    -2.7894663661
   19      C       2.7819128805     0.9777299807    -2.3439573295
   20      Cl      3.1415477965     2.3091703437    -3.4303975773
   21      C       1.5951467682     0.9871892642    -1.6232543669
   22      H       0.8998151135     1.8092389102    -1.7320544066
 ----------------------------------------------------------------
 Nuclear Repulsion Energy =        2054.13353905 hartrees
 There are       89 alpha and       89 beta electrons
 Applying Cartesian multipole field
    Component          Value
    ---------          -----
     (2,0,0)        1.00000E-11
     (0,2,0)        2.00000E-11
     (0,0,2)       -3.00000E-11
 Nucleus-field energy     =    -0.0000000404 hartrees
 Requested basis set is 6-311++G(d,p)
 There are 170 shells and 472 basis functions
 A cutoff of  1.0D-15 yielded  10947 shell pairs
 There are     92623 function pairs (     99608 Cartesian)
 Smallest overlap matrix eigenvalue = 2.21E-07
 Linear dependence detected in AO basis
 Number of orthogonalized atomic orbitals = 468
 Maximum deviation from orthogonality = 5.732E-10
 Guess from superposition of atomic densities
 Warning:  Energy on first SCF cycle will be non-variational
 SAD guess density has 178.000000 electrons

 -----------------------------------------------------------------------
  General SCF calculation program by
  Eric Jon Sundstrom, Paul Horn, Yuezhi Mao, Dmitri Zuev, Alec White,
  David Stuck, Shaama M.S., Shane Yost, Joonho Lee, David Small,
  Daniel Levine, Susi Lehtola, Hugh Burton, Evgeny Epifanovsky,
  Bang C. Huynh
 -----------------------------------------------------------------------
 Exchange:     0.2000 Hartree-Fock + 0.0800 Slater + 0.7200 B88
 Correlation:  0.1900 VWN1RPA + 0.8100 LYP
 Using SG-1 standard quadrature grid
 A restricted SCF calculation will be
 performed using DIIS
 SCF converges when DIIS error is below 1.0e-08
 ---------------------------------------
  Cycle       Energy         DIIS error
 ---------------------------------------
    1   -3225.3533941209      2.82e-02  
    2   -3221.0058393705      2.13e-03  
    3   -3220.9401955592      2.55e-03  
    4   -3221.1245517597      5.10e-04  
    5   -3221.1305058541      2.53e-04  
    6   -3221.1321018125      9.47e-05  
    7   -3221.1323373436      2.38e-05  
    8   -3221.1323493671      1.16e-05  
    9   -3221.1323530087      2.95e-06  
   10   -3221.1323532414      9.77e-07  
   11   -3221.1323532668      2.09e-07  
   12   -3221.1323532677      9.63e-08  
   13   -3221.1323532680      2.86e-08  
   14   -3221.1323532679      8.80e-09  Convergence criterion met
 ---------------------------------------
 SCF time:   CPU 727.82s  wall 728.00s 
 SCF   energy in the final basis set =    -3221.1323532679
 Total energy in the final basis set =    -3221.1323532679

 --------------------------------------------------------------

                    Orbital Energies (a.u.)
 --------------------------------------------------------------

 Alpha MOs
 -- Occupied --
********-101.5795-101.5782-101.5778-101.5695-101.5691 -10.2819 -10.2799
-10.2792 -10.2759 -10.2628 -10.2604 -10.2406 -10.2313 -10.2239 -10.2150
-10.2138 -10.2132  -9.4951  -9.4941  -9.4929  -9.4927  -9.4843  -9.4836
 -7.2599  -7.2590  -7.2576  -7.2575  -7.2499  -7.2492  -7.2490  -7.2490
 -7.2484  -7.2482  -7.2477  -7.2475  -7.2472  -7.2467  -7.2390  -7.2387
 -7.2384  -7.2381  -0.9622  -0.9308  -0.9111  -0.9061  -0.8929  -0.8736
 -0.8446  -0.8383  -0.8102  -0.7653  -0.7529  -0.7389  -0.6676  -0.6459
 -0.6328  -0.6111  -0.5503  -0.5500  -0.5285  -0.5184  -0.4979  -0.4845
 -0.4711  -0.4674  -0.4595  -0.4573  -0.4375  -0.4357  -0.4198  -0.4043
 -0.4030  -0.3985  -0.3900  -0.3825  -0.3591  -0.3569  -0.3453  -0.3426
 -0.3350  -0.3317  -0.3307  -0.3287  -0.3220  -0.2933  -0.2778  -0.2693
 -0.2620
 -- Virtual --
 -0.0674  -0.0606  -0.0490  -0.0481  -0.0429  -0.0147  -0.0070  -0.0010
  0.0025   0.0045   0.0106   0.0139   0.0228   0.0258   0.0289   0.0389
  0.0437   0.0497   0.0531   0.0578   0.0619   0.0644   0.0696   0.0710
  0.0787   0.0855   0.0873   0.0895   0.0946   0.0947   0.1008   0.1048
  0.1054   0.1063   0.1116   0.1146   0.1166   0.1194   0.1234   0.1242
  0.1260   0.1304   0.1306   0.1332   0.1377   0.1389   0.1399   0.1461
  0.1478   0.1559   0.1567   0.1655   0.1670   0.1726   0.1768   0.1818
  0.1878   0.1892   0.1920   0.1948   0.2005   0.2033   0.2151   0.2168
  0.2207   0.2282   0.2304   0.2311   0.2347   0.2376   0.2453   0.2466
  0.2502   0.2529   0.2548   0.2567   0.2614   0.2649   0.2693   0.2706
  0.2729   0.2792   0.2809   0.2869   0.2901   0.2942   0.2962   0.3019
  0.3041   0.3141   0.3172   0.3242   0.3289   0.3351   0.3382   0.3542
  0.3608   0.3927   0.4109   0.4275   0.4321   0.4375   0.4415   0.4462
  0.4510   0.4580   0.4638   0.4664   0.4705   0.4806   0.4856   0.4925
  0.4961   0.5005   0.5087   0.5153   0.5179   0.5295   0.5320   0.5421
  0.5550   0.5622   0.5692   0.5720   0.5751   0.5862   0.5910   0.5996
  0.6073   0.6109   0.6141   0.6212   0.6250   0.6312   0.6350   0.6378
  0.6527   0.6630   0.6679   0.6773   0.6856   0.6924   0.6952   0.7030
  0.7126   0.7229   0.7361   0.7689   0.7901   0.7934   0.8135   0.8178
  0.8255   0.8300   0.8360   0.8402   0.8420   0.8446   0.8479   0.8511
  0.8537   0.8559   0.8629   0.8648   0.8665   0.8717   0.8740   0.8767
  0.8847   0.8890   0.8956   0.9054   0.9100   0.9170   0.9290   0.9322
  0.9366   0.9431   0.9461   0.9491   0.9535   0.9586   0.9635   0.9735
  0.9770   0.9868   0.9931   1.0008   1.0019   1.0179   1.0265   1.0322
  1.0432   1.0540   1.0603   1.1081   1.1239   1.1421   1.1548   1.1640
  1.1898   1.2086   1.2273   1.2316   1.2396   1.2440   1.2552   1.2641
  1.2795   1.2803   1.2945   1.3021   1.3160   1.3241   1.3420   1.3624
  1.3745   1.4119   1.4413   1.4696   1.4808   1.5029   1.5124   1.5486
  1.5568   1.5691   1.5760   1.5895   1.6091   1.6137   1.6326   1.6690
  1.6860   1.6908   1.7055   1.7523   1.7583   1.7838   1.7984   1.8142
  1.8250   1.8280   1.8459   1.8573   1.8741   1.9198   1.9234   1.9320
  1.9436   1.9498   1.9697   1.9913   2.0071   2.0360   2.0540   2.0606
  2.0772   2.1132   2.1356   2.1529   2.2042   2.2295   2.2476   2.2536
  2.2621   2.2673   2.2725   2.2837   2.2897   2.3056   2.3121   2.3284
  2.3414   2.3711   2.4064   2.4122   2.4275   2.4491   2.4543   2.4616
  2.4762   2.4982   2.5107   2.5395   2.5500   2.5665   2.5814   2.5916
  2.6129   2.6208   2.6592   2.6673   2.6885   2.6953   2.7030   2.7085
  2.7318   2.7527   2.7541   2.7585   2.7823   2.7979   2.8123   2.8308
  2.8502   2.8571   2.8976   2.9637   2.9872   3.0572   3.0776   3.0830
  3.0892   3.1199   3.1389   3.1490   3.1960   3.2239   3.2541   3.2739
  3.3461   3.3865   3.4048   3.4924   3.5424   3.6201   3.6604   3.7299
  3.7781   3.8660   3.9105   4.0125   4.0509   4.1261   4.3410   4.7969
  4.8247   9.7519   9.7799   9.7944   9.8022   9.8255   9.8511  23.3332
 23.5349  23.8114  23.8337  23.8560  23.9144  23.9408  23.9779  24.0267
 24.0677  24.0922  24.1399  25.7756  25.8245  25.8458  25.8962  25.9456
 25.9558  26.1015  26.1248  26.1500  26.2487  26.2933  26.4168  26.4950
 26.6090  26.6770  26.7210  26.7732  26.9873 215.7440 215.7735 215.7903
215.8006 215.8317 215.8608
 --------------------------------------------------------------

          Ground-State Mulliken Net Atomic Charges

     Atom                 Charge (a.u.)
  ----------------------------------------
      1 C                    -0.173151
      2 C                    -1.359459
      3 Cl                    0.528687
      4 C                     0.902982
      5 Cl                    0.608427
      6 C                    -0.304459
      7 Cl                    0.561646
      8 C                    -0.613168
      9 H                     0.236228
     10 C                    -0.348806
     11 Cl                    0.476995
     12 C                     0.123626
     13 C                    -1.091507
     14 Cl                    0.374297
     15 C                    -0.189717
     16 H                     0.206138
     17 C                    -0.714545
     18 H                     0.187454
     19 C                     0.698486
     20 Cl                    0.472384
     21 C                    -0.789014
     22 H                     0.206476
  ----------------------------------------
  Sum of atomic charges =     0.000000

 -----------------------------------------------------------------
                    Cartesian Multipole Moments
 -----------------------------------------------------------------
    Charge (ESU x 10^10)
                 0.0000
    Dipole Moment (Debye)
         X       0.4131      Y      -0.3536      Z      -0.9644
       Tot       1.1071
    Quadrupole Moments (Debye-Ang)
        XX    -135.6181     XY      -3.6219     YY    -146.7870
        XZ      -0.9909     YZ       1.8094     ZZ    -148.9874
    Octopole Moments (Debye-Ang^2)
       XXX    -107.3465    XXY     -29.6848    XYY     -49.1905
       YYY     -17.2118    XXZ     -30.4783    XYZ      12.1617
       YYZ      -7.4818    XZZ     -42.5990    YZZ     -12.3614
       ZZZ     -17.1479
    Hexadecapole Moments (Debye-Ang^3)
      XXXX   -4515.2427   XXXY    -157.8247   XXYY   -1031.2972
      XYYY     -85.5831   YYYY   -1316.5191   XXXZ    1079.2608
      XXYZ      93.2174   XYYZ     399.6121   YYYZ     107.7439
      XXZZ   -1463.8541   XYZZ     -46.5595   YYZZ    -917.9547
      XZZZ    1192.3815   YZZZ     157.8219   ZZZZ   -4161.0340
 -----------------------------------------------------------------
 Calculating analytic gradient of the SCF energy
 Gradient of SCF Energy
            1           2           3           4           5           6
    1  -0.0006618  -0.0003704   0.0007015   0.0003449   0.0001587   0.0000280
    2  -0.0001876  -0.0001944  -0.0021546   0.0000270   0.0000479  -0.0000641
    3  -0.0001082  -0.0001764  -0.0009236   0.0000883  -0.0000553  -0.0002683
            7           8           9          10          11          12
    1  -0.0001283  -0.0001402  -0.0000104   0.0002866   0.0001759   0.0004737
    2   0.0000127   0.0001080  -0.0000204   0.0003006   0.0000430  -0.0001236
    3  -0.0000040   0.0001635  -0.0000112  -0.0001373   0.0000765  -0.0001741
           13          14          15          16          17          18
    1  -0.0002771  -0.0002070   0.0000428   0.0000016  -0.0000639   0.0000036
    2   0.0006876   0.0016275  -0.0000831   0.0000081   0.0000321   0.0000141
    3   0.0001214   0.0015208   0.0000587  -0.0000163   0.0000138   0.0000015
           19          20          21          22
    1   0.0000807   0.0000026  -0.0003346  -0.0001069
    2   0.0000491  -0.0000535  -0.0000707  -0.0000058
    3  -0.0000519   0.0000182  -0.0001407   0.0000048
 Max gradient component =       2.155E-03
 RMS gradient           =       4.479E-04
 Gradient time:  CPU 262.67 s  wall 262.71 s
 Geometry Optimization Parameters
   NAtoms,    NIC,     NZ,  NCons,   NDum,   NFix, NCnnct, MaxDiis
       22     163      22       0       0       0       0       0

 Cartesian Hessian Update
 Hessian updated using BFGS update


** GEOMETRY OPTIMIZATION IN DELOCALIZED INTERNAL COORDINATES **
   Searching for a Minimum

   Optimization Cycle:   9

                       Coordinates (Angstroms)
     ATOM                X               Y               Z
      1  C         0.0120758636   -0.0328526606    0.0113247890
      2  C        -0.0110788969    0.2731069828    1.3819359444
      3  Cl        1.5011882318    0.5898535765    2.1894754613
      4  C        -1.2089053041    0.3316563277    2.1077995826
      5  Cl       -1.2074128466    0.7214698230    3.7991252339
      6  C        -2.4112670193    0.0752895107    1.4369399959
      7  Cl       -3.9414771567    0.1282138653    2.2725466056
      8  C        -2.4163208031   -0.2328317581    0.0835396101
      9  H        -3.3499185653   -0.4362433406   -0.4213261886
     10  C        -1.2153288320   -0.2841915825   -0.6109994233
     11  Cl       -1.2760864006   -0.7062442886   -2.3110370239
     12  C         1.2933502888   -0.0635845252   -0.7507962385
     13  C         2.2099125831   -1.1123715379   -0.6289455475
     14  Cl        1.8828283934   -2.4477964220    0.4599660063
     15  C         3.3965003247   -1.1199094327   -1.3561543082
     16  H         4.0884251764   -1.9446964550   -1.2453911752
     17  C         3.6880779616   -0.0704263900   -2.2202818393
     18  H         4.6084487094   -0.0677849448   -2.7894663661
     19  C         2.7819128805    0.9777299807   -2.3439573295
     20  Cl        3.1415477965    2.3091703437   -3.4303975773
     21  C         1.5951467682    0.9871892642   -1.6232543669
     22  H         0.8998151135    1.8092389102   -1.7320544066
   Point Group: c1    Number of degrees of freedom:    60


   Energy is  -3221.132353268

 Hessian updated using BFGS update

 60 Hessian modes will be used to form the next step
  Hessian Eigenvalues:
     0.005823    0.017844    0.018724    0.020838    0.020941    0.021863
     0.023017    0.023624    0.023840    0.023880    0.024090    0.024106
     0.024117    0.024125    0.024138    0.024140    0.024146    0.024174
     0.027880    0.073905    0.160000    0.160011    0.160042    0.160264
     0.218062    0.224610    0.231742    0.235306    0.236785    0.247362
     0.249622    0.249989    0.249993    0.250100    0.251604    0.253064
     0.289195    0.289465    0.300958    0.301038    0.301451    0.301563
     0.313920    0.353796    0.356665    0.356671    0.356693    0.368074
     0.412954    0.427316    0.429901    0.456654    0.462397    0.468712
     0.471665    0.478224    0.478518    0.479140    0.481260    0.555733

 Minimum search - taking simple RFO step
 Searching for Lamda that Minimizes Along All modes
 Value Taken    Lamda =  -0.00091400
 Calculated Step too Large.  Step scaled by  0.822738
 Step Taken.  Stepsize is  0.300000

                             Maximum     Tolerance    Cnvgd?
         Gradient           0.002108      0.000300      NO
         Displacement       0.234034      0.001200      NO
         Energy change     -0.000987      0.000001      NO


 New Cartesian Coordinates Obtained by Inverse Iteration

 Displacement from previous Coordinates is:  0.526883
 ----------------------------------------------------------------
             Standard Nuclear Orientation (Angstroms)
    I     Atom           X                Y                Z
 ----------------------------------------------------------------
    1      C       0.0119123299    -0.0224899142     0.0113726350
    2      C      -0.0142663431     0.3185547970     1.3730280046
    3      Cl      1.4935928910     0.6918666832     2.1650245902
    4      C      -1.2118233841     0.3661951542     2.1007871841
    5      Cl     -1.2179963214     0.7977983526     3.7820973178
    6      C      -2.4087306344     0.0623625643     1.4405297907
    7      Cl     -3.9365534854     0.0975709131     2.2812375414
    8      C      -2.4102339671    -0.2788595241     0.0950127181
    9      H      -3.3402490399    -0.5153334798    -0.4019435161
   10      C      -1.2099520968    -0.3181860635    -0.6015970753
   11      Cl     -1.2608562213    -0.7752201676    -2.2921738489
   12      C       1.2932895404    -0.0539419282    -0.7512288106
   13      C       2.1842409514    -1.1275597773    -0.6598280924
   14      Cl      1.8230894320    -2.4838074878     0.3924926024
   15      C       3.3700615906    -1.1430863341    -1.3877389824
   16      H       4.0423836492    -1.9867997469    -1.3011631665
   17      C       3.6858237375    -0.0766776611    -2.2224509098
   18      H       4.6055037847    -0.0801211441    -2.7927751271
   19      C       2.8050756101     0.9958454695    -2.3153467448
   20      Cl      3.1955858572     2.3480855340    -3.3649407858
   21      C       1.6189264363     1.0136650585    -1.5930180106
   22      H       0.9426099500     1.8541239492    -1.6787858762
 ----------------------------------------------------------------
 Nuclear Repulsion Energy =        2053.23532177 hartrees
 There are       89 alpha and       89 beta electrons
 Applying Cartesian multipole field
    Component          Value
    ---------          -----
     (2,0,0)        1.00000E-11
     (0,2,0)        2.00000E-11
     (0,0,2)       -3.00000E-11
 Nucleus-field energy     =    -0.0000000379 hartrees
 Requested basis set is 6-311++G(d,p)
 There are 170 shells and 472 basis functions
 A cutoff of  1.0D-15 yielded  10951 shell pairs
 There are     92583 function pairs (     99553 Cartesian)
 Smallest overlap matrix eigenvalue = 1.99E-07
 Linear dependence detected in AO basis
 Number of orthogonalized atomic orbitals = 468
 Maximum deviation from orthogonality = 7.552E-10
 Guess from superposition of atomic densities
 Warning:  Energy on first SCF cycle will be non-variational
 SAD guess density has 178.000000 electrons

 -----------------------------------------------------------------------
  General SCF calculation program by
  Eric Jon Sundstrom, Paul Horn, Yuezhi Mao, Dmitri Zuev, Alec White,
  David Stuck, Shaama M.S., Shane Yost, Joonho Lee, David Small,
  Daniel Levine, Susi Lehtola, Hugh Burton, Evgeny Epifanovsky,
  Bang C. Huynh
 -----------------------------------------------------------------------
 Exchange:     0.2000 Hartree-Fock + 0.0800 Slater + 0.7200 B88
 Correlation:  0.1900 VWN1RPA + 0.8100 LYP
 Using SG-1 standard quadrature grid
 A restricted SCF calculation will be
 performed using DIIS
 SCF converges when DIIS error is below 1.0e-08
 ---------------------------------------
  Cycle       Energy         DIIS error
 ---------------------------------------
    1   -3225.3514163936      2.82e-02  
    2   -3221.0063240208      2.13e-03  
    3   -3220.9407292959      2.55e-03  
    4   -3221.1251352815      5.10e-04  
    5   -3221.1310785816      2.54e-04  
    6   -3221.1326810108      9.50e-05  
    7   -3221.1329174941      2.43e-05  
    8   -3221.1329301888      1.16e-05  
    9   -3221.1329338620      2.94e-06  
   10   -3221.1329340913      9.76e-07  
   11   -3221.1329341167      2.06e-07  
   12   -3221.1329341176      9.53e-08  
   13   -3221.1329341177      2.80e-08  
   14   -3221.1329341179      8.36e-09  Convergence criterion met
 ---------------------------------------
 SCF time:   CPU 728.10s  wall 728.00s 
 SCF   energy in the final basis set =    -3221.1329341179
 Total energy in the final basis set =    -3221.1329341179

 --------------------------------------------------------------

                    Orbital Energies (a.u.)
 --------------------------------------------------------------

 Alpha MOs
 -- Occupied --
********-101.5795-101.5783-101.5781-101.5698-101.5691 -10.2820 -10.2798
-10.2792 -10.2758 -10.2627 -10.2605 -10.2403 -10.2311 -10.2238 -10.2150
-10.2138 -10.2132  -9.4950  -9.4941  -9.4931  -9.4928  -9.4846  -9.4837
 -7.2599  -7.2591  -7.2580  -7.2574  -7.2499  -7.2492  -7.2491  -7.2490
 -7.2484  -7.2482  -7.2480  -7.2476  -7.2471  -7.2471  -7.2393  -7.2390
 -7.2384  -7.2381  -0.9621  -0.9308  -0.9110  -0.9061  -0.8929  -0.8737
 -0.8445  -0.8384  -0.8102  -0.7654  -0.7529  -0.7388  -0.6676  -0.6452
 -0.6335  -0.6109  -0.5504  -0.5499  -0.5285  -0.5189  -0.4978  -0.4845
 -0.4712  -0.4673  -0.4594  -0.4573  -0.4375  -0.4357  -0.4198  -0.4045
 -0.4023  -0.3986  -0.3896  -0.3823  -0.3590  -0.3569  -0.3456  -0.3423
 -0.3353  -0.3318  -0.3307  -0.3292  -0.3223  -0.2923  -0.2786  -0.2694
 -0.2622
 -- Virtual --
 -0.0656  -0.0604  -0.0499  -0.0481  -0.0440  -0.0147  -0.0070  -0.0008
  0.0026   0.0044   0.0105   0.0137   0.0226   0.0258   0.0289   0.0391
  0.0439   0.0500   0.0530   0.0573   0.0614   0.0642   0.0698   0.0708
  0.0787   0.0857   0.0871   0.0890   0.0947   0.0950   0.1007   0.1046
  0.1054   0.1062   0.1116   0.1146   0.1165   0.1191   0.1234   0.1238
  0.1262   0.1297   0.1306   0.1333   0.1376   0.1386   0.1397   0.1464
  0.1476   0.1562   0.1577   0.1643   0.1671   0.1717   0.1769   0.1819
  0.1868   0.1890   0.1915   0.1954   0.2011   0.2029   0.2145   0.2160
  0.2187   0.2275   0.2300   0.2314   0.2340   0.2373   0.2452   0.2461
  0.2501   0.2535   0.2547   0.2578   0.2612   0.2654   0.2689   0.2716
  0.2737   0.2787   0.2800   0.2843   0.2905   0.2937   0.2972   0.3012
  0.3040   0.3143   0.3182   0.3249   0.3300   0.3341   0.3398   0.3569
  0.3616   0.3924   0.4118   0.4279   0.4328   0.4387   0.4419   0.4468
  0.4518   0.4559   0.4625   0.4664   0.4699   0.4812   0.4858   0.4917
  0.4964   0.5013   0.5109   0.5145   0.5181   0.5293   0.5323   0.5430
  0.5555   0.5641   0.5691   0.5731   0.5766   0.5850   0.5913   0.5992
  0.6074   0.6102   0.6126   0.6233   0.6261   0.6338   0.6346   0.6382
  0.6519   0.6594   0.6696   0.6791   0.6841   0.6931   0.6942   0.7055
  0.7103   0.7236   0.7374   0.7691   0.7902   0.7922   0.8156   0.8188
  0.8250   0.8297   0.8375   0.8400   0.8436   0.8445   0.8480   0.8506
  0.8539   0.8555   0.8628   0.8633   0.8659   0.8709   0.8724   0.8777
  0.8856   0.8916   0.8948   0.9049   0.9096   0.9175   0.9292   0.9316
  0.9361   0.9449   0.9475   0.9506   0.9541   0.9593   0.9617   0.9742
  0.9761   0.9875   0.9941   0.9994   1.0054   1.0220   1.0294   1.0343
  1.0413   1.0540   1.0604   1.1056   1.1245   1.1465   1.1556   1.1663
  1.1923   1.2114   1.2274   1.2351   1.2423   1.2450   1.2574   1.2645
  1.2793   1.2805   1.2948   1.3025   1.3177   1.3214   1.3440   1.3623
  1.3762   1.4094   1.4411   1.4713   1.4787   1.5031   1.5085   1.5502
  1.5619   1.5687   1.5761   1.5894   1.6084   1.6148   1.6333   1.6696
  1.6861   1.6913   1.7056   1.7532   1.7584   1.7834   1.7976   1.8144
  1.8234   1.8255   1.8458   1.8549   1.8731   1.9200   1.9245   1.9335
  1.9431   1.9514   1.9699   1.9927   2.0096   2.0365   2.0547   2.0595
  2.0765   2.1145   2.1353   2.1536   2.2029   2.2293   2.2478   2.2531
  2.2591   2.2688   2.2716   2.2790   2.2943   2.3060   2.3163   2.3257
  2.3447   2.3710   2.4068   2.4125   2.4255   2.4473   2.4572   2.4625
  2.4735   2.5000   2.5121   2.5380   2.5504   2.5644   2.5804   2.5921
  2.6132   2.6187   2.6603   2.6689   2.6905   2.6961   2.7024   2.7084
  2.7321   2.7531   2.7538   2.7560   2.7800   2.8002   2.8152   2.8312
  2.8456   2.8588   2.8958   2.9656   2.9880   3.0592   3.0792   3.0852
  3.0933   3.1194   3.1387   3.1470   3.1962   3.2241   3.2549   3.2771
  3.3464   3.3880   3.4076   3.4964   3.5441   3.6220   3.6624   3.7300
  3.7807   3.8664   3.9126   4.0126   4.0512   4.1266   4.3367   4.7984
  4.8223   9.7535   9.7806   9.7931   9.8044   9.8336   9.8449  23.3367
 23.5357  23.8119  23.8341  23.8554  23.9143  23.9403  23.9792  24.0267
 24.0684  24.0943  24.1410  25.7755  25.8245  25.8435  25.8807  25.9385
 25.9700  26.1012  26.1229  26.1502  26.2577  26.2912  26.4158  26.4962
 26.6118  26.6714  26.7117  26.7751  27.0063 215.7455 215.7741 215.7892
215.8032 215.8427 215.8522
 --------------------------------------------------------------

          Ground-State Mulliken Net Atomic Charges

     Atom                 Charge (a.u.)
  ----------------------------------------
      1 C                    -0.142805
      2 C                    -1.318997
      3 Cl                    0.549956
      4 C                     0.835216
      5 Cl                    0.606699
      6 C                    -0.253196
      7 Cl                    0.565998
      8 C                    -0.613398
      9 H                     0.236806
     10 C                    -0.416740
     11 Cl                    0.479977
     12 C                     0.064705
     13 C                    -1.155180
     14 Cl                    0.412245
     15 C                    -0.178656
     16 H                     0.208333
     17 C                    -0.723806
     18 H                     0.188453
     19 C                     0.663592
     20 Cl                    0.476416
     21 C                    -0.691797
     22 H                     0.206179
  ----------------------------------------
  Sum of atomic charges =     0.000000

 -----------------------------------------------------------------
                    Cartesian Multipole Moments
 -----------------------------------------------------------------
    Charge (ESU x 10^10)
                 0.0000
    Dipole Moment (Debye)
         X       0.4016      Y      -0.3865      Z      -0.9774
       Tot       1.1252
    Quadrupole Moments (Debye-Ang)
        XX    -135.8418     XY      -3.6102     YY    -146.6630
        XZ      -1.1087     YZ       1.8923     ZZ    -148.8632
    Octopole Moments (Debye-Ang^2)
       XXX    -108.6769    XXY     -31.5054    XYY     -48.9885
       YYY     -20.3424    XXZ     -30.3667    XYZ      12.6237
       YYZ      -7.4441    XZZ     -42.1197    YZZ     -13.4695
       ZZZ     -17.3381
    Hexadecapole Moments (Debye-Ang^3)
      XXXX   -4523.1411   XXXY    -182.4215   XXYY   -1039.8285
      XYYY    -111.8547   YYYY   -1378.0598   XXXZ    1092.5000
      XXYZ      84.7024   XYYZ     403.2863   YYYZ      76.1994
      XXZZ   -1451.0977   XYZZ     -55.6666   YYZZ    -916.9630
      XZZZ    1203.1113   YZZZ     129.3236   ZZZZ   -4097.1218
 -----------------------------------------------------------------
 Calculating analytic gradient of the SCF energy
 Gradient of SCF Energy
            1           2           3           4           5           6
    1  -0.0006089  -0.0001402   0.0006485   0.0000366  -0.0001403   0.0000943
    2  -0.0001498  -0.0002162  -0.0012614  -0.0000324   0.0000399  -0.0000148
    3  -0.0001159  -0.0001041  -0.0006636  -0.0000382  -0.0000170  -0.0001726
            7           8           9          10          11          12
    1   0.0000157  -0.0001008  -0.0000086   0.0002662   0.0001187   0.0004567
    2   0.0000203   0.0000847  -0.0000031   0.0001085   0.0000504   0.0001308
    3   0.0001072   0.0002740  -0.0000027  -0.0003275   0.0001819  -0.0002018
           13          14          15          16          17          18
    1  -0.0002061  -0.0001463  -0.0000133   0.0000094  -0.0000978   0.0000001
    2   0.0003784   0.0009883  -0.0000885  -0.0000023   0.0001093  -0.0000007
    3   0.0000303   0.0010020   0.0000868  -0.0000333  -0.0000088  -0.0000030
           19          20          21          22
    1   0.0002066  -0.0000156  -0.0003205  -0.0000544
    2  -0.0000073  -0.0000520  -0.0000585  -0.0000236
    3  -0.0000726   0.0000050   0.0000797  -0.0000059
 Max gradient component =       1.261E-03
 RMS gradient           =       3.016E-04
 Gradient time:  CPU 261.22 s  wall 261.25 s
 Geometry Optimization Parameters
   NAtoms,    NIC,     NZ,  NCons,   NDum,   NFix, NCnnct, MaxDiis
       22     163      22       0       0       0       0       0

 Cartesian Hessian Update
 Hessian updated using BFGS update


** GEOMETRY OPTIMIZATION IN DELOCALIZED INTERNAL COORDINATES **
   Searching for a Minimum

   Optimization Cycle:  10

                       Coordinates (Angstroms)
     ATOM                X               Y               Z
      1  C         0.0119123299   -0.0224899142    0.0113726350
      2  C        -0.0142663431    0.3185547970    1.3730280046
      3  Cl        1.4935928910    0.6918666832    2.1650245902
      4  C        -1.2118233841    0.3661951542    2.1007871841
      5  Cl       -1.2179963214    0.7977983526    3.7820973178
      6  C        -2.4087306344    0.0623625643    1.4405297907
      7  Cl       -3.9365534854    0.0975709131    2.2812375414
      8  C        -2.4102339671   -0.2788595241    0.0950127181
      9  H        -3.3402490399   -0.5153334798   -0.4019435161
     10  C        -1.2099520968   -0.3181860635   -0.6015970753
     11  Cl       -1.2608562213   -0.7752201676   -2.2921738489
     12  C         1.2932895404   -0.0539419282   -0.7512288106
     13  C         2.1842409514   -1.1275597773   -0.6598280924
     14  Cl        1.8230894320   -2.4838074878    0.3924926024
     15  C         3.3700615906   -1.1430863341   -1.3877389824
     16  H         4.0423836492   -1.9867997469   -1.3011631665
     17  C         3.6858237375   -0.0766776611   -2.2224509098
     18  H         4.6055037847   -0.0801211441   -2.7927751271
     19  C         2.8050756101    0.9958454695   -2.3153467448
     20  Cl        3.1955858572    2.3480855340   -3.3649407858
     21  C         1.6189264363    1.0136650585   -1.5930180106
     22  H         0.9426099500    1.8541239492   -1.6787858762
   Point Group: c1    Number of degrees of freedom:    60


   Energy is  -3221.132934118

 Hessian updated using BFGS update

 60 Hessian modes will be used to form the next step
  Hessian Eigenvalues:
     0.003445    0.017844    0.018688    0.020815    0.020936    0.021709
     0.023051    0.023624    0.023840    0.023879    0.024091    0.024109
     0.024117    0.024125    0.024138    0.024139    0.024147    0.024171
     0.027878    0.073850    0.160000    0.160010    0.160043    0.160262
     0.217714    0.224599    0.231712    0.235311    0.236786    0.247364
     0.249355    0.249986    0.249993    0.250087    0.251650    0.254903
     0.289031    0.289529    0.300956    0.301031    0.301466    0.301583
     0.313869    0.353805    0.356665    0.356671    0.356692    0.368094
     0.412985    0.427305    0.429919    0.456675    0.462499    0.468882
     0.471734    0.478253    0.478580    0.479131    0.481524    0.555174

 Minimum search - taking simple RFO step
 Searching for Lamda that Minimizes Along All modes
 Value Taken    Lamda =  -0.00055015
 Calculated Step too Large.  Step scaled by  0.818659
 Step Taken.  Stepsize is  0.300000

                             Maximum     Tolerance    Cnvgd?
         Gradient           0.001342      0.000300      NO
         Displacement       0.238600      0.001200      NO
         Energy change     -0.000581      0.000001      NO


 New Cartesian Coordinates Obtained by Inverse Iteration

 Displacement from previous Coordinates is:  0.501270
 ----------------------------------------------------------------
             Standard Nuclear Orientation (Angstroms)
    I     Atom           X                Y                Z
 ----------------------------------------------------------------
    1      C       0.0126743755    -0.0136186619     0.0128266398
    2      C      -0.0188403117     0.3618355069     1.3649453571
    3      Cl      1.4798428625     0.7890252357     2.1469346761
    4      C      -1.2160535695     0.3998857077     2.0937417748
    5      Cl     -1.2265355983     0.8707967250     3.7645608820
    6      C      -2.4068566679     0.0517440508     1.4440012381
    7      Cl     -3.9339979322     0.0722634795     2.2864231506
    8      C      -2.4029911038    -0.3216203211     0.1069201097
    9      H      -3.3285048067    -0.5891244203    -0.3825732299
   10      C      -1.2031417460    -0.3509270776    -0.5904818040
   11      Cl     -1.2441171174    -0.8418672060    -2.2715582664
   12      C       1.2936524547    -0.0467829598    -0.7509006690
   13      C       2.1609836190    -1.1416459247    -0.6898886104
   14      Cl      1.7676005698    -2.5197026067     0.3218261375
   15      C       3.3457488777    -1.1632556186    -1.4191275782
   16      H       3.9995830087    -2.0234571257    -1.3564037690
   17      C       3.6836943381    -0.0819151526    -2.2255288997
   18      H       4.6024079300    -0.0900656558    -2.7973877562
   19      C       2.8262705495     1.0113459437    -2.2882805139
   20      Cl      3.2451527175     2.3827004210    -3.3017530448
   21      C       1.6415194288     1.0357899704    -1.5635286040
   22      H       0.9833423887     1.8925809371    -1.6261757823
 ----------------------------------------------------------------
 Nuclear Repulsion Energy =        2052.35390054 hartrees
 There are       89 alpha and       89 beta electrons
 Applying Cartesian multipole field
    Component          Value
    ---------          -----
     (2,0,0)        1.00000E-11
     (0,2,0)        2.00000E-11
     (0,0,2)       -3.00000E-11
 Nucleus-field energy     =    -0.0000000355 hartrees
 Requested basis set is 6-311++G(d,p)
 There are 170 shells and 472 basis functions
 A cutoff of  1.0D-15 yielded  10952 shell pairs
 There are     92589 function pairs (     99560 Cartesian)
 Smallest overlap matrix eigenvalue = 1.78E-07
 Linear dependence detected in AO basis
 Number of orthogonalized atomic orbitals = 468
 Maximum deviation from orthogonality = 3.459E-10
 Guess from superposition of atomic densities
 Warning:  Energy on first SCF cycle will be non-variational
 SAD guess density has 178.000000 electrons

 -----------------------------------------------------------------------
  General SCF calculation program by
  Eric Jon Sundstrom, Paul Horn, Yuezhi Mao, Dmitri Zuev, Alec White,
  David Stuck, Shaama M.S., Shane Yost, Joonho Lee, David Small,
  Daniel Levine, Susi Lehtola, Hugh Burton, Evgeny Epifanovsky,
  Bang C. Huynh
 -----------------------------------------------------------------------
 Exchange:     0.2000 Hartree-Fock + 0.0800 Slater + 0.7200 B88
 Correlation:  0.1900 VWN1RPA + 0.8100 LYP
 Using SG-1 standard quadrature grid
 A restricted SCF calculation will be
 performed using DIIS
 SCF converges when DIIS error is below 1.0e-08
 ---------------------------------------
  Cycle       Energy         DIIS error
 ---------------------------------------
    1   -3225.3501254637      2.82e-02  
    2   -3221.0066170285      2.13e-03  
    3   -3220.9411630372      2.55e-03  
    4   -3221.1254946818      5.10e-04  
    5   -3221.1314179273      2.54e-04  
    6   -3221.1330234416      9.53e-05  
    7   -3221.1332610307      2.46e-05  
    8   -3221.1332742563      1.16e-05  
    9   -3221.1332779427      2.92e-06  
   10   -3221.1332781690      9.75e-07  
   11   -3221.1332781941      2.04e-07  
   12   -3221.1332781950      9.45e-08  
   13   -3221.1332781955      2.76e-08  
   14   -3221.1332781953      8.13e-09  Convergence criterion met
 ---------------------------------------
 SCF time:   CPU 726.03s  wall 727.00s 
 SCF   energy in the final basis set =    -3221.1332781953
 Total energy in the final basis set =    -3221.1332781953

 --------------------------------------------------------------

                    Orbital Energies (a.u.)
 --------------------------------------------------------------

 Alpha MOs
 -- Occupied --
********-101.5795-101.5786-101.5779-101.5700-101.5691 -10.2820 -10.2799
-10.2792 -10.2756 -10.2627 -10.2605 -10.2402 -10.2311 -10.2238 -10.2149
-10.2138 -10.2132  -9.4950  -9.4942  -9.4934  -9.4926  -9.4847  -9.4836
 -7.2599  -7.2591  -7.2583  -7.2573  -7.2499  -7.2494  -7.2491  -7.2490
 -7.2484  -7.2483  -7.2482  -7.2474  -7.2474  -7.2470  -7.2395  -7.2392
 -7.2384  -7.2381  -0.9621  -0.9308  -0.9109  -0.9061  -0.8930  -0.8738
 -0.8444  -0.8384  -0.8101  -0.7654  -0.7529  -0.7388  -0.6676  -0.6445
 -0.6342  -0.6107  -0.5506  -0.5497  -0.5285  -0.5192  -0.4978  -0.4845
 -0.4712  -0.4673  -0.4593  -0.4573  -0.4375  -0.4356  -0.4198  -0.4047
 -0.4017  -0.3987  -0.3894  -0.3822  -0.3589  -0.3570  -0.3460  -0.3420
 -0.3356  -0.3320  -0.3309  -0.3291  -0.3224  -0.2915  -0.2792  -0.2694
 -0.2623
 -- Virtual --
 -0.0643  -0.0600  -0.0513  -0.0479  -0.0447  -0.0147  -0.0071  -0.0006
  0.0027   0.0042   0.0104   0.0136   0.0223   0.0258   0.0289   0.0392
  0.0441   0.0502   0.0530   0.0568   0.0611   0.0642   0.0699   0.0705
  0.0788   0.0858   0.0869   0.0888   0.0947   0.0952   0.1005   0.1042
  0.1054   0.1064   0.1113   0.1149   0.1166   0.1189   0.1230   0.1238
  0.1263   0.1290   0.1306   0.1333   0.1376   0.1385   0.1397   0.1467
  0.1476   0.1565   0.1586   0.1631   0.1673   0.1708   0.1765   0.1819
  0.1862   0.1887   0.1914   0.1960   0.2014   0.2024   0.2133   0.2162
  0.2173   0.2266   0.2291   0.2316   0.2334   0.2384   0.2438   0.2466
  0.2500   0.2540   0.2545   0.2583   0.2612   0.2657   0.2686   0.2722
  0.2743   0.2792   0.2794   0.2825   0.2913   0.2933   0.2975   0.2994
  0.3055   0.3141   0.3192   0.3253   0.3296   0.3341   0.3429   0.3595
  0.3626   0.3923   0.4126   0.4279   0.4339   0.4398   0.4423   0.4477
  0.4520   0.4550   0.4610   0.4661   0.4697   0.4819   0.4859   0.4905
  0.4960   0.5018   0.5111   0.5129   0.5195   0.5289   0.5335   0.5439
  0.5560   0.5660   0.5698   0.5741   0.5775   0.5844   0.5921   0.5987
  0.6071   0.6082   0.6119   0.6250   0.6274   0.6350   0.6358   0.6389
  0.6510   0.6564   0.6725   0.6806   0.6829   0.6922   0.6936   0.7087
  0.7112   0.7251   0.7385   0.7693   0.7903   0.7919   0.8175   0.8205
  0.8238   0.8301   0.8381   0.8398   0.8435   0.8452   0.8481   0.8501
  0.8532   0.8566   0.8624   0.8626   0.8650   0.8701   0.8711   0.8774
  0.8877   0.8937   0.8954   0.9044   0.9087   0.9178   0.9288   0.9305
  0.9363   0.9454   0.9481   0.9517   0.9547   0.9565   0.9622   0.9738
  0.9763   0.9873   0.9948   0.9974   1.0098   1.0251   1.0294   1.0384
  1.0402   1.0541   1.0613   1.1029   1.1240   1.1502   1.1560   1.1685
  1.1944   1.2145   1.2273   1.2360   1.2445   1.2481   1.2593   1.2644
  1.2790   1.2831   1.2961   1.3036   1.3181   1.3209   1.3480   1.3628
  1.3773   1.4086   1.4422   1.4727   1.4769   1.5027   1.5050   1.5513
  1.5648   1.5693   1.5762   1.5891   1.6070   1.6195   1.6340   1.6701
  1.6865   1.6915   1.7055   1.7525   1.7606   1.7837   1.7969   1.8148
  1.8209   1.8252   1.8463   1.8540   1.8728   1.9203   1.9250   1.9342
  1.9427   1.9528   1.9703   1.9937   2.0119   2.0365   2.0558   2.0586
  2.0760   2.1156   2.1350   2.1555   2.2016   2.2288   2.2478   2.2524
  2.2565   2.2660   2.2728   2.2763   2.2973   2.3059   2.3189   2.3258
  2.3473   2.3707   2.4069   2.4131   2.4246   2.4437   2.4572   2.4654
  2.4723   2.5021   2.5134   2.5354   2.5511   2.5619   2.5798   2.5929
  2.6091   2.6225   2.6611   2.6699   2.6908   2.6973   2.7023   2.7083
  2.7330   2.7515   2.7540   2.7550   2.7783   2.8012   2.8193   2.8317
  2.8406   2.8611   2.8940   2.9664   2.9885   3.0607   3.0802   3.0868
  3.0980   3.1184   3.1381   3.1448   3.1968   3.2243   3.2557   3.2811
  3.3467   3.3896   3.4111   3.5001   3.5457   3.6243   3.6641   3.7303
  3.7831   3.8666   3.9143   4.0128   4.0517   4.1272   4.3340   4.7996
  4.8200   9.7549   9.7809   9.7920   9.8071   9.8379   9.8484  23.3404
 23.5365  23.8120  23.8349  23.8550  23.9142  23.9401  23.9802  24.0268
 24.0691  24.0959  24.1420  25.7748  25.8243  25.8353  25.8650  25.9376
 25.9758  26.0986  26.1218  26.1513  26.2589  26.3074  26.4068  26.4980
 26.6158  26.6641  26.7008  26.7805  27.0250 215.7468 215.7745 215.7881
215.8063 215.8465 215.8574
 --------------------------------------------------------------

          Ground-State Mulliken Net Atomic Charges

     Atom                 Charge (a.u.)
  ----------------------------------------
      1 C                    -0.116198
      2 C                    -1.282646
      3 Cl                    0.566210
      4 C                     0.782184
      5 Cl                    0.604133
      6 C                    -0.215956
      7 Cl                    0.569491
      8 C                    -0.621692
      9 H                     0.237232
     10 C                    -0.488158
     11 Cl                    0.475028
     12 C                     0.026615
     13 C                    -1.180314
     14 Cl                    0.431387
     15 C                    -0.165952
     16 H                     0.210105
     17 C                    -0.725847
     18 H                     0.189588
     19 C                     0.631970
     20 Cl                    0.480750
     21 C                    -0.613943
     22 H                     0.206012
  ----------------------------------------
  Sum of atomic charges =     0.000000

 -----------------------------------------------------------------
                    Cartesian Multipole Moments
 -----------------------------------------------------------------
    Charge (ESU x 10^10)
                -0.0000
    Dipole Moment (Debye)
         X       0.3941      Y      -0.4173      Z      -0.9857
       Tot       1.1406
    Quadrupole Moments (Debye-Ang)
        XX    -136.0603     XY      -3.5827     YY    -146.5594
        XZ      -1.2046     YZ       1.9643     ZZ    -148.7371
    Octopole Moments (Debye-Ang^2)
       XXX    -109.7959    XXY     -33.1501    XYY     -48.7876
       YYY     -23.2618    XXZ     -30.3033    XYZ      13.0529
       YYZ      -7.3594    XZZ     -41.4429    YZZ     -14.5108
       ZZZ     -17.4962
    Hexadecapole Moments (Debye-Ang^3)
      XXXX   -4530.1796   XXXY    -204.1631   XXYY   -1048.5260
      XYYY    -134.9795   YYYY   -1440.0169   XXXZ    1104.6712
      XXYZ      75.7705   XYYZ     406.7939   YYYZ      44.7391
      XXZZ   -1438.9704   XYZZ     -63.8601   YYZZ    -916.6120
      XZZZ    1213.6235   YZZZ     100.4265   ZZZZ   -4036.3322
 -----------------------------------------------------------------
 Calculating analytic gradient of the SCF energy
 Gradient of SCF Energy
            1           2           3           4           5           6
    1  -0.0005681  -0.0000687   0.0002098   0.0002618   0.0002252  -0.0000119
    2  -0.0000156  -0.0001958  -0.0005941  -0.0000239   0.0000799  -0.0000618
    3  -0.0001317   0.0000898  -0.0001588  -0.0000663  -0.0000181  -0.0002317
            7           8           9          10          11          12
    1  -0.0000491  -0.0000786  -0.0000071   0.0001362   0.0001388   0.0003792
    2  -0.0000247   0.0000403   0.0000123  -0.0000621   0.0001019   0.0001066
    3   0.0000035   0.0002344  -0.0000010  -0.0002704   0.0001699  -0.0003345
           13          14          15          16          17          18
    1  -0.0001487  -0.0001186  -0.0000792   0.0000131  -0.0001382  -0.0000092
    2   0.0002119   0.0006693  -0.0000802  -0.0000053   0.0001633  -0.0000076
    3   0.0000812   0.0005405   0.0001223  -0.0000414  -0.0000355  -0.0000147
           19          20          21          22
    1   0.0002501  -0.0000109  -0.0002658  -0.0000603
    2  -0.0001144  -0.0000261  -0.0001232  -0.0000508
    3  -0.0000735  -0.0000153   0.0001690  -0.0000176
 Max gradient component =       6.693E-04
 RMS gradient           =       1.984E-04
 Gradient time:  CPU 269.80 s  wall 269.84 s
 Geometry Optimization Parameters
   NAtoms,    NIC,     NZ,  NCons,   NDum,   NFix, NCnnct, MaxDiis
       22     163      22       0       0       0       0       0

 Cartesian Hessian Update
 Hessian updated using BFGS update


** GEOMETRY OPTIMIZATION IN DELOCALIZED INTERNAL COORDINATES **
   Searching for a Minimum

   Optimization Cycle:  11

                       Coordinates (Angstroms)
     ATOM                X               Y               Z
      1  C         0.0126743755   -0.0136186619    0.0128266398
      2  C        -0.0188403117    0.3618355069    1.3649453571
      3  Cl        1.4798428625    0.7890252357    2.1469346761
      4  C        -1.2160535695    0.3998857077    2.0937417748
      5  Cl       -1.2265355983    0.8707967250    3.7645608820
      6  C        -2.4068566679    0.0517440508    1.4440012381
      7  Cl       -3.9339979322    0.0722634795    2.2864231506
      8  C        -2.4029911038   -0.3216203211    0.1069201097
      9  H        -3.3285048067   -0.5891244203   -0.3825732299
     10  C        -1.2031417460   -0.3509270776   -0.5904818040
     11  Cl       -1.2441171174   -0.8418672060   -2.2715582664
     12  C         1.2936524547   -0.0467829598   -0.7509006690
     13  C         2.1609836190   -1.1416459247   -0.6898886104
     14  Cl        1.7676005698   -2.5197026067    0.3218261375
     15  C         3.3457488777   -1.1632556186   -1.4191275782
     16  H         3.9995830087   -2.0234571257   -1.3564037690
     17  C         3.6836943381   -0.0819151526   -2.2255288997
     18  H         4.6024079300   -0.0900656558   -2.7973877562
     19  C         2.8262705495    1.0113459437   -2.2882805139
     20  Cl        3.2451527175    2.3827004210   -3.3017530448
     21  C         1.6415194288    1.0357899704   -1.5635286040
     22  H         0.9833423887    1.8925809371   -1.6261757823
   Point Group: c1    Number of degrees of freedom:    60


   Energy is  -3221.133278195

 Hessian updated using BFGS update

 60 Hessian modes will be used to form the next step
  Hessian Eigenvalues:
     0.002156    0.017856    0.018655    0.020861    0.020954    0.021658
     0.023042    0.023624    0.023837    0.023878    0.024091    0.024107
     0.024118    0.024125    0.024138    0.024141    0.024147    0.024169
     0.027913    0.073350    0.159999    0.160009    0.160040    0.160260
     0.217295    0.224604    0.232425    0.235383    0.237055    0.247361
     0.249648    0.249993    0.250056    0.250075    0.251607    0.259488
     0.289383    0.289651    0.300949    0.301032    0.301467    0.301591
     0.313709    0.353807    0.356665    0.356671    0.356692    0.368138
     0.412964    0.427331    0.429914    0.456708    0.462510    0.469276
     0.471693    0.478247    0.478701    0.479122    0.482554    0.554658

 Minimum search - taking simple RFO step
 Searching for Lamda that Minimizes Along All modes
 Value Taken    Lamda =  -0.00029141
 Calculated Step too Large.  Step scaled by  0.882880
 Step Taken.  Stepsize is  0.300000

                             Maximum     Tolerance    Cnvgd?
         Gradient           0.000686      0.000300      NO
         Displacement       0.236987      0.001200      NO
         Energy change     -0.000344      0.000001      NO


 New Cartesian Coordinates Obtained by Inverse Iteration

 Displacement from previous Coordinates is:  0.508141
 ----------------------------------------------------------------
             Standard Nuclear Orientation (Angstroms)
    I     Atom           X                Y                Z
 ----------------------------------------------------------------
    1      C       0.0141721279    -0.0090342410     0.0151767174
    2      C      -0.0235300693     0.4026766178     1.3560384295
    3      Cl      1.4669289085     0.8820742272     2.1241854266
    4      C      -1.2215395768     0.4351072770     2.0853559582
    5      Cl     -1.2434895596     0.9469474237     3.7441031083
    6      C      -2.4050243163     0.0448911536     1.4469954939
    7      Cl     -3.9309950861     0.0571154085     2.2915634139
    8      C      -2.3948884080    -0.3630038354     0.1199360650
    9      H      -3.3153947104    -0.6609295334    -0.3612658621
   10      C      -1.1952926333    -0.3858332561    -0.5775952522
   11      Cl     -1.2267989973    -0.9153391074    -2.2471910055
   12      C       1.2945417422    -0.0426164889    -0.7494329161
   13      C       2.1387641827    -1.1571786592    -0.7220775387
   14      Cl      1.7158080479    -2.5582069188     0.2463764476
   15      C       3.3224856895    -1.1818173325    -1.4530068076
   16      H       3.9586524829    -2.0566005972    -1.4155904521
   17      C       3.6816804565    -0.0851113669    -2.2288702729
   18      H       4.5994042078    -0.0957836324    -2.8023060809
   19      C       2.8464287613     1.0266496709    -2.2593382166
   20      Cl      3.2920921451     2.4174509304    -3.2343500836
   21      C       1.6636986308     1.0552425705    -1.5314882388
   22      H       1.0237302410     1.9272849364    -1.5686268953
 ----------------------------------------------------------------
 Nuclear Repulsion Energy =        2051.53417594 hartrees
 There are       89 alpha and       89 beta electrons
 Applying Cartesian multipole field
    Component          Value
    ---------          -----
     (2,0,0)        1.00000E-11
     (0,2,0)        2.00000E-11
     (0,0,2)       -3.00000E-11
 Nucleus-field energy     =    -0.0000000328 hartrees
 Requested basis set is 6-311++G(d,p)
 There are 170 shells and 472 basis functions
 A cutoff of  1.0D-15 yielded  10963 shell pairs
 There are     92597 function pairs (     99560 Cartesian)
 Smallest overlap matrix eigenvalue = 1.60E-07
 Linear dependence detected in AO basis
 Number of orthogonalized atomic orbitals = 468
 Maximum deviation from orthogonality = 9.738E-10
 Guess from superposition of atomic densities
 Warning:  Energy on first SCF cycle will be non-variational
 SAD guess density has 178.000000 electrons

 -----------------------------------------------------------------------
  General SCF calculation program by
  Eric Jon Sundstrom, Paul Horn, Yuezhi Mao, Dmitri Zuev, Alec White,
  David Stuck, Shaama M.S., Shane Yost, Joonho Lee, David Small,
  Daniel Levine, Susi Lehtola, Hugh Burton, Evgeny Epifanovsky,
  Bang C. Huynh
 -----------------------------------------------------------------------
 Exchange:     0.2000 Hartree-Fock + 0.0800 Slater + 0.7200 B88
 Correlation:  0.1900 VWN1RPA + 0.8100 LYP
 Using SG-1 standard quadrature grid
 A restricted SCF calculation will be
 performed using DIIS
 SCF converges when DIIS error is below 1.0e-08
 ---------------------------------------
  Cycle       Energy         DIIS error
 ---------------------------------------
    1   -3225.3472938479      2.82e-02  
    2   -3221.0067808562      2.13e-03  
    3   -3220.9414036046      2.55e-03  
    4   -3221.1256928461      5.09e-04  
    5   -3221.1315936572      2.54e-04  
    6   -3221.1331943806      9.54e-05  
    7   -3221.1334324525      2.48e-05  
    8   -3221.1334459370      1.16e-05  
    9   -3221.1334496294      2.90e-06  
   10   -3221.1334498528      9.76e-07  
   11   -3221.1334498778      2.03e-07  
   12   -3221.1334498789      9.45e-08  
   13   -3221.1334498790      2.75e-08  
   14   -3221.1334498793      8.31e-09  Convergence criterion met
 ---------------------------------------
 SCF time:   CPU 750.48s  wall 750.00s 
 SCF   energy in the final basis set =    -3221.1334498793
 Total energy in the final basis set =    -3221.1334498793

 --------------------------------------------------------------

                    Orbital Energies (a.u.)
 --------------------------------------------------------------

 Alpha MOs
 -- Occupied --
********-101.5796-101.5789-101.5778-101.5701-101.5691 -10.2822 -10.2798
-10.2792 -10.2755 -10.2628 -10.2606 -10.2401 -10.2311 -10.2238 -10.2150
-10.2138 -10.2133  -9.4950  -9.4942  -9.4937  -9.4924  -9.4849  -9.4836
 -7.2599  -7.2591  -7.2586  -7.2571  -7.2498  -7.2495  -7.2491  -7.2490
 -7.2486  -7.2483  -7.2483  -7.2477  -7.2472  -7.2468  -7.2396  -7.2393
 -7.2384  -7.2381  -0.9621  -0.9308  -0.9108  -0.9061  -0.8930  -0.8738
 -0.8443  -0.8384  -0.8101  -0.7655  -0.7529  -0.7388  -0.6676  -0.6439
 -0.6350  -0.6104  -0.5507  -0.5495  -0.5285  -0.5193  -0.4977  -0.4846
 -0.4712  -0.4673  -0.4592  -0.4572  -0.4375  -0.4356  -0.4197  -0.4049
 -0.4014  -0.3986  -0.3892  -0.3821  -0.3588  -0.3571  -0.3464  -0.3416
 -0.3358  -0.3323  -0.3311  -0.3289  -0.3225  -0.2911  -0.2796  -0.2694
 -0.2624
 -- Virtual --
 -0.0633  -0.0597  -0.0525  -0.0478  -0.0451  -0.0147  -0.0071  -0.0005
  0.0028   0.0041   0.0102   0.0134   0.0221   0.0258   0.0289   0.0393
  0.0444   0.0504   0.0530   0.0563   0.0608   0.0642   0.0700   0.0702
  0.0789   0.0857   0.0869   0.0887   0.0948   0.0955   0.1003   0.1035
  0.1054   0.1066   0.1108   0.1153   0.1168   0.1188   0.1227   0.1238
  0.1263   0.1284   0.1305   0.1332   0.1375   0.1385   0.1399   0.1469
  0.1480   0.1569   0.1594   0.1621   0.1675   0.1700   0.1759   0.1818
  0.1857   0.1884   0.1915   0.1966   0.2017   0.2020   0.2126   0.2160
  0.2169   0.2260   0.2281   0.2317   0.2329   0.2398   0.2421   0.2467
  0.2502   0.2536   0.2551   0.2587   0.2616   0.2657   0.2686   0.2724
  0.2740   0.2785   0.2797   0.2831   0.2920   0.2929   0.2953   0.2994
  0.3066   0.3139   0.3201   0.3254   0.3289   0.3340   0.3456   0.3614
  0.3637   0.3922   0.4133   0.4277   0.4341   0.4410   0.4424   0.4497
  0.4508   0.4557   0.4592   0.4657   0.4698   0.4825   0.4863   0.4901
  0.4957   0.5018   0.5069   0.5133   0.5209   0.5284   0.5350   0.5444
  0.5565   0.5660   0.5728   0.5749   0.5780   0.5841   0.5928   0.5983
  0.6060   0.6070   0.6116   0.6261   0.6288   0.6354   0.6363   0.6400
  0.6495   0.6547   0.6759   0.6809   0.6822   0.6912   0.6936   0.7074
  0.7171   0.7282   0.7390   0.7696   0.7905   0.7926   0.8186   0.8211
  0.8247   0.8305   0.8383   0.8398   0.8424   0.8462   0.8466   0.8503
  0.8526   0.8578   0.8612   0.8623   0.8648   0.8687   0.8704   0.8766
  0.8889   0.8942   0.8977   0.9043   0.9078   0.9179   0.9274   0.9298
  0.9372   0.9444   0.9483   0.9500   0.9547   0.9569   0.9630   0.9736
  0.9760   0.9870   0.9945   0.9968   1.0132   1.0265   1.0285   1.0399
  1.0416   1.0542   1.0621   1.1010   1.1233   1.1523   1.1570   1.1700
  1.1962   1.2160   1.2282   1.2357   1.2465   1.2486   1.2597   1.2656
  1.2788   1.2847   1.2966   1.3054   1.3171   1.3237   1.3527   1.3642
  1.3783   1.4087   1.4433   1.4743   1.4752   1.4992   1.5043   1.5518
  1.5648   1.5720   1.5762   1.5885   1.6061   1.6254   1.6347   1.6704
  1.6867   1.6917   1.7051   1.7514   1.7632   1.7842   1.7964   1.8151
  1.8184   1.8264   1.8467   1.8544   1.8728   1.9207   1.9253   1.9350
  1.9422   1.9536   1.9705   1.9945   2.0137   2.0361   2.0571   2.0578
  2.0759   2.1167   2.1346   2.1578   2.2003   2.2281   2.2474   2.2509
  2.2549   2.2619   2.2738   2.2764   2.2983   2.3083   2.3193   2.3263
  2.3489   2.3700   2.4068   2.4133   2.4247   2.4409   2.4553   2.4668
  2.4731   2.5038   2.5153   2.5320   2.5517   2.5599   2.5797   2.5927
  2.6071   2.6247   2.6611   2.6703   2.6905   2.6971   2.7030   2.7082
  2.7340   2.7497   2.7537   2.7553   2.7773   2.8015   2.8223   2.8321
  2.8371   2.8629   2.8927   2.9665   2.9888   3.0620   3.0808   3.0877
  3.1021   3.1170   3.1372   3.1430   3.1973   3.2243   3.2561   3.2849
  3.3468   3.3912   3.4142   3.5029   3.5467   3.6262   3.6657   3.7303
  3.7849   3.8666   3.9160   4.0127   4.0521   4.1278   4.3324   4.8004
  4.8179   9.7552   9.7812   9.7920   9.8086   9.8386   9.8581  23.3438
 23.5370  23.8127  23.8350  23.8544  23.9142  23.9392  23.9807  24.0267
 24.0695  24.0969  24.1423  25.7738  25.8214  25.8243  25.8579  25.9402
 25.9751  26.0991  26.1207  26.1502  26.2619  26.3247  26.3919  26.5003
 26.6203  26.6576  26.6904  26.7863  27.0376 215.7470 215.7748 215.7880
215.8081 215.8467 215.8688
 --------------------------------------------------------------

          Ground-State Mulliken Net Atomic Charges

     Atom                 Charge (a.u.)
  ----------------------------------------
      1 C                    -0.086456
      2 C                    -1.248692
      3 Cl                    0.579717
      4 C                     0.750885
      5 Cl                    0.601483
      6 C                    -0.195471
      7 Cl                    0.572332
      8 C                    -0.635962
      9 H                     0.237402
     10 C                    -0.545831
     11 Cl                    0.461147
     12 C                     0.008296
     13 C                    -1.190402
     14 Cl                    0.437221
     15 C                    -0.158215
     16 H                     0.211203
     17 C                    -0.720958
     18 H                     0.190450
     19 C                     0.604665
     20 Cl                    0.484108
     21 C                    -0.563223
     22 H                     0.206300
  ----------------------------------------
  Sum of atomic charges =     0.000000

 -----------------------------------------------------------------
                    Cartesian Multipole Moments
 -----------------------------------------------------------------
    Charge (ESU x 10^10)
                -0.0000
    Dipole Moment (Debye)
         X       0.3880      Y      -0.4455      Z      -0.9932
       Tot       1.1556
    Quadrupole Moments (Debye-Ang)
        XX    -136.2634     XY      -3.5373     YY    -146.4803
        XZ      -1.3361     YZ       2.0192     ZZ    -148.6072
    Octopole Moments (Debye-Ang^2)
       XXX    -110.6288    XXY     -34.6232    XYY     -48.6012
       YYY     -26.0662    XXZ     -30.1988    XYZ      13.3947
       YYZ      -7.2149    XZZ     -40.7913    YZZ     -15.5493
       ZZZ     -17.5882
    Hexadecapole Moments (Debye-Ang^3)
      XXXX   -4539.1606   XXXY    -223.0143   XXYY   -1058.6112
      XYYY    -154.9797   YYYY   -1507.5889   XXXZ    1116.7020
      XXYZ      65.9016   XYYZ     410.4169   YYYZ      11.1891
      XXZZ   -1425.7496   XYZZ     -71.4438   YYZZ    -916.2372
      XZZZ    1223.4772   YZZZ      68.9915   ZZZZ   -3970.2550
 -----------------------------------------------------------------
 Calculating analytic gradient of the SCF energy
 Gradient of SCF Energy
            1           2           3           4           5           6
    1  -0.0003842   0.0002982   0.0002504  -0.0000730  -0.0001486   0.0000295
    2  -0.0000411  -0.0003065  -0.0000669  -0.0000419   0.0000107  -0.0000432
    3  -0.0000743  -0.0001915  -0.0001396  -0.0000407   0.0000392  -0.0000995
            7           8           9          10          11          12
    1   0.0000642  -0.0000271  -0.0000023   0.0001388   0.0001498   0.0002352
    2   0.0000372   0.0000090   0.0000215  -0.0000285   0.0000899   0.0004165
    3   0.0001164   0.0001942   0.0000294  -0.0001110   0.0000829  -0.0001528
           13          14          15          16          17          18
    1  -0.0001301  -0.0001534  -0.0000376   0.0000108  -0.0000832  -0.0000169
    2  -0.0000528   0.0001648  -0.0000418   0.0000007   0.0001247  -0.0000124
    3   0.0000110   0.0003524   0.0000869  -0.0000205  -0.0000374  -0.0000258
           19          20          21          22
    1   0.0001182   0.0000027  -0.0001876  -0.0000536
    2  -0.0001065   0.0000006  -0.0001162  -0.0000178
    3  -0.0000665  -0.0000349   0.0001012  -0.0000190
 Max gradient component =       4.165E-04
 RMS gradient           =       1.355E-04
 Gradient time:  CPU 260.84 s  wall 260.87 s
 Geometry Optimization Parameters
   NAtoms,    NIC,     NZ,  NCons,   NDum,   NFix, NCnnct, MaxDiis
       22     163      22       0       0       0       0       0

 Cartesian Hessian Update
 Hessian updated using BFGS update


** GEOMETRY OPTIMIZATION IN DELOCALIZED INTERNAL COORDINATES **
   Searching for a Minimum

   Optimization Cycle:  12

                       Coordinates (Angstroms)
     ATOM                X               Y               Z
      1  C         0.0141721279   -0.0090342410    0.0151767174
      2  C        -0.0235300693    0.4026766178    1.3560384295
      3  Cl        1.4669289085    0.8820742272    2.1241854266
      4  C        -1.2215395768    0.4351072770    2.0853559582
      5  Cl       -1.2434895596    0.9469474237    3.7441031083
      6  C        -2.4050243163    0.0448911536    1.4469954939
      7  Cl       -3.9309950861    0.0571154085    2.2915634139
      8  C        -2.3948884080   -0.3630038354    0.1199360650
      9  H        -3.3153947104   -0.6609295334   -0.3612658621
     10  C        -1.1952926333   -0.3858332561   -0.5775952522
     11  Cl       -1.2267989973   -0.9153391074   -2.2471910055
     12  C         1.2945417422   -0.0426164889   -0.7494329161
     13  C         2.1387641827   -1.1571786592   -0.7220775387
     14  Cl        1.7158080479   -2.5582069188    0.2463764476
     15  C         3.3224856895   -1.1818173325   -1.4530068076
     16  H         3.9586524829   -2.0566005972   -1.4155904521
     17  C         3.6816804565   -0.0851113669   -2.2288702729
     18  H         4.5994042078   -0.0957836324   -2.8023060809
     19  C         2.8464287613    1.0266496709   -2.2593382166
     20  Cl        3.2920921451    2.4174509304   -3.2343500836
     21  C         1.6636986308    1.0552425705   -1.5314882388
     22  H         1.0237302410    1.9272849364   -1.5686268953
   Point Group: c1    Number of degrees of freedom:    60


   Energy is  -3221.133449879

 Hessian updated using BFGS update

 60 Hessian modes will be used to form the next step
  Hessian Eigenvalues:
     0.001755    0.017864    0.018596    0.020861    0.020961    0.021705
     0.023143    0.023628    0.023835    0.023877    0.024091    0.024102
     0.024117    0.024125    0.024139    0.024143    0.024147    0.024174
     0.027924    0.073126    0.159999    0.160010    0.160034    0.160259
     0.216412    0.224575    0.232239    0.235390    0.236931    0.247357
     0.249893    0.249995    0.250052    0.250328    0.251562    0.263593
     0.289386    0.289651    0.300963    0.301042    0.301469    0.301600
     0.313691    0.353894    0.356665    0.356671    0.356693    0.368553
     0.412960    0.427433    0.429936    0.456902    0.462684    0.469560
     0.471590    0.478110    0.478778    0.479114    0.483951    0.554273

 Minimum search - taking simple RFO step
 Searching for Lamda that Minimizes Along All modes
 Value Taken    Lamda =  -0.00006831
 Step Taken.  Stepsize is  0.177114

                             Maximum     Tolerance    Cnvgd?
         Gradient           0.000520      0.000300      NO
         Displacement       0.139423      0.001200      NO
         Energy change     -0.000172      0.000001      NO


 New Cartesian Coordinates Obtained by Inverse Iteration

 Displacement from previous Coordinates is:  0.293369
 ----------------------------------------------------------------
             Standard Nuclear Orientation (Angstroms)
    I     Atom           X                Y                Z
 ----------------------------------------------------------------
    1      C       0.0160832347    -0.0114609231     0.0188261609
    2      C      -0.0271328901     0.4231696781     1.3524812190
    3      Cl      1.4565212149     0.9261483441     2.1185746912
    4      C      -1.2262501200     0.4581857952     2.0798138520
    5      Cl     -1.2520252201     0.9972292118     3.7298518167
    6      C      -2.4058104982     0.0470674147     1.4474000023
    7      Cl     -3.9334451856     0.0611418153     2.2889582843
    8      C      -2.3904852090    -0.3840780339     0.1276749336
    9      H      -3.3078691088    -0.6979594507    -0.3493288989
   10      C      -1.1901314631    -0.4087252259    -0.5679295996
   11      Cl     -1.2165659621    -0.9642475326    -2.2292709286
   12      C       1.2955305032    -0.0461655602    -0.7481080891
   13      C       2.1300994797    -1.1682507078    -0.7420627875
   14      Cl      1.6946729934    -2.5846441941     0.1972356836
   15      C       3.3125310278    -1.1908696833    -1.4752545641
   16      H       3.9403725332    -2.0721760544    -1.4541462071
   17      C       3.6810668733    -0.0842572974    -2.2320951054
   18      H       4.5978787770    -0.0932738979    -2.8070365714
   19      C       2.8558221072     1.0353141116    -2.2415134910
   20      Cl      3.3122952872     2.4390517796    -3.1926944152
   21      C       1.6747429579     1.0618978588    -1.5111126312
   22      H       1.0435329344     1.9408877989    -1.5316719164
 ----------------------------------------------------------------
 Nuclear Repulsion Energy =        2050.78877830 hartrees
 There are       89 alpha and       89 beta electrons
 Applying Cartesian multipole field
    Component          Value
    ---------          -----
     (2,0,0)        1.00000E-11
     (0,2,0)        2.00000E-11
     (0,0,2)       -3.00000E-11
 Nucleus-field energy     =    -0.0000000311 hartrees
 Requested basis set is 6-311++G(d,p)
 There are 170 shells and 472 basis functions
 A cutoff of  1.0D-15 yielded  10964 shell pairs
 There are     92629 function pairs (     99598 Cartesian)
 Smallest overlap matrix eigenvalue = 1.54E-07
 Linear dependence detected in AO basis
 Number of orthogonalized atomic orbitals = 468
 Maximum deviation from orthogonality = 9.985E-10
 Guess from superposition of atomic densities
 Warning:  Energy on first SCF cycle will be non-variational
 SAD guess density has 178.000000 electrons

 -----------------------------------------------------------------------
  General SCF calculation program by
  Eric Jon Sundstrom, Paul Horn, Yuezhi Mao, Dmitri Zuev, Alec White,
  David Stuck, Shaama M.S., Shane Yost, Joonho Lee, David Small,
  Daniel Levine, Susi Lehtola, Hugh Burton, Evgeny Epifanovsky,
  Bang C. Huynh
 -----------------------------------------------------------------------
 Exchange:     0.2000 Hartree-Fock + 0.0800 Slater + 0.7200 B88
 Correlation:  0.1900 VWN1RPA + 0.8100 LYP
 Using SG-1 standard quadrature grid
 A restricted SCF calculation will be
 performed using DIIS
 SCF converges when DIIS error is below 1.0e-08
 ---------------------------------------
  Cycle       Energy         DIIS error
 ---------------------------------------
    1   -3225.3464941684      2.82e-02  
    2   -3221.0068557816      2.13e-03  
    3   -3220.9416292503      2.55e-03  
    4   -3221.1257690599      5.08e-04  
    5   -3221.1316424154      2.53e-04  
    6   -3221.1332329627      9.55e-05  
    7   -3221.1334713837      2.48e-05  
    8   -3221.1334848800      1.16e-05  
    9   -3221.1334885774      2.88e-06  
   10   -3221.1334887976      9.77e-07  
   11   -3221.1334888227      2.03e-07  
   12   -3221.1334888237      9.48e-08  
   13   -3221.1334888241      2.76e-08  
   14   -3221.1334888241      8.58e-09  Convergence criterion met
 ---------------------------------------
 SCF time:   CPU 739.83s  wall 740.00s 
 SCF   energy in the final basis set =    -3221.1334888241
 Total energy in the final basis set =    -3221.1334888241

 --------------------------------------------------------------

                    Orbital Energies (a.u.)
 --------------------------------------------------------------

 Alpha MOs
 -- Occupied --
********-101.5796-101.5790-101.5777-101.5701-101.5691 -10.2823 -10.2799
-10.2792 -10.2755 -10.2629 -10.2605 -10.2403 -10.2312 -10.2237 -10.2149
-10.2138 -10.2132  -9.4950  -9.4942  -9.4938  -9.4923  -9.4849  -9.4836
 -7.2599  -7.2592  -7.2587  -7.2570  -7.2499  -7.2495  -7.2491  -7.2490
 -7.2487  -7.2483  -7.2483  -7.2478  -7.2471  -7.2467  -7.2396  -7.2393
 -7.2384  -7.2381  -0.9621  -0.9308  -0.9108  -0.9061  -0.8930  -0.8738
 -0.8443  -0.8384  -0.8101  -0.7655  -0.7529  -0.7388  -0.6676  -0.6436
 -0.6353  -0.6104  -0.5509  -0.5494  -0.5285  -0.5194  -0.4978  -0.4846
 -0.4711  -0.4673  -0.4592  -0.4572  -0.4375  -0.4355  -0.4198  -0.4050
 -0.4014  -0.3984  -0.3891  -0.3822  -0.3588  -0.3572  -0.3465  -0.3414
 -0.3358  -0.3324  -0.3311  -0.3289  -0.3224  -0.2910  -0.2796  -0.2695
 -0.2624
 -- Virtual --
 -0.0630  -0.0598  -0.0529  -0.0476  -0.0452  -0.0147  -0.0071  -0.0004
  0.0029   0.0041   0.0102   0.0134   0.0220   0.0258   0.0289   0.0393
  0.0444   0.0504   0.0531   0.0562   0.0607   0.0643   0.0700   0.0702
  0.0790   0.0856   0.0869   0.0886   0.0948   0.0957   0.1001   0.1030
  0.1054   0.1068   0.1104   0.1155   0.1169   0.1189   0.1226   0.1239
  0.1262   0.1282   0.1305   0.1331   0.1373   0.1386   0.1401   0.1469
  0.1483   0.1572   0.1597   0.1618   0.1676   0.1696   0.1755   0.1819
  0.1854   0.1881   0.1918   0.1967   0.2013   0.2024   0.2126   0.2156
  0.2172   0.2258   0.2275   0.2318   0.2327   0.2405   0.2413   0.2465
  0.2503   0.2533   0.2554   0.2586   0.2621   0.2657   0.2685   0.2724
  0.2738   0.2780   0.2793   0.2844   0.2920   0.2923   0.2944   0.2996
  0.3066   0.3138   0.3205   0.3252   0.3288   0.3338   0.3465   0.3620
  0.3640   0.3922   0.4134   0.4275   0.4338   0.4413   0.4425   0.4502
  0.4512   0.4558   0.4583   0.4653   0.4699   0.4823   0.4866   0.4901
  0.4957   0.5017   0.5049   0.5134   0.5215   0.5281   0.5359   0.5445
  0.5570   0.5658   0.5737   0.5751   0.5784   0.5838   0.5929   0.5979
  0.6049   0.6063   0.6116   0.6263   0.6296   0.6347   0.6364   0.6409
  0.6482   0.6547   0.6776   0.6809   0.6817   0.6909   0.6936   0.7071
  0.7189   0.7300   0.7392   0.7700   0.7904   0.7927   0.8188   0.8208
  0.8265   0.8309   0.8382   0.8398   0.8415   0.8449   0.8471   0.8506
  0.8528   0.8584   0.8599   0.8622   0.8650   0.8676   0.8701   0.8763
  0.8898   0.8943   0.8996   0.9042   0.9073   0.9174   0.9264   0.9295
  0.9377   0.9436   0.9483   0.9490   0.9547   0.9584   0.9637   0.9733
  0.9757   0.9868   0.9941   0.9966   1.0140   1.0266   1.0280   1.0401
  1.0423   1.0542   1.0618   1.1005   1.1230   1.1529   1.1573   1.1706
  1.1968   1.2157   1.2291   1.2354   1.2466   1.2485   1.2598   1.2666
  1.2789   1.2851   1.2966   1.3066   1.3167   1.3245   1.3537   1.3646
  1.3779   1.4094   1.4439   1.4745   1.4753   1.4970   1.5043   1.5518
  1.5647   1.5734   1.5757   1.5882   1.6060   1.6271   1.6351   1.6705
  1.6868   1.6917   1.7045   1.7508   1.7643   1.7846   1.7961   1.8149
  1.8173   1.8272   1.8465   1.8547   1.8730   1.9208   1.9254   1.9353
  1.9418   1.9540   1.9704   1.9946   2.0145   2.0359   2.0570   2.0581
  2.0761   2.1171   2.1345   2.1590   2.1995   2.2276   2.2468   2.2510
  2.2546   2.2603   2.2739   2.2773   2.2983   2.3097   2.3192   2.3258
  2.3492   2.3700   2.4069   2.4132   2.4251   2.4401   2.4537   2.4668
  2.4743   2.5041   2.5160   2.5303   2.5519   2.5594   2.5797   2.5921
  2.6067   2.6244   2.6613   2.6702   2.6904   2.6964   2.7034   2.7080
  2.7350   2.7489   2.7535   2.7554   2.7772   2.8015   2.8231   2.8316
  2.8362   2.8633   2.8923   2.9661   2.9888   3.0619   3.0811   3.0881
  3.1034   3.1159   3.1367   3.1423   3.1973   3.2243   3.2560   3.2860
  3.3469   3.3918   3.4154   3.5036   3.5470   3.6268   3.6659   3.7304
  3.7853   3.8663   3.9162   4.0127   4.0522   4.1278   4.3324   4.8005
  4.8174   9.7554   9.7813   9.7915   9.8090   9.8394   9.8607  23.3448
 23.5368  23.8124  23.8352  23.8540  23.9140  23.9392  23.9806  24.0266
 24.0697  24.0970  24.1424  25.7728  25.8166  25.8241  25.8564  25.9418
 25.9734  26.0982  26.1206  26.1510  26.2637  26.3320  26.3829  26.5004
 26.6220  26.6549  26.6869  26.7889  27.0391 215.7471 215.7749 215.7874
215.8085 215.8474 215.8718
 --------------------------------------------------------------

          Ground-State Mulliken Net Atomic Charges

     Atom                 Charge (a.u.)
  ----------------------------------------
      1 C                    -0.082138
      2 C                    -1.225826
      3 Cl                    0.588805
      4 C                     0.738816
      5 Cl                    0.600111
      6 C                    -0.204822
      7 Cl                    0.572595
      8 C                    -0.633821
      9 H                     0.237465
     10 C                    -0.577537
     11 Cl                    0.453197
     12 C                     0.007405
     13 C                    -1.160826
     14 Cl                    0.438675
     15 C                    -0.162526
     16 H                     0.211415
     17 C                    -0.713922
     18 H                     0.190562
     19 C                     0.598157
     20 Cl                    0.484708
     21 C                    -0.567353
     22 H                     0.206861
  ----------------------------------------
  Sum of atomic charges =     0.000000

 -----------------------------------------------------------------
                    Cartesian Multipole Moments
 -----------------------------------------------------------------
    Charge (ESU x 10^10)
                 0.0000
    Dipole Moment (Debye)
         X       0.3869      Y      -0.4608      Z      -0.9961
       Tot       1.1637
    Quadrupole Moments (Debye-Ang)
        XX    -136.3636     XY      -3.4945     YY    -146.4668
        XZ      -1.4152     YZ       2.0510     ZZ    -148.5114
    Octopole Moments (Debye-Ang^2)
       XXX    -110.8688    XXY     -35.3524    XYY     -48.5273
       YYY     -27.6091    XXZ     -30.3041    XYZ      13.5758
       YYZ      -7.0986    XZZ     -40.1913    YZZ     -16.1013
       ZZZ     -17.7245
    Hexadecapole Moments (Debye-Ang^3)
      XXXX   -4545.2479   XXXY    -229.0976   XXYY   -1065.8087
      XYYY    -161.6427   YYYY   -1550.7996   XXXZ    1121.4111
      XXYZ      59.0738   XYYZ     412.0490   YYYZ     -10.8001
      XXZZ   -1417.7544   XYZZ     -74.2298   YYZZ    -916.1754
      XZZZ    1227.8973   YZZZ      48.1891   ZZZZ   -3929.3920
 -----------------------------------------------------------------
 Calculating analytic gradient of the SCF energy
 Gradient of SCF Energy
            1           2           3           4           5           6
    1  -0.0002186   0.0001180  -0.0001357   0.0001102   0.0001689   0.0000201
    2   0.0001435  -0.0001160   0.0001272   0.0000073   0.0000246  -0.0000163
    3   0.0000446   0.0000016   0.0002651  -0.0000464   0.0000269  -0.0000874
            7           8           9          10          11          12
    1  -0.0000241   0.0000237  -0.0000001  -0.0000002   0.0001018  -0.0000090
    2  -0.0000078  -0.0000110   0.0000110  -0.0000814   0.0000609  -0.0000375
    3   0.0000150   0.0000822   0.0000259   0.0000137   0.0000294  -0.0003900
           13          14          15          16          17          18
    1   0.0000479  -0.0000524  -0.0000661   0.0000183  -0.0000852  -0.0000144
    2  -0.0000019   0.0001848  -0.0000510   0.0000070   0.0000754  -0.0000127
    3   0.0000757  -0.0000227   0.0000502  -0.0000199  -0.0000171  -0.0000261
           19          20          21          22
    1   0.0000970  -0.0000106  -0.0000594  -0.0000301
    2  -0.0001221  -0.0000124  -0.0001718   0.0000000
    3  -0.0000311  -0.0000327   0.0000498  -0.0000068
 Max gradient component =       3.900E-04
 RMS gradient           =       9.315E-05
 Gradient time:  CPU 271.87 s  wall 271.90 s
 Geometry Optimization Parameters
   NAtoms,    NIC,     NZ,  NCons,   NDum,   NFix, NCnnct, MaxDiis
       22     163      22       0       0       0       0       0

 Cartesian Hessian Update
 Hessian updated using BFGS update


** GEOMETRY OPTIMIZATION IN DELOCALIZED INTERNAL COORDINATES **
   Searching for a Minimum

   Optimization Cycle:  13

                       Coordinates (Angstroms)
     ATOM                X               Y               Z
      1  C         0.0160832347   -0.0114609231    0.0188261609
      2  C        -0.0271328901    0.4231696781    1.3524812190
      3  Cl        1.4565212149    0.9261483441    2.1185746912
      4  C        -1.2262501200    0.4581857952    2.0798138520
      5  Cl       -1.2520252201    0.9972292118    3.7298518167
      6  C        -2.4058104982    0.0470674147    1.4474000023
      7  Cl       -3.9334451856    0.0611418153    2.2889582843
      8  C        -2.3904852090   -0.3840780339    0.1276749336
      9  H        -3.3078691088   -0.6979594507   -0.3493288989
     10  C        -1.1901314631   -0.4087252259   -0.5679295996
     11  Cl       -1.2165659621   -0.9642475326   -2.2292709286
     12  C         1.2955305032   -0.0461655602   -0.7481080891
     13  C         2.1300994797   -1.1682507078   -0.7420627875
     14  Cl        1.6946729934   -2.5846441941    0.1972356836
     15  C         3.3125310278   -1.1908696833   -1.4752545641
     16  H         3.9403725332   -2.0721760544   -1.4541462071
     17  C         3.6810668733   -0.0842572974   -2.2320951054
     18  H         4.5978787770   -0.0932738979   -2.8070365714
     19  C         2.8558221072    1.0353141116   -2.2415134910
     20  Cl        3.3122952872    2.4390517796   -3.1926944152
     21  C         1.6747429579    1.0618978588   -1.5111126312
     22  H         1.0435329344    1.9408877989   -1.5316719164
   Point Group: c1    Number of degrees of freedom:    60


   Energy is  -3221.133488824

 Hessian updated using BFGS update

 60 Hessian modes will be used to form the next step
  Hessian Eigenvalues:
     0.001385    0.017550    0.018468    0.020875    0.021212    0.021745
     0.023372    0.023641    0.023836    0.023875    0.024088    0.024095
     0.024115    0.024125    0.024139    0.024141    0.024148    0.024231
     0.027877    0.077305    0.159982    0.160012    0.160026    0.160257
     0.213884    0.224615    0.233042    0.235605    0.236985    0.247386
     0.249094    0.249923    0.249998    0.250184    0.251771    0.275279
     0.289540    0.292590    0.300964    0.301061    0.301505    0.301629
     0.313210    0.354034    0.356665    0.356671    0.356693    0.368730
     0.412976    0.427483    0.429920    0.457143    0.462630    0.470054
     0.471364    0.477890    0.478795    0.479108    0.487633    0.550996

 Minimum search - taking simple RFO step
 Searching for Lamda that Minimizes Along All modes
 Value Taken    Lamda =  -0.00001199
 Step Taken.  Stepsize is  0.063242

                             Maximum     Tolerance    Cnvgd?
         Gradient           0.000536      0.000300      NO
         Displacement       0.046057      0.001200      NO
         Energy change     -0.000039      0.000001      NO


 New Cartesian Coordinates Obtained by Inverse Iteration

 Displacement from previous Coordinates is:  0.123006
 ----------------------------------------------------------------
             Standard Nuclear Orientation (Angstroms)
    I     Atom           X                Y                Z
 ----------------------------------------------------------------
    1      C       0.0167262680    -0.0159876832     0.0199538725
    2      C      -0.0278070914     0.4286141973     1.3499026911
    3      Cl      1.4561726805     0.9402598958     2.1098957110
    4      C      -1.2273868778     0.4673599631     2.0767994338
    5      Cl     -1.2562899621     1.0204757862     3.7220938385
    6      C      -2.4058562519     0.0491690131     1.4471312000
    7      Cl     -3.9339568014     0.0680359215     2.2876467540
    8      C      -2.3892206671    -0.3921043442     0.1306263853
    9      H      -3.3058715558    -0.7111899853    -0.3443452448
   10      C      -1.1886686226    -0.4195238169    -0.5644838577
   11      Cl     -1.2144546033    -0.9863201981    -2.2220958961
   12      C       1.2962729175    -0.0487005052    -0.7462990439
   13      C       2.1269758915    -1.1739465467    -0.7502430293
   14      Cl      1.6885153951    -2.5968809196     0.1787160974
   15      C       3.3090375809    -1.1940366282    -1.4842801553
   16      H       3.9341340986    -2.0774229891    -1.4703150006
   17      C       3.6806723422    -0.0825121235    -2.2323991133
   18      H       4.5971950984    -0.0897653683    -2.8078272138
   19      C       2.8586808414     1.0397027239    -2.2326247413
   20      Cl      3.3185066676     2.4493547025    -3.1733734878
   21      C       1.6783328141     1.0642028016    -1.5011399781
   22      H       1.0497241046     1.9452013502    -1.5147477835
 ----------------------------------------------------------------
 Nuclear Repulsion Energy =        2050.58061984 hartrees
 There are       89 alpha and       89 beta electrons
 Applying Cartesian multipole field
    Component          Value
    ---------          -----
     (2,0,0)        1.00000E-11
     (0,2,0)        2.00000E-11
     (0,0,2)       -3.00000E-11
 Nucleus-field energy     =    -0.0000000303 hartrees
 Requested basis set is 6-311++G(d,p)
 There are 170 shells and 472 basis functions
 A cutoff of  1.0D-15 yielded  10966 shell pairs
 There are     92640 function pairs (     99611 Cartesian)
 Smallest overlap matrix eigenvalue = 1.53E-07
 Linear dependence detected in AO basis
 Number of orthogonalized atomic orbitals = 468
 Maximum deviation from orthogonality = 4.755E-10
 Guess from superposition of atomic densities
 Warning:  Energy on first SCF cycle will be non-variational
 SAD guess density has 178.000000 electrons

 -----------------------------------------------------------------------
  General SCF calculation program by
  Eric Jon Sundstrom, Paul Horn, Yuezhi Mao, Dmitri Zuev, Alec White,
  David Stuck, Shaama M.S., Shane Yost, Joonho Lee, David Small,
  Daniel Levine, Susi Lehtola, Hugh Burton, Evgeny Epifanovsky,
  Bang C. Huynh
 -----------------------------------------------------------------------
 Exchange:     0.2000 Hartree-Fock + 0.0800 Slater + 0.7200 B88
 Correlation:  0.1900 VWN1RPA + 0.8100 LYP
 Using SG-1 standard quadrature grid
 A restricted SCF calculation will be
 performed using DIIS
 SCF converges when DIIS error is below 1.0e-08
 ---------------------------------------
  Cycle       Energy         DIIS error
 ---------------------------------------
    1   -3225.3451336160      2.82e-02  
    2   -3221.0068787292      2.13e-03  
    3   -3220.9416338607      2.55e-03  
    4   -3221.1257870174      5.08e-04  
    5   -3221.1316493016      2.53e-04  
    6   -3221.1332383316      9.55e-05  
    7   -3221.1334770348      2.48e-05  
    8   -3221.1334905692      1.16e-05  
    9   -3221.1334942680      2.88e-06  
   10   -3221.1334944873      9.77e-07  
   11   -3221.1334945125      2.03e-07  
   12   -3221.1334945135      9.50e-08  
   13   -3221.1334945139      2.77e-08  
   14   -3221.1334945136      8.78e-09  Convergence criterion met
 ---------------------------------------
 SCF time:   CPU 727.80s  wall 728.00s 
 SCF   energy in the final basis set =    -3221.1334945136
 Total energy in the final basis set =    -3221.1334945136

 --------------------------------------------------------------

                    Orbital Energies (a.u.)
 --------------------------------------------------------------

 Alpha MOs
 -- Occupied --
********-101.5797-101.5791-101.5776-101.5702-101.5691 -10.2823 -10.2799
-10.2793 -10.2755 -10.2629 -10.2606 -10.2403 -10.2313 -10.2237 -10.2150
-10.2138 -10.2133  -9.4950  -9.4943  -9.4938  -9.4923  -9.4849  -9.4836
 -7.2599  -7.2592  -7.2587  -7.2570  -7.2499  -7.2496  -7.2491  -7.2491
 -7.2487  -7.2483  -7.2483  -7.2478  -7.2471  -7.2466  -7.2397  -7.2393
 -7.2384  -7.2381  -0.9621  -0.9308  -0.9107  -0.9061  -0.8929  -0.8739
 -0.8443  -0.8384  -0.8101  -0.7656  -0.7529  -0.7388  -0.6677  -0.6434
 -0.6356  -0.6103  -0.5509  -0.5494  -0.5285  -0.5194  -0.4978  -0.4846
 -0.4711  -0.4673  -0.4592  -0.4572  -0.4375  -0.4355  -0.4197  -0.4050
 -0.4014  -0.3984  -0.3891  -0.3822  -0.3588  -0.3571  -0.3466  -0.3413
 -0.3358  -0.3325  -0.3311  -0.3289  -0.3225  -0.2910  -0.2797  -0.2695
 -0.2624
 -- Virtual --
 -0.0629  -0.0599  -0.0530  -0.0476  -0.0453  -0.0147  -0.0071  -0.0004
  0.0029   0.0040   0.0102   0.0134   0.0219   0.0258   0.0290   0.0393
  0.0444   0.0504   0.0531   0.0562   0.0607   0.0643   0.0699   0.0702
  0.0791   0.0856   0.0869   0.0887   0.0949   0.0958   0.1001   0.1027
  0.1054   0.1068   0.1102   0.1155   0.1169   0.1189   0.1226   0.1239
  0.1262   0.1282   0.1305   0.1330   0.1372   0.1386   0.1402   0.1469
  0.1484   0.1573   0.1597   0.1616   0.1675   0.1695   0.1754   0.1819
  0.1852   0.1879   0.1919   0.1968   0.2010   0.2027   0.2127   0.2154
  0.2175   0.2257   0.2274   0.2318   0.2326   0.2408   0.2410   0.2465
  0.2504   0.2532   0.2553   0.2586   0.2624   0.2658   0.2684   0.2724
  0.2736   0.2779   0.2791   0.2850   0.2915   0.2924   0.2944   0.2995
  0.3065   0.3139   0.3206   0.3251   0.3288   0.3335   0.3468   0.3621
  0.3641   0.3922   0.4134   0.4273   0.4337   0.4412   0.4426   0.4500
  0.4517   0.4555   0.4580   0.4651   0.4699   0.4822   0.4868   0.4902
  0.4958   0.5014   0.5043   0.5132   0.5217   0.5279   0.5360   0.5444
  0.5572   0.5658   0.5736   0.5753   0.5787   0.5837   0.5928   0.5977
  0.6046   0.6062   0.6117   0.6264   0.6299   0.6342   0.6365   0.6414
  0.6477   0.6546   0.6780   0.6810   0.6816   0.6908   0.6938   0.7069
  0.7193   0.7304   0.7392   0.7701   0.7905   0.7925   0.8187   0.8207
  0.8272   0.8309   0.8383   0.8399   0.8408   0.8443   0.8474   0.8507
  0.8528   0.8586   0.8593   0.8622   0.8649   0.8672   0.8701   0.8764
  0.8900   0.8941   0.8999   0.9043   0.9072   0.9171   0.9258   0.9296
  0.9379   0.9435   0.9481   0.9489   0.9547   0.9589   0.9641   0.9733
  0.9755   0.9868   0.9939   0.9965   1.0140   1.0267   1.0277   1.0403
  1.0424   1.0541   1.0616   1.1004   1.1230   1.1533   1.1575   1.1707
  1.1971   1.2154   1.2293   1.2354   1.2458   1.2486   1.2599   1.2669
  1.2788   1.2851   1.2964   1.3071   1.3166   1.3244   1.3534   1.3648
  1.3782   1.4095   1.4439   1.4742   1.4759   1.4961   1.5043   1.5517
  1.5648   1.5739   1.5758   1.5880   1.6060   1.6272   1.6353   1.6704
  1.6867   1.6918   1.7042   1.7506   1.7647   1.7847   1.7960   1.8144
  1.8172   1.8277   1.8463   1.8547   1.8728   1.9208   1.9254   1.9357
  1.9415   1.9541   1.9703   1.9946   2.0144   2.0356   2.0567   2.0585
  2.0761   2.1174   2.1344   2.1592   2.1992   2.2274   2.2466   2.2510
  2.2545   2.2599   2.2739   2.2777   2.2986   2.3101   2.3192   2.3254
  2.3492   2.3700   2.4067   2.4131   2.4254   2.4399   2.4532   2.4667
  2.4747   2.5040   2.5164   2.5298   2.5518   2.5592   2.5797   2.5918
  2.6068   2.6240   2.6611   2.6701   2.6902   2.6959   2.7037   2.7079
  2.7354   2.7488   2.7534   2.7553   2.7772   2.8015   2.8234   2.8312
  2.8361   2.8634   2.8923   2.9662   2.9889   3.0620   3.0811   3.0879
  3.1035   3.1158   3.1363   3.1422   3.1975   3.2243   3.2557   3.2859
  3.3468   3.3918   3.4156   3.5039   3.5468   3.6268   3.6660   3.7303
  3.7854   3.8664   3.9163   4.0125   4.0522   4.1278   4.3323   4.8005
  4.8171   9.7553   9.7813   9.7917   9.8088   9.8395   9.8612  23.3450
 23.5369  23.8126  23.8350  23.8537  23.9140  23.9389  23.9803  24.0266
 24.0695  24.0969  24.1421  25.7724  25.8159  25.8240  25.8561  25.9424
 25.9728  26.0987  26.1204  26.1505  26.2642  26.3331  26.3806  26.5004
 26.6223  26.6542  26.6858  26.7894  27.0388 215.7471 215.7750 215.7877
215.8083 215.8475 215.8724
 --------------------------------------------------------------

          Ground-State Mulliken Net Atomic Charges

     Atom                 Charge (a.u.)
  ----------------------------------------
      1 C                    -0.078321
      2 C                    -1.231718
      3 Cl                    0.594134
      4 C                     0.744189
      5 Cl                    0.598946
      6 C                    -0.207225
      7 Cl                    0.572955
      8 C                    -0.635481
      9 H                     0.237498
     10 C                    -0.579931
     11 Cl                    0.449453
     12 C                     0.003808
     13 C                    -1.145668
     14 Cl                    0.438621
     15 C                    -0.164999
     16 H                     0.211305
     17 C                    -0.709688
     18 H                     0.190537
     19 C                     0.595141
     20 Cl                    0.484885
     21 C                    -0.575628
     22 H                     0.207189
  ----------------------------------------
  Sum of atomic charges =     0.000000

 -----------------------------------------------------------------
                    Cartesian Multipole Moments
 -----------------------------------------------------------------
    Charge (ESU x 10^10)
                 0.0000
    Dipole Moment (Debye)
         X       0.3856      Y      -0.4645      Z      -0.9980
       Tot       1.1664
    Quadrupole Moments (Debye-Ang)
        XX    -136.3888     XY      -3.4704     YY    -146.4733
        XZ      -1.4646     YZ       2.0543     ZZ    -148.4746
    Octopole Moments (Debye-Ang^2)
       XXX    -110.9823    XXY     -35.5654    XYY     -48.5410
       YYY     -28.1975    XXZ     -30.3031    XYZ      13.5984
       YYZ      -6.9911    XZZ     -40.0319    YZZ     -16.3115
       ZZZ     -17.6859
    Hexadecapole Moments (Debye-Ang^3)
      XXXX   -4548.0242   XXXY    -230.3103   XXYY   -1069.2302
      XYYY    -163.1396   YYYY   -1570.2221   XXXZ    1121.9084
      XXYZ      56.1501   XYYZ     412.2625   YYYZ     -20.0343
      XXZZ   -1413.6790   XYZZ     -75.0506   YYZZ    -915.5555
      XZZZ    1228.0381   YZZZ      39.3570   ZZZZ   -3908.0493
 -----------------------------------------------------------------
 Calculating analytic gradient of the SCF energy
 Gradient of SCF Energy
            1           2           3           4           5           6
    1   0.0000128   0.0001788   0.0000369  -0.0000173  -0.0000325   0.0000016
    2  -0.0000183  -0.0001656   0.0001223  -0.0000044   0.0000178  -0.0000072
    3   0.0001641  -0.0001903  -0.0000624  -0.0000054   0.0000459   0.0000379
            7           8           9          10          11          12
    1   0.0000032  -0.0000151  -0.0000004  -0.0000049   0.0000175  -0.0000353
    2   0.0000242  -0.0000184   0.0000047   0.0000198   0.0000080   0.0003184
    3   0.0000257  -0.0000002   0.0000237   0.0000313  -0.0000139   0.0000360
           13          14          15          16          17          18
    1   0.0000280  -0.0000648  -0.0000179  -0.0000058   0.0000076  -0.0000148
    2  -0.0001672  -0.0000723  -0.0000248   0.0000027   0.0000208  -0.0000110
    3  -0.0000505   0.0000936   0.0000088   0.0000019  -0.0000248  -0.0000243
           19          20          21          22
    1  -0.0000110  -0.0000231  -0.0000229  -0.0000206
    2  -0.0000136  -0.0000040  -0.0000413   0.0000094
    3  -0.0000311  -0.0000365  -0.0000034  -0.0000263
 Max gradient component =       3.184E-04
 RMS gradient           =       6.920E-05
 Gradient time:  CPU 263.17 s  wall 263.21 s
 Geometry Optimization Parameters
   NAtoms,    NIC,     NZ,  NCons,   NDum,   NFix, NCnnct, MaxDiis
       22     163      22       0       0       0       0       0

 Cartesian Hessian Update
 Hessian updated using BFGS update


** GEOMETRY OPTIMIZATION IN DELOCALIZED INTERNAL COORDINATES **
   Searching for a Minimum

   Optimization Cycle:  14

                       Coordinates (Angstroms)
     ATOM                X               Y               Z
      1  C         0.0167262680   -0.0159876832    0.0199538725
      2  C        -0.0278070914    0.4286141973    1.3499026911
      3  Cl        1.4561726805    0.9402598958    2.1098957110
      4  C        -1.2273868778    0.4673599631    2.0767994338
      5  Cl       -1.2562899621    1.0204757862    3.7220938385
      6  C        -2.4058562519    0.0491690131    1.4471312000
      7  Cl       -3.9339568014    0.0680359215    2.2876467540
      8  C        -2.3892206671   -0.3921043442    0.1306263853
      9  H        -3.3058715558   -0.7111899853   -0.3443452448
     10  C        -1.1886686226   -0.4195238169   -0.5644838577
     11  Cl       -1.2144546033   -0.9863201981   -2.2220958961
     12  C         1.2962729175   -0.0487005052   -0.7462990439
     13  C         2.1269758915   -1.1739465467   -0.7502430293
     14  Cl        1.6885153951   -2.5968809196    0.1787160974
     15  C         3.3090375809   -1.1940366282   -1.4842801553
     16  H         3.9341340986   -2.0774229891   -1.4703150006
     17  C         3.6806723422   -0.0825121235   -2.2323991133
     18  H         4.5971950984   -0.0897653683   -2.8078272138
     19  C         2.8586808414    1.0397027239   -2.2326247413
     20  Cl        3.3185066676    2.4493547025   -3.1733734878
     21  C         1.6783328141    1.0642028016   -1.5011399781
     22  H         1.0497241046    1.9452013502   -1.5147477835
   Point Group: c1    Number of degrees of freedom:    60


   Energy is  -3221.133494514

 Hessian updated using BFGS update

 60 Hessian modes will be used to form the next step
  Hessian Eigenvalues:
     0.001394    0.016219    0.018450    0.020525    0.021010    0.021682
     0.023542    0.023814    0.023839    0.023984    0.024090    0.024106
     0.024116    0.024127    0.024137    0.024143    0.024148    0.025237
     0.027964    0.084052    0.159964    0.160012    0.160028    0.160300
     0.203693    0.224787    0.231700    0.235931    0.236349    0.242958
     0.247481    0.249972    0.249998    0.250572    0.251864    0.281210
     0.288618    0.294926    0.301000    0.301377    0.301531    0.302966
     0.314311    0.354413    0.356665    0.356678    0.356695    0.370146
     0.416297    0.427260    0.430021    0.459459    0.463164    0.470135
     0.472754    0.477598    0.478787    0.479125    0.500836    0.548098

 Minimum search - taking simple RFO step
 Searching for Lamda that Minimizes Along All modes
 Value Taken    Lamda =  -0.00000231
 Step Taken.  Stepsize is  0.009331

                             Maximum     Tolerance    Cnvgd?
         Gradient           0.000264      0.000300     YES
         Displacement       0.003897      0.001200      NO
         Energy change     -0.000006      0.000001      NO


 New Cartesian Coordinates Obtained by Inverse Iteration

 Displacement from previous Coordinates is:  0.026706
 ----------------------------------------------------------------
             Standard Nuclear Orientation (Angstroms)
    I     Atom           X                Y                Z
 ----------------------------------------------------------------
    1      C       0.0169671861    -0.0180085266     0.0204703201
    2      C      -0.0279910121     0.4282596887     1.3501098247
    3      Cl      1.4562624883     0.9369772372     2.1114857443
    4      C      -1.2279086101     0.4695748651     2.0761955263
    5      Cl     -1.2569982204     1.0251592571     3.7205848103
    6      C      -2.4064146678     0.0517296247     1.4465517881
    7      Cl     -3.9348039577     0.0730575229     2.2864300256
    8      C      -2.3894007779    -0.3919130672     0.1308653218
    9      H      -3.3060502858    -0.7112503681    -0.3439465259
   10      C      -1.1885916383    -0.4214981272    -0.5637187091
   11      Cl     -1.2144334408    -0.9912649881    -2.2202899873
   12      C       1.2963676235    -0.0510146277    -0.7462938622
   13      C       2.1280686961    -1.1752800613    -0.7514849683
   14      Cl      1.6908746303    -2.5995534765     0.1754512761
   15      C       3.3099563429    -1.1938739629    -1.4858828010
   16      H       3.9355113271    -2.0769612542    -1.4730402719
   17      C       3.6808270818    -0.0813745943    -2.2327853506
   18      H       4.5973105539    -0.0873779868    -2.8082882181
   19      C       2.8581458436     1.0403165163    -2.2314623657
   20      Cl      3.3170814844     2.4514969241    -3.1703153999
   21      C       1.6778632710     1.0630593162    -1.4998660706
   22      H       1.0487903489     1.9437253354    -1.5121786686
 ----------------------------------------------------------------
 Nuclear Repulsion Energy =        2050.46457541 hartrees
 There are       89 alpha and       89 beta electrons
 Applying Cartesian multipole field
    Component          Value
    ---------          -----
     (2,0,0)        1.00000E-11
     (0,2,0)        2.00000E-11
     (0,0,2)       -3.00000E-11
 Nucleus-field energy     =    -0.0000000302 hartrees
 Requested basis set is 6-311++G(d,p)
 There are 170 shells and 472 basis functions
 A cutoff of  1.0D-15 yielded  10965 shell pairs
 There are     92625 function pairs (     99596 Cartesian)
 Smallest overlap matrix eigenvalue = 1.53E-07
 Linear dependence detected in AO basis
 Number of orthogonalized atomic orbitals = 468
 Maximum deviation from orthogonality = 8.196E-10
 Guess from superposition of atomic densities
 Warning:  Energy on first SCF cycle will be non-variational
 SAD guess density has 178.000000 electrons

 -----------------------------------------------------------------------
  General SCF calculation program by
  Eric Jon Sundstrom, Paul Horn, Yuezhi Mao, Dmitri Zuev, Alec White,
  David Stuck, Shaama M.S., Shane Yost, Joonho Lee, David Small,
  Daniel Levine, Susi Lehtola, Hugh Burton, Evgeny Epifanovsky,
  Bang C. Huynh
 -----------------------------------------------------------------------
 Exchange:     0.2000 Hartree-Fock + 0.0800 Slater + 0.7200 B88
 Correlation:  0.1900 VWN1RPA + 0.8100 LYP
 Using SG-1 standard quadrature grid
 A restricted SCF calculation will be
 performed using DIIS
 SCF converges when DIIS error is below 1.0e-08
 ---------------------------------------
  Cycle       Energy         DIIS error
 ---------------------------------------
    1   -3225.3455032954      2.82e-02  
    2   -3221.0068845065      2.13e-03  
    3   -3220.9416497455      2.55e-03  
    4   -3221.1257913482      5.08e-04  
    5   -3221.1316523431      2.53e-04  
    6   -3221.1332398479      9.55e-05  
    7   -3221.1334785040      2.48e-05  
    8   -3221.1334920194      1.16e-05  
    9   -3221.1334957198      2.87e-06  
   10   -3221.1334959386      9.77e-07  
   11   -3221.1334959640      2.03e-07  
   12   -3221.1334959649      9.51e-08  
   13   -3221.1334959650      2.77e-08  
   14   -3221.1334959651      8.80e-09  Convergence criterion met
 ---------------------------------------
 SCF time:   CPU 730.55s  wall 731.00s 
 SCF   energy in the final basis set =    -3221.1334959651
 Total energy in the final basis set =    -3221.1334959651

 --------------------------------------------------------------

                    Orbital Energies (a.u.)
 --------------------------------------------------------------

 Alpha MOs
 -- Occupied --
********-101.5797-101.5791-101.5776-101.5702-101.5691 -10.2824 -10.2799
-10.2792 -10.2755 -10.2629 -10.2605 -10.2403 -10.2313 -10.2237 -10.2150
-10.2138 -10.2133  -9.4950  -9.4943  -9.4938  -9.4923  -9.4849  -9.4836
 -7.2599  -7.2592  -7.2587  -7.2570  -7.2499  -7.2495  -7.2491  -7.2491
 -7.2487  -7.2484  -7.2483  -7.2478  -7.2471  -7.2466  -7.2396  -7.2393
 -7.2384  -7.2381  -0.9621  -0.9308  -0.9107  -0.9061  -0.8930  -0.8739
 -0.8443  -0.8384  -0.8101  -0.7655  -0.7529  -0.7388  -0.6676  -0.6434
 -0.6356  -0.6103  -0.5509  -0.5494  -0.5285  -0.5194  -0.4978  -0.4846
 -0.4711  -0.4673  -0.4593  -0.4572  -0.4375  -0.4356  -0.4197  -0.4050
 -0.4014  -0.3984  -0.3891  -0.3822  -0.3588  -0.3572  -0.3466  -0.3412
 -0.3358  -0.3325  -0.3311  -0.3289  -0.3225  -0.2910  -0.2797  -0.2695
 -0.2624
 -- Virtual --
 -0.0629  -0.0599  -0.0531  -0.0476  -0.0453  -0.0147  -0.0071  -0.0004
  0.0029   0.0040   0.0102   0.0134   0.0219   0.0258   0.0290   0.0393
  0.0444   0.0504   0.0531   0.0562   0.0607   0.0643   0.0699   0.0702
  0.0791   0.0856   0.0869   0.0886   0.0949   0.0958   0.1001   0.1027
  0.1054   0.1069   0.1102   0.1155   0.1169   0.1190   0.1225   0.1239
  0.1262   0.1282   0.1305   0.1330   0.1372   0.1387   0.1403   0.1469
  0.1484   0.1573   0.1598   0.1617   0.1675   0.1695   0.1754   0.1819
  0.1852   0.1878   0.1919   0.1969   0.2009   0.2026   0.2127   0.2154
  0.2175   0.2257   0.2274   0.2318   0.2326   0.2408   0.2410   0.2465
  0.2504   0.2531   0.2553   0.2586   0.2624   0.2658   0.2684   0.2724
  0.2736   0.2778   0.2791   0.2851   0.2915   0.2924   0.2943   0.2995
  0.3064   0.3139   0.3205   0.3251   0.3289   0.3335   0.3468   0.3621
  0.3641   0.3922   0.4134   0.4272   0.4336   0.4413   0.4426   0.4500
  0.4517   0.4555   0.4580   0.4650   0.4699   0.4823   0.4868   0.4901
  0.4959   0.5014   0.5044   0.5132   0.5217   0.5278   0.5361   0.5444
  0.5573   0.5658   0.5737   0.5753   0.5787   0.5836   0.5928   0.5976
  0.6046   0.6062   0.6118   0.6264   0.6299   0.6342   0.6364   0.6415
  0.6477   0.6546   0.6779   0.6810   0.6817   0.6908   0.6938   0.7069
  0.7194   0.7304   0.7393   0.7701   0.7904   0.7924   0.8188   0.8208
  0.8274   0.8310   0.8382   0.8398   0.8408   0.8443   0.8474   0.8507
  0.8529   0.8586   0.8593   0.8622   0.8649   0.8671   0.8700   0.8764
  0.8901   0.8941   0.9001   0.9043   0.9071   0.9170   0.9256   0.9296
  0.9379   0.9435   0.9481   0.9490   0.9547   0.9590   0.9641   0.9733
  0.9756   0.9868   0.9939   0.9964   1.0139   1.0268   1.0277   1.0403
  1.0424   1.0540   1.0614   1.1004   1.1230   1.1534   1.1575   1.1708
  1.1971   1.2153   1.2295   1.2354   1.2458   1.2486   1.2599   1.2669
  1.2788   1.2851   1.2965   1.3072   1.3166   1.3242   1.3532   1.3647
  1.3781   1.4096   1.4440   1.4743   1.4759   1.4959   1.5043   1.5517
  1.5647   1.5740   1.5758   1.5880   1.6060   1.6271   1.6353   1.6704
  1.6867   1.6918   1.7041   1.7506   1.7647   1.7847   1.7960   1.8144
  1.8173   1.8277   1.8462   1.8547   1.8728   1.9209   1.9254   1.9356
  1.9414   1.9542   1.9703   1.9947   2.0145   2.0356   2.0567   2.0585
  2.0762   2.1174   2.1344   2.1593   2.1992   2.2274   2.2467   2.2510
  2.2546   2.2599   2.2739   2.2778   2.2985   2.3101   2.3192   2.3254
  2.3492   2.3701   2.4067   2.4131   2.4253   2.4400   2.4532   2.4666
  2.4748   2.5038   2.5163   2.5299   2.5518   2.5593   2.5797   2.5917
  2.6067   2.6238   2.6611   2.6700   2.6902   2.6958   2.7036   2.7079
  2.7355   2.7487   2.7534   2.7552   2.7772   2.8015   2.8234   2.8310
  2.8361   2.8634   2.8923   2.9661   2.9889   3.0620   3.0811   3.0879
  3.1035   3.1157   3.1363   3.1422   3.1975   3.2243   3.2557   3.2858
  3.3468   3.3918   3.4158   3.5038   3.5469   3.6268   3.6660   3.7303
  3.7854   3.8664   3.9163   4.0125   4.0522   4.1277   4.3324   4.8004
  4.8172   9.7553   9.7813   9.7917   9.8088   9.8395   9.8611  23.3450
 23.5367  23.8124  23.8351  23.8536  23.9141  23.9390  23.9802  24.0267
 24.0695  24.0968  24.1421  25.7724  25.8160  25.8240  25.8561  25.9424
 25.9728  26.0988  26.1204  26.1505  26.2641  26.3331  26.3804  26.5002
 26.6223  26.6540  26.6859  26.7894  27.0384 215.7470 215.7750 215.7876
215.8083 215.8475 215.8723
 --------------------------------------------------------------

          Ground-State Mulliken Net Atomic Charges

     Atom                 Charge (a.u.)
  ----------------------------------------
      1 C                    -0.080344
      2 C                    -1.229982
      3 Cl                    0.594347
      4 C                     0.743072
      5 Cl                    0.598959
      6 C                    -0.208667
      7 Cl                    0.572820
      8 C                    -0.633938
      9 H                     0.237509
     10 C                    -0.581835
     11 Cl                    0.449577
     12 C                     0.002706
     13 C                    -1.134463
     14 Cl                    0.438862
     15 C                    -0.166747
     16 H                     0.211254
     17 C                    -0.707604
     18 H                     0.190475
     19 C                     0.596625
     20 Cl                    0.484689
     21 C                    -0.584591
     22 H                     0.207275
  ----------------------------------------
  Sum of atomic charges =     0.000000

 -----------------------------------------------------------------
                    Cartesian Multipole Moments
 -----------------------------------------------------------------
    Charge (ESU x 10^10)
                 0.0000
    Dipole Moment (Debye)
         X       0.3856      Y      -0.4646      Z      -0.9977
       Tot       1.1662
    Quadrupole Moments (Debye-Ang)
        XX    -136.3826     XY      -3.4655     YY    -146.4849
        XZ      -1.4742     YZ       2.0547     ZZ    -148.4633
    Octopole Moments (Debye-Ang^2)
       XXX    -110.9182    XXY     -35.5486    XYY     -48.5656
       YYY     -28.2126    XXZ     -30.3504    XYZ      13.5899
       YYZ      -6.9811    XZZ     -39.9823    YZZ     -16.3130
       ZZZ     -17.7174
    Hexadecapole Moments (Debye-Ang^3)
      XXXX   -4548.6929   XXXY    -228.8582   XXYY   -1069.9933
      XYYY    -161.7238   YYYY   -1573.2359   XXXZ    1121.3159
      XXYZ      55.5358   XYYZ     412.1453   YYYZ     -21.7623
      XXZZ   -1413.0903   XYZZ     -74.6146   YYZZ    -915.5020
      XZZZ    1227.6007   YZZZ      37.7359   ZZZZ   -3904.9682
 -----------------------------------------------------------------
 Calculating analytic gradient of the SCF energy
 Gradient of SCF Energy
            1           2           3           4           5           6
    1   0.0000427   0.0000622   0.0000023  -0.0000441  -0.0000160   0.0000386
    2   0.0000180  -0.0000488   0.0000778  -0.0000026   0.0000105   0.0000331
    3   0.0000784  -0.0000515   0.0000035  -0.0000046   0.0000156   0.0000572
            7           8           9          10          11          12
    1   0.0000211   0.0000170   0.0000015  -0.0000188   0.0000023  -0.0000512
    2   0.0000171  -0.0000107  -0.0000019   0.0000119  -0.0000027   0.0000403
    3   0.0000360  -0.0000006   0.0000254   0.0000145   0.0000004  -0.0000406
           13          14          15          16          17          18
    1   0.0000517  -0.0000102  -0.0000302  -0.0000021  -0.0000109  -0.0000124
    2  -0.0000650   0.0000293  -0.0000176  -0.0000017   0.0000086  -0.0000108
    3  -0.0000094  -0.0000082   0.0000028  -0.0000049  -0.0000221  -0.0000194
           19          20          21          22
    1   0.0000094  -0.0000241  -0.0000138  -0.0000153
    2  -0.0000209  -0.0000138  -0.0000470  -0.0000033
    3  -0.0000236  -0.0000291  -0.0000038  -0.0000159
 Max gradient component =       7.836E-05
 RMS gradient           =       2.955E-05
 Gradient time:  CPU 261.02 s  wall 261.05 s
 Geometry Optimization Parameters
   NAtoms,    NIC,     NZ,  NCons,   NDum,   NFix, NCnnct, MaxDiis
       22     163      22       0       0       0       0       0

 Cartesian Hessian Update
 Hessian updated using BFGS update


** GEOMETRY OPTIMIZATION IN DELOCALIZED INTERNAL COORDINATES **
   Searching for a Minimum

   Optimization Cycle:  15

                       Coordinates (Angstroms)
     ATOM                X               Y               Z
      1  C         0.0169671861   -0.0180085266    0.0204703201
      2  C        -0.0279910121    0.4282596887    1.3501098247
      3  Cl        1.4562624883    0.9369772372    2.1114857443
      4  C        -1.2279086101    0.4695748651    2.0761955263
      5  Cl       -1.2569982204    1.0251592571    3.7205848103
      6  C        -2.4064146678    0.0517296247    1.4465517881
      7  Cl       -3.9348039577    0.0730575229    2.2864300256
      8  C        -2.3894007779   -0.3919130672    0.1308653218
      9  H        -3.3060502858   -0.7112503681   -0.3439465259
     10  C        -1.1885916383   -0.4214981272   -0.5637187091
     11  Cl       -1.2144334408   -0.9912649881   -2.2202899873
     12  C         1.2963676235   -0.0510146277   -0.7462938622
     13  C         2.1280686961   -1.1752800613   -0.7514849683
     14  Cl        1.6908746303   -2.5995534765    0.1754512761
     15  C         3.3099563429   -1.1938739629   -1.4858828010
     16  H         3.9355113271   -2.0769612542   -1.4730402719
     17  C         3.6808270818   -0.0813745943   -2.2327853506
     18  H         4.5973105539   -0.0873779868   -2.8082882181
     19  C         2.8581458436    1.0403165163   -2.2314623657
     20  Cl        3.3170814844    2.4514969241   -3.1703153999
     21  C         1.6778632710    1.0630593162   -1.4998660706
     22  H         1.0487903489    1.9437253354   -1.5121786686
   Point Group: c1    Number of degrees of freedom:    60


   Energy is  -3221.133495965

 Hessian updated using BFGS update

 60 Hessian modes will be used to form the next step
  Hessian Eigenvalues:
     0.001437    0.013182    0.018447    0.019322    0.020941    0.021574
     0.023385    0.023723    0.023843    0.023869    0.024087    0.024094
     0.024116    0.024123    0.024135    0.024140    0.024148    0.025100
     0.027252    0.090667    0.159945    0.160011    0.160028    0.160310
     0.195359    0.224722    0.233020    0.235520    0.236802    0.243245
     0.247701    0.249961    0.250020    0.251132    0.254591    0.279607
     0.289137    0.297778    0.301008    0.301378    0.301599    0.305051
     0.314232    0.354166    0.356665    0.356685    0.356694    0.368130
     0.418897    0.427231    0.429699    0.459149    0.460911    0.470094
     0.474437    0.477527    0.479103    0.482710    0.493741    0.542998

 Minimum search - taking simple RFO step
 Searching for Lamda that Minimizes Along All modes
 Value Taken    Lamda =   0.00000000
 Step Taken.  Stepsize is  0.006481

                             Maximum     Tolerance    Cnvgd?
         Gradient           0.000116      0.000300     YES
         Displacement       0.004309      0.001200      NO
         Energy change     -0.000001      0.000001      NO


 New Cartesian Coordinates Obtained by Inverse Iteration

 Displacement from previous Coordinates is:  0.013136
 ----------------------------------------------------------------
             Standard Nuclear Orientation (Angstroms)
    I     Atom           X                Y                Z
 ----------------------------------------------------------------
    1      C       0.0168256230    -0.0191446699     0.0203193053
    2      C      -0.0279080027     0.4273528841     1.3499458243
    3      Cl      1.4570825091     0.9333507731     2.1116973942
    4      C      -1.2277581395     0.4701082385     2.0758688093
    5      Cl     -1.2560669621     1.0267066957     3.7199000606
    6      C      -2.4065904179     0.0529330556     1.4462193604
    7      Cl     -3.9351342020     0.0757469483     2.2857650433
    8      C      -2.3897239556    -0.3914802356     0.1307983688
    9      H      -3.3065373861    -0.7105374120    -0.3438937220
   10      C      -1.1888831128    -0.4222340489    -0.5637343688
   11      Cl     -1.2149649323    -0.9930299921    -2.2199147338
   12      C       1.2962840546    -0.0519114398    -0.7463281842
   13      C       2.1285777376    -1.1756174369    -0.7515575168
   14      Cl      1.6922015570    -2.6002533862     0.1752333434
   15      C       3.3105698700    -1.1934342490    -1.4858594208
   16      H       3.9365631757    -2.0762145361    -1.4731150100
   17      C       3.6808877153    -0.0806456204    -2.2325608069
   18      H       4.5974294725    -0.0860659029    -2.8079758230
   19      C       2.8576059870     1.0406338773    -2.2311283105
   20      Cl      3.3160531323     2.4522506156    -3.1695574829
   21      C       1.6772379495     1.0625769222    -1.4996835844
   22      H       1.0476825942     1.9428941664    -1.5118471075
 ----------------------------------------------------------------
 Nuclear Repulsion Energy =        2050.46392287 hartrees
 There are       89 alpha and       89 beta electrons
 Applying Cartesian multipole field
    Component          Value
    ---------          -----
     (2,0,0)        1.00000E-11
     (0,2,0)        2.00000E-11
     (0,0,2)       -3.00000E-11
 Nucleus-field energy     =    -0.0000000301 hartrees
 Requested basis set is 6-311++G(d,p)
 There are 170 shells and 472 basis functions
 A cutoff of  1.0D-15 yielded  10966 shell pairs
 There are     92629 function pairs (     99600 Cartesian)
 Smallest overlap matrix eigenvalue = 1.53E-07
 Linear dependence detected in AO basis
 Number of orthogonalized atomic orbitals = 468
 Maximum deviation from orthogonality = 4.325E-10
 Guess from superposition of atomic densities
 Warning:  Energy on first SCF cycle will be non-variational
 SAD guess density has 178.000000 electrons

 -----------------------------------------------------------------------
  General SCF calculation program by
  Eric Jon Sundstrom, Paul Horn, Yuezhi Mao, Dmitri Zuev, Alec White,
  David Stuck, Shaama M.S., Shane Yost, Joonho Lee, David Small,
  Daniel Levine, Susi Lehtola, Hugh Burton, Evgeny Epifanovsky,
  Bang C. Huynh
 -----------------------------------------------------------------------
 Exchange:     0.2000 Hartree-Fock + 0.0800 Slater + 0.7200 B88
 Correlation:  0.1900 VWN1RPA + 0.8100 LYP
 Using SG-1 standard quadrature grid
 A restricted SCF calculation will be
 performed using DIIS
 SCF converges when DIIS error is below 1.0e-08
 ---------------------------------------
  Cycle       Energy         DIIS error
 ---------------------------------------
    1   -3225.3455881664      2.82e-02  
    2   -3221.0068861964      2.13e-03  
    3   -3220.9416472668      2.55e-03  
    4   -3221.1257899434      5.08e-04  
    5   -3221.1316514831      2.53e-04  
    6   -3221.1332400684      9.55e-05  
    7   -3221.1334788182      2.48e-05  
    8   -3221.1334923555      1.16e-05  
    9   -3221.1334960563      2.87e-06  
   10   -3221.1334962750      9.77e-07  
   11   -3221.1334963004      2.03e-07  
   12   -3221.1334963014      9.51e-08  
   13   -3221.1334963015      2.77e-08  
   14   -3221.1334963016      8.80e-09  Convergence criterion met
 ---------------------------------------
 SCF time:   CPU 727.72s  wall 728.00s 
 SCF   energy in the final basis set =    -3221.1334963016
 Total energy in the final basis set =    -3221.1334963016

 --------------------------------------------------------------

                    Orbital Energies (a.u.)
 --------------------------------------------------------------

 Alpha MOs
 -- Occupied --
********-101.5797-101.5790-101.5776-101.5702-101.5691 -10.2823 -10.2799
-10.2793 -10.2755 -10.2629 -10.2605 -10.2403 -10.2313 -10.2237 -10.2150
-10.2138 -10.2133  -9.4950  -9.4943  -9.4938  -9.4923  -9.4849  -9.4836
 -7.2599  -7.2592  -7.2587  -7.2570  -7.2499  -7.2495  -7.2491  -7.2491
 -7.2487  -7.2484  -7.2483  -7.2478  -7.2471  -7.2466  -7.2396  -7.2393
 -7.2384  -7.2381  -0.9621  -0.9308  -0.9107  -0.9061  -0.8930  -0.8739
 -0.8443  -0.8384  -0.8101  -0.7655  -0.7529  -0.7388  -0.6676  -0.6434
 -0.6356  -0.6103  -0.5509  -0.5494  -0.5285  -0.5194  -0.4978  -0.4846
 -0.4711  -0.4673  -0.4593  -0.4572  -0.4375  -0.4356  -0.4197  -0.4050
 -0.4014  -0.3984  -0.3891  -0.3822  -0.3588  -0.3572  -0.3466  -0.3412
 -0.3358  -0.3325  -0.3311  -0.3289  -0.3225  -0.2910  -0.2796  -0.2695
 -0.2624
 -- Virtual --
 -0.0629  -0.0599  -0.0531  -0.0476  -0.0453  -0.0147  -0.0071  -0.0004
  0.0029   0.0040   0.0102   0.0134   0.0219   0.0258   0.0290   0.0393
  0.0444   0.0504   0.0531   0.0562   0.0608   0.0643   0.0699   0.0702
  0.0791   0.0856   0.0869   0.0887   0.0948   0.0958   0.1001   0.1026
  0.1054   0.1069   0.1102   0.1155   0.1169   0.1190   0.1225   0.1239
  0.1262   0.1282   0.1305   0.1330   0.1372   0.1386   0.1403   0.1469
  0.1484   0.1574   0.1598   0.1617   0.1675   0.1696   0.1754   0.1819
  0.1852   0.1878   0.1919   0.1969   0.2009   0.2026   0.2127   0.2154
  0.2175   0.2257   0.2274   0.2318   0.2326   0.2408   0.2410   0.2465
  0.2504   0.2531   0.2553   0.2586   0.2624   0.2658   0.2684   0.2724
  0.2736   0.2778   0.2791   0.2850   0.2915   0.2924   0.2943   0.2995
  0.3064   0.3139   0.3205   0.3251   0.3289   0.3335   0.3468   0.3621
  0.3641   0.3922   0.4134   0.4272   0.4337   0.4413   0.4426   0.4500
  0.4516   0.4555   0.4579   0.4650   0.4699   0.4823   0.4868   0.4901
  0.4960   0.5014   0.5045   0.5132   0.5217   0.5278   0.5361   0.5444
  0.5574   0.5659   0.5738   0.5753   0.5787   0.5836   0.5927   0.5975
  0.6046   0.6062   0.6118   0.6265   0.6299   0.6342   0.6363   0.6415
  0.6477   0.6546   0.6779   0.6809   0.6817   0.6909   0.6938   0.7069
  0.7194   0.7304   0.7393   0.7701   0.7904   0.7923   0.8189   0.8208
  0.8274   0.8310   0.8382   0.8398   0.8408   0.8443   0.8474   0.8507
  0.8529   0.8586   0.8592   0.8621   0.8649   0.8671   0.8700   0.8764
  0.8901   0.8941   0.9001   0.9043   0.9071   0.9170   0.9255   0.9296
  0.9380   0.9435   0.9481   0.9490   0.9547   0.9590   0.9641   0.9733
  0.9756   0.9868   0.9939   0.9964   1.0138   1.0268   1.0277   1.0403
  1.0424   1.0540   1.0614   1.1004   1.1230   1.1535   1.1575   1.1708
  1.1970   1.2153   1.2295   1.2355   1.2457   1.2486   1.2599   1.2669
  1.2787   1.2851   1.2965   1.3072   1.3166   1.3242   1.3532   1.3646
  1.3782   1.4096   1.4440   1.4744   1.4760   1.4958   1.5044   1.5517
  1.5647   1.5740   1.5758   1.5880   1.6060   1.6270   1.6352   1.6704
  1.6868   1.6918   1.7040   1.7507   1.7646   1.7847   1.7960   1.8145
  1.8173   1.8277   1.8461   1.8547   1.8728   1.9209   1.9254   1.9356
  1.9414   1.9542   1.9703   1.9947   2.0144   2.0356   2.0566   2.0585
  2.0763   2.1174   2.1344   2.1593   2.1992   2.2274   2.2467   2.2510
  2.2546   2.2600   2.2739   2.2778   2.2985   2.3100   2.3192   2.3255
  2.3492   2.3702   2.4067   2.4131   2.4253   2.4400   2.4532   2.4665
  2.4748   2.5038   2.5163   2.5300   2.5518   2.5593   2.5797   2.5917
  2.6067   2.6237   2.6611   2.6700   2.6902   2.6958   2.7036   2.7079
  2.7355   2.7487   2.7535   2.7552   2.7773   2.8015   2.8234   2.8309
  2.8361   2.8635   2.8923   2.9661   2.9889   3.0620   3.0811   3.0879
  3.1034   3.1157   3.1363   3.1423   3.1975   3.2244   3.2557   3.2858
  3.3468   3.3917   3.4158   3.5039   3.5469   3.6267   3.6660   3.7302
  3.7855   3.8665   3.9163   4.0124   4.0522   4.1277   4.3323   4.8004
  4.8172   9.7554   9.7813   9.7917   9.8088   9.8395   9.8612  23.3450
 23.5368  23.8123  23.8352  23.8536  23.9142  23.9391  23.9802  24.0267
 24.0695  24.0968  24.1421  25.7724  25.8160  25.8240  25.8561  25.9423
 25.9729  26.0986  26.1204  26.1507  26.2641  26.3332  26.3804  26.5001
 26.6223  26.6539  26.6861  26.7894  27.0383 215.7471 215.7750 215.7876
215.8083 215.8475 215.8723
 --------------------------------------------------------------

          Ground-State Mulliken Net Atomic Charges

     Atom                 Charge (a.u.)
  ----------------------------------------
      1 C                    -0.080568
      2 C                    -1.233651
      3 Cl                    0.594646
      4 C                     0.744549
      5 Cl                    0.598794
      6 C                    -0.207349
      7 Cl                    0.572774
      8 C                    -0.633938
      9 H                     0.237513
     10 C                    -0.580223
     11 Cl                    0.449645
     12 C                     0.000082
     13 C                    -1.130539
     14 Cl                    0.438913
     15 C                    -0.166628
     16 H                     0.211216
     17 C                    -0.706667
     18 H                     0.190456
     19 C                     0.597279
     20 Cl                    0.484595
     21 C                    -0.588198
     22 H                     0.207298
  ----------------------------------------
  Sum of atomic charges =     0.000000

 -----------------------------------------------------------------
                    Cartesian Multipole Moments
 -----------------------------------------------------------------
    Charge (ESU x 10^10)
                -0.0000
    Dipole Moment (Debye)
         X       0.3856      Y      -0.4640      Z      -0.9976
       Tot       1.1658
    Quadrupole Moments (Debye-Ang)
        XX    -136.3762     XY      -3.4631     YY    -146.4910
        XZ      -1.4749     YZ       2.0527     ZZ    -148.4616
    Octopole Moments (Debye-Ang^2)
       XXX    -110.9168    XXY     -35.5184    XYY     -48.5919
       YYY     -28.1627    XXZ     -30.3594    XYZ      13.5782
       YYZ      -6.9687    XZZ     -39.9779    YZZ     -16.2903
       ZZZ     -17.7045
    Hexadecapole Moments (Debye-Ang^3)
      XXXX   -4548.6757   XXXY    -228.0971   XXYY   -1070.1984
      XYYY    -160.9804   YYYY   -1573.7869   XXXZ    1120.6265
      XXYZ      55.3828   XYYZ     411.9380   YYYZ     -22.0507
      XXZZ   -1412.9129   XYZZ     -74.3531   YYZZ    -915.3658
      XZZZ    1227.0295   YZZZ      37.4820   ZZZZ   -3903.7692
 -----------------------------------------------------------------
 Calculating analytic gradient of the SCF energy
 Gradient of SCF Energy
            1           2           3           4           5           6
    1   0.0000275  -0.0000016   0.0000067   0.0000109   0.0000403   0.0000111
    2   0.0000021   0.0000071   0.0000319   0.0000092   0.0000241   0.0000211
    3   0.0000199  -0.0000029   0.0000043   0.0000038   0.0000064   0.0000348
            7           8           9          10          11          12
    1   0.0000094   0.0000073   0.0000010  -0.0000153  -0.0000016  -0.0000156
    2   0.0000050  -0.0000040  -0.0000044  -0.0000005  -0.0000086  -0.0000199
    3   0.0000151  -0.0000001   0.0000242   0.0000121   0.0000120   0.0000002
           13          14          15          16          17          18
    1   0.0000204  -0.0000025  -0.0000178  -0.0000052  -0.0000106  -0.0000128
    2  -0.0000173   0.0000218  -0.0000041  -0.0000050  -0.0000007  -0.0000114
    3  -0.0000005  -0.0000042  -0.0000009  -0.0000062  -0.0000207  -0.0000195
           19          20          21          22
    1  -0.0000017  -0.0000197  -0.0000170  -0.0000130
    2  -0.0000097  -0.0000149  -0.0000172  -0.0000047
    3  -0.0000251  -0.0000274  -0.0000102  -0.0000150
 Max gradient component =       4.026E-05
 RMS gradient           =       1.499E-05
 Gradient time:  CPU 264.90 s  wall 264.94 s
 Geometry Optimization Parameters
   NAtoms,    NIC,     NZ,  NCons,   NDum,   NFix, NCnnct, MaxDiis
       22     163      22       0       0       0       0       0

 Cartesian Hessian Update
 Hessian updated using BFGS update


** GEOMETRY OPTIMIZATION IN DELOCALIZED INTERNAL COORDINATES **
   Searching for a Minimum

   Optimization Cycle:  16

                       Coordinates (Angstroms)
     ATOM                X               Y               Z
      1  C         0.0168256230   -0.0191446699    0.0203193053
      2  C        -0.0279080027    0.4273528841    1.3499458243
      3  Cl        1.4570825091    0.9333507731    2.1116973942
      4  C        -1.2277581395    0.4701082385    2.0758688093
      5  Cl       -1.2560669621    1.0267066957    3.7199000606
      6  C        -2.4065904179    0.0529330556    1.4462193604
      7  Cl       -3.9351342020    0.0757469483    2.2857650433
      8  C        -2.3897239556   -0.3914802356    0.1307983688
      9  H        -3.3065373861   -0.7105374120   -0.3438937220
     10  C        -1.1888831128   -0.4222340489   -0.5637343688
     11  Cl       -1.2149649323   -0.9930299921   -2.2199147338
     12  C         1.2962840546   -0.0519114398   -0.7463281842
     13  C         2.1285777376   -1.1756174369   -0.7515575168
     14  Cl        1.6922015570   -2.6002533862    0.1752333434
     15  C         3.3105698700   -1.1934342490   -1.4858594208
     16  H         3.9365631757   -2.0762145361   -1.4731150100
     17  C         3.6808877153   -0.0806456204   -2.2325608069
     18  H         4.5974294725   -0.0860659029   -2.8079758230
     19  C         2.8576059870    1.0406338773   -2.2311283105
     20  Cl        3.3160531323    2.4522506156   -3.1695574829
     21  C         1.6772379495    1.0625769222   -1.4996835844
     22  H         1.0476825942    1.9428941664   -1.5118471075
   Point Group: c1    Number of degrees of freedom:    60


   Energy is  -3221.133496302

 Hessian updated using BFGS update

 60 Hessian modes will be used to form the next step
  Hessian Eigenvalues:
     0.001375    0.011957    0.018407    0.018656    0.020900    0.021600
     0.023367    0.023689    0.023842    0.023856    0.024089    0.024106
     0.024115    0.024119    0.024135    0.024147    0.024154    0.025222
     0.027035    0.090905    0.159994    0.160005    0.160026    0.160304
     0.192944    0.223837    0.226116    0.235290    0.236196    0.242713
     0.248056    0.249943    0.249991    0.251010    0.256913    0.287266
     0.292958    0.297078    0.301000    0.301420    0.301788    0.304506
     0.319336    0.354128    0.356666    0.356683    0.356700    0.367499
     0.418849    0.427403    0.430529    0.458041    0.461545    0.471395
     0.474440    0.477298    0.479104    0.483589    0.505487    0.540530

 Minimum search - taking simple RFO step
 Searching for Lamda that Minimizes Along All modes
 Value Taken    Lamda =   0.00000000
 Step Taken.  Stepsize is  0.003036

                             Maximum     Tolerance    Cnvgd?
         Gradient           0.000042      0.000300     YES
         Displacement       0.002419      0.001200      NO
         Energy change     -0.000000      0.000001     YES

 Final energy is   -3221.1334963015511     


 ******************************
 **  OPTIMIZATION CONVERGED  **
 ******************************

                       Coordinates (Angstroms)
     ATOM                X               Y               Z
      1  C         0.0168256230   -0.0191446699    0.0203193053
      2  C        -0.0279080027    0.4273528841    1.3499458243
      3  Cl        1.4570825091    0.9333507731    2.1116973942
      4  C        -1.2277581395    0.4701082385    2.0758688093
      5  Cl       -1.2560669621    1.0267066957    3.7199000606
      6  C        -2.4065904179    0.0529330556    1.4462193604
      7  Cl       -3.9351342020    0.0757469483    2.2857650433
      8  C        -2.3897239556   -0.3914802356    0.1307983688
      9  H        -3.3065373861   -0.7105374120   -0.3438937220
     10  C        -1.1888831128   -0.4222340489   -0.5637343688
     11  Cl       -1.2149649323   -0.9930299921   -2.2199147338
     12  C         1.2962840546   -0.0519114398   -0.7463281842
     13  C         2.1285777376   -1.1756174369   -0.7515575168
     14  Cl        1.6922015570   -2.6002533862    0.1752333434
     15  C         3.3105698700   -1.1934342490   -1.4858594208
     16  H         3.9365631757   -2.0762145361   -1.4731150100
     17  C         3.6808877153   -0.0806456204   -2.2325608069
     18  H         4.5974294725   -0.0860659029   -2.8079758230
     19  C         2.8576059870    1.0406338773   -2.2311283105
     20  Cl        3.3160531323    2.4522506156   -3.1695574829
     21  C         1.6772379495    1.0625769222   -1.4996835844
     22  H         1.0476825942    1.9428941664   -1.5118471075

Z-matrix Print:
$molecule
0 1
Cl
C  1 1.743989
C  2 1.403008 1 119.561413
C  3 1.400050 2 118.574191 1 -179.690355 0
C  4 1.388568 3 120.742568 2 -0.112043 0
H  5 1.080591 4 120.022620 3 -179.983412 0
C  5 1.387566 4 119.457547 3 0.063019 0
C  7 1.399047 5 122.038519 4 0.079588 0
C  8 1.491924 7 121.213477 5 -179.621087 0
C  9 1.398125 8 119.541355 7 88.770182 0
H  10 1.082334 9 119.730002 8 0.688052 0
C  10 1.388799 9 120.183859 8 -179.231961 0
C  12 1.391065 10 121.083787 9 0.051592 0
H  13 1.082211 12 120.385774 10 179.897695 0
C  13 1.390323 12 119.141188 10 -0.081490 0
H  15 1.082280 13 120.338612 12 179.995211 0
C  15 1.391626 13 119.958510 12 0.083000 0
Cl 3 1.735927 2 120.912723 1 0.283764 0
Cl 4 1.744077 3 121.168311 2 179.910112 0
Cl 7 1.751977 5 117.872690 4 179.890625 0
Cl 17 1.754695 15 118.654743 13 179.839483 0
Cl 12 1.755985 10 119.383775 9 -179.980741 0
$end


 --------------------------------------------------------------

                    Orbital Energies (a.u.)
 --------------------------------------------------------------

 Alpha MOs
 -- Occupied --
********-101.5797-101.5790-101.5776-101.5702-101.5691 -10.2823 -10.2799
-10.2793 -10.2755 -10.2629 -10.2605 -10.2403 -10.2313 -10.2237 -10.2150
-10.2138 -10.2133  -9.4950  -9.4943  -9.4938  -9.4923  -9.4849  -9.4836
 -7.2599  -7.2592  -7.2587  -7.2570  -7.2499  -7.2495  -7.2491  -7.2491
 -7.2487  -7.2484  -7.2483  -7.2478  -7.2471  -7.2466  -7.2396  -7.2393
 -7.2384  -7.2381  -0.9621  -0.9308  -0.9107  -0.9061  -0.8930  -0.8739
 -0.8443  -0.8384  -0.8101  -0.7655  -0.7529  -0.7388  -0.6676  -0.6434
 -0.6356  -0.6103  -0.5509  -0.5494  -0.5285  -0.5194  -0.4978  -0.4846
 -0.4711  -0.4673  -0.4593  -0.4572  -0.4375  -0.4356  -0.4197  -0.4050
 -0.4014  -0.3984  -0.3891  -0.3822  -0.3588  -0.3572  -0.3466  -0.3412
 -0.3358  -0.3325  -0.3311  -0.3289  -0.3225  -0.2910  -0.2796  -0.2695
 -0.2624
 -- Virtual --
 -0.0629  -0.0599  -0.0531  -0.0476  -0.0453  -0.0147  -0.0071  -0.0004
  0.0029   0.0040   0.0102   0.0134   0.0219   0.0258   0.0290   0.0393
  0.0444   0.0504   0.0531   0.0562   0.0608   0.0643   0.0699   0.0702
  0.0791   0.0856   0.0869   0.0887   0.0948   0.0958   0.1001   0.1026
  0.1054   0.1069   0.1102   0.1155   0.1169   0.1190   0.1225   0.1239
  0.1262   0.1282   0.1305   0.1330   0.1372   0.1386   0.1403   0.1469
  0.1484   0.1574   0.1598   0.1617   0.1675   0.1696   0.1754   0.1819
  0.1852   0.1878   0.1919   0.1969   0.2009   0.2026   0.2127   0.2154
  0.2175   0.2257   0.2274   0.2318   0.2326   0.2408   0.2410   0.2465
  0.2504   0.2531   0.2553   0.2586   0.2624   0.2658   0.2684   0.2724
  0.2736   0.2778   0.2791   0.2850   0.2915   0.2924   0.2943   0.2995
  0.3064   0.3139   0.3205   0.3251   0.3289   0.3335   0.3468   0.3621
  0.3641   0.3922   0.4134   0.4272   0.4337   0.4413   0.4426   0.4500
  0.4516   0.4555   0.4579   0.4650   0.4699   0.4823   0.4868   0.4901
  0.4960   0.5014   0.5045   0.5132   0.5217   0.5278   0.5361   0.5444
  0.5574   0.5659   0.5738   0.5753   0.5787   0.5836   0.5927   0.5975
  0.6046   0.6062   0.6118   0.6265   0.6299   0.6342   0.6363   0.6415
  0.6477   0.6546   0.6779   0.6809   0.6817   0.6909   0.6938   0.7069
  0.7194   0.7304   0.7393   0.7701   0.7904   0.7923   0.8189   0.8208
  0.8274   0.8310   0.8382   0.8398   0.8408   0.8443   0.8474   0.8507
  0.8529   0.8586   0.8592   0.8621   0.8649   0.8671   0.8700   0.8764
  0.8901   0.8941   0.9001   0.9043   0.9071   0.9170   0.9255   0.9296
  0.9380   0.9435   0.9481   0.9490   0.9547   0.9590   0.9641   0.9733
  0.9756   0.9868   0.9939   0.9964   1.0138   1.0268   1.0277   1.0403
  1.0424   1.0540   1.0614   1.1004   1.1230   1.1535   1.1575   1.1708
  1.1970   1.2153   1.2295   1.2355   1.2457   1.2486   1.2599   1.2669
  1.2787   1.2851   1.2965   1.3072   1.3166   1.3242   1.3532   1.3646
  1.3782   1.4096   1.4440   1.4744   1.4760   1.4958   1.5044   1.5517
  1.5647   1.5740   1.5758   1.5880   1.6060   1.6270   1.6352   1.6704
  1.6868   1.6918   1.7040   1.7507   1.7646   1.7847   1.7960   1.8145
  1.8173   1.8277   1.8461   1.8547   1.8728   1.9209   1.9254   1.9356
  1.9414   1.9542   1.9703   1.9947   2.0144   2.0356   2.0566   2.0585
  2.0763   2.1174   2.1344   2.1593   2.1992   2.2274   2.2467   2.2510
  2.2546   2.2600   2.2739   2.2778   2.2985   2.3100   2.3192   2.3255
  2.3492   2.3702   2.4067   2.4131   2.4253   2.4400   2.4532   2.4665
  2.4748   2.5038   2.5163   2.5300   2.5518   2.5593   2.5797   2.5917
  2.6067   2.6237   2.6611   2.6700   2.6902   2.6958   2.7036   2.7079
  2.7355   2.7487   2.7535   2.7552   2.7773   2.8015   2.8234   2.8309
  2.8361   2.8635   2.8923   2.9661   2.9889   3.0620   3.0811   3.0879
  3.1034   3.1157   3.1363   3.1423   3.1975   3.2244   3.2557   3.2858
  3.3468   3.3917   3.4158   3.5039   3.5469   3.6267   3.6660   3.7302
  3.7855   3.8665   3.9163   4.0124   4.0522   4.1277   4.3323   4.8004
  4.8172   9.7554   9.7813   9.7917   9.8088   9.8395   9.8612  23.3450
 23.5368  23.8123  23.8352  23.8536  23.9142  23.9391  23.9802  24.0267
 24.0695  24.0968  24.1421  25.7724  25.8160  25.8240  25.8561  25.9423
 25.9729  26.0986  26.1204  26.1507  26.2641  26.3332  26.3804  26.5001
 26.6223  26.6539  26.6861  26.7894  27.0383 215.7471 215.7750 215.7876
215.8083 215.8475 215.8723
 --------------------------------------------------------------

          Ground-State Mulliken Net Atomic Charges

     Atom                 Charge (a.u.)
  ----------------------------------------
      1 C                    -0.080568
      2 C                    -1.233651
      3 Cl                    0.594646
      4 C                     0.744549
      5 Cl                    0.598794
      6 C                    -0.207349
      7 Cl                    0.572774
      8 C                    -0.633938
      9 H                     0.237513
     10 C                    -0.580223
     11 Cl                    0.449645
     12 C                     0.000082
     13 C                    -1.130539
     14 Cl                    0.438913
     15 C                    -0.166628
     16 H                     0.211216
     17 C                    -0.706667
     18 H                     0.190456
     19 C                     0.597279
     20 Cl                    0.484595
     21 C                    -0.588198
     22 H                     0.207298
  ----------------------------------------
  Sum of atomic charges =     0.000000

 -----------------------------------------------------------------
                    Cartesian Multipole Moments
 -----------------------------------------------------------------
    Charge (ESU x 10^10)
                -0.0000
    Dipole Moment (Debye)
         X       0.3856      Y      -0.4640      Z      -0.9976
       Tot       1.1658
    Quadrupole Moments (Debye-Ang)
        XX    -136.3762     XY      -3.4631     YY    -146.4910
        XZ      -1.4749     YZ       2.0527     ZZ    -148.4616
    Octopole Moments (Debye-Ang^2)
       XXX    -110.9168    XXY     -35.5184    XYY     -48.5919
       YYY     -28.1627    XXZ     -30.3594    XYZ      13.5782
       YYZ      -6.9687    XZZ     -39.9779    YZZ     -16.2903
       ZZZ     -17.7045
    Hexadecapole Moments (Debye-Ang^3)
      XXXX   -4548.6757   XXXY    -228.0971   XXYY   -1070.1984
      XYYY    -160.9804   YYYY   -1573.7869   XXXZ    1120.6265
      XXYZ      55.3828   XYYZ     411.9380   YYYZ     -22.0507
      XXZZ   -1412.9129   XYZZ     -74.3531   YYZZ    -915.3658
      XZZZ    1227.0295   YZZZ      37.4820   ZZZZ   -3903.7692
 -----------------------------------------------------------------
Archival summary:
1\1\november\OPT\ProcedureUnspecified\BasisUnspecified\l6124\taweetha\SatJan1106:01:352020SatJan1106:01:352020\0\\#,OPT,ProcedureUnspecified,BasisUnspecified,\\0,1\Cl\C,1,1.74399\C,2,1.40301,1,119.561\C,3,1.40005,2,118.574,1,-179.69,0\C,4,1.38857,3,120.743,2,-0.112043,0\H,5,1.08059,4,120.023,3,-179.983,0\C,5,1.38757,4,119.458,3,0.063019,0\C,7,1.39905,5,122.039,4,0.0795875,0\C,8,1.49192,7,121.213,5,-179.621,0\C,9,1.39813,8,119.541,7,88.7702,0\H,10,1.08233,9,119.73,8,0.688052,0\C,10,1.3888,9,120.184,8,-179.232,0\C,12,1.39107,10,121.084,9,0.0515922,0\H,13,1.08221,12,120.386,10,179.898,0\C,13,1.39032,12,119.141,10,-0.0814903,0\H,15,1.08228,13,120.339,12,179.995,0\C,15,1.39163,13,119.959,12,0.0829997,0\Cl,3,1.73593,2,120.913,1,0.283764,0\Cl,4,1.74408,3,121.168,2,179.91,0\Cl,7,1.75198,5,117.873,4,179.891,0\Cl,17,1.75469,15,118.655,13,179.839,0\Cl,12,1.75599,10,119.384,9,-179.981,0\\\@

 Total job time:  16209.06s(wall), 16207.09s(cpu) 
 Sat Jan 11 06:01:35 2020

        *************************************************************
        *                                                           *
        *  Thank you very much for using Q-Chem.  Have a nice day.  *
        *                                                           *
        *************************************************************


 
User input: 2 of 2 
 
                  Welcome to Q-Chem
     A Quantum Leap Into The Future Of Chemistry


 Q-Chem 5.2 (devel), Q-Chem, Inc., Pleasanton, CA (2019)

 Yihan Shao,  Zhengting Gan,  E. Epifanovsky,  A. T. B. Gilbert,  M. Wormit,  
 J. Kussmann,  A. W. Lange,  A. Behn,  Jia Deng,  Xintian Feng,  D. Ghosh,  
 M. Goldey,  P. R. Horn,  L. D. Jacobson,  I. Kaliman,  T. Kus,  A. Landau,  
 Jie Liu,  E. I. Proynov,  R. M. Richard,  R. P. Steele,  E. J. Sundstrom,  
 H. L. Woodcock III,  P. M. Zimmerman,  D. Zuev,  B. Albrecht,  E. Alguire,  
 S. A. Baeppler,  D. Barton,  Z. Benda,  Y. A. Bernard,  E. J. Berquist,  
 K. B. Bravaya,  H. Burton,  D. Casanova,  Chun-Min Chang,  Yunqing Chen,  
 A. Chien,  K. D. Closser,  M. P. Coons,  S. Coriani,  S. Dasgupta,  
 A. L. Dempwolff,  M. Diedenhofen,  Hainam Do,  R. G. Edgar,  Po-Tung Fang,  
 S. Faraji,  S. Fatehi,  Qingguo Feng,  K. D. Fenk,  J. Fosso-Tande,  
 J. Gayvert,  Qinghui Ge,  A. Ghysels,  G. Gidofalvi,  J. Gomes,  
 J. Gonthier,  A. Gunina,  D. Hait,  M. W. D. Hanson-Heine,  
 P. H. P. Harbach,  A. W. Hauser,  M. F. Herbst,  J. E. Herr,  
 E. G. Hohenstein,  Z. C. Holden,  Kerwin Hui,  B. C. Huynh,  T.-C. Jagau,  
 Hyunjun Ji,  B. Kaduk,  K. Khistyaev,  Jaehoon Kim,  P. Klunzinger,  K. Koh,  
 D. Kosenkov,  L. Koulias,  T. Kowalczyk,  C. M. Krauter,  A. Kunitsa,  
 Ka Un Lao,  A. Laurent,  K. V. Lawler,  Joonho Lee,  D. Lefrancois,  
 S. Lehtola,  D. S. Levine,  Yi-Pei Li,  You-Sheng Lin,  Fenglai Liu,  
 E. Livshits,  A. Luenser,  P. Manohar,  E. Mansoor,  S. F. Manzer,  
 Shan-Ping Mao,  Yuezhi Mao,  N. Mardirossian,  A. V. Marenich,  
 T. Markovich,  L. A. Martinez-Martinez,  S. A. Maurer,  N. J. Mayhall,  
 S. C. McKenzie,  J.-M. Mewes,  P. Morgante,  A. F. Morrison,  
 J. W. Mullinax,  K. Nanda,  T. S. Nguyen-Beck,  R. Olivares-Amaya,  
 J. A. Parkhill,  Zheng Pei,  T. M. Perrine,  F. Plasser,  P. Pokhilko,  
 S. Prager,  A. Prociuk,  E. Ramos,  D. R. Rehn,  F. Rob,  M. Scheurer,  
 M. Schneider,  N. Sergueev,  S. M. Sharada,  S. Sharma,  D. W. Small,  
 T. Stauch,  T. Stein,  Yu-Chuan Su,  A. J. W. Thom,  A. Tkatchenko,  
 T. Tsuchimochi,  N. M. Tubman,  L. Vogt,  M. L. Vidal,  O. Vydrov,  
 M. A. Watson,  J. Wenzel,  M. de Wergifosse,  T. A. Wesolowski,  A. White,  
 J. Witte,  A. Yamada,  Jun Yang,  K. Yao,  S. Yeganeh,  S. R. Yost,  
 Zhi-Qiang You,  A. Zech,  Igor Ying Zhang,  Xing Zhang,  Yan Zhao,  
 Ying Zhu,  B. R. Brooks,  G. K. L. Chan,  C. J. Cramer,  M. S. Gordon,  
 W. J. Hehre,  A. Klamt,  M. W. Schmidt,  C. D. Sherrill,  D. G. Truhlar,  
 A. Aspuru-Guzik,  R. Baer,  A. T. Bell,  N. A. Besley,  Jeng-Da Chai,  
 A. E. DePrince, III,  R. A. DiStasio Jr.,  A. Dreuw,  B. D. Dunietz,  
 T. R. Furlani,  Chao-Ping Hsu,  Yousung Jung,  Jing Kong,  D. S. Lambrecht,  
 WanZhen Liang,  C. Ochsenfeld,  V. A. Rassolov,  L. V. Slipchenko,  
 J. E. Subotnik,  T. Van Voorhis,  J. M. Herbert,  A. I. Krylov,  
 P. M. W. Gill,  M. Head-Gordon

 Contributors to earlier versions of Q-Chem not listed above: 
 R. D. Adamson,  B. Austin,  J. Baker,  G. J. O. Beran,  K. Brandhorst,  
 S. T. Brown,  E. F. C. Byrd,  A. K. Chakraborty,  C.-L. Cheng,  
 Siu Hung Chien,  D. M. Chipman,  D. L. Crittenden,  H. Dachsel,  
 R. J. Doerksen,  A. D. Dutoi,  L. Fusti-Molnar,  W. A. Goddard III,  
 A. Golubeva-Zadorozhnaya,  S. R. Gwaltney,  G. Hawkins,  A. Heyden,  
 S. Hirata,  G. Kedziora,  F. J. Keil,  C. Kelley,  Jihan Kim,  R. A. King,  
 R. Z. Khaliullin,  P. P. Korambath,  W. Kurlancheek,  A. M. Lee,  M. S. Lee,  
 S. V. Levchenko,  Ching Yeh Lin,  D. Liotard,  R. C. Lochan,  I. Lotan,  
 P. E. Maslen,  N. Nair,  D. P. O'Neill,  D. Neuhauser,  E. Neuscamman,  
 C. M. Oana,  R. Olson,  B. Peters,  R. Peverati,  P. A. Pieniazek,  
 Y. M. Rhee,  J. Ritchie,  M. A. Rohrdanz,  E. Rosta,  N. J. Russ,  
 H. F. Schaefer III,  N. E. Schultz,  N. Shenvi,  A. C. Simmonett,  A. Sodt,  
 D. Stuck,  K. S. Thanthiriwatte,  V. Vanovschi,  Tao Wang,  A. Warshel,  
 C. F. Williams,  Q. Wu,  X. Xu,  W. Zhang

 Please cite Q-Chem as follows:
 Y. Shao et al., Mol. Phys. 113, 184-215 (2015)
 DOI: 10.1080/00268976.2014.952696

 Q-Chem 5.2.1 for Intel X86 EM64T Linux

 Parts of Q-Chem use Armadillo 8.300.2 (Tropical Shenanigans).
 http://arma.sourceforge.net/

 Q-Chem begins on Sat Jan 11 06:01:35 2020  

Host: 
0

     Scratch files written to /scratch/taweetham/qchem2991//
NAlpha2: 178
NElect   178
Mult     1
The previous job contains 0 fragments, simply inherited here

 Q-Chem warning in module libgen/rem_setup.C, line 2168:

 Setting Thresh to 1e-14


Checking the input file for inconsistencies... 	...done.

--------------------------------------------------------------
User input:
--------------------------------------------------------------

$MOLECULE
READ
$END

$REM
   JOB_TYPE 	FREQUENCY
   BASIS 	6-311++G**
   METHOD	B3LYP
   SCF_GUESS_ALWAYS     TRUE
   S2THRESH     15
   THRESH       15
   MEM_TOTAL    10000
$END

--------------------------------------------------------------
 ----------------------------------------------------------------
             Standard Nuclear Orientation (Angstroms)
    I     Atom           X                Y                Z
 ----------------------------------------------------------------
    1      C      -0.1722668761    -0.2503581118    -0.0419879102
    2      C      -1.0562964566     0.8387240691    -0.0012503697
    3      Cl     -0.4107556269     2.4272672158     0.3170322815
    4      C      -2.4355976825     0.6797313352    -0.2029481384
    5      Cl     -3.5080713188     2.0436048682    -0.1473489254
    6      C      -2.9323975658    -0.6056056766    -0.4504107504
    7      Cl     -4.6351734591    -0.8810237916    -0.7082918213
    8      C      -2.0786216517    -1.6996586376    -0.4976848784
    9      H      -2.4745780539    -2.6865621222    -0.6898227684
   10      C      -0.7185824815    -1.5131123699    -0.2956101495
   11      Cl      0.3201342818    -2.9224261134    -0.3613667408
   12      C       1.2942292361    -0.0696548499     0.1643404605
   13      C       1.8789261120    -0.1437418105     1.4324477013
   14      Cl      0.8830451092    -0.4396645783     2.8465211793
   15      C       3.2512673448     0.0114814493     1.6033494466
   16      H       3.6785410674    -0.0508854108     2.5957599538
   17      C       4.0663072387     0.2436743174     0.5011728537
   18      H       5.1347415644     0.3639631006     0.6242960156
   19      C       3.4907988282     0.3190726757    -0.7630137326
   20      Cl      4.5104126687     0.6132448505    -2.1620617162
   21      C       2.1217271749     0.1647908941    -0.9379466584
   22      H       1.6912779659     0.2243830533    -1.9292128185
 ----------------------------------------------------------------
 Molecular Point Group                 C1    NOp =  1
 Largest Abelian Subgroup              C1    NOp =  1
 Nuclear Repulsion Energy =        2050.46392287 hartrees
 There are       89 alpha and       89 beta electrons
 Requested basis set is 6-311++G(d,p)
 There are 170 shells and 472 basis functions

 Total QAlloc Memory Limit  10000 MB
 Mega-Array Size       188 MB
 MEM_STATIC part       192 MB
 A cutoff of  1.0D-15 yielded  10966 shell pairs
 There are     92629 function pairs (     99600 Cartesian)
 Smallest overlap matrix eigenvalue = 1.53E-07
 Linear dependence detected in AO basis
 Number of orthogonalized atomic orbitals = 468
 Maximum deviation from orthogonality = 3.094E-10
 Guess from superposition of atomic densities
 Warning:  Energy on first SCF cycle will be non-variational
 SAD guess density has 178.000000 electrons

 -----------------------------------------------------------------------
  General SCF calculation program by
  Eric Jon Sundstrom, Paul Horn, Yuezhi Mao, Dmitri Zuev, Alec White,
  David Stuck, Shaama M.S., Shane Yost, Joonho Lee, David Small,
  Daniel Levine, Susi Lehtola, Hugh Burton, Evgeny Epifanovsky,
  Bang C. Huynh
 -----------------------------------------------------------------------
 Exchange:     0.2000 Hartree-Fock + 0.0800 Slater + 0.7200 B88
 Correlation:  0.1900 VWN1RPA + 0.8100 LYP
 Using SG-1 standard quadrature grid
 A restricted SCF calculation will be
 performed using DIIS
 SCF converges when DIIS error is below 1.0e-08
 ---------------------------------------
  Cycle       Energy         DIIS error
 ---------------------------------------
    1   -3225.3453735008      2.82e-02  
    2   -3221.0066809697      2.13e-03  
    3   -3220.9414320239      2.55e-03  
    4   -3221.1255949517      5.08e-04  
    5   -3221.1314604796      2.53e-04  
    6   -3221.1330499118      9.55e-05  
    7   -3221.1332885519      2.48e-05  
    8   -3221.1333020820      1.16e-05  
    9   -3221.1333057849      2.87e-06  
   10   -3221.1333060031      9.78e-07  
   11   -3221.1333060287      2.03e-07  
   12   -3221.1333060295      9.51e-08  
   13   -3221.1333060297      2.77e-08  
   14   -3221.1333060297      8.82e-09  Convergence criterion met
 ---------------------------------------
 SCF time:   CPU 726.75s  wall 727.00s 
 SCF   energy in the final basis set =    -3221.1333060297
 Total energy in the final basis set =    -3221.1333060297

 --------------------------------------------------------------

                    Orbital Energies (a.u.)
 --------------------------------------------------------------

 Alpha MOs
 -- Occupied --
********-101.5797-101.5791-101.5775-101.5701-101.5691 -10.2823 -10.2799
-10.2793 -10.2755 -10.2629 -10.2605 -10.2403 -10.2313 -10.2237 -10.2150
-10.2138 -10.2133  -9.4950  -9.4943  -9.4938  -9.4922  -9.4849  -9.4836
 -7.2598  -7.2594  -7.2587  -7.2570  -7.2499  -7.2496  -7.2492  -7.2492
 -7.2487  -7.2484  -7.2482  -7.2478  -7.2471  -7.2464  -7.2397  -7.2392
 -7.2385  -7.2380  -0.9621  -0.9308  -0.9107  -0.9062  -0.8930  -0.8739
 -0.8443  -0.8384  -0.8101  -0.7655  -0.7529  -0.7388  -0.6676  -0.6434
 -0.6356  -0.6103  -0.5509  -0.5494  -0.5285  -0.5194  -0.4978  -0.4846
 -0.4712  -0.4673  -0.4593  -0.4572  -0.4375  -0.4356  -0.4197  -0.4050
 -0.4014  -0.3984  -0.3891  -0.3822  -0.3588  -0.3572  -0.3466  -0.3412
 -0.3358  -0.3325  -0.3310  -0.3289  -0.3225  -0.2910  -0.2796  -0.2695
 -0.2624
 -- Virtual --
 -0.0629  -0.0599  -0.0531  -0.0476  -0.0453  -0.0147  -0.0072  -0.0004
  0.0029   0.0040   0.0102   0.0134   0.0219   0.0258   0.0289   0.0395
  0.0442   0.0504   0.0530   0.0562   0.0609   0.0643   0.0698   0.0702
  0.0790   0.0855   0.0869   0.0887   0.0949   0.0958   0.1002   0.1026
  0.1053   0.1069   0.1102   0.1155   0.1170   0.1189   0.1225   0.1240
  0.1263   0.1282   0.1305   0.1332   0.1371   0.1386   0.1403   0.1471
  0.1486   0.1574   0.1598   0.1617   0.1674   0.1696   0.1755   0.1817
  0.1853   0.1878   0.1921   0.1967   0.2007   0.2030   0.2129   0.2156
  0.2177   0.2259   0.2275   0.2319   0.2325   0.2409   0.2414   0.2462
  0.2504   0.2531   0.2551   0.2586   0.2622   0.2658   0.2684   0.2724
  0.2735   0.2779   0.2790   0.2851   0.2916   0.2923   0.2943   0.2997
  0.3062   0.3137   0.3204   0.3250   0.3288   0.3334   0.3469   0.3625
  0.3640   0.3920   0.4133   0.4271   0.4337   0.4410   0.4425   0.4498
  0.4516   0.4554   0.4579   0.4651   0.4700   0.4822   0.4866   0.4900
  0.4958   0.5013   0.5046   0.5133   0.5216   0.5278   0.5361   0.5443
  0.5574   0.5659   0.5737   0.5753   0.5786   0.5835   0.5926   0.5974
  0.6046   0.6060   0.6118   0.6264   0.6299   0.6342   0.6364   0.6415
  0.6476   0.6547   0.6781   0.6809   0.6817   0.6908   0.6939   0.7069
  0.7194   0.7303   0.7393   0.7702   0.7904   0.7923   0.8187   0.8208
  0.8273   0.8309   0.8382   0.8398   0.8409   0.8443   0.8474   0.8508
  0.8528   0.8586   0.8593   0.8621   0.8649   0.8671   0.8701   0.8764
  0.8901   0.8941   0.9001   0.9043   0.9071   0.9170   0.9255   0.9296
  0.9380   0.9435   0.9481   0.9490   0.9548   0.9589   0.9641   0.9733
  0.9756   0.9868   0.9939   0.9965   1.0138   1.0268   1.0278   1.0404
  1.0425   1.0540   1.0614   1.1004   1.1230   1.1534   1.1575   1.1708
  1.1970   1.2154   1.2297   1.2355   1.2457   1.2486   1.2599   1.2669
  1.2788   1.2851   1.2965   1.3072   1.3166   1.3241   1.3531   1.3645
  1.3783   1.4097   1.4440   1.4744   1.4760   1.4958   1.5044   1.5517
  1.5648   1.5740   1.5758   1.5880   1.6060   1.6271   1.6352   1.6705
  1.6868   1.6918   1.7041   1.7507   1.7646   1.7847   1.7960   1.8144
  1.8173   1.8277   1.8461   1.8548   1.8728   1.9209   1.9254   1.9356
  1.9413   1.9542   1.9703   1.9947   2.0145   2.0356   2.0566   2.0585
  2.0763   2.1173   2.1344   2.1593   2.1992   2.2274   2.2466   2.2510
  2.2546   2.2600   2.2739   2.2777   2.2985   2.3100   2.3192   2.3255
  2.3492   2.3703   2.4067   2.4131   2.4253   2.4400   2.4532   2.4665
  2.4748   2.5039   2.5163   2.5299   2.5518   2.5593   2.5797   2.5917
  2.6067   2.6237   2.6611   2.6700   2.6902   2.6959   2.7037   2.7079
  2.7355   2.7487   2.7535   2.7552   2.7772   2.8015   2.8234   2.8310
  2.8361   2.8635   2.8923   2.9661   2.9889   3.0620   3.0812   3.0879
  3.1035   3.1157   3.1363   3.1422   3.1975   3.2244   3.2557   3.2858
  3.3468   3.3917   3.4159   3.5038   3.5469   3.6267   3.6660   3.7303
  3.7854   3.8665   3.9163   4.0124   4.0522   4.1277   4.3323   4.8004
  4.8171   9.7553   9.7814   9.7916   9.8088   9.8395   9.8612  23.3450
 23.5368  23.8123  23.8352  23.8536  23.9142  23.9391  23.9802  24.0268
 24.0695  24.0968  24.1421  25.7724  25.8162  25.8242  25.8562  25.9424
 25.9731  26.0985  26.1207  26.1508  26.2640  26.3334  26.3801  26.5000
 26.6224  26.6539  26.6860  26.7893  27.0382 215.7471 215.7750 215.7876
215.8083 215.8475 215.8723
 --------------------------------------------------------------

          Ground-State Mulliken Net Atomic Charges

     Atom                 Charge (a.u.)
  ----------------------------------------
      1 C                    -0.086739
      2 C                    -1.231888
      3 Cl                    0.591727
      4 C                     0.746876
      5 Cl                    0.598147
      6 C                    -0.210048
      7 Cl                    0.573305
      8 C                    -0.632003
      9 H                     0.237310
     10 C                    -0.570358
     11 Cl                    0.445534
     12 C                     0.028358
     13 C                    -1.146488
     14 Cl                    0.439285
     15 C                    -0.174790
     16 H                     0.211070
     17 C                    -0.703338
     18 H                     0.190448
     19 C                     0.600625
     20 Cl                    0.483504
     21 C                    -0.597892
     22 H                     0.207355
  ----------------------------------------
  Sum of atomic charges =     0.000000

 -----------------------------------------------------------------
                    Cartesian Multipole Moments
 -----------------------------------------------------------------
    Charge (ESU x 10^10)
                -0.0000
    Dipole Moment (Debye)
         X       0.9262      Y      -0.6808      Z       0.2021
       Tot       1.1672
    Quadrupole Moments (Debye-Ang)
        XX    -140.7544     XY       2.8942     YY    -145.5148
        XZ       6.3486     YZ       1.1010     ZZ    -145.0555
    Octopole Moments (Debye-Ang^2)
       XXX      19.0687    XXY      -3.4457    XYY     -17.5758
       YYY       3.7647    XXZ      33.2375    XYZ       0.0380
       YYZ      -1.4865    XZZ      -0.3536    YZZ       2.5422
       ZZZ       0.6702
    Hexadecapole Moments (Debye-Ang^3)
      XXXX   -6608.1968   XXXY      -4.4233   XXYY   -1442.7945
      XYYY     -19.8464   YYYY   -1872.8262   XXXZ     137.4842
      XXYZ      12.5656   XYYZ      -1.1607   YYYZ      13.7101
      XXZZ   -1359.6730   XYZZ      -0.2068   YYZZ    -579.1674
      XZZZ     -17.1283   YZZZ      -9.6848   ZZZZ   -1444.3427
 -----------------------------------------------------------------
 Calculating MO derivatives via CPSCF
    1     0    69    0.0182857  
    2     0    69    0.0055739  
    3     0    69    0.0006195  
    4     1    68    0.0000513  
    5    58    11    0.0000035  
    6    69     0    0.0000002  Converged
 Time for AOints: 1247.2 s (CPU) 1247.2 s (wall)
 ------------------------------------------------------------------------------
                     AOints        : Timing summary (seconds)
 ------------------------------------------------------------------------------
     job step          cpu (% of tot)      sys (% of tot)     wall (% of tot)
 ------------------------------------------------------------------------------
  AOints            0.1247E+04 ( 9.7)   0.7000E-05 ( 1.9)   0.1247E+04 ( 9.7)
 ------------------------------------------------------------------------------
   Grand Totals     0.1289E+05          0.3600E-03          0.1289E+05
 ------------------------------------------------------------------------------
 Polarizability Matrix (a.u.)
            1           2           3
    1-285.1428327  -1.5532851   4.9981580
    2  -1.5532851-192.4254895  -0.6863740
    3   4.9981580  -0.6863740-175.6741252
 Calculating analytic Hessian of the SCF energy

 Direct stationary perturbation theory relativistic correction:

 rels  =       4.761585884604
 relv  =     -18.369979674328
 rel2e =       5.064246130054
 E_rel =      -8.544147659670

 Hessian of the SCF Energy
            1           2           3           4           5           6
    1   0.6331508   0.0026340   0.0614931  -0.1882941   0.1211531  -0.0002255
    2   0.0026340   0.6031438   0.0631244   0.0615611  -0.2049804  -0.0125770
    3   0.0614931   0.0631244   0.1856626  -0.0083665  -0.0044821  -0.0596495
    4  -0.1882941   0.0615611  -0.0083665   0.5850753  -0.0438694   0.0553414
    5   0.1211531  -0.2049804  -0.0044821  -0.0438694   0.5038103   0.0500346
    6  -0.0002255  -0.0125770  -0.0596495   0.0553414   0.0500346   0.1302010
    7   0.0064595   0.0065143   0.0010829  -0.0558759  -0.0388986  -0.0096083
    8  -0.0125982  -0.0420538  -0.0086301  -0.0423233  -0.1398335  -0.0225283
    9  -0.0013698  -0.0059698   0.0034342  -0.0102841  -0.0225206  -0.0280910
   10  -0.0347092   0.0645162   0.0040381  -0.2829959  -0.0501985  -0.0372735
   11   0.0142868   0.0422592   0.0074298   0.0117532  -0.0973061  -0.0049258
   12  -0.0030142   0.0135479   0.0058910  -0.0278904  -0.0125745  -0.0606895
   13  -0.0020792  -0.0043760  -0.0013796  -0.0253917   0.0313477   0.0008961
   14  -0.0009140   0.0016696  -0.0004071   0.0106039  -0.0115596  -0.0008192
   15  -0.0008768  -0.0008053   0.0034134  -0.0021246   0.0020204   0.0025931
   16   0.0001847   0.0096843   0.0015339  -0.0104923  -0.0292239  -0.0061759
   17   0.0085101  -0.0668099  -0.0085188  -0.0883490   0.0180542  -0.0087006
   18   0.0011215  -0.0083683  -0.0010553  -0.0142676  -0.0016395   0.0013807
   19  -0.0019256  -0.0012904  -0.0000764   0.0028900  -0.0012937  -0.0003078
   20  -0.0003006   0.0011264   0.0002965   0.0027813  -0.0034958  -0.0007021
   21  -0.0001614   0.0001397  -0.0008774   0.0002592  -0.0012000   0.0035665
   22  -0.0094229  -0.0753357  -0.0129250  -0.0586737   0.0233529  -0.0037000
   23  -0.0314818   0.0177291  -0.0026421   0.0230657  -0.0086845   0.0017532
   24  -0.0066433  -0.0079315   0.0042593  -0.0042467   0.0016528  -0.0001928
   25  -0.0048880   0.0006271  -0.0012000  -0.0009619   0.0007584   0.0001176
   26   0.0001989   0.0014160  -0.0004872   0.0006015   0.0002503   0.0002679
   27  -0.0012409  -0.0004636   0.0048301   0.0001395   0.0002958  -0.0010086
   28  -0.1449111  -0.0438476  -0.0175504   0.0629038  -0.0123193   0.0048727
   29  -0.1021370  -0.2518270  -0.0417174   0.0465805  -0.0612975  -0.0043834
   30  -0.0263426  -0.0339432  -0.0683212   0.0132201  -0.0109458   0.0067268
   31   0.0016614   0.0032015   0.0000127  -0.0013011  -0.0011684  -0.0007724
   32   0.0245731  -0.0344229  -0.0021399  -0.0049168   0.0002884  -0.0010431
   33   0.0033836  -0.0050369   0.0036961  -0.0012515  -0.0007207   0.0034866
   34  -0.2119186  -0.0174628  -0.0202397  -0.0255894   0.0080501  -0.0016229
   35  -0.0167561  -0.0792873  -0.0026159   0.0227784   0.0078262   0.0046082
   36  -0.0195094  -0.0024684  -0.0805550  -0.0008487   0.0009061   0.0037958
   37  -0.0167154   0.0007283  -0.0290013  -0.0009269  -0.0033367  -0.0006443
   38  -0.0015872   0.0039673  -0.0033547   0.0001976  -0.0012038  -0.0019732
   39  -0.0120297  -0.0011144   0.0001458   0.0029990   0.0005786  -0.0008609
   40  -0.0018706   0.0004178  -0.0027447   0.0006440   0.0003466  -0.0009836
   41  -0.0001900  -0.0022896  -0.0005783   0.0006541  -0.0001655   0.0005885
   42   0.0025315   0.0001392  -0.0010759  -0.0007468  -0.0006257  -0.0009713
   43   0.0009166  -0.0003644  -0.0018197  -0.0003129  -0.0002104   0.0000867
   44  -0.0004943   0.0052909   0.0008538  -0.0008868  -0.0003455   0.0001737
   45  -0.0013952   0.0011399  -0.0047387  -0.0002897  -0.0011199  -0.0002263
   46  -0.0000414   0.0001329  -0.0012790  -0.0001265  -0.0003322  -0.0000712
   47  -0.0000396   0.0002088  -0.0001463  -0.0001121   0.0000932   0.0000937
   48   0.0001678   0.0000291   0.0001301  -0.0000362  -0.0000463   0.0000270
   49   0.0009150   0.0001388   0.0004799  -0.0001857  -0.0004480  -0.0000195
   50   0.0003151  -0.0010509   0.0002188   0.0002113   0.0001585  -0.0004110
   51  -0.0006382  -0.0000254  -0.0014500   0.0000584   0.0001222   0.0002819
   52  -0.0000869   0.0000612  -0.0000018   0.0000115  -0.0000450  -0.0000094
   53   0.0000712  -0.0005291  -0.0000763   0.0000683   0.0000569   0.0000206
   54   0.0000006  -0.0000748   0.0000910   0.0000183  -0.0000107  -0.0000133
   55   0.0009828  -0.0011117   0.0028490  -0.0002856  -0.0001111  -0.0003581
   56  -0.0012161   0.0066530   0.0012494  -0.0011390  -0.0005325   0.0007452
   57   0.0034952   0.0013466  -0.0020630  -0.0002139  -0.0001395  -0.0000144
   58  -0.0000119  -0.0001259   0.0012041  -0.0001205  -0.0005632  -0.0001167
   59   0.0000352   0.0000713   0.0002377  -0.0000671  -0.0001065  -0.0001829
   60  -0.0004475   0.0000052  -0.0004691   0.0000631   0.0004462   0.0000794
   61  -0.0285087  -0.0068612   0.0231575   0.0001609  -0.0032367   0.0003351
   62  -0.0047884   0.0034822   0.0027148   0.0001277  -0.0017852   0.0000021
   63   0.0030910  -0.0000003   0.0081140  -0.0021109  -0.0000142  -0.0004820
   64   0.0011063   0.0005559   0.0007317  -0.0001546   0.0002502   0.0002394
   65   0.0007269  -0.0037599  -0.0003285   0.0006796   0.0007532  -0.0000442
   66  -0.0014015  -0.0006910   0.0005923   0.0005762  -0.0000162   0.0000711
            7           8           9          10          11          12
    1   0.0064595  -0.0125982  -0.0013698  -0.0347092   0.0142868  -0.0030142
    2   0.0065143  -0.0420538  -0.0059698   0.0645162   0.0422592   0.0135479
    3   0.0010829  -0.0086301   0.0034342   0.0040381   0.0074298   0.0058910
    4  -0.0558759  -0.0423233  -0.0102841  -0.2829959   0.0117532  -0.0278904
    5  -0.0388986  -0.1398335  -0.0225206  -0.0501985  -0.0973061  -0.0125745
    6  -0.0096083  -0.0225283  -0.0280910  -0.0372735  -0.0049258  -0.0606895
    7   0.0772903   0.0599841   0.0170837  -0.0139536  -0.0322422  -0.0070019
    8   0.0599841   0.2030928   0.0361935  -0.0103767  -0.0227701  -0.0052338
    9   0.0170837   0.0361935   0.0194804  -0.0036186  -0.0079156   0.0017163
   10  -0.0139536  -0.0103767  -0.0036186   0.5580627   0.0300612   0.0631053
   11  -0.0322422  -0.0227701  -0.0079156   0.0300612   0.5472675   0.0674655
   12  -0.0070019  -0.0052338   0.0017163   0.0631053   0.0674655   0.1233410
   13  -0.0076246   0.0023164  -0.0006193  -0.0874477   0.0633604   0.0002604
   14  -0.0050963   0.0032884  -0.0000961   0.0631547  -0.1198464  -0.0060421
   15  -0.0016363   0.0008643  -0.0008896   0.0002760  -0.0061511  -0.0218097
   16  -0.0029882   0.0000677  -0.0008422  -0.1206092  -0.0950018  -0.0221850
   17   0.0041408   0.0032944   0.0003314  -0.0327306  -0.2654224  -0.0344099
   18  -0.0002711  -0.0000544   0.0036936  -0.0133763  -0.0423645  -0.0626353
   19  -0.0009838  -0.0007717  -0.0002419  -0.0304167  -0.0045033  -0.0049409
   20  -0.0013771  -0.0004683  -0.0002509  -0.0271651  -0.0043062  -0.0045098
   21  -0.0003255  -0.0001731   0.0000171  -0.0081804  -0.0016185   0.0017878
   22   0.0004974  -0.0013185  -0.0001271   0.0571877   0.0415779   0.0125671
   23  -0.0012666  -0.0021381  -0.0003193  -0.0083600  -0.0498773  -0.0091753
   24  -0.0000090  -0.0003693  -0.0009844   0.0053529  -0.0026253   0.0062759
   25   0.0000844  -0.0000426   0.0000116  -0.0019149   0.0021530  -0.0005861
   26   0.0000050   0.0000828   0.0000190   0.0029934  -0.0009623  -0.0004966
   27   0.0000150   0.0000391  -0.0000504  -0.0004902  -0.0006311   0.0049351
   28  -0.0018380   0.0050150   0.0001071  -0.0449176  -0.0346490  -0.0105087
   29   0.0015767   0.0024672   0.0001503  -0.0337076  -0.0262872  -0.0077348
   30  -0.0004667   0.0003476   0.0038245  -0.0099244  -0.0077805  -0.0036785
   31   0.0003269   0.0001756   0.0000317   0.0013196   0.0012887   0.0004129
   32   0.0003874  -0.0019792  -0.0002474   0.0004602   0.0001692   0.0001929
   33   0.0000684  -0.0002915   0.0000900   0.0002253   0.0002347  -0.0005653
   34  -0.0020889  -0.0027495  -0.0005288   0.0007838   0.0024223  -0.0000500
   35   0.0036420  -0.0022327  -0.0000727   0.0018360  -0.0029366  -0.0011218
   36   0.0005730  -0.0000382  -0.0023377  -0.0004395  -0.0007244   0.0054798
   37   0.0000959   0.0015813  -0.0006087  -0.0005738  -0.0001728   0.0008000
   38   0.0014308  -0.0005651   0.0010341  -0.0002574  -0.0001481   0.0000703
   39   0.0003619  -0.0005484  -0.0002344   0.0000746  -0.0001623  -0.0001001
   40  -0.0001027  -0.0002401  -0.0001519   0.0003629  -0.0001807   0.0001859
   41  -0.0000243   0.0003195   0.0000879  -0.0001237  -0.0001401  -0.0000947
   42   0.0000519   0.0000527   0.0002593   0.0001562   0.0000591  -0.0000074
   43   0.0003297  -0.0001462   0.0003700  -0.0000122  -0.0000195   0.0000351
   44  -0.0000553  -0.0000186  -0.0001110   0.0000242   0.0002405  -0.0000546
   45   0.0002230   0.0004522  -0.0000686  -0.0000553  -0.0001308   0.0002474
   46   0.0000495   0.0001375   0.0000000  -0.0000194  -0.0000342   0.0000644
   47   0.0000089  -0.0001069  -0.0000523  -0.0000054  -0.0000004   0.0000470
   48  -0.0000039   0.0000034  -0.0000003  -0.0000081   0.0000147  -0.0000207
   49  -0.0001738   0.0002496  -0.0000445   0.0000777   0.0000320  -0.0000205
   50  -0.0002360   0.0001192   0.0001018  -0.0000400  -0.0000901   0.0001254
   51  -0.0001229  -0.0000522   0.0002480  -0.0000195   0.0000683   0.0000078
   52   0.0000021   0.0000182   0.0000029   0.0000124  -0.0000188   0.0000070
   53   0.0000097  -0.0000414  -0.0000058  -0.0000044  -0.0000186   0.0000015
   54   0.0000002  -0.0000001   0.0000100  -0.0000000  -0.0000122   0.0000238
   55   0.0005899  -0.0000912  -0.0002700  -0.0002132   0.0002338  -0.0000023
   56   0.0000628   0.0000123  -0.0002589   0.0000385   0.0004036  -0.0004993
   57  -0.0000687  -0.0000761  -0.0003080   0.0001063  -0.0002912   0.0001405
   58   0.0000042   0.0001929   0.0000833   0.0000937  -0.0002343  -0.0000679
   59   0.0000160   0.0000186   0.0000383   0.0000264  -0.0000696   0.0000612
   60   0.0000346  -0.0001463  -0.0000349  -0.0000970   0.0002604   0.0000184
   61  -0.0001208   0.0010191   0.0010228   0.0000012  -0.0002339  -0.0011177
   62   0.0016436  -0.0002389  -0.0001632  -0.0001879  -0.0000630   0.0003954
   63   0.0000538   0.0002769   0.0002179   0.0000781  -0.0000101  -0.0002882
   64   0.0000209  -0.0000988  -0.0000064  -0.0001172   0.0001172  -0.0000513
   65  -0.0002257  -0.0002492   0.0000271   0.0000434  -0.0000866   0.0000431
   66  -0.0000343  -0.0000872   0.0000082   0.0000743  -0.0001939  -0.0000798
           13          14          15          16          17          18
    1  -0.0020792  -0.0009140  -0.0008768   0.0001847   0.0085101   0.0011215
    2  -0.0043760   0.0016696  -0.0008053   0.0096843  -0.0668099  -0.0083683
    3  -0.0013796  -0.0004071   0.0034134   0.0015339  -0.0085188  -0.0010553
    4  -0.0253917   0.0106039  -0.0021246  -0.0104923  -0.0883490  -0.0142676
    5   0.0313477  -0.0115596   0.0020204  -0.0292239   0.0180542  -0.0016395
    6   0.0008961  -0.0008192   0.0025931  -0.0061759  -0.0087006   0.0013807
    7  -0.0076246  -0.0050963  -0.0016363  -0.0029882   0.0041408  -0.0002711
    8   0.0023164   0.0032884   0.0008643   0.0000677   0.0032944  -0.0000544
    9  -0.0006193  -0.0000961  -0.0008896  -0.0008422   0.0003314   0.0036936
   10  -0.0874477   0.0631547   0.0002760  -0.1206092  -0.0327306  -0.0133763
   11   0.0633604  -0.1198464  -0.0061511  -0.0950018  -0.2654224  -0.0423645
   12   0.0002604  -0.0060421  -0.0218097  -0.0221850  -0.0344099  -0.0626353
   13   0.1241523  -0.0919007   0.0018104  -0.0027950   0.0051624   0.0000422
   14  -0.0919007   0.1696194   0.0110973   0.0271656  -0.0346883  -0.0018922
   15   0.0018104   0.0110973   0.0121967   0.0031073  -0.0046812   0.0025704
   16  -0.0027950   0.0271656   0.0031073   0.5079470  -0.0379573   0.0453648
   17   0.0051624  -0.0346883  -0.0046812  -0.0379573   0.6158344   0.0673219
   18   0.0000422  -0.0018922   0.0025704   0.0453648   0.0673219   0.1271007
   19   0.0017480  -0.0001131   0.0004101  -0.1536651  -0.0189078  -0.0195857
   20  -0.0068127  -0.0052340  -0.0014980  -0.0151631  -0.0410121  -0.0048219
   21  -0.0005818  -0.0006187  -0.0011296  -0.0190057  -0.0052258  -0.0249257
   22   0.0006442  -0.0055668  -0.0011833  -0.1798412   0.0707993  -0.0056065
   23  -0.0014406  -0.0015436  -0.0009199   0.1358021  -0.2580892  -0.0112129
   24  -0.0006212  -0.0014430   0.0033857   0.0038448  -0.0196604  -0.0590507
   25  -0.0000482   0.0013919   0.0001544   0.0088196   0.0192914   0.0035053
   26   0.0000305  -0.0007503  -0.0001416  -0.0097352  -0.0174304  -0.0041684
   27  -0.0000405   0.0000259   0.0002907  -0.0006761  -0.0004508   0.0028609
   28   0.0000746   0.0001336   0.0001175  -0.0456766   0.0746404   0.0042859
   29  -0.0001213   0.0005374   0.0001189   0.0152578   0.0450873   0.0076267
   30   0.0001313   0.0001405  -0.0006202  -0.0043783   0.0147260   0.0069847
   31  -0.0006977   0.0011014   0.0001027  -0.0009619  -0.0048113  -0.0013538
   32   0.0010514  -0.0012647  -0.0000232  -0.0012093   0.0020752  -0.0004711
   33   0.0000871   0.0000011  -0.0002471  -0.0008567  -0.0008131   0.0040137
   34   0.0000567  -0.0004505  -0.0001294  -0.0008367  -0.0000657  -0.0000356
   35   0.0014321  -0.0003262   0.0000977   0.0002468  -0.0012836  -0.0001136
   36   0.0000382  -0.0000382   0.0002345   0.0002799  -0.0000407  -0.0010747
   37  -0.0004076   0.0002141   0.0000480   0.0004738   0.0001703  -0.0002282
   38  -0.0000810   0.0000786   0.0000921   0.0000690   0.0002028   0.0001436
   39   0.0006215  -0.0004026   0.0000792  -0.0002688  -0.0001638   0.0000744
   40   0.0000911  -0.0000071  -0.0000069  -0.0000140  -0.0000252   0.0001025
   41   0.0000701  -0.0000137   0.0000025  -0.0000133   0.0001034  -0.0000007
   42  -0.0002218   0.0001656  -0.0000431   0.0000438   0.0000631   0.0000886
   43   0.0000857  -0.0000164  -0.0000230  -0.0000268  -0.0000341   0.0000212
   44  -0.0001125   0.0000072  -0.0000060  -0.0000327   0.0000285  -0.0000004
   45  -0.0001152   0.0000929   0.0000065   0.0000711   0.0000813  -0.0000766
   46  -0.0000446   0.0000372   0.0000052   0.0000411   0.0000251  -0.0000128
   47   0.0000057  -0.0000029  -0.0000114   0.0000069  -0.0000136  -0.0000135
   48  -0.0000077   0.0000026   0.0000015   0.0000161   0.0000001   0.0000060
   49  -0.0001753   0.0001033  -0.0000030   0.0001857   0.0000711   0.0000397
   50   0.0000362   0.0000381   0.0000159   0.0000499  -0.0000333   0.0000111
   51   0.0000967  -0.0000694  -0.0000230  -0.0001100  -0.0000527   0.0000104
   52  -0.0000073   0.0000096  -0.0000001   0.0000162   0.0000070  -0.0000053
   53   0.0000118  -0.0000149  -0.0000038   0.0000002   0.0000115  -0.0000004
   54  -0.0000040   0.0000035  -0.0000051   0.0000077   0.0000094  -0.0000240
   55   0.0002277  -0.0001603   0.0000402  -0.0003122  -0.0001443  -0.0000571
   56  -0.0001133  -0.0000583  -0.0000004  -0.0001330   0.0000560   0.0000082
   57  -0.0003604   0.0002778   0.0000043   0.0005124   0.0001958  -0.0000022
   58  -0.0001808   0.0001675  -0.0000115   0.0002863   0.0001177   0.0000639
   59  -0.0000511   0.0000568  -0.0000070   0.0000788  -0.0000002  -0.0000005
   60   0.0002043  -0.0001757   0.0000111  -0.0003157  -0.0001352  -0.0000566
   61  -0.0002141   0.0001879  -0.0000746   0.0003562   0.0001344   0.0002392
   62   0.0000867   0.0000995  -0.0000627   0.0000522   0.0000694   0.0000147
   63  -0.0002105   0.0001500  -0.0000206  -0.0000474   0.0000729   0.0001204
   64   0.0000337  -0.0000449  -0.0000024  -0.0000956  -0.0000465   0.0000114
   65   0.0000984  -0.0000921   0.0000027  -0.0000093  -0.0000350  -0.0000044
   66  -0.0000264   0.0000473   0.0000009   0.0000833   0.0000497  -0.0000003
           19          20          21          22          23          24
    1  -0.0019256  -0.0003006  -0.0001614  -0.0094229  -0.0314818  -0.0066433
    2  -0.0012904   0.0011264   0.0001397  -0.0753357   0.0177291  -0.0079315
    3  -0.0000764   0.0002965  -0.0008774  -0.0129250  -0.0026421   0.0042593
    4   0.0028900   0.0027813   0.0002592  -0.0586737   0.0230657  -0.0042467
    5  -0.0012937  -0.0034958  -0.0012000   0.0233529  -0.0086845   0.0016528
    6  -0.0003078  -0.0007021   0.0035665  -0.0037000   0.0017532  -0.0001928
    7  -0.0009838  -0.0013771  -0.0003255   0.0004974  -0.0012666  -0.0000090
    8  -0.0007717  -0.0004683  -0.0001731  -0.0013185  -0.0021381  -0.0003693
    9  -0.0002419  -0.0002509   0.0000171  -0.0001271  -0.0003193  -0.0009844
   10  -0.0304167  -0.0271651  -0.0081804   0.0571877  -0.0083600   0.0053529
   11  -0.0045033  -0.0043062  -0.0016185   0.0415779  -0.0498773  -0.0026253
   12  -0.0049409  -0.0045098   0.0017878   0.0125671  -0.0091753   0.0062759
   13   0.0017480  -0.0068127  -0.0005818   0.0006442  -0.0014406  -0.0006212
   14  -0.0001131  -0.0052340  -0.0006187  -0.0055668  -0.0015436  -0.0014430
   15   0.0004101  -0.0014980  -0.0011296  -0.0011833  -0.0009199   0.0033857
   16  -0.1536651  -0.0151631  -0.0190057  -0.1798412   0.1358021   0.0038448
   17  -0.0189078  -0.0410121  -0.0052258   0.0707993  -0.2580892  -0.0196604
   18  -0.0195857  -0.0048219  -0.0249257  -0.0056065  -0.0112129  -0.0590507
   19   0.2240949   0.0262376   0.0310337  -0.0444754  -0.0027719  -0.0066843
   20   0.0262376   0.0483057   0.0088930   0.0198386   0.0061678   0.0028037
   21   0.0310337   0.0088930   0.0158044  -0.0034032  -0.0001520   0.0041009
   22  -0.0444754   0.0198386  -0.0034032   0.6700561   0.0226001   0.0738673
   23  -0.0027719   0.0061678  -0.0001520   0.0226001   0.7273293   0.0897353
   24  -0.0066843   0.0028037   0.0041009   0.0738673   0.0897353   0.1418876
   25   0.0004110   0.0011158   0.0005562  -0.0925388  -0.0983623  -0.0216595
   26  -0.0009299   0.0011519   0.0003740  -0.0982411  -0.2986608  -0.0505102
   27   0.0002874   0.0006528  -0.0026487  -0.0216020  -0.0504574  -0.0431643
   28   0.0042391   0.0002983  -0.0000342  -0.3168972  -0.0736120  -0.0436707
   29   0.0036976  -0.0022446  -0.0005168  -0.0094556  -0.1175223  -0.0096737
   30   0.0004421  -0.0009060   0.0044423  -0.0352313  -0.0176589  -0.0663099
   31  -0.0015538   0.0006127  -0.0001142  -0.0277120   0.0368149   0.0010464
   32   0.0007604  -0.0001191   0.0000648   0.0126151  -0.0102507  -0.0004112
   33  -0.0000866   0.0000450   0.0000735  -0.0021743   0.0025932   0.0046030
   34   0.0009240   0.0001421   0.0001571   0.0018589  -0.0002651  -0.0003710
   35   0.0000039   0.0001638   0.0000383  -0.0010612  -0.0046087  -0.0012675
   36   0.0001024   0.0000620  -0.0001345  -0.0008075  -0.0018849   0.0052324
   37  -0.0005529  -0.0000958  -0.0000729  -0.0007425  -0.0007129   0.0007088
   38  -0.0001371  -0.0000102  -0.0000326   0.0000032  -0.0002546  -0.0000324
   39   0.0004933   0.0000871   0.0000400   0.0003652   0.0008950  -0.0000041
   40  -0.0000286  -0.0000060  -0.0000141   0.0003026   0.0002900   0.0001355
   41   0.0000240   0.0000024   0.0000096   0.0001999  -0.0000188   0.0000590
   42  -0.0002409  -0.0000379  -0.0000290   0.0000900  -0.0003375  -0.0000151
   43   0.0000393   0.0000113   0.0000045   0.0000423   0.0000055   0.0000266
   44   0.0000563   0.0000006   0.0000194   0.0000064   0.0003112  -0.0000005
   45  -0.0002348  -0.0000427  -0.0000250  -0.0000883  -0.0000930   0.0002267
   46  -0.0000741  -0.0000115  -0.0000116  -0.0000372  -0.0000651   0.0000676
   47  -0.0000089  -0.0000051  -0.0000019  -0.0000049  -0.0000158  -0.0000053
   48  -0.0000024  -0.0000003  -0.0000003  -0.0000087  -0.0000249  -0.0000211
   49  -0.0001442  -0.0000240  -0.0000287  -0.0000139  -0.0002317  -0.0000250
   50  -0.0000611  -0.0000089  -0.0000210   0.0000393  -0.0000765  -0.0000821
   51   0.0001188   0.0000226   0.0000131   0.0000427   0.0000402   0.0000210
   52  -0.0000168  -0.0000031  -0.0000026   0.0000041   0.0000104   0.0000071
   53   0.0000007  -0.0000047   0.0000009   0.0000037  -0.0000353  -0.0000045
   54  -0.0000086  -0.0000024  -0.0000005  -0.0000005  -0.0000070   0.0000084
   55   0.0002901   0.0000622   0.0000497   0.0000353   0.0000085  -0.0001006
   56   0.0001181   0.0000271   0.0000206  -0.0000234   0.0002696   0.0003888
   57  -0.0004003  -0.0000750  -0.0000574  -0.0001752  -0.0001710   0.0001466
   58  -0.0003201  -0.0000604  -0.0000495  -0.0000518  -0.0000593  -0.0000845
   59  -0.0000807  -0.0000116  -0.0000156  -0.0000233  -0.0000003  -0.0000236
   60   0.0003310   0.0000635   0.0000544   0.0000780   0.0000734   0.0000513
   61  -0.0005745  -0.0001011  -0.0000847  -0.0001601   0.0000063  -0.0009057
   62  -0.0000494  -0.0000131   0.0000058   0.0000721   0.0002206  -0.0004343
   63  -0.0002942  -0.0000546  -0.0000616   0.0000192  -0.0001234  -0.0003882
   64   0.0000958   0.0000209   0.0000105  -0.0000555   0.0000228  -0.0000401
   65   0.0000203  -0.0000121   0.0000097  -0.0000723  -0.0002542  -0.0001648
   66  -0.0001143  -0.0000245  -0.0000102   0.0000012   0.0000872  -0.0000642
           25          26          27          28          29          30
    1  -0.0048880   0.0001989  -0.0012409  -0.1449111  -0.1021370  -0.0263426
    2   0.0006271   0.0014160  -0.0004636  -0.0438476  -0.2518270  -0.0339432
    3  -0.0012000  -0.0004872   0.0048301  -0.0175504  -0.0417174  -0.0683212
    4  -0.0009619   0.0006015   0.0001395   0.0629038   0.0465805   0.0132201
    5   0.0007584   0.0002503   0.0002958  -0.0123193  -0.0612975  -0.0109458
    6   0.0001176   0.0002679  -0.0010086   0.0048727  -0.0043834   0.0067268
    7   0.0000844   0.0000050   0.0000150  -0.0018380   0.0015767  -0.0004667
    8  -0.0000426   0.0000828   0.0000391   0.0050150   0.0024672   0.0003476
    9   0.0000116   0.0000190  -0.0000504   0.0001071   0.0001503   0.0038245
   10  -0.0019149   0.0029934  -0.0004902  -0.0449176  -0.0337076  -0.0099244
   11   0.0021530  -0.0009623  -0.0006311  -0.0346490  -0.0262872  -0.0077805
   12  -0.0005861  -0.0004966   0.0049351  -0.0105087  -0.0077348  -0.0036785
   13  -0.0000482   0.0000305  -0.0000405   0.0000746  -0.0001213   0.0001313
   14   0.0013919  -0.0007503   0.0000259   0.0001336   0.0005374   0.0001405
   15   0.0001544  -0.0001416   0.0002907   0.0001175   0.0001189  -0.0006202
   16   0.0088196  -0.0097352  -0.0006761  -0.0456766   0.0152578  -0.0043783
   17   0.0192914  -0.0174304  -0.0004508   0.0746404   0.0450873   0.0147260
   18   0.0035053  -0.0041684   0.0028609   0.0042859   0.0076267   0.0069847
   19   0.0004110  -0.0009299   0.0002874   0.0042391   0.0036976   0.0004421
   20   0.0011158   0.0011519   0.0006528   0.0002983  -0.0022446  -0.0009060
   21   0.0005562   0.0003740  -0.0026487  -0.0000342  -0.0005168   0.0044423
   22  -0.0925388  -0.0982411  -0.0216020  -0.3168972  -0.0094556  -0.0352313
   23  -0.0983623  -0.2986608  -0.0504574  -0.0736120  -0.1175223  -0.0176589
   24  -0.0216595  -0.0505102  -0.0431643  -0.0436707  -0.0096737  -0.0663099
   25   0.0980592   0.1024963   0.0242732  -0.0073662  -0.0276768  -0.0052451
   26   0.1024963   0.3136242   0.0547581   0.0013057   0.0001257  -0.0002468
   27   0.0242732   0.0547581   0.0339767  -0.0011329  -0.0040152   0.0022220
   28  -0.0073662   0.0013057  -0.0011329   0.5950273   0.0559334   0.0711068
   29  -0.0276768   0.0001257  -0.0040152   0.0559334   0.5266112   0.0663693
   30  -0.0052451  -0.0002468   0.0022220   0.0711068   0.0663693   0.1373860
   31   0.0006289   0.0011801   0.0005623  -0.0814103   0.0563897   0.0001014
   32  -0.0005736   0.0009727   0.0004041   0.0558897  -0.1141855  -0.0057700
   33   0.0003246   0.0006397  -0.0024897  -0.0004338  -0.0053463  -0.0237627
   34   0.0001414   0.0001494  -0.0000363  -0.0154617  -0.0142363  -0.0035663
   35  -0.0011653   0.0001621  -0.0001674  -0.0289740  -0.0002848  -0.0050406
   36  -0.0002691   0.0000068   0.0001932  -0.0072255  -0.0017119   0.0027660
   37  -0.0002534  -0.0000290   0.0000156  -0.0018773   0.0033754  -0.0001672
   38  -0.0000678   0.0000251  -0.0000825  -0.0009954  -0.0007354   0.0014882
   39   0.0002322   0.0000146   0.0001757   0.0029373   0.0000628  -0.0004215
   40   0.0000747  -0.0000060   0.0000258   0.0007727   0.0001736  -0.0007429
   41  -0.0000074  -0.0000009   0.0000263  -0.0001826  -0.0002169  -0.0004660
   42  -0.0000888   0.0000069  -0.0001173  -0.0010168   0.0006233  -0.0009161
   43  -0.0000088  -0.0000035   0.0000000  -0.0005743   0.0001204   0.0000699
   44   0.0000901  -0.0000107  -0.0000147   0.0009180  -0.0003201   0.0000492
   45  -0.0000503  -0.0000248  -0.0000171  -0.0004103   0.0009164   0.0000465
   46  -0.0000240  -0.0000034  -0.0000048  -0.0002473   0.0002537   0.0000219
   47  -0.0000025   0.0000016   0.0000068   0.0000298   0.0001954  -0.0000779
   48  -0.0000058   0.0000023   0.0000038  -0.0000364   0.0000750   0.0000071
   49  -0.0000583   0.0000215  -0.0000100  -0.0002975   0.0004732   0.0000235
   50  -0.0000412   0.0000052   0.0000055  -0.0002937   0.0001395   0.0001545
   51   0.0000205   0.0000112  -0.0000235   0.0000720  -0.0001815   0.0002601
   52   0.0000012   0.0000002   0.0000003   0.0000181   0.0000354   0.0000066
   53  -0.0000076  -0.0000002  -0.0000001  -0.0000854   0.0000591  -0.0000065
   54  -0.0000021  -0.0000001  -0.0000023  -0.0000063   0.0000267  -0.0000001
   55  -0.0000180  -0.0000318   0.0000068  -0.0006280   0.0000519  -0.0001688
   56   0.0001177  -0.0000261   0.0000149   0.0010665  -0.0001160  -0.0005566
   57  -0.0000439   0.0000103   0.0000266  -0.0000634   0.0002512  -0.0000593
   58  -0.0000402   0.0000019   0.0000013  -0.0003013   0.0005877  -0.0000024
   59  -0.0000086   0.0000033  -0.0000030  -0.0000047   0.0001152   0.0000951
   60   0.0000402  -0.0000037  -0.0000149   0.0002326  -0.0005045  -0.0000282
   61  -0.0001083   0.0000020  -0.0001007  -0.0008572   0.0032674   0.0010534
   62  -0.0000246   0.0000223   0.0000437   0.0006427  -0.0007592  -0.0002231
   63  -0.0000943  -0.0000281   0.0000183  -0.0019416  -0.0006670  -0.0006853
   64   0.0000085  -0.0000064   0.0000071   0.0002206  -0.0004359   0.0000573
   65  -0.0000613  -0.0000014   0.0000129  -0.0009188   0.0004563   0.0002485
   66   0.0000091  -0.0000031   0.0000037   0.0003041   0.0002300   0.0001315
           31          32          33          34          35          36
    1   0.0016614   0.0245731   0.0033836  -0.2119186  -0.0167561  -0.0195094
    2   0.0032015  -0.0344229  -0.0050369  -0.0174628  -0.0792873  -0.0024684
    3   0.0000127  -0.0021399   0.0036961  -0.0202397  -0.0026159  -0.0805550
    4  -0.0013011  -0.0049168  -0.0012515  -0.0255894   0.0227784  -0.0008487
    5  -0.0011684   0.0002884  -0.0007207   0.0080501   0.0078262   0.0009061
    6  -0.0007724  -0.0010431   0.0034866  -0.0016229   0.0046082   0.0037958
    7   0.0003269   0.0003874   0.0000684  -0.0020889   0.0036420   0.0005730
    8   0.0001756  -0.0019792  -0.0002915  -0.0027495  -0.0022327  -0.0000382
    9   0.0000317  -0.0002474   0.0000900  -0.0005288  -0.0000727  -0.0023377
   10   0.0013196   0.0004602   0.0002253   0.0007838   0.0018360  -0.0004395
   11   0.0012887   0.0001692   0.0002347   0.0024223  -0.0029366  -0.0007244
   12   0.0004129   0.0001929  -0.0005653  -0.0000500  -0.0011218   0.0054798
   13  -0.0006977   0.0010514   0.0000871   0.0000567   0.0014321   0.0000382
   14   0.0011014  -0.0012647   0.0000011  -0.0004505  -0.0003262  -0.0000382
   15   0.0001027  -0.0000232  -0.0002471  -0.0001294   0.0000977   0.0002345
   16  -0.0009619  -0.0012093  -0.0008567  -0.0008367   0.0002468   0.0002799
   17  -0.0048113   0.0020752  -0.0008131  -0.0000657  -0.0012836  -0.0000407
   18  -0.0013538  -0.0004711   0.0040137  -0.0000356  -0.0001136  -0.0010747
   19  -0.0015538   0.0007604  -0.0000866   0.0009240   0.0000039   0.0001024
   20   0.0006127  -0.0001191   0.0000450   0.0001421   0.0001638   0.0000620
   21  -0.0001142   0.0000648   0.0000735   0.0001571   0.0000383  -0.0001345
   22  -0.0277120   0.0126151  -0.0021743   0.0018589  -0.0010612  -0.0008075
   23   0.0368149  -0.0102507   0.0025932  -0.0002651  -0.0046087  -0.0018849
   24   0.0010464  -0.0004112   0.0046030  -0.0003710  -0.0012675   0.0052324
   25   0.0006289  -0.0005736   0.0003246   0.0001414  -0.0011653  -0.0002691
   26   0.0011801   0.0009727   0.0006397   0.0001494   0.0001621   0.0000068
   27   0.0005623   0.0004041  -0.0024897  -0.0000363  -0.0001674   0.0001932
   28  -0.0814103   0.0558897  -0.0004338  -0.0154617  -0.0289740  -0.0072255
   29   0.0563897  -0.1141855  -0.0053463  -0.0142363  -0.0002848  -0.0017119
   30   0.0001014  -0.0057700  -0.0237627  -0.0035663  -0.0050406   0.0027660
   31   0.1094571  -0.0900365   0.0003766  -0.0018450  -0.0030373  -0.0004117
   32  -0.0900365   0.1620589   0.0094357   0.0028668  -0.0017615   0.0000669
   33   0.0003766   0.0094357   0.0134105   0.0002360   0.0001079  -0.0023104
   34  -0.0018450   0.0028668   0.0002360   0.6306786   0.0601136   0.0079992
   35  -0.0030373  -0.0017615   0.0001079   0.0601136   0.1925687  -0.0499565
   36  -0.0004117   0.0000669  -0.0023104   0.0079992  -0.0499565   0.6194635
   37   0.0008548  -0.0009194  -0.0005522  -0.1486413  -0.0052899  -0.0480875
   38  -0.0009053  -0.0008901  -0.0011485   0.0020437  -0.0678243   0.0162526
   39   0.0000528   0.0005875  -0.0003303  -0.1093287   0.0081386  -0.2553955
   40  -0.0001058   0.0001369  -0.0000383   0.0020864  -0.0004396   0.0014334
   41  -0.0000809   0.0003242  -0.0000839  -0.0032676   0.0030802   0.0046774
   42   0.0000452  -0.0000244   0.0002613   0.0252407   0.0077517  -0.0337017
   43   0.0002252   0.0000665   0.0002991  -0.0139587   0.0061889  -0.0789996
   44   0.0000399   0.0000733   0.0001688   0.0007067   0.0114455  -0.0111647
   45   0.0003223  -0.0003418  -0.0001045  -0.0313887  -0.0051266   0.0188183
   46   0.0000746  -0.0000857  -0.0000353  -0.0051482  -0.0013735   0.0003478
   47   0.0000396  -0.0001355   0.0000164  -0.0012935   0.0049569   0.0004575
   48   0.0000026  -0.0000322   0.0000051  -0.0002089   0.0003928   0.0015040
   49  -0.0001091  -0.0002872  -0.0000760  -0.0003338  -0.0000671   0.0050645
   50   0.0001527   0.0001439  -0.0000934  -0.0001005  -0.0055484   0.0079612
   51  -0.0001151  -0.0000363   0.0001734   0.0055904   0.0080962  -0.0671569
   52   0.0000019  -0.0000080  -0.0000018   0.0005460   0.0001700   0.0002035
   53   0.0000047  -0.0000454  -0.0000073   0.0001333  -0.0009850   0.0000427
   54  -0.0000014  -0.0000119   0.0000060   0.0003943   0.0000717  -0.0011063
   55   0.0005934   0.0003875  -0.0002038  -0.0372740  -0.0145893   0.0742753
   56   0.0001240  -0.0000325   0.0001836  -0.0079514   0.0065383   0.0052605
   57  -0.0000815   0.0001119  -0.0001985   0.0184381  -0.0018913   0.0447590
   58   0.0000505  -0.0002268   0.0000252  -0.0021894  -0.0002270  -0.0050915
   59  -0.0000143  -0.0000584  -0.0000144  -0.0007619   0.0041471  -0.0003002
   60  -0.0000046   0.0001823   0.0000139  -0.0004667   0.0002839   0.0013115
   61   0.0005888  -0.0010473   0.0006148  -0.1814095  -0.0220689   0.0534722
   62  -0.0013485  -0.0008375   0.0001768  -0.0300142  -0.0670038   0.0280609
   63  -0.0002108  -0.0005331   0.0001582   0.1201238   0.0366313  -0.2425683
   64  -0.0000836   0.0001153   0.0000698   0.0096124  -0.0013534   0.0178743
   65   0.0002767  -0.0001226  -0.0000467   0.0020020   0.0031939   0.0045814
   66  -0.0000022   0.0000409   0.0000175  -0.0102163   0.0011606  -0.0172236
           37          38          39          40          41          42
    1  -0.0167154  -0.0015872  -0.0120297  -0.0018706  -0.0001900   0.0025315
    2   0.0007283   0.0039673  -0.0011144   0.0004178  -0.0022896   0.0001392
    3  -0.0290013  -0.0033547   0.0001458  -0.0027447  -0.0005783  -0.0010759
    4  -0.0009269   0.0001976   0.0029990   0.0006440   0.0006541  -0.0007468
    5  -0.0033367  -0.0012038   0.0005786   0.0003466  -0.0001655  -0.0006257
    6  -0.0006443  -0.0019732  -0.0008609  -0.0009836   0.0005885  -0.0009713
    7   0.0000959   0.0014308   0.0003619  -0.0001027  -0.0000243   0.0000519
    8   0.0015813  -0.0005651  -0.0005484  -0.0002401   0.0003195   0.0000527
    9  -0.0006087   0.0010341  -0.0002344  -0.0001519   0.0000879   0.0002593
   10  -0.0005738  -0.0002574   0.0000746   0.0003629  -0.0001237   0.0001562
   11  -0.0001728  -0.0001481  -0.0001623  -0.0001807  -0.0001401   0.0000591
   12   0.0008000   0.0000703  -0.0001001   0.0001859  -0.0000947  -0.0000074
   13  -0.0004076  -0.0000810   0.0006215   0.0000911   0.0000701  -0.0002218
   14   0.0002141   0.0000786  -0.0004026  -0.0000071  -0.0000137   0.0001656
   15   0.0000480   0.0000921   0.0000792  -0.0000069   0.0000025  -0.0000431
   16   0.0004738   0.0000690  -0.0002688  -0.0000140  -0.0000133   0.0000438
   17   0.0001703   0.0002028  -0.0001638  -0.0000252   0.0001034   0.0000631
   18  -0.0002282   0.0001436   0.0000744   0.0001025  -0.0000007   0.0000886
   19  -0.0005529  -0.0001371   0.0004933  -0.0000286   0.0000240  -0.0002409
   20  -0.0000958  -0.0000102   0.0000871  -0.0000060   0.0000024  -0.0000379
   21  -0.0000729  -0.0000326   0.0000400  -0.0000141   0.0000096  -0.0000290
   22  -0.0007425   0.0000032   0.0003652   0.0003026   0.0001999   0.0000900
   23  -0.0007129  -0.0002546   0.0008950   0.0002900  -0.0000188  -0.0003375
   24   0.0007088  -0.0000324  -0.0000041   0.0001355   0.0000590  -0.0000151
   25  -0.0002534  -0.0000678   0.0002322   0.0000747  -0.0000074  -0.0000888
   26  -0.0000290   0.0000251   0.0000146  -0.0000060  -0.0000009   0.0000069
   27   0.0000156  -0.0000825   0.0001757   0.0000258   0.0000263  -0.0001173
   28  -0.0018773  -0.0009954   0.0029373   0.0007727  -0.0001826  -0.0010168
   29   0.0033754  -0.0007354   0.0000628   0.0001736  -0.0002169   0.0006233
   30  -0.0001672   0.0014882  -0.0004215  -0.0007429  -0.0004660  -0.0009161
   31   0.0008548  -0.0009053   0.0000528  -0.0001058  -0.0000809   0.0000452
   32  -0.0009194  -0.0008901   0.0005875   0.0001369   0.0003242  -0.0000244
   33  -0.0005522  -0.0011485  -0.0003303  -0.0000383  -0.0000839   0.0002613
   34  -0.1486413   0.0020437  -0.1093287   0.0020864  -0.0032676   0.0252407
   35  -0.0052899  -0.0678243   0.0081386  -0.0004396   0.0030802   0.0077517
   36  -0.0480875   0.0162526  -0.2553955   0.0014334   0.0046774  -0.0337017
   37   0.5883188   0.0516342   0.0677655  -0.0755119  -0.0129176   0.0500777
   38   0.0516342   0.1375822  -0.0388302  -0.0130610  -0.0257035   0.0169680
   39   0.0677655  -0.0388302   0.5292990   0.0509331   0.0169356  -0.1108572
   40  -0.0755119  -0.0130610   0.0509331   0.1004809   0.0214108  -0.0833435
   41  -0.0129176  -0.0257035   0.0169356   0.0214108   0.0168921  -0.0281780
   42   0.0500777   0.0169680  -0.1108572  -0.0833435  -0.0281780   0.1584902
   43  -0.3102093  -0.0303701  -0.0069368  -0.0245705  -0.0049981   0.0111223
   44  -0.0227768  -0.0698555   0.0050892  -0.0080592   0.0029333   0.0032109
   45  -0.0716232  -0.0030297  -0.1172498   0.0368647   0.0065295  -0.0106365
   46  -0.0085909   0.0019082  -0.0286725   0.0009086   0.0004953  -0.0003960
   47  -0.0016754   0.0031005  -0.0031469   0.0003436  -0.0024544  -0.0005011
   48   0.0017395   0.0006712  -0.0009156   0.0010487  -0.0002827   0.0011842
   49  -0.0366141  -0.0082195   0.0193732  -0.0028978  -0.0009251   0.0001185
   50  -0.0146833   0.0084243  -0.0015177  -0.0002652   0.0041491   0.0002199
   51   0.0740850   0.0054825   0.0441967  -0.0055605  -0.0005056   0.0024928
   52   0.0008078  -0.0010858   0.0022786  -0.0006151  -0.0001103   0.0001787
   53  -0.0010888   0.0069717   0.0014325  -0.0002297   0.0000323   0.0000956
   54   0.0021007   0.0014234  -0.0026358   0.0012588   0.0002371  -0.0005420
   55  -0.0519074  -0.0010141  -0.0373371   0.0017170   0.0002318  -0.0001229
   56  -0.0008789  -0.0099064  -0.0026813   0.0001135   0.0000124  -0.0000724
   57  -0.0380837  -0.0027641  -0.0281951   0.0009767   0.0000548   0.0005748
   58   0.0012249   0.0000766   0.0007568  -0.0006587  -0.0001444   0.0011146
   59   0.0000274   0.0000233  -0.0000301  -0.0001451  -0.0006397   0.0002279
   60   0.0011150   0.0000142   0.0010812   0.0011519   0.0002380  -0.0013180
   61   0.0631423   0.0016542   0.0431745  -0.0009850   0.0000975  -0.0059958
   62   0.0081397   0.0106966   0.0136297  -0.0005333   0.0036498  -0.0001298
   63  -0.0122105   0.0064286  -0.0570921  -0.0005475   0.0005975  -0.0021044
   64  -0.0013858  -0.0012432   0.0021908  -0.0000815  -0.0001982   0.0014006
   65  -0.0013004   0.0060233   0.0011434  -0.0000350   0.0001442   0.0003229
   66   0.0028372   0.0011790  -0.0008020   0.0000181   0.0001464  -0.0010162
           43          44          45          46          47          48
    1   0.0009166  -0.0004943  -0.0013952  -0.0000414  -0.0000396   0.0001678
    2  -0.0003644   0.0052909   0.0011399   0.0001329   0.0002088   0.0000291
    3  -0.0018197   0.0008538  -0.0047387  -0.0012790  -0.0001463   0.0001301
    4  -0.0003129  -0.0008868  -0.0002897  -0.0001265  -0.0001121  -0.0000362
    5  -0.0002104  -0.0003455  -0.0011199  -0.0003322   0.0000932  -0.0000463
    6   0.0000867   0.0001737  -0.0002263  -0.0000712   0.0000937   0.0000270
    7   0.0003297  -0.0000553   0.0002230   0.0000495   0.0000089  -0.0000039
    8  -0.0001462  -0.0000186   0.0004522   0.0001375  -0.0001069   0.0000034
    9   0.0003700  -0.0001110  -0.0000686   0.0000000  -0.0000523  -0.0000003
   10  -0.0000122   0.0000242  -0.0000553  -0.0000194  -0.0000054  -0.0000081
   11  -0.0000195   0.0002405  -0.0001308  -0.0000342  -0.0000004   0.0000147
   12   0.0000351  -0.0000546   0.0002474   0.0000644   0.0000470  -0.0000207
   13   0.0000857  -0.0001125  -0.0001152  -0.0000446   0.0000057  -0.0000077
   14  -0.0000164   0.0000072   0.0000929   0.0000372  -0.0000029   0.0000026
   15  -0.0000230  -0.0000060   0.0000065   0.0000052  -0.0000114   0.0000015
   16  -0.0000268  -0.0000327   0.0000711   0.0000411   0.0000069   0.0000161
   17  -0.0000341   0.0000285   0.0000813   0.0000251  -0.0000136   0.0000001
   18   0.0000212  -0.0000004  -0.0000766  -0.0000128  -0.0000135   0.0000060
   19   0.0000393   0.0000563  -0.0002348  -0.0000741  -0.0000089  -0.0000024
   20   0.0000113   0.0000006  -0.0000427  -0.0000115  -0.0000051  -0.0000003
   21   0.0000045   0.0000194  -0.0000250  -0.0000116  -0.0000019  -0.0000003
   22   0.0000423   0.0000064  -0.0000883  -0.0000372  -0.0000049  -0.0000087
   23   0.0000055   0.0003112  -0.0000930  -0.0000651  -0.0000158  -0.0000249
   24   0.0000266  -0.0000005   0.0002267   0.0000676  -0.0000053  -0.0000211
   25  -0.0000088   0.0000901  -0.0000503  -0.0000240  -0.0000025  -0.0000058
   26  -0.0000035  -0.0000107  -0.0000248  -0.0000034   0.0000016   0.0000023
   27   0.0000000  -0.0000147  -0.0000171  -0.0000048   0.0000068   0.0000038
   28  -0.0005743   0.0009180  -0.0004103  -0.0002473   0.0000298  -0.0000364
   29   0.0001204  -0.0003201   0.0009164   0.0002537   0.0001954   0.0000750
   30   0.0000699   0.0000492   0.0000465   0.0000219  -0.0000779   0.0000071
   31   0.0002252   0.0000399   0.0003223   0.0000746   0.0000396   0.0000026
   32   0.0000665   0.0000733  -0.0003418  -0.0000857  -0.0001355  -0.0000322
   33   0.0002991   0.0001688  -0.0001045  -0.0000353   0.0000164   0.0000051
   34  -0.0139587   0.0007067  -0.0313887  -0.0051482  -0.0012935  -0.0002089
   35   0.0061889   0.0114455  -0.0051266  -0.0013735   0.0049569   0.0003928
   36  -0.0789996  -0.0111647   0.0188183   0.0003478   0.0004575   0.0015040
   37  -0.3102093  -0.0227768  -0.0716232  -0.0085909  -0.0016754   0.0017395
   38  -0.0303701  -0.0698555  -0.0030297   0.0019082   0.0031005   0.0006712
   39  -0.0069368   0.0050892  -0.1172498  -0.0286725  -0.0031469  -0.0009156
   40  -0.0245705  -0.0080592   0.0368647   0.0009086   0.0003436   0.0010487
   41  -0.0049981   0.0029333   0.0065295   0.0004953  -0.0024544  -0.0002827
   42   0.0111223   0.0032109  -0.0106365  -0.0003960  -0.0005011   0.0011842
   43   0.6566136   0.0627353   0.0344307  -0.1019114   0.0041873  -0.1067405
   44   0.0627353   0.1477041  -0.0660036   0.0039037  -0.0370157   0.0172752
   45   0.0344307  -0.0660036   0.7308790  -0.1040407   0.0176365  -0.2958860
   46  -0.1019114   0.0039037  -0.1040407   0.1053538  -0.0029139   0.1112013
   47   0.0041873  -0.0370157   0.0176365  -0.0029139   0.0265684  -0.0199042
   48  -0.1067405   0.0172752  -0.2958860   0.1112013  -0.0199042   0.3119729
   49  -0.1998452  -0.0329608   0.1316512   0.0110537   0.0021791  -0.0107789
   50  -0.0247863  -0.0701991   0.0397061  -0.0012588   0.0035442   0.0011127
   51   0.0635806   0.0311534  -0.2601101   0.0185445   0.0048128  -0.0171666
   52  -0.0123794  -0.0015841  -0.0037206   0.0007108   0.0006281   0.0001478
   53  -0.0050444   0.0030792  -0.0008185   0.0006842  -0.0042178  -0.0005929
   54   0.0256494   0.0028860   0.0066005  -0.0003827  -0.0006634   0.0008358
   55   0.0634299   0.0080714  -0.0116292  -0.0010079  -0.0013420   0.0028982
   56   0.0017507   0.0103487   0.0064360  -0.0013167   0.0066389   0.0012925
   57   0.0426296   0.0134173  -0.0568804   0.0026853   0.0012654  -0.0009034
   58  -0.0000696  -0.0004287  -0.0006505  -0.0001598  -0.0000346   0.0000028
   59   0.0002631   0.0038220   0.0005180  -0.0001704   0.0000677   0.0001320
   60  -0.0065819  -0.0002365  -0.0012533   0.0011626   0.0002782  -0.0010217
   61  -0.0571363  -0.0091005   0.0212852  -0.0008020  -0.0000598   0.0006536
   62  -0.0092769  -0.0065239   0.0032480  -0.0000749  -0.0010078  -0.0000731
   63   0.0222157   0.0033717  -0.0098913   0.0008481  -0.0000435   0.0003113
   64  -0.0006612  -0.0000618   0.0008503   0.0000426   0.0000636  -0.0000406
   65  -0.0000593  -0.0009952  -0.0000267   0.0000624  -0.0003998  -0.0000471
   66   0.0005603  -0.0000768   0.0003378  -0.0000420  -0.0000469  -0.0000530
           49          50          51          52          53          54
    1   0.0009150   0.0003151  -0.0006382  -0.0000869   0.0000712   0.0000006
    2   0.0001388  -0.0010509  -0.0000254   0.0000612  -0.0005291  -0.0000748
    3   0.0004799   0.0002188  -0.0014500  -0.0000018  -0.0000763   0.0000910
    4  -0.0001857   0.0002113   0.0000584   0.0000115   0.0000683   0.0000183
    5  -0.0004480   0.0001585   0.0001222  -0.0000450   0.0000569  -0.0000107
    6  -0.0000195  -0.0004110   0.0002819  -0.0000094   0.0000206  -0.0000133
    7  -0.0001738  -0.0002360  -0.0001229   0.0000021   0.0000097   0.0000002
    8   0.0002496   0.0001192  -0.0000522   0.0000182  -0.0000414  -0.0000001
    9  -0.0000445   0.0001018   0.0002480   0.0000029  -0.0000058   0.0000100
   10   0.0000777  -0.0000400  -0.0000195   0.0000124  -0.0000044  -0.0000000
   11   0.0000320  -0.0000901   0.0000683  -0.0000188  -0.0000186  -0.0000122
   12  -0.0000205   0.0001254   0.0000078   0.0000070   0.0000015   0.0000238
   13  -0.0001753   0.0000362   0.0000967  -0.0000073   0.0000118  -0.0000040
   14   0.0001033   0.0000381  -0.0000694   0.0000096  -0.0000149   0.0000035
   15  -0.0000030   0.0000159  -0.0000230  -0.0000001  -0.0000038  -0.0000051
   16   0.0001857   0.0000499  -0.0001100   0.0000162   0.0000002   0.0000077
   17   0.0000711  -0.0000333  -0.0000527   0.0000070   0.0000115   0.0000094
   18   0.0000397   0.0000111   0.0000104  -0.0000053  -0.0000004  -0.0000240
   19  -0.0001442  -0.0000611   0.0001188  -0.0000168   0.0000007  -0.0000086
   20  -0.0000240  -0.0000089   0.0000226  -0.0000031  -0.0000047  -0.0000024
   21  -0.0000287  -0.0000210   0.0000131  -0.0000026   0.0000009  -0.0000005
   22  -0.0000139   0.0000393   0.0000427   0.0000041   0.0000037  -0.0000005
   23  -0.0002317  -0.0000765   0.0000402   0.0000104  -0.0000353  -0.0000070
   24  -0.0000250  -0.0000821   0.0000210   0.0000071  -0.0000045   0.0000084
   25  -0.0000583  -0.0000412   0.0000205   0.0000012  -0.0000076  -0.0000021
   26   0.0000215   0.0000052   0.0000112   0.0000002  -0.0000002  -0.0000001
   27  -0.0000100   0.0000055  -0.0000235   0.0000003  -0.0000001  -0.0000023
   28  -0.0002975  -0.0002937   0.0000720   0.0000181  -0.0000854  -0.0000063
   29   0.0004732   0.0001395  -0.0001815   0.0000354   0.0000591   0.0000267
   30   0.0000235   0.0001545   0.0002601   0.0000066  -0.0000065  -0.0000001
   31  -0.0001091   0.0001527  -0.0001151   0.0000019   0.0000047  -0.0000014
   32  -0.0002872   0.0001439  -0.0000363  -0.0000080  -0.0000454  -0.0000119
   33  -0.0000760  -0.0000934   0.0001734  -0.0000018  -0.0000073   0.0000060
   34  -0.0003338  -0.0001005   0.0055904   0.0005460   0.0001333   0.0003943
   35  -0.0000671  -0.0055484   0.0080962   0.0001700  -0.0009850   0.0000717
   36   0.0050645   0.0079612  -0.0671569   0.0002035   0.0000427  -0.0011063
   37  -0.0366141  -0.0146833   0.0740850   0.0008078  -0.0010888   0.0021007
   38  -0.0082195   0.0084243   0.0054825  -0.0010858   0.0069717   0.0014234
   39   0.0193732  -0.0015177   0.0441967   0.0022786   0.0014325  -0.0026358
   40  -0.0028978  -0.0002652  -0.0055605  -0.0006151  -0.0002297   0.0012588
   41  -0.0009251   0.0041491  -0.0005056  -0.0001103   0.0000323   0.0002371
   42   0.0001185   0.0002199   0.0024928   0.0001787   0.0000956  -0.0005420
   43  -0.1998452  -0.0247863   0.0635806  -0.0123794  -0.0050444   0.0256494
   44  -0.0329608  -0.0701991   0.0311534  -0.0015841   0.0030792   0.0028860
   45   0.1316512   0.0397061  -0.2601101  -0.0037206  -0.0008185   0.0066005
   46   0.0110537  -0.0012588   0.0185445   0.0007108   0.0006842  -0.0003827
   47   0.0021791   0.0035442   0.0048128   0.0006281  -0.0042178  -0.0006634
   48  -0.0107789   0.0011127  -0.0171666   0.0001478  -0.0005929   0.0008358
   49   0.7413148   0.0757822   0.0128792  -0.3353873  -0.0337997  -0.0328098
   50   0.0757822   0.1479988  -0.0589177  -0.0336018  -0.0397228  -0.0012632
   51   0.0128792  -0.0589177   0.6484576  -0.0352318  -0.0015516  -0.0604540
   52  -0.3353873  -0.0336018  -0.0352318   0.3532126   0.0372187   0.0355791
   53  -0.0337997  -0.0397228  -0.0015516   0.0372187   0.0291533   0.0002503
   54  -0.0328098  -0.0012632  -0.0604540   0.0355791   0.0002503   0.0610387
   55  -0.1591730  -0.0051136  -0.0573586  -0.0089171   0.0018256  -0.0283510
   56   0.0021905  -0.0682933   0.0171557  -0.0017191   0.0031149  -0.0032255
   57  -0.1208467   0.0091818  -0.2746997   0.0020915   0.0005792   0.0000840
   58   0.0023349  -0.0005015   0.0018066   0.0013710   0.0005065  -0.0003801
   59  -0.0035994   0.0035855   0.0049746   0.0003807  -0.0023894  -0.0004860
   60   0.0281437   0.0083266  -0.0358670   0.0007123  -0.0003346   0.0010930
   61  -0.0148819   0.0058677  -0.0782106   0.0010036  -0.0003850  -0.0016606
   62   0.0007091   0.0114813  -0.0110389  -0.0002960   0.0053311   0.0010206
   63  -0.0328767  -0.0052594   0.0193301  -0.0023003   0.0009650  -0.0051170
   64  -0.0056044  -0.0014723   0.0004690  -0.0003095   0.0001064  -0.0014021
   65  -0.0013835   0.0052361   0.0004918  -0.0000677   0.0001946  -0.0001715
   66  -0.0002347   0.0004208   0.0014527   0.0000581   0.0000141   0.0001092
           55          56          57          58          59          60
    1   0.0009828  -0.0012161   0.0034952  -0.0000119   0.0000352  -0.0004475
    2  -0.0011117   0.0066530   0.0013466  -0.0001259   0.0000713   0.0000052
    3   0.0028490   0.0012494  -0.0020630   0.0012041   0.0002377  -0.0004691
    4  -0.0002856  -0.0011390  -0.0002139  -0.0001205  -0.0000671   0.0000631
    5  -0.0001111  -0.0005325  -0.0001395  -0.0005632  -0.0001065   0.0004462
    6  -0.0003581   0.0007452  -0.0000144  -0.0001167  -0.0001829   0.0000794
    7   0.0005899   0.0000628  -0.0000687   0.0000042   0.0000160   0.0000346
    8  -0.0000912   0.0000123  -0.0000761   0.0001929   0.0000186  -0.0001463
    9  -0.0002700  -0.0002589  -0.0003080   0.0000833   0.0000383  -0.0000349
   10  -0.0002132   0.0000385   0.0001063   0.0000937   0.0000264  -0.0000970
   11   0.0002338   0.0004036  -0.0002912  -0.0002343  -0.0000696   0.0002604
   12  -0.0000023  -0.0004993   0.0001405  -0.0000679   0.0000612   0.0000184
   13   0.0002277  -0.0001133  -0.0003604  -0.0001808  -0.0000511   0.0002043
   14  -0.0001603  -0.0000583   0.0002778   0.0001675   0.0000568  -0.0001757
   15   0.0000402  -0.0000004   0.0000043  -0.0000115  -0.0000070   0.0000111
   16  -0.0003122  -0.0001330   0.0005124   0.0002863   0.0000788  -0.0003157
   17  -0.0001443   0.0000560   0.0001958   0.0001177  -0.0000002  -0.0001352
   18  -0.0000571   0.0000082  -0.0000022   0.0000639  -0.0000005  -0.0000566
   19   0.0002901   0.0001181  -0.0004003  -0.0003201  -0.0000807   0.0003310
   20   0.0000622   0.0000271  -0.0000750  -0.0000604  -0.0000116   0.0000635
   21   0.0000497   0.0000206  -0.0000574  -0.0000495  -0.0000156   0.0000544
   22   0.0000353  -0.0000234  -0.0001752  -0.0000518  -0.0000233   0.0000780
   23   0.0000085   0.0002696  -0.0001710  -0.0000593  -0.0000003   0.0000734
   24  -0.0001006   0.0003888   0.0001466  -0.0000845  -0.0000236   0.0000513
   25  -0.0000180   0.0001177  -0.0000439  -0.0000402  -0.0000086   0.0000402
   26  -0.0000318  -0.0000261   0.0000103   0.0000019   0.0000033  -0.0000037
   27   0.0000068   0.0000149   0.0000266   0.0000013  -0.0000030  -0.0000149
   28  -0.0006280   0.0010665  -0.0000634  -0.0003013  -0.0000047   0.0002326
   29   0.0000519  -0.0001160   0.0002512   0.0005877   0.0001152  -0.0005045
   30  -0.0001688  -0.0005566  -0.0000593  -0.0000024   0.0000951  -0.0000282
   31   0.0005934   0.0001240  -0.0000815   0.0000505  -0.0000143  -0.0000046
   32   0.0003875  -0.0000325   0.0001119  -0.0002268  -0.0000584   0.0001823
   33  -0.0002038   0.0001836  -0.0001985   0.0000252  -0.0000144   0.0000139
   34  -0.0372740  -0.0079514   0.0184381  -0.0021894  -0.0007619  -0.0004667
   35  -0.0145893   0.0065383  -0.0018913  -0.0002270   0.0041471   0.0002839
   36   0.0742753   0.0052605   0.0447590  -0.0050915  -0.0003002   0.0013115
   37  -0.0519074  -0.0008789  -0.0380837   0.0012249   0.0000274   0.0011150
   38  -0.0010141  -0.0099064  -0.0027641   0.0000766   0.0000233   0.0000142
   39  -0.0373371  -0.0026813  -0.0281951   0.0007568  -0.0000301   0.0010812
   40   0.0017170   0.0001135   0.0009767  -0.0006587  -0.0001451   0.0011519
   41   0.0002318   0.0000124   0.0000548  -0.0001444  -0.0006397   0.0002380
   42  -0.0001229  -0.0000724   0.0005748   0.0011146   0.0002279  -0.0013180
   43   0.0634299   0.0017507   0.0426296  -0.0000696   0.0002631  -0.0065819
   44   0.0080714   0.0103487   0.0134173  -0.0004287   0.0038220  -0.0002365
   45  -0.0116292   0.0064360  -0.0568804  -0.0006505   0.0005180  -0.0012533
   46  -0.0010079  -0.0013167   0.0026853  -0.0001598  -0.0001704   0.0011626
   47  -0.0013420   0.0066389   0.0012654  -0.0000346   0.0000677   0.0002782
   48   0.0028982   0.0012925  -0.0009034   0.0000028   0.0001320  -0.0010217
   49  -0.1591730   0.0021905  -0.1208467   0.0023349  -0.0035994   0.0281437
   50  -0.0051136  -0.0682933   0.0091818  -0.0005015   0.0035855   0.0083266
   51  -0.0573586   0.0171557  -0.2746997   0.0018066   0.0049746  -0.0358670
   52  -0.0089171  -0.0017191   0.0020915   0.0013710   0.0003807   0.0007123
   53   0.0018256   0.0031149   0.0005792   0.0005065  -0.0023894  -0.0003346
   54  -0.0283510  -0.0032255   0.0000840  -0.0003801  -0.0004860   0.0010930
   55   0.5939251   0.0511750   0.0756418  -0.0781196  -0.0132114   0.0516206
   56   0.0511750   0.1362446  -0.0399664  -0.0132499  -0.0260840   0.0168697
   57   0.0756418  -0.0399664   0.5471877   0.0516956   0.0168554  -0.1101714
   58  -0.0781196  -0.0132499   0.0516956   0.1001240   0.0216653  -0.0868731
   59  -0.0132114  -0.0260840   0.0168554   0.0216653   0.0168390  -0.0279567
   60   0.0516206   0.0168697  -0.1101714  -0.0868731  -0.0279567   0.1548380
   61  -0.3160702  -0.0309368  -0.0092523  -0.0242325  -0.0048525   0.0102663
   62  -0.0235941  -0.0684884   0.0050254  -0.0078425   0.0031262   0.0029422
   63  -0.0731357  -0.0029981  -0.1187555   0.0357244   0.0061797  -0.0094342
   64  -0.0078679   0.0019208  -0.0286896   0.0009676   0.0004978  -0.0003687
   65  -0.0015342   0.0032182  -0.0031945   0.0003821  -0.0025163  -0.0004912
   66   0.0017159   0.0006351  -0.0006211   0.0008491  -0.0003003   0.0011177
           61          62          63          64          65          66
    1  -0.0285087  -0.0047884   0.0030910   0.0011063   0.0007269  -0.0014015
    2  -0.0068612   0.0034822  -0.0000003   0.0005559  -0.0037599  -0.0006910
    3   0.0231575   0.0027148   0.0081140   0.0007317  -0.0003285   0.0005923
    4   0.0001609   0.0001277  -0.0021109  -0.0001546   0.0006796   0.0005762
    5  -0.0032367  -0.0017852  -0.0000142   0.0002502   0.0007532  -0.0000162
    6   0.0003351   0.0000021  -0.0004820   0.0002394  -0.0000442   0.0000711
    7  -0.0001208   0.0016436   0.0000538   0.0000209  -0.0002257  -0.0000343
    8   0.0010191  -0.0002389   0.0002769  -0.0000988  -0.0002492  -0.0000872
    9   0.0010228  -0.0001632   0.0002179  -0.0000064   0.0000271   0.0000082
   10   0.0000012  -0.0001879   0.0000781  -0.0001172   0.0000434   0.0000743
   11  -0.0002339  -0.0000630  -0.0000101   0.0001172  -0.0000866  -0.0001939
   12  -0.0011177   0.0003954  -0.0002882  -0.0000513   0.0000431  -0.0000798
   13  -0.0002141   0.0000867  -0.0002105   0.0000337   0.0000984  -0.0000264
   14   0.0001879   0.0000995   0.0001500  -0.0000449  -0.0000921   0.0000473
   15  -0.0000746  -0.0000627  -0.0000206  -0.0000024   0.0000027   0.0000009
   16   0.0003562   0.0000522  -0.0000474  -0.0000956  -0.0000093   0.0000833
   17   0.0001344   0.0000694   0.0000729  -0.0000465  -0.0000350   0.0000497
   18   0.0002392   0.0000147   0.0001204   0.0000114  -0.0000044  -0.0000003
   19  -0.0005745  -0.0000494  -0.0002942   0.0000958   0.0000203  -0.0001143
   20  -0.0001011  -0.0000131  -0.0000546   0.0000209  -0.0000121  -0.0000245
   21  -0.0000847   0.0000058  -0.0000616   0.0000105   0.0000097  -0.0000102
   22  -0.0001601   0.0000721   0.0000192  -0.0000555  -0.0000723   0.0000012
   23   0.0000063   0.0002206  -0.0001234   0.0000228  -0.0002542   0.0000872
   24  -0.0009057  -0.0004343  -0.0003882  -0.0000401  -0.0001648  -0.0000642
   25  -0.0001083  -0.0000246  -0.0000943   0.0000085  -0.0000613   0.0000091
   26   0.0000020   0.0000223  -0.0000281  -0.0000064  -0.0000014  -0.0000031
   27  -0.0001007   0.0000437   0.0000183   0.0000071   0.0000129   0.0000037
   28  -0.0008572   0.0006427  -0.0019416   0.0002206  -0.0009188   0.0003041
   29   0.0032674  -0.0007592  -0.0006670  -0.0004359   0.0004563   0.0002300
   30   0.0010534  -0.0002231  -0.0006853   0.0000573   0.0002485   0.0001315
   31   0.0005888  -0.0013485  -0.0002108  -0.0000836   0.0002767  -0.0000022
   32  -0.0010473  -0.0008375  -0.0005331   0.0001153  -0.0001226   0.0000409
   33   0.0006148   0.0001768   0.0001582   0.0000698  -0.0000467   0.0000175
   34  -0.1814095  -0.0300142   0.1201238   0.0096124   0.0020020  -0.0102163
   35  -0.0220689  -0.0670038   0.0366313  -0.0013534   0.0031939   0.0011606
   36   0.0534722   0.0280609  -0.2425683   0.0178743   0.0045814  -0.0172236
   37   0.0631423   0.0081397  -0.0122105  -0.0013858  -0.0013004   0.0028372
   38   0.0016542   0.0106966   0.0064286  -0.0012432   0.0060233   0.0011790
   39   0.0431745   0.0136297  -0.0570921   0.0021908   0.0011434  -0.0008020
   40  -0.0009850  -0.0005333  -0.0005475  -0.0000815  -0.0000350   0.0000181
   41   0.0000975   0.0036498   0.0005975  -0.0001982   0.0001442   0.0001464
   42  -0.0059958  -0.0001298  -0.0021044   0.0014006   0.0003229  -0.0010162
   43  -0.0571363  -0.0092769   0.0222157  -0.0006612  -0.0000593   0.0005603
   44  -0.0091005  -0.0065239   0.0033717  -0.0000618  -0.0009952  -0.0000768
   45   0.0212852   0.0032480  -0.0098913   0.0008503  -0.0000267   0.0003378
   46  -0.0008020  -0.0000749   0.0008481   0.0000426   0.0000624  -0.0000420
   47  -0.0000598  -0.0010078  -0.0000435   0.0000636  -0.0003998  -0.0000469
   48   0.0006536  -0.0000731   0.0003113  -0.0000406  -0.0000471  -0.0000530
   49  -0.0148819   0.0007091  -0.0328767  -0.0056044  -0.0013835  -0.0002347
   50   0.0058677   0.0114813  -0.0052594  -0.0014723   0.0052361   0.0004208
   51  -0.0782106  -0.0110389   0.0193301   0.0004690   0.0004918   0.0014527
   52   0.0010036  -0.0002960  -0.0023003  -0.0003095  -0.0000677   0.0000581
   53  -0.0003850   0.0053311   0.0009650   0.0001064   0.0001946   0.0000141
   54  -0.0016606   0.0010206  -0.0051170  -0.0014021  -0.0001715   0.0001092
   55  -0.3160702  -0.0235941  -0.0731357  -0.0078679  -0.0015342   0.0017159
   56  -0.0309368  -0.0684884  -0.0029981   0.0019208   0.0032182   0.0006351
   57  -0.0092523   0.0050254  -0.1187555  -0.0286896  -0.0031945  -0.0006211
   58  -0.0242325  -0.0078425   0.0357244   0.0009676   0.0003821   0.0008491
   59  -0.0048525   0.0031262   0.0061797   0.0004978  -0.0025163  -0.0003003
   60   0.0102663   0.0029422  -0.0094342  -0.0003687  -0.0004912   0.0011177
   61   0.6630127   0.0629013   0.0489124  -0.1021871   0.0037435  -0.1067879
   62   0.0629013   0.1454616  -0.0617678   0.0036582  -0.0369214   0.0166143
   63   0.0489124  -0.0617678   0.7138874  -0.1050838   0.0168215  -0.2952559
   64  -0.1021871   0.0036582  -0.1050838   0.1064960  -0.0023676   0.1117728
   65   0.0037435  -0.0369214   0.0168215  -0.0023676   0.0262259  -0.0191856
   66  -0.1067879   0.0166143  -0.2952559   0.1117728  -0.0191856   0.3112840
 **********************************************************************
 **                                                                  **
 **                       VIBRATIONAL ANALYSIS                       **
 **                       --------------------                       **
 **                                                                  **
 **        VIBRATIONAL FREQUENCIES (CM**-1) AND NORMAL MODES         **
 **     FORCE CONSTANTS (mDYN/ANGSTROM) AND REDUCED MASSES (AMU)     **
 **                  INFRARED INTENSITIES (KM/MOL)                   **
 **                                                                  **
 **********************************************************************


 Mode:                 1                      2                      3
 Frequency:        18.73                  33.38                  56.82
 Force Cnst:      0.0045                 0.0154                 0.0199
 Red. Mass:      21.6935                23.4654                10.4408
 IR Active:          YES                    YES                    YES
 IR Intens:        0.018                  0.019                  0.140
 Raman Active:       YES                    YES                    YES
               X      Y      Z        X      Y      Z        X      Y      Z
 C          0.007  0.025 -0.044    0.021  0.025 -0.186   -0.009  0.163  0.028
 C         -0.028 -0.007  0.074    0.021  0.024 -0.168   -0.063  0.119  0.007
 Cl        -0.071 -0.016  0.202    0.044  0.048 -0.331   -0.154  0.157  0.003
 C         -0.026 -0.034  0.083   -0.001  0.003  0.001   -0.055  0.041 -0.010
 Cl        -0.074 -0.080  0.259   -0.009 -0.006  0.075   -0.134 -0.018 -0.059
 C          0.015 -0.025 -0.051   -0.022 -0.016  0.140    0.013  0.010  0.009
 Cl         0.021 -0.056 -0.060   -0.065 -0.061  0.476    0.030 -0.095  0.008
 C          0.051  0.009 -0.179   -0.012 -0.004  0.044    0.070  0.054  0.031
 H          0.082  0.016 -0.279   -0.024 -0.015  0.127    0.124  0.031  0.041
 C          0.046  0.034 -0.169    0.009  0.017 -0.120    0.056  0.132  0.035
 Cl         0.089  0.070 -0.308    0.019  0.028 -0.210    0.139  0.193  0.044
 C          0.002  0.040 -0.022    0.013  0.013 -0.119   -0.008  0.158  0.027
 C         -0.040  0.188  0.007   -0.102 -0.026 -0.066    0.023 -0.049  0.001
 Cl        -0.091  0.388  0.012   -0.236 -0.055 -0.165    0.039 -0.130 -0.005
 C         -0.043  0.182  0.032   -0.118 -0.044  0.069    0.050 -0.256 -0.028
 H         -0.076  0.301  0.054   -0.211 -0.074  0.107    0.074 -0.423 -0.049
 C         -0.001  0.018  0.028   -0.016 -0.023  0.149    0.050 -0.277 -0.032
 H         -0.002  0.006  0.047   -0.026 -0.036  0.249    0.074 -0.466 -0.057
 C          0.042 -0.135 -0.001    0.102  0.014  0.098    0.019 -0.065 -0.006
 Cl         0.100 -0.368 -0.008    0.247  0.043  0.210    0.027 -0.158 -0.020
 C          0.044 -0.122 -0.025    0.115  0.032 -0.037   -0.011  0.167  0.026
 H          0.079 -0.245 -0.048    0.209  0.062 -0.077   -0.032  0.301  0.043
 TransDip   0.000  0.003 -0.003   -0.002 -0.001  0.004    0.005 -0.011 -0.001

 Mode:                 4                      5                      6
 Frequency:        71.92                  90.88                  97.49
 Force Cnst:      0.0964                 0.0441                 0.1345
 Red. Mass:      31.6266                 9.0615                24.0227
 IR Active:          YES                    YES                    YES
 IR Intens:        0.007                  0.548                  0.011
 Raman Active:       YES                    YES                    YES
               X      Y      Z        X      Y      Z        X      Y      Z
 C          0.011  0.032 -0.090    0.002 -0.017  0.001    0.025  0.031 -0.195
 C          0.006  0.029 -0.098    0.004 -0.017 -0.002    0.004  0.007 -0.038
 Cl         0.028  0.072 -0.354    0.013 -0.021 -0.006   -0.060 -0.068  0.464
 C         -0.016 -0.004  0.076    0.004 -0.015 -0.002    0.006  0.008 -0.053
 Cl        -0.102 -0.095  0.643    0.006 -0.015 -0.002    0.008  0.011 -0.079
 C          0.012  0.017 -0.087    0.001 -0.015 -0.001    0.004  0.004 -0.025
 Cl         0.048  0.046 -0.360    0.001 -0.016 -0.001   -0.009 -0.015  0.076
 C          0.016  0.020 -0.074    0.000 -0.015 -0.003   -0.003 -0.004  0.035
 H          0.026  0.023 -0.111   -0.001 -0.014 -0.006   -0.019 -0.023  0.168
 C          0.000  0.012  0.034   -0.000 -0.017 -0.002    0.006  0.007 -0.033
 Cl        -0.038 -0.031  0.377   -0.007 -0.023 -0.017   -0.044 -0.047  0.349
 C          0.013  0.027 -0.094    0.005 -0.045  0.000    0.034  0.038 -0.253
 C         -0.020 -0.014 -0.082    0.015 -0.110 -0.008   -0.041  0.018 -0.225
 Cl        -0.073 -0.036 -0.125   -0.033  0.282  0.040   -0.206  0.032 -0.347
 C         -0.022 -0.054 -0.040    0.048 -0.366 -0.040   -0.056 -0.012 -0.125
 H         -0.049 -0.091 -0.031    0.064 -0.482 -0.054   -0.117 -0.031 -0.100
 C          0.009 -0.044 -0.014    0.050 -0.389 -0.044    0.009 -0.012 -0.078
 H          0.009 -0.073  0.015    0.068 -0.534 -0.062    0.004 -0.032 -0.014
 C          0.044  0.005 -0.027    0.014 -0.121 -0.011    0.093  0.019 -0.114
 Cl         0.102  0.025  0.018   -0.033  0.214  0.025    0.250  0.037 -0.006
 C          0.044  0.037 -0.070    0.002 -0.026  0.002    0.094  0.042 -0.213
 H          0.071  0.069 -0.080   -0.016  0.101  0.017    0.156  0.060 -0.239
 TransDip   0.001 -0.001 -0.002    0.003 -0.023 -0.003    0.001 -0.001  0.003

 Mode:                 7                      8                      9
 Frequency:       143.18                 160.39                 197.84
 Force Cnst:      0.3197                 0.1515                 0.5068
 Red. Mass:      26.4671                 9.9981                21.9756
 IR Active:          YES                    YES                    YES
 IR Intens:        0.033                  0.191                  0.215
 Raman Active:       YES                    YES                    YES
               X      Y      Z        X      Y      Z        X      Y      Z
 C         -0.009  0.009 -0.028   -0.013 -0.016  0.097   -0.038 -0.097 -0.030
 C         -0.090 -0.012 -0.022   -0.022 -0.026  0.159   -0.030 -0.103 -0.024
 Cl        -0.253  0.049 -0.012   -0.000  0.003 -0.027   -0.156 -0.085 -0.027
 C         -0.110 -0.010 -0.021   -0.031 -0.036  0.231   -0.005 -0.132 -0.026
 Cl        -0.183 -0.053 -0.037    0.007  0.005 -0.043   -0.068 -0.198 -0.037
 C         -0.144  0.011 -0.019   -0.047 -0.051  0.345   -0.043 -0.099 -0.027
 Cl        -0.153  0.008 -0.020    0.020  0.031 -0.184   -0.163  0.510  0.056
 C         -0.125  0.041 -0.006   -0.068 -0.076  0.508   -0.063 -0.150 -0.039
 H         -0.103  0.031  0.007   -0.076 -0.085  0.574   -0.059 -0.157 -0.033
 C         -0.112  0.024 -0.018   -0.038 -0.041  0.274   -0.034 -0.095 -0.027
 Cl        -0.360 -0.153 -0.062    0.021  0.021 -0.140    0.357  0.168  0.074
 C          0.072  0.008 -0.045    0.006  0.006 -0.049   -0.017 -0.152 -0.042
 C          0.157  0.025 -0.058    0.003  0.004 -0.052   -0.014 -0.043 -0.033
 Cl         0.438  0.040  0.130   -0.059  0.006 -0.100    0.074 -0.013  0.033
 C          0.161  0.035 -0.066   -0.003  0.003 -0.030   -0.024  0.030 -0.030
 H          0.136  0.037 -0.056   -0.010  0.003 -0.028   -0.040  0.132 -0.017
 C          0.168  0.033 -0.031   -0.004  0.004 -0.029   -0.023  0.005 -0.025
 H          0.167  0.043 -0.031   -0.004  0.003 -0.027   -0.039  0.129 -0.012
 C          0.167  0.021 -0.024    0.008  0.007 -0.035   -0.003 -0.145 -0.040
 Cl         0.403  0.039  0.134    0.083  0.008  0.014    0.057  0.058  0.044
 C          0.146  0.010 -0.038    0.003  0.010 -0.055    0.011 -0.280 -0.061
 H          0.177  0.010 -0.053    0.009  0.012 -0.058    0.028 -0.392 -0.075
 TransDip  -0.003  0.002 -0.004   -0.002 -0.002  0.014   -0.014 -0.004 -0.004

 Mode:                10                     11                     12
 Frequency:       217.28                 221.03                 224.30
 Force Cnst:      0.5091                 0.2244                 0.7522
 Red. Mass:      18.3045                 7.7974                25.3760
 IR Active:          YES                    YES                    YES
 IR Intens:        0.204                  0.127                  0.026
 Raman Active:       YES                    YES                    YES
               X      Y      Z        X      Y      Z        X      Y      Z
 C         -0.134  0.023 -0.038   -0.031 -0.032 -0.023   -0.049 -0.086 -0.034
 C         -0.100  0.030 -0.018   -0.031 -0.053 -0.032   -0.088 -0.167 -0.047
 Cl         0.320 -0.151  0.023    0.161 -0.154 -0.000   -0.375 -0.099 -0.062
 C         -0.142  0.083 -0.009   -0.027 -0.035 -0.025   -0.068 -0.120 -0.034
 Cl        -0.098  0.159  0.010   -0.050 -0.061 -0.011    0.536  0.328  0.121
 C         -0.148  0.049 -0.011   -0.030 -0.037 -0.013   -0.131 -0.098 -0.038
 Cl        -0.137 -0.259 -0.057   -0.062  0.081  0.003   -0.160 -0.128 -0.037
 C         -0.130  0.047 -0.002   -0.026 -0.045  0.001   -0.065 -0.094 -0.025
 H         -0.132  0.045  0.011   -0.026 -0.049  0.012   -0.051 -0.104 -0.018
 C         -0.135  0.056 -0.015   -0.011 -0.046 -0.005   -0.043 -0.093 -0.024
 Cl         0.112  0.284  0.056    0.029 -0.023  0.002    0.156  0.035  0.030
 C         -0.101 -0.100 -0.075   -0.054  0.149 -0.001   -0.067  0.045 -0.028
 C         -0.081 -0.017 -0.073   -0.029  0.009 -0.018   -0.049 -0.001 -0.035
 Cl         0.142 -0.019  0.083    0.034  0.049  0.035    0.063  0.026  0.050
 C         -0.093  0.046 -0.084   -0.019 -0.080 -0.035   -0.046 -0.043 -0.052
 H         -0.106  0.145 -0.073    0.002 -0.244 -0.054   -0.035 -0.115 -0.062
 C         -0.105  0.010 -0.074   -0.033 -0.005 -0.022   -0.060 -0.019 -0.044
 H         -0.121  0.137 -0.070   -0.008 -0.204 -0.048   -0.048 -0.114 -0.061
 C         -0.075 -0.160 -0.091   -0.066  0.274  0.012   -0.072  0.117 -0.026
 Cl         0.124  0.061  0.100    0.046 -0.092  0.017    0.068 -0.038  0.044
 C         -0.067 -0.280 -0.116   -0.092  0.467  0.031   -0.086  0.202 -0.022
 H         -0.058 -0.389 -0.128   -0.119  0.655  0.054   -0.101  0.277 -0.011
 TransDip  -0.009 -0.007 -0.008   -0.010 -0.002 -0.004   -0.003  0.003 -0.003

 Mode:                13                     14                     15
 Frequency:       279.87                 282.37                 318.79
 Force Cnst:      0.3312                 0.5348                 0.4173
 Red. Mass:       7.1777                11.3838                 6.9686
 IR Active:          YES                    YES                    YES
 IR Intens:        0.537                  1.286                  0.021
 Raman Active:       YES                    YES                    YES
               X      Y      Z        X      Y      Z        X      Y      Z
 C         -0.033 -0.029  0.197   -0.054  0.002 -0.072   -0.000  0.016 -0.024
 C         -0.046 -0.048  0.374    0.045  0.079 -0.091   -0.044 -0.025 -0.017
 Cl         0.012  0.020 -0.068   -0.023  0.118  0.035    0.008 -0.079 -0.008
 C         -0.040 -0.050  0.372    0.080  0.060 -0.094   -0.040  0.005 -0.002
 Cl         0.012  0.006 -0.077    0.008 -0.014  0.021   -0.021  0.045  0.004
 C          0.011 -0.008  0.052    0.153  0.026 -0.001    0.002 -0.010  0.012
 Cl         0.023  0.006  0.018    0.229  0.039  0.033    0.001  0.026  0.000
 C          0.051  0.041 -0.321    0.060 -0.041  0.087    0.034 -0.000  0.019
 H          0.086  0.091 -0.644   -0.024 -0.023  0.175    0.030 -0.003  0.037
 C          0.018  0.004 -0.079    0.043 -0.059  0.017    0.052 -0.018 -0.015
 Cl        -0.004 -0.024  0.042    0.023 -0.116 -0.025    0.022 -0.084 -0.008
 C         -0.023  0.007  0.028   -0.147 -0.011 -0.078   -0.029  0.215  0.014
 C          0.014  0.023 -0.002   -0.203 -0.019 -0.059   -0.058  0.411  0.040
 Cl        -0.028 -0.000 -0.047    0.044 -0.015  0.164    0.021 -0.074 -0.011
 C          0.016  0.009 -0.045   -0.218 -0.009 -0.137   -0.040  0.254  0.033
 H          0.069  0.006 -0.069   -0.151  0.008 -0.166   -0.062  0.319  0.047
 C         -0.055 -0.009 -0.093   -0.299 -0.020 -0.168    0.045 -0.315 -0.022
 H         -0.047 -0.023 -0.152   -0.298 -0.011 -0.196    0.083 -0.625 -0.050
 C         -0.084  0.001 -0.077   -0.252 -0.021 -0.176    0.038 -0.235 -0.014
 Cl         0.078  0.007  0.033    0.097  0.002  0.105   -0.021  0.057  0.011
 C         -0.097  0.007 -0.041   -0.242 -0.023 -0.170    0.006  0.037  0.006
 H         -0.156  0.005 -0.016   -0.331 -0.045 -0.133    0.017  0.060  0.002
 TransDip  -0.001  0.003 -0.023   -0.031  0.003 -0.018   -0.000 -0.005  0.001

 Mode:                16                     17                     18
 Frequency:       328.25                 331.58                 342.74
 Force Cnst:      1.5665                 1.5206                 0.6684
 Red. Mass:      24.6755                23.4737                 9.6571
 IR Active:          YES                    YES                    YES
 IR Intens:        0.060                  0.101                  0.155
 Raman Active:       YES                    YES                    YES
               X      Y      Z        X      Y      Z        X      Y      Z
 C          0.047  0.067  0.018    0.012 -0.068 -0.051   -0.024 -0.055  0.386
 C          0.071  0.022  0.008   -0.092 -0.060 -0.004   -0.008 -0.018  0.023
 Cl         0.066  0.066  0.019   -0.086 -0.138 -0.035   -0.007 -0.025 -0.008
 C          0.100 -0.152 -0.018   -0.158  0.177  0.076    0.027  0.060 -0.338
 Cl         0.215 -0.264 -0.008   -0.298  0.353  0.001   -0.037  0.023  0.052
 C         -0.055 -0.093 -0.019    0.010  0.111  0.071    0.027  0.056 -0.319
 Cl        -0.123 -0.022 -0.019    0.059  0.020  0.003   -0.032 -0.008  0.046
 C         -0.039 -0.030  0.001    0.050  0.070  0.005    0.007  0.017  0.013
 H          0.093 -0.085  0.019   -0.081  0.126 -0.022    0.010  0.018  0.001
 C         -0.062  0.125  0.013    0.104 -0.124 -0.049   -0.027 -0.048  0.348
 Cl        -0.174  0.200  0.004    0.217 -0.241  0.004    0.022 -0.012 -0.056
 C          0.038  0.059  0.105    0.055 -0.062  0.054    0.023 -0.008  0.173
 C         -0.123  0.098  0.208   -0.035 -0.160  0.120    0.153  0.022  0.097
 Cl        -0.266 -0.098  0.345   -0.187 -0.029  0.235   -0.084 -0.002 -0.099
 C         -0.073  0.086 -0.015   -0.003 -0.101  0.011    0.175  0.039 -0.018
 H          0.087  0.143 -0.078    0.066 -0.122 -0.017    0.314  0.074 -0.075
 C         -0.043 -0.100 -0.114    0.049  0.118  0.024    0.004  0.005 -0.153
 H         -0.039 -0.226 -0.003    0.023  0.219  0.179    0.020  0.019 -0.311
 C          0.112 -0.032 -0.205    0.179  0.098 -0.061   -0.108 -0.017 -0.102
 Cl         0.274  0.093 -0.343    0.182  0.042 -0.305    0.097  0.012  0.026
 C          0.048  0.037  0.021    0.149 -0.032  0.064   -0.138 -0.024  0.031
 H         -0.116  0.036  0.090    0.101 -0.074  0.080   -0.278 -0.053  0.090
 TransDip   0.005 -0.006  0.000   -0.001  0.008  0.006    0.011  0.001  0.006

 Mode:                19                     20                     21
 Frequency:       373.98                 449.02                 456.92
 Force Cnst:      2.6644                 0.6439                 0.5184
 Red. Mass:      32.3343                 5.4201                 4.2143
 IR Active:          YES                    YES                    YES
 IR Intens:        0.020                  4.097                  2.586
 Raman Active:       YES                    YES                    YES
               X      Y      Z        X      Y      Z        X      Y      Z
 C          0.009  0.005 -0.016    0.088  0.096 -0.075    0.036 -0.050 -0.066
 C          0.083  0.172  0.028    0.006  0.020 -0.145    0.065 -0.005 -0.105
 Cl         0.220  0.544  0.110   -0.007 -0.064  0.001   -0.017  0.013  0.007
 C          0.013 -0.018  0.005   -0.015 -0.013  0.020    0.029  0.019  0.024
 Cl         0.029 -0.022 -0.001    0.006 -0.008 -0.002   -0.027  0.014 -0.003
 C         -0.153 -0.065 -0.021   -0.026 -0.030  0.161   -0.020  0.016  0.132
 Cl        -0.519 -0.083 -0.079   -0.061  0.010 -0.026    0.004 -0.011 -0.015
 C         -0.030 -0.074 -0.013    0.096  0.066  0.042   -0.042  0.006  0.003
 H         -0.021 -0.085 -0.010    0.167  0.029  0.084   -0.080  0.020  0.012
 C          0.068 -0.131 -0.024    0.131  0.105 -0.149   -0.020 -0.009 -0.137
 Cl         0.297 -0.403 -0.017   -0.014 -0.028  0.008    0.005  0.023  0.015
 C          0.006 -0.002 -0.009    0.046  0.156  0.110    0.055 -0.189  0.059
 C         -0.010  0.012 -0.003    0.101  0.116  0.101    0.118 -0.173  0.048
 Cl         0.003 -0.001  0.003   -0.057 -0.017  0.018   -0.043  0.005  0.006
 C         -0.013  0.016 -0.002    0.169 -0.132 -0.047    0.104  0.204  0.004
 H         -0.013  0.027 -0.001    0.344 -0.382 -0.138    0.153  0.592  0.009
 C         -0.013 -0.018 -0.007   -0.017  0.110 -0.135    0.038 -0.080 -0.109
 H         -0.011 -0.039 -0.012   -0.006  0.159 -0.286    0.046 -0.042 -0.218
 C         -0.011 -0.004 -0.005   -0.108  0.058 -0.076   -0.044 -0.104 -0.060
 Cl        -0.008 -0.001  0.012   -0.014 -0.015  0.083   -0.002 -0.001  0.048
 C         -0.009  0.017 -0.012   -0.070 -0.148 -0.015   -0.076  0.146  0.045
 H         -0.014  0.033 -0.008   -0.154 -0.438  0.005   -0.201  0.486  0.121
 TransDip   0.004  0.002  0.001    0.061 -0.003 -0.022    0.023  0.045 -0.012

 Mode:                22                     23                     24
 Frequency:       509.13                 537.29                 543.56
 Force Cnst:      0.9925                 1.0281                 1.0166
 Red. Mass:       6.4984                 6.0445                 5.8402
 IR Active:          YES                    YES                    YES
 IR Intens:       16.509                  6.084                  1.410
 Raman Active:       YES                    YES                    YES
               X      Y      Z        X      Y      Z        X      Y      Z
 C         -0.136 -0.143 -0.024    0.081 -0.089 -0.079    0.074 -0.072  0.040
 C         -0.001 -0.004 -0.113    0.092 -0.083  0.299    0.171  0.009 -0.235
 Cl         0.027  0.099  0.026   -0.031 -0.008 -0.029   -0.049 -0.045  0.009
 C         -0.013 -0.024 -0.018    0.107  0.090 -0.014    0.106  0.113  0.114
 Cl        -0.012  0.034  0.005   -0.017 -0.030 -0.002    0.004 -0.066 -0.017
 C         -0.029 -0.063  0.108    0.018  0.182 -0.198   -0.030  0.203  0.162
 Cl         0.108  0.000  0.004   -0.022 -0.032  0.004   -0.039 -0.037 -0.014
 C         -0.200 -0.190 -0.067   -0.095  0.092  0.149   -0.034  0.230 -0.127
 H         -0.315 -0.136 -0.119   -0.254  0.076  0.565   -0.095  0.346 -0.587
 C         -0.200 -0.153 -0.117   -0.029 -0.016 -0.164   -0.052 -0.039  0.252
 Cl         0.007  0.039  0.011    0.022  0.013  0.012    0.039 -0.007 -0.010
 C         -0.077 -0.073  0.098    0.081 -0.111 -0.094    0.047 -0.086 -0.041
 C          0.027  0.236  0.079    0.012  0.137 -0.023   -0.043  0.087 -0.003
 Cl        -0.000 -0.010 -0.043   -0.049 -0.022  0.069    0.015 -0.005 -0.001
 C          0.100 -0.044 -0.003    0.045  0.018 -0.066   -0.060  0.005  0.025
 H          0.157 -0.357 -0.046    0.087 -0.137 -0.094   -0.060 -0.099  0.017
 C          0.091 -0.037 -0.019    0.057 -0.050 -0.073   -0.054 -0.070  0.020
 H          0.136 -0.342 -0.100    0.093 -0.314 -0.129   -0.030 -0.285  0.025
 C         -0.030  0.215  0.052    0.006  0.183 -0.017   -0.022  0.136  0.011
 Cl         0.043 -0.004 -0.031   -0.050 -0.024  0.066   -0.004 -0.007 -0.007
 C         -0.031 -0.083  0.121    0.054 -0.010 -0.089    0.012 -0.018 -0.052
 H         -0.010 -0.351  0.095    0.095 -0.122 -0.114    0.024 -0.126 -0.064
 TransDip  -0.070 -0.110  0.001    0.071 -0.007 -0.034    0.023  0.023 -0.019

 Mode:                25                     26                     27
 Frequency:       557.35                 590.61                 632.86
 Force Cnst:      1.5790                 1.4711                 2.1454
 Red. Mass:       8.6273                 7.1578                 9.0916
 IR Active:          YES                    YES                    YES
 IR Intens:       31.677                 29.630                  7.536
 Raman Active:       YES                    YES                    YES
               X      Y      Z        X      Y      Z        X      Y      Z
 C         -0.004  0.005 -0.060    0.168 -0.029  0.023    0.036  0.035 -0.291
 C         -0.031  0.004 -0.117    0.090 -0.057 -0.002    0.024  0.021 -0.183
 Cl         0.025  0.039  0.020    0.002  0.024  0.005    0.000  0.002  0.006
 C         -0.068 -0.113  0.122    0.047 -0.121 -0.016   -0.067 -0.071  0.502
 Cl        -0.025  0.069 -0.005   -0.086  0.124  0.007    0.004  0.002 -0.025
 C          0.020 -0.147 -0.081    0.087 -0.211 -0.011    0.051  0.073 -0.469
 Cl         0.020  0.020  0.015   -0.072  0.020 -0.007    0.005 -0.004  0.023
 C          0.032 -0.152 -0.126    0.208 -0.146  0.003   -0.039 -0.022  0.102
 H          0.143 -0.139 -0.436    0.407 -0.229  0.011   -0.095 -0.060  0.411
 C         -0.044 -0.072  0.315    0.170  0.026  0.025   -0.039 -0.031  0.130
 Cl        -0.031  0.031 -0.018   -0.081  0.073 -0.000    0.005  0.002 -0.015
 C          0.053  0.033 -0.180    0.139 -0.213 -0.028   -0.002  0.013  0.110
 C          0.053  0.023 -0.132   -0.022  0.042  0.052    0.036 -0.010  0.123
 Cl        -0.113 -0.033  0.152    0.036  0.002 -0.026    0.028  0.009 -0.050
 C          0.111  0.042 -0.200   -0.079  0.051  0.133    0.048 -0.013  0.101
 H          0.103  0.045 -0.197   -0.039  0.005  0.112    0.132  0.003  0.068
 C          0.213  0.038 -0.133   -0.161 -0.146  0.040   -0.080 -0.001  0.000
 H          0.216  0.033 -0.153   -0.116 -0.509 -0.002   -0.075  0.045 -0.081
 C          0.117  0.025 -0.047   -0.085  0.236  0.005   -0.080 -0.033 -0.005
 Cl        -0.099 -0.028  0.132    0.006 -0.008 -0.025    0.031  0.009 -0.029
 C          0.138  0.031 -0.140   -0.014 -0.045 -0.091   -0.081 -0.016  0.097
 H          0.270  0.039 -0.198   -0.077 -0.130 -0.068   -0.195 -0.038  0.147
 TransDip   0.108 -0.021 -0.143    0.119 -0.124  0.031   -0.053 -0.015  0.069

 Mode:                28                     29                     30
 Frequency:       655.28                 693.61                 747.09
 Force Cnst:      1.6589                 2.2049                 2.7905
 Red. Mass:       6.5572                 7.7788                 8.4856
 IR Active:          YES                    YES                    YES
 IR Intens:       13.531                 12.109                  2.163
 Raman Active:       YES                    YES                    YES
               X      Y      Z        X      Y      Z        X      Y      Z
 C         -0.123  0.180  0.009   -0.054  0.098  0.005   -0.090 -0.094  0.541
 C         -0.203  0.131 -0.024   -0.171  0.041 -0.006    0.070  0.058 -0.336
 Cl         0.012 -0.033 -0.003    0.021  0.004  0.003   -0.007 -0.007  0.012
 C         -0.165  0.007  0.013   -0.162 -0.019 -0.042    0.006 -0.013  0.222
 Cl         0.062 -0.053 -0.001    0.042 -0.035  0.001   -0.004  0.003 -0.004
 C         -0.032 -0.010 -0.036   -0.134 -0.009 -0.005    0.064  0.026 -0.129
 Cl         0.018  0.015  0.006    0.074  0.011  0.011   -0.019 -0.002 -0.003
 C          0.100  0.107  0.042   -0.107  0.032 -0.016    0.021 -0.022  0.114
 H          0.197  0.063  0.090   -0.092  0.027 -0.025   -0.035 -0.069  0.471
 C          0.069  0.156  0.021   -0.096  0.078 -0.003    0.068  0.022 -0.306
 Cl         0.024 -0.059 -0.005    0.039 -0.048 -0.001   -0.010  0.008  0.009
 C         -0.103 -0.199  0.032    0.124  0.026 -0.158   -0.043  0.003 -0.077
 C         -0.042 -0.109 -0.036    0.210 -0.035 -0.029    0.002  0.023 -0.140
 Cl        -0.003  0.001 -0.011   -0.023 -0.008  0.051   -0.020 -0.007  0.035
 C         -0.041  0.155 -0.137    0.185  0.031  0.378   -0.018 -0.004 -0.031
 H         -0.096  0.263 -0.107    0.178  0.104  0.390   -0.165 -0.038  0.028
 C          0.139 -0.134 -0.063   -0.092 -0.080  0.122    0.083  0.009  0.058
 H          0.182 -0.535 -0.045   -0.048 -0.153 -0.161    0.079  0.020  0.090
 C         -0.001  0.286  0.057   -0.113  0.072  0.040    0.020 -0.014  0.048
 Cl         0.010 -0.010  0.006    0.003  0.002 -0.035   -0.002  0.001 -0.006
 C          0.013 -0.129  0.145   -0.056 -0.010 -0.356   -0.004  0.020 -0.119
 H          0.048 -0.206  0.125    0.027 -0.060 -0.400    0.134  0.048 -0.181
 TransDip  -0.100  0.061  0.003   -0.099  0.045 -0.025    0.047 -0.000  0.003

 Mode:                31                     32                     33
 Frequency:       766.37                 782.88                 815.32
 Force Cnst:      1.2740                 3.6423                 3.9282
 Red. Mass:       3.6817                10.0863                10.0296
 IR Active:          YES                    YES                    YES
 IR Intens:        5.362                  7.410                 48.673
 Raman Active:       YES                    YES                    YES
               X      Y      Z        X      Y      Z        X      Y      Z
 C          0.012 -0.036 -0.003   -0.173  0.020 -0.174   -0.038  0.294  0.071
 C          0.073 -0.024  0.015    0.068  0.170  0.101    0.177  0.421  0.071
 Cl        -0.006 -0.001 -0.002   -0.033 -0.054 -0.015   -0.047 -0.129 -0.025
 C          0.080  0.017  0.009    0.165  0.157  0.009    0.251  0.018  0.041
 Cl        -0.013  0.009 -0.000   -0.001 -0.005 -0.000   -0.021  0.028  0.001
 C          0.045  0.022  0.011    0.308  0.041  0.066    0.120 -0.054  0.005
 Cl        -0.015 -0.007 -0.003   -0.107 -0.016 -0.016   -0.024 -0.019 -0.006
 C         -0.039 -0.055 -0.014    0.164 -0.100 -0.016   -0.208 -0.314 -0.071
 H         -0.114 -0.030  0.004    0.071 -0.049 -0.079   -0.104 -0.366 -0.039
 C         -0.019 -0.067 -0.019    0.094 -0.105  0.066   -0.251  0.274 -0.004
 Cl        -0.008  0.014  0.002   -0.035  0.026 -0.003    0.049 -0.085 -0.005
 C         -0.038  0.321  0.040   -0.269 -0.067 -0.098    0.089 -0.042  0.015
 C          0.029 -0.250 -0.026    0.094  0.064 -0.188   -0.014  0.001  0.070
 Cl        -0.000  0.007 -0.000   -0.033 -0.010  0.044    0.009  0.002 -0.012
 C         -0.017  0.093  0.007    0.176  0.002  0.096   -0.035  0.017  0.004
 H         -0.057  0.454  0.048   -0.112 -0.095  0.219    0.108 -0.163 -0.070
 C          0.010 -0.117 -0.017    0.251  0.031  0.118   -0.095  0.021 -0.032
 H          0.013 -0.148 -0.014    0.287  0.071 -0.195   -0.082 -0.170  0.032
 C         -0.013  0.128  0.011   -0.198 -0.065  0.230    0.071  0.010 -0.084
 Cl        -0.001  0.000  0.001    0.058  0.015 -0.066   -0.019 -0.005  0.020
 C          0.012 -0.061 -0.003   -0.257 -0.024 -0.034    0.089  0.004 -0.005
 H          0.092 -0.705 -0.078   -0.066  0.097 -0.113    0.015  0.136  0.035
 TransDip   0.062 -0.040  0.004    0.065  0.036  0.046    0.096  0.200  0.024

 Mode:                34                     35                     36
 Frequency:       827.39                 875.23                 887.05
 Force Cnst:      0.5613                 0.6318                 3.5763
 Red. Mass:       1.3917                 1.3998                 7.7143
 IR Active:          YES                    YES                    YES
 IR Intens:       34.099                 14.002                 31.227
 Raman Active:       YES                    YES                    YES
               X      Y      Z        X      Y      Z        X      Y      Z
 C         -0.002  0.010  0.002    0.001 -0.001  0.004   -0.190 -0.047  0.002
 C          0.003  0.014  0.002    0.001 -0.001 -0.005   -0.198  0.085 -0.022
 Cl        -0.001 -0.004 -0.001    0.000  0.000  0.001   -0.002 -0.004 -0.001
 C          0.005 -0.000  0.001   -0.001 -0.002  0.005   -0.153  0.279  0.022
 Cl        -0.000  0.001  0.000   -0.000  0.000 -0.000    0.048 -0.054 -0.001
 C          0.002 -0.003 -0.000   -0.009 -0.008  0.053    0.304  0.099  0.054
 Cl        -0.000 -0.000 -0.000    0.001  0.001 -0.004   -0.062 -0.007 -0.009
 C         -0.004 -0.007 -0.001    0.021  0.026 -0.168    0.090 -0.121 -0.010
 H          0.004 -0.010 -0.001   -0.120 -0.138  0.965   -0.281  0.021  0.013
 C         -0.007  0.012  0.001   -0.008 -0.006  0.056    0.096 -0.245 -0.028
 Cl         0.002 -0.003 -0.000    0.001  0.000 -0.004   -0.036  0.042  0.001
 C          0.004 -0.020 -0.002    0.000 -0.002  0.000    0.068  0.007  0.007
 C         -0.010  0.077  0.010   -0.000  0.001 -0.002    0.023 -0.006  0.127
 Cl         0.001 -0.005 -0.001   -0.000 -0.000  0.000    0.012  0.003 -0.017
 C          0.013 -0.110 -0.013   -0.001 -0.000 -0.002    0.021 -0.004  0.094
 H         -0.084  0.676  0.079   -0.004 -0.003 -0.001    0.321  0.024 -0.032
 C          0.012 -0.104 -0.013    0.001  0.000  0.001   -0.194 -0.021 -0.067
 H         -0.089  0.693  0.081    0.001  0.002  0.003   -0.208 -0.026  0.046
 C         -0.007  0.064  0.006   -0.000 -0.002  0.001    0.162  0.069 -0.183
 Cl         0.000 -0.005 -0.000    0.000  0.000 -0.000   -0.035 -0.011  0.036
 C          0.002 -0.001 -0.000   -0.001  0.002 -0.001    0.194 -0.042 -0.028
 H         -0.002  0.021  0.003   -0.000 -0.003 -0.002    0.103  0.425  0.036
 TransDip  -0.018  0.185  0.022   -0.014 -0.019  0.118    0.158  0.070 -0.045

 Mode:                37                     38                     39
 Frequency:       905.70                 970.16                1040.07
 Force Cnst:      0.7635                 0.7529                 4.7548
 Red. Mass:       1.5797                 1.3577                 7.4604
 IR Active:          YES                    YES                    YES
 IR Intens:        3.621                  0.005                 56.151
 Raman Active:       YES                    YES                    YES
               X      Y      Z        X      Y      Z        X      Y      Z
 C          0.020  0.002  0.001   -0.001 -0.001 -0.000    0.170  0.041  0.009
 C          0.026 -0.027 -0.000   -0.002  0.002  0.001   -0.093 -0.092 -0.023
 Cl         0.000  0.003  0.000   -0.000 -0.000 -0.000    0.005  0.008  0.002
 C          0.023 -0.023 -0.001   -0.002  0.001 -0.000   -0.157  0.186  0.007
 Cl        -0.005  0.005  0.000    0.000 -0.000  0.000    0.021 -0.025 -0.001
 C         -0.023  0.000 -0.003    0.001 -0.001 -0.000    0.136  0.051  0.024
 Cl         0.004 -0.000  0.001   -0.000  0.000  0.000   -0.012 -0.003 -0.002
 C         -0.017  0.004 -0.003    0.001  0.001  0.001   -0.068 -0.159 -0.030
 H         -0.016  0.002  0.002    0.004 -0.000 -0.001   -0.195 -0.111 -0.048
 C         -0.007 -0.004 -0.000    0.000  0.002  0.000   -0.035  0.054  0.006
 Cl         0.001 -0.000  0.000    0.000 -0.000  0.000    0.001 -0.002 -0.001
 C         -0.014  0.085  0.010    0.001 -0.009 -0.001    0.224  0.008  0.089
 C         -0.000 -0.016 -0.012    0.003 -0.021 -0.002   -0.155 -0.051  0.273
 Cl        -0.001  0.000  0.001   -0.000  0.002  0.000    0.018  0.005 -0.028
 C         -0.006  0.025 -0.006   -0.015  0.121  0.015   -0.123  0.005 -0.174
 H         -0.021 -0.063 -0.005    0.088 -0.682 -0.081   -0.200 -0.012 -0.138
 C          0.018 -0.016  0.004    0.015 -0.123 -0.015    0.284  0.026  0.085
 H          0.014  0.026  0.001   -0.086  0.683  0.078    0.272  0.006  0.268
 C         -0.022  0.064  0.023   -0.002  0.018  0.002   -0.096 -0.027  0.121
 Cl         0.003 -0.004 -0.003    0.000 -0.002 -0.000    0.007  0.002 -0.009
 C          0.009 -0.182 -0.020   -0.001  0.017  0.002   -0.162  0.014 -0.266
 H         -0.141  0.954  0.114    0.014 -0.092 -0.011   -0.348 -0.040 -0.195
 TransDip  -0.029  0.050  0.018   -0.001 -0.001 -0.001   -0.100  0.040  0.214

 Mode:                40                     41                     42
 Frequency:      1084.19                1109.88                1142.69
 Force Cnst:      5.6125                 1.4366                 3.1945
 Red. Mass:       8.1039                 1.9795                 4.1524
 IR Active:          YES                    YES                    YES
 IR Intens:       17.217                 60.069                  5.467
 Raman Active:       YES                    YES                    YES
               X      Y      Z        X      Y      Z        X      Y      Z
 C         -0.237 -0.035 -0.039   -0.014 -0.002  0.008    0.053  0.056  0.002
 C          0.070  0.208  0.040    0.003  0.018  0.002    0.018  0.255  0.041
 Cl        -0.007 -0.019 -0.004   -0.001 -0.002 -0.000   -0.007 -0.026 -0.005
 C          0.165 -0.218 -0.010    0.008 -0.012 -0.001   -0.043 -0.037 -0.011
 Cl        -0.017  0.024  0.001   -0.001  0.001  0.000    0.006 -0.003  0.000
 C         -0.149 -0.060 -0.027   -0.010 -0.004 -0.002   -0.146 -0.028 -0.023
 Cl         0.013  0.003  0.002    0.001  0.000  0.000    0.017  0.002  0.003
 C          0.079  0.185  0.036    0.004  0.010  0.001   -0.042 -0.006 -0.006
 H          0.029  0.210  0.039   -0.013  0.016  0.004   -0.560  0.194 -0.046
 C          0.077 -0.171 -0.014    0.008 -0.016 -0.003    0.167 -0.243 -0.011
 Cl        -0.009  0.014  0.001   -0.001  0.001  0.000   -0.018  0.025  0.001
 C         -0.113 -0.012  0.032    0.003  0.003 -0.024    0.162  0.003  0.040
 C         -0.202 -0.069  0.353   -0.029 -0.014  0.085    0.136  0.030 -0.091
 Cl         0.028  0.008 -0.041    0.002  0.001 -0.006   -0.012 -0.003  0.013
 C          0.027 -0.005  0.072    0.022  0.013 -0.089   -0.055  0.008 -0.131
 H          0.340  0.049 -0.038    0.503  0.100 -0.298   -0.138 -0.007 -0.113
 C          0.195  0.022  0.026   -0.090 -0.008 -0.030   -0.049 -0.013  0.054
 H          0.191 -0.006  0.250   -0.085  0.012 -0.213   -0.099 -0.063  0.446
 C          0.131  0.034 -0.144   -0.104 -0.037  0.203   -0.051 -0.015  0.074
 Cl        -0.020 -0.005  0.023    0.012  0.004 -0.020    0.005  0.002 -0.009
 C         -0.055  0.022 -0.267    0.072  0.010 -0.010   -0.034 -0.003  0.015
 H         -0.010  0.043 -0.314    0.656  0.118 -0.251   -0.311 -0.074  0.139
 TransDip   0.037 -0.108  0.067   -0.122 -0.053  0.209    0.046 -0.059 -0.005

 Mode:                43                     44                     45
 Frequency:      1162.05                1186.77                1259.70
 Force Cnst:      1.1397                 1.7630                 2.7162
 Red. Mass:       1.4324                 2.1245                 2.9052
 IR Active:          YES                    YES                    YES
 IR Intens:        6.143                 43.759                  1.335
 Raman Active:       YES                    YES                    YES
               X      Y      Z        X      Y      Z        X      Y      Z
 C         -0.030 -0.016 -0.021    0.008 -0.072 -0.009    0.143  0.112  0.047
 C         -0.005 -0.052 -0.006    0.076  0.069  0.020    0.067 -0.043  0.001
 Cl         0.001  0.006  0.001   -0.007 -0.009 -0.002   -0.000 -0.002 -0.000
 C          0.019 -0.002  0.003   -0.047  0.187  0.021   -0.067  0.047 -0.002
 Cl        -0.002  0.002 -0.000    0.011 -0.018 -0.001    0.003 -0.006 -0.001
 C          0.033  0.005  0.005   -0.190  0.013 -0.022   -0.078  0.034 -0.005
 Cl        -0.004 -0.000 -0.001    0.018  0.002  0.003    0.008  0.000  0.001
 C          0.016  0.013  0.004    0.024 -0.074 -0.007   -0.037 -0.111 -0.021
 H          0.159 -0.042  0.011    0.846 -0.426  0.047   -0.494  0.061 -0.054
 C         -0.044  0.050  0.003    0.013 -0.037 -0.004    0.118 -0.010  0.012
 Cl         0.004 -0.005 -0.000   -0.004  0.005  0.000   -0.007  0.004 -0.000
 C         -0.040 -0.004  0.022   -0.012  0.013  0.001   -0.136 -0.029 -0.055
 C          0.076  0.012 -0.023   -0.007 -0.004  0.005   -0.185 -0.013 -0.066
 Cl        -0.006 -0.001  0.004    0.001  0.000 -0.001    0.005  0.001 -0.002
 C          0.034  0.013 -0.073    0.003 -0.000  0.004    0.101  0.004  0.083
 H          0.417  0.082 -0.243    0.028  0.007 -0.006    0.718  0.108 -0.163
 C         -0.048 -0.015  0.073    0.003  0.000  0.000    0.034 -0.002  0.048
 H         -0.129 -0.110  0.812    0.003 -0.001  0.007    0.042 -0.001  0.058
 C          0.030  0.005 -0.012    0.003  0.001 -0.004   -0.002  0.009 -0.073
 Cl        -0.002 -0.000  0.000   -0.000 -0.000  0.001   -0.001 -0.001  0.004
 C         -0.046 -0.003 -0.033    0.000 -0.003 -0.004    0.005  0.001  0.033
 H         -0.087 -0.005 -0.021    0.004  0.017 -0.006   -0.104 -0.040  0.077
 TransDip   0.064  0.031 -0.035   -0.194  0.085 -0.012   -0.027 -0.021 -0.014

 Mode:                46                     47                     48
 Frequency:      1268.75                1277.63                1303.50
 Force Cnst:      9.4078                 1.6310                 5.4281
 Red. Mass:       9.9194                 1.6958                 5.4223
 IR Active:          YES                    YES                    YES
 IR Intens:        1.583                  5.344                  2.978
 Raman Active:       YES                    YES                    YES
               X      Y      Z        X      Y      Z        X      Y      Z
 C         -0.093  0.377  0.035    0.040  0.017 -0.014   -0.054 -0.072 -0.024
 C          0.350 -0.133  0.030    0.000 -0.012  0.001   -0.022  0.070  0.010
 Cl         0.001 -0.002 -0.000   -0.000  0.000 -0.000   -0.000 -0.002 -0.000
 C         -0.303 -0.240 -0.074    0.002  0.026  0.005   -0.018 -0.056 -0.010
 Cl        -0.001  0.001  0.000    0.001 -0.002 -0.000    0.000  0.004  0.001
 C          0.004  0.351  0.051   -0.024 -0.006 -0.004    0.077 -0.018  0.007
 Cl        -0.006  0.001 -0.001    0.003 -0.000  0.000   -0.007  0.001 -0.001
 C          0.292 -0.100  0.024   -0.024 -0.027 -0.006    0.036  0.086  0.018
 H          0.265 -0.086  0.021   -0.137  0.015 -0.018    0.321 -0.017  0.037
 C         -0.271 -0.236 -0.071    0.047  0.012  0.011   -0.119 -0.029 -0.017
 Cl        -0.002  0.000 -0.000   -0.002  0.001 -0.000    0.004 -0.001  0.000
 C          0.018 -0.030  0.033   -0.074 -0.032  0.155    0.128  0.006  0.213
 C          0.053  0.011  0.019    0.017  0.005 -0.019   -0.229 -0.009 -0.190
 Cl        -0.002 -0.000  0.000   -0.002 -0.000 -0.001   -0.001 -0.000  0.003
 C         -0.019  0.002 -0.021    0.053  0.009 -0.021    0.169  0.030 -0.076
 H         -0.254 -0.047  0.074   -0.456 -0.081  0.194    0.173  0.032 -0.077
 C         -0.008 -0.001 -0.013    0.001 -0.003  0.027   -0.007 -0.027  0.226
 H         -0.016 -0.006  0.037   -0.021 -0.031  0.253    0.052  0.045 -0.336
 C         -0.004  0.001 -0.000   -0.071  0.004 -0.109   -0.207 -0.018 -0.072
 Cl        -0.000 -0.000 -0.000   -0.001 -0.001  0.003    0.001  0.001 -0.004
 C         -0.003  0.010 -0.014    0.032  0.009 -0.041    0.246  0.037 -0.071
 H          0.169 -0.011 -0.092    0.691  0.126 -0.328   -0.511 -0.089  0.265
 TransDip   0.040 -0.000 -0.001    0.037 -0.001 -0.064   -0.002  0.034  0.043

 Mode:                49                     50                     51
 Frequency:      1353.47                1405.78                1447.03
 Force Cnst:      7.9787                 3.7791                 4.4652
 Red. Mass:       7.3924                 3.2457                 3.6194
 IR Active:          YES                    YES                    YES
 IR Intens:      103.331                 33.840                128.024
 Raman Active:       YES                    YES                    YES
               X      Y      Z        X      Y      Z        X      Y      Z
 C         -0.215  0.266  0.004    0.024  0.027  0.030    0.226  0.020  0.016
 C         -0.207 -0.268 -0.065   -0.112  0.028 -0.013   -0.137  0.102 -0.002
 Cl         0.008  0.017  0.004    0.003  0.000  0.001    0.004 -0.003 -0.000
 C          0.373 -0.007  0.048    0.062 -0.073 -0.004   -0.011 -0.143 -0.021
 Cl        -0.016  0.007 -0.001   -0.003  0.004  0.000   -0.001  0.006  0.001
 C         -0.163  0.226  0.011    0.043  0.074  0.017    0.121  0.116  0.032
 Cl         0.006 -0.008 -0.000   -0.003 -0.002 -0.001   -0.006 -0.003 -0.001
 C         -0.084 -0.154 -0.032   -0.058  0.025 -0.005   -0.159  0.049 -0.013
 H          0.258 -0.330 -0.016    0.395 -0.164  0.029    0.618 -0.273  0.039
 C          0.225 -0.061  0.022   -0.010 -0.084 -0.016    0.004 -0.122 -0.015
 Cl        -0.011  0.004 -0.001   -0.001  0.003  0.001   -0.001  0.006  0.001
 C          0.060 -0.056  0.065    0.146  0.030 -0.152   -0.104 -0.029  0.096
 C          0.025  0.010 -0.004   -0.099 -0.012 -0.001    0.034  0.012 -0.059
 Cl        -0.002 -0.001  0.000    0.005  0.000  0.001   -0.002 -0.000  0.001
 C          0.008  0.011 -0.070    0.020 -0.009  0.099   -0.068 -0.009  0.005
 H         -0.120 -0.019 -0.026    0.048 -0.008  0.108    0.260  0.050 -0.142
 C         -0.044 -0.014  0.063    0.102  0.026 -0.109   -0.013 -0.008  0.057
 H         -0.016  0.032 -0.291    0.032 -0.076  0.694    0.037  0.050 -0.393
 C          0.010 -0.002  0.049   -0.199 -0.015 -0.084    0.136  0.018 -0.006
 Cl        -0.001  0.000 -0.003    0.007  0.001  0.001   -0.004 -0.001  0.002
 C          0.074  0.027 -0.067   -0.008 -0.018  0.154   -0.092 -0.006 -0.043
 H         -0.348 -0.106  0.109    0.327  0.033  0.037    0.162  0.039 -0.170
 TransDip  -0.048 -0.319 -0.046    0.103 -0.108  0.111    0.348 -0.032 -0.097

 Mode:                52                     53                     54
 Frequency:      1496.50                1556.66                1593.99
 Force Cnst:      3.8047                14.3187                10.9543
 Red. Mass:       2.8835                10.0292                 7.3175
 IR Active:          YES                    YES                    YES
 IR Intens:       40.942                 25.849                 28.421
 Raman Active:       YES                    YES                    YES
               X      Y      Z        X      Y      Z        X      Y      Z
 C          0.096 -0.008  0.025   -0.054 -0.425 -0.069   -0.157  0.009 -0.002
 C         -0.012  0.034  0.002   -0.063  0.187  0.019    0.195 -0.050  0.016
 Cl         0.001 -0.001  0.000    0.002  0.002  0.001   -0.002  0.001  0.000
 C         -0.034 -0.049 -0.012   -0.080 -0.293 -0.052   -0.154 -0.048 -0.028
 Cl         0.000  0.001  0.000    0.000  0.002  0.000    0.001  0.001  0.000
 C          0.040  0.041  0.011   -0.094  0.485  0.057    0.114 -0.022  0.012
 Cl        -0.001 -0.001 -0.000    0.002 -0.005 -0.001    0.001 -0.000  0.000
 C         -0.065  0.006 -0.008    0.136 -0.293 -0.025   -0.256  0.062 -0.025
 H          0.142 -0.082  0.008   -0.397 -0.105 -0.066    0.273 -0.166  0.012
 C          0.029 -0.013  0.000    0.160  0.332  0.069    0.214  0.056  0.034
 Cl        -0.000  0.002  0.000   -0.004 -0.003 -0.001   -0.002 -0.001 -0.000
 C         -0.158 -0.008 -0.112    0.035  0.037  0.008    0.026  0.028 -0.240
 C         -0.033 -0.021  0.138    0.017 -0.001 -0.005    0.131 -0.004  0.178
 Cl         0.001  0.001 -0.005   -0.000  0.000  0.001   -0.003 -0.000 -0.001
 C          0.207  0.036 -0.081   -0.032 -0.007  0.005   -0.012  0.017 -0.161
 H         -0.597 -0.107  0.265    0.055  0.014 -0.032   -0.074  0.009 -0.157
 C         -0.097 -0.006 -0.058    0.017  0.001  0.012    0.001 -0.042  0.357
 H         -0.153 -0.053  0.288    0.023  0.007 -0.021    0.098  0.069 -0.486
 C         -0.001 -0.012  0.101   -0.023 -0.003 -0.018   -0.106  0.014 -0.232
 Cl         0.001  0.001 -0.004    0.000  0.000  0.000    0.001 -0.000  0.002
 C          0.114  0.020 -0.044    0.008 -0.006  0.007   -0.026 -0.019  0.136
 H         -0.457 -0.083  0.200    0.019  0.034  0.007    0.201  0.018  0.049
 TransDip  -0.085 -0.035  0.183    0.036  0.157  0.021    0.165  0.022 -0.037

 Mode:                55                     56                     57
 Frequency:      1595.04                1624.38                3198.32
 Force Cnst:     11.3823                11.0352                 6.5646
 Red. Mass:       7.5934                 7.0984                 1.0892
 IR Active:          YES                    YES                    YES
 IR Intens:       15.339                 11.780                  0.206
 Raman Active:       YES                    YES                    YES
               X      Y      Z        X      Y      Z        X      Y      Z
 C          0.211 -0.006  0.042    0.099  0.014  0.014   -0.000 -0.000  0.000
 C         -0.243  0.063 -0.024   -0.040  0.010 -0.004    0.000  0.000 -0.000
 Cl         0.003 -0.002  0.000    0.001 -0.000  0.000    0.000 -0.000  0.000
 C          0.192  0.064  0.033    0.024  0.010  0.005    0.000 -0.000  0.000
 Cl        -0.001 -0.002 -0.000   -0.000 -0.000 -0.000    0.000 -0.000  0.000
 C         -0.139  0.019 -0.015   -0.013 -0.001 -0.002   -0.000  0.000  0.000
 Cl        -0.001  0.000 -0.000   -0.001 -0.000 -0.000    0.000 -0.000  0.000
 C          0.314 -0.070  0.029    0.037 -0.007  0.004   -0.000 -0.000 -0.000
 H         -0.323  0.204 -0.011   -0.035  0.025 -0.001    0.000  0.000  0.000
 C         -0.268 -0.081 -0.049   -0.044 -0.020 -0.009    0.000 -0.000 -0.000
 Cl         0.002  0.002  0.001    0.001  0.000  0.000    0.000  0.000  0.000
 C         -0.032  0.024 -0.211   -0.266 -0.034 -0.014    0.000  0.000 -0.001
 C          0.046 -0.011  0.140    0.288  0.025  0.102   -0.002 -0.000  0.000
 Cl        -0.002 -0.000 -0.000   -0.002  0.000 -0.003    0.000  0.000 -0.000
 C          0.087  0.029 -0.158   -0.325 -0.051  0.082    0.027 -0.003  0.055
 H         -0.179 -0.015 -0.061    0.331  0.066 -0.206   -0.286  0.041 -0.652
 C         -0.048 -0.040  0.295    0.158  0.022 -0.020   -0.059 -0.006 -0.009
 H          0.027  0.051 -0.410    0.168  0.013  0.069    0.682  0.076  0.083
 C         -0.005  0.018 -0.162   -0.286 -0.027 -0.079   -0.000 -0.000  0.002
 Cl         0.000 -0.000  0.001    0.002  0.000  0.002    0.000  0.000 -0.000
 C         -0.096 -0.027  0.118    0.363  0.057 -0.087    0.003 -0.000  0.006
 H          0.216  0.032 -0.011   -0.423 -0.087  0.261   -0.031  0.004 -0.070
 TransDip  -0.108 -0.009 -0.063   -0.108 -0.014  0.011   -0.008 -0.003  0.012

 Mode:                58                     59                     60
 Frequency:      3204.36                3211.68                3222.51
 Force Cnst:      6.6076                 6.6606                 6.6874
 Red. Mass:       1.0922                 1.0960                 1.0930
 IR Active:          YES                    YES                    YES
 IR Intens:        0.074                  0.293                  2.828
 Raman Active:       YES                    YES                    YES
               X      Y      Z        X      Y      Z        X      Y      Z
 C          0.000  0.000 -0.000   -0.000 -0.000 -0.000    0.000  0.001  0.000
 C          0.000  0.000  0.000   -0.000 -0.000 -0.000    0.000  0.000  0.000
 Cl        -0.000 -0.000 -0.000    0.000  0.000 -0.000    0.000  0.000  0.000
 C         -0.000 -0.000 -0.000   -0.000 -0.000  0.000    0.000  0.000  0.000
 Cl         0.000  0.000  0.000   -0.000  0.000 -0.000    0.000 -0.000  0.000
 C          0.000  0.000 -0.000    0.000  0.000 -0.000   -0.003  0.002  0.000
 Cl        -0.000 -0.000  0.000   -0.000 -0.000  0.000    0.000  0.000  0.000
 C         -0.000  0.000  0.000    0.000  0.000  0.000   -0.032 -0.080 -0.016
 H         -0.000 -0.000 -0.000   -0.000 -0.000 -0.000    0.365  0.910  0.177
 C          0.000 -0.000  0.000   -0.000  0.000  0.000    0.004 -0.000  0.000
 Cl        -0.000  0.000 -0.000    0.000 -0.000  0.000   -0.000  0.000  0.000
 C         -0.002 -0.001  0.002    0.000 -0.000  0.000    0.000 -0.000  0.000
 C          0.000 -0.000  0.001    0.003  0.000 -0.000   -0.000  0.000  0.000
 Cl         0.000  0.000 -0.000   -0.000 -0.000  0.000   -0.000 -0.000 -0.000
 C          0.001  0.000  0.000   -0.023  0.004 -0.058   -0.000  0.000 -0.000
 H         -0.003  0.000 -0.006    0.275 -0.041  0.638    0.000 -0.000  0.000
 C         -0.009 -0.001 -0.001   -0.063 -0.007 -0.006    0.000  0.000  0.000
 H          0.103  0.012  0.012    0.700  0.079  0.081   -0.000 -0.000 -0.000
 C          0.004  0.001 -0.000    0.000 -0.000  0.003   -0.000  0.000  0.000
 Cl        -0.000 -0.000  0.000    0.000  0.000 -0.000   -0.000  0.000 -0.000
 C         -0.035  0.005 -0.079    0.003 -0.000  0.006   -0.000  0.000 -0.000
 H          0.398 -0.055  0.906   -0.028  0.004 -0.064    0.000 -0.000  0.000
 TransDip  -0.008 -0.001  0.003   -0.015 -0.001 -0.009    0.020  0.049  0.009

 STANDARD THERMODYNAMIC QUANTITIES AT   298.15 K  AND     1.00 ATM

   This Molecule has  0 Imaginary Frequencies
   Zero point vibrational energy:       76.823 kcal/mol

   Atom    1 Element C  Has Mass   12.00000
   Atom    2 Element C  Has Mass   12.00000
   Atom    3 Element Cl Has Mass   34.96885
   Atom    4 Element C  Has Mass   12.00000
   Atom    5 Element Cl Has Mass   34.96885
   Atom    6 Element C  Has Mass   12.00000
   Atom    7 Element Cl Has Mass   34.96885
   Atom    8 Element C  Has Mass   12.00000
   Atom    9 Element H  Has Mass    1.00783
   Atom   10 Element C  Has Mass   12.00000
   Atom   11 Element Cl Has Mass   34.96885
   Atom   12 Element C  Has Mass   12.00000
   Atom   13 Element C  Has Mass   12.00000
   Atom   14 Element Cl Has Mass   34.96885
   Atom   15 Element C  Has Mass   12.00000
   Atom   16 Element H  Has Mass    1.00783
   Atom   17 Element C  Has Mass   12.00000
   Atom   18 Element H  Has Mass    1.00783
   Atom   19 Element C  Has Mass   12.00000
   Atom   20 Element Cl Has Mass   34.96885
   Atom   21 Element C  Has Mass   12.00000
   Atom   22 Element H  Has Mass    1.00783
   Molecular Mass:   357.844420 amu
   Principal axes and moments of inertia in amu*Bohr^2:
                             1           2           3
    Eigenvalues --     4845.29906 12073.23572 12863.16791
          X               0.99996     0.00542     0.00659
          Y              -0.00548     0.99994     0.00897
          Z              -0.00654    -0.00901     0.99994
   Rotational Symmetry Number is   1
   The Molecule is an Asymmetric Top
   Translational Enthalpy:        0.889 kcal/mol
   Rotational Enthalpy:           0.889 kcal/mol
   Vibrational Enthalpy:         85.476 kcal/mol
   gas constant (RT):             0.592 kcal/mol
   Translational Entropy:        43.518  cal/mol.K
   Rotational Entropy:           34.974  cal/mol.K
   Vibrational Entropy:          58.274  cal/mol.K

   Total Enthalpy:               87.846 kcal/mol
   Total Entropy:               136.767  cal/mol.K

 ======================================================================

 STANDARD THERMODYNAMIC QUANTITIES FOR ANHARMONIC VIBRATION -- TOSH

   Zero point vibrational energy: ************ kcal/mol

   Vibrational Enthalpy:       Infinity kcal/mol
   Vibrational Entropy:             NaN  cal/mol.K

   Total Enthalpy:             Infinity kcal/mol
   Total Entropy:                   NaN  cal/mol.K

 ======================================================================

 STANDARD THERMODYNAMIC QUANTITIES FOR ANHARMONIC VIBRATION -- VPT2

   Zero point vibrational energy: ************ kcal/mol

   Vibrational Enthalpy:       Infinity kcal/mol
   Vibrational Entropy:             NaN  cal/mol.K

   Total Enthalpy:             Infinity kcal/mol
   Total Entropy:                   NaN  cal/mol.K

 ======================================================================

Archival summary:
1\1\november\FREQ\ProcedureUnspecified\BasisUnspecified\l6124\taweetha\SatJan1110:19:592020SatJan1110:19:592020\0\\#,FREQ,ProcedureUnspecified,BasisUnspecified,\\0,1\Cl\C,1,1.74399\C,2,1.40301,1,119.561\C,3,1.40005,2,118.574,1,-179.69,0\C,4,1.38857,3,120.743,2,-0.112043,0\H,5,1.08059,4,120.023,3,-179.983,0\C,5,1.38757,4,119.458,3,0.063019,0\C,7,1.39905,5,122.039,4,0.0795875,0\C,8,1.49192,7,121.213,5,-179.621,0\C,9,1.39813,8,119.541,7,88.7702,0\H,10,1.08233,9,119.73,8,0.688052,0\C,10,1.3888,9,120.184,8,-179.232,0\C,12,1.39107,10,121.084,9,0.0515922,0\H,13,1.08221,12,120.386,10,179.898,0\C,13,1.39032,12,119.141,10,-0.0814903,0\H,15,1.08228,13,120.339,12,179.995,0\C,15,1.39163,13,119.959,12,0.0829997,0\Cl,3,1.73593,2,120.913,1,0.283764,0\Cl,4,1.74408,3,121.168,2,179.91,0\Cl,7,1.75198,5,117.873,4,179.891,0\Cl,17,1.75469,15,118.655,13,179.839,0\Cl,12,1.75599,10,119.384,9,-179.981,0\\\@

 Total job time:  15503.72s(wall), 15502.57s(cpu) 
 Sat Jan 11 10:19:59 2020

        *************************************************************
        *                                                           *
        *  Thank you very much for using Q-Chem.  Have a nice day.  *
        *                                                           *
        *************************************************************
