# Supplementary material for: Quantum Chemical Investigation of Polychlorinated Dibenzodioxins, Dibenzofurans and Biphenyls: Relative Stability and Planarity Analysis
Source: Molecules. 2020 Dec 3;25(23):5697. doi: 10.3390/molecules25235697 (PMC7730433; doi:10.3390/molecules25235697)
Supplement: Supplementary file 1 [file molecules-25-05697-s001.zip › PCB/B3LYP/ClClClHClClHHHCl.out]

                  Welcome to Q-Chem
     A Quantum Leap Into The Future Of Chemistry


 Q-Chem 5.2 (devel), Q-Chem, Inc., Pleasanton, CA (2019)

 Yihan Shao,  Zhengting Gan,  E. Epifanovsky,  A. T. B. Gilbert,  M. Wormit,  
 J. Kussmann,  A. W. Lange,  A. Behn,  Jia Deng,  Xintian Feng,  D. Ghosh,  
 M. Goldey,  P. R. Horn,  L. D. Jacobson,  I. Kaliman,  T. Kus,  A. Landau,  
 Jie Liu,  E. I. Proynov,  R. M. Richard,  R. P. Steele,  E. J. Sundstrom,  
 H. L. Woodcock III,  P. M. Zimmerman,  D. Zuev,  B. Albrecht,  E. Alguire,  
 S. A. Baeppler,  D. Barton,  Z. Benda,  Y. A. Bernard,  E. J. Berquist,  
 K. B. Bravaya,  H. Burton,  D. Casanova,  Chun-Min Chang,  Yunqing Chen,  
 A. Chien,  K. D. Closser,  M. P. Coons,  S. Coriani,  S. Dasgupta,  
 A. L. Dempwolff,  M. Diedenhofen,  Hainam Do,  R. G. Edgar,  Po-Tung Fang,  
 S. Faraji,  S. Fatehi,  Qingguo Feng,  K. D. Fenk,  J. Fosso-Tande,  
 J. Gayvert,  Qinghui Ge,  A. Ghysels,  G. Gidofalvi,  J. Gomes,  
 J. Gonthier,  A. Gunina,  D. Hait,  M. W. D. Hanson-Heine,  
 P. H. P. Harbach,  A. W. Hauser,  M. F. Herbst,  J. E. Herr,  
 E. G. Hohenstein,  Z. C. Holden,  Kerwin Hui,  B. C. Huynh,  T.-C. Jagau,  
 Hyunjun Ji,  B. Kaduk,  K. Khistyaev,  Jaehoon Kim,  P. Klunzinger,  K. Koh,  
 D. Kosenkov,  L. Koulias,  T. Kowalczyk,  C. M. Krauter,  A. Kunitsa,  
 Ka Un Lao,  A. Laurent,  K. V. Lawler,  Joonho Lee,  D. Lefrancois,  
 S. Lehtola,  D. S. Levine,  Yi-Pei Li,  You-Sheng Lin,  Fenglai Liu,  
 E. Livshits,  A. Luenser,  P. Manohar,  E. Mansoor,  S. F. Manzer,  
 Shan-Ping Mao,  Yuezhi Mao,  N. Mardirossian,  A. V. Marenich,  
 T. Markovich,  L. A. Martinez-Martinez,  S. A. Maurer,  N. J. Mayhall,  
 S. C. McKenzie,  J.-M. Mewes,  P. Morgante,  A. F. Morrison,  
 J. W. Mullinax,  K. Nanda,  T. S. Nguyen-Beck,  R. Olivares-Amaya,  
 J. A. Parkhill,  Zheng Pei,  T. M. Perrine,  F. Plasser,  P. Pokhilko,  
 S. Prager,  A. Prociuk,  E. Ramos,  D. R. Rehn,  F. Rob,  M. Scheurer,  
 M. Schneider,  N. Sergueev,  S. M. Sharada,  S. Sharma,  D. W. Small,  
 T. Stauch,  T. Stein,  Yu-Chuan Su,  A. J. W. Thom,  A. Tkatchenko,  
 T. Tsuchimochi,  N. M. Tubman,  L. Vogt,  M. L. Vidal,  O. Vydrov,  
 M. A. Watson,  J. Wenzel,  M. de Wergifosse,  T. A. Wesolowski,  A. White,  
 J. Witte,  A. Yamada,  Jun Yang,  K. Yao,  S. Yeganeh,  S. R. Yost,  
 Zhi-Qiang You,  A. Zech,  Igor Ying Zhang,  Xing Zhang,  Yan Zhao,  
 Ying Zhu,  B. R. Brooks,  G. K. L. Chan,  C. J. Cramer,  M. S. Gordon,  
 W. J. Hehre,  A. Klamt,  M. W. Schmidt,  C. D. Sherrill,  D. G. Truhlar,  
 A. Aspuru-Guzik,  R. Baer,  A. T. Bell,  N. A. Besley,  Jeng-Da Chai,  
 A. E. DePrince, III,  R. A. DiStasio Jr.,  A. Dreuw,  B. D. Dunietz,  
 T. R. Furlani,  Chao-Ping Hsu,  Yousung Jung,  Jing Kong,  D. S. Lambrecht,  
 WanZhen Liang,  C. Ochsenfeld,  V. A. Rassolov,  L. V. Slipchenko,  
 J. E. Subotnik,  T. Van Voorhis,  J. M. Herbert,  A. I. Krylov,  
 P. M. W. Gill,  M. Head-Gordon

 Contributors to earlier versions of Q-Chem not listed above: 
 R. D. Adamson,  B. Austin,  J. Baker,  G. J. O. Beran,  K. Brandhorst,  
 S. T. Brown,  E. F. C. Byrd,  A. K. Chakraborty,  C.-L. Cheng,  
 Siu Hung Chien,  D. M. Chipman,  D. L. Crittenden,  H. Dachsel,  
 R. J. Doerksen,  A. D. Dutoi,  L. Fusti-Molnar,  W. A. Goddard III,  
 A. Golubeva-Zadorozhnaya,  S. R. Gwaltney,  G. Hawkins,  A. Heyden,  
 S. Hirata,  G. Kedziora,  F. J. Keil,  C. Kelley,  Jihan Kim,  R. A. King,  
 R. Z. Khaliullin,  P. P. Korambath,  W. Kurlancheek,  A. M. Lee,  M. S. Lee,  
 S. V. Levchenko,  Ching Yeh Lin,  D. Liotard,  R. C. Lochan,  I. Lotan,  
 P. E. Maslen,  N. Nair,  D. P. O'Neill,  D. Neuhauser,  E. Neuscamman,  
 C. M. Oana,  R. Olson,  B. Peters,  R. Peverati,  P. A. Pieniazek,  
 Y. M. Rhee,  J. Ritchie,  M. A. Rohrdanz,  E. Rosta,  N. J. Russ,  
 H. F. Schaefer III,  N. E. Schultz,  N. Shenvi,  A. C. Simmonett,  A. Sodt,  
 D. Stuck,  K. S. Thanthiriwatte,  V. Vanovschi,  Tao Wang,  A. Warshel,  
 C. F. Williams,  Q. Wu,  X. Xu,  W. Zhang

 Please cite Q-Chem as follows:
 Y. Shao et al., Mol. Phys. 113, 184-215 (2015)
 DOI: 10.1080/00268976.2014.952696

 Q-Chem 5.2.1 for Intel X86 EM64T Linux

 Parts of Q-Chem use Armadillo 8.300.2 (Tropical Shenanigans).
 http://arma.sourceforge.net/

 Q-Chem begins on Sat Jan 11 02:33:26 2020  

Host: 
0

     Scratch files written to /scratch/taweetham/qchem3183//
NAlpha2: 178
NElect   178
Mult     1

 Q-Chem warning in module libgen/rem_setup.C, line 2168:

 Setting Thresh to 1e-14


Checking the input file for inconsistencies... 	...done.

--------------------------------------------------------------
User input:
--------------------------------------------------------------
$MOLECULE
0 1
C 
C  1 1.394960
Cl  2 CCl 1 119.528007
C  2 1.386606 1 120.846377 3 178.766605 0
Cl  4 CCl 2 119.698148 1 -179.612229 0
C  4 1.387279 2 120.235871 1 -0.083363 0
Cl  6 CCl 4 120.254637 2 -179.958574 0
C  6 1.387279 4 119.490737 2 0.041992 0
H  8 CH 6 120.064298 4 179.568218 0
C  8 1.386606 6 120.235863 4 0.041336 0
Cl  10 CCl 8 119.614146 6 178.681836 0
C  1 1.488550 2 120.827489 3 1.275929 0
C  12 1.394960 1 120.827496 2 44.635695 0
Cl  13 CCl 12 119.528011 1 1.275194 0
C  13 1.386606 12 120.846392 1 -179.957497 0
H  15 CH 13 119.698155 12 -179.612829 0
C  15 1.387278 13 120.235860 12 -0.083872 0
H  17 CH 15 120.254633 13 -179.958492 0
C  17 1.387279 15 119.490737 13 0.041666 0
H  19 CH 17 120.064293 15 179.568399 0
C  19 1.386606 17 120.235874 15 0.041790 0
Cl  21 CCl 19 119.614152 17 178.681599 0

CH=1.08273
CCl=1.75400
$END

$REM
   JOB_TYPE	OPTIMIZATION
   BASIS	6-311++G**
   METHOD	B3LYP
   SYM_IGNORE	TRUE
   SCF_GUESS_ALWAYS     TRUE
   SYM_IGNORE   TRUE
   S2THRESH     15
   THRESH       15
$END

--------------------------------------------------------------
 ----------------------------------------------------------------
             Standard Nuclear Orientation (Angstroms)
    I     Atom           X                Y                Z
 ----------------------------------------------------------------
    1      C       0.0000000000     0.0000000000     0.0000000000
    2      C       0.0000000000     0.0000000000     1.3949600000
    3      Cl      1.5261815140     0.0000000000     2.2594170471
    4      C      -1.1901880373     0.0256249026     2.1059255403
    5      Cl     -1.1548436435     0.0351778398     3.8595433764
    6      C      -2.4041742747     0.0535064326     1.4351028665
    7      Cl     -3.9099833729     0.0870232313     2.3339530118
    8      C      -2.4180259722     0.0546630380     0.0478935036
    9      H      -3.3603520375     0.0692493833    -0.4851290834
   10      C      -1.2274122092     0.0272853135    -0.6622934626
   11      Cl     -1.2645630159    -0.0058824468    -2.4155862839
   12      C       1.2779219872    -0.0284629571    -0.7628147595
   13      C       2.3095886281    -0.8932703637    -0.3971844912
   14      Cl      2.0841394724    -1.9836059182     0.9581225060
   15      C       3.5004827568    -0.9194878930    -1.1069450245
   16      H       4.2865586447    -1.6026019117    -0.8107285686
   17      C       3.6821124948    -0.0819958503    -2.1978886372
   18      H       4.6116429624    -0.1026930066    -2.7527300472
   19      C       2.6636000698     0.7822218600    -2.5724593424
   20      H       2.7980411655     1.4448431951    -3.4181323354
   21      C       1.4736782845     0.8090230106    -1.8610916159
   22      Cl      0.2100943914     1.9325319622    -2.3275671039
 ----------------------------------------------------------------
 Nuclear Repulsion Energy =        2169.46564152 hartrees
 There are       89 alpha and       89 beta electrons
 Requested basis set is 6-311++G(d,p)
 There are 170 shells and 472 basis functions

 Total QAlloc Memory Limit   2000 MB
 Mega-Array Size       188 MB
 MEM_STATIC part       192 MB
 A cutoff of  1.0D-15 yielded  11142 shell pairs
 There are     94139 function pairs (    101327 Cartesian)
 Smallest overlap matrix eigenvalue = 2.24E-07
 Linear dependence detected in AO basis
 Number of orthogonalized atomic orbitals = 467
 Maximum deviation from orthogonality = 5.612E-10

 Scale SEOQF with 1.000000e-01/1.000000e-01/1.000000e-01

 Standard Electronic Orientation quadrupole field applied
 Nucleus-field energy     =    -0.0000000470 hartrees
 Guess from superposition of atomic densities
 Warning:  Energy on first SCF cycle will be non-variational
 SAD guess density has 178.000000 electrons

 -----------------------------------------------------------------------
  General SCF calculation program by
  Eric Jon Sundstrom, Paul Horn, Yuezhi Mao, Dmitri Zuev, Alec White,
  David Stuck, Shaama M.S., Shane Yost, Joonho Lee, David Small,
  Daniel Levine, Susi Lehtola, Hugh Burton, Evgeny Epifanovsky,
  Bang C. Huynh
 -----------------------------------------------------------------------
 Exchange:     0.2000 Hartree-Fock + 0.0800 Slater + 0.7200 B88
 Correlation:  0.1900 VWN1RPA + 0.8100 LYP
 Using SG-1 standard quadrature grid
 A restricted SCF calculation will be
 performed using DIIS
 SCF converges when DIIS error is below 1.0e-08
 ---------------------------------------
  Cycle       Energy         DIIS error
 ---------------------------------------
    1   -3225.6518200796      2.89e-02  
    2   -3220.8735554802      2.24e-03  
    3   -3220.7758839465      2.82e-03  
    4   -3221.0065813439      5.13e-04  
    5   -3221.0131084712      2.29e-04  
    6   -3221.0142878191      1.14e-04  
    7   -3221.0146348589      2.53e-05  
    8   -3221.0146488088      1.04e-05  
    9   -3221.0146515897      3.27e-06  
   10   -3221.0146518741      1.12e-06  
   11   -3221.0146519061      3.43e-07  
   12   -3221.0146519089      1.25e-07  
   13   -3221.0146519095      4.07e-08  
   14   -3221.0146519096      1.57e-08  
   15   -3221.0146519094      4.76e-09  Convergence criterion met
 ---------------------------------------
 SCF time:   CPU 804.73s  wall 804.00s 
 SCF   energy in the final basis set =    -3221.0146519094
 Total energy in the final basis set =    -3221.0146519094

 --------------------------------------------------------------

                    Orbital Energies (a.u.)
 --------------------------------------------------------------

 Alpha MOs
 -- Occupied --
********-101.5728-101.5670-101.5669-101.5629-101.5626 -10.2761 -10.2757
-10.2736 -10.2718 -10.2645 -10.2642 -10.2375 -10.2319 -10.2215 -10.2101
-10.2081 -10.2080  -9.4921  -9.4873  -9.4841  -9.4840  -9.4801  -9.4797
 -7.2570  -7.2522  -7.2486  -7.2484  -7.2469  -7.2461  -7.2446  -7.2441
 -7.2422  -7.2414  -7.2387  -7.2386  -7.2383  -7.2378  -7.2347  -7.2343
 -7.2342  -7.2338  -0.9671  -0.9371  -0.9236  -0.8992  -0.8860  -0.8626
 -0.8578  -0.8335  -0.8077  -0.7632  -0.7543  -0.7447  -0.6653  -0.6482
 -0.6257  -0.6144  -0.5581  -0.5510  -0.5244  -0.5131  -0.4970  -0.4798
 -0.4707  -0.4673  -0.4646  -0.4568  -0.4479  -0.4378  -0.4299  -0.4157
 -0.4094  -0.4009  -0.3934  -0.3856  -0.3663  -0.3578  -0.3514  -0.3384
 -0.3338  -0.3333  -0.3195  -0.3006  -0.2971  -0.2824  -0.2667  -0.2607
 -0.2394
 -- Virtual --
 -0.0736  -0.0571  -0.0529  -0.0436  -0.0267  -0.0215  -0.0101  -0.0032
  0.0044   0.0077   0.0111   0.0143   0.0244   0.0286   0.0320   0.0390
  0.0469   0.0517   0.0539   0.0626   0.0665   0.0698   0.0730   0.0788
  0.0823   0.0850   0.0864   0.0931   0.0954   0.0988   0.1024   0.1034
  0.1097   0.1101   0.1147   0.1156   0.1193   0.1198   0.1262   0.1276
  0.1303   0.1324   0.1374   0.1384   0.1412   0.1462   0.1518   0.1551
  0.1605   0.1626   0.1688   0.1706   0.1776   0.1789   0.1855   0.1864
  0.1903   0.1979   0.2017   0.2061   0.2092   0.2126   0.2167   0.2217
  0.2289   0.2303   0.2339   0.2354   0.2392   0.2427   0.2458   0.2495
  0.2539   0.2594   0.2612   0.2652   0.2664   0.2711   0.2739   0.2776
  0.2787   0.2877   0.2902   0.2960   0.2973   0.3033   0.3069   0.3084
  0.3126   0.3156   0.3188   0.3263   0.3332   0.3476   0.3616   0.3734
  0.3874   0.4112   0.4187   0.4221   0.4386   0.4450   0.4499   0.4533
  0.4632   0.4665   0.4706   0.4755   0.4849   0.4883   0.4929   0.4983
  0.5037   0.5127   0.5172   0.5205   0.5370   0.5393   0.5493   0.5517
  0.5563   0.5685   0.5730   0.5819   0.5891   0.5944   0.5966   0.6026
  0.6077   0.6093   0.6201   0.6225   0.6272   0.6331   0.6371   0.6409
  0.6530   0.6632   0.6660   0.6769   0.6893   0.6950   0.7141   0.7255
  0.7278   0.7434   0.7558   0.7733   0.7764   0.7886   0.7951   0.8076
  0.8187   0.8215   0.8279   0.8368   0.8398   0.8416   0.8456   0.8477
  0.8538   0.8568   0.8617   0.8688   0.8710   0.8877   0.8915   0.8950
  0.9051   0.9107   0.9173   0.9185   0.9236   0.9278   0.9369   0.9458
  0.9494   0.9548   0.9613   0.9673   0.9691   0.9804   0.9861   0.9897
  0.9977   1.0040   1.0103   1.0297   1.0319   1.0442   1.0586   1.0690
  1.0747   1.0799   1.1135   1.1152   1.1382   1.1515   1.1611   1.1960
  1.2184   1.2371   1.2453   1.2538   1.2598   1.2773   1.2834   1.2894
  1.3050   1.3140   1.3296   1.3332   1.3347   1.3520   1.3674   1.3873
  1.4154   1.4351   1.4734   1.4924   1.4995   1.5266   1.5514   1.5572
  1.5694   1.5782   1.5887   1.6072   1.6292   1.6470   1.6541   1.6839
  1.6999   1.7433   1.7533   1.7559   1.7762   1.8073   1.8148   1.8489
  1.8545   1.8742   1.8810   1.8841   1.9008   1.9072   1.9105   1.9315
  1.9554   1.9623   1.9794   1.9892   2.0242   2.0433   2.0641   2.0868
  2.1129   2.1731   2.1897   2.1937   2.2113   2.2229   2.2398   2.2577
  2.2790   2.2867   2.2894   2.3115   2.3309   2.3506   2.3578   2.3705
  2.3935   2.3979   2.4311   2.4446   2.4540   2.4614   2.4728   2.4876
  2.5141   2.5297   2.5459   2.5524   2.5746   2.5846   2.6115   2.6231
  2.6500   2.6553   2.6750   2.6937   2.6988   2.7216   2.7300   2.7408
  2.7517   2.7608   2.7821   2.7853   2.8016   2.8085   2.8266   2.8304
  2.8993   2.9019   2.9267   2.9659   3.0688   3.0785   3.0847   3.1314
  3.1564   3.1746   3.1854   3.2400   3.2453   3.2592   3.2768   3.3661
  3.3848   3.4030   3.4839   3.5250   3.6302   3.6683   3.7252   3.7572
  3.8987   3.9752   4.0132   4.0382   4.0893   4.3961   4.8202   4.8315
  9.7453   9.8010   9.8294   9.8414   9.8573   9.8675  23.3136  23.5242
 23.8281  23.8574  23.8700  23.9192  23.9717  23.9941  24.0580  24.0603
 24.0968  24.1579  25.7128  25.7371  25.7878  25.8742  26.0708  26.0945
 26.1356  26.1829  26.2661  26.4244  26.4923  26.5169  26.5679  26.6900
 26.7377  26.8205  26.8983  27.0244 215.7360 215.7985 215.8321 215.8421
215.8757 215.8921
 --------------------------------------------------------------

          Ground-State Mulliken Net Atomic Charges

     Atom                 Charge (a.u.)
  ----------------------------------------
      1 C                    -0.800617
      2 C                    -1.336250
      3 Cl                    0.586715
      4 C                     0.776128
      5 Cl                    0.615089
      6 C                    -0.481196
      7 Cl                    0.540841
      8 C                    -0.406942
      9 H                     0.222336
     10 C                    -0.000684
     11 Cl                    0.452874
     12 C                    -0.220581
     13 C                    -0.120728
     14 Cl                    0.349348
     15 C                    -0.158665
     16 H                     0.204258
     17 C                    -0.747574
     18 H                     0.165668
     19 C                    -0.154870
     20 H                     0.205994
     21 C                    -0.089812
     22 Cl                    0.398670
  ----------------------------------------
  Sum of atomic charges =     0.000000

 -----------------------------------------------------------------
                    Cartesian Multipole Moments
 -----------------------------------------------------------------
    Charge (ESU x 10^10)
                -0.0000
    Dipole Moment (Debye)
         X       1.7358      Y      -0.0346      Z      -2.0726
       Tot       2.7037
    Quadrupole Moments (Debye-Ang)
        XX    -131.2529     XY      -1.6711     YY    -148.9511
        XZ      -4.9224     YZ      -1.9556     ZZ    -143.8423
    Octopole Moments (Debye-Ang^2)
       XXX       6.3807    XXY      -4.3328    XYY     -17.8942
       YYY       0.8232    XXZ     -64.8936    XYZ      -1.0066
       YYZ     -27.4217    XZZ      11.1381    YZZ       3.1972
       ZZZ    -108.1636
    Hexadecapole Moments (Debye-Ang^3)
      XXXX   -3790.8575   XXXY     154.9625   XXYY    -838.2305
      XYYY     205.0819   YYYY    -897.1747   XXXZ     591.9643
      XXYZ      78.6275   XYYZ     247.5011   YYYZ     264.5673
      XXZZ   -1245.6588   XYZZ      75.5058   YYZZ    -804.9314
      XZZZ     670.7452   YZZZ     225.6292   ZZZZ   -3818.9343
 -----------------------------------------------------------------
 Calculating analytic gradient of the SCF energy
 Gradient of SCF Energy
            1           2           3           4           5           6
    1  -0.0187068  -0.0096091   0.0315179  -0.0005093   0.0008326   0.0055753
    2   0.0003908  -0.0042937  -0.0742500   0.0004365   0.0001490  -0.0004018
    3   0.0127007  -0.0076695  -0.0424908  -0.0232510   0.0046623   0.0009120
            7           8           9          10          11          12
    1  -0.0023147   0.0096261  -0.0005034   0.0058385   0.0604095   0.0209504
    2   0.0001016  -0.0004253   0.0002801   0.0035196   0.0722703  -0.0004289
    3   0.0067163   0.0068019  -0.0009372   0.0014462  -0.0065664  -0.0135592
           13          14          15          16          17          18
    1  -0.0052872  -0.0260567  -0.0081903   0.0007746   0.0034172  -0.0000369
    2   0.0067985   0.0709375   0.0071762   0.0005727   0.0000234   0.0000164
    3   0.0019612   0.0553471  -0.0038021  -0.0008085  -0.0020361  -0.0000040
           19          20          21          22
    1  -0.0010132   0.0011143  -0.0045388  -0.0632902
    2  -0.0070765  -0.0005377  -0.0062818  -0.0689770
    3   0.0092241  -0.0002829   0.0039215  -0.0022857
 Max gradient component =       7.425E-02
 RMS gradient           =       2.379E-02
 Gradient time:  CPU 274.18 s  wall 274.19 s
 Geometry Optimization Parameters
   NAtoms,    NIC,     NZ,  NCons,   NDum,   NFix, NCnnct, MaxDiis
       22     171      22       0       0       0       0       0


** GEOMETRY OPTIMIZATION IN DELOCALIZED INTERNAL COORDINATES **
   Searching for a Minimum

   Optimization Cycle:   1

                       Coordinates (Angstroms)
     ATOM                X               Y               Z
      1  C         0.0000000000    0.0000000000    0.0000000000
      2  C         0.0000000000    0.0000000000    1.3949600000
      3  Cl        1.5261815140    0.0000000000    2.2594170471
      4  C        -1.1901880373    0.0256249026    2.1059255403
      5  Cl       -1.1548436435    0.0351778398    3.8595433764
      6  C        -2.4041742747    0.0535064326    1.4351028665
      7  Cl       -3.9099833729    0.0870232313    2.3339530118
      8  C        -2.4180259722    0.0546630380    0.0478935036
      9  H        -3.3603520375    0.0692493833   -0.4851290834
     10  C        -1.2274122092    0.0272853135   -0.6622934626
     11  Cl       -1.2645630159   -0.0058824468   -2.4155862839
     12  C         1.2779219872   -0.0284629571   -0.7628147595
     13  C         2.3095886281   -0.8932703637   -0.3971844912
     14  Cl        2.0841394724   -1.9836059182    0.9581225060
     15  C         3.5004827568   -0.9194878930   -1.1069450245
     16  H         4.2865586447   -1.6026019117   -0.8107285686
     17  C         3.6821124948   -0.0819958503   -2.1978886372
     18  H         4.6116429624   -0.1026930066   -2.7527300472
     19  C         2.6636000698    0.7822218600   -2.5724593424
     20  H         2.7980411655    1.4448431951   -3.4181323354
     21  C         1.4736782845    0.8090230106   -1.8610916159
     22  Cl        0.2100943914    1.9325319622   -2.3275671039
   Point Group: c1    Number of degrees of freedom:    60


   Energy is  -3221.014651909


 Attempting to generate delocalized internal coordinates
 Initial Hessian constructed with Jon Baker's OPTIMIZE code

 60 Hessian modes will be used to form the next step
  Hessian Eigenvalues:
     0.016315    0.017505    0.019760    0.020575    0.020682    0.021678
     0.022463    0.022740    0.023494    0.024090    0.024090    0.024114
     0.024114    0.024135    0.024135    0.024142    0.024143    0.055147
     0.085055    0.101101    0.107983    0.159994    0.159995    0.159995
     0.160000    0.215506    0.219532    0.222641    0.227241    0.231376
     0.236749    0.239070    0.249597    0.249986    0.249992    0.249999
     0.250000    0.287100    0.287918    0.290206    0.292884    0.301033
     0.301033    0.315798    0.356665    0.356665    0.356665    0.356665
     0.399827    0.407229    0.417939    0.424849    0.456961    0.458435
     0.466516    0.468792    0.478201    0.478202    0.479142    0.479142

 Minimum search - taking simple RFO step
 Searching for Lamda that Minimizes Along All modes
 Value Taken    Lamda =  -0.09029879
 Calculated Step too Large.  Step scaled by  0.447220
 Step Taken.  Stepsize is  0.300000

                             Maximum     Tolerance    Cnvgd?
         Gradient           0.103088      0.000300      NO
         Displacement       0.235526      0.001200      NO
         Energy change     *********      0.000001      NO


 New Cartesian Coordinates Obtained by Inverse Iteration

 Displacement from previous Coordinates is:  0.294240
 ----------------------------------------------------------------
             Standard Nuclear Orientation (Angstroms)
    I     Atom           X                Y                Z
 ----------------------------------------------------------------
    1      C      -0.0000343600     0.0002733511     0.0058576138
    2      C      -0.0104185320     0.0167542355     1.4081996408
    3      Cl      1.5040932417     0.0411385364     2.2789039949
    4      C      -1.2053063092     0.0401238887     2.1227468648
    5      Cl     -1.1765537713     0.0684215911     3.8734557251
    6      C      -2.4195967074     0.0530288032     1.4438915978
    7      Cl     -3.9343667380     0.0849908052     2.3210777659
    8      C      -2.4316098021     0.0401107316     0.0577406706
    9      H      -3.3730754625     0.0419682549    -0.4760212860
   10      C      -1.2390842646     0.0118503308    -0.6487812890
   11      Cl     -1.3026298738    -0.0428328468    -2.3949196331
   12      C       1.2814926271    -0.0286175787    -0.7615011557
   13      C       2.3196281319    -0.9059660457    -0.4168538666
   14      Cl      2.1097128085    -2.0183829485     0.9162087397
   15      C       3.5111580400    -0.9327845871    -1.1273052326
   16      H       4.2912115356    -1.6262276044    -0.8392569204
   17      C       3.6947453910    -0.0828982075    -2.2089630880
   18      H       4.6231386429    -0.1037882323    -2.7657287959
   19      C       2.6825907052     0.7938217536    -2.5736091201
   20      H       2.8182360652     1.4665174954    -3.4110809733
   21      C       1.4945888002     0.8203485088    -1.8571229605
   22      Cl      0.2565796401     1.9652995864    -2.3225711964
 ----------------------------------------------------------------
 Nuclear Repulsion Energy =        2157.65961266 hartrees
 There are       89 alpha and       89 beta electrons
 Applying Cartesian multipole field
    Component          Value
    ---------          -----
     (2,0,0)        1.00000E-11
     (0,2,0)        2.00000E-11
     (0,0,2)       -3.00000E-11
 Nucleus-field energy     =    -0.0000000462 hartrees
 Requested basis set is 6-311++G(d,p)
 There are 170 shells and 472 basis functions
 A cutoff of  1.0D-15 yielded  11111 shell pairs
 There are     93830 function pairs (    101000 Cartesian)
 Smallest overlap matrix eigenvalue = 2.35E-07
 Linear dependence detected in AO basis
 Number of orthogonalized atomic orbitals = 467
 Maximum deviation from orthogonality = 5.558E-10
 Guess from superposition of atomic densities
 Warning:  Energy on first SCF cycle will be non-variational
 SAD guess density has 178.000000 electrons

 -----------------------------------------------------------------------
  General SCF calculation program by
  Eric Jon Sundstrom, Paul Horn, Yuezhi Mao, Dmitri Zuev, Alec White,
  David Stuck, Shaama M.S., Shane Yost, Joonho Lee, David Small,
  Daniel Levine, Susi Lehtola, Hugh Burton, Evgeny Epifanovsky,
  Bang C. Huynh
 -----------------------------------------------------------------------
 Exchange:     0.2000 Hartree-Fock + 0.0800 Slater + 0.7200 B88
 Correlation:  0.1900 VWN1RPA + 0.8100 LYP
 Using SG-1 standard quadrature grid
 A restricted SCF calculation will be
 performed using DIIS
 SCF converges when DIIS error is below 1.0e-08
 ---------------------------------------
  Cycle       Energy         DIIS error
 ---------------------------------------
    1   -3225.5607188091      2.87e-02  
    2   -3220.9109890122      2.21e-03  
    3   -3220.8166682016      2.78e-03  
    4   -3221.0405326988      5.25e-04  
    5   -3221.0471494402      2.52e-04  
    6   -3221.0486970849      1.11e-04  
    7   -3221.0490216166      2.60e-05  
    8   -3221.0490361628      1.12e-05  
    9   -3221.0490394247      3.29e-06  
   10   -3221.0490397136      1.09e-06  
   11   -3221.0490397437      3.29e-07  
   12   -3221.0490397466      1.16e-07  
   13   -3221.0490397470      3.96e-08  
   14   -3221.0490397467      1.67e-08  
   15   -3221.0490397469      4.08e-09  Convergence criterion met
 ---------------------------------------
 SCF time:   CPU 803.61s  wall 803.00s 
 SCF   energy in the final basis set =    -3221.0490397469
 Total energy in the final basis set =    -3221.0490397469

 --------------------------------------------------------------

                    Orbital Energies (a.u.)
 --------------------------------------------------------------

 Alpha MOs
 -- Occupied --
********-101.5736-101.5678-101.5674-101.5633-101.5631 -10.2774 -10.2758
-10.2743 -10.2721 -10.2651 -10.2648 -10.2397 -10.2342 -10.2207 -10.2102
-10.2079 -10.2078  -9.4922  -9.4881  -9.4845  -9.4841  -9.4801  -9.4799
 -7.2572  -7.2530  -7.2492  -7.2485  -7.2471  -7.2463  -7.2447  -7.2444
 -7.2430  -7.2422  -7.2392  -7.2388  -7.2383  -7.2383  -7.2347  -7.2345
 -7.2342  -7.2340  -0.9641  -0.9355  -0.9190  -0.8998  -0.8881  -0.8645
 -0.8537  -0.8346  -0.8063  -0.7606  -0.7539  -0.7439  -0.6641  -0.6450
 -0.6247  -0.6145  -0.5569  -0.5498  -0.5243  -0.5125  -0.4965  -0.4801
 -0.4688  -0.4668  -0.4625  -0.4563  -0.4451  -0.4336  -0.4277  -0.4154
 -0.4066  -0.4007  -0.3924  -0.3843  -0.3638  -0.3576  -0.3512  -0.3389
 -0.3340  -0.3325  -0.3205  -0.3018  -0.2991  -0.2799  -0.2722  -0.2658
 -0.2464
 -- Virtual --
 -0.0745  -0.0568  -0.0511  -0.0431  -0.0283  -0.0198  -0.0095  -0.0010
  0.0048   0.0089   0.0122   0.0157   0.0246   0.0285   0.0321   0.0393
  0.0474   0.0517   0.0536   0.0630   0.0668   0.0692   0.0730   0.0789
  0.0821   0.0854   0.0861   0.0927   0.0956   0.0984   0.1028   0.1038
  0.1092   0.1098   0.1147   0.1155   0.1192   0.1202   0.1265   0.1280
  0.1303   0.1325   0.1366   0.1381   0.1408   0.1461   0.1513   0.1550
  0.1600   0.1618   0.1682   0.1695   0.1774   0.1784   0.1840   0.1853
  0.1895   0.1967   0.2011   0.2051   0.2088   0.2120   0.2163   0.2207
  0.2280   0.2294   0.2336   0.2354   0.2393   0.2429   0.2452   0.2486
  0.2522   0.2586   0.2603   0.2642   0.2662   0.2709   0.2738   0.2763
  0.2772   0.2872   0.2901   0.2949   0.2963   0.3025   0.3061   0.3086
  0.3128   0.3144   0.3188   0.3256   0.3335   0.3483   0.3590   0.3721
  0.3896   0.4107   0.4191   0.4225   0.4392   0.4442   0.4494   0.4526
  0.4630   0.4685   0.4709   0.4751   0.4850   0.4870   0.4969   0.5027
  0.5073   0.5107   0.5153   0.5218   0.5357   0.5393   0.5471   0.5515
  0.5563   0.5627   0.5703   0.5786   0.5857   0.5913   0.5957   0.6044
  0.6060   0.6119   0.6187   0.6228   0.6238   0.6320   0.6361   0.6415
  0.6509   0.6642   0.6656   0.6762   0.6911   0.6957   0.7115   0.7238
  0.7244   0.7426   0.7617   0.7772   0.7886   0.7977   0.8099   0.8110
  0.8225   0.8230   0.8300   0.8370   0.8397   0.8428   0.8466   0.8482
  0.8529   0.8567   0.8622   0.8687   0.8706   0.8878   0.8935   0.8961
  0.9068   0.9103   0.9162   0.9198   0.9240   0.9271   0.9389   0.9445
  0.9495   0.9526   0.9607   0.9663   0.9694   0.9790   0.9862   0.9887
  0.9973   1.0017   1.0038   1.0216   1.0311   1.0394   1.0503   1.0638
  1.0726   1.0766   1.1035   1.1086   1.1335   1.1492   1.1584   1.1922
  1.2165   1.2329   1.2427   1.2510   1.2552   1.2730   1.2832   1.2894
  1.2969   1.3154   1.3212   1.3277   1.3333   1.3517   1.3616   1.3856
  1.4131   1.4349   1.4707   1.4896   1.4972   1.5260   1.5492   1.5566
  1.5627   1.5737   1.5830   1.6046   1.6257   1.6454   1.6537   1.6827
  1.6997   1.7423   1.7512   1.7542   1.7735   1.8035   1.8129   1.8470
  1.8505   1.8717   1.8775   1.8816   1.9010   1.9047   1.9076   1.9267
  1.9533   1.9588   1.9767   1.9865   2.0209   2.0429   2.0624   2.0828
  2.1143   2.1712   2.1865   2.2067   2.2224   2.2328   2.2427   2.2601
  2.2813   2.2859   2.2900   2.3056   2.3263   2.3515   2.3560   2.3644
  2.3861   2.3956   2.4280   2.4423   2.4448   2.4482   2.4646   2.4904
  2.5121   2.5206   2.5414   2.5541   2.5714   2.5823   2.6091   2.6170
  2.6474   2.6525   2.6726   2.6865   2.6959   2.7200   2.7235   2.7375
  2.7505   2.7596   2.7776   2.7811   2.7949   2.8056   2.8241   2.8264
  2.8934   2.8955   2.9218   2.9637   3.0622   3.0742   3.0790   3.1282
  3.1474   3.1664   3.1800   3.2327   3.2394   3.2534   3.2694   3.3595
  3.3793   3.3973   3.4807   3.5222   3.6269   3.6630   3.7210   3.7538
  3.8890   3.9670   4.0117   4.0367   4.0897   4.3981   4.8116   4.8268
  9.7425   9.7979   9.8101   9.8235   9.8617   9.8704  23.3160  23.5192
 23.8199  23.8470  23.8580  23.9096  23.9582  23.9760  24.0411  24.0548
 24.0908  24.1541  25.7690  25.7868  25.7981  25.8763  26.0657  26.0920
 26.1267  26.1798  26.2726  26.3908  26.4220  26.4917  26.5139  26.6585
 26.7307  26.8021  26.8748  27.0042 215.7331 215.7948 215.8094 215.8230
215.8779 215.8923
 --------------------------------------------------------------

          Ground-State Mulliken Net Atomic Charges

     Atom                 Charge (a.u.)
  ----------------------------------------
      1 C                    -0.696063
      2 C                    -1.205428
      3 Cl                    0.565230
      4 C                     0.808201
      5 Cl                    0.609992
      6 C                    -0.598949
      7 Cl                    0.543115
      8 C                    -0.412682
      9 H                     0.224911
     10 C                    -0.125184
     11 Cl                    0.431271
     12 C                    -0.164508
     13 C                    -0.157364
     14 Cl                    0.332797
     15 C                    -0.136136
     16 H                     0.204921
     17 C                    -0.739473
     18 H                     0.166421
     19 C                    -0.129349
     20 H                     0.206473
     21 C                    -0.110432
     22 Cl                    0.382236
  ----------------------------------------
  Sum of atomic charges =     0.000000

 -----------------------------------------------------------------
                    Cartesian Multipole Moments
 -----------------------------------------------------------------
    Charge (ESU x 10^10)
                 0.0000
    Dipole Moment (Debye)
         X       1.7235      Y      -0.0486      Z      -2.0398
       Tot       2.6709
    Quadrupole Moments (Debye-Ang)
        XX    -131.1928     XY      -1.4753     YY    -148.5722
        XZ      -5.0888     YZ      -1.7142     ZZ    -143.8987
    Octopole Moments (Debye-Ang^2)
       XXX       6.8011    XXY      -5.1895    XYY     -16.6613
       YYY      -0.4011    XXZ     -65.9404    XYZ      -1.1547
       YYZ     -28.0923    XZZ      11.5720    YZZ       3.1608
       ZZZ    -107.5017
    Hexadecapole Moments (Debye-Ang^3)
      XXXX   -3838.5255   XXXY     153.1197   XXYY    -848.4979
      XYYY     201.4024   YYYY    -915.2111   XXXZ     605.6557
      XXYZ      75.9294   XYYZ     252.1228   YYYZ     250.0650
      XXZZ   -1253.7826   XYZZ      77.4022   YYZZ    -807.8334
      XZZZ     687.7258   YZZZ     216.8355   ZZZZ   -3821.9727
 -----------------------------------------------------------------
 Calculating analytic gradient of the SCF energy
 Gradient of SCF Energy
            1           2           3           4           5           6
    1  -0.0126267  -0.0063746   0.0221355  -0.0004375   0.0008893   0.0032556
    2   0.0003447  -0.0035123  -0.0539414   0.0000911   0.0001711  -0.0002983
    3   0.0088255  -0.0033097  -0.0308499  -0.0163945   0.0042636  -0.0001860
            7           8           9          10          11          12
    1  -0.0018824   0.0066315  -0.0005341   0.0012708   0.0436665   0.0143415
    2   0.0001204  -0.0000829   0.0001772   0.0027899   0.0524871  -0.0004000
    3   0.0044832   0.0049090  -0.0006655   0.0000717  -0.0034017  -0.0094108
           13          14          15          16          17          18
    1  -0.0014865  -0.0184181  -0.0057065   0.0008106   0.0025303  -0.0001569
    2   0.0032190   0.0523586   0.0048395   0.0003390   0.0000123   0.0000154
    3   0.0022539   0.0389809  -0.0020754  -0.0007035  -0.0015085   0.0000669
           19          20          21          22
    1  -0.0011830   0.0010359  -0.0028004  -0.0449610
    2  -0.0047515  -0.0003017  -0.0028460  -0.0508311
    3   0.0061860  -0.0003818   0.0003484  -0.0015019
 Max gradient component =       5.394E-02
 RMS gradient           =       1.714E-02
 Gradient time:  CPU 275.36 s  wall 275.37 s
 Geometry Optimization Parameters
   NAtoms,    NIC,     NZ,  NCons,   NDum,   NFix, NCnnct, MaxDiis
       22     171      22       0       0       0       0       0

 Cartesian Hessian Update
 Hessian updated using BFGS update


** GEOMETRY OPTIMIZATION IN DELOCALIZED INTERNAL COORDINATES **
   Searching for a Minimum

   Optimization Cycle:   2

                       Coordinates (Angstroms)
     ATOM                X               Y               Z
      1  C        -0.0000343600    0.0002733511    0.0058576138
      2  C        -0.0104185320    0.0167542355    1.4081996408
      3  Cl        1.5040932417    0.0411385364    2.2789039949
      4  C        -1.2053063092    0.0401238887    2.1227468648
      5  Cl       -1.1765537713    0.0684215911    3.8734557251
      6  C        -2.4195967074    0.0530288032    1.4438915978
      7  Cl       -3.9343667380    0.0849908052    2.3210777659
      8  C        -2.4316098021    0.0401107316    0.0577406706
      9  H        -3.3730754625    0.0419682549   -0.4760212860
     10  C        -1.2390842646    0.0118503308   -0.6487812890
     11  Cl       -1.3026298738   -0.0428328468   -2.3949196331
     12  C         1.2814926271   -0.0286175787   -0.7615011557
     13  C         2.3196281319   -0.9059660457   -0.4168538666
     14  Cl        2.1097128085   -2.0183829485    0.9162087397
     15  C         3.5111580400   -0.9327845871   -1.1273052326
     16  H         4.2912115356   -1.6262276044   -0.8392569204
     17  C         3.6947453910   -0.0828982075   -2.2089630880
     18  H         4.6231386429   -0.1037882323   -2.7657287959
     19  C         2.6825907052    0.7938217536   -2.5736091201
     20  H         2.8182360652    1.4665174954   -3.4110809733
     21  C         1.4945888002    0.8203485088   -1.8571229605
     22  Cl        0.2565796401    1.9652995864   -2.3225711964
   Point Group: c1    Number of degrees of freedom:    60


   Energy is  -3221.049039747

 Hessian updated using BFGS update

 58 Hessian modes will be used to form the next step
  Hessian Eigenvalues:
     0.016315    0.017505    0.019845    0.020575    0.020682    0.021678
     0.022492    0.022740    0.023495    0.024090    0.024090    0.024114
     0.024114    0.024135    0.024135    0.024142    0.024143    0.055149
     0.082390    0.101101    0.124923    0.159978    0.159995    0.160000
     0.160023    0.215445    0.220178    0.226447    0.227396    0.231383
     0.236611    0.238984    0.249386    0.249763    0.249991    0.249999
     0.250368    0.287863    0.288510    0.290279    0.292908    0.300650
     0.301119    0.316229    0.356657    0.356678    0.401020    0.407235
     0.417799    0.424659    0.457018    0.458530    0.466504    0.469764
     0.478202    0.478330    0.478840    0.479153

 Minimum search - taking simple RFO step
 Searching for Lamda that Minimizes Along All modes
 Value Taken    Lamda =  -0.05274349
 Calculated Step too Large.  Step scaled by  0.541134
 Step Taken.  Stepsize is  0.300000

                             Maximum     Tolerance    Cnvgd?
         Gradient           0.075325      0.000300      NO
         Displacement       0.239795      0.001200      NO
         Energy change     -0.034388      0.000001      NO


 New Cartesian Coordinates Obtained by Inverse Iteration

 Displacement from previous Coordinates is:  0.298712
 ----------------------------------------------------------------
             Standard Nuclear Orientation (Angstroms)
    I     Atom           X                Y                Z
 ----------------------------------------------------------------
    1      C       0.0028753170     0.0007012211     0.0092382347
    2      C      -0.0138068111     0.0386456179     1.4156605254
    3      Cl      1.4931252365     0.0927393512     2.2861486117
    4      C      -1.2118911401     0.0603442884     2.1347244589
    5      Cl     -1.1933698288     0.1135531928     3.8797648681
    6      C      -2.4253919194     0.0517535868     1.4484496441
    7      Cl     -3.9466525253     0.0804803683     2.3070566041
    8      C      -2.4363706148     0.0190901587     0.0625985592
    9      H      -3.3764991814     0.0039611368    -0.4716264818
   10      C      -1.2419378287    -0.0083870312    -0.6405935858
   11      Cl     -1.3258821061    -0.0898209492    -2.3816835691
   12      C       1.2814481540    -0.0286445171    -0.7581268893
   13      C       2.3189424105    -0.9213586565    -0.4352315989
   14      Cl      2.1160652172    -2.0593142359     0.8742680047
   15      C       3.5109573875    -0.9500826156    -1.1467093476
   16      H       4.2816571877    -1.6571208849    -0.8680931267
   17      C       3.6996973834    -0.0836474246    -2.2151108795
   18      H       4.6272959197    -0.1046788430    -2.7737808535
   19      C       2.6962677362     0.8097038649    -2.5656383013
   20      H       2.8329712981     1.4958916459    -3.3913648632
   21      C       1.5098568306     0.8345776531    -1.8445523677
   22      Cl      0.2951416857     2.0047628935    -2.3010305505
 ----------------------------------------------------------------
 Nuclear Repulsion Energy =        2149.48954430 hartrees
 There are       89 alpha and       89 beta electrons
 Applying Cartesian multipole field
    Component          Value
    ---------          -----
     (2,0,0)        1.00000E-11
     (0,2,0)        2.00000E-11
     (0,0,2)       -3.00000E-11
 Nucleus-field energy     =    -0.0000000452 hartrees
 Requested basis set is 6-311++G(d,p)
 There are 170 shells and 472 basis functions
 A cutoff of  1.0D-15 yielded  11106 shell pairs
 There are     93794 function pairs (    100955 Cartesian)
 Smallest overlap matrix eigenvalue = 2.42E-07
 Linear dependence detected in AO basis
 Number of orthogonalized atomic orbitals = 467
 Maximum deviation from orthogonality = 2.737E-10
 Guess from superposition of atomic densities
 Warning:  Energy on first SCF cycle will be non-variational
 SAD guess density has 178.000000 electrons

 -----------------------------------------------------------------------
  General SCF calculation program by
  Eric Jon Sundstrom, Paul Horn, Yuezhi Mao, Dmitri Zuev, Alec White,
  David Stuck, Shaama M.S., Shane Yost, Joonho Lee, David Small,
  Daniel Levine, Susi Lehtola, Hugh Burton, Evgeny Epifanovsky,
  Bang C. Huynh
 -----------------------------------------------------------------------
 Exchange:     0.2000 Hartree-Fock + 0.0800 Slater + 0.7200 B88
 Correlation:  0.1900 VWN1RPA + 0.8100 LYP
 Using SG-1 standard quadrature grid
 A restricted SCF calculation will be
 performed using DIIS
 SCF converges when DIIS error is below 1.0e-08
 ---------------------------------------
  Cycle       Energy         DIIS error
 ---------------------------------------
    1   -3225.5072242896      2.85e-02  
    2   -3220.9367910666      2.20e-03  
    3   -3220.8441051941      2.76e-03  
    4   -3221.0646258357      5.31e-04  
    5   -3221.0712843493      2.63e-04  
    6   -3221.0730271136      1.08e-04  
    7   -3221.0733271259      2.67e-05  
    8   -3221.0733425646      1.15e-05  
    9   -3221.0733460756      3.29e-06  
   10   -3221.0733463630      1.08e-06  
   11   -3221.0733463932      3.25e-07  
   12   -3221.0733463956      1.11e-07  
   13   -3221.0733463958      3.91e-08  
   14   -3221.0733463958      1.72e-08  
   15   -3221.0733463961      3.67e-09  Convergence criterion met
 ---------------------------------------
 SCF time:   CPU 802.09s  wall 802.00s 
 SCF   energy in the final basis set =    -3221.0733463961
 Total energy in the final basis set =    -3221.0733463961

 --------------------------------------------------------------

                    Orbital Energies (a.u.)
 --------------------------------------------------------------

 Alpha MOs
 -- Occupied --
********-101.5744-101.5689-101.5681-101.5639-101.5638 -10.2781 -10.2757
-10.2747 -10.2720 -10.2654 -10.2652 -10.2404 -10.2350 -10.2199 -10.2104
-10.2078 -10.2077  -9.4922  -9.4890  -9.4853  -9.4844  -9.4804  -9.4803
 -7.2572  -7.2538  -7.2501  -7.2489  -7.2471  -7.2463  -7.2450  -7.2448
 -7.2439  -7.2431  -7.2400  -7.2391  -7.2391  -7.2386  -7.2350  -7.2349
 -7.2345  -7.2344  -0.9626  -0.9346  -0.9158  -0.9006  -0.8897  -0.8665
 -0.8507  -0.8353  -0.8058  -0.7586  -0.7536  -0.7433  -0.6633  -0.6430
 -0.6242  -0.6146  -0.5564  -0.5490  -0.5243  -0.5124  -0.4962  -0.4806
 -0.4679  -0.4665  -0.4608  -0.4561  -0.4431  -0.4327  -0.4235  -0.4156
 -0.4047  -0.4003  -0.3918  -0.3832  -0.3612  -0.3573  -0.3511  -0.3392
 -0.3341  -0.3316  -0.3215  -0.3061  -0.2989  -0.2819  -0.2773  -0.2652
 -0.2513
 -- Virtual --
 -0.0749  -0.0567  -0.0496  -0.0424  -0.0296  -0.0188  -0.0090   0.0004
  0.0050   0.0096   0.0130   0.0166   0.0248   0.0286   0.0322   0.0395
  0.0478   0.0517   0.0534   0.0634   0.0668   0.0686   0.0731   0.0791
  0.0818   0.0853   0.0861   0.0924   0.0955   0.0983   0.1032   0.1043
  0.1088   0.1098   0.1145   0.1155   0.1191   0.1206   0.1267   0.1282
  0.1305   0.1326   0.1362   0.1378   0.1404   0.1461   0.1509   0.1548
  0.1596   0.1613   0.1676   0.1687   0.1770   0.1775   0.1828   0.1843
  0.1884   0.1959   0.2006   0.2045   0.2086   0.2114   0.2161   0.2203
  0.2277   0.2292   0.2335   0.2357   0.2395   0.2426   0.2451   0.2484
  0.2513   0.2583   0.2595   0.2632   0.2667   0.2703   0.2742   0.2752
  0.2762   0.2868   0.2898   0.2940   0.2967   0.3023   0.3056   0.3091
  0.3126   0.3138   0.3200   0.3252   0.3347   0.3484   0.3566   0.3716
  0.3907   0.4107   0.4197   0.4230   0.4398   0.4438   0.4497   0.4519
  0.4638   0.4704   0.4717   0.4755   0.4856   0.4863   0.4957   0.5061
  0.5078   0.5134   0.5147   0.5226   0.5344   0.5376   0.5457   0.5519
  0.5549   0.5566   0.5682   0.5767   0.5818   0.5914   0.5957   0.6040
  0.6063   0.6131   0.6185   0.6201   0.6244   0.6311   0.6362   0.6433
  0.6501   0.6632   0.6672   0.6745   0.6916   0.6957   0.7098   0.7212
  0.7235   0.7419   0.7672   0.7780   0.7874   0.8010   0.8138   0.8220
  0.8279   0.8288   0.8312   0.8382   0.8401   0.8451   0.8474   0.8524
  0.8554   0.8579   0.8622   0.8683   0.8719   0.8878   0.8962   0.8986
  0.9060   0.9098   0.9161   0.9202   0.9259   0.9293   0.9419   0.9444
  0.9503   0.9525   0.9603   0.9657   0.9710   0.9776   0.9872   0.9892
  0.9948   0.9992   1.0008   1.0145   1.0253   1.0335   1.0431   1.0616
  1.0717   1.0798   1.0949   1.1037   1.1322   1.1472   1.1567   1.1894
  1.2144   1.2277   1.2402   1.2489   1.2529   1.2699   1.2839   1.2894
  1.2938   1.3132   1.3166   1.3253   1.3336   1.3516   1.3581   1.3839
  1.4122   1.4380   1.4706   1.4876   1.4960   1.5260   1.5481   1.5564
  1.5600   1.5708   1.5808   1.6035   1.6239   1.6444   1.6529   1.6822
  1.7003   1.7416   1.7504   1.7537   1.7726   1.8011   1.8122   1.8455
  1.8477   1.8684   1.8735   1.8835   1.9018   1.9037   1.9065   1.9244
  1.9525   1.9571   1.9735   1.9870   2.0190   2.0422   2.0616   2.0803
  2.1169   2.1683   2.1850   2.2148   2.2274   2.2366   2.2618   2.2688
  2.2824   2.2865   2.2929   2.3031   2.3245   2.3488   2.3553   2.3610
  2.3753   2.3926   2.4235   2.4305   2.4385   2.4457   2.4702   2.4950
  2.5108   2.5203   2.5373   2.5563   2.5673   2.5817   2.6069   2.6132
  2.6449   2.6523   2.6721   2.6808   2.6948   2.7173   2.7208   2.7358
  2.7503   2.7593   2.7755   2.7789   2.7926   2.8039   2.8231   2.8246
  2.8899   2.8924   2.9223   2.9648   3.0593   3.0718   3.0770   3.1266
  3.1415   3.1615   3.1776   3.2295   3.2361   3.2503   3.2651   3.3557
  3.3760   3.3944   3.4797   3.5221   3.6262   3.6594   3.7184   3.7515
  3.8849   3.9637   4.0114   4.0368   4.0906   4.3995   4.8037   4.8232
  9.7399   9.7952   9.8001   9.8167   9.8625   9.8699  23.3188  23.5197
 23.8151  23.8413  23.8520  23.9054  23.9517  23.9629  24.0307  24.0521
 24.0889  24.1511  25.7834  25.8435  25.8602  25.8987  26.0608  26.0840
 26.1184  26.1709  26.2792  26.3035  26.3925  26.4405  26.5072  26.6518
 26.7259  26.7872  26.8607  26.9941 215.7307 215.7926 215.7983 215.8168
215.8758 215.8883
 --------------------------------------------------------------

          Ground-State Mulliken Net Atomic Charges

     Atom                 Charge (a.u.)
  ----------------------------------------
      1 C                    -0.594007
      2 C                    -1.097186
      3 Cl                    0.532249
      4 C                     0.851014
      5 Cl                    0.607998
      6 C                    -0.696936
      7 Cl                    0.545822
      8 C                    -0.432102
      9 H                     0.227493
     10 C                    -0.222826
     11 Cl                    0.403168
     12 C                    -0.130881
     13 C                    -0.184749
     14 Cl                    0.309020
     15 C                    -0.101620
     16 H                     0.205873
     17 C                    -0.733685
     18 H                     0.167334
     19 C                    -0.099615
     20 H                     0.207168
     21 C                    -0.122056
     22 Cl                    0.358525
  ----------------------------------------
  Sum of atomic charges =     0.000000

 -----------------------------------------------------------------
                    Cartesian Multipole Moments
 -----------------------------------------------------------------
    Charge (ESU x 10^10)
                 0.0000
    Dipole Moment (Debye)
         X       1.7125      Y      -0.0647      Z      -1.9949
       Tot       2.6299
    Quadrupole Moments (Debye-Ang)
        XX    -131.1652     XY      -1.2904     YY    -148.2475
        XZ      -5.2649     YZ      -1.5177     ZZ    -143.8915
    Octopole Moments (Debye-Ang^2)
       XXX       6.5320    XXY      -6.1876    XYY     -15.6626
       YYY      -1.9834    XXZ     -66.5814    XYZ      -1.2903
       YYZ     -28.5581    XZZ      11.5020    YZZ       3.0133
       ZZZ    -106.1024
    Hexadecapole Moments (Debye-Ang^3)
      XXXX   -3861.9935   XXXY     149.7523   XXYY    -855.0558
      XYYY     195.6554   YYYY    -940.7308   XXXZ     615.4520
      XXYZ      71.7105   XYYZ     254.7462   YYYZ     231.2806
      XXZZ   -1254.8971   XYZZ      78.4047   YYZZ    -808.9265
      XZZZ     698.8447   YZZZ     203.8165   ZZZZ   -3807.5525
 -----------------------------------------------------------------
 Calculating analytic gradient of the SCF energy
 Gradient of SCF Energy
            1           2           3           4           5           6
    1  -0.0065980  -0.0030448   0.0142439  -0.0004723   0.0002952   0.0016349
    2   0.0002848  -0.0029493  -0.0393101  -0.0000948   0.0001525  -0.0002146
    3   0.0048231  -0.0010837  -0.0227761  -0.0096803   0.0028197   0.0000227
            7           8           9          10          11          12
    1  -0.0009295   0.0038845  -0.0002375  -0.0000802   0.0305577   0.0076544
    2   0.0000981   0.0001165   0.0001070   0.0023443   0.0382415  -0.0002877
    3   0.0024820   0.0028589  -0.0004150  -0.0006552  -0.0007941  -0.0053386
           13          14          15          16          17          18
    1  -0.0000156  -0.0121428  -0.0033125   0.0004939   0.0016019  -0.0000908
    2   0.0015076   0.0386972   0.0028051   0.0002252   0.0000035   0.0000175
    3   0.0023698   0.0269347  -0.0009170  -0.0004596  -0.0009634   0.0000240
           19          20          21          22
    1  -0.0009669   0.0006528  -0.0020236  -0.0311048
    2  -0.0027038  -0.0001793  -0.0012641  -0.0375969
    3   0.0034949  -0.0002162  -0.0010208  -0.0015097
 Max gradient component =       3.931E-02
 RMS gradient           =       1.218E-02
 Gradient time:  CPU 272.49 s  wall 272.50 s
 Geometry Optimization Parameters
   NAtoms,    NIC,     NZ,  NCons,   NDum,   NFix, NCnnct, MaxDiis
       22     171      22       0       0       0       0       0

 Cartesian Hessian Update
 Hessian updated using BFGS update


** GEOMETRY OPTIMIZATION IN DELOCALIZED INTERNAL COORDINATES **
   Searching for a Minimum

   Optimization Cycle:   3

                       Coordinates (Angstroms)
     ATOM                X               Y               Z
      1  C         0.0028753170    0.0007012211    0.0092382347
      2  C        -0.0138068111    0.0386456179    1.4156605254
      3  Cl        1.4931252365    0.0927393512    2.2861486117
      4  C        -1.2118911401    0.0603442884    2.1347244589
      5  Cl       -1.1933698288    0.1135531928    3.8797648681
      6  C        -2.4253919194    0.0517535868    1.4484496441
      7  Cl       -3.9466525253    0.0804803683    2.3070566041
      8  C        -2.4363706148    0.0190901587    0.0625985592
      9  H        -3.3764991814    0.0039611368   -0.4716264818
     10  C        -1.2419378287   -0.0083870312   -0.6405935858
     11  Cl       -1.3258821061   -0.0898209492   -2.3816835691
     12  C         1.2814481540   -0.0286445171   -0.7581268893
     13  C         2.3189424105   -0.9213586565   -0.4352315989
     14  Cl        2.1160652172   -2.0593142359    0.8742680047
     15  C         3.5109573875   -0.9500826156   -1.1467093476
     16  H         4.2816571877   -1.6571208849   -0.8680931267
     17  C         3.6996973834   -0.0836474246   -2.2151108795
     18  H         4.6272959197   -0.1046788430   -2.7737808535
     19  C         2.6962677362    0.8097038649   -2.5656383013
     20  H         2.8329712981    1.4958916459   -3.3913648632
     21  C         1.5098568306    0.8345776531   -1.8445523677
     22  Cl        0.2951416857    2.0047628935   -2.3010305505
   Point Group: c1    Number of degrees of freedom:    60


   Energy is  -3221.073346396

 Hessian updated using BFGS update

 59 Hessian modes will be used to form the next step
  Hessian Eigenvalues:
     0.016316    0.017505    0.019818    0.020575    0.020682    0.021678
     0.022485    0.022741    0.023495    0.024090    0.024090    0.024114
     0.024114    0.024135    0.024135    0.024142    0.024143    0.055150
     0.071405    0.101099    0.107356    0.159984    0.159995    0.160000
     0.160013    0.215504    0.220189    0.226876    0.228217    0.231386
     0.236901    0.239093    0.249498    0.249869    0.249998    0.250125
     0.250317    0.287881    0.289146    0.290384    0.292918    0.300740
     0.301189    0.316395    0.356663    0.356665    0.356679    0.401596
     0.407273    0.417939    0.424874    0.457088    0.458643    0.466487
     0.470723    0.478202    0.478300    0.478978    0.479220

 Minimum search - taking simple RFO step
 Searching for Lamda that Minimizes Along All modes
 Value Taken    Lamda =  -0.03721986
 Calculated Step too Large.  Step scaled by  0.539964
 Step Taken.  Stepsize is  0.300000

                             Maximum     Tolerance    Cnvgd?
         Gradient           0.054218      0.000300      NO
         Displacement       0.238156      0.001200      NO
         Energy change     -0.024307      0.000001      NO


 New Cartesian Coordinates Obtained by Inverse Iteration

 Displacement from previous Coordinates is:  0.327613
 ----------------------------------------------------------------
             Standard Nuclear Orientation (Angstroms)
    I     Atom           X                Y                Z
 ----------------------------------------------------------------
    1      C       0.0044732141     0.0009976777     0.0105211641
    2      C      -0.0153617061     0.0642325364     1.4180440361
    3      Cl      1.4877531103     0.1504314617     2.2864073624
    4      C      -1.2142835559     0.0847619112     2.1411203450
    5      Cl     -1.1988982639     0.1675830992     3.8803346136
    6      C      -2.4275185276     0.0499984576     1.4507150735
    7      Cl     -3.9528401545     0.0749126986     2.2978693549
    8      C      -2.4383883982    -0.0069801900     0.0652183429
    9      H      -3.3778888664    -0.0421414287    -0.4680823205
   10      C      -1.2425143989    -0.0329191391    -0.6361323642
   11      Cl     -1.3368815343    -0.1448333252    -2.3746392426
   12      C       1.2804890479    -0.0285903959    -0.7555335551
   13      C       2.3116860710    -0.9388195697    -0.4539164795
   14      Cl      2.1057810540    -2.1034789020     0.8321781472
   15      C       3.5041398353    -0.9694532862    -1.1661389565
   16      H       4.2644247371    -1.6917308284    -0.8993181507
   17      C       3.7015850085    -0.0838963918    -2.2176834724
   18      H       4.6288427002    -0.1049704953    -2.7773559669
   19      C       2.7090433978     0.8285206407    -2.5511464794
   20      H       2.8499355072     1.5299719081    -3.3628060989
   21      C       1.5232073262     0.8514965439    -1.8274300855
   22      Cl      0.3277142044     2.0480568388    -2.2678581712
 ----------------------------------------------------------------
 Nuclear Repulsion Energy =        2143.30324851 hartrees
 There are       89 alpha and       89 beta electrons
 Applying Cartesian multipole field
    Component          Value
    ---------          -----
     (2,0,0)        1.00000E-11
     (0,2,0)        2.00000E-11
     (0,0,2)       -3.00000E-11
 Nucleus-field energy     =    -0.0000000440 hartrees
 Requested basis set is 6-311++G(d,p)
 There are 170 shells and 472 basis functions
 A cutoff of  1.0D-15 yielded  11103 shell pairs
 There are     93795 function pairs (    100961 Cartesian)
 Smallest overlap matrix eigenvalue = 2.47E-07
 Linear dependence detected in AO basis
 Number of orthogonalized atomic orbitals = 467
 Maximum deviation from orthogonality = 6.995E-10
 Guess from superposition of atomic densities
 Warning:  Energy on first SCF cycle will be non-variational
 SAD guess density has 178.000000 electrons

 -----------------------------------------------------------------------
  General SCF calculation program by
  Eric Jon Sundstrom, Paul Horn, Yuezhi Mao, Dmitri Zuev, Alec White,
  David Stuck, Shaama M.S., Shane Yost, Joonho Lee, David Small,
  Daniel Levine, Susi Lehtola, Hugh Burton, Evgeny Epifanovsky,
  Bang C. Huynh
 -----------------------------------------------------------------------
 Exchange:     0.2000 Hartree-Fock + 0.0800 Slater + 0.7200 B88
 Correlation:  0.1900 VWN1RPA + 0.8100 LYP
 Using SG-1 standard quadrature grid
 A restricted SCF calculation will be
 performed using DIIS
 SCF converges when DIIS error is below 1.0e-08
 ---------------------------------------
  Cycle       Energy         DIIS error
 ---------------------------------------
    1   -3225.4675682707      2.84e-02  
    2   -3220.9549181147      2.19e-03  
    3   -3220.8636730498      2.75e-03  
    4   -3221.0817873251      5.31e-04  
    5   -3221.0883942107      2.67e-04  
    6   -3221.0902153694      1.05e-04  
    7   -3221.0904986496      2.71e-05  
    8   -3221.0905148073      1.17e-05  
    9   -3221.0905184300      3.28e-06  
   10   -3221.0905187160      1.07e-06  
   11   -3221.0905187457      3.22e-07  
   12   -3221.0905187479      1.06e-07  
   13   -3221.0905187480      3.88e-08  
   14   -3221.0905187482      1.74e-08  
   15   -3221.0905187481      3.45e-09  Convergence criterion met
 ---------------------------------------
 SCF time:   CPU 797.51s  wall 798.00s 
 SCF   energy in the final basis set =    -3221.0905187481
 Total energy in the final basis set =    -3221.0905187481

 --------------------------------------------------------------

                    Orbital Energies (a.u.)
 --------------------------------------------------------------

 Alpha MOs
 -- Occupied --
********-101.5751-101.5700-101.5688-101.5647-101.5647 -10.2785 -10.2758
-10.2749 -10.2720 -10.2657 -10.2656 -10.2406 -10.2353 -10.2196 -10.2106
-10.2078 -10.2077  -9.4923  -9.4897  -9.4861  -9.4849  -9.4808  -9.4808
 -7.2572  -7.2546  -7.2509  -7.2494  -7.2472  -7.2464  -7.2455  -7.2454
 -7.2446  -7.2438  -7.2408  -7.2400  -7.2396  -7.2391  -7.2355  -7.2354
 -7.2349  -7.2349  -0.9617  -0.9339  -0.9134  -0.9011  -0.8906  -0.8680
 -0.8485  -0.8358  -0.8056  -0.7573  -0.7536  -0.7430  -0.6628  -0.6417
 -0.6240  -0.6148  -0.5562  -0.5485  -0.5243  -0.5126  -0.4960  -0.4809
 -0.4675  -0.4664  -0.4595  -0.4561  -0.4415  -0.4325  -0.4194  -0.4157
 -0.4034  -0.3997  -0.3912  -0.3821  -0.3590  -0.3565  -0.3511  -0.3394
 -0.3343  -0.3308  -0.3225  -0.3103  -0.2995  -0.2884  -0.2757  -0.2650
 -0.2549
 -- Virtual --
 -0.0748  -0.0567  -0.0488  -0.0419  -0.0309  -0.0186  -0.0087   0.0012
  0.0051   0.0099   0.0135   0.0170   0.0249   0.0286   0.0322   0.0399
  0.0479   0.0515   0.0531   0.0635   0.0667   0.0682   0.0731   0.0792
  0.0815   0.0850   0.0860   0.0923   0.0953   0.0984   0.1034   0.1048
  0.1086   0.1097   0.1142   0.1155   0.1190   0.1209   0.1267   0.1282
  0.1307   0.1325   0.1360   0.1373   0.1397   0.1460   0.1504   0.1546
  0.1588   0.1611   0.1670   0.1681   0.1760   0.1767   0.1818   0.1837
  0.1870   0.1954   0.2002   0.2042   0.2087   0.2108   0.2161   0.2204
  0.2275   0.2294   0.2336   0.2361   0.2394   0.2417   0.2452   0.2486
  0.2509   0.2581   0.2590   0.2627   0.2673   0.2698   0.2737   0.2752
  0.2758   0.2860   0.2892   0.2933   0.2974   0.3018   0.3053   0.3096
  0.3116   0.3145   0.3215   0.3252   0.3365   0.3481   0.3545   0.3714
  0.3915   0.4105   0.4204   0.4233   0.4404   0.4438   0.4501   0.4512
  0.4652   0.4697   0.4751   0.4766   0.4857   0.4877   0.4953   0.5054
  0.5073   0.5144   0.5167   0.5217   0.5324   0.5331   0.5455   0.5511
  0.5541   0.5553   0.5680   0.5758   0.5809   0.5922   0.5959   0.6026
  0.6075   0.6138   0.6179   0.6189   0.6255   0.6306   0.6366   0.6448
  0.6507   0.6620   0.6687   0.6733   0.6906   0.6950   0.7088   0.7198
  0.7222   0.7413   0.7725   0.7786   0.7866   0.7979   0.8163   0.8242
  0.8281   0.8336   0.8343   0.8403   0.8427   0.8452   0.8480   0.8531
  0.8585   0.8610   0.8629   0.8687   0.8751   0.8875   0.8965   0.9027
  0.9062   0.9098   0.9156   0.9207   0.9293   0.9313   0.9438   0.9451
  0.9510   0.9531   0.9602   0.9644   0.9721   0.9763   0.9836   0.9908
  0.9940   0.9973   0.9985   1.0099   1.0138   1.0315   1.0404   1.0616
  1.0676   1.0853   1.0889   1.1009   1.1330   1.1454   1.1554   1.1875
  1.2129   1.2197   1.2385   1.2480   1.2522   1.2702   1.2844   1.2885
  1.2941   1.3093   1.3142   1.3249   1.3333   1.3505   1.3572   1.3823
  1.4123   1.4419   1.4716   1.4865   1.4955   1.5258   1.5477   1.5565
  1.5587   1.5696   1.5794   1.6029   1.6228   1.6436   1.6523   1.6821
  1.7009   1.7408   1.7500   1.7538   1.7724   1.8001   1.8120   1.8443
  1.8455   1.8654   1.8706   1.8850   1.9016   1.9051   1.9071   1.9234
  1.9515   1.9561   1.9714   1.9874   2.0180   2.0413   2.0611   2.0779
  2.1194   2.1656   2.1844   2.2153   2.2346   2.2369   2.2678   2.2797
  2.2815   2.2901   2.2984   2.3056   2.3241   2.3354   2.3440   2.3586
  2.3728   2.3934   2.4210   2.4268   2.4372   2.4455   2.4765   2.4971
  2.5116   2.5240   2.5350   2.5577   2.5638   2.5815   2.6037   2.6118
  2.6424   2.6532   2.6714   2.6777   2.6939   2.7156   2.7193   2.7349
  2.7506   2.7588   2.7749   2.7776   2.7915   2.8027   2.8225   2.8237
  2.8870   2.8912   2.9247   2.9668   3.0577   3.0706   3.0764   3.1247
  3.1382   3.1585   3.1757   3.2274   3.2328   3.2478   3.2623   3.3536
  3.3740   3.3928   3.4798   3.5229   3.6260   3.6569   3.7165   3.7497
  3.8833   3.9625   4.0115   4.0374   4.0912   4.3978   4.7977   4.8212
  9.7382   9.7928   9.7994   9.8188   9.8594   9.8659  23.3209  23.5209
 23.8127  23.8384  23.8499  23.9042  23.9479  23.9558  24.0279  24.0502
 24.0873  24.1493  25.7834  25.8591  25.9162  25.9541  26.0446  26.0561
 26.1072  26.1449  26.2054  26.3373  26.3428  26.4490  26.5048  26.6540
 26.7218  26.7766  26.8521  26.9902 215.7295 215.7915 215.7979 215.8210
215.8696 215.8806
 --------------------------------------------------------------

          Ground-State Mulliken Net Atomic Charges

     Atom                 Charge (a.u.)
  ----------------------------------------
      1 C                    -0.504931
      2 C                    -1.037093
      3 Cl                    0.494402
      4 C                     0.871217
      5 Cl                    0.609101
      6 C                    -0.740016
      7 Cl                    0.547555
      8 C                    -0.435695
      9 H                     0.229376
     10 C                    -0.290736
     11 Cl                    0.370301
     12 C                    -0.123587
     13 C                    -0.204084
     14 Cl                    0.281972
     15 C                    -0.054467
     16 H                     0.206861
     17 C                    -0.727052
     18 H                     0.168139
     19 C                    -0.062864
     20 H                     0.207873
     21 C                    -0.135569
     22 Cl                    0.329298
  ----------------------------------------
  Sum of atomic charges =     0.000000

 -----------------------------------------------------------------
                    Cartesian Multipole Moments
 -----------------------------------------------------------------
    Charge (ESU x 10^10)
                -0.0000
    Dipole Moment (Debye)
         X       1.7043      Y      -0.0817      Z      -1.9573
       Tot       2.5966
    Quadrupole Moments (Debye-Ang)
        XX    -131.1192     XY      -1.1095     YY    -147.9815
        XZ      -5.4419     YZ      -1.3487     ZZ    -143.8997
    Octopole Moments (Debye-Ang^2)
       XXX       6.0233    XXY      -7.2165    XYY     -14.8471
       YYY      -3.7809    XXZ     -67.1221    XYZ      -1.3964
       YYZ     -28.9072    XZZ      11.3627    YZZ       2.7292
       ZZZ    -104.5379
    Hexadecapole Moments (Debye-Ang^3)
      XXXX   -3868.6130   XXXY     145.0906   XXYY    -859.5184
      XYYY     188.1595   YYYY    -972.2752   XXXZ     622.4008
      XXYZ      66.2742   XYYZ     256.2348   YYYZ     209.2521
      XXZZ   -1251.8073   XYZZ      78.5441   YYZZ    -809.5045
      XZZZ     707.3909   YZZZ     187.6357   ZZZZ   -3784.7340
 -----------------------------------------------------------------
 Calculating analytic gradient of the SCF energy
 Gradient of SCF Energy
            1           2           3           4           5           6
    1  -0.0025720  -0.0011955   0.0085428  -0.0001675   0.0002374   0.0005670
    2   0.0002453  -0.0024516  -0.0287128  -0.0001637   0.0000946  -0.0001486
    3   0.0020869   0.0000724  -0.0166383  -0.0048924   0.0013157   0.0003077
            7           8           9          10          11          12
    1  -0.0004074   0.0019475  -0.0000432  -0.0003155   0.0210894   0.0030195
    2   0.0000637   0.0002002   0.0000656   0.0020614   0.0279131  -0.0001849
    3   0.0011711   0.0014419  -0.0002368  -0.0007990   0.0004580  -0.0024464
           13          14          15          16          17          18
    1   0.0005660  -0.0076294  -0.0016426   0.0002300   0.0009425  -0.0000295
    2   0.0009023   0.0282876   0.0015867   0.0001395  -0.0000095   0.0000185
    3   0.0020877   0.0187953  -0.0004495  -0.0002562  -0.0005780  -0.0000102
           19          20          21          22
    1  -0.0005159   0.0003275  -0.0014596  -0.0214914
    2  -0.0014783  -0.0000956  -0.0007344  -0.0275994
    3   0.0017569  -0.0000689  -0.0013965  -0.0017213
 Max gradient component =       2.871E-02
 RMS gradient           =       8.644E-03
 Gradient time:  CPU 274.25 s  wall 274.27 s
 Geometry Optimization Parameters
   NAtoms,    NIC,     NZ,  NCons,   NDum,   NFix, NCnnct, MaxDiis
       22     171      22       0       0       0       0       0

 Cartesian Hessian Update
 Hessian updated using BFGS update


** GEOMETRY OPTIMIZATION IN DELOCALIZED INTERNAL COORDINATES **
   Searching for a Minimum

   Optimization Cycle:   4

                       Coordinates (Angstroms)
     ATOM                X               Y               Z
      1  C         0.0044732141    0.0009976777    0.0105211641
      2  C        -0.0153617061    0.0642325364    1.4180440361
      3  Cl        1.4877531103    0.1504314617    2.2864073624
      4  C        -1.2142835559    0.0847619112    2.1411203450
      5  Cl       -1.1988982639    0.1675830992    3.8803346136
      6  C        -2.4275185276    0.0499984576    1.4507150735
      7  Cl       -3.9528401545    0.0749126986    2.2978693549
      8  C        -2.4383883982   -0.0069801900    0.0652183429
      9  H        -3.3778888664   -0.0421414287   -0.4680823205
     10  C        -1.2425143989   -0.0329191391   -0.6361323642
     11  Cl       -1.3368815343   -0.1448333252   -2.3746392426
     12  C         1.2804890479   -0.0285903959   -0.7555335551
     13  C         2.3116860710   -0.9388195697   -0.4539164795
     14  Cl        2.1057810540   -2.1034789020    0.8321781472
     15  C         3.5041398353   -0.9694532862   -1.1661389565
     16  H         4.2644247371   -1.6917308284   -0.8993181507
     17  C         3.7015850085   -0.0838963918   -2.2176834724
     18  H         4.6288427002   -0.1049704953   -2.7773559669
     19  C         2.7090433978    0.8285206407   -2.5511464794
     20  H         2.8499355072    1.5299719081   -3.3628060989
     21  C         1.5232073262    0.8514965439   -1.8274300855
     22  Cl        0.3277142044    2.0480568388   -2.2678581712
   Point Group: c1    Number of degrees of freedom:    60


   Energy is  -3221.090518748

 Hessian updated using BFGS update

 60 Hessian modes will be used to form the next step
  Hessian Eigenvalues:
     0.016316    0.017505    0.019755    0.020575    0.020682    0.021678
     0.022467    0.022741    0.023494    0.024090    0.024090    0.024114
     0.024114    0.024135    0.024135    0.024142    0.024143    0.055150
     0.055437    0.101079    0.102440    0.159991    0.159995    0.160000
     0.160033    0.215529    0.220189    0.226882    0.228586    0.231410
     0.237006    0.239176    0.249551    0.249941    0.250000    0.250121
     0.250665    0.287932    0.289210    0.290358    0.292917    0.301000
     0.301193    0.316779    0.356665    0.356665    0.356667    0.356683
     0.401982    0.407270    0.417983    0.424950    0.457085    0.458638
     0.466510    0.471674    0.478202    0.478309    0.479127    0.479310

 Minimum search - taking simple RFO step
 Searching for Lamda that Minimizes Along All modes
 Value Taken    Lamda =  -0.02668396
 Calculated Step too Large.  Step scaled by  0.535453
 Step Taken.  Stepsize is  0.300000

                             Maximum     Tolerance    Cnvgd?
         Gradient           0.038766      0.000300      NO
         Displacement       0.234018      0.001200      NO
         Energy change     -0.017172      0.000001      NO


 New Cartesian Coordinates Obtained by Inverse Iteration

 Displacement from previous Coordinates is:  0.363287
 ----------------------------------------------------------------
             Standard Nuclear Orientation (Angstroms)
    I     Atom           X                Y                Z
 ----------------------------------------------------------------
    1      C       0.0052140116     0.0009752893     0.0109790912
    2      C      -0.0151940520     0.0927325232     1.4172410829
    3      Cl      1.4886840599     0.2130492711     2.2795249246
    4      C      -1.2143218497     0.1126571213     2.1433152790
    5      Cl     -1.2025675917     0.2292915193     3.8776201508
    6      C      -2.4268249547     0.0477424422     1.4510178081
    7      Cl     -3.9538901748     0.0687600616     2.2930632499
    8      C      -2.4380477804    -0.0374097187     0.0665872937
    9      H      -3.3772402667    -0.0950478736    -0.4647654394
   10      C      -1.2412265943    -0.0612716058    -0.6334969617
   11      Cl     -1.3372524823    -0.2057979663    -2.3704808750
   12      C       1.2798001634    -0.0283799295    -0.7539524325
   13      C       2.2998209593    -0.9579883267    -0.4737440243
   14      Cl      2.0812519874    -2.1486525157     0.7884673447
   15      C       3.4924882371    -0.9905587874    -1.1863081072
   16      H       4.2418005395    -1.7290787513    -0.9339202218
   17      C       3.7011668625    -0.0837831586    -2.2179814961
   18      H       4.6282817676    -0.1048544495    -2.7781321515
   19      C       2.7213469759     0.8496491646    -2.5319138611
   20      H       2.8694658519     1.5673307071    -3.3277236349
   21      C       1.5357516228     0.8707016548    -1.8068367779
   22      Cl      0.3559925159     2.0930831503    -2.2241931458
 ----------------------------------------------------------------
 Nuclear Repulsion Energy =        2138.69013416 hartrees
 There are       89 alpha and       89 beta electrons
 Applying Cartesian multipole field
    Component          Value
    ---------          -----
     (2,0,0)        1.00000E-11
     (0,2,0)        2.00000E-11
     (0,0,2)       -3.00000E-11
 Nucleus-field energy     =    -0.0000000427 hartrees
 Requested basis set is 6-311++G(d,p)
 There are 170 shells and 472 basis functions
 A cutoff of  1.0D-15 yielded  11093 shell pairs
 There are     93738 function pairs (    100899 Cartesian)
 Smallest overlap matrix eigenvalue = 2.49E-07
 Linear dependence detected in AO basis
 Number of orthogonalized atomic orbitals = 467
 Maximum deviation from orthogonality = 4.709E-10
 Guess from superposition of atomic densities
 Warning:  Energy on first SCF cycle will be non-variational
 SAD guess density has 178.000000 electrons

 -----------------------------------------------------------------------
  General SCF calculation program by
  Eric Jon Sundstrom, Paul Horn, Yuezhi Mao, Dmitri Zuev, Alec White,
  David Stuck, Shaama M.S., Shane Yost, Joonho Lee, David Small,
  Daniel Levine, Susi Lehtola, Hugh Burton, Evgeny Epifanovsky,
  Bang C. Huynh
 -----------------------------------------------------------------------
 Exchange:     0.2000 Hartree-Fock + 0.0800 Slater + 0.7200 B88
 Correlation:  0.1900 VWN1RPA + 0.8100 LYP
 Using SG-1 standard quadrature grid
 A restricted SCF calculation will be
 performed using DIIS
 SCF converges when DIIS error is below 1.0e-08
 ---------------------------------------
  Cycle       Energy         DIIS error
 ---------------------------------------
    1   -3225.4375374270      2.84e-02  
    2   -3220.9677726925      2.19e-03  
    3   -3220.8779991391      2.73e-03  
    4   -3221.0941176817      5.28e-04  
    5   -3221.1006115023      2.67e-04  
    6   -3221.1024431312      1.03e-04  
    7   -3221.1027142472      2.72e-05  
    8   -3221.1027305765      1.17e-05  
    9   -3221.1027342402      3.28e-06  
   10   -3221.1027345255      1.06e-06  
   11   -3221.1027345539      3.19e-07  
   12   -3221.1027345563      1.03e-07  
   13   -3221.1027345567      3.84e-08  
   14   -3221.1027345568      1.74e-08  
   15   -3221.1027345567      3.32e-09  Convergence criterion met
 ---------------------------------------
 SCF time:   CPU 796.68s  wall 797.00s 
 SCF   energy in the final basis set =    -3221.1027345567
 Total energy in the final basis set =    -3221.1027345567

 --------------------------------------------------------------

                    Orbital Energies (a.u.)
 --------------------------------------------------------------

 Alpha MOs
 -- Occupied --
********-101.5756-101.5710-101.5697-101.5655-101.5655 -10.2788 -10.2760
-10.2752 -10.2721 -10.2658 -10.2657 -10.2403 -10.2352 -10.2196 -10.2108
-10.2079 -10.2078  -9.4924  -9.4902  -9.4869  -9.4855  -9.4813  -9.4813
 -7.2572  -7.2551  -7.2517  -7.2500  -7.2472  -7.2464  -7.2460  -7.2459
 -7.2451  -7.2443  -7.2416  -7.2408  -7.2402  -7.2397  -7.2360  -7.2360
 -7.2355  -7.2354  -0.9612  -0.9335  -0.9115  -0.9014  -0.8909  -0.8690
 -0.8471  -0.8361  -0.8055  -0.7566  -0.7538  -0.7431  -0.6624  -0.6409
 -0.6242  -0.6152  -0.5561  -0.5481  -0.5243  -0.5131  -0.4956  -0.4812
 -0.4674  -0.4663  -0.4585  -0.4562  -0.4404  -0.4325  -0.4165  -0.4152
 -0.4025  -0.3990  -0.3906  -0.3810  -0.3579  -0.3548  -0.3511  -0.3396
 -0.3346  -0.3301  -0.3238  -0.3139  -0.3024  -0.2913  -0.2744  -0.2652
 -0.2577
 -- Virtual --
 -0.0743  -0.0567  -0.0484  -0.0419  -0.0324  -0.0186  -0.0086   0.0016
  0.0050   0.0100   0.0137   0.0169   0.0249   0.0286   0.0321   0.0402
  0.0478   0.0513   0.0528   0.0634   0.0664   0.0678   0.0730   0.0792
  0.0814   0.0847   0.0858   0.0922   0.0950   0.0985   0.1035   0.1052
  0.1084   0.1096   0.1138   0.1155   0.1188   0.1210   0.1265   0.1280
  0.1309   0.1324   0.1358   0.1370   0.1388   0.1460   0.1499   0.1543
  0.1579   0.1610   0.1664   0.1678   0.1743   0.1763   0.1810   0.1834
  0.1855   0.1949   0.2001   0.2040   0.2088   0.2102   0.2161   0.2210
  0.2272   0.2299   0.2341   0.2366   0.2391   0.2408   0.2451   0.2491
  0.2510   0.2574   0.2592   0.2625   0.2676   0.2693   0.2729   0.2748
  0.2760   0.2842   0.2887   0.2928   0.2980   0.3012   0.3052   0.3083
  0.3122   0.3156   0.3223   0.3258   0.3387   0.3472   0.3529   0.3714
  0.3920   0.4102   0.4211   0.4235   0.4407   0.4441   0.4489   0.4519
  0.4666   0.4700   0.4784   0.4785   0.4863   0.4907   0.4956   0.5041
  0.5069   0.5140   0.5153   0.5192   0.5288   0.5303   0.5467   0.5516
  0.5538   0.5563   0.5714   0.5769   0.5810   0.5939   0.5960   0.6020
  0.6082   0.6144   0.6164   0.6194   0.6269   0.6305   0.6371   0.6459
  0.6528   0.6614   0.6687   0.6747   0.6880   0.6937   0.7086   0.7196
  0.7209   0.7405   0.7760   0.7811   0.7865   0.7946   0.8183   0.8245
  0.8266   0.8347   0.8373   0.8405   0.8449   0.8457   0.8480   0.8537
  0.8594   0.8604   0.8653   0.8682   0.8787   0.8869   0.8945   0.9060
  0.9078   0.9101   0.9145   0.9215   0.9326   0.9335   0.9443   0.9466
  0.9510   0.9526   0.9599   0.9615   0.9683   0.9745   0.9772   0.9905
  0.9943   0.9969   0.9992   1.0072   1.0097   1.0297   1.0386   1.0615
  1.0643   1.0837   1.0897   1.1018   1.1352   1.1437   1.1549   1.1867
  1.2101   1.2136   1.2378   1.2472   1.2526   1.2743   1.2847   1.2878
  1.2954   1.3082   1.3116   1.3248   1.3333   1.3484   1.3583   1.3812
  1.4139   1.4458   1.4732   1.4864   1.4958   1.5252   1.5478   1.5568
  1.5587   1.5694   1.5787   1.6025   1.6219   1.6428   1.6519   1.6823
  1.7015   1.7401   1.7500   1.7547   1.7724   1.8000   1.8121   1.8431
  1.8443   1.8629   1.8679   1.8853   1.9004   1.9075   1.9106   1.9231
  1.9503   1.9556   1.9706   1.9874   2.0178   2.0404   2.0611   2.0756
  2.1217   2.1635   2.1841   2.2144   2.2357   2.2405   2.2707   2.2774
  2.2804   2.2935   2.2991   2.3139   2.3202   2.3266   2.3276   2.3594
  2.3736   2.3984   2.4203   2.4287   2.4382   2.4447   2.4801   2.4972
  2.5124   2.5270   2.5342   2.5585   2.5625   2.5815   2.6015   2.6113
  2.6401   2.6543   2.6696   2.6774   2.6932   2.7148   2.7190   2.7346
  2.7514   2.7576   2.7747   2.7767   2.7908   2.8017   2.8216   2.8239
  2.8841   2.8911   2.9281   2.9693   3.0573   3.0704   3.0765   3.1230
  3.1359   3.1567   3.1742   3.2258   3.2299   3.2460   3.2607   3.3525
  3.3732   3.3924   3.4803   3.5245   3.6261   3.6560   3.7154   3.7483
  3.8834   3.9626   4.0115   4.0379   4.0917   4.3932   4.7941   4.8208
  9.7380   9.7929   9.8023   9.8308   9.8534   9.8595  23.3224  23.5221
 23.8126  23.8370  23.8508  23.9049  23.9458  23.9528  24.0309  24.0490
 24.0867  24.1479  25.7828  25.8591  25.9535  25.9921  25.9981  26.0073
 26.0963  26.1294  26.1812  26.3228  26.3751  26.4537  26.5031  26.6606
 26.7197  26.7708  26.8466  26.9888 215.7298 215.7923 215.8014 215.8375
215.8605 215.8708
 --------------------------------------------------------------

          Ground-State Mulliken Net Atomic Charges

     Atom                 Charge (a.u.)
  ----------------------------------------
      1 C                    -0.432356
      2 C                    -1.008966
      3 Cl                    0.450212
      4 C                     0.881178
      5 Cl                    0.613274
      6 C                    -0.741682
      7 Cl                    0.549279
      8 C                    -0.417605
      9 H                     0.230795
     10 C                    -0.348474
     11 Cl                    0.332740
     12 C                    -0.132543
     13 C                    -0.221204
     14 Cl                    0.250665
     15 C                     0.003376
     16 H                     0.207722
     17 C                    -0.716002
     18 H                     0.168854
     19 C                    -0.018912
     20 H                     0.208496
     21 C                    -0.153635
     22 Cl                    0.294788
  ----------------------------------------
  Sum of atomic charges =     0.000000

 -----------------------------------------------------------------
                    Cartesian Multipole Moments
 -----------------------------------------------------------------
    Charge (ESU x 10^10)
                 0.0000
    Dipole Moment (Debye)
         X       1.6980      Y      -0.1006      Z      -1.9337
       Tot       2.5754
    Quadrupole Moments (Debye-Ang)
        XX    -131.0660     XY      -0.9350     YY    -147.7507
        XZ      -5.6143     YZ      -1.2077     ZZ    -143.9366
    Octopole Moments (Debye-Ang^2)
       XXX       5.5067    XXY      -8.2793    XYY     -14.1421
       YYY      -5.7982    XXZ     -67.5679    XYZ      -1.4775
       YYZ     -29.2101    XZZ      11.1272    YZZ       2.3096
       ZZZ    -103.1032
    Hexadecapole Moments (Debye-Ang^3)
      XXXX   -3863.6957   XXXY     139.1899   XXYY    -862.5862
      XYYY     179.0768   YYYY   -1008.7462   XXXZ     628.7740
      XXYZ      59.7033   XYYZ     257.3687   YYYZ     184.1224
      XXZZ   -1245.3886   XYZZ      77.8365   YYZZ    -809.6833
      XZZZ     715.0083   YZZZ     168.3462   ZZZZ   -3755.3695
 -----------------------------------------------------------------
 Calculating analytic gradient of the SCF energy
 Gradient of SCF Energy
            1           2           3           4           5           6
    1  -0.0004353  -0.0002496   0.0052120  -0.0001490  -0.0000464   0.0000466
    2   0.0001718  -0.0020650  -0.0208481  -0.0001487   0.0000261  -0.0001020
    3   0.0004835   0.0003269  -0.0120363  -0.0019228   0.0003710   0.0003863
            7           8           9          10          11          12
    1  -0.0000689   0.0009055   0.0000435  -0.0001722   0.0144074   0.0005016
    2   0.0000374   0.0002062   0.0000414   0.0018732   0.0202448  -0.0001232
    3   0.0005449   0.0006416  -0.0001257  -0.0005307   0.0008257  -0.0007756
           13          14          15          16          17          18
    1   0.0007210  -0.0046470  -0.0007064   0.0000621   0.0005661  -0.0000013
    2   0.0009242   0.0203260   0.0008622   0.0000668  -0.0000140   0.0000187
    3   0.0016073   0.0132457  -0.0002087  -0.0001070  -0.0003646  -0.0000229
           19          20          21          22
    1  -0.0002243   0.0000988  -0.0009828  -0.0148815
    2  -0.0007462  -0.0000270  -0.0008062  -0.0199183
    3   0.0007716   0.0000122  -0.0013253  -0.0017968
 Max gradient component =       2.085E-02
 RMS gradient           =       6.132E-03
 Gradient time:  CPU 271.94 s  wall 271.95 s
 Geometry Optimization Parameters
   NAtoms,    NIC,     NZ,  NCons,   NDum,   NFix, NCnnct, MaxDiis
       22     171      22       0       0       0       0       0

 Cartesian Hessian Update
 Hessian updated using BFGS update


** GEOMETRY OPTIMIZATION IN DELOCALIZED INTERNAL COORDINATES **
   Searching for a Minimum

   Optimization Cycle:   5

                       Coordinates (Angstroms)
     ATOM                X               Y               Z
      1  C         0.0052140116    0.0009752893    0.0109790912
      2  C        -0.0151940520    0.0927325232    1.4172410829
      3  Cl        1.4886840599    0.2130492711    2.2795249246
      4  C        -1.2143218497    0.1126571213    2.1433152790
      5  Cl       -1.2025675917    0.2292915193    3.8776201508
      6  C        -2.4268249547    0.0477424422    1.4510178081
      7  Cl       -3.9538901748    0.0687600616    2.2930632499
      8  C        -2.4380477804   -0.0374097187    0.0665872937
      9  H        -3.3772402667   -0.0950478736   -0.4647654394
     10  C        -1.2412265943   -0.0612716058   -0.6334969617
     11  Cl       -1.3372524823   -0.2057979663   -2.3704808750
     12  C         1.2798001634   -0.0283799295   -0.7539524325
     13  C         2.2998209593   -0.9579883267   -0.4737440243
     14  Cl        2.0812519874   -2.1486525157    0.7884673447
     15  C         3.4924882371   -0.9905587874   -1.1863081072
     16  H         4.2418005395   -1.7290787513   -0.9339202218
     17  C         3.7011668625   -0.0837831586   -2.2179814961
     18  H         4.6282817676   -0.1048544495   -2.7781321515
     19  C         2.7213469759    0.8496491646   -2.5319138611
     20  H         2.8694658519    1.5673307071   -3.3277236349
     21  C         1.5357516228    0.8707016548   -1.8068367779
     22  Cl        0.3559925159    2.0930831503   -2.2241931458
   Point Group: c1    Number of degrees of freedom:    60


   Energy is  -3221.102734557

 Hessian updated using BFGS update

 60 Hessian modes will be used to form the next step
  Hessian Eigenvalues:
     0.016316    0.017505    0.019646    0.020575    0.020682    0.021678
     0.022428    0.022741    0.023493    0.024090    0.024090    0.024114
     0.024114    0.024135    0.024135    0.024142    0.024143    0.042892
     0.055151    0.100095    0.101132    0.159993    0.159995    0.160000
     0.160066    0.215563    0.220190    0.226836    0.228646    0.231444
     0.237108    0.239260    0.249601    0.249955    0.250002    0.250206
     0.250760    0.287946    0.289121    0.290334    0.292915    0.301140
     0.301229    0.316966    0.356665    0.356665    0.356668    0.356686
     0.402164    0.407277    0.418067    0.425072    0.457092    0.458651
     0.466513    0.472048    0.478202    0.478298    0.479146    0.479607

 Minimum search - taking simple RFO step
 Searching for Lamda that Minimizes Along All modes
 Value Taken    Lamda =  -0.01894725
 Calculated Step too Large.  Step scaled by  0.540282
 Step Taken.  Stepsize is  0.300000

                             Maximum     Tolerance    Cnvgd?
         Gradient           0.027559      0.000300      NO
         Displacement       0.230673      0.001200      NO
         Energy change     -0.012216      0.000001      NO


 New Cartesian Coordinates Obtained by Inverse Iteration

 Displacement from previous Coordinates is:  0.389455
 ----------------------------------------------------------------
             Standard Nuclear Orientation (Angstroms)
    I     Atom           X                Y                Z
 ----------------------------------------------------------------
    1      C       0.0051105087     0.0006049536     0.0107132989
    2      C      -0.0144562179     0.1229551861     1.4137531656
    3      Cl      1.4916396647     0.2778872185     2.2683864687
    4      C      -1.2127618979     0.1427937918     2.1420383301
    5      Cl     -1.2008974467     0.2961741784     3.8719101750
    6      C      -2.4245142185     0.0452743774     1.4500727695
    7      Cl     -3.9524063453     0.0627079911     2.2901516948
    8      C      -2.4363447075    -0.0707752848     0.0674702349
    9      H      -3.3753085726    -0.1523819350    -0.4609569461
   10      C      -1.2389870757    -0.0924471052    -0.6318986579
   11      Cl     -1.3304859540    -0.2706177450    -2.3673410503
   12      C       1.2792863374    -0.0281100964    -0.7533010647
   13      C       2.2847173941    -0.9781373484    -0.4945538906
   14      Cl      2.0466504027    -2.1930500866     0.7431948967
   15      C       3.4775758126    -1.0124194393    -1.2069940174
   16      H       4.2157543610    -1.7673245633    -0.9711837995
   17      C       3.6992115217    -0.0832899975    -2.2164526936
   18      H       4.6263824969    -0.1042673901    -2.7766413654
   19      C       2.7335501279     0.8721385517    -2.5091842332
   20      H       2.8915370389     1.6062084055    -3.2878676175
   21      C       1.5478697486     0.8914049932    -1.7837662981
   22      Cl      0.3813768293     2.1378211659    -2.1731823041
 ----------------------------------------------------------------
 Nuclear Repulsion Energy =        2135.35400526 hartrees
 There are       89 alpha and       89 beta electrons
 Applying Cartesian multipole field
    Component          Value
    ---------          -----
     (2,0,0)        1.00000E-11
     (0,2,0)        2.00000E-11
     (0,0,2)       -3.00000E-11
 Nucleus-field energy     =    -0.0000000413 hartrees
 Requested basis set is 6-311++G(d,p)
 There are 170 shells and 472 basis functions
 A cutoff of  1.0D-15 yielded  11093 shell pairs
 There are     93746 function pairs (    100911 Cartesian)
 Smallest overlap matrix eigenvalue = 2.49E-07
 Linear dependence detected in AO basis
 Number of orthogonalized atomic orbitals = 467
 Maximum deviation from orthogonality = 2.920E-10
 Guess from superposition of atomic densities
 Warning:  Energy on first SCF cycle will be non-variational
 SAD guess density has 178.000000 electrons

 -----------------------------------------------------------------------
  General SCF calculation program by
  Eric Jon Sundstrom, Paul Horn, Yuezhi Mao, Dmitri Zuev, Alec White,
  David Stuck, Shaama M.S., Shane Yost, Joonho Lee, David Small,
  Daniel Levine, Susi Lehtola, Hugh Burton, Evgeny Epifanovsky,
  Bang C. Huynh
 -----------------------------------------------------------------------
 Exchange:     0.2000 Hartree-Fock + 0.0800 Slater + 0.7200 B88
 Correlation:  0.1900 VWN1RPA + 0.8100 LYP
 Using SG-1 standard quadrature grid
 A restricted SCF calculation will be
 performed using DIIS
 SCF converges when DIIS error is below 1.0e-08
 ---------------------------------------
  Cycle       Energy         DIIS error
 ---------------------------------------
    1   -3225.4159542419      2.83e-02  
    2   -3220.9769120290      2.18e-03  
    3   -3220.8886674327      2.72e-03  
    4   -3221.1030712673      5.22e-04  
    5   -3221.1093979203      2.64e-04  
    6   -3221.1111881337      1.02e-04  
    7   -3221.1114505057      2.68e-05  
    8   -3221.1114663339      1.17e-05  
    9   -3221.1114699901      3.27e-06  
   10   -3221.1114702741      1.06e-06  
   11   -3221.1114703022      3.14e-07  
   12   -3221.1114703046      1.00e-07  
   13   -3221.1114703050      3.79e-08  
   14   -3221.1114703048      1.73e-08  
   15   -3221.1114703049      3.24e-09  Convergence criterion met
 ---------------------------------------
 SCF time:   CPU 799.50s  wall 800.00s 
 SCF   energy in the final basis set =    -3221.1114703049
 Total energy in the final basis set =    -3221.1114703049

 --------------------------------------------------------------

                    Orbital Energies (a.u.)
 --------------------------------------------------------------

 Alpha MOs
 -- Occupied --
********-101.5759-101.5719-101.5706-101.5663-101.5663 -10.2789 -10.2762
-10.2754 -10.2721 -10.2659 -10.2658 -10.2399 -10.2347 -10.2197 -10.2110
-10.2080 -10.2080  -9.4924  -9.4906  -9.4876  -9.4861  -9.4819  -9.4818
 -7.2572  -7.2555  -7.2524  -7.2507  -7.2473  -7.2466  -7.2465  -7.2465
 -7.2455  -7.2447  -7.2423  -7.2415  -7.2408  -7.2404  -7.2366  -7.2365
 -7.2361  -7.2360  -0.9609  -0.9332  -0.9101  -0.9015  -0.8911  -0.8696
 -0.8463  -0.8364  -0.8054  -0.7564  -0.7542  -0.7432  -0.6620  -0.6404
 -0.6245  -0.6155  -0.5561  -0.5479  -0.5244  -0.5137  -0.4952  -0.4813
 -0.4674  -0.4661  -0.4579  -0.4563  -0.4396  -0.4324  -0.4162  -0.4128
 -0.4020  -0.3984  -0.3899  -0.3801  -0.3573  -0.3530  -0.3509  -0.3398
 -0.3350  -0.3295  -0.3254  -0.3166  -0.3067  -0.2913  -0.2734  -0.2657
 -0.2599
 -- Virtual --
 -0.0733  -0.0568  -0.0481  -0.0422  -0.0339  -0.0187  -0.0086   0.0017
  0.0049   0.0100   0.0137   0.0167   0.0247   0.0285   0.0320   0.0406
  0.0476   0.0510   0.0525   0.0632   0.0659   0.0675   0.0729   0.0791
  0.0813   0.0844   0.0856   0.0922   0.0948   0.0986   0.1035   0.1055
  0.1082   0.1095   0.1134   0.1156   0.1187   0.1210   0.1262   0.1278
  0.1309   0.1323   0.1354   0.1369   0.1379   0.1460   0.1492   0.1540
  0.1571   0.1610   0.1658   0.1677   0.1726   0.1759   0.1801   0.1832
  0.1843   0.1943   0.2003   0.2041   0.2088   0.2097   0.2162   0.2219
  0.2271   0.2306   0.2349   0.2370   0.2384   0.2403   0.2449   0.2497
  0.2512   0.2572   0.2594   0.2623   0.2675   0.2689   0.2721   0.2745
  0.2762   0.2817   0.2881   0.2927   0.2978   0.3006   0.3052   0.3067
  0.3136   0.3166   0.3221   0.3264   0.3407   0.3457   0.3519   0.3716
  0.3925   0.4098   0.4215   0.4236   0.4408   0.4446   0.4472   0.4526
  0.4671   0.4715   0.4812   0.4820   0.4877   0.4942   0.4959   0.5015
  0.5074   0.5118   0.5129   0.5171   0.5262   0.5293   0.5479   0.5528
  0.5529   0.5592   0.5738   0.5790   0.5839   0.5960   0.5974   0.6021
  0.6086   0.6150   0.6155   0.6200   0.6281   0.6306   0.6376   0.6473
  0.6550   0.6623   0.6682   0.6787   0.6842   0.6922   0.7087   0.7192
  0.7212   0.7397   0.7771   0.7843   0.7876   0.7931   0.8186   0.8254
  0.8261   0.8339   0.8395   0.8405   0.8449   0.8456   0.8481   0.8541
  0.8585   0.8622   0.8662   0.8670   0.8808   0.8862   0.8910   0.9074
  0.9078   0.9111   0.9131   0.9226   0.9342   0.9364   0.9440   0.9470
  0.9487   0.9511   0.9571   0.9589   0.9639   0.9728   0.9737   0.9863
  0.9963   0.9979   1.0028   1.0067   1.0082   1.0280   1.0371   1.0590
  1.0638   1.0814   1.0919   1.1049   1.1379   1.1428   1.1553   1.1869
  1.2041   1.2132   1.2376   1.2461   1.2533   1.2793   1.2852   1.2873
  1.2974   1.3072   1.3135   1.3246   1.3341   1.3460   1.3608   1.3807
  1.4164   1.4499   1.4748   1.4870   1.4969   1.5241   1.5483   1.5578
  1.5599   1.5696   1.5785   1.6023   1.6209   1.6422   1.6518   1.6827
  1.7024   1.7396   1.7503   1.7564   1.7726   1.8006   1.8125   1.8414
  1.8440   1.8605   1.8653   1.8849   1.8991   1.9099   1.9164   1.9233
  1.9491   1.9555   1.9705   1.9871   2.0180   2.0395   2.0612   2.0736
  2.1236   2.1626   2.1839   2.2134   2.2353   2.2439   2.2698   2.2750
  2.2785   2.2925   2.3000   2.3038   2.3164   2.3244   2.3294   2.3603
  2.3752   2.4036   2.4209   2.4312   2.4407   2.4441   2.4796   2.4963
  2.5126   2.5275   2.5334   2.5603   2.5627   2.5810   2.6003   2.6109
  2.6377   2.6557   2.6678   2.6788   2.6926   2.7146   2.7195   2.7348
  2.7525   2.7554   2.7746   2.7761   2.7902   2.8006   2.8206   2.8249
  2.8806   2.8915   2.9321   2.9721   3.0576   3.0711   3.0769   3.1217
  3.1345   3.1557   3.1736   3.2248   3.2283   3.2450   3.2600   3.3519
  3.3731   3.3927   3.4814   3.5266   3.6264   3.6566   3.7150   3.7474
  3.8848   3.9635   4.0115   4.0384   4.0922   4.3868   4.7926   4.8216
  9.7393   9.7942   9.8040   9.8447   9.8515   9.8559  23.3236  23.5233
 23.8137  23.8369  23.8535  23.9065  23.9449  23.9528  24.0374  24.0483
 24.0867  24.1468  25.7819  25.8558  25.9448  25.9568  25.9734  26.0138
 26.0948  26.1291  26.1749  26.3303  26.3883  26.4471  26.5024  26.6695
 26.7193  26.7670  26.8419  26.9874 215.7313 215.7939 215.8039 215.8490
215.8601 215.8684
 --------------------------------------------------------------

          Ground-State Mulliken Net Atomic Charges

     Atom                 Charge (a.u.)
  ----------------------------------------
      1 C                    -0.372424
      2 C                    -1.017798
      3 Cl                    0.405708
      4 C                     0.881038
      5 Cl                    0.619090
      6 C                    -0.706176
      7 Cl                    0.550871
      8 C                    -0.379235
      9 H                     0.231779
     10 C                    -0.401887
     11 Cl                    0.294486
     12 C                    -0.145655
     13 C                    -0.241820
     14 Cl                    0.219868
     15 C                     0.063772
     16 H                     0.208329
     17 C                    -0.697553
     18 H                     0.169491
     19 C                     0.028999
     20 H                     0.208974
     21 C                    -0.179089
     22 Cl                    0.259233
  ----------------------------------------
  Sum of atomic charges =     0.000000

 -----------------------------------------------------------------
                    Cartesian Multipole Moments
 -----------------------------------------------------------------
    Charge (ESU x 10^10)
                -0.0000
    Dipole Moment (Debye)
         X       1.6942      Y      -0.1210      Z      -1.9209
       Tot       2.5642
    Quadrupole Moments (Debye-Ang)
        XX    -131.0217     XY      -0.7665     YY    -147.5374
        XZ      -5.7497     YZ      -1.0923     ZZ    -143.9931
    Octopole Moments (Debye-Ang^2)
       XXX       4.9540    XXY      -9.3402    XYY     -13.5225
       YYY      -7.9449    XXZ     -67.9375    XYZ      -1.5300
       YYZ     -29.4677    XZZ      10.9259    YZZ       1.7889
       ZZZ    -101.7876
    Hexadecapole Moments (Debye-Ang^3)
      XXXX   -3850.5219   XXXY     132.3752   XXYY    -864.7006
      XYYY     168.8412   YYYY   -1048.8105   XXXZ     634.3039
      XXYZ      52.2293   XYYZ     258.1028   YYYZ     156.7323
      XXZZ   -1236.7798   XYZZ      76.4177   YYZZ    -809.4725
      XZZZ     722.1860   YZZZ     146.6541   ZZZZ   -3720.8595
 -----------------------------------------------------------------
 Calculating analytic gradient of the SCF energy
 Gradient of SCF Energy
            1           2           3           4           5           6
    1   0.0003618  -0.0000363   0.0032465   0.0001027   0.0000351  -0.0002167
    2   0.0000918  -0.0017391  -0.0150081  -0.0000910  -0.0000215  -0.0000701
    3  -0.0001908   0.0002108  -0.0084836  -0.0004033  -0.0000837   0.0002666
            7           8           9          10          11          12
    1   0.0000068   0.0003584   0.0000643   0.0000514   0.0098717  -0.0004923
    2   0.0000123   0.0001594   0.0000248   0.0017022   0.0145997  -0.0000846
    3   0.0001971   0.0001854  -0.0000667  -0.0001760   0.0007122  -0.0000245
           13          14          15          16          17          18
    1   0.0006380  -0.0028709  -0.0002541  -0.0000234   0.0003637   0.0000072
    2   0.0011704   0.0143496   0.0004212   0.0000227  -0.0000135   0.0000169
    3   0.0011749   0.0094254  -0.0000644  -0.0000219  -0.0002496  -0.0000224
           19          20          21          22
    1  -0.0000881  -0.0000296  -0.0006835  -0.0104129
    2  -0.0003149   0.0000104  -0.0010760  -0.0141627
    3   0.0002658   0.0000451  -0.0010569  -0.0016394
 Max gradient component =       1.501E-02
 RMS gradient           =       4.347E-03
 Gradient time:  CPU 269.98 s  wall 269.99 s
 Geometry Optimization Parameters
   NAtoms,    NIC,     NZ,  NCons,   NDum,   NFix, NCnnct, MaxDiis
       22     171      22       0       0       0       0       0

 Cartesian Hessian Update
 Hessian updated using BFGS update


** GEOMETRY OPTIMIZATION IN DELOCALIZED INTERNAL COORDINATES **
   Searching for a Minimum

   Optimization Cycle:   6

                       Coordinates (Angstroms)
     ATOM                X               Y               Z
      1  C         0.0051105087    0.0006049536    0.0107132989
      2  C        -0.0144562179    0.1229551861    1.4137531656
      3  Cl        1.4916396647    0.2778872185    2.2683864687
      4  C        -1.2127618979    0.1427937918    2.1420383301
      5  Cl       -1.2008974467    0.2961741784    3.8719101750
      6  C        -2.4245142185    0.0452743774    1.4500727695
      7  Cl       -3.9524063453    0.0627079911    2.2901516948
      8  C        -2.4363447075   -0.0707752848    0.0674702349
      9  H        -3.3753085726   -0.1523819350   -0.4609569461
     10  C        -1.2389870757   -0.0924471052   -0.6318986579
     11  Cl       -1.3304859540   -0.2706177450   -2.3673410503
     12  C         1.2792863374   -0.0281100964   -0.7533010647
     13  C         2.2847173941   -0.9781373484   -0.4945538906
     14  Cl        2.0466504027   -2.1930500866    0.7431948967
     15  C         3.4775758126   -1.0124194393   -1.2069940174
     16  H         4.2157543610   -1.7673245633   -0.9711837995
     17  C         3.6992115217   -0.0832899975   -2.2164526936
     18  H         4.6263824969   -0.1042673901   -2.7766413654
     19  C         2.7335501279    0.8721385517   -2.5091842332
     20  H         2.8915370389    1.6062084055   -3.2878676175
     21  C         1.5478697486    0.8914049932   -1.7837662981
     22  Cl        0.3813768293    2.1378211659   -2.1731823041
   Point Group: c1    Number of degrees of freedom:    60


   Energy is  -3221.111470305

 Hessian updated using BFGS update

 60 Hessian modes will be used to form the next step
  Hessian Eigenvalues:
     0.016316    0.017504    0.019398    0.020576    0.020682    0.021679
     0.022340    0.022741    0.023496    0.024090    0.024090    0.024114
     0.024114    0.024135    0.024135    0.024142    0.024143    0.033162
     0.055151    0.098351    0.101117    0.159994    0.159995    0.160000
     0.160088    0.215567    0.220201    0.226795    0.228521    0.231449
     0.237118    0.239272    0.249618    0.249978    0.250007    0.250224
     0.250858    0.287956    0.289076    0.290320    0.292914    0.301154
     0.301271    0.317028    0.356665    0.356665    0.356668    0.356686
     0.402122    0.407275    0.418084    0.425097    0.457090    0.458646
     0.466524    0.472194    0.478202    0.478313    0.479149    0.479653

 Minimum search - taking simple RFO step
 Searching for Lamda that Minimizes Along All modes
 Value Taken    Lamda =  -0.01341858
 Calculated Step too Large.  Step scaled by  0.548370
 Step Taken.  Stepsize is  0.300000

                             Maximum     Tolerance    Cnvgd?
         Gradient           0.019582      0.000300      NO
         Displacement       0.229149      0.001200      NO
         Energy change     -0.008736      0.000001      NO


 New Cartesian Coordinates Obtained by Inverse Iteration

 Displacement from previous Coordinates is:  0.402499
 ----------------------------------------------------------------
             Standard Nuclear Orientation (Angstroms)
    I     Atom           X                Y                Z
 ----------------------------------------------------------------
    1      C       0.0047774304    -0.0000522682     0.0105467745
    2      C      -0.0137403209     0.1537260118     1.4091608510
    3      Cl      1.4951016496     0.3437255221     2.2544825781
    4      C      -1.2114197849     0.1737379467     2.1387565057
    5      Cl     -1.2012689245     0.3652580484     3.8641860230
    6      C      -2.4216704824     0.0427776907     1.4487097279
    7      Cl     -3.9494438937     0.0574404683     2.2891736514
    8      C      -2.4337243921    -0.1053692765     0.0688611840
    9      H      -3.3722491059    -0.2113448467    -0.4559996495
   10      C      -1.2359905286    -0.1251610585    -0.6299842800
   11      Cl     -1.3198190995    -0.3375876611    -2.3630658860
   12      C       1.2792872587    -0.0277920105    -0.7531007355
   13      C       2.2683241702    -0.9986520190    -0.5165692267
   14      Cl      2.0082000562    -2.2355749824     0.6965456846
   15      C       3.4611800212    -1.0343152764    -1.2289788591
   16      H       4.1882375996    -1.8052818633    -1.0115148312
   17      C       3.6966715002    -0.0826582058    -2.2145572620
   18      H       4.6238511510    -0.1035254153    -2.7748123490
   19      C       2.7461659221     0.8949217151    -2.4845108279
   20      H       2.9157344105     1.6450108039    -3.2452655447
   21      C       1.5603297978     0.9127824104    -1.7591201403
   22      Cl      0.4059653734     2.1810840878    -2.1185762924
 ----------------------------------------------------------------
 Nuclear Repulsion Energy =        2132.72713649 hartrees
 There are       89 alpha and       89 beta electrons
 Applying Cartesian multipole field
    Component          Value
    ---------          -----
     (2,0,0)        1.00000E-11
     (0,2,0)        2.00000E-11
     (0,0,2)       -3.00000E-11
 Nucleus-field energy     =    -0.0000000397 hartrees
 Requested basis set is 6-311++G(d,p)
 There are 170 shells and 472 basis functions
 A cutoff of  1.0D-15 yielded  11087 shell pairs
 There are     93705 function pairs (    100867 Cartesian)
 Smallest overlap matrix eigenvalue = 2.46E-07
 Linear dependence detected in AO basis
 Number of orthogonalized atomic orbitals = 467
 Maximum deviation from orthogonality = 4.211E-10
 Guess from superposition of atomic densities
 Warning:  Energy on first SCF cycle will be non-variational
 SAD guess density has 178.000000 electrons

 -----------------------------------------------------------------------
  General SCF calculation program by
  Eric Jon Sundstrom, Paul Horn, Yuezhi Mao, Dmitri Zuev, Alec White,
  David Stuck, Shaama M.S., Shane Yost, Joonho Lee, David Small,
  Daniel Levine, Susi Lehtola, Hugh Burton, Evgeny Epifanovsky,
  Bang C. Huynh
 -----------------------------------------------------------------------
 Exchange:     0.2000 Hartree-Fock + 0.0800 Slater + 0.7200 B88
 Correlation:  0.1900 VWN1RPA + 0.8100 LYP
 Using SG-1 standard quadrature grid
 A restricted SCF calculation will be
 performed using DIIS
 SCF converges when DIIS error is below 1.0e-08
 ---------------------------------------
  Cycle       Energy         DIIS error
 ---------------------------------------
    1   -3225.4003560037      2.83e-02  
    2   -3220.9833787662      2.18e-03  
    3   -3220.8963632440      2.72e-03  
    4   -3221.1095674083      5.16e-04  
    5   -3221.1157322103      2.61e-04  
    6   -3221.1174708712      1.00e-04  
    7   -3221.1177263112      2.62e-05  
    8   -3221.1177412845      1.16e-05  
    9   -3221.1177449083      3.26e-06  
   10   -3221.1177451907      1.05e-06  
   11   -3221.1177452190      3.08e-07  
   12   -3221.1177452212      9.77e-08  
   13   -3221.1177452215      3.73e-08  
   14   -3221.1177452214      1.71e-08  
   15   -3221.1177452215      3.20e-09  Convergence criterion met
 ---------------------------------------
 SCF time:   CPU 798.30s  wall 798.00s 
 SCF   energy in the final basis set =    -3221.1177452215
 Total energy in the final basis set =    -3221.1177452215

 --------------------------------------------------------------

                    Orbital Energies (a.u.)
 --------------------------------------------------------------

 Alpha MOs
 -- Occupied --
********-101.5762-101.5728-101.5714-101.5671-101.5670 -10.2789 -10.2763
-10.2755 -10.2721 -10.2658 -10.2658 -10.2394 -10.2341 -10.2198 -10.2111
-10.2081 -10.2081  -9.4923  -9.4908  -9.4882  -9.4867  -9.4824  -9.4824
 -7.2572  -7.2557  -7.2531  -7.2513  -7.2472  -7.2471  -7.2471  -7.2464
 -7.2457  -7.2449  -7.2430  -7.2422  -7.2414  -7.2411  -7.2371  -7.2371
 -7.2367  -7.2366  -0.9606  -0.9330  -0.9091  -0.9016  -0.8911  -0.8700
 -0.8458  -0.8365  -0.8053  -0.7563  -0.7545  -0.7433  -0.6618  -0.6400
 -0.6249  -0.6158  -0.5560  -0.5477  -0.5244  -0.5144  -0.4948  -0.4814
 -0.4675  -0.4658  -0.4575  -0.4564  -0.4390  -0.4324  -0.4161  -0.4105
 -0.4017  -0.3978  -0.3892  -0.3793  -0.3569  -0.3522  -0.3499  -0.3400
 -0.3354  -0.3291  -0.3274  -0.3186  -0.3108  -0.2904  -0.2726  -0.2663
 -0.2615
 -- Virtual --
 -0.0720  -0.0568  -0.0479  -0.0426  -0.0355  -0.0189  -0.0086   0.0018
  0.0048   0.0099   0.0136   0.0164   0.0245   0.0285   0.0318   0.0411
  0.0474   0.0507   0.0523   0.0630   0.0655   0.0672   0.0727   0.0790
  0.0812   0.0841   0.0854   0.0922   0.0946   0.0987   0.1035   0.1059
  0.1079   0.1095   0.1130   0.1157   0.1185   0.1211   0.1257   0.1276
  0.1308   0.1324   0.1349   0.1363   0.1377   0.1460   0.1485   0.1537
  0.1563   0.1611   0.1654   0.1679   0.1712   0.1755   0.1791   0.1824
  0.1842   0.1937   0.2008   0.2043   0.2086   0.2093   0.2162   0.2229
  0.2273   0.2314   0.2357   0.2366   0.2384   0.2402   0.2448   0.2503
  0.2511   0.2575   0.2591   0.2620   0.2664   0.2686   0.2714   0.2743
  0.2762   0.2797   0.2872   0.2927   0.2971   0.3003   0.3048   0.3066
  0.3150   0.3172   0.3217   0.3263   0.3408   0.3439   0.3512   0.3720
  0.3930   0.4095   0.4214   0.4238   0.4409   0.4452   0.4457   0.4530
  0.4672   0.4723   0.4832   0.4871   0.4893   0.4951   0.4970   0.4995
  0.5073   0.5102   0.5113   0.5169   0.5250   0.5289   0.5487   0.5520
  0.5547   0.5622   0.5749   0.5788   0.5883   0.5966   0.6011   0.6043
  0.6089   0.6148   0.6158   0.6204   0.6280   0.6309   0.6375   0.6499
  0.6561   0.6646   0.6692   0.6801   0.6837   0.6911   0.7089   0.7178
  0.7224   0.7389   0.7777   0.7841   0.7909   0.7943   0.8176   0.8263
  0.8272   0.8323   0.8396   0.8421   0.8444   0.8452   0.8486   0.8547
  0.8580   0.8630   0.8641   0.8663   0.8821   0.8853   0.8877   0.9045
  0.9076   0.9107   0.9127   0.9226   0.9325   0.9382   0.9405   0.9446
  0.9462   0.9540   0.9553   0.9586   0.9644   0.9712   0.9727   0.9856
  0.9969   0.9990   1.0035   1.0068   1.0079   1.0267   1.0360   1.0561
  1.0630   1.0809   1.0948   1.1078   1.1393   1.1438   1.1565   1.1881
  1.1997   1.2134   1.2377   1.2449   1.2540   1.2811   1.2865   1.2868
  1.2997   1.3042   1.3208   1.3246   1.3365   1.3435   1.3646   1.3809
  1.4196   1.4542   1.4756   1.4884   1.4984   1.5224   1.5488   1.5592
  1.5619   1.5696   1.5788   1.6021   1.6193   1.6419   1.6521   1.6831
  1.7035   1.7395   1.7506   1.7586   1.7728   1.8014   1.8130   1.8393
  1.8439   1.8581   1.8625   1.8840   1.8980   1.9125   1.9219   1.9250
  1.9481   1.9554   1.9710   1.9868   2.0186   2.0388   2.0615   2.0715
  2.1250   2.1630   2.1837   2.2126   2.2347   2.2462   2.2671   2.2723
  2.2780   2.2883   2.2967   2.3014   2.3121   2.3266   2.3313   2.3609
  2.3773   2.4071   2.4224   2.4307   2.4447   2.4449   2.4764   2.4951
  2.5117   2.5256   2.5330   2.5628   2.5635   2.5798   2.5982   2.6105
  2.6347   2.6570   2.6670   2.6809   2.6920   2.7146   2.7202   2.7355
  2.7523   2.7541   2.7742   2.7762   2.7896   2.7989   2.8197   2.8263
  2.8763   2.8920   2.9362   2.9747   3.0585   3.0723   3.0775   3.1209
  3.1337   3.1550   3.1739   3.2245   3.2279   3.2443   3.2598   3.3514
  3.3736   3.3934   3.4829   3.5293   3.6266   3.6583   3.7149   3.7469
  3.8866   3.9648   4.0115   4.0387   4.0927   4.3795   4.7925   4.8229
  9.7413   9.7961   9.8050   9.8365   9.8444   9.8837  23.3249  23.5244
 23.8154  23.8373  23.8567  23.9080  23.9450  23.9539  24.0447  24.0479
 24.0874  24.1462  25.7808  25.8507  25.9127  25.9285  25.9775  26.0157
 26.0987  26.1314  26.1738  26.3448  26.3819  26.4338  26.5030  26.6791
 26.7186  26.7612  26.8359  26.9848 215.7335 215.7955 215.8057 215.8381
215.8509 215.9023
 --------------------------------------------------------------

          Ground-State Mulliken Net Atomic Charges

     Atom                 Charge (a.u.)
  ----------------------------------------
      1 C                    -0.319047
      2 C                    -1.049167
      3 Cl                    0.370363
      4 C                     0.879510
      5 Cl                    0.625343
      6 C                    -0.651637
      7 Cl                    0.552832
      8 C                    -0.337866
      9 H                     0.232532
     10 C                    -0.463407
     11 Cl                    0.265483
     12 C                    -0.151201
     13 C                    -0.269160
     14 Cl                    0.198067
     15 C                     0.112951
     16 H                     0.208661
     17 C                    -0.671374
     18 H                     0.170094
     19 C                     0.068994
     20 H                     0.209298
     21 C                    -0.214195
     22 Cl                    0.232927
  ----------------------------------------
  Sum of atomic charges =     0.000000

 -----------------------------------------------------------------
                    Cartesian Multipole Moments
 -----------------------------------------------------------------
    Charge (ESU x 10^10)
                -0.0000
    Dipole Moment (Debye)
         X       1.6921      Y      -0.1421      Z      -1.9157
       Tot       2.5600
    Quadrupole Moments (Debye-Ang)
        XX    -130.9933     XY      -0.6068     YY    -147.3346
        XZ      -5.8626     YZ      -0.9983     ZZ    -144.0568
    Octopole Moments (Debye-Ang^2)
       XXX       4.5066    XXY     -10.3657    XYY     -12.9438
       YYY     -10.1533    XXZ     -68.2393    XYZ      -1.5530
       YYZ     -29.7090    XZZ      10.7239    YZZ       1.1877
       ZZZ    -100.6500
    Hexadecapole Moments (Debye-Ang^3)
      XXXX   -3835.1373   XXXY     125.1490   XXYY    -866.7352
      XYYY     158.0871   YYYY   -1091.3970   XXXZ     640.5094
      XXYZ      44.1881   XYYZ     259.0620   YYYZ     127.9701
      XXZZ   -1227.0941   XYZZ      74.4255   YYZZ    -809.1395
      XZZZ     730.0375   YZZZ     123.3055   ZZZZ   -3683.8044
 -----------------------------------------------------------------
 Calculating analytic gradient of the SCF energy
 Gradient of SCF Energy
            1           2           3           4           5           6
    1   0.0004108   0.0000043   0.0022689   0.0001225  -0.0000735  -0.0002042
    2   0.0000158  -0.0014732  -0.0108208  -0.0000287  -0.0000573  -0.0000413
    3  -0.0003302  -0.0000843  -0.0060185   0.0002028  -0.0002284   0.0001485
            7           8           9          10          11          12
    1   0.0000621   0.0001395   0.0000487   0.0002671   0.0068933  -0.0006010
    2   0.0000087   0.0000995   0.0000147   0.0015160   0.0105118  -0.0000572
    3   0.0001179  -0.0000009  -0.0000215   0.0000910   0.0004986   0.0001598
           13          14          15          16          17          18
    1   0.0004719  -0.0018670  -0.0000793  -0.0000479   0.0002294   0.0000077
    2   0.0013287   0.0101158   0.0001609   0.0000076  -0.0000073   0.0000123
    3   0.0008699   0.0067879   0.0000220   0.0000071  -0.0001652  -0.0000181
           19          20          21          22
    1  -0.0000455  -0.0000694  -0.0005350  -0.0074036
    2  -0.0000826   0.0000182  -0.0012337  -0.0100080
    3   0.0000430   0.0000451  -0.0007634  -0.0013630
 Max gradient component =       1.082E-02
 RMS gradient           =       3.105E-03
 Gradient time:  CPU 281.08 s  wall 281.09 s
 Geometry Optimization Parameters
   NAtoms,    NIC,     NZ,  NCons,   NDum,   NFix, NCnnct, MaxDiis
       22     171      22       0       0       0       0       0

 Cartesian Hessian Update
 Hessian updated using BFGS update


** GEOMETRY OPTIMIZATION IN DELOCALIZED INTERNAL COORDINATES **
   Searching for a Minimum

   Optimization Cycle:   7

                       Coordinates (Angstroms)
     ATOM                X               Y               Z
      1  C         0.0047774304   -0.0000522682    0.0105467745
      2  C        -0.0137403209    0.1537260118    1.4091608510
      3  Cl        1.4951016496    0.3437255221    2.2544825781
      4  C        -1.2114197849    0.1737379467    2.1387565057
      5  Cl       -1.2012689245    0.3652580484    3.8641860230
      6  C        -2.4216704824    0.0427776907    1.4487097279
      7  Cl       -3.9494438937    0.0574404683    2.2891736514
      8  C        -2.4337243921   -0.1053692765    0.0688611840
      9  H        -3.3722491059   -0.2113448467   -0.4559996495
     10  C        -1.2359905286   -0.1251610585   -0.6299842800
     11  Cl       -1.3198190995   -0.3375876611   -2.3630658860
     12  C         1.2792872587   -0.0277920105   -0.7531007355
     13  C         2.2683241702   -0.9986520190   -0.5165692267
     14  Cl        2.0082000562   -2.2355749824    0.6965456846
     15  C         3.4611800212   -1.0343152764   -1.2289788591
     16  H         4.1882375996   -1.8052818633   -1.0115148312
     17  C         3.6966715002   -0.0826582058   -2.2145572620
     18  H         4.6238511510   -0.1035254153   -2.7748123490
     19  C         2.7461659221    0.8949217151   -2.4845108279
     20  H         2.9157344105    1.6450108039   -3.2452655447
     21  C         1.5603297978    0.9127824104   -1.7591201403
     22  Cl        0.4059653734    2.1810840878   -2.1185762924
   Point Group: c1    Number of degrees of freedom:    60


   Energy is  -3221.117745221

 Hessian updated using BFGS update

 60 Hessian modes will be used to form the next step
  Hessian Eigenvalues:
     0.016315    0.017504    0.018521    0.020576    0.020682    0.021678
     0.022047    0.022741    0.023496    0.024090    0.024090    0.024113
     0.024114    0.024135    0.024135    0.024141    0.024142    0.025971
     0.055152    0.096898    0.101111    0.159995    0.159995    0.160000
     0.160093    0.215570    0.220216    0.226759    0.228416    0.231449
     0.237126    0.239279    0.249629    0.249982    0.250007    0.250258
     0.250851    0.287956    0.289012    0.290304    0.292912    0.301147
     0.301282    0.316992    0.356665    0.356665    0.356668    0.356686
     0.402077    0.407274    0.418096    0.425109    0.457090    0.458645
     0.466523    0.472178    0.478202    0.478311    0.479149    0.479671

 Minimum search - taking simple RFO step
 Searching for Lamda that Minimizes Along All modes
 Value Taken    Lamda =  -0.00965868
 Calculated Step too Large.  Step scaled by  0.550790
 Step Taken.  Stepsize is  0.300000

                             Maximum     Tolerance    Cnvgd?
         Gradient           0.014041      0.000300      NO
         Displacement       0.229610      0.001200      NO
         Energy change     -0.006275      0.000001      NO


 New Cartesian Coordinates Obtained by Inverse Iteration

 Displacement from previous Coordinates is:  0.401776
 ----------------------------------------------------------------
             Standard Nuclear Orientation (Angstroms)
    I     Atom           X                Y                Z
 ----------------------------------------------------------------
    1      C       0.0041000651    -0.0007783535     0.0102996159
    2      C      -0.0139195445     0.1842864606     1.4038234821
    3      Cl      1.4962117722     0.4096936693     2.2403402557
    4      C      -1.2108158801     0.2042257410     2.1343117623
    5      Cl     -1.2009481091     0.4340719707     3.8549090151
    6      C      -2.4192924071     0.0401062249     1.4476376856
    7      Cl     -3.9469458449     0.0521756300     2.2888031195
    8      C      -2.4310414077    -0.1397221132     0.0713082482
    9      H      -3.3688199320    -0.2696749401    -0.4495471850
   10      C      -1.2331742675    -0.1579647651    -0.6274161129
   11      Cl     -1.3094747593    -0.4043908270    -2.3571074512
   12      C       1.2794977513    -0.0276137898    -0.7533541736
   13      C       2.2517266178    -1.0187944842    -0.5394451946
   14      Cl      1.9699008983    -2.2758313843     0.6490752353
   15      C       3.4445797397    -1.0553790833    -1.2518295314
   16      H       4.1606273989    -1.8415950966    -1.0533857217
   17      C       3.6944813990    -0.0820537962    -2.2127432396
   18      H       4.6217398196    -0.1026930007    -2.7729333998
   19      C       2.7595380018     0.9168276210    -2.4591365653
   20      H       2.9416071192     1.6822985718    -3.2014778897
   21      C       1.5733764853     0.9336192708    -1.7341524465
   22      Cl      0.4315448924     2.2223362953    -2.0636124125
 ----------------------------------------------------------------
 Nuclear Repulsion Energy =        2130.37547421 hartrees
 There are       89 alpha and       89 beta electrons
 Applying Cartesian multipole field
    Component          Value
    ---------          -----
     (2,0,0)        1.00000E-11
     (0,2,0)        2.00000E-11
     (0,0,2)       -3.00000E-11
 Nucleus-field energy     =    -0.0000000382 hartrees
 Requested basis set is 6-311++G(d,p)
 There are 170 shells and 472 basis functions
 A cutoff of  1.0D-15 yielded  11101 shell pairs
 There are     93823 function pairs (    100993 Cartesian)
 Smallest overlap matrix eigenvalue = 2.35E-07
 Linear dependence detected in AO basis
 Number of orthogonalized atomic orbitals = 467
 Maximum deviation from orthogonality = 4.139E-10
 Guess from superposition of atomic densities
 Warning:  Energy on first SCF cycle will be non-variational
 SAD guess density has 178.000000 electrons

 -----------------------------------------------------------------------
  General SCF calculation program by
  Eric Jon Sundstrom, Paul Horn, Yuezhi Mao, Dmitri Zuev, Alec White,
  David Stuck, Shaama M.S., Shane Yost, Joonho Lee, David Small,
  Daniel Levine, Susi Lehtola, Hugh Burton, Evgeny Epifanovsky,
  Bang C. Huynh
 -----------------------------------------------------------------------
 Exchange:     0.2000 Hartree-Fock + 0.0800 Slater + 0.7200 B88
 Correlation:  0.1900 VWN1RPA + 0.8100 LYP
 Using SG-1 standard quadrature grid
 A restricted SCF calculation will be
 performed using DIIS
 SCF converges when DIIS error is below 1.0e-08
 ---------------------------------------
  Cycle       Energy         DIIS error
 ---------------------------------------
    1   -3225.3886294524      2.83e-02  
    2   -3220.9879750073      2.18e-03  
    3   -3220.9018638692      2.71e-03  
    4   -3221.1143077248      5.10e-04  
    5   -3221.1203311921      2.58e-04  
    6   -3221.1220214820      9.92e-05  
    7   -3221.1222716307      2.55e-05  
    8   -3221.1222856961      1.16e-05  
    9   -3221.1222892678      3.25e-06  
   10   -3221.1222895492      1.05e-06  
   11   -3221.1222895774      3.03e-07  
   12   -3221.1222895793      9.57e-08  
   13   -3221.1222895795      3.67e-08  
   14   -3221.1222895799      1.69e-08  
   15   -3221.1222895796      3.19e-09  Convergence criterion met
 ---------------------------------------
 SCF time:   CPU 819.98s  wall 820.00s 
 SCF   energy in the final basis set =    -3221.1222895796
 Total energy in the final basis set =    -3221.1222895796

 --------------------------------------------------------------

                    Orbital Energies (a.u.)
 --------------------------------------------------------------

 Alpha MOs
 -- Occupied --
********-101.5763-101.5735-101.5721-101.5678-101.5677 -10.2789 -10.2765
-10.2756 -10.2721 -10.2658 -10.2657 -10.2389 -10.2336 -10.2200 -10.2112
-10.2082 -10.2081  -9.4923  -9.4910  -9.4888  -9.4873  -9.4830  -9.4829
 -7.2572  -7.2558  -7.2537  -7.2519  -7.2477  -7.2476  -7.2472  -7.2464
 -7.2458  -7.2451  -7.2435  -7.2427  -7.2420  -7.2416  -7.2377  -7.2376
 -7.2372  -7.2372  -0.9605  -0.9328  -0.9084  -0.9017  -0.8913  -0.8702
 -0.8456  -0.8366  -0.8051  -0.7563  -0.7548  -0.7434  -0.6616  -0.6396
 -0.6253  -0.6160  -0.5559  -0.5476  -0.5244  -0.5150  -0.4945  -0.4814
 -0.4677  -0.4656  -0.4573  -0.4565  -0.4385  -0.4323  -0.4162  -0.4085
 -0.4016  -0.3973  -0.3885  -0.3787  -0.3565  -0.3522  -0.3484  -0.3402
 -0.3358  -0.3296  -0.3286  -0.3200  -0.3142  -0.2892  -0.2721  -0.2670
 -0.2628
 -- Virtual --
 -0.0706  -0.0569  -0.0476  -0.0431  -0.0372  -0.0190  -0.0087   0.0018
  0.0048   0.0099   0.0134   0.0163   0.0242   0.0284   0.0317   0.0415
  0.0472   0.0504   0.0521   0.0628   0.0650   0.0668   0.0725   0.0788
  0.0812   0.0838   0.0853   0.0923   0.0944   0.0988   0.1035   0.1063
  0.1076   0.1094   0.1126   0.1159   0.1182   0.1211   0.1253   0.1274
  0.1306   0.1324   0.1344   0.1354   0.1378   0.1460   0.1480   0.1533
  0.1557   0.1613   0.1651   0.1681   0.1703   0.1751   0.1782   0.1815
  0.1844   0.1932   0.2013   0.2045   0.2084   0.2089   0.2160   0.2238
  0.2276   0.2321   0.2350   0.2372   0.2387   0.2405   0.2449   0.2499
  0.2517   0.2576   0.2586   0.2607   0.2652   0.2684   0.2710   0.2741
  0.2764   0.2789   0.2864   0.2924   0.2962   0.3000   0.3043   0.3075
  0.3152   0.3178   0.3213   0.3257   0.3388   0.3423   0.3500   0.3725
  0.3935   0.4092   0.4210   0.4242   0.4410   0.4446   0.4458   0.4530
  0.4669   0.4722   0.4839   0.4885   0.4920   0.4952   0.4975   0.5012
  0.5062   0.5099   0.5127   0.5172   0.5245   0.5285   0.5489   0.5516
  0.5571   0.5651   0.5755   0.5780   0.5908   0.5971   0.6017   0.6067
  0.6108   0.6145   0.6169   0.6211   0.6269   0.6317   0.6364   0.6525
  0.6574   0.6664   0.6728   0.6776   0.6870   0.6912   0.7088   0.7162
  0.7220   0.7381   0.7782   0.7837   0.7936   0.7972   0.8168   0.8263
  0.8290   0.8314   0.8393   0.8434   0.8440   0.8456   0.8493   0.8558
  0.8575   0.8600   0.8623   0.8657   0.8826   0.8848   0.8869   0.8982
  0.9059   0.9102   0.9126   0.9210   0.9272   0.9321   0.9434   0.9449
  0.9467   0.9550   0.9559   0.9612   0.9678   0.9710   0.9729   0.9854
  0.9970   0.9996   1.0023   1.0072   1.0079   1.0258   1.0353   1.0535
  1.0611   1.0814   1.0986   1.1100   1.1398   1.1461   1.1581   1.1896
  1.1972   1.2134   1.2381   1.2437   1.2546   1.2805   1.2858   1.2883
  1.2998   1.3032   1.3230   1.3265   1.3389   1.3438   1.3688   1.3819
  1.4227   1.4583   1.4750   1.4901   1.4979   1.5201   1.5493   1.5607
  1.5640   1.5688   1.5793   1.6017   1.6171   1.6420   1.6528   1.6834
  1.7047   1.7398   1.7508   1.7606   1.7730   1.8019   1.8135   1.8369
  1.8435   1.8553   1.8597   1.8830   1.8969   1.9147   1.9226   1.9318
  1.9474   1.9555   1.9714   1.9868   2.0194   2.0382   2.0616   2.0692
  2.1255   2.1643   2.1835   2.2119   2.2341   2.2481   2.2656   2.2691
  2.2793   2.2830   2.2952   2.3022   2.3111   2.3257   2.3329   2.3604
  2.3794   2.4094   2.4224   2.4282   2.4474   2.4488   2.4733   2.4936
  2.5078   2.5229   2.5342   2.5633   2.5658   2.5779   2.5941   2.6116
  2.6309   2.6587   2.6672   2.6835   2.6916   2.7146   2.7206   2.7362
  2.7500   2.7553   2.7740   2.7764   2.7891   2.7963   2.8189   2.8274
  2.8711   2.8922   2.9399   2.9771   3.0594   3.0740   3.0784   3.1203
  3.1336   3.1545   3.1748   3.2246   3.2282   3.2437   3.2599   3.3506
  3.3745   3.3942   3.4847   3.5322   3.6265   3.6608   3.7146   3.7468
  3.8884   3.9660   4.0115   4.0391   4.0930   4.3725   4.7931   4.8240
  9.7440   9.7979   9.8061   9.8276   9.8380   9.9066  23.3263  23.5251
 23.8166  23.8379  23.8591  23.9089  23.9454  23.9552  24.0476  24.0511
 24.0885  24.1459  25.7796  25.8468  25.9026  25.9176  25.9724  26.0066
 26.1024  26.1361  26.1766  26.3542  26.3639  26.4210  26.5040  26.6880
 26.7168  26.7523  26.8279  26.9830 215.7362 215.7966 215.8079 215.8272
215.8433 215.9288
 --------------------------------------------------------------

          Ground-State Mulliken Net Atomic Charges

     Atom                 Charge (a.u.)
  ----------------------------------------
      1 C                    -0.274188
      2 C                    -1.104731
      3 Cl                    0.359787
      4 C                     0.876229
      5 Cl                    0.629568
      6 C                    -0.586888
      7 Cl                    0.554858
      8 C                    -0.314383
      9 H                     0.233112
     10 C                    -0.527029
     11 Cl                    0.257243
     12 C                    -0.150729
     13 C                    -0.298736
     14 Cl                    0.197358
     15 C                     0.139482
     16 H                     0.208786
     17 C                    -0.642128
     18 H                     0.170672
     19 C                     0.090931
     20 H                     0.209506
     21 C                    -0.256937
     22 Cl                    0.228217
  ----------------------------------------
  Sum of atomic charges =     0.000000

 -----------------------------------------------------------------
                    Cartesian Multipole Moments
 -----------------------------------------------------------------
    Charge (ESU x 10^10)
                -0.0000
    Dipole Moment (Debye)
         X       1.6918      Y      -0.1628      Z      -1.9135
       Tot       2.5593
    Quadrupole Moments (Debye-Ang)
        XX    -130.9803     XY      -0.4556     YY    -147.1446
        XZ      -5.9467     YZ      -0.9206     ZZ    -144.1206
    Octopole Moments (Debye-Ang^2)
       XXX       4.1678    XXY     -11.3277    XYY     -12.4032
       YYY     -12.3458    XXZ     -68.4988    XYZ      -1.5436
       YYZ     -29.9192    XZZ      10.5998    YZZ       0.5379
       ZZZ     -99.6202
    Hexadecapole Moments (Debye-Ang^3)
      XXXX   -3820.4354   XXXY     117.6804   XXYY    -869.1885
      XYYY     147.0456   YYYY   -1135.5531   XXXZ     646.9407
      XXYZ      35.8841   XYYZ     260.2000   YYYZ      98.8952
      XXZZ   -1217.4116   XYZZ      71.9816   YYZZ    -808.9006
      XZZZ     738.6466   YZZZ      99.2795   ZZZZ   -3646.2305
 -----------------------------------------------------------------
 Calculating analytic gradient of the SCF energy
 Gradient of SCF Energy
            1           2           3           4           5           6
    1   0.0001455  -0.0000751   0.0015890   0.0002165   0.0000381  -0.0001317
    2  -0.0000294  -0.0012123  -0.0078139   0.0000209  -0.0000654  -0.0000287
    3  -0.0001694  -0.0002600  -0.0041977   0.0003069  -0.0002221   0.0000151
            7           8           9          10          11          12
    1   0.0000135   0.0000470   0.0000216   0.0003445   0.0048786  -0.0003108
    2   0.0000033   0.0000505   0.0000064   0.0012856   0.0075700  -0.0000290
    3   0.0000591  -0.0000796   0.0000022   0.0001924   0.0003430   0.0000583
           13          14          15          16          17          18
    1   0.0002963  -0.0012485  -0.0000325  -0.0000386   0.0001242   0.0000080
    2   0.0012852   0.0071680   0.0000257   0.0000143   0.0000049   0.0000101
    3   0.0006840   0.0049136   0.0000580   0.0000013  -0.0000901  -0.0000150
           19          20          21          22
    1  -0.0000478  -0.0000515  -0.0004909  -0.0052956
    2   0.0000126   0.0000102  -0.0012003  -0.0070889
    3  -0.0000259   0.0000335  -0.0005101  -0.0010974
 Max gradient component =       7.814E-03
 RMS gradient           =       2.226E-03
 Gradient time:  CPU 269.06 s  wall 269.07 s
 Geometry Optimization Parameters
   NAtoms,    NIC,     NZ,  NCons,   NDum,   NFix, NCnnct, MaxDiis
       22     171      22       0       0       0       0       0

 Cartesian Hessian Update
 Hessian updated using BFGS update


** GEOMETRY OPTIMIZATION IN DELOCALIZED INTERNAL COORDINATES **
   Searching for a Minimum

   Optimization Cycle:   8

                       Coordinates (Angstroms)
     ATOM                X               Y               Z
      1  C         0.0041000651   -0.0007783535    0.0102996159
      2  C        -0.0139195445    0.1842864606    1.4038234821
      3  Cl        1.4962117722    0.4096936693    2.2403402557
      4  C        -1.2108158801    0.2042257410    2.1343117623
      5  Cl       -1.2009481091    0.4340719707    3.8549090151
      6  C        -2.4192924071    0.0401062249    1.4476376856
      7  Cl       -3.9469458449    0.0521756300    2.2888031195
      8  C        -2.4310414077   -0.1397221132    0.0713082482
      9  H        -3.3688199320   -0.2696749401   -0.4495471850
     10  C        -1.2331742675   -0.1579647651   -0.6274161129
     11  Cl       -1.3094747593   -0.4043908270   -2.3571074512
     12  C         1.2794977513   -0.0276137898   -0.7533541736
     13  C         2.2517266178   -1.0187944842   -0.5394451946
     14  Cl        1.9699008983   -2.2758313843    0.6490752353
     15  C         3.4445797397   -1.0553790833   -1.2518295314
     16  H         4.1606273989   -1.8415950966   -1.0533857217
     17  C         3.6944813990   -0.0820537962   -2.2127432396
     18  H         4.6217398196   -0.1026930007   -2.7729333998
     19  C         2.7595380018    0.9168276210   -2.4591365653
     20  H         2.9416071192    1.6822985718   -3.2014778897
     21  C         1.5733764853    0.9336192708   -1.7341524465
     22  Cl        0.4315448924    2.2223362953   -2.0636124125
   Point Group: c1    Number of degrees of freedom:    60


   Energy is  -3221.122289580

 Hessian updated using BFGS update

 60 Hessian modes will be used to form the next step
  Hessian Eigenvalues:
     0.015486    0.016319    0.017506    0.020576    0.020682    0.021250
     0.021681    0.022740    0.023290    0.023522    0.024090    0.024090
     0.024114    0.024115    0.024135    0.024136    0.024142    0.024148
     0.055152    0.096076    0.101109    0.159995    0.159996    0.160000
     0.160093    0.215571    0.220229    0.226710    0.228333    0.231455
     0.237121    0.239276    0.249627    0.249987    0.250007    0.250302
     0.250854    0.287956    0.288869    0.290291    0.292911    0.301137
     0.301281    0.316951    0.356665    0.356665    0.356668    0.356685
     0.402037    0.407277    0.418096    0.425109    0.457088    0.458643
     0.466524    0.472161    0.478202    0.478325    0.479149    0.479676

 Minimum search - taking simple RFO step
 Searching for Lamda that Minimizes Along All modes
 Value Taken    Lamda =  -0.00701867
 Calculated Step too Large.  Step scaled by  0.549288
 Step Taken.  Stepsize is  0.300000

                             Maximum     Tolerance    Cnvgd?
         Gradient           0.010150      0.000300      NO
         Displacement       0.230287      0.001200      NO
         Energy change     -0.004544      0.000001      NO


 New Cartesian Coordinates Obtained by Inverse Iteration

 Displacement from previous Coordinates is:  0.399884
 ----------------------------------------------------------------
             Standard Nuclear Orientation (Angstroms)
    I     Atom           X                Y                Z
 ----------------------------------------------------------------
    1      C       0.0035889002    -0.0013656696     0.0102258602
    2      C      -0.0147438696     0.2145691934     1.3982880242
    3      Cl      1.4957764545     0.4762943649     2.2253579674
    4      C      -1.2113016378     0.2339722240     2.1293598261
    5      Cl     -1.2040329380     0.5022952779     3.8444592778
    6      C      -2.4173429562     0.0370486563     1.4469724659
    7      Cl     -3.9445955468     0.0464800745     2.2892779997
    8      C      -2.4280262548    -0.1736398622     0.0748458424
    9      H      -3.3646120694    -0.3271654361    -0.4417826151
   10      C      -1.2301122353    -0.1903703386    -0.6239492390
   11      Cl     -1.2996694328    -0.4702888150    -2.3493863492
   12      C       1.2799809130    -0.0274017809    -0.7535899333
   13      C       2.2353686353    -1.0382315949    -0.5630091495
   14      Cl      1.9326812306    -2.3140937261     0.6007823768
   15      C       3.4281263995    -1.0755204989    -1.2756094871
   16      H       4.1330200204    -1.8763319629    -1.0965430227
   17      C       3.6926855892    -0.0817657201    -2.2116369248
   18      H       4.6198935989    -0.1023055251    -2.7719529624
   19      C       2.7735608366     0.9375154171    -2.4336632209
   20      H       2.9682782649     1.7176584064    -3.1573255251
   21      C       1.5872104930     0.9537066267    -1.7088602058
   22      Cl      0.4587654131     2.2620905107    -2.0078939098
 ----------------------------------------------------------------
 Nuclear Repulsion Energy =        2128.18312705 hartrees
 There are       89 alpha and       89 beta electrons
 Applying Cartesian multipole field
    Component          Value
    ---------          -----
     (2,0,0)        1.00000E-11
     (0,2,0)        2.00000E-11
     (0,0,2)       -3.00000E-11
 Nucleus-field energy     =    -0.0000000366 hartrees
 Requested basis set is 6-311++G(d,p)
 There are 170 shells and 472 basis functions
 A cutoff of  1.0D-15 yielded  11094 shell pairs
 There are     93808 function pairs (    100981 Cartesian)
 Smallest overlap matrix eigenvalue = 2.18E-07
 Linear dependence detected in AO basis
 Number of orthogonalized atomic orbitals = 467
 Maximum deviation from orthogonality = 3.114E-10
 Guess from superposition of atomic densities
 Warning:  Energy on first SCF cycle will be non-variational
 SAD guess density has 178.000000 electrons

 -----------------------------------------------------------------------
  General SCF calculation program by
  Eric Jon Sundstrom, Paul Horn, Yuezhi Mao, Dmitri Zuev, Alec White,
  David Stuck, Shaama M.S., Shane Yost, Joonho Lee, David Small,
  Daniel Levine, Susi Lehtola, Hugh Burton, Evgeny Epifanovsky,
  Bang C. Huynh
 -----------------------------------------------------------------------
 Exchange:     0.2000 Hartree-Fock + 0.0800 Slater + 0.7200 B88
 Correlation:  0.1900 VWN1RPA + 0.8100 LYP
 Using SG-1 standard quadrature grid
 A restricted SCF calculation will be
 performed using DIIS
 SCF converges when DIIS error is below 1.0e-08
 ---------------------------------------
  Cycle       Energy         DIIS error
 ---------------------------------------
    1   -3225.3790662978      2.83e-02  
    2   -3220.9912305300      2.18e-03  
    3   -3220.9057225389      2.71e-03  
    4   -3221.1177268846      5.06e-04  
    5   -3221.1236422453      2.55e-04  
    6   -3221.1252973652      9.83e-05  
    7   -3221.1255432028      2.49e-05  
    8   -3221.1255564675      1.15e-05  
    9   -3221.1255599834      3.25e-06  
   10   -3221.1255602635      1.05e-06  
   11   -3221.1255602913      2.97e-07  
   12   -3221.1255602936      9.41e-08  
   13   -3221.1255602938      3.59e-08  
   14   -3221.1255602938      1.66e-08  
   15   -3221.1255602938      3.20e-09  Convergence criterion met
 ---------------------------------------
 SCF time:   CPU 821.67s  wall 822.00s 
 SCF   energy in the final basis set =    -3221.1255602938
 Total energy in the final basis set =    -3221.1255602938

 --------------------------------------------------------------

                    Orbital Energies (a.u.)
 --------------------------------------------------------------

 Alpha MOs
 -- Occupied --
********-101.5764-101.5742-101.5728-101.5684-101.5683 -10.2789 -10.2765
-10.2757 -10.2721 -10.2657 -10.2656 -10.2386 -10.2333 -10.2201 -10.2112
-10.2083 -10.2082  -9.4923  -9.4910  -9.4893  -9.4878  -9.4834  -9.4833
 -7.2572  -7.2559  -7.2542  -7.2524  -7.2481  -7.2480  -7.2472  -7.2464
 -7.2459  -7.2451  -7.2441  -7.2433  -7.2425  -7.2422  -7.2382  -7.2381
 -7.2377  -7.2377  -0.9604  -0.9327  -0.9079  -0.9017  -0.8914  -0.8704
 -0.8455  -0.8366  -0.8049  -0.7564  -0.7550  -0.7435  -0.6614  -0.6393
 -0.6257  -0.6162  -0.5558  -0.5475  -0.5245  -0.5156  -0.4943  -0.4815
 -0.4678  -0.4655  -0.4573  -0.4564  -0.4382  -0.4323  -0.4162  -0.4069
 -0.4015  -0.3970  -0.3880  -0.3783  -0.3562  -0.3524  -0.3470  -0.3404
 -0.3361  -0.3315  -0.3285  -0.3214  -0.3167  -0.2879  -0.2719  -0.2675
 -0.2638
 -- Virtual --
 -0.0690  -0.0569  -0.0474  -0.0436  -0.0388  -0.0191  -0.0087   0.0019
  0.0047   0.0099   0.0132   0.0162   0.0240   0.0283   0.0315   0.0418
  0.0471   0.0501   0.0519   0.0626   0.0646   0.0664   0.0723   0.0786
  0.0812   0.0835   0.0853   0.0923   0.0943   0.0988   0.1034   0.1066
  0.1072   0.1091   0.1122   0.1162   0.1180   0.1212   0.1248   0.1274
  0.1304   0.1323   0.1340   0.1346   0.1379   0.1459   0.1476   0.1530
  0.1553   0.1616   0.1649   0.1680   0.1701   0.1747   0.1774   0.1806
  0.1847   0.1927   0.2017   0.2046   0.2081   0.2082   0.2155   0.2246
  0.2277   0.2324   0.2341   0.2381   0.2389   0.2409   0.2451   0.2488
  0.2523   0.2564   0.2579   0.2603   0.2649   0.2681   0.2711   0.2742
  0.2767   0.2787   0.2856   0.2916   0.2956   0.2997   0.3040   0.3082
  0.3143   0.3191   0.3212   0.3245   0.3345   0.3417   0.3485   0.3732
  0.3938   0.4090   0.4204   0.4248   0.4407   0.4443   0.4464   0.4530
  0.4663   0.4714   0.4829   0.4882   0.4925   0.4954   0.4990   0.5041
  0.5062   0.5101   0.5151   0.5185   0.5244   0.5280   0.5485   0.5514
  0.5598   0.5676   0.5756   0.5771   0.5918   0.5973   0.6011   0.6070
  0.6111   0.6139   0.6186   0.6231   0.6266   0.6325   0.6349   0.6532
  0.6593   0.6681   0.6764   0.6777   0.6872   0.6934   0.7080   0.7140
  0.7192   0.7374   0.7785   0.7839   0.7964   0.8001   0.8162   0.8260
  0.8303   0.8308   0.8389   0.8423   0.8448   0.8460   0.8501   0.8556
  0.8566   0.8592   0.8612   0.8664   0.8814   0.8855   0.8882   0.8912
  0.9034   0.9101   0.9117   0.9164   0.9210   0.9319   0.9450   0.9463
  0.9479   0.9555   0.9566   0.9637   0.9696   0.9733   0.9759   0.9851
  0.9977   0.9977   1.0030   1.0057   1.0099   1.0255   1.0351   1.0513
  1.0586   1.0824   1.1021   1.1125   1.1403   1.1489   1.1599   1.1916
  1.1965   1.2132   1.2386   1.2425   1.2554   1.2791   1.2856   1.2895
  1.2970   1.3052   1.3225   1.3270   1.3375   1.3483   1.3712   1.3830
  1.4248   1.4617   1.4727   1.4917   1.4940   1.5173   1.5498   1.5609
  1.5663   1.5679   1.5798   1.6010   1.6144   1.6422   1.6537   1.6831
  1.7055   1.7406   1.7509   1.7623   1.7733   1.8020   1.8138   1.8342
  1.8430   1.8524   1.8570   1.8822   1.8957   1.9164   1.9227   1.9391
  1.9472   1.9555   1.9718   1.9871   2.0202   2.0376   2.0615   2.0667
  2.1253   2.1662   2.1834   2.2114   2.2335   2.2493   2.2646   2.2668
  2.2784   2.2836   2.2969   2.3036   2.3111   2.3212   2.3354   2.3587
  2.3811   2.4110   2.4175   2.4291   2.4494   2.4525   2.4718   2.4916
  2.5013   2.5218   2.5359   2.5629   2.5669   2.5754   2.5888   2.6145
  2.6263   2.6606   2.6681   2.6861   2.6914   2.7143   2.7204   2.7367
  2.7485   2.7567   2.7738   2.7764   2.7889   2.7930   2.8185   2.8278
  2.8656   2.8920   2.9433   2.9789   3.0603   3.0761   3.0801   3.1197
  3.1339   3.1537   3.1761   3.2251   3.2285   3.2427   3.2600   3.3494
  3.3756   3.3949   3.4867   3.5353   3.6263   3.6639   3.7138   3.7469
  3.8899   3.9672   4.0115   4.0393   4.0931   4.3661   4.7940   4.8246
  9.7470   9.7994   9.8079   9.8196   9.8335   9.9146  23.3280  23.5258
 23.8172  23.8384  23.8604  23.9094  23.9455  23.9562  24.0471  24.0562
 24.0898  24.1458  25.7787  25.8459  25.9085  25.9207  25.9604  25.9937
 26.1054  26.1428  26.1828  26.3279  26.3617  26.4166  26.5053  26.6930
 26.7145  26.7432  26.8196  26.9853 215.7391 215.7972 215.8100 215.8185
215.8387 215.9372
 --------------------------------------------------------------

          Ground-State Mulliken Net Atomic Charges

     Atom                 Charge (a.u.)
  ----------------------------------------
      1 C                    -0.241588
      2 C                    -1.173565
      3 Cl                    0.379253
      4 C                     0.870953
      5 Cl                    0.630375
      6 C                    -0.520247
      7 Cl                    0.557178
      8 C                    -0.319951
      9 H                     0.233631
     10 C                    -0.588190
     11 Cl                    0.274463
     12 C                    -0.145480
     13 C                    -0.327525
     14 Cl                    0.222101
     15 C                     0.139133
     16 H                     0.208832
     17 C                    -0.614589
     18 H                     0.171273
     19 C                     0.088842
     20 H                     0.209671
     21 C                    -0.305069
     22 Cl                    0.250502
  ----------------------------------------
  Sum of atomic charges =     0.000000

 -----------------------------------------------------------------
                    Cartesian Multipole Moments
 -----------------------------------------------------------------
    Charge (ESU x 10^10)
                 0.0000
    Dipole Moment (Debye)
         X       1.6918      Y      -0.1834      Z      -1.9127
       Tot       2.5601
    Quadrupole Moments (Debye-Ang)
        XX    -130.9796     XY      -0.3153     YY    -146.9752
        XZ      -6.0241     YZ      -0.8553     ZZ    -144.1781
    Octopole Moments (Debye-Ang^2)
       XXX       3.9674    XXY     -12.2423    XYY     -11.9017
       YYY     -14.5532    XXZ     -68.7106    XYZ      -1.5055
       YYZ     -30.1010    XZZ      10.4933    YZZ      -0.1664
       ZZZ     -98.7192
    Hexadecapole Moments (Debye-Ang^3)
      XXXX   -3807.6477   XXXY     109.9855   XXYY    -872.2805
      XYYY     135.8022   YYYY   -1181.3619   XXXZ     654.1974
      XXYZ      27.4356   XYYZ     261.7413   YYYZ      69.7134
      XXZZ   -1207.7674   XYZZ      69.0935   YYZZ    -808.8389
      XZZZ     748.0790   YZZZ      74.7270   ZZZZ   -3608.2852
 -----------------------------------------------------------------
 Calculating analytic gradient of the SCF energy
 Gradient of SCF Energy
            1           2           3           4           5           6
    1  -0.0000947  -0.0000501   0.0012028   0.0001050  -0.0000357  -0.0000113
    2  -0.0000486  -0.0009588  -0.0055265   0.0000311  -0.0000671  -0.0000132
    3   0.0000067  -0.0003701  -0.0028904   0.0002405  -0.0001477  -0.0000163
            7           8           9          10          11          12
    1   0.0000072   0.0000250   0.0000014   0.0003652   0.0033750  -0.0000008
    2   0.0000123   0.0000333   0.0000006   0.0010177   0.0053400   0.0000120
    3   0.0000760  -0.0000754   0.0000172   0.0001801   0.0001941  -0.0000839
           13          14          15          16          17          18
    1   0.0001455  -0.0008211  -0.0000137  -0.0000200   0.0000719   0.0000087
    2   0.0010572   0.0050100  -0.0000327   0.0000245   0.0000146   0.0000089
    3   0.0005458   0.0034968   0.0000761  -0.0000114  -0.0000455  -0.0000127
           19          20          21          22
    1  -0.0000613  -0.0000176  -0.0004720  -0.0037093
    2   0.0000378  -0.0000015  -0.0010123  -0.0049394
    3  -0.0000525   0.0000207  -0.0003061  -0.0008419
 Max gradient component =       5.526E-03
 RMS gradient           =       1.568E-03
 Gradient time:  CPU 279.91 s  wall 279.91 s
 Geometry Optimization Parameters
   NAtoms,    NIC,     NZ,  NCons,   NDum,   NFix, NCnnct, MaxDiis
       22     171      22       0       0       0       0       0

 Cartesian Hessian Update
 Hessian updated using BFGS update


** GEOMETRY OPTIMIZATION IN DELOCALIZED INTERNAL COORDINATES **
   Searching for a Minimum

   Optimization Cycle:   9

                       Coordinates (Angstroms)
     ATOM                X               Y               Z
      1  C         0.0035889002   -0.0013656696    0.0102258602
      2  C        -0.0147438696    0.2145691934    1.3982880242
      3  Cl        1.4957764545    0.4762943649    2.2253579674
      4  C        -1.2113016378    0.2339722240    2.1293598261
      5  Cl       -1.2040329380    0.5022952779    3.8444592778
      6  C        -2.4173429562    0.0370486563    1.4469724659
      7  Cl       -3.9445955468    0.0464800745    2.2892779997
      8  C        -2.4280262548   -0.1736398622    0.0748458424
      9  H        -3.3646120694   -0.3271654361   -0.4417826151
     10  C        -1.2301122353   -0.1903703386   -0.6239492390
     11  Cl       -1.2996694328   -0.4702888150   -2.3493863492
     12  C         1.2799809130   -0.0274017809   -0.7535899333
     13  C         2.2353686353   -1.0382315949   -0.5630091495
     14  Cl        1.9326812306   -2.3140937261    0.6007823768
     15  C         3.4281263995   -1.0755204989   -1.2756094871
     16  H         4.1330200204   -1.8763319629   -1.0965430227
     17  C         3.6926855892   -0.0817657201   -2.2116369248
     18  H         4.6198935989   -0.1023055251   -2.7719529624
     19  C         2.7735608366    0.9375154171   -2.4336632209
     20  H         2.9682782649    1.7176584064   -3.1573255251
     21  C         1.5872104930    0.9537066267   -1.7088602058
     22  Cl        0.4587654131    2.2620905107   -2.0078939098
   Point Group: c1    Number of degrees of freedom:    60


   Energy is  -3221.125560294

 Hessian updated using BFGS update

 60 Hessian modes will be used to form the next step
  Hessian Eigenvalues:
     0.012231    0.016317    0.017505    0.020576    0.020682    0.020817
     0.021679    0.022740    0.022950    0.023505    0.024090    0.024090
     0.024114    0.024115    0.024135    0.024136    0.024142    0.024147
     0.055152    0.095555    0.101107    0.159995    0.159996    0.160000
     0.160095    0.215572    0.220215    0.226645    0.228257    0.231454
     0.237120    0.239275    0.249625    0.249985    0.250005    0.250330
     0.250849    0.287961    0.288718    0.290284    0.292912    0.301129
     0.301282    0.316959    0.356665    0.356665    0.356668    0.356685
     0.401955    0.407274    0.418096    0.425109    0.457087    0.458644
     0.466526    0.472144    0.478202    0.478330    0.479149    0.479674

 Minimum search - taking simple RFO step
 Searching for Lamda that Minimizes Along All modes
 Value Taken    Lamda =  -0.00480523
 Calculated Step too Large.  Step scaled by  0.570400
 Step Taken.  Stepsize is  0.300000

                             Maximum     Tolerance    Cnvgd?
         Gradient           0.007204      0.000300      NO
         Displacement       0.230727      0.001200      NO
         Energy change     -0.003271      0.000001      NO


 New Cartesian Coordinates Obtained by Inverse Iteration

 Displacement from previous Coordinates is:  0.399313
 ----------------------------------------------------------------
             Standard Nuclear Orientation (Angstroms)
    I     Atom           X                Y                Z
 ----------------------------------------------------------------
    1      C       0.0031837551    -0.0016762954     0.0101576034
    2      C      -0.0162957038     0.2446701448     1.3923148270
    3      Cl      1.4931882104     0.5429337115     2.2100783599
    4      C      -1.2124379528     0.2632377064     2.1238864182
    5      Cl     -1.2071883844     0.5702447594     3.8325926735
    6      C      -2.4157513117     0.0337800054     1.4466336208
    7      Cl     -3.9427777679     0.0401481337     2.2896644372
    8      C      -2.4246736351    -0.2071954578     0.0793205876
    9      H      -3.3595886613    -0.3841484916    -0.4328649001
   10      C      -1.2267678783    -0.2223132217    -0.6196338287
   11      Cl     -1.2898423662    -0.5360037965    -2.3398711615
   12      C       1.2804107767    -0.0270415343    -0.7537684153
   13      C       2.2189623979    -1.0566350497    -0.5870265367
   14      Cl      1.8956036101    -2.3507481077     0.5512352274
   15      C       3.4115393139    -1.0946517324    -1.3000028396
   16      H       4.1048834858    -1.9095952005    -1.1405468195
   17      C       3.6911532378    -0.0816219162    -2.2108622685
   18      H       4.6182409307    -0.1022459099    -2.7713928622
   19      C       2.7881739466     0.9572054465    -2.4078734834
   20      H       2.9955436117     1.7513627940    -3.1125783125
   21      C       1.6016199460     0.9730274659    -1.6832930266
   22      Cl      0.4873202471     2.3004163678    -1.9518022044
 ----------------------------------------------------------------
 Nuclear Repulsion Energy =        2126.24452984 hartrees
 There are       89 alpha and       89 beta electrons
 Applying Cartesian multipole field
    Component          Value
    ---------          -----
     (2,0,0)        1.00000E-11
     (0,2,0)        2.00000E-11
     (0,0,2)       -3.00000E-11
 Nucleus-field energy     =    -0.0000000349 hartrees
 Requested basis set is 6-311++G(d,p)
 There are 170 shells and 472 basis functions
 A cutoff of  1.0D-15 yielded  11105 shell pairs
 There are     93824 function pairs (    100996 Cartesian)
 Smallest overlap matrix eigenvalue = 1.97E-07
 Linear dependence detected in AO basis
 Number of orthogonalized atomic orbitals = 467
 Maximum deviation from orthogonality = 6.762E-10
 Guess from superposition of atomic densities
 Warning:  Energy on first SCF cycle will be non-variational
 SAD guess density has 178.000000 electrons

 -----------------------------------------------------------------------
  General SCF calculation program by
  Eric Jon Sundstrom, Paul Horn, Yuezhi Mao, Dmitri Zuev, Alec White,
  David Stuck, Shaama M.S., Shane Yost, Joonho Lee, David Small,
  Daniel Levine, Susi Lehtola, Hugh Burton, Evgeny Epifanovsky,
  Bang C. Huynh
 -----------------------------------------------------------------------
 Exchange:     0.2000 Hartree-Fock + 0.0800 Slater + 0.7200 B88
 Correlation:  0.1900 VWN1RPA + 0.8100 LYP
 Using SG-1 standard quadrature grid
 A restricted SCF calculation will be
 performed using DIIS
 SCF converges when DIIS error is below 1.0e-08
 ---------------------------------------
  Cycle       Energy         DIIS error
 ---------------------------------------
    1   -3225.3718823363      2.83e-02  
    2   -3220.9934624014      2.18e-03  
    3   -3220.9084078478      2.71e-03  
    4   -3221.1201346489      5.02e-04  
    5   -3221.1259624139      2.53e-04  
    6   -3221.1275855129      9.75e-05  
    7   -3221.1278279543      2.43e-05  
    8   -3221.1278404750      1.14e-05  
    9   -3221.1278439233      3.24e-06  
   10   -3221.1278442020      1.05e-06  
   11   -3221.1278442304      2.92e-07  
   12   -3221.1278442323      9.27e-08  
   13   -3221.1278442326      3.50e-08  
   14   -3221.1278442327      1.62e-08  
   15   -3221.1278442325      3.23e-09  Convergence criterion met
 ---------------------------------------
 SCF time:   CPU 795.18s  wall 795.00s 
 SCF   energy in the final basis set =    -3221.1278442325
 Total energy in the final basis set =    -3221.1278442325

 --------------------------------------------------------------

                    Orbital Energies (a.u.)
 --------------------------------------------------------------

 Alpha MOs
 -- Occupied --
********-101.5765-101.5747-101.5733-101.5689-101.5688 -10.2789 -10.2766
-10.2758 -10.2720 -10.2656 -10.2656 -10.2383 -10.2329 -10.2202 -10.2112
-10.2083 -10.2083  -9.4923  -9.4911  -9.4897  -9.4882  -9.4838  -9.4837
 -7.2571  -7.2560  -7.2546  -7.2528  -7.2485  -7.2484  -7.2471  -7.2464
 -7.2460  -7.2452  -7.2445  -7.2437  -7.2430  -7.2426  -7.2386  -7.2385
 -7.2381  -7.2381  -0.9603  -0.9327  -0.9076  -0.9018  -0.8916  -0.8706
 -0.8456  -0.8366  -0.8047  -0.7565  -0.7551  -0.7436  -0.6613  -0.6389
 -0.6261  -0.6163  -0.5558  -0.5474  -0.5245  -0.5162  -0.4942  -0.4815
 -0.4679  -0.4653  -0.4573  -0.4562  -0.4379  -0.4323  -0.4162  -0.4056
 -0.4014  -0.3968  -0.3875  -0.3779  -0.3559  -0.3527  -0.3459  -0.3406
 -0.3364  -0.3331  -0.3285  -0.3228  -0.3181  -0.2866  -0.2720  -0.2678
 -0.2645
 -- Virtual --
 -0.0674  -0.0570  -0.0472  -0.0441  -0.0405  -0.0192  -0.0088   0.0019
  0.0047   0.0099   0.0130   0.0162   0.0238   0.0283   0.0314   0.0422
  0.0470   0.0499   0.0518   0.0625   0.0643   0.0660   0.0722   0.0783
  0.0813   0.0833   0.0853   0.0924   0.0941   0.0988   0.1033   0.1066
  0.1073   0.1087   0.1118   0.1167   0.1178   0.1213   0.1244   0.1273
  0.1302   0.1319   0.1335   0.1345   0.1379   0.1460   0.1475   0.1525
  0.1549   0.1620   0.1647   0.1675   0.1705   0.1742   0.1765   0.1798
  0.1849   0.1923   0.2021   0.2046   0.2073   0.2077   0.2147   0.2249
  0.2275   0.2318   0.2341   0.2385   0.2392   0.2410   0.2449   0.2479
  0.2515   0.2544   0.2591   0.2610   0.2651   0.2678   0.2718   0.2748
  0.2773   0.2787   0.2851   0.2902   0.2952   0.2992   0.3037   0.3074
  0.3141   0.3201   0.3210   0.3226   0.3306   0.3420   0.3474   0.3739
  0.3940   0.4089   0.4199   0.4256   0.4404   0.4448   0.4470   0.4528
  0.4656   0.4699   0.4816   0.4875   0.4918   0.4963   0.4987   0.5065
  0.5067   0.5109   0.5160   0.5217   0.5246   0.5278   0.5479   0.5512
  0.5626   0.5698   0.5749   0.5768   0.5915   0.5970   0.6001   0.6070
  0.6099   0.6136   0.6207   0.6234   0.6284   0.6319   0.6352   0.6533
  0.6603   0.6687   0.6771   0.6817   0.6866   0.6950   0.7060   0.7113
  0.7166   0.7370   0.7785   0.7845   0.7993   0.8028   0.8157   0.8256
  0.8292   0.8321   0.8381   0.8407   0.8446   0.8470   0.8504   0.8530
  0.8564   0.8581   0.8667   0.8679   0.8780   0.8851   0.8877   0.8923
  0.9008   0.9064   0.9109   0.9118   0.9201   0.9320   0.9460   0.9473
  0.9493   0.9563   0.9574   0.9659   0.9697   0.9756   0.9807   0.9850
  0.9951   0.9991   1.0035   1.0052   1.0133   1.0256   1.0353   1.0499
  1.0561   1.0831   1.1029   1.1162   1.1407   1.1528   1.1618   1.1940
  1.1972   1.2129   1.2392   1.2415   1.2563   1.2773   1.2861   1.2903
  1.2945   1.3074   1.3214   1.3258   1.3369   1.3506   1.3709   1.3818
  1.4250   1.4633   1.4698   1.4866   1.4947   1.5139   1.5504   1.5595
  1.5668   1.5704   1.5807   1.6002   1.6113   1.6425   1.6547   1.6822
  1.7059   1.7413   1.7509   1.7638   1.7738   1.8017   1.8140   1.8317
  1.8423   1.8498   1.8545   1.8815   1.8944   1.9176   1.9229   1.9462
  1.9474   1.9554   1.9720   1.9877   2.0212   2.0368   2.0611   2.0641
  2.1248   2.1684   2.1833   2.2107   2.2329   2.2495   2.2614   2.2676
  2.2757   2.2905   2.3002   2.3050   2.3110   2.3159   2.3383   2.3558
  2.3825   2.4108   2.4134   2.4318   2.4503   2.4549   2.4719   2.4870
  2.4967   2.5217   2.5374   2.5613   2.5668   2.5729   2.5838   2.6193
  2.6217   2.6625   2.6697   2.6882   2.6919   2.7138   2.7196   2.7370
  2.7482   2.7579   2.7736   2.7758   2.7889   2.7897   2.8186   2.8271
  2.8601   2.8915   2.9465   2.9799   3.0612   3.0789   3.0824   3.1190
  3.1343   3.1528   3.1775   3.2251   3.2296   3.2412   3.2603   3.3479
  3.3771   3.3956   3.4891   3.5388   3.6261   3.6678   3.7127   3.7473
  3.8912   3.9682   4.0115   4.0396   4.0931   4.3605   4.7951   4.8245
  9.7502   9.7998   9.8089   9.8159   9.8319   9.9062  23.3300  23.5265
 23.8174  23.8391  23.8607  23.9099  23.9454  23.9571  24.0465  24.0600
 24.0914  24.1458  25.7781  25.8466  25.9185  25.9361  25.9443  25.9826
 26.1063  26.1491  26.1966  26.2950  26.3496  26.4219  26.5064  26.6904
 26.7115  26.7383  26.8146  26.9941 215.7422 215.7967 215.8075 215.8186
215.8380 215.9265
 --------------------------------------------------------------

          Ground-State Mulliken Net Atomic Charges

     Atom                 Charge (a.u.)
  ----------------------------------------
      1 C                    -0.223813
      2 C                    -1.248383
      3 Cl                    0.423575
      4 C                     0.858490
      5 Cl                    0.627044
      6 C                    -0.455156
      7 Cl                    0.559647
      8 C                    -0.349127
      9 H                     0.234108
     10 C                    -0.638896
     11 Cl                    0.311276
     12 C                    -0.139249
     13 C                    -0.353195
     14 Cl                    0.267609
     15 C                     0.117265
     16 H                     0.208888
     17 C                    -0.590600
     18 H                     0.171905
     19 C                     0.067360
     20 H                     0.209823
     21 C                    -0.352492
     22 Cl                    0.293920
  ----------------------------------------
  Sum of atomic charges =     0.000000

 -----------------------------------------------------------------
                    Cartesian Multipole Moments
 -----------------------------------------------------------------
    Charge (ESU x 10^10)
                 0.0000
    Dipole Moment (Debye)
         X       1.6923      Y      -0.2039      Z      -1.9114
       Tot       2.5611
    Quadrupole Moments (Debye-Ang)
        XX    -130.9898     XY      -0.1834     YY    -146.8280
        XZ      -6.0904     YZ      -0.7985     ZZ    -144.2294
    Octopole Moments (Debye-Ang^2)
       XXX       3.8214    XXY     -13.1118    XYY     -11.4522
       YYY     -16.7477    XXZ     -68.8785    XYZ      -1.4371
       YYZ     -30.2348    XZZ      10.4374    YZZ      -0.9100
       ZZZ     -97.8651
    Hexadecapole Moments (Debye-Ang^3)
      XXXX   -3795.4760   XXXY     101.9796   XXYY    -875.8273
      XYYY     124.2704   YYYY   -1228.9251   XXXZ     661.7140
      XXYZ      18.8127   XYYZ     263.4629   YYYZ      40.4682
      XXZZ   -1198.1069   XYZZ      65.7918   YYZZ    -808.9098
      XZZZ     757.9925   YZZZ      49.7201   ZZZZ   -3569.6220
 -----------------------------------------------------------------
 Calculating analytic gradient of the SCF energy
 Gradient of SCF Energy
            1           2           3           4           5           6
    1  -0.0002557  -0.0000784   0.0008531   0.0000952   0.0000420   0.0000365
    2  -0.0000536  -0.0006911  -0.0037508   0.0000173  -0.0000457  -0.0000028
    3   0.0001320  -0.0003605  -0.0018443   0.0001327  -0.0000758  -0.0000268
            7           8           9          10          11          12
    1  -0.0000366   0.0000066  -0.0000102   0.0003400   0.0022287   0.0002011
    2   0.0000059   0.0000311  -0.0000030   0.0007365   0.0036329   0.0000166
    3   0.0000390  -0.0000740   0.0000141   0.0001457   0.0000628  -0.0001712
           13          14          15          16          17          18
    1   0.0000259  -0.0005042  -0.0000132  -0.0000051   0.0000434   0.0000073
    2   0.0007586   0.0033840  -0.0000474   0.0000271   0.0000254   0.0000066
    3   0.0004092   0.0024012   0.0000817  -0.0000182  -0.0000233  -0.0000100
           19          20          21          22
    1  -0.0000582   0.0000092  -0.0004206  -0.0025069
    2   0.0000267  -0.0000103  -0.0007525  -0.0033113
    3  -0.0000599   0.0000112  -0.0001443  -0.0006212
 Max gradient component =       3.751E-03
 RMS gradient           =       1.062E-03
 Gradient time:  CPU 273.67 s  wall 273.68 s
 Geometry Optimization Parameters
   NAtoms,    NIC,     NZ,  NCons,   NDum,   NFix, NCnnct, MaxDiis
       22     171      22       0       0       0       0       0

 Cartesian Hessian Update
 Hessian updated using BFGS update


** GEOMETRY OPTIMIZATION IN DELOCALIZED INTERNAL COORDINATES **
   Searching for a Minimum

   Optimization Cycle:  10

                       Coordinates (Angstroms)
     ATOM                X               Y               Z
      1  C         0.0031837551   -0.0016762954    0.0101576034
      2  C        -0.0162957038    0.2446701448    1.3923148270
      3  Cl        1.4931882104    0.5429337115    2.2100783599
      4  C        -1.2124379528    0.2632377064    2.1238864182
      5  Cl       -1.2071883844    0.5702447594    3.8325926735
      6  C        -2.4157513117    0.0337800054    1.4466336208
      7  Cl       -3.9427777679    0.0401481337    2.2896644372
      8  C        -2.4246736351   -0.2071954578    0.0793205876
      9  H        -3.3595886613   -0.3841484916   -0.4328649001
     10  C        -1.2267678783   -0.2223132217   -0.6196338287
     11  Cl       -1.2898423662   -0.5360037965   -2.3398711615
     12  C         1.2804107767   -0.0270415343   -0.7537684153
     13  C         2.2189623979   -1.0566350497   -0.5870265367
     14  Cl        1.8956036101   -2.3507481077    0.5512352274
     15  C         3.4115393139   -1.0946517324   -1.3000028396
     16  H         4.1048834858   -1.9095952005   -1.1405468195
     17  C         3.6911532378   -0.0816219162   -2.2108622685
     18  H         4.6182409307   -0.1022459099   -2.7713928622
     19  C         2.7881739466    0.9572054465   -2.4078734834
     20  H         2.9955436117    1.7513627940   -3.1125783125
     21  C         1.6016199460    0.9730274659   -1.6832930266
     22  Cl        0.4873202471    2.3004163678   -1.9518022044
   Point Group: c1    Number of degrees of freedom:    60


   Energy is  -3221.127844233

 Hessian updated using BFGS update

 60 Hessian modes will be used to form the next step
  Hessian Eigenvalues:
     0.009586    0.016317    0.017505    0.020575    0.020641    0.020684
     0.021679    0.022741    0.022855    0.023503    0.024090    0.024090
     0.024114    0.024115    0.024135    0.024136    0.024142    0.024147
     0.055152    0.095269    0.101107    0.159995    0.159996    0.160000
     0.160096    0.215572    0.220184    0.226566    0.228181    0.231454
     0.237117    0.239274    0.249625    0.249982    0.250003    0.250372
     0.250851    0.287963    0.288584    0.290279    0.292912    0.301123
     0.301284    0.316979    0.356665    0.356665    0.356668    0.356685
     0.401866    0.407272    0.418097    0.425111    0.457086    0.458643
     0.466526    0.472121    0.478202    0.478334    0.479149    0.479673

 Minimum search - taking simple RFO step
 Searching for Lamda that Minimizes Along All modes
 Value Taken    Lamda =  -0.00305383
 Calculated Step too Large.  Step scaled by  0.613442
 Step Taken.  Stepsize is  0.300000

                             Maximum     Tolerance    Cnvgd?
         Gradient           0.004917      0.000300      NO
         Displacement       0.230604      0.001200      NO
         Energy change     -0.002284      0.000001      NO


 New Cartesian Coordinates Obtained by Inverse Iteration

 Displacement from previous Coordinates is:  0.402386
 ----------------------------------------------------------------
             Standard Nuclear Orientation (Angstroms)
    I     Atom           X                Y                Z
 ----------------------------------------------------------------
    1      C       0.0030972280    -0.0016213938     0.0101886131
    2      C      -0.0181615622     0.2746949118     1.3859536254
    3      Cl      1.4896382047     0.6098450737     2.1932929787
    4      C      -1.2141303466     0.2923239945     2.1179216696
    5      Cl     -1.2128735566     0.6380587973     3.8192814591
    6      C      -2.4141343322     0.0304178069     1.4464809706
    7      Cl     -3.9406423291     0.0336479635     2.2905810965
    8      C      -2.4206569655    -0.2406620284     0.0846604934
    9      H      -3.3534278642    -0.4411550449    -0.4227400622
   10      C      -1.2227387781    -0.2539248707    -0.6144159844
   11      Cl     -1.2787573255    -0.6024107644    -2.3283867949
   12      C       1.2808264329    -0.0263388238    -0.7537406511
   13      C       2.2022972009    -1.0739553692    -0.6115071686
   14      Cl      1.8575168918    -2.3861648858     0.4998681398
   15      C       3.3945549056    -1.1129101934    -1.3250958689
   16      H       4.0757576671    -1.9417064902    -1.1857354240
   17      C       3.6897040842    -0.0815396755    -2.2103083837
   18      H       4.6165813356    -0.1024490027    -2.7711830905
   19      C       2.8032923490     0.9761303464    -2.3815774302
   20      H       3.0233239455     1.7837193083    -3.0669693718
   21      C       1.6165157306     0.9917027747    -1.6572924177
   22      Cl      0.5169168925     2.3374473873    -1.8949093020
 ----------------------------------------------------------------
 Nuclear Repulsion Energy =        2124.65471996 hartrees
 There are       89 alpha and       89 beta electrons
 Applying Cartesian multipole field
    Component          Value
    ---------          -----
     (2,0,0)        1.00000E-11
     (0,2,0)        2.00000E-11
     (0,0,2)       -3.00000E-11
 Nucleus-field energy     =    -0.0000000332 hartrees
 Requested basis set is 6-311++G(d,p)
 There are 170 shells and 472 basis functions
 A cutoff of  1.0D-15 yielded  11100 shell pairs
 There are     93734 function pairs (    100895 Cartesian)
 Smallest overlap matrix eigenvalue = 1.75E-07
 Linear dependence detected in AO basis
 Number of orthogonalized atomic orbitals = 467
 Maximum deviation from orthogonality = 3.592E-10
 Guess from superposition of atomic densities
 Warning:  Energy on first SCF cycle will be non-variational
 SAD guess density has 178.000000 electrons

 -----------------------------------------------------------------------
  General SCF calculation program by
  Eric Jon Sundstrom, Paul Horn, Yuezhi Mao, Dmitri Zuev, Alec White,
  David Stuck, Shaama M.S., Shane Yost, Joonho Lee, David Small,
  Daniel Levine, Susi Lehtola, Hugh Burton, Evgeny Epifanovsky,
  Bang C. Huynh
 -----------------------------------------------------------------------
 Exchange:     0.2000 Hartree-Fock + 0.0800 Slater + 0.7200 B88
 Correlation:  0.1900 VWN1RPA + 0.8100 LYP
 Using SG-1 standard quadrature grid
 A restricted SCF calculation will be
 performed using DIIS
 SCF converges when DIIS error is below 1.0e-08
 ---------------------------------------
  Cycle       Energy         DIIS error
 ---------------------------------------
    1   -3225.3668117646      2.83e-02  
    2   -3220.9949300668      2.18e-03  
    3   -3220.9102151855      2.70e-03  
    4   -3221.1217727560      4.99e-04  
    5   -3221.1275330973      2.51e-04  
    6   -3221.1291283577      9.69e-05  
    7   -3221.1293679598      2.38e-05  
    8   -3221.1293797696      1.12e-05  
    9   -3221.1293831375      3.23e-06  
   10   -3221.1293834143      1.05e-06  
   11   -3221.1293834427      2.88e-07  
   12   -3221.1293834449      9.15e-08  
   13   -3221.1293834450      3.40e-08  
   14   -3221.1293834448      1.57e-08  
   15   -3221.1293834448      3.28e-09  Convergence criterion met
 ---------------------------------------
 SCF time:   CPU 797.83s  wall 798.00s 
 SCF   energy in the final basis set =    -3221.1293834448
 Total energy in the final basis set =    -3221.1293834448

 --------------------------------------------------------------

                    Orbital Energies (a.u.)
 --------------------------------------------------------------

 Alpha MOs
 -- Occupied --
********-101.5765-101.5752-101.5737-101.5693-101.5692 -10.2789 -10.2767
-10.2758 -10.2720 -10.2656 -10.2655 -10.2381 -10.2326 -10.2202 -10.2113
-10.2084 -10.2083  -9.4922  -9.4912  -9.4901  -9.4886  -9.4842  -9.4841
 -7.2571  -7.2560  -7.2550  -7.2532  -7.2489  -7.2488  -7.2471  -7.2463
 -7.2460  -7.2453  -7.2449  -7.2441  -7.2434  -7.2430  -7.2390  -7.2388
 -7.2385  -7.2384  -0.9602  -0.9326  -0.9074  -0.9018  -0.8917  -0.8707
 -0.8456  -0.8366  -0.8046  -0.7566  -0.7553  -0.7436  -0.6612  -0.6386
 -0.6264  -0.6164  -0.5558  -0.5473  -0.5245  -0.5166  -0.4941  -0.4815
 -0.4680  -0.4653  -0.4575  -0.4561  -0.4378  -0.4324  -0.4162  -0.4045
 -0.4013  -0.3966  -0.3871  -0.3776  -0.3557  -0.3530  -0.3450  -0.3408
 -0.3367  -0.3344  -0.3289  -0.3239  -0.3189  -0.2853  -0.2724  -0.2679
 -0.2651
 -- Virtual --
 -0.0658  -0.0570  -0.0469  -0.0446  -0.0420  -0.0193  -0.0089   0.0019
  0.0046   0.0099   0.0129   0.0161   0.0235   0.0282   0.0313   0.0425
  0.0470   0.0497   0.0517   0.0624   0.0641   0.0655   0.0721   0.0781
  0.0814   0.0831   0.0854   0.0925   0.0939   0.0989   0.1031   0.1062
  0.1076   0.1082   0.1115   0.1173   0.1176   0.1214   0.1242   0.1274
  0.1299   0.1314   0.1330   0.1347   0.1379   0.1460   0.1476   0.1521
  0.1546   0.1626   0.1644   0.1672   0.1710   0.1738   0.1757   0.1791
  0.1849   0.1919   0.2024   0.2045   0.2063   0.2071   0.2136   0.2243
  0.2274   0.2313   0.2345   0.2384   0.2395   0.2405   0.2436   0.2482
  0.2504   0.2536   0.2608   0.2619   0.2652   0.2678   0.2728   0.2758
  0.2779   0.2791   0.2846   0.2879   0.2949   0.2984   0.3035   0.3055
  0.3142   0.3193   0.3199   0.3224   0.3307   0.3427   0.3464   0.3747
  0.3942   0.4090   0.4194   0.4267   0.4406   0.4456   0.4477   0.4527
  0.4645   0.4681   0.4805   0.4865   0.4920   0.4955   0.4990   0.5064
  0.5084   0.5121   0.5167   0.5234   0.5250   0.5289   0.5472   0.5507
  0.5651   0.5713   0.5741   0.5769   0.5899   0.5961   0.5996   0.6050
  0.6108   0.6138   0.6217   0.6230   0.6304   0.6318   0.6369   0.6536
  0.6607   0.6675   0.6775   0.6842   0.6867   0.6953   0.7028   0.7094
  0.7156   0.7371   0.7782   0.7851   0.8021   0.8053   0.8156   0.8255
  0.8277   0.8335   0.8372   0.8404   0.8444   0.8478   0.8490   0.8526
  0.8566   0.8577   0.8663   0.8718   0.8760   0.8834   0.8887   0.8951
  0.8981   0.9017   0.9093   0.9119   0.9197   0.9318   0.9468   0.9474
  0.9509   0.9571   0.9582   0.9671   0.9700   0.9778   0.9830   0.9842
  0.9943   1.0003   1.0025   1.0083   1.0174   1.0261   1.0357   1.0492
  1.0544   1.0835   1.1008   1.1195   1.1413   1.1574   1.1653   1.1967
  1.1991   1.2131   1.2396   1.2408   1.2570   1.2758   1.2872   1.2906
  1.2929   1.3093   1.3200   1.3240   1.3376   1.3473   1.3690   1.3795
  1.4245   1.4615   1.4703   1.4815   1.4967   1.5102   1.5511   1.5585
  1.5665   1.5743   1.5825   1.5994   1.6083   1.6429   1.6558   1.6811
  1.7061   1.7418   1.7509   1.7651   1.7744   1.8013   1.8141   1.8295
  1.8416   1.8477   1.8522   1.8810   1.8929   1.9183   1.9234   1.9475
  1.9525   1.9555   1.9723   1.9884   2.0223   2.0358   2.0605   2.0618
  2.1243   2.1706   2.1832   2.2100   2.2325   2.2481   2.2584   2.2684
  2.2749   2.2965   2.3032   2.3043   2.3105   2.3158   2.3413   2.3523
  2.3834   2.4068   2.4146   2.4355   2.4504   2.4557   2.4733   2.4814
  2.4956   2.5223   2.5385   2.5578   2.5660   2.5706   2.5796   2.6173
  2.6266   2.6643   2.6715   2.6892   2.6937   2.7133   2.7186   2.7371
  2.7486   2.7590   2.7733   2.7747   2.7855   2.7911   2.8192   2.8261
  2.8549   2.8908   2.9497   2.9799   3.0624   3.0823   3.0849   3.1183
  3.1348   3.1517   3.1791   3.2241   3.2318   3.2391   3.2609   3.3462
  3.3791   3.3963   3.4918   3.5424   3.6262   3.6725   3.7116   3.7479
  3.8926   3.9694   4.0115   4.0400   4.0929   4.3557   4.7965   4.8237
  9.7530   9.7988   9.8060   9.8209   9.8336   9.8881  23.3323  23.5276
 23.8175  23.8398  23.8604  23.9106  23.9451  23.9581  24.0458  24.0630
 24.0933  24.1458  25.7778  25.8468  25.9180  25.9331  25.9580  25.9752
 26.1066  26.1514  26.2195  26.2666  26.3322  26.4284  26.5075  26.6831
 26.7054  26.7367  26.8156  27.0104 215.7451 215.7949 215.8038 215.8254
215.8415 215.9043
 --------------------------------------------------------------

          Ground-State Mulliken Net Atomic Charges

     Atom                 Charge (a.u.)
  ----------------------------------------
      1 C                    -0.217826
      2 C                    -1.313080
      3 Cl                    0.476342
      4 C                     0.840189
      5 Cl                    0.621058
      6 C                    -0.395942
      7 Cl                    0.562423
      8 C                    -0.389348
      9 H                     0.234558
     10 C                    -0.678234
     11 Cl                    0.355078
     12 C                    -0.135443
     13 C                    -0.377525
     14 Cl                    0.321517
     15 C                     0.085490
     16 H                     0.208992
     17 C                    -0.568174
     18 H                     0.172581
     19 C                     0.037934
     20 H                     0.209971
     21 C                    -0.396026
     22 Cl                    0.345466
  ----------------------------------------
  Sum of atomic charges =     0.000000

 -----------------------------------------------------------------
                    Cartesian Multipole Moments
 -----------------------------------------------------------------
    Charge (ESU x 10^10)
                -0.0000
    Dipole Moment (Debye)
         X       1.6929      Y      -0.2240      Z      -1.9098
       Tot       2.5619
    Quadrupole Moments (Debye-Ang)
        XX    -131.0077     XY      -0.0594     YY    -146.7008
        XZ      -6.1562     YZ      -0.7490     ZZ    -144.2752
    Octopole Moments (Debye-Ang^2)
       XXX       3.7515    XXY     -13.9393    XYY     -11.0462
       YYY     -18.9335    XXZ     -68.9856    XYZ      -1.3475
       YYZ     -30.3234    XZZ      10.3777    YZZ      -1.6939
       ZZZ     -97.0318
    Hexadecapole Moments (Debye-Ang^3)
      XXXX   -3783.3985   XXXY      93.6627   XXYY    -879.7247
      XYYY     112.4688   YYYY   -1278.4846   XXXZ     669.9171
      XXYZ       9.9927   XYYZ     265.4696   YYYZ      10.9975
      XXZZ   -1188.1433   XYZZ      62.0626   YYZZ    -809.0826
      XZZZ     768.4278   YZZZ      24.0926   ZZZZ   -3529.8071
 -----------------------------------------------------------------
 Calculating analytic gradient of the SCF energy
 Gradient of SCF Energy
            1           2           3           4           5           6
    1  -0.0003048  -0.0000474   0.0006803  -0.0000018  -0.0000251   0.0000696
    2  -0.0000541  -0.0004782  -0.0024692  -0.0000249  -0.0000242   0.0000154
    3   0.0001475  -0.0003454  -0.0011903   0.0000685  -0.0000287   0.0000128
            7           8           9          10          11          12
    1  -0.0000203   0.0000019  -0.0000125   0.0003367   0.0014461   0.0002715
    2   0.0000095   0.0000348  -0.0000001   0.0004963   0.0024265   0.0000123
    3   0.0000432  -0.0000579   0.0000091   0.0001184  -0.0000182  -0.0001833
           13          14          15          16          17          18
    1  -0.0000766  -0.0003076  -0.0000085   0.0000018   0.0000347   0.0000047
    2   0.0004841   0.0022369  -0.0000479   0.0000186   0.0000276   0.0000022
    3   0.0002707   0.0016390   0.0000693  -0.0000194  -0.0000167  -0.0000081
           19          20          21          22
    1  -0.0000450   0.0000216  -0.0003197  -0.0016994
    2   0.0000195  -0.0000119  -0.0004999  -0.0021735
    3  -0.0000543   0.0000064  -0.0000143  -0.0004486
 Max gradient component =       2.469E-03
 RMS gradient           =       7.093E-04
 Gradient time:  CPU 272.22 s  wall 272.24 s
 Geometry Optimization Parameters
   NAtoms,    NIC,     NZ,  NCons,   NDum,   NFix, NCnnct, MaxDiis
       22     171      22       0       0       0       0       0

 Cartesian Hessian Update
 Hessian updated using BFGS update


** GEOMETRY OPTIMIZATION IN DELOCALIZED INTERNAL COORDINATES **
   Searching for a Minimum

   Optimization Cycle:  11

                       Coordinates (Angstroms)
     ATOM                X               Y               Z
      1  C         0.0030972280   -0.0016213938    0.0101886131
      2  C        -0.0181615622    0.2746949118    1.3859536254
      3  Cl        1.4896382047    0.6098450737    2.1932929787
      4  C        -1.2141303466    0.2923239945    2.1179216696
      5  Cl       -1.2128735566    0.6380587973    3.8192814591
      6  C        -2.4141343322    0.0304178069    1.4464809706
      7  Cl       -3.9406423291    0.0336479635    2.2905810965
      8  C        -2.4206569655   -0.2406620284    0.0846604934
      9  H        -3.3534278642   -0.4411550449   -0.4227400622
     10  C        -1.2227387781   -0.2539248707   -0.6144159844
     11  Cl       -1.2787573255   -0.6024107644   -2.3283867949
     12  C         1.2808264329   -0.0263388238   -0.7537406511
     13  C         2.2022972009   -1.0739553692   -0.6115071686
     14  Cl        1.8575168918   -2.3861648858    0.4998681398
     15  C         3.3945549056   -1.1129101934   -1.3250958689
     16  H         4.0757576671   -1.9417064902   -1.1857354240
     17  C         3.6897040842   -0.0815396755   -2.2103083837
     18  H         4.6165813356   -0.1024490027   -2.7711830905
     19  C         2.8032923490    0.9761303464   -2.3815774302
     20  H         3.0233239455    1.7837193083   -3.0669693718
     21  C         1.6165157306    0.9917027747   -1.6572924177
     22  Cl        0.5169168925    2.3374473873   -1.8949093020
   Point Group: c1    Number of degrees of freedom:    60


   Energy is  -3221.129383445

 Hessian updated using BFGS update

 60 Hessian modes will be used to form the next step
  Hessian Eigenvalues:
     0.006982    0.016317    0.017505    0.020542    0.020578    0.020683
     0.021679    0.022745    0.022803    0.023502    0.024090    0.024090
     0.024114    0.024115    0.024135    0.024136    0.024142    0.024146
     0.055153    0.095002    0.101106    0.159995    0.159996    0.160000
     0.160095    0.215574    0.220131    0.226472    0.228088    0.231453
     0.237116    0.239275    0.249625    0.249983    0.250002    0.250408
     0.250851    0.287964    0.288456    0.290284    0.292914    0.301121
     0.301285    0.316993    0.356665    0.356665    0.356668    0.356685
     0.401781    0.407268    0.418098    0.425112    0.457085    0.458643
     0.466531    0.472098    0.478202    0.478344    0.479149    0.479679

 Minimum search - taking simple RFO step
 Searching for Lamda that Minimizes Along All modes
 Value Taken    Lamda =  -0.00193242
 Calculated Step too Large.  Step scaled by  0.646636
 Step Taken.  Stepsize is  0.300000

                             Maximum     Tolerance    Cnvgd?
         Gradient           0.003286      0.000300      NO
         Displacement       0.231216      0.001200      NO
         Energy change     -0.001539      0.000001      NO


 New Cartesian Coordinates Obtained by Inverse Iteration

 Displacement from previous Coordinates is:  0.399769
 ----------------------------------------------------------------
             Standard Nuclear Orientation (Angstroms)
    I     Atom           X                Y                Z
 ----------------------------------------------------------------
    1      C       0.0031137452    -0.0010913757     0.0102633014
    2      C      -0.0206964022     0.3043985724     1.3792745311
    3      Cl      1.4838255198     0.6758350216     2.1770601239
    4      C      -1.2164261089     0.3211882574     2.1114674229
    5      Cl     -1.2186714052     0.7044314251     3.8047806301
    6      C      -2.4127909189     0.0273223248     1.4465204170
    7      Cl     -3.9388657048     0.0270983676     2.2914927359
    8      C      -2.4163108415    -0.2734781170     0.0908539657
    9      H      -3.3465152319    -0.4975695134    -0.4113348339
   10      C      -1.2184213513    -0.2847073468    -0.6083820938
   11      Cl     -1.2673854248    -0.6692966968    -2.3149191364
   12      C       1.2812095456    -0.0253319279    -0.7536431430
   13      C       2.1858667403    -1.0897035302    -0.6359637003
   14      Cl      1.8190084287    -2.4204276071     0.4462930475
   15      C       3.3777367362    -1.1297274451    -1.3502430887
   16      H       4.0464851059    -1.9717545838    -1.2310622908
   17      C       3.6885509029    -0.0814372084    -2.2099422936
   18      H       4.6151963727    -0.1027509654    -2.7711858670
   19      C       2.8186689853     0.9937722732    -2.3555341222
   20      H       3.0512239095     1.8139496628    -3.0216279270
   21      C       1.6316372924     1.0092288842    -1.6316587465
   22      Cl      0.5480599135     2.3732013502    -1.8381418363
 ----------------------------------------------------------------
 Nuclear Repulsion Energy =        2123.30406806 hartrees
 There are       89 alpha and       89 beta electrons
 Applying Cartesian multipole field
    Component          Value
    ---------          -----
     (2,0,0)        1.00000E-11
     (0,2,0)        2.00000E-11
     (0,0,2)       -3.00000E-11
 Nucleus-field energy     =    -0.0000000314 hartrees
 Requested basis set is 6-311++G(d,p)
 There are 170 shells and 472 basis functions
 A cutoff of  1.0D-15 yielded  11105 shell pairs
 There are     93792 function pairs (    100955 Cartesian)
 Smallest overlap matrix eigenvalue = 1.55E-07
 Linear dependence detected in AO basis
 Number of orthogonalized atomic orbitals = 467
 Maximum deviation from orthogonality = 4.143E-10
 Guess from superposition of atomic densities
 Warning:  Energy on first SCF cycle will be non-variational
 SAD guess density has 178.000000 electrons

 -----------------------------------------------------------------------
  General SCF calculation program by
  Eric Jon Sundstrom, Paul Horn, Yuezhi Mao, Dmitri Zuev, Alec White,
  David Stuck, Shaama M.S., Shane Yost, Joonho Lee, David Small,
  Daniel Levine, Susi Lehtola, Hugh Burton, Evgeny Epifanovsky,
  Bang C. Huynh
 -----------------------------------------------------------------------
 Exchange:     0.2000 Hartree-Fock + 0.0800 Slater + 0.7200 B88
 Correlation:  0.1900 VWN1RPA + 0.8100 LYP
 Using SG-1 standard quadrature grid
 A restricted SCF calculation will be
 performed using DIIS
 SCF converges when DIIS error is below 1.0e-08
 ---------------------------------------
  Cycle       Energy         DIIS error
 ---------------------------------------
    1   -3225.3635810339      2.83e-02  
    2   -3220.9958758081      2.19e-03  
    3   -3220.9114444682      2.70e-03  
    4   -3221.1228784033      4.97e-04  
    5   -3221.1285854032      2.49e-04  
    6   -3221.1301558458      9.64e-05  
    7   -3221.1303934280      2.33e-05  
    8   -3221.1304046455      1.11e-05  
    9   -3221.1304079286      3.21e-06  
   10   -3221.1304082030      1.06e-06  
   11   -3221.1304082319      2.84e-07  
   12   -3221.1304082337      9.05e-08  
   13   -3221.1304082338      3.30e-08  
   14   -3221.1304082338      1.51e-08  
   15   -3221.1304082341      3.32e-09  Convergence criterion met
 ---------------------------------------
 SCF time:   CPU 801.85s  wall 802.00s 
 SCF   energy in the final basis set =    -3221.1304082341
 Total energy in the final basis set =    -3221.1304082341

 --------------------------------------------------------------

                    Orbital Energies (a.u.)
 --------------------------------------------------------------

 Alpha MOs
 -- Occupied --
********-101.5766-101.5755-101.5741-101.5696-101.5695 -10.2788 -10.2767
-10.2759 -10.2720 -10.2655 -10.2655 -10.2379 -10.2324 -10.2203 -10.2113
-10.2084 -10.2084  -9.4922  -9.4912  -9.4904  -9.4889  -9.4844  -9.4843
 -7.2571  -7.2561  -7.2553  -7.2535  -7.2491  -7.2490  -7.2471  -7.2463
 -7.2461  -7.2453  -7.2452  -7.2444  -7.2436  -7.2432  -7.2392  -7.2391
 -7.2388  -7.2387  -0.9602  -0.9326  -0.9073  -0.9019  -0.8919  -0.8708
 -0.8457  -0.8366  -0.8046  -0.7567  -0.7554  -0.7436  -0.6611  -0.6384
 -0.6267  -0.6165  -0.5558  -0.5472  -0.5245  -0.5170  -0.4941  -0.4816
 -0.4681  -0.4652  -0.4575  -0.4560  -0.4376  -0.4324  -0.4161  -0.4038
 -0.4012  -0.3966  -0.3869  -0.3775  -0.3555  -0.3533  -0.3444  -0.3408
 -0.3370  -0.3355  -0.3295  -0.3245  -0.3194  -0.2840  -0.2730  -0.2679
 -0.2655
 -- Virtual --
 -0.0642  -0.0570  -0.0468  -0.0454  -0.0432  -0.0193  -0.0090   0.0019
  0.0046   0.0099   0.0127   0.0161   0.0234   0.0281   0.0312   0.0428
  0.0471   0.0494   0.0517   0.0624   0.0638   0.0650   0.0720   0.0780
  0.0816   0.0831   0.0855   0.0925   0.0937   0.0989   0.1030   0.1058
  0.1073   0.1081   0.1113   0.1174   0.1179   0.1216   0.1240   0.1274
  0.1295   0.1310   0.1327   0.1351   0.1379   0.1461   0.1478   0.1515
  0.1544   0.1632   0.1642   0.1670   0.1714   0.1733   0.1748   0.1785
  0.1849   0.1916   0.2026   0.2041   0.2053   0.2065   0.2123   0.2225
  0.2277   0.2311   0.2347   0.2380   0.2391   0.2400   0.2429   0.2487
  0.2495   0.2537   0.2616   0.2624   0.2655   0.2682   0.2738   0.2771
  0.2783   0.2799   0.2839   0.2860   0.2949   0.2974   0.3031   0.3040
  0.3136   0.3178   0.3192   0.3236   0.3335   0.3437   0.3455   0.3756
  0.3943   0.4091   0.4191   0.4283   0.4412   0.4464   0.4488   0.4527
  0.4625   0.4667   0.4794   0.4860   0.4908   0.4951   0.4996   0.5062
  0.5089   0.5125   0.5190   0.5234   0.5250   0.5309   0.5465   0.5502
  0.5668   0.5717   0.5740   0.5772   0.5883   0.5944   0.5991   0.6038
  0.6118   0.6146   0.6202   0.6250   0.6312   0.6334   0.6390   0.6542
  0.6608   0.6649   0.6779   0.6845   0.6873   0.6947   0.7010   0.7082
  0.7155   0.7378   0.7779   0.7854   0.8046   0.8077   0.8163   0.8255
  0.8266   0.8346   0.8373   0.8408   0.8446   0.8475   0.8484   0.8530
  0.8564   0.8581   0.8651   0.8705   0.8783   0.8815   0.8902   0.8937
  0.8957   0.9031   0.9077   0.9123   0.9199   0.9315   0.9461   0.9480
  0.9525   0.9581   0.9590   0.9670   0.9713   0.9792   0.9803   0.9851
  0.9947   0.9984   1.0061   1.0115   1.0207   1.0276   1.0360   1.0496
  1.0541   1.0836   1.0966   1.1211   1.1419   1.1599   1.1726   1.1991
  1.2019   1.2144   1.2390   1.2407   1.2565   1.2751   1.2883   1.2909
  1.2930   1.3102   1.3182   1.3226   1.3362   1.3408   1.3692   1.3786
  1.4247   1.4596   1.4723   1.4783   1.4980   1.5070   1.5518   1.5584
  1.5660   1.5773   1.5860   1.5988   1.6056   1.6433   1.6569   1.6801
  1.7063   1.7419   1.7508   1.7664   1.7753   1.8006   1.8142   1.8275
  1.8409   1.8462   1.8504   1.8806   1.8914   1.9187   1.9241   1.9476
  1.9548   1.9583   1.9729   1.9893   2.0235   2.0345   2.0592   2.0603
  2.1239   2.1726   2.1830   2.2094   2.2320   2.2461   2.2558   2.2688
  2.2752   2.2901   2.3063   2.3076   2.3136   2.3185   2.3442   2.3498
  2.3840   2.4043   2.4158   2.4387   2.4508   2.4549   2.4744   2.4790
  2.4960   2.5233   2.5389   2.5522   2.5654   2.5685   2.5764   2.6139
  2.6355   2.6659   2.6730   2.6896   2.6960   2.7129   2.7175   2.7369
  2.7494   2.7596   2.7726   2.7734   2.7826   2.7938   2.8203   2.8250
  2.8499   2.8899   2.9528   2.9791   3.0636   3.0862   3.0873   3.1176
  3.1352   3.1503   3.1808   3.2229   3.2337   3.2373   3.2621   3.3446
  3.3815   3.3970   3.4947   3.5460   3.6266   3.6777   3.7107   3.7490
  3.8939   3.9706   4.0116   4.0406   4.0928   4.3518   4.7980   4.8222
  9.7555   9.7965   9.8044   9.8297   9.8383   9.8677  23.3350  23.5287
 23.8177  23.8409  23.8599  23.9114  23.9449  23.9592  24.0453  24.0652
 24.0952  24.1460  25.7774  25.8455  25.8956  25.9402  25.9691  25.9776
 26.1056  26.1509  26.2388  26.2576  26.3174  26.4309  26.5086  26.6756
 26.6969  26.7342  26.8209  27.0336 215.7475 215.7921 215.8023 215.8351
215.8488 215.8795
 --------------------------------------------------------------

          Ground-State Mulliken Net Atomic Charges

     Atom                 Charge (a.u.)
  ----------------------------------------
      1 C                    -0.221559
      2 C                    -1.361549
      3 Cl                    0.523118
      4 C                     0.817948
      5 Cl                    0.614320
      6 C                    -0.344279
      7 Cl                    0.565117
      8 C                    -0.428939
      9 H                     0.234944
     10 C                    -0.704776
     11 Cl                    0.393841
     12 C                    -0.139847
     13 C                    -0.398339
     14 Cl                    0.371798
     15 C                     0.056231
     16 H                     0.209112
     17 C                    -0.545931
     18 H                     0.173243
     19 C                     0.013747
     20 H                     0.210070
     21 C                    -0.429769
     22 Cl                    0.391501
  ----------------------------------------
  Sum of atomic charges =     0.000000

 -----------------------------------------------------------------
                    Cartesian Multipole Moments
 -----------------------------------------------------------------
    Charge (ESU x 10^10)
                -0.0000
    Dipole Moment (Debye)
         X       1.6942      Y      -0.2436      Z      -1.9072
       Tot       2.5627
    Quadrupole Moments (Debye-Ang)
        XX    -131.0325     XY       0.0583     YY    -146.5913
        XZ      -6.2121     YZ      -0.7047     ZZ    -144.3134
    Octopole Moments (Debye-Ang^2)
       XXX       3.7498    XXY     -14.7228    XYY     -10.6859
       YYY     -21.0499    XXZ     -69.0538    XYZ      -1.2369
       YYZ     -30.3690    XZZ      10.3694    YZZ      -2.4870
       ZZZ     -96.2159
    Hexadecapole Moments (Debye-Ang^3)
      XXXX   -3771.6278   XXXY      85.0878   XXYY    -884.0142
      XYYY     100.4951   YYYY   -1329.4426   XXXZ     678.4502
      XXYZ       1.0592   XYYZ     267.6670   YYYZ     -18.3372
      XXZZ   -1178.2405   XYZZ      58.0367   YYZZ    -809.4802
      XZZZ     779.2964   YZZZ      -1.8003   ZZZZ   -3489.8181
 -----------------------------------------------------------------
 Calculating analytic gradient of the SCF energy
 Gradient of SCF Energy
            1           2           3           4           5           6
    1  -0.0003187  -0.0000556   0.0004744   0.0000332   0.0000535   0.0000612
    2  -0.0000345  -0.0003346  -0.0016041  -0.0000491   0.0000116   0.0000200
    3   0.0001338  -0.0002491  -0.0007134   0.0000211  -0.0000252  -0.0000025
            7           8           9          10          11          12
    1  -0.0000286  -0.0000096  -0.0000128   0.0002854   0.0009405   0.0003049
    2  -0.0000031   0.0000259   0.0000050   0.0003235   0.0016412  -0.0000318
    3   0.0000152  -0.0000421   0.0000044   0.0000690  -0.0000267  -0.0001938
           13          14          15          16          17          18
    1  -0.0001398  -0.0001944  -0.0000137   0.0000045  -0.0000014   0.0000016
    2   0.0003263   0.0015049  -0.0000314   0.0000050   0.0000248  -0.0000015
    3   0.0001904   0.0011108   0.0000396  -0.0000268  -0.0000032  -0.0000078
           19          20          21          22
    1  -0.0000187   0.0000299  -0.0002126  -0.0011830
    2   0.0000043  -0.0000086  -0.0003210  -0.0014727
    3  -0.0000242   0.0000052   0.0000601  -0.0003350
 Max gradient component =       1.641E-03
 RMS gradient           =       4.777E-04
 Gradient time:  CPU 269.62 s  wall 269.63 s
 Geometry Optimization Parameters
   NAtoms,    NIC,     NZ,  NCons,   NDum,   NFix, NCnnct, MaxDiis
       22     171      22       0       0       0       0       0

 Cartesian Hessian Update
 Hessian updated using BFGS update


** GEOMETRY OPTIMIZATION IN DELOCALIZED INTERNAL COORDINATES **
   Searching for a Minimum

   Optimization Cycle:  12

                       Coordinates (Angstroms)
     ATOM                X               Y               Z
      1  C         0.0031137452   -0.0010913757    0.0102633014
      2  C        -0.0206964022    0.3043985724    1.3792745311
      3  Cl        1.4838255198    0.6758350216    2.1770601239
      4  C        -1.2164261089    0.3211882574    2.1114674229
      5  Cl       -1.2186714052    0.7044314251    3.8047806301
      6  C        -2.4127909189    0.0273223248    1.4465204170
      7  Cl       -3.9388657048    0.0270983676    2.2914927359
      8  C        -2.4163108415   -0.2734781170    0.0908539657
      9  H        -3.3465152319   -0.4975695134   -0.4113348339
     10  C        -1.2184213513   -0.2847073468   -0.6083820938
     11  Cl       -1.2673854248   -0.6692966968   -2.3149191364
     12  C         1.2812095456   -0.0253319279   -0.7536431430
     13  C         2.1858667403   -1.0897035302   -0.6359637003
     14  Cl        1.8190084287   -2.4204276071    0.4462930475
     15  C         3.3777367362   -1.1297274451   -1.3502430887
     16  H         4.0464851059   -1.9717545838   -1.2310622908
     17  C         3.6885509029   -0.0814372084   -2.2099422936
     18  H         4.6151963727   -0.1027509654   -2.7711858670
     19  C         2.8186689853    0.9937722732   -2.3555341222
     20  H         3.0512239095    1.8139496628   -3.0216279270
     21  C         1.6316372924    1.0092288842   -1.6316587465
     22  Cl        0.5480599135    2.3732013502   -1.8381418363
   Point Group: c1    Number of degrees of freedom:    60


   Energy is  -3221.130408234

 Hessian updated using BFGS update

 60 Hessian modes will be used to form the next step
  Hessian Eigenvalues:
     0.004632    0.016317    0.017506    0.020496    0.020577    0.020683
     0.021679    0.022745    0.022773    0.023504    0.024090    0.024090
     0.024114    0.024115    0.024135    0.024136    0.024142    0.024146
     0.055155    0.094770    0.101107    0.159995    0.159996    0.160000
     0.160094    0.215578    0.220058    0.226377    0.227988    0.231455
     0.237115    0.239276    0.249632    0.249981    0.250000    0.250499
     0.250854    0.287958    0.288351    0.290286    0.292915    0.301119
     0.301284    0.316992    0.356665    0.356665    0.356668    0.356685
     0.401693    0.407265    0.418097    0.425115    0.457084    0.458647
     0.466536    0.472074    0.478201    0.478355    0.479150    0.479688

 Minimum search - taking simple RFO step
 Searching for Lamda that Minimizes Along All modes
 Value Taken    Lamda =  -0.00130117
 Calculated Step too Large.  Step scaled by  0.642750
 Step Taken.  Stepsize is  0.300000

                             Maximum     Tolerance    Cnvgd?
         Gradient           0.002226      0.000300      NO
         Displacement       0.232296      0.001200      NO
         Energy change     -0.001025      0.000001      NO


 New Cartesian Coordinates Obtained by Inverse Iteration

 Displacement from previous Coordinates is:  0.397090
 ----------------------------------------------------------------
             Standard Nuclear Orientation (Angstroms)
    I     Atom           X                Y                Z
 ----------------------------------------------------------------
    1      C       0.0035213357    -0.0002772810     0.0107932734
    2      C      -0.0236677965     0.3338093896     1.3725974561
    3      Cl      1.4767663081     0.7412884638     2.1605652027
    4      C      -1.2195730481     0.3498199267     2.1046965639
    5      Cl     -1.2274717720     0.7687600638     3.7895342496
    6      C      -2.4116370406     0.0246085064     1.4465382361
    7      Cl     -3.9372844073     0.0212743431     2.2923167126
    8      C      -2.4113131096    -0.3055336131     0.0976601590
    9      H      -3.3384529267    -0.5531847494    -0.3990508060
   10      C      -1.2133063382    -0.3147907509    -0.6014709875
   11      Cl     -1.2547488975    -0.7363845294    -2.2996032804
   12      C       1.2818214105    -0.0240833837    -0.7529786587
   13      C       2.1698232770    -1.1042649750    -0.6603096891
   14      Cl      1.7807782771    -2.4538138075     0.3909808858
   15      C       3.3612043808    -1.1452218270    -1.3754640343
   16      H       4.0174608876    -1.9996280591    -1.2764422652
   17      C       3.6873120695    -0.0814811266    -2.2102407980
   18      H       4.6134962778    -0.1033069158    -2.7722253932
   19      C       2.8336663148     1.0099121990    -2.3302273458
   20      H       3.0782541419     1.8417166050    -2.9773713845
   21      C       1.6468818053     1.0257019101    -1.6059579559
   22      Cl      0.5809686588     2.4082294326    -1.7799730446
 ----------------------------------------------------------------
 Nuclear Repulsion Energy =        2122.15686954 hartrees
 There are       89 alpha and       89 beta electrons
 Applying Cartesian multipole field
    Component          Value
    ---------          -----
     (2,0,0)        1.00000E-11
     (0,2,0)        2.00000E-11
     (0,0,2)       -3.00000E-11
 Nucleus-field energy     =    -0.0000000296 hartrees
 Requested basis set is 6-311++G(d,p)
 There are 170 shells and 472 basis functions
 A cutoff of  1.0D-15 yielded  11118 shell pairs
 There are     93886 function pairs (    101056 Cartesian)
 Smallest overlap matrix eigenvalue = 1.36E-07
 Linear dependence detected in AO basis
 Number of orthogonalized atomic orbitals = 467
 Maximum deviation from orthogonality = 2.751E-10
 Guess from superposition of atomic densities
 Warning:  Energy on first SCF cycle will be non-variational
 SAD guess density has 178.000000 electrons

 -----------------------------------------------------------------------
  General SCF calculation program by
  Eric Jon Sundstrom, Paul Horn, Yuezhi Mao, Dmitri Zuev, Alec White,
  David Stuck, Shaama M.S., Shane Yost, Joonho Lee, David Small,
  Daniel Levine, Susi Lehtola, Hugh Burton, Evgeny Epifanovsky,
  Bang C. Huynh
 -----------------------------------------------------------------------
 Exchange:     0.2000 Hartree-Fock + 0.0800 Slater + 0.7200 B88
 Correlation:  0.1900 VWN1RPA + 0.8100 LYP
 Using SG-1 standard quadrature grid
 A restricted SCF calculation will be
 performed using DIIS
 SCF converges when DIIS error is below 1.0e-08
 ---------------------------------------
  Cycle       Energy         DIIS error
 ---------------------------------------
    1   -3225.3608602482      2.82e-02  
    2   -3220.9965029055      2.19e-03  
    3   -3220.9122763387      2.70e-03  
    4   -3221.1236267807      4.96e-04  
    5   -3221.1292971524      2.48e-04  
    6   -3221.1308499141      9.60e-05  
    7   -3221.1310859148      2.28e-05  
    8   -3221.1310966718      1.10e-05  
    9   -3221.1310998767      3.20e-06  
   10   -3221.1311001484      1.06e-06  
   11   -3221.1311001778      2.81e-07  
   12   -3221.1311001794      8.96e-08  
   13   -3221.1311001795      3.20e-08  
   14   -3221.1311001797      1.43e-08  
   15   -3221.1311001795      3.36e-09  Convergence criterion met
 ---------------------------------------
 SCF time:   CPU 819.56s  wall 819.00s 
 SCF   energy in the final basis set =    -3221.1311001795
 Total energy in the final basis set =    -3221.1311001795

 --------------------------------------------------------------

                    Orbital Energies (a.u.)
 --------------------------------------------------------------

 Alpha MOs
 -- Occupied --
********-101.5766-101.5758-101.5743-101.5698-101.5697 -10.2788 -10.2768
-10.2759 -10.2720 -10.2655 -10.2655 -10.2377 -10.2322 -10.2203 -10.2113
-10.2085 -10.2084  -9.4922  -9.4913  -9.4906  -9.4891  -9.4846  -9.4845
 -7.2571  -7.2562  -7.2555  -7.2537  -7.2493  -7.2492  -7.2471  -7.2463
 -7.2461  -7.2455  -7.2454  -7.2446  -7.2439  -7.2435  -7.2394  -7.2393
 -7.2390  -7.2389  -0.9601  -0.9326  -0.9072  -0.9019  -0.8919  -0.8709
 -0.8458  -0.8366  -0.8045  -0.7567  -0.7554  -0.7437  -0.6611  -0.6381
 -0.6269  -0.6166  -0.5558  -0.5472  -0.5245  -0.5173  -0.4941  -0.4816
 -0.4682  -0.4651  -0.4576  -0.4559  -0.4376  -0.4325  -0.4161  -0.4033
 -0.4009  -0.3967  -0.3866  -0.3773  -0.3554  -0.3536  -0.3441  -0.3408
 -0.3372  -0.3362  -0.3303  -0.3248  -0.3197  -0.2829  -0.2738  -0.2680
 -0.2657
 -- Virtual --
 -0.0627  -0.0570  -0.0474  -0.0459  -0.0439  -0.0194  -0.0091   0.0019
  0.0046   0.0099   0.0126   0.0161   0.0232   0.0281   0.0311   0.0430
  0.0472   0.0492   0.0517   0.0625   0.0637   0.0645   0.0719   0.0779
  0.0817   0.0831   0.0856   0.0925   0.0936   0.0990   0.1029   0.1054
  0.1068   0.1082   0.1110   0.1173   0.1184   0.1217   0.1241   0.1274
  0.1291   0.1307   0.1324   0.1354   0.1379   0.1461   0.1481   0.1510
  0.1541   0.1636   0.1643   0.1670   0.1714   0.1731   0.1741   0.1778
  0.1848   0.1913   0.2026   0.2035   0.2045   0.2059   0.2111   0.2205
  0.2283   0.2310   0.2346   0.2370   0.2382   0.2401   0.2428   0.2486
  0.2490   0.2540   0.2619   0.2622   0.2657   0.2688   0.2739   0.2778
  0.2781   0.2814   0.2836   0.2863   0.2955   0.2966   0.3025   0.3036
  0.3130   0.3156   0.3197   0.3248   0.3374   0.3444   0.3453   0.3764
  0.3945   0.4093   0.4188   0.4301   0.4421   0.4473   0.4503   0.4530
  0.4600   0.4662   0.4783   0.4859   0.4882   0.4959   0.4998   0.5060
  0.5088   0.5123   0.5212   0.5230   0.5267   0.5326   0.5458   0.5497
  0.5674   0.5718   0.5744   0.5775   0.5875   0.5924   0.5983   0.6039
  0.6120   0.6150   0.6203   0.6269   0.6322   0.6352   0.6409   0.6548
  0.6600   0.6626   0.6789   0.6839   0.6868   0.6938   0.7017   0.7073
  0.7154   0.7389   0.7778   0.7853   0.8069   0.8098   0.8176   0.8256
  0.8261   0.8355   0.8382   0.8416   0.8447   0.8472   0.8488   0.8534
  0.8559   0.8589   0.8636   0.8698   0.8792   0.8794   0.8898   0.8919
  0.8952   0.9048   0.9063   0.9129   0.9204   0.9310   0.9447   0.9487
  0.9536   0.9590   0.9600   0.9666   0.9725   0.9756   0.9813   0.9854
  0.9931   0.9985   1.0097   1.0133   1.0227   1.0307   1.0363   1.0513
  1.0553   1.0835   1.0907   1.1213   1.1425   1.1610   1.1813   1.2015
  1.2052   1.2171   1.2371   1.2413   1.2538   1.2753   1.2883   1.2911
  1.2956   1.3100   1.3163   1.3223   1.3279   1.3435   1.3715   1.3787
  1.4257   1.4584   1.4744   1.4765   1.4972   1.5057   1.5525   1.5589
  1.5653   1.5791   1.5893   1.5998   1.6044   1.6438   1.6578   1.6793
  1.7065   1.7419   1.7509   1.7677   1.7761   1.7999   1.8147   1.8258
  1.8401   1.8452   1.8492   1.8805   1.8900   1.9190   1.9249   1.9475
  1.9547   1.9617   1.9744   1.9902   2.0247   2.0332   2.0574   2.0594
  2.1236   2.1744   2.1829   2.2090   2.2317   2.2444   2.2535   2.2676
  2.2756   2.2811   2.3076   2.3106   2.3184   2.3206   2.3468   2.3498
  2.3842   2.4038   2.4168   2.4395   2.4522   2.4536   2.4739   2.4811
  2.4970   2.5244   2.5374   2.5463   2.5647   2.5667   2.5740   2.6114
  2.6453   2.6674   2.6741   2.6899   2.6981   2.7128   2.7164   2.7363
  2.7507   2.7596   2.7715   2.7728   2.7804   2.7974   2.8213   2.8242
  2.8451   2.8888   2.9558   2.9776   3.0648   3.0893   3.0902   3.1171
  3.1354   3.1486   3.1826   3.2219   3.2327   3.2380   3.2643   3.3431
  3.3841   3.3979   3.4977   3.5494   3.6273   3.6833   3.7100   3.7503
  3.8950   3.9718   4.0116   4.0412   4.0925   4.3488   4.7997   4.8200
  9.7573   9.7948   9.8040   9.8405   9.8450   9.8497  23.3380  23.5299
 23.8182  23.8419  23.8591  23.9123  23.9446  23.9602  24.0448  24.0667
 24.0971  24.1461  25.7770  25.8399  25.8727  25.9458  25.9645  25.9911
 26.1047  26.1488  26.2328  26.2848  26.3093  26.4284  26.5099  26.6702
 26.6879  26.7289  26.8264  27.0621 215.7493 215.7904 215.8019 215.8469
215.8562 215.8597
 --------------------------------------------------------------

          Ground-State Mulliken Net Atomic Charges

     Atom                 Charge (a.u.)
  ----------------------------------------
      1 C                    -0.225249
      2 C                    -1.394341
      3 Cl                    0.554277
      4 C                     0.797190
      5 Cl                    0.608786
      6 C                    -0.297748
      7 Cl                    0.567706
      8 C                    -0.461464
      9 H                     0.235230
     10 C                    -0.722896
     11 Cl                    0.420396
     12 C                    -0.146787
     13 C                    -0.418906
     14 Cl                    0.410550
     15 C                     0.034289
     16 H                     0.209221
     17 C                    -0.522353
     18 H                     0.173862
     19 C                    -0.001178
     20 H                     0.210078
     21 C                    -0.455766
     22 Cl                    0.425103
  ----------------------------------------
  Sum of atomic charges =     0.000000

 -----------------------------------------------------------------
                    Cartesian Multipole Moments
 -----------------------------------------------------------------
    Charge (ESU x 10^10)
                -0.0000
    Dipole Moment (Debye)
         X       1.6952      Y      -0.2627      Z      -1.9047
       Tot       2.5633
    Quadrupole Moments (Debye-Ang)
        XX    -131.0650     XY       0.1679     YY    -146.4993
        XZ      -6.2682     YZ      -0.6666     ZZ    -144.3407
    Octopole Moments (Debye-Ang^2)
       XXX       3.8002    XXY     -15.4774    XYY     -10.3770
       YYY     -23.1223    XXZ     -69.0882    XYZ      -1.1180
       YYZ     -30.3960    XZZ      10.3673    YZZ      -3.2913
       ZZZ     -95.4925
    Hexadecapole Moments (Debye-Ang^3)
      XXXX   -3760.7451   XXXY      76.4752   XXYY    -888.8072
      XYYY      88.6534   YYYY   -1381.8822   XXXZ     687.6823
      XXYZ      -7.9365   XYYZ     270.1745   YYYZ     -47.5817
      XXZZ   -1168.3072   XYZZ      53.8028   YYZZ    -810.1141
      XZZZ     790.5608   YZZZ     -28.0628   ZZZZ   -3449.3593
 -----------------------------------------------------------------
 Calculating analytic gradient of the SCF energy
 Gradient of SCF Energy
            1           2           3           4           5           6
    1  -0.0002867   0.0000459   0.0003911  -0.0000176  -0.0000113   0.0000562
    2   0.0000064  -0.0002941  -0.0010302  -0.0000639   0.0000295   0.0000220
    3   0.0001007  -0.0002373  -0.0004985   0.0000247  -0.0000195  -0.0000000
            7           8           9          10          11          12
    1   0.0000011  -0.0000107  -0.0000099   0.0002785   0.0006497   0.0002862
    2   0.0000019   0.0000219   0.0000103   0.0002283   0.0011307  -0.0000385
    3   0.0000367  -0.0000063   0.0000080   0.0000162  -0.0000184  -0.0001688
           13          14          15          16          17          18
    1  -0.0001912  -0.0001569   0.0000026   0.0000017  -0.0000164  -0.0000001
    2   0.0002213   0.0010099  -0.0000171  -0.0000072   0.0000131  -0.0000040
    3   0.0001425   0.0007990   0.0000234  -0.0000327   0.0000009  -0.0000095
           19          20          21          22
    1  -0.0000120   0.0000282  -0.0001427  -0.0008858
    2  -0.0000007  -0.0000036  -0.0001996  -0.0010366
    3  -0.0000144   0.0000040   0.0001094  -0.0002602
 Max gradient component =       1.131E-03
 RMS gradient           =       3.359E-04
 Gradient time:  CPU 275.81 s  wall 275.89 s
 Geometry Optimization Parameters
   NAtoms,    NIC,     NZ,  NCons,   NDum,   NFix, NCnnct, MaxDiis
       22     171      22       0       0       0       0       0

 Cartesian Hessian Update
 Hessian updated using BFGS update


** GEOMETRY OPTIMIZATION IN DELOCALIZED INTERNAL COORDINATES **
   Searching for a Minimum

   Optimization Cycle:  13

                       Coordinates (Angstroms)
     ATOM                X               Y               Z
      1  C         0.0035213357   -0.0002772810    0.0107932734
      2  C        -0.0236677965    0.3338093896    1.3725974561
      3  Cl        1.4767663081    0.7412884638    2.1605652027
      4  C        -1.2195730481    0.3498199267    2.1046965639
      5  Cl       -1.2274717720    0.7687600638    3.7895342496
      6  C        -2.4116370406    0.0246085064    1.4465382361
      7  Cl       -3.9372844073    0.0212743431    2.2923167126
      8  C        -2.4113131096   -0.3055336131    0.0976601590
      9  H        -3.3384529267   -0.5531847494   -0.3990508060
     10  C        -1.2133063382   -0.3147907509   -0.6014709875
     11  Cl       -1.2547488975   -0.7363845294   -2.2996032804
     12  C         1.2818214105   -0.0240833837   -0.7529786587
     13  C         2.1698232770   -1.1042649750   -0.6603096891
     14  Cl        1.7807782771   -2.4538138075    0.3909808858
     15  C         3.3612043808   -1.1452218270   -1.3754640343
     16  H         4.0174608876   -1.9996280591   -1.2764422652
     17  C         3.6873120695   -0.0814811266   -2.2102407980
     18  H         4.6134962778   -0.1033069158   -2.7722253932
     19  C         2.8336663148    1.0099121990   -2.3302273458
     20  H         3.0782541419    1.8417166050   -2.9773713845
     21  C         1.6468818053    1.0257019101   -1.6059579559
     22  Cl        0.5809686588    2.4082294326   -1.7799730446
   Point Group: c1    Number of degrees of freedom:    60


   Energy is  -3221.131100179

 Hessian updated using BFGS update

 60 Hessian modes will be used to form the next step
  Hessian Eigenvalues:
     0.002982    0.016317    0.017508    0.020466    0.020577    0.020683
     0.021680    0.022745    0.022753    0.023517    0.024090    0.024090
     0.024114    0.024115    0.024135    0.024138    0.024142    0.024147
     0.055170    0.094571    0.101109    0.159995    0.159996    0.160000
     0.160091    0.215578    0.219956    0.226261    0.227852    0.231451
     0.237112    0.239275    0.249633    0.249981    0.249998    0.250560
     0.250883    0.287950    0.288258    0.290289    0.292916    0.301118
     0.301284    0.316995    0.356665    0.356665    0.356668    0.356685
     0.401601    0.407268    0.418098    0.425116    0.457087    0.458645
     0.466540    0.472049    0.478201    0.478365    0.479150    0.479700

 Minimum search - taking simple RFO step
 Searching for Lamda that Minimizes Along All modes
 Value Taken    Lamda =  -0.00092357
 Calculated Step too Large.  Step scaled by  0.619221
 Step Taken.  Stepsize is  0.300000

                             Maximum     Tolerance    Cnvgd?
         Gradient           0.001553      0.000300      NO
         Displacement       0.233948      0.001200      NO
         Energy change     -0.000692      0.000001      NO


 New Cartesian Coordinates Obtained by Inverse Iteration

 Displacement from previous Coordinates is:  0.390094
 ----------------------------------------------------------------
             Standard Nuclear Orientation (Angstroms)
    I     Atom           X                Y                Z
 ----------------------------------------------------------------
    1      C       0.0041551508     0.0002486008     0.0119721059
    2      C      -0.0276825145     0.3626057396     1.3662249487
    3      Cl      1.4668997484     0.8047196661     2.1465377696
    4      C      -1.2239824617     0.3782844511     2.0976292881
    5      Cl     -1.2373778113     0.8311656309     3.7736486793
    6      C      -2.4112979567     0.0227254893     1.4465366870
    7      Cl     -3.9370464911     0.0169502209     2.2921986664
    8      C      -2.4061665182    -0.3364953116     0.1051431983
    9      H      -3.3297802626    -0.6073275768    -0.3859589617
   10      C      -1.2078620241    -0.3443365282    -0.5935020613
   11      Cl     -1.2424151941    -0.8030803397    -2.2823839801
   12      C       1.2827713620    -0.0231464435    -0.7518480831
   13      C       2.1550465085    -1.1175954553    -0.6844254372
   14      Cl      1.7450504816    -2.4863172612     0.3339755779
   15      C       3.3457050624    -1.1591187922    -1.4008130958
   16      H       3.9898545597    -2.0247448365    -1.3216286886
   17      C       3.6862689201    -0.0815368582    -2.2116316553
   18      H       4.6116927543    -0.1037784155    -2.7748445481
   19      C       2.8482006161     1.0243371365    -2.3061574499
   20      H       3.1040393921     1.8668181413    -2.9349114777
   21      C       1.6622274377     1.0405951204    -1.5805733330
   22      Cl      0.6161990491     2.4421774432    -1.7208210534
 ----------------------------------------------------------------
 Nuclear Repulsion Energy =        2121.02716518 hartrees
 There are       89 alpha and       89 beta electrons
 Applying Cartesian multipole field
    Component          Value
    ---------          -----
     (2,0,0)        1.00000E-11
     (0,2,0)        2.00000E-11
     (0,0,2)       -3.00000E-11
 Nucleus-field energy     =    -0.0000000278 hartrees
 Requested basis set is 6-311++G(d,p)
 There are 170 shells and 472 basis functions
 A cutoff of  1.0D-15 yielded  11111 shell pairs
 There are     93762 function pairs (    100910 Cartesian)
 Smallest overlap matrix eigenvalue = 1.21E-07
 Linear dependence detected in AO basis
 Number of orthogonalized atomic orbitals = 467
 Maximum deviation from orthogonality = 3.085E-10
 Guess from superposition of atomic densities
 Warning:  Energy on first SCF cycle will be non-variational
 SAD guess density has 178.000000 electrons

 -----------------------------------------------------------------------
  General SCF calculation program by
  Eric Jon Sundstrom, Paul Horn, Yuezhi Mao, Dmitri Zuev, Alec White,
  David Stuck, Shaama M.S., Shane Yost, Joonho Lee, David Small,
  Daniel Levine, Susi Lehtola, Hugh Burton, Evgeny Epifanovsky,
  Bang C. Huynh
 -----------------------------------------------------------------------
 Exchange:     0.2000 Hartree-Fock + 0.0800 Slater + 0.7200 B88
 Correlation:  0.1900 VWN1RPA + 0.8100 LYP
 Using SG-1 standard quadrature grid
 A restricted SCF calculation will be
 performed using DIIS
 SCF converges when DIIS error is below 1.0e-08
 ---------------------------------------
  Cycle       Energy         DIIS error
 ---------------------------------------
    1   -3225.3584227105      2.82e-02  
    2   -3220.9969325208      2.19e-03  
    3   -3220.9128648755      2.70e-03  
    4   -3221.1241293778      4.95e-04  
    5   -3221.1297782459      2.47e-04  
    6   -3221.1313218084      9.58e-05  
    7   -3221.1315569782      2.27e-05  
    8   -3221.1315675412      1.09e-05  
    9   -3221.1315707112      3.19e-06  
   10   -3221.1315709815      1.07e-06  
   11   -3221.1315710109      2.79e-07  
   12   -3221.1315710129      8.88e-08  
   13   -3221.1315710129      3.11e-08  
   14   -3221.1315710131      1.35e-08  
   15   -3221.1315710132      3.38e-09  Convergence criterion met
 ---------------------------------------
 SCF time:   CPU 794.44s  wall 795.00s 
 SCF   energy in the final basis set =    -3221.1315710132
 Total energy in the final basis set =    -3221.1315710132

 --------------------------------------------------------------

                    Orbital Energies (a.u.)
 --------------------------------------------------------------

 Alpha MOs
 -- Occupied --
********-101.5767-101.5760-101.5745-101.5700-101.5699 -10.2788 -10.2768
-10.2759 -10.2720 -10.2655 -10.2655 -10.2377 -10.2322 -10.2204 -10.2113
-10.2085 -10.2084  -9.4922  -9.4913  -9.4908  -9.4893  -9.4848  -9.4846
 -7.2571  -7.2562  -7.2557  -7.2539  -7.2494  -7.2493  -7.2471  -7.2463
 -7.2461  -7.2456  -7.2454  -7.2448  -7.2441  -7.2436  -7.2396  -7.2394
 -7.2391  -7.2390  -0.9601  -0.9326  -0.9072  -0.9020  -0.8920  -0.8709
 -0.8459  -0.8366  -0.8045  -0.7568  -0.7555  -0.7437  -0.6611  -0.6379
 -0.6271  -0.6167  -0.5558  -0.5472  -0.5246  -0.5176  -0.4941  -0.4816
 -0.4682  -0.4651  -0.4576  -0.4558  -0.4375  -0.4325  -0.4161  -0.4031
 -0.4005  -0.3968  -0.3865  -0.3772  -0.3552  -0.3539  -0.3439  -0.3407
 -0.3373  -0.3367  -0.3310  -0.3249  -0.3198  -0.2818  -0.2745  -0.2681
 -0.2658
 -- Virtual --
 -0.0613  -0.0569  -0.0487  -0.0458  -0.0443  -0.0195  -0.0092   0.0018
  0.0046   0.0099   0.0125   0.0161   0.0231   0.0281   0.0310   0.0431
  0.0474   0.0489   0.0517   0.0625   0.0635   0.0640   0.0718   0.0778
  0.0817   0.0832   0.0858   0.0925   0.0935   0.0992   0.1028   0.1049
  0.1064   0.1082   0.1109   0.1172   0.1188   0.1217   0.1242   0.1274
  0.1287   0.1306   0.1321   0.1358   0.1380   0.1461   0.1485   0.1506
  0.1538   0.1635   0.1648   0.1671   0.1709   0.1730   0.1734   0.1772
  0.1847   0.1911   0.2025   0.2028   0.2038   0.2057   0.2099   0.2186
  0.2289   0.2310   0.2343   0.2359   0.2377   0.2402   0.2428   0.2479
  0.2490   0.2540   0.2616   0.2625   0.2658   0.2691   0.2730   0.2778
  0.2784   0.2822   0.2855   0.2872   0.2960   0.2970   0.3020   0.3036
  0.3111   0.3147   0.3203   0.3258   0.3411   0.3439   0.3463   0.3773
  0.3946   0.4095   0.4186   0.4319   0.4428   0.4481   0.4520   0.4541
  0.4578   0.4662   0.4770   0.4837   0.4875   0.4968   0.5000   0.5058
  0.5083   0.5120   0.5201   0.5231   0.5293   0.5364   0.5452   0.5499
  0.5670   0.5722   0.5746   0.5776   0.5875   0.5908   0.5974   0.6043
  0.6115   0.6145   0.6220   0.6285   0.6331   0.6370   0.6424   0.6536
  0.6592   0.6622   0.6802   0.6832   0.6856   0.6929   0.7054   0.7068
  0.7150   0.7403   0.7779   0.7848   0.8088   0.8115   0.8190   0.8252
  0.8266   0.8359   0.8395   0.8425   0.8445   0.8474   0.8495   0.8534
  0.8554   0.8598   0.8628   0.8696   0.8771   0.8795   0.8885   0.8900
  0.8968   0.9048   0.9052   0.9139   0.9209   0.9303   0.9429   0.9490
  0.9536   0.9593   0.9612   0.9660   0.9722   0.9748   0.9813   0.9852
  0.9910   0.9992   1.0117   1.0134   1.0244   1.0340   1.0370   1.0538
  1.0573   1.0833   1.0838   1.1208   1.1432   1.1616   1.1884   1.2044
  1.2088   1.2204   1.2344   1.2421   1.2500   1.2758   1.2880   1.2917
  1.2983   1.3088   1.3142   1.3231   1.3243   1.3475   1.3743   1.3794
  1.4270   1.4572   1.4757   1.4766   1.4945   1.5066   1.5531   1.5597
  1.5646   1.5800   1.5888   1.6005   1.6089   1.6446   1.6587   1.6787
  1.7066   1.7417   1.7508   1.7690   1.7769   1.7991   1.8157   1.8245
  1.8392   1.8447   1.8486   1.8805   1.8889   1.9194   1.9254   1.9476
  1.9545   1.9637   1.9765   1.9911   2.0260   2.0320   2.0560   2.0586
  2.1235   2.1758   2.1827   2.2090   2.2313   2.2434   2.2517   2.2626
  2.2757   2.2761   2.3077   2.3120   2.3203   2.3232   2.3488   2.3525
  2.3845   2.4052   2.4176   2.4389   2.4485   2.4563   2.4737   2.4845
  2.4986   2.5256   2.5313   2.5435   2.5635   2.5655   2.5723   2.6097
  2.6537   2.6690   2.6747   2.6904   2.6999   2.7129   2.7156   2.7353
  2.7524   2.7586   2.7713   2.7724   2.7787   2.8015   2.8221   2.8237
  2.8405   2.8877   2.9585   2.9757   3.0659   3.0910   3.0937   3.1167
  3.1349   3.1471   3.1843   3.2212   3.2303   3.2395   3.2673   3.3419
  3.3865   3.3987   3.5005   3.5524   3.6280   3.6885   3.7095   3.7519
  3.8956   3.9728   4.0118   4.0420   4.0923   4.3467   4.8015   4.8174
  9.7586   9.7941   9.8040   9.8340   9.8524   9.8537  23.3414  23.5308
 23.8185  23.8431  23.8582  23.9130  23.9445  23.9612  24.0446  24.0677
 24.0984  24.1464  25.7762  25.8246  25.8599  25.9483  25.9599  25.9999
 26.1035  26.1474  26.2315  26.3091  26.3109  26.4211  26.5112  26.6678
 26.6805  26.7204  26.8304  27.0911 215.7507 215.7899 215.8020 215.8384
215.8601 215.8695
 --------------------------------------------------------------

          Ground-State Mulliken Net Atomic Charges

     Atom                 Charge (a.u.)
  ----------------------------------------
      1 C                    -0.223101
      2 C                    -1.417711
      3 Cl                    0.569890
      4 C                     0.779386
      5 Cl                    0.605075
      6 C                    -0.257523
      7 Cl                    0.569716
      8 C                    -0.487586
      9 H                     0.235422
     10 C                    -0.736235
     11 Cl                    0.433912
     12 C                    -0.151626
     13 C                    -0.436190
     14 Cl                    0.435690
     15 C                     0.021043
     16 H                     0.209296
     17 C                    -0.500081
     18 H                     0.174354
     19 C                    -0.006695
     20 H                     0.209979
     21 C                    -0.471760
     22 Cl                    0.444748
  ----------------------------------------
  Sum of atomic charges =     0.000000

 -----------------------------------------------------------------
                    Cartesian Multipole Moments
 -----------------------------------------------------------------
    Charge (ESU x 10^10)
                 0.0000
    Dipole Moment (Debye)
         X       1.6960      Y      -0.2811      Z      -1.9018
       Tot       2.5636
    Quadrupole Moments (Debye-Ang)
        XX    -131.1062     XY       0.2723     YY    -146.4230
        XZ      -6.3182     YZ      -0.6331     ZZ    -144.3544
    Octopole Moments (Debye-Ang^2)
       XXX       3.8869    XXY     -16.2067    XYY     -10.1171
       YYY     -25.1180    XXZ     -69.1345    XYZ      -0.9895
       YYZ     -30.4198    XZZ      10.4346    YZZ      -4.0799
       ZZZ     -94.9070
    Hexadecapole Moments (Debye-Ang^3)
      XXXX   -3752.1110   XXXY      68.2324   XXYY    -894.3203
      XYYY      77.4164   YYYY   -1435.1203   XXXZ     697.2584
      XXYZ     -17.0091   XYYZ     272.9072   YYYZ     -76.7147
      XXZZ   -1158.8271   XYZZ      49.6064   YYZZ    -811.0517
      XZZZ     802.2043   YZZZ     -54.6310   ZZZZ   -3409.3986
 -----------------------------------------------------------------
 Calculating analytic gradient of the SCF energy
 Gradient of SCF Energy
            1           2           3           4           5           6
    1  -0.0002677   0.0000809   0.0002069   0.0000266   0.0000691   0.0000562
    2   0.0000533  -0.0002377  -0.0006127  -0.0000500   0.0000461   0.0000120
    3   0.0001067  -0.0001702  -0.0002334   0.0000031  -0.0000296  -0.0000423
            7           8           9          10          11          12
    1  -0.0000079  -0.0000100  -0.0000107   0.0002135   0.0004095   0.0002968
    2  -0.0000045   0.0000149   0.0000123   0.0001544   0.0007406  -0.0000824
    3   0.0000278   0.0000214   0.0000170  -0.0000374  -0.0000063  -0.0001854
           13          14          15          16          17          18
    1  -0.0001856  -0.0001111   0.0000011   0.0000060  -0.0000599  -0.0000024
    2   0.0002015   0.0006632   0.0000123  -0.0000102   0.0000038  -0.0000062
    3   0.0001471   0.0005107   0.0000113  -0.0000386   0.0000135  -0.0000111
           19          20          21          22
    1   0.0000043   0.0000276  -0.0001222  -0.0006210
    2  -0.0000303  -0.0000069  -0.0001632  -0.0007104
    3  -0.0000014  -0.0000062   0.0001057  -0.0002023
 Max gradient component =       7.406E-04
 RMS gradient           =       2.265E-04
 Gradient time:  CPU 276.44 s  wall 276.45 s
 Geometry Optimization Parameters
   NAtoms,    NIC,     NZ,  NCons,   NDum,   NFix, NCnnct, MaxDiis
       22     171      22       0       0       0       0       0

 Cartesian Hessian Update
 Hessian updated using BFGS update


** GEOMETRY OPTIMIZATION IN DELOCALIZED INTERNAL COORDINATES **
   Searching for a Minimum

   Optimization Cycle:  14

                       Coordinates (Angstroms)
     ATOM                X               Y               Z
      1  C         0.0041551508    0.0002486008    0.0119721059
      2  C        -0.0276825145    0.3626057396    1.3662249487
      3  Cl        1.4668997484    0.8047196661    2.1465377696
      4  C        -1.2239824617    0.3782844511    2.0976292881
      5  Cl       -1.2373778113    0.8311656309    3.7736486793
      6  C        -2.4112979567    0.0227254893    1.4465366870
      7  Cl       -3.9370464911    0.0169502209    2.2921986664
      8  C        -2.4061665182   -0.3364953116    0.1051431983
      9  H        -3.3297802626   -0.6073275768   -0.3859589617
     10  C        -1.2078620241   -0.3443365282   -0.5935020613
     11  Cl       -1.2424151941   -0.8030803397   -2.2823839801
     12  C         1.2827713620   -0.0231464435   -0.7518480831
     13  C         2.1550465085   -1.1175954553   -0.6844254372
     14  Cl        1.7450504816   -2.4863172612    0.3339755779
     15  C         3.3457050624   -1.1591187922   -1.4008130958
     16  H         3.9898545597   -2.0247448365   -1.3216286886
     17  C         3.6862689201   -0.0815368582   -2.2116316553
     18  H         4.6116927543   -0.1037784155   -2.7748445481
     19  C         2.8482006161    1.0243371365   -2.3061574499
     20  H         3.1040393921    1.8668181413   -2.9349114777
     21  C         1.6622274377    1.0405951204   -1.5805733330
     22  Cl        0.6161990491    2.4421774432   -1.7208210534
   Point Group: c1    Number of degrees of freedom:    60


   Energy is  -3221.131571013

 Hessian updated using BFGS update

 60 Hessian modes will be used to form the next step
  Hessian Eigenvalues:
     0.002149    0.016317    0.017509    0.020460    0.020578    0.020683
     0.021681    0.022740    0.022754    0.023512    0.024090    0.024091
     0.024114    0.024115    0.024136    0.024138    0.024142    0.024146
     0.055162    0.094340    0.101114    0.159995    0.159996    0.160000
     0.160088    0.215589    0.219804    0.226155    0.227722    0.231471
     0.237113    0.239287    0.249636    0.249981    0.249999    0.250706
     0.250925    0.287966    0.288212    0.290291    0.292927    0.301117
     0.301283    0.316997    0.356665    0.356665    0.356668    0.356685
     0.401504    0.407276    0.418101    0.425133    0.457087    0.458647
     0.466562    0.472005    0.478201    0.478396    0.479150    0.479736

 Minimum search - taking simple RFO step
 Searching for Lamda that Minimizes Along All modes
 Value Taken    Lamda =  -0.00058176
 Calculated Step too Large.  Step scaled by  0.652388
 Step Taken.  Stepsize is  0.300000

                             Maximum     Tolerance    Cnvgd?
         Gradient           0.001041      0.000300      NO
         Displacement       0.234632      0.001200      NO
         Energy change     -0.000471      0.000001      NO


 New Cartesian Coordinates Obtained by Inverse Iteration

 Displacement from previous Coordinates is:  0.394563
 ----------------------------------------------------------------
             Standard Nuclear Orientation (Angstroms)
    I     Atom           X                Y                Z
 ----------------------------------------------------------------
    1      C       0.0051825286     0.0000400453     0.0137178075
    2      C      -0.0320097925     0.3911793037     1.3595662724
    3      Cl      1.4567863205     0.8682537009     2.1305380272
    4      C      -1.2291172151     0.4069892891     2.0900059560
    5      Cl     -1.2502505738     0.8938459164     3.7564559503
    6      C      -2.4110757961     0.0212538027     1.4463310728
    7      Cl     -3.9371803500     0.0142277769     2.2913653042
    8      C      -2.4002998439    -0.3673962142     0.1131686385
    9      H      -3.3198964500    -0.6613290701    -0.3721062850
   10      C      -1.2014732173    -0.3743118859    -0.5845717779
   11      Cl     -1.2283836300    -0.8699916570    -2.2635517516
   12      C       1.2838593503    -0.0226362584    -0.7499974258
   13      C       2.1402590182    -1.1308161363    -0.7090648534
   14      Cl      1.7101737419    -2.5183218983     0.2759070839
   15      C       3.3300407646    -1.1723784234    -1.4269926117
   16      H       3.9621508100    -2.0484149859    -1.3678981881
   17      C       3.6847991221    -0.0815502065    -2.2136875817
   18      H       4.6091881024    -0.1039855819    -2.7785792691
   19      C       2.8622588014     1.0379402993    -2.2818769264
   20      H       3.1289720387     1.8906742063    -2.8920282033
   21      C       1.6777019407     1.0546702522    -1.5539760789
   22      Cl      0.6528141378     2.4752075467    -1.6583580641
 ----------------------------------------------------------------
 Nuclear Repulsion Energy =        2120.15740832 hartrees
 There are       89 alpha and       89 beta electrons
 Applying Cartesian multipole field
    Component          Value
    ---------          -----
     (2,0,0)        1.00000E-11
     (0,2,0)        2.00000E-11
     (0,0,2)       -3.00000E-11
 Nucleus-field energy     =    -0.0000000259 hartrees
 Requested basis set is 6-311++G(d,p)
 There are 170 shells and 472 basis functions
 A cutoff of  1.0D-15 yielded  11120 shell pairs
 There are     93805 function pairs (    100957 Cartesian)
 Smallest overlap matrix eigenvalue = 1.10E-07
 Linear dependence detected in AO basis
 Number of orthogonalized atomic orbitals = 467
 Maximum deviation from orthogonality = 2.474E-10
 Guess from superposition of atomic densities
 Warning:  Energy on first SCF cycle will be non-variational
 SAD guess density has 178.000000 electrons

 -----------------------------------------------------------------------
  General SCF calculation program by
  Eric Jon Sundstrom, Paul Horn, Yuezhi Mao, Dmitri Zuev, Alec White,
  David Stuck, Shaama M.S., Shane Yost, Joonho Lee, David Small,
  Daniel Levine, Susi Lehtola, Hugh Burton, Evgeny Epifanovsky,
  Bang C. Huynh
 -----------------------------------------------------------------------
 Exchange:     0.2000 Hartree-Fock + 0.0800 Slater + 0.7200 B88
 Correlation:  0.1900 VWN1RPA + 0.8100 LYP
 Using SG-1 standard quadrature grid
 A restricted SCF calculation will be
 performed using DIIS
 SCF converges when DIIS error is below 1.0e-08
 ---------------------------------------
  Cycle       Energy         DIIS error
 ---------------------------------------
    1   -3225.3554698557      2.82e-02  
    2   -3220.9972169881      2.19e-03  
    3   -3220.9132405708      2.70e-03  
    4   -3221.1244364226      4.94e-04  
    5   -3221.1300762764      2.47e-04  
    6   -3221.1316159836      9.57e-05  
    7   -3221.1318503284      2.25e-05  
    8   -3221.1318607466      1.09e-05  
    9   -3221.1318638885      3.19e-06  
   10   -3221.1318641582      1.07e-06  
   11   -3221.1318641877      2.77e-07  
   12   -3221.1318641894      8.83e-08  
   13   -3221.1318641896      3.04e-08  
   14   -3221.1318641896      1.27e-08  
   15   -3221.1318641898      3.37e-09  Convergence criterion met
 ---------------------------------------
 SCF time:   CPU 831.29s  wall 832.00s 
 SCF   energy in the final basis set =    -3221.1318641898
 Total energy in the final basis set =    -3221.1318641898

 --------------------------------------------------------------

                    Orbital Energies (a.u.)
 --------------------------------------------------------------

 Alpha MOs
 -- Occupied --
********-101.5767-101.5761-101.5747-101.5701-101.5700 -10.2789 -10.2768
-10.2760 -10.2721 -10.2655 -10.2655 -10.2377 -10.2322 -10.2204 -10.2114
-10.2085 -10.2085  -9.4922  -9.4913  -9.4909  -9.4894  -9.4848  -9.4847
 -7.2571  -7.2562  -7.2558  -7.2540  -7.2495  -7.2494  -7.2471  -7.2463
 -7.2461  -7.2458  -7.2454  -7.2449  -7.2442  -7.2437  -7.2397  -7.2395
 -7.2392  -7.2391  -0.9601  -0.9326  -0.9071  -0.9020  -0.8919  -0.8710
 -0.8459  -0.8366  -0.8045  -0.7568  -0.7555  -0.7437  -0.6611  -0.6378
 -0.6272  -0.6167  -0.5558  -0.5471  -0.5246  -0.5177  -0.4941  -0.4816
 -0.4683  -0.4651  -0.4576  -0.4557  -0.4374  -0.4325  -0.4161  -0.4029
 -0.4002  -0.3969  -0.3864  -0.3772  -0.3551  -0.3541  -0.3439  -0.3405
 -0.3375  -0.3370  -0.3315  -0.3249  -0.3200  -0.2809  -0.2753  -0.2683
 -0.2658
 -- Virtual --
 -0.0602  -0.0566  -0.0500  -0.0457  -0.0446  -0.0196  -0.0092   0.0018
  0.0045   0.0099   0.0124   0.0161   0.0230   0.0280   0.0309   0.0432
  0.0477   0.0485   0.0518   0.0627   0.0634   0.0638   0.0717   0.0778
  0.0817   0.0834   0.0859   0.0924   0.0935   0.0993   0.1027   0.1045
  0.1062   0.1082   0.1107   0.1172   0.1192   0.1216   0.1244   0.1273
  0.1285   0.1306   0.1319   0.1360   0.1381   0.1461   0.1488   0.1501
  0.1534   0.1633   0.1654   0.1674   0.1702   0.1728   0.1733   0.1767
  0.1845   0.1909   0.2020   0.2025   0.2031   0.2060   0.2089   0.2172
  0.2295   0.2310   0.2340   0.2350   0.2374   0.2402   0.2429   0.2472
  0.2490   0.2538   0.2612   0.2631   0.2658   0.2691   0.2723   0.2778
  0.2791   0.2821   0.2868   0.2900   0.2956   0.2987   0.3017   0.3037
  0.3080   0.3148   0.3208   0.3267   0.3433   0.3441   0.3474   0.3779
  0.3947   0.4097   0.4185   0.4334   0.4430   0.4487   0.4530   0.4563
  0.4566   0.4664   0.4748   0.4811   0.4880   0.4973   0.5003   0.5055
  0.5082   0.5118   0.5182   0.5231   0.5297   0.5414   0.5447   0.5518
  0.5662   0.5725   0.5747   0.5777   0.5879   0.5897   0.5965   0.6049
  0.6105   0.6141   0.6237   0.6300   0.6333   0.6383   0.6431   0.6513
  0.6601   0.6623   0.6811   0.6829   0.6842   0.6923   0.7064   0.7121
  0.7148   0.7416   0.7780   0.7844   0.8104   0.8130   0.8198   0.8248
  0.8277   0.8358   0.8410   0.8432   0.8442   0.8470   0.8508   0.8529
  0.8557   0.8603   0.8628   0.8696   0.8746   0.8793   0.8859   0.8901
  0.8984   0.9033   0.9047   0.9152   0.9207   0.9294   0.9413   0.9491
  0.9526   0.9592   0.9623   0.9649   0.9723   0.9763   0.9804   0.9838
  0.9905   0.9995   1.0104   1.0146   1.0261   1.0362   1.0386   1.0564
  1.0600   1.0769   1.0830   1.1203   1.1437   1.1620   1.1927   1.2081
  1.2123   1.2238   1.2314   1.2427   1.2463   1.2761   1.2879   1.2928
  1.2993   1.3075   1.3120   1.3236   1.3252   1.3516   1.3763   1.3821
  1.4281   1.4559   1.4762   1.4782   1.4913   1.5080   1.5535   1.5607
  1.5639   1.5807   1.5867   1.6000   1.6169   1.6457   1.6595   1.6781
  1.7068   1.7415   1.7508   1.7701   1.7776   1.7984   1.8172   1.8233
  1.8385   1.8445   1.8487   1.8806   1.8880   1.9201   1.9257   1.9475
  1.9543   1.9648   1.9784   1.9920   2.0272   2.0308   2.0550   2.0579
  2.1236   2.1768   2.1826   2.2092   2.2309   2.2428   2.2502   2.2556
  2.2739   2.2762   2.3076   2.3122   2.3209   2.3254   2.3502   2.3561
  2.3847   2.4086   2.4189   2.4380   2.4426   2.4585   2.4742   2.4883
  2.5009   2.5226   2.5266   2.5427   2.5620   2.5648   2.5712   2.6087
  2.6595   2.6710   2.6748   2.6909   2.7013   2.7132   2.7149   2.7339
  2.7536   2.7580   2.7716   2.7725   2.7771   2.8055   2.8226   2.8235
  2.8362   2.8868   2.9611   2.9736   3.0667   3.0921   3.0964   3.1167
  3.1339   3.1461   3.1858   3.2209   3.2280   3.2406   3.2709   3.3409
  3.3882   3.3996   3.5028   3.5548   3.6286   3.6930   3.7092   3.7535
  3.8962   3.9737   4.0119   4.0427   4.0921   4.3452   4.8033   4.8146
  9.7595   9.7947   9.8045   9.8224   9.8596   9.8651  23.3446  23.5318
 23.8190  23.8439  23.8572  23.9139  23.9441  23.9621  24.0443  24.0682
 24.0995  24.1464  25.7747  25.8053  25.8559  25.9482  25.9564  26.0049
 26.1030  26.1462  26.2348  26.3154  26.3299  26.4106  26.5125  26.6689
 26.6758  26.7085  26.8333  27.1159 215.7515 215.7908 215.8027 215.8243
215.8726 215.8786
 --------------------------------------------------------------

          Ground-State Mulliken Net Atomic Charges

     Atom                 Charge (a.u.)
  ----------------------------------------
      1 C                    -0.210828
      2 C                    -1.436937
      3 Cl                    0.572711
      4 C                     0.767884
      5 Cl                    0.603207
      6 C                    -0.221378
      7 Cl                    0.571366
      8 C                    -0.507161
      9 H                     0.235486
     10 C                    -0.744629
     11 Cl                    0.436595
     12 C                    -0.147406
     13 C                    -0.455918
     14 Cl                    0.448687
     15 C                     0.011437
     16 H                     0.209369
     17 C                    -0.479916
     18 H                     0.174738
     19 C                    -0.007510
     20 H                     0.209789
     21 C                    -0.483107
     22 Cl                    0.453522
  ----------------------------------------
  Sum of atomic charges =     0.000000

 -----------------------------------------------------------------
                    Cartesian Multipole Moments
 -----------------------------------------------------------------
    Charge (ESU x 10^10)
                 0.0000
    Dipole Moment (Debye)
         X       1.6960      Y      -0.2989      Z      -1.8991
       Tot       2.5637
    Quadrupole Moments (Debye-Ang)
        XX    -131.1544     XY       0.3747     YY    -146.3574
        XZ      -6.3745     YZ      -0.6063     ZZ    -144.3618
    Octopole Moments (Debye-Ang^2)
       XXX       3.9580    XXY     -16.9198    XYY      -9.8982
       YYY     -27.1204    XXZ     -69.1486    XYZ      -0.8627
       YYZ     -30.4300    XZZ      10.4805    YZZ      -4.8875
       ZZZ     -94.3825
    Hexadecapole Moments (Debye-Ang^3)
      XXXX   -3744.4569   XXXY      60.3488   XXYY    -900.3695
      XYYY      66.6971   YYYY   -1490.2541   XXXZ     707.2222
      XXYZ     -26.3190   XYYZ     275.7936   YYYZ    -106.3471
      XXZZ   -1149.1175   XYZZ      45.3218   YYZZ    -811.9896
      XZZZ     813.9405   YZZZ     -82.0938   ZZZZ   -3367.5895
 -----------------------------------------------------------------
 Calculating analytic gradient of the SCF energy
 Gradient of SCF Energy
            1           2           3           4           5           6
    1  -0.0001925   0.0001833   0.0002021  -0.0000331  -0.0000166   0.0000338
    2   0.0000680  -0.0002077  -0.0002650  -0.0000328   0.0000370   0.0000084
    3   0.0001116  -0.0002523  -0.0001573   0.0000265   0.0000057  -0.0000125
            7           8           9          10          11          12
    1   0.0000084  -0.0000133  -0.0000044   0.0002427   0.0002645   0.0002149
    2   0.0000114   0.0000114   0.0000126   0.0001173   0.0004049  -0.0000299
    3   0.0000466   0.0000232   0.0000242  -0.0000179  -0.0000625  -0.0001176
           13          14          15          16          17          18
    1  -0.0001942  -0.0001141   0.0000252   0.0000039  -0.0000320  -0.0000041
    2   0.0001390   0.0002695   0.0000082  -0.0000095  -0.0000100  -0.0000087
    3   0.0000961   0.0003500   0.0000194  -0.0000221  -0.0000042  -0.0000136
           19          20          21          22
    1  -0.0000114   0.0000070  -0.0001236  -0.0004467
    2  -0.0000184  -0.0000103  -0.0001357  -0.0003599
    3  -0.0000246  -0.0000190   0.0001203  -0.0001198
 Max gradient component =       4.467E-04
 RMS gradient           =       1.447E-04
 Gradient time:  CPU 281.80 s  wall 281.81 s
 Geometry Optimization Parameters
   NAtoms,    NIC,     NZ,  NCons,   NDum,   NFix, NCnnct, MaxDiis
       22     171      22       0       0       0       0       0

 Cartesian Hessian Update
 Hessian updated using BFGS update


** GEOMETRY OPTIMIZATION IN DELOCALIZED INTERNAL COORDINATES **
   Searching for a Minimum

   Optimization Cycle:  15

                       Coordinates (Angstroms)
     ATOM                X               Y               Z
      1  C         0.0051825286    0.0000400453    0.0137178075
      2  C        -0.0320097925    0.3911793037    1.3595662724
      3  Cl        1.4567863205    0.8682537009    2.1305380272
      4  C        -1.2291172151    0.4069892891    2.0900059560
      5  Cl       -1.2502505738    0.8938459164    3.7564559503
      6  C        -2.4110757961    0.0212538027    1.4463310728
      7  Cl       -3.9371803500    0.0142277769    2.2913653042
      8  C        -2.4002998439   -0.3673962142    0.1131686385
      9  H        -3.3198964500   -0.6613290701   -0.3721062850
     10  C        -1.2014732173   -0.3743118859   -0.5845717779
     11  Cl       -1.2283836300   -0.8699916570   -2.2635517516
     12  C         1.2838593503   -0.0226362584   -0.7499974258
     13  C         2.1402590182   -1.1308161363   -0.7090648534
     14  Cl        1.7101737419   -2.5183218983    0.2759070839
     15  C         3.3300407646   -1.1723784234   -1.4269926117
     16  H         3.9621508100   -2.0484149859   -1.3678981881
     17  C         3.6847991221   -0.0815502065   -2.2136875817
     18  H         4.6091881024   -0.1039855819   -2.7785792691
     19  C         2.8622588014    1.0379402993   -2.2818769264
     20  H         3.1289720387    1.8906742063   -2.8920282033
     21  C         1.6777019407    1.0546702522   -1.5539760789
     22  Cl        0.6528141378    2.4752075467   -1.6583580641
   Point Group: c1    Number of degrees of freedom:    60


   Energy is  -3221.131864190

 Hessian updated using BFGS update

 60 Hessian modes will be used to form the next step
  Hessian Eigenvalues:
     0.001863    0.016318    0.017508    0.020449    0.020578    0.020684
     0.021684    0.022749    0.022753    0.023507    0.024090    0.024090
     0.024114    0.024115    0.024136    0.024137    0.024142    0.024144
     0.055152    0.094285    0.101111    0.159995    0.159996    0.160000
     0.160085    0.215596    0.219568    0.226065    0.227533    0.231474
     0.237106    0.239285    0.249623    0.249982    0.249999    0.250742
     0.251138    0.287965    0.288181    0.290294    0.292927    0.301118
     0.301285    0.317012    0.356665    0.356665    0.356668    0.356685
     0.401389    0.407282    0.418099    0.425143    0.457093    0.458672
     0.466588    0.471940    0.478202    0.478424    0.479150    0.479825

 Minimum search - taking simple RFO step
 Searching for Lamda that Minimizes Along All modes
 Value Taken    Lamda =  -0.00024279
 Calculated Step too Large.  Step scaled by  0.894400
 Step Taken.  Stepsize is  0.300000

                             Maximum     Tolerance    Cnvgd?
         Gradient           0.000583      0.000300      NO
         Displacement       0.235258      0.001200      NO
         Energy change     -0.000293      0.000001      NO


 New Cartesian Coordinates Obtained by Inverse Iteration

 Displacement from previous Coordinates is:  0.389237
 ----------------------------------------------------------------
             Standard Nuclear Orientation (Angstroms)
    I     Atom           X                Y                Z
 ----------------------------------------------------------------
    1      C       0.0059480855    -0.0008430313     0.0158788800
    2      C      -0.0380069293     0.4187992765     1.3532351905
    3      Cl      1.4428264470     0.9290607264     2.1181006303
    4      C      -1.2359497776     0.4355210007     2.0821265575
    5      Cl     -1.2638662043     0.9560126134     3.7382764245
    6      C      -2.4122718667     0.0205591974     1.4466522268
    7      Cl     -3.9390452474     0.0129480789     2.2904965309
    8      C      -2.3951683690    -0.3974382432     0.1226332889
    9      H      -3.3104520007    -0.7140730319    -0.3564602411
   10      C      -1.1958685570    -0.4039583945    -0.5742019152
   11      Cl     -1.2175250885    -0.9364130197    -2.2421735601
   12      C       1.2852021411    -0.0227234183    -0.7483777967
   13      C       2.1271598791    -1.1428346071    -0.7341908613
   14      Cl      1.6793995347    -2.5491301258     0.2156356855
   15      C       3.3157561062    -1.1841611503    -1.4540829771
   16      H       3.9359999400    -2.0697309451    -1.4150150527
   17      C       3.6845509774    -0.0812416375    -2.2166917912
   18      H       4.6078411838    -0.1035692902    -2.7833630665
   19      C       2.8771595515     1.0503047432    -2.2582890856
   20      H       3.1544806150     1.9127829755    -2.8497256325
   21      C       1.6938991449     1.0670403805    -1.5282839463
   22      Cl      0.6924302426     2.5062377239    -1.5978123926
 ----------------------------------------------------------------
 Nuclear Repulsion Energy =        2119.09699383 hartrees
 There are       89 alpha and       89 beta electrons
 Applying Cartesian multipole field
    Component          Value
    ---------          -----
     (2,0,0)        1.00000E-11
     (0,2,0)        2.00000E-11
     (0,0,2)       -3.00000E-11
 Nucleus-field energy     =    -0.0000000241 hartrees
 Requested basis set is 6-311++G(d,p)
 There are 170 shells and 472 basis functions
 A cutoff of  1.0D-15 yielded  11122 shell pairs
 There are     93817 function pairs (    100969 Cartesian)
 Smallest overlap matrix eigenvalue = 1.04E-07
 Linear dependence detected in AO basis
 Number of orthogonalized atomic orbitals = 467
 Maximum deviation from orthogonality = 3.207E-10
 Guess from superposition of atomic densities
 Warning:  Energy on first SCF cycle will be non-variational
 SAD guess density has 178.000000 electrons

 -----------------------------------------------------------------------
  General SCF calculation program by
  Eric Jon Sundstrom, Paul Horn, Yuezhi Mao, Dmitri Zuev, Alec White,
  David Stuck, Shaama M.S., Shane Yost, Joonho Lee, David Small,
  Daniel Levine, Susi Lehtola, Hugh Burton, Evgeny Epifanovsky,
  Bang C. Huynh
 -----------------------------------------------------------------------
 Exchange:     0.2000 Hartree-Fock + 0.0800 Slater + 0.7200 B88
 Correlation:  0.1900 VWN1RPA + 0.8100 LYP
 Using SG-1 standard quadrature grid
 A restricted SCF calculation will be
 performed using DIIS
 SCF converges when DIIS error is below 1.0e-08
 ---------------------------------------
  Cycle       Energy         DIIS error
 ---------------------------------------
    1   -3225.3530851136      2.82e-02  
    2   -3220.9973686476      2.19e-03  
    3   -3220.9134093086      2.70e-03  
    4   -3221.1245537022      4.95e-04  
    5   -3221.1302037293      2.48e-04  
    6   -3221.1317545007      9.58e-05  
    7   -3221.1319891884      2.29e-05  
    8   -3221.1319999712      1.10e-05  
    9   -3221.1320031891      3.21e-06  
   10   -3221.1320034630      1.06e-06  
   11   -3221.1320034923      2.76e-07  
   12   -3221.1320034939      8.79e-08  
   13   -3221.1320034941      3.00e-08  
   14   -3221.1320034941      1.22e-08  
   15   -3221.1320034939      3.32e-09  Convergence criterion met
 ---------------------------------------
 SCF time:   CPU 799.19s  wall 799.00s 
 SCF   energy in the final basis set =    -3221.1320034939
 Total energy in the final basis set =    -3221.1320034939

 --------------------------------------------------------------

                    Orbital Energies (a.u.)
 --------------------------------------------------------------

 Alpha MOs
 -- Occupied --
********-101.5767-101.5762-101.5747-101.5701-101.5700 -10.2790 -10.2768
-10.2759 -10.2722 -10.2656 -10.2656 -10.2379 -10.2324 -10.2204 -10.2113
-10.2085 -10.2084  -9.4922  -9.4913  -9.4910  -9.4894  -9.4849  -9.4847
 -7.2571  -7.2563  -7.2559  -7.2541  -7.2495  -7.2494  -7.2471  -7.2464
 -7.2461  -7.2458  -7.2454  -7.2450  -7.2442  -7.2438  -7.2397  -7.2395
 -7.2392  -7.2391  -0.9601  -0.9325  -0.9071  -0.9021  -0.8920  -0.8710
 -0.8459  -0.8366  -0.8045  -0.7568  -0.7554  -0.7437  -0.6611  -0.6377
 -0.6272  -0.6168  -0.5558  -0.5471  -0.5246  -0.5178  -0.4941  -0.4816
 -0.4683  -0.4652  -0.4576  -0.4558  -0.4374  -0.4325  -0.4161  -0.4028
 -0.4001  -0.3969  -0.3863  -0.3772  -0.3550  -0.3544  -0.3439  -0.3404
 -0.3376  -0.3371  -0.3317  -0.3249  -0.3199  -0.2804  -0.2759  -0.2683
 -0.2659
 -- Virtual --
 -0.0596  -0.0564  -0.0511  -0.0455  -0.0449  -0.0196  -0.0093   0.0017
  0.0045   0.0099   0.0123   0.0162   0.0230   0.0280   0.0309   0.0432
  0.0479   0.0482   0.0518   0.0628   0.0631   0.0637   0.0717   0.0778
  0.0817   0.0835   0.0860   0.0923   0.0935   0.0993   0.1026   0.1042
  0.1061   0.1081   0.1107   0.1171   0.1195   0.1215   0.1245   0.1273
  0.1283   0.1307   0.1318   0.1361   0.1381   0.1461   0.1492   0.1498
  0.1532   0.1633   0.1658   0.1677   0.1696   0.1724   0.1734   0.1763
  0.1845   0.1908   0.2017   0.2024   0.2026   0.2065   0.2082   0.2164
  0.2296   0.2311   0.2339   0.2343   0.2372   0.2400   0.2428   0.2468
  0.2490   0.2535   0.2609   0.2636   0.2657   0.2689   0.2719   0.2779
  0.2797   0.2817   0.2870   0.2932   0.2954   0.2992   0.3014   0.3039
  0.3054   0.3150   0.3210   0.3272   0.3430   0.3455   0.3483   0.3783
  0.3949   0.4098   0.4184   0.4343   0.4429   0.4489   0.4534   0.4557
  0.4588   0.4675   0.4714   0.4799   0.4884   0.4975   0.5009   0.5050
  0.5085   0.5113   0.5165   0.5231   0.5297   0.5436   0.5444   0.5550
  0.5653   0.5726   0.5746   0.5776   0.5883   0.5892   0.5956   0.6054
  0.6096   0.6138   0.6244   0.6314   0.6329   0.6391   0.6426   0.6503
  0.6608   0.6624   0.6812   0.6830   0.6835   0.6918   0.7063   0.7139
  0.7187   0.7431   0.7780   0.7838   0.8111   0.8141   0.8201   0.8245
  0.8290   0.8352   0.8422   0.8434   0.8443   0.8463   0.8518   0.8524
  0.8562   0.8604   0.8634   0.8700   0.8720   0.8792   0.8844   0.8910
  0.8996   0.9020   0.9045   0.9162   0.9200   0.9286   0.9402   0.9490
  0.9515   0.9592   0.9627   0.9641   0.9733   0.9779   0.9790   0.9816
  0.9906   0.9994   1.0091   1.0153   1.0269   1.0372   1.0400   1.0578
  1.0629   1.0703   1.0829   1.1196   1.1441   1.1621   1.1941   1.2108
  1.2151   1.2261   1.2291   1.2421   1.2447   1.2761   1.2880   1.2943
  1.2993   1.3067   1.3107   1.3233   1.3268   1.3541   1.3765   1.3850
  1.4290   1.4551   1.4770   1.4792   1.4890   1.5091   1.5537   1.5614
  1.5635   1.5805   1.5849   1.5996   1.6219   1.6466   1.6602   1.6780
  1.7068   1.7412   1.7507   1.7707   1.7779   1.7978   1.8187   1.8222
  1.8377   1.8443   1.8492   1.8806   1.8878   1.9204   1.9256   1.9477
  1.9542   1.9653   1.9797   1.9926   2.0280   2.0298   2.0544   2.0574
  2.1237   2.1773   2.1825   2.2095   2.2303   2.2432   2.2491   2.2509
  2.2732   2.2764   2.3072   2.3117   2.3212   2.3261   2.3509   2.3585
  2.3852   2.4117   2.4222   2.4352   2.4380   2.4594   2.4747   2.4909
  2.5040   2.5139   2.5272   2.5426   2.5610   2.5643   2.5706   2.6081
  2.6616   2.6726   2.6744   2.6912   2.7020   2.7135   2.7145   2.7330
  2.7533   2.7587   2.7714   2.7734   2.7755   2.8076   2.8228   2.8232
  2.8332   2.8860   2.9625   2.9716   3.0669   3.0929   3.0977   3.1164
  3.1327   3.1455   3.1865   3.2208   3.2263   3.2408   3.2734   3.3404
  3.3892   3.4002   3.5041   3.5562   3.6290   3.6955   3.7089   3.7545
  3.8955   3.9739   4.0121   4.0432   4.0920   4.3449   4.8048   4.8122
  9.7599   9.7955   9.8057   9.8146   9.8641   9.8725  23.3468  23.5319
 23.8188  23.8446  23.8563  23.9136  23.9443  23.9624  24.0444  24.0683
 24.0994  24.1468  25.7724  25.7933  25.8545  25.9469  25.9544  26.0067
 26.1025  26.1463  26.2394  26.3229  26.3393  26.4007  26.5131  26.6709
 26.6763  26.6960  26.8352  27.1294 215.7519 215.7918 215.8041 215.8149
215.8802 215.8845
 --------------------------------------------------------------

          Ground-State Mulliken Net Atomic Charges

     Atom                 Charge (a.u.)
  ----------------------------------------
      1 C                    -0.201675
      2 C                    -1.441692
      3 Cl                    0.571907
      4 C                     0.760257
      5 Cl                    0.602475
      6 C                    -0.204057
      7 Cl                    0.572082
      8 C                    -0.520739
      9 H                     0.235579
     10 C                    -0.750216
     11 Cl                    0.435906
     12 C                    -0.144625
     13 C                    -0.468738
     14 Cl                    0.454909
     15 C                     0.006587
     16 H                     0.209510
     17 C                    -0.470729
     18 H                     0.174884
     19 C                    -0.003760
     20 H                     0.209633
     21 C                    -0.483646
     22 Cl                    0.456149
  ----------------------------------------
  Sum of atomic charges =     0.000000

 -----------------------------------------------------------------
                    Cartesian Multipole Moments
 -----------------------------------------------------------------
    Charge (ESU x 10^10)
                -0.0000
    Dipole Moment (Debye)
         X       1.6965      Y      -0.3161      Z      -1.8953
       Tot       2.5632
    Quadrupole Moments (Debye-Ang)
        XX    -131.2059     XY       0.4779     YY    -146.2981
        XZ      -6.4259     YZ      -0.5800     ZZ    -144.3632
    Octopole Moments (Debye-Ang^2)
       XXX       4.1556    XXY     -17.5938    XYY      -9.6806
       YYY     -29.0390    XXZ     -69.1864    XYZ      -0.7236
       YYZ     -30.4318    XZZ      10.6200    YZZ      -5.6736
       ZZZ     -93.9087
    Hexadecapole Moments (Debye-Ang^3)
      XXXX   -3740.9063   XXXY      53.0360   XXYY    -907.3520
      XYYY      56.7100   YYYY   -1545.4988   XXXZ     717.6419
      XXYZ     -35.7174   XYYZ     278.9845   YYYZ    -135.8096
      XXZZ   -1140.3950   XYZZ      41.1468   YYZZ    -813.2806
      XZZZ     826.5315   YZZZ    -109.6776   ZZZZ   -3327.7185
 -----------------------------------------------------------------
 Calculating analytic gradient of the SCF energy
 Gradient of SCF Energy
            1           2           3           4           5           6
    1  -0.0001624   0.0000582  -0.0000615   0.0000015   0.0001075   0.0000958
    2   0.0000350  -0.0000483   0.0000014   0.0000042   0.0000191   0.0000072
    3   0.0001333  -0.0000824   0.0001529  -0.0000572  -0.0000082  -0.0000572
            7           8           9          10          11          12
    1  -0.0000095   0.0000078  -0.0000092   0.0000665   0.0000217   0.0002107
    2   0.0000085  -0.0000018   0.0000106   0.0000191   0.0001433  -0.0000859
    3   0.0000327   0.0000239   0.0000411   0.0000067  -0.0000178  -0.0001337
           13          14          15          16          17          18
    1  -0.0000552   0.0000029  -0.0000097   0.0000191  -0.0000987  -0.0000099
    2   0.0001360   0.0000544   0.0000458   0.0000030  -0.0000120  -0.0000124
    3   0.0000667   0.0000297  -0.0000127  -0.0000166   0.0000292  -0.0000158
           19          20          21          22
    1   0.0000149   0.0000068  -0.0000955  -0.0001018
    2  -0.0000593  -0.0000248  -0.0001313  -0.0001118
    3   0.0000043  -0.0000420   0.0000119  -0.0000888
 Max gradient component =       2.107E-04
 RMS gradient           =       6.962E-05
 Gradient time:  CPU 272.34 s  wall 272.35 s
 Geometry Optimization Parameters
   NAtoms,    NIC,     NZ,  NCons,   NDum,   NFix, NCnnct, MaxDiis
       22     171      22       0       0       0       0       0

 Cartesian Hessian Update
 Hessian updated using BFGS update


** GEOMETRY OPTIMIZATION IN DELOCALIZED INTERNAL COORDINATES **
   Searching for a Minimum

   Optimization Cycle:  16

                       Coordinates (Angstroms)
     ATOM                X               Y               Z
      1  C         0.0059480855   -0.0008430313    0.0158788800
      2  C        -0.0380069293    0.4187992765    1.3532351905
      3  Cl        1.4428264470    0.9290607264    2.1181006303
      4  C        -1.2359497776    0.4355210007    2.0821265575
      5  Cl       -1.2638662043    0.9560126134    3.7382764245
      6  C        -2.4122718667    0.0205591974    1.4466522268
      7  Cl       -3.9390452474    0.0129480789    2.2904965309
      8  C        -2.3951683690   -0.3974382432    0.1226332889
      9  H        -3.3104520007   -0.7140730319   -0.3564602411
     10  C        -1.1958685570   -0.4039583945   -0.5742019152
     11  Cl       -1.2175250885   -0.9364130197   -2.2421735601
     12  C         1.2852021411   -0.0227234183   -0.7483777967
     13  C         2.1271598791   -1.1428346071   -0.7341908613
     14  Cl        1.6793995347   -2.5491301258    0.2156356855
     15  C         3.3157561062   -1.1841611503   -1.4540829771
     16  H         3.9359999400   -2.0697309451   -1.4150150527
     17  C         3.6845509774   -0.0812416375   -2.2166917912
     18  H         4.6078411838   -0.1035692902   -2.7833630665
     19  C         2.8771595515    1.0503047432   -2.2582890856
     20  H         3.1544806150    1.9127829755   -2.8497256325
     21  C         1.6938991449    1.0670403805   -1.5282839463
     22  Cl        0.6924302426    2.5062377239   -1.5978123926
   Point Group: c1    Number of degrees of freedom:    60


   Energy is  -3221.132003494

 Hessian updated using BFGS update

 60 Hessian modes will be used to form the next step
  Hessian Eigenvalues:
     0.001556    0.016317    0.017508    0.020499    0.020578    0.020686
     0.021696    0.022751    0.022778    0.023568    0.024090    0.024090
     0.024114    0.024114    0.024135    0.024140    0.024142    0.024159
     0.055198    0.097271    0.101164    0.159995    0.159997    0.160000
     0.160084    0.215599    0.219235    0.226088    0.227480    0.231622
     0.237098    0.239322    0.249605    0.249981    0.250041    0.250747
     0.251736    0.287972    0.288303    0.290301    0.292951    0.301120
     0.301284    0.317108    0.356665    0.356665    0.356668    0.356685
     0.401328    0.407307    0.418098    0.425196    0.457098    0.458695
     0.466648    0.471837    0.478202    0.478454    0.479150    0.480066

 Minimum search - taking simple RFO step
 Searching for Lamda that Minimizes Along All modes
 Value Taken    Lamda =  -0.00003748
 Step Taken.  Stepsize is  0.147182

                             Maximum     Tolerance    Cnvgd?
         Gradient           0.000310      0.000300      NO
         Displacement       0.113865      0.001200      NO
         Energy change     -0.000139      0.000001      NO


 New Cartesian Coordinates Obtained by Inverse Iteration

 Displacement from previous Coordinates is:  0.210677
 ----------------------------------------------------------------
             Standard Nuclear Orientation (Angstroms)
    I     Atom           X                Y                Z
 ----------------------------------------------------------------
    1      C       0.0065360927    -0.0019217355     0.0164988210
    2      C      -0.0398397816     0.4328564685     1.3486139412
    3      Cl      1.4395135775     0.9614776937     2.1044345509
    4      C      -1.2381416902     0.4503255342     2.0774003144
    5      Cl     -1.2712941155     0.9903950886     3.7272098033
    6      C      -2.4116006914     0.0198563828     1.4464462527
    7      Cl     -3.9386103702     0.0126507110     2.2897579732
    8      C      -2.3914789368    -0.4136326520     0.1272319940
    9      H      -3.3044040895    -0.7421165980    -0.3483807290
   10      C      -1.1919818725    -0.4199967670    -0.5692734070
   11      Cl     -1.2081345411    -0.9710745031    -2.2315573687
   12      C       1.2852139150    -0.0230480554    -0.7472946582
   13      C       2.1184197455    -1.1499227100    -0.7476594547
   14      Cl      1.6603549989    -2.5645585515     0.1858175475
   15      C       3.3066568877    -1.1907650817    -1.4682736589
   16      H       3.9204073531    -2.0812413328    -1.4401268693
   17      C       3.6833454263    -0.0808042240    -2.2171390725
   18      H       4.6062523900    -0.1027590259    -2.7844434727
   19      C       2.8842214477     1.0573669789    -2.2440653376
   20      H       3.1674563759     1.9252624148    -2.8246570383
   21      C       1.7015450356     1.0737559710    -1.5130733109
   22      Cl      0.7100626511     2.5210438148    -1.5630997241
 ----------------------------------------------------------------
 Nuclear Repulsion Energy =        2119.21381962 hartrees
 There are       89 alpha and       89 beta electrons
 Applying Cartesian multipole field
    Component          Value
    ---------          -----
     (2,0,0)        1.00000E-11
     (0,2,0)        2.00000E-11
     (0,0,2)       -3.00000E-11
 Nucleus-field energy     =    -0.0000000230 hartrees
 Requested basis set is 6-311++G(d,p)
 There are 170 shells and 472 basis functions
 A cutoff of  1.0D-15 yielded  11140 shell pairs
 There are     93888 function pairs (    101044 Cartesian)
 Smallest overlap matrix eigenvalue = 1.02E-07
 Linear dependence detected in AO basis
 Number of orthogonalized atomic orbitals = 467
 Maximum deviation from orthogonality = 3.483E-10
 Guess from superposition of atomic densities
 Warning:  Energy on first SCF cycle will be non-variational
 SAD guess density has 178.000000 electrons

 -----------------------------------------------------------------------
  General SCF calculation program by
  Eric Jon Sundstrom, Paul Horn, Yuezhi Mao, Dmitri Zuev, Alec White,
  David Stuck, Shaama M.S., Shane Yost, Joonho Lee, David Small,
  Daniel Levine, Susi Lehtola, Hugh Burton, Evgeny Epifanovsky,
  Bang C. Huynh
 -----------------------------------------------------------------------
 Exchange:     0.2000 Hartree-Fock + 0.0800 Slater + 0.7200 B88
 Correlation:  0.1900 VWN1RPA + 0.8100 LYP
 Using SG-1 standard quadrature grid
 A restricted SCF calculation will be
 performed using DIIS
 SCF converges when DIIS error is below 1.0e-08
 ---------------------------------------
  Cycle       Energy         DIIS error
 ---------------------------------------
    1   -3225.3512693302      2.82e-02  
    2   -3220.9974201192      2.19e-03  
    3   -3220.9134741541      2.70e-03  
    4   -3221.1245815349      4.95e-04  
    5   -3221.1302275490      2.47e-04  
    6   -3221.1317726203      9.56e-05  
    7   -3221.1320063516      2.26e-05  
    8   -3221.1320168375      1.09e-05  
    9   -3221.1320199959      3.20e-06  
   10   -3221.1320202671      1.07e-06  
   11   -3221.1320202966      2.76e-07  
   12   -3221.1320202983      8.80e-08  
   13   -3221.1320202986      2.99e-08  
   14   -3221.1320202988      1.20e-08  
   15   -3221.1320202987      3.31e-09  Convergence criterion met
 ---------------------------------------
 SCF time:   CPU 793.08s  wall 793.00s 
 SCF   energy in the final basis set =    -3221.1320202987
 Total energy in the final basis set =    -3221.1320202987

 --------------------------------------------------------------

                    Orbital Energies (a.u.)
 --------------------------------------------------------------

 Alpha MOs
 -- Occupied --
********-101.5767-101.5762-101.5747-101.5701-101.5700 -10.2790 -10.2769
-10.2760 -10.2721 -10.2656 -10.2656 -10.2377 -10.2323 -10.2204 -10.2114
-10.2085 -10.2085  -9.4923  -9.4914  -9.4910  -9.4894  -9.4849  -9.4848
 -7.2571  -7.2563  -7.2559  -7.2541  -7.2495  -7.2494  -7.2471  -7.2464
 -7.2462  -7.2458  -7.2454  -7.2450  -7.2442  -7.2438  -7.2397  -7.2396
 -7.2392  -7.2391  -0.9600  -0.9325  -0.9070  -0.9020  -0.8918  -0.8710
 -0.8459  -0.8366  -0.8045  -0.7568  -0.7555  -0.7437  -0.6611  -0.6377
 -0.6273  -0.6168  -0.5558  -0.5471  -0.5246  -0.5178  -0.4941  -0.4816
 -0.4683  -0.4652  -0.4576  -0.4557  -0.4373  -0.4325  -0.4161  -0.4028
 -0.4000  -0.3969  -0.3863  -0.3771  -0.3550  -0.3544  -0.3439  -0.3404
 -0.3376  -0.3371  -0.3318  -0.3249  -0.3201  -0.2802  -0.2760  -0.2684
 -0.2659
 -- Virtual --
 -0.0594  -0.0563  -0.0513  -0.0455  -0.0450  -0.0197  -0.0093   0.0017
  0.0045   0.0099   0.0123   0.0161   0.0230   0.0280   0.0309   0.0433
  0.0481   0.0481   0.0518   0.0629   0.0630   0.0637   0.0717   0.0777
  0.0817   0.0835   0.0860   0.0923   0.0935   0.0993   0.1026   0.1042
  0.1060   0.1081   0.1106   0.1171   0.1196   0.1215   0.1245   0.1273
  0.1283   0.1306   0.1318   0.1362   0.1382   0.1461   0.1492   0.1497
  0.1532   0.1632   0.1659   0.1678   0.1694   0.1724   0.1734   0.1762
  0.1844   0.1909   0.2016   0.2024   0.2026   0.2066   0.2080   0.2161
  0.2298   0.2312   0.2340   0.2341   0.2372   0.2401   0.2428   0.2467
  0.2490   0.2536   0.2609   0.2637   0.2657   0.2690   0.2719   0.2778
  0.2798   0.2817   0.2870   0.2944   0.2954   0.2989   0.3014   0.3041
  0.3047   0.3151   0.3210   0.3273   0.3430   0.3458   0.3485   0.3784
  0.3949   0.4098   0.4183   0.4346   0.4429   0.4489   0.4534   0.4556
  0.4596   0.4686   0.4696   0.4797   0.4886   0.4976   0.5009   0.5049
  0.5086   0.5112   0.5163   0.5231   0.5296   0.5440   0.5442   0.5560
  0.5650   0.5725   0.5748   0.5777   0.5885   0.5891   0.5954   0.6056
  0.6093   0.6139   0.6247   0.6320   0.6324   0.6393   0.6423   0.6501
  0.6610   0.6624   0.6813   0.6828   0.6832   0.6919   0.7062   0.7139
  0.7202   0.7434   0.7780   0.7840   0.8114   0.8144   0.8201   0.8244
  0.8291   0.8350   0.8425   0.8433   0.8441   0.8459   0.8521   0.8524
  0.8566   0.8603   0.8638   0.8703   0.8709   0.8793   0.8839   0.8910
  0.8996   0.9016   0.9044   0.9167   0.9197   0.9283   0.9401   0.9490
  0.9512   0.9591   0.9632   0.9639   0.9738   0.9785   0.9788   0.9809
  0.9908   0.9995   1.0087   1.0156   1.0272   1.0374   1.0404   1.0583
  1.0650   1.0681   1.0828   1.1197   1.1440   1.1621   1.1946   1.2114
  1.2157   1.2268   1.2287   1.2416   1.2445   1.2761   1.2879   1.2943
  1.2992   1.3067   1.3100   1.3236   1.3271   1.3548   1.3768   1.3862
  1.4290   1.4548   1.4772   1.4794   1.4884   1.5093   1.5537   1.5615
  1.5634   1.5810   1.5845   1.5995   1.6236   1.6470   1.6602   1.6777
  1.7068   1.7412   1.7507   1.7709   1.7780   1.7976   1.8193   1.8218
  1.8378   1.8442   1.8494   1.8807   1.8873   1.9208   1.9256   1.9476
  1.9541   1.9654   1.9799   1.9926   2.0284   2.0294   2.0543   2.0573
  2.1238   2.1774   2.1824   2.2096   2.2302   2.2431   2.2485   2.2503
  2.2731   2.2763   2.3072   2.3117   2.3214   2.3263   2.3509   2.3591
  2.3849   2.4121   2.4242   2.4328   2.4376   2.4597   2.4750   2.4915
  2.5062   2.5110   2.5273   2.5423   2.5607   2.5642   2.5704   2.6080
  2.6623   2.6730   2.6744   2.6913   2.7022   2.7134   2.7144   2.7326
  2.7532   2.7590   2.7712   2.7742   2.7749   2.8085   2.8229   2.8231
  2.8325   2.8860   2.9632   2.9714   3.0671   3.0928   3.0980   3.1167
  3.1323   3.1455   3.1868   3.2208   3.2257   3.2411   3.2741   3.3400
  3.3892   3.4003   3.5044   3.5565   3.6289   3.6961   3.7088   3.7548
  3.8961   3.9742   4.0121   4.0434   4.0919   4.3444   4.8053   4.8114
  9.7600   9.7961   9.8062   9.8125   9.8648   9.8748  23.3474  23.5325
 23.8191  23.8445  23.8560  23.9142  23.9437  23.9627  24.0440  24.0682
 24.0997  24.1462  25.7717  25.7912  25.8543  25.9466  25.9543  26.0073
 26.1027  26.1456  26.2400  26.3250  26.3417  26.3987  26.5134  26.6706
 26.6788  26.6918  26.8357  27.1331 215.7520 215.7925 215.8048 215.8123
215.8827 215.8854
 --------------------------------------------------------------

          Ground-State Mulliken Net Atomic Charges

     Atom                 Charge (a.u.)
  ----------------------------------------
      1 C                    -0.196475
      2 C                    -1.450155
      3 Cl                    0.570251
      4 C                     0.761883
      5 Cl                    0.602180
      6 C                    -0.194247
      7 Cl                    0.572581
      8 C                    -0.523271
      9 H                     0.235520
     10 C                    -0.747959
     11 Cl                    0.434391
     12 C                    -0.138576
     13 C                    -0.479131
     14 Cl                    0.455638
     15 C                     0.001201
     16 H                     0.209559
     17 C                    -0.465615
     18 H                     0.175018
     19 C                    -0.002687
     20 H                     0.209482
     21 C                    -0.485153
     22 Cl                    0.455565
  ----------------------------------------
  Sum of atomic charges =     0.000000

 -----------------------------------------------------------------
                    Cartesian Multipole Moments
 -----------------------------------------------------------------
    Charge (ESU x 10^10)
                -0.0000
    Dipole Moment (Debye)
         X       1.6963      Y      -0.3245      Z      -1.8930
       Tot       2.5624
    Quadrupole Moments (Debye-Ang)
        XX    -131.2299     XY       0.5340     YY    -146.2661
        XZ      -6.4604     YZ      -0.5712     ZZ    -144.3745
    Octopole Moments (Debye-Ang^2)
       XXX       4.1506    XXY     -17.9132    XYY      -9.5895
       YYY     -30.0664    XXZ     -69.0999    XYZ      -0.6644
       YYZ     -30.3813    XZZ      10.5718    YZZ      -6.1139
       ZZZ     -93.5002
    Hexadecapole Moments (Debye-Ang^3)
      XXXX   -3735.9560   XXXY      49.3641   XXYY    -910.4770
      XYYY      51.5867   YYYY   -1575.2529   XXXZ     722.3824
      XXYZ     -40.7607   XYYZ     280.2801   YYYZ    -151.4293
      XXZZ   -1134.8077   XYZZ      38.7796   YYZZ    -813.3557
      XZZZ     832.0183   YZZZ    -124.4852   ZZZZ   -3303.1815
 -----------------------------------------------------------------
 Calculating analytic gradient of the SCF energy
 Gradient of SCF Energy
            1           2           3           4           5           6
    1  -0.0000006   0.0001620   0.0002124  -0.0000424  -0.0000809  -0.0000453
    2   0.0000165  -0.0000801   0.0000855   0.0000173   0.0000147   0.0000094
    3   0.0000638  -0.0002553  -0.0001330   0.0000667   0.0000613   0.0000713
            7           8           9          10          11          12
    1   0.0000063  -0.0000301   0.0000091   0.0001844   0.0001383  -0.0000224
    2   0.0000232  -0.0000108   0.0000022   0.0000297   0.0000411   0.0000908
    3   0.0000265  -0.0000282   0.0000184   0.0000820  -0.0001167   0.0000575
           13          14          15          16          17          18
    1  -0.0001140  -0.0001212   0.0000334  -0.0000103   0.0000657  -0.0000076
    2   0.0000142  -0.0001872  -0.0000497  -0.0000061  -0.0000205  -0.0000118
    3  -0.0000489   0.0001468   0.0000202   0.0000174  -0.0000568  -0.0000186
           19          20          21          22
    1  -0.0000360  -0.0000327  -0.0000819  -0.0001858
    2   0.0000448  -0.0000113  -0.0000655   0.0000538
    3  -0.0000518  -0.0000280   0.0001008   0.0000047
 Max gradient component =       2.553E-04
 RMS gradient           =       8.299E-05
 Gradient time:  CPU 274.15 s  wall 274.15 s
 Geometry Optimization Parameters
   NAtoms,    NIC,     NZ,  NCons,   NDum,   NFix, NCnnct, MaxDiis
       22     171      22       0       0       0       0       0

 Cartesian Hessian Update
 Hessian updated using BFGS update


** GEOMETRY OPTIMIZATION IN DELOCALIZED INTERNAL COORDINATES **
   Searching for a Minimum

   Optimization Cycle:  17

                       Coordinates (Angstroms)
     ATOM                X               Y               Z
      1  C         0.0065360927   -0.0019217355    0.0164988210
      2  C        -0.0398397816    0.4328564685    1.3486139412
      3  Cl        1.4395135775    0.9614776937    2.1044345509
      4  C        -1.2381416902    0.4503255342    2.0774003144
      5  Cl       -1.2712941155    0.9903950886    3.7272098033
      6  C        -2.4116006914    0.0198563828    1.4464462527
      7  Cl       -3.9386103702    0.0126507110    2.2897579732
      8  C        -2.3914789368   -0.4136326520    0.1272319940
      9  H        -3.3044040895   -0.7421165980   -0.3483807290
     10  C        -1.1919818725   -0.4199967670   -0.5692734070
     11  Cl       -1.2081345411   -0.9710745031   -2.2315573687
     12  C         1.2852139150   -0.0230480554   -0.7472946582
     13  C         2.1184197455   -1.1499227100   -0.7476594547
     14  Cl        1.6603549989   -2.5645585515    0.1858175475
     15  C         3.3066568877   -1.1907650817   -1.4682736589
     16  H         3.9204073531   -2.0812413328   -1.4401268693
     17  C         3.6833454263   -0.0808042240   -2.2171390725
     18  H         4.6062523900   -0.1027590259   -2.7844434727
     19  C         2.8842214477    1.0573669789   -2.2440653376
     20  H         3.1674563759    1.9252624148   -2.8246570383
     21  C         1.7015450356    1.0737559710   -1.5130733109
     22  Cl        0.7100626511    2.5210438148   -1.5630997241
   Point Group: c1    Number of degrees of freedom:    60


   Energy is  -3221.132020299

 Hessian updated using BFGS update

 60 Hessian modes will be used to form the next step
  Hessian Eigenvalues:
     0.001255    0.016315    0.017512    0.020565    0.020654    0.020790
     0.021766    0.022744    0.022858    0.023703    0.024090    0.024097
     0.024114    0.024115    0.024129    0.024139    0.024143    0.024150
     0.055294    0.100803    0.119970    0.159995    0.160000    0.160002
     0.160237    0.215688    0.218261    0.225534    0.229800    0.234454
     0.237113    0.239702    0.249638    0.249910    0.250010    0.250787
     0.259145    0.287919    0.290243    0.291255    0.294041    0.301162
     0.301512    0.318373    0.356664    0.356665    0.356667    0.356689
     0.401379    0.408168    0.418134    0.425991    0.457137    0.459191
     0.467227    0.472140    0.478202    0.478548    0.479151    0.484175

 Minimum search - taking simple RFO step
 Searching for Lamda that Minimizes Along All modes
 Value Taken    Lamda =  -0.00000805
 Step Taken.  Stepsize is  0.032267

                             Maximum     Tolerance    Cnvgd?
         Gradient           0.000468      0.000300      NO
         Displacement       0.024622      0.001200      NO
         Energy change     -0.000017      0.000001      NO


 New Cartesian Coordinates Obtained by Inverse Iteration

 Displacement from previous Coordinates is:  0.038316
 ----------------------------------------------------------------
             Standard Nuclear Orientation (Angstroms)
    I     Atom           X                Y                Z
 ----------------------------------------------------------------
    1      C       0.0060411931    -0.0024315513     0.0166448264
    2      C      -0.0417052851     0.4345964133     1.3485418368
    3      Cl      1.4353010868     0.9651668227     2.1068423004
    4      C      -1.2399985802     0.4528090529     2.0769290875
    5      Cl     -1.2728428908     0.9963303709     3.7255308131
    6      C      -2.4130448544     0.0202665448     1.4472433076
    7      Cl     -3.9399451932     0.0133612450     2.2907319295
    8      C      -2.3923704873    -0.4158476299     0.1291819268
    9      H      -3.3050155657    -0.7462131820    -0.3456918973
   10      C      -1.1930645234    -0.4224286332    -0.5676138864
   11      Cl     -1.2116973980    -0.9773089844    -2.2282167817
   12      C       1.2854928754    -0.0235385577    -0.7479220772
   13      C       2.1188707407    -1.1505403031    -0.7505238285
   14      Cl      1.6613580785    -2.5675150310     0.1785204294
   15      C       3.3069122429    -1.1911614493    -1.4713996469
   16      H       3.9197296903    -2.0823312794    -1.4449943587
   17      C       3.6849486447    -0.0804353988    -2.2179016107
   18      H       4.6079414722    -0.1021017421    -2.7850685267
   19      C       2.8868420538     1.0581381283    -2.2425007991
   20      H       3.1710762750     1.9270540625    -2.8210708642
   21      C       1.7037940928     1.0740295901    -1.5121442902
   22      Cl      0.7158761402     2.5232513335    -1.5607507939
 ----------------------------------------------------------------
 Nuclear Repulsion Energy =        2118.66085677 hartrees
 There are       89 alpha and       89 beta electrons
 Applying Cartesian multipole field
    Component          Value
    ---------          -----
     (2,0,0)        1.00000E-11
     (0,2,0)        2.00000E-11
     (0,0,2)       -3.00000E-11
 Nucleus-field energy     =    -0.0000000229 hartrees
 Requested basis set is 6-311++G(d,p)
 There are 170 shells and 472 basis functions
 A cutoff of  1.0D-15 yielded  11136 shell pairs
 There are     93875 function pairs (    101031 Cartesian)
 Smallest overlap matrix eigenvalue = 1.03E-07
 Linear dependence detected in AO basis
 Number of orthogonalized atomic orbitals = 467
 Maximum deviation from orthogonality = 2.757E-10
 Guess from superposition of atomic densities
 Warning:  Energy on first SCF cycle will be non-variational
 SAD guess density has 178.000000 electrons

 -----------------------------------------------------------------------
  General SCF calculation program by
  Eric Jon Sundstrom, Paul Horn, Yuezhi Mao, Dmitri Zuev, Alec White,
  David Stuck, Shaama M.S., Shane Yost, Joonho Lee, David Small,
  Daniel Levine, Susi Lehtola, Hugh Burton, Evgeny Epifanovsky,
  Bang C. Huynh
 -----------------------------------------------------------------------
 Exchange:     0.2000 Hartree-Fock + 0.0800 Slater + 0.7200 B88
 Correlation:  0.1900 VWN1RPA + 0.8100 LYP
 Using SG-1 standard quadrature grid
 A restricted SCF calculation will be
 performed using DIIS
 SCF converges when DIIS error is below 1.0e-08
 ---------------------------------------
  Cycle       Energy         DIIS error
 ---------------------------------------
    1   -3225.3516830499      2.82e-02  
    2   -3220.9974196902      2.19e-03  
    3   -3220.9134269376      2.70e-03  
    4   -3221.1245526471      4.96e-04  
    5   -3221.1302129515      2.48e-04  
    6   -3221.1317726888      9.59e-05  
    7   -3221.1320074586      2.31e-05  
    8   -3221.1320184783      1.11e-05  
    9   -3221.1320217417      3.22e-06  
   10   -3221.1320220174      1.06e-06  
   11   -3221.1320220466      2.76e-07  
   12   -3221.1320220484      8.78e-08  
   13   -3221.1320220483      2.99e-08  
   14   -3221.1320220484      1.21e-08  
   15   -3221.1320220485      3.30e-09  Convergence criterion met
 ---------------------------------------
 SCF time:   CPU 797.06s  wall 797.00s 
 SCF   energy in the final basis set =    -3221.1320220485
 Total energy in the final basis set =    -3221.1320220485

 --------------------------------------------------------------

                    Orbital Energies (a.u.)
 --------------------------------------------------------------

 Alpha MOs
 -- Occupied --
********-101.5767-101.5762-101.5747-101.5701-101.5700 -10.2790 -10.2768
-10.2760 -10.2722 -10.2656 -10.2656 -10.2380 -10.2325 -10.2204 -10.2113
-10.2085 -10.2084  -9.4923  -9.4913  -9.4910  -9.4894  -9.4848  -9.4847
 -7.2571  -7.2563  -7.2559  -7.2541  -7.2495  -7.2494  -7.2471  -7.2464
 -7.2461  -7.2458  -7.2454  -7.2450  -7.2442  -7.2438  -7.2397  -7.2395
 -7.2392  -7.2391  -0.9600  -0.9325  -0.9071  -0.9021  -0.8920  -0.8710
 -0.8459  -0.8366  -0.8045  -0.7568  -0.7554  -0.7437  -0.6611  -0.6376
 -0.6272  -0.6168  -0.5558  -0.5471  -0.5246  -0.5178  -0.4942  -0.4816
 -0.4683  -0.4652  -0.4575  -0.4558  -0.4373  -0.4326  -0.4161  -0.4028
 -0.4001  -0.3969  -0.3863  -0.3772  -0.3549  -0.3544  -0.3439  -0.3404
 -0.3376  -0.3371  -0.3317  -0.3249  -0.3200  -0.2802  -0.2760  -0.2683
 -0.2659
 -- Virtual --
 -0.0595  -0.0563  -0.0514  -0.0455  -0.0449  -0.0196  -0.0093   0.0017
  0.0045   0.0099   0.0123   0.0162   0.0230   0.0280   0.0309   0.0432
  0.0480   0.0481   0.0518   0.0629   0.0630   0.0637   0.0717   0.0777
  0.0817   0.0835   0.0860   0.0923   0.0935   0.0994   0.1026   0.1041
  0.1060   0.1081   0.1106   0.1171   0.1195   0.1215   0.1245   0.1273
  0.1282   0.1307   0.1318   0.1362   0.1382   0.1461   0.1492   0.1497
  0.1532   0.1632   0.1660   0.1678   0.1694   0.1723   0.1734   0.1761
  0.1845   0.1908   0.2016   0.2023   0.2025   0.2067   0.2080   0.2161
  0.2296   0.2312   0.2340   0.2341   0.2371   0.2400   0.2427   0.2467
  0.2490   0.2535   0.2608   0.2637   0.2657   0.2689   0.2719   0.2779
  0.2798   0.2816   0.2870   0.2944   0.2952   0.2989   0.3013   0.3041
  0.3046   0.3151   0.3210   0.3272   0.3429   0.3458   0.3486   0.3784
  0.3949   0.4099   0.4184   0.4345   0.4429   0.4489   0.4535   0.4557
  0.4594   0.4687   0.4694   0.4797   0.4885   0.4976   0.5010   0.5049
  0.5086   0.5111   0.5161   0.5231   0.5297   0.5441   0.5442   0.5561
  0.5650   0.5726   0.5745   0.5775   0.5884   0.5891   0.5952   0.6056
  0.6092   0.6138   0.6245   0.6319   0.6325   0.6393   0.6422   0.6501
  0.6609   0.6624   0.6811   0.6828   0.6836   0.6918   0.7064   0.7137
  0.7203   0.7434   0.7780   0.7836   0.8112   0.8145   0.8201   0.8245
  0.8294   0.8351   0.8425   0.8433   0.8443   0.8459   0.8520   0.8524
  0.8564   0.8603   0.8637   0.8703   0.8709   0.8793   0.8841   0.8913
  0.8999   0.9017   0.9043   0.9164   0.9197   0.9284   0.9400   0.9490
  0.9512   0.9592   0.9628   0.9640   0.9736   0.9783   0.9787   0.9808
  0.9906   0.9993   1.0088   1.0154   1.0270   1.0373   1.0402   1.0581
  1.0647   1.0675   1.0829   1.1193   1.1442   1.1621   1.1943   1.2113
  1.2158   1.2268   1.2287   1.2417   1.2445   1.2761   1.2880   1.2948
  1.2994   1.3066   1.3104   1.3231   1.3272   1.3545   1.3763   1.3859
  1.4291   1.4550   1.4772   1.4793   1.4884   1.5094   1.5537   1.5616
  1.5634   1.5802   1.5845   1.5995   1.6227   1.6468   1.6603   1.6780
  1.7068   1.7410   1.7507   1.7708   1.7780   1.7975   1.8192   1.8218
  1.8374   1.8441   1.8493   1.8806   1.8877   1.9203   1.9254   1.9479
  1.9541   1.9653   1.9799   1.9926   2.0282   2.0294   2.0543   2.0573
  2.1237   2.1772   2.1825   2.2096   2.2301   2.2435   2.2485   2.2501
  2.2731   2.2763   2.3071   2.3116   2.3213   2.3262   2.3508   2.3591
  2.3853   2.4122   2.4242   2.4324   2.4379   2.4597   2.4749   2.4915
  2.5059   2.5102   2.5272   2.5425   2.5608   2.5642   2.5703   2.6080
  2.6619   2.6729   2.6742   2.6913   2.7021   2.7136   2.7143   2.7328
  2.7530   2.7590   2.7712   2.7741   2.7746   2.8078   2.8230   2.8230
  2.8325   2.8858   2.9628   2.9710   3.0667   3.0929   3.0978   3.1162
  3.1322   3.1454   3.1865   3.2208   3.2258   3.2407   3.2739   3.3401
  3.3892   3.4002   3.5043   3.5565   3.6290   3.6959   3.7087   3.7546
  3.8951   3.9737   4.0122   4.0432   4.0919   4.3451   4.8052   4.8113
  9.7599   9.7959   9.8062   9.8125   9.8652   9.8740  23.3473  23.5317
 23.8186  23.8446  23.8557  23.9131  23.9442  23.9623  24.0444  24.0681
 24.0989  24.1467  25.7715  25.7910  25.8543  25.9463  25.9540  26.0069
 26.1026  26.1461  26.2406  26.3252  26.3409  26.3979  26.5132  26.6708
 26.6787  26.6911  26.8354  27.1319 215.7519 215.7923 215.8048 215.8123
215.8817 215.8858
 --------------------------------------------------------------

          Ground-State Mulliken Net Atomic Charges

     Atom                 Charge (a.u.)
  ----------------------------------------
      1 C                    -0.199006
      2 C                    -1.441258
      3 Cl                    0.571667
      4 C                     0.759885
      5 Cl                    0.602145
      6 C                    -0.201056
      7 Cl                    0.572372
      8 C                    -0.524927
      9 H                     0.235620
     10 C                    -0.748893
     11 Cl                    0.435320
     12 C                    -0.143836
     13 C                    -0.476074
     14 Cl                    0.456750
     15 C                     0.002994
     16 H                     0.209618
     17 C                    -0.469701
     18 H                     0.174919
     19 C                    -0.001022
     20 H                     0.209538
     21 C                    -0.481347
     22 Cl                    0.456291
  ----------------------------------------
  Sum of atomic charges =     0.000000

 -----------------------------------------------------------------
                    Cartesian Multipole Moments
 -----------------------------------------------------------------
    Charge (ESU x 10^10)
                 0.0000
    Dipole Moment (Debye)
         X       1.6965      Y      -0.3256      Z      -1.8913
       Tot       2.5615
    Quadrupole Moments (Debye-Ang)
        XX    -131.2290     XY       0.5464     YY    -146.2601
        XZ      -6.4618     YZ      -0.5668     ZZ    -144.3743
    Octopole Moments (Debye-Ang^2)
       XXX       4.3307    XXY     -17.9480    XYY      -9.5362
       YYY     -30.1762    XXZ     -69.1376    XYZ      -0.6494
       YYZ     -30.3823    XZZ      10.6517    YZZ      -6.1610
       ZZZ     -93.4582
    Hexadecapole Moments (Debye-Ang^3)
      XXXX   -3739.4293   XXXY      49.1171   XXYY    -911.8209
      XYYY      51.1036   YYYY   -1579.7679   XXXZ     723.9051
      XXYZ     -41.6336   XYYZ     280.9015   YYYZ    -154.0523
      XXZZ   -1135.0067   XYZZ      38.5731   YYZZ    -813.7808
      XZZZ     834.2148   YZZZ    -126.8667   ZZZZ   -3301.9643
 -----------------------------------------------------------------
 Calculating analytic gradient of the SCF energy
 Gradient of SCF Energy
            1           2           3           4           5           6
    1  -0.0000314  -0.0000219  -0.0001155  -0.0000184   0.0000469   0.0000813
    2  -0.0000011   0.0000067   0.0000937   0.0000043   0.0000140   0.0000151
    3   0.0000631   0.0000538   0.0001039  -0.0000384  -0.0000161  -0.0000115
            7           8           9          10          11          12
    1   0.0000066   0.0000193  -0.0000082  -0.0000893  -0.0000510   0.0000579
    2   0.0000186  -0.0000085   0.0000010  -0.0000191   0.0000468  -0.0000168
    3   0.0000308   0.0000200   0.0000332   0.0000075   0.0000823  -0.0000425
           13          14          15          16          17          18
    1   0.0000624   0.0000750  -0.0000256   0.0000094  -0.0000619  -0.0000115
    2   0.0000085  -0.0000233   0.0000113   0.0000040  -0.0000053  -0.0000121
    3   0.0000049  -0.0001020  -0.0000257  -0.0000075   0.0000155  -0.0000171
           19          20          21          22
    1   0.0000082  -0.0000014  -0.0000087   0.0000777
    2  -0.0000329  -0.0000218  -0.0000248  -0.0000582
    3   0.0000051  -0.0000323  -0.0000618  -0.0000652
 Max gradient component =       1.155E-04
 RMS gradient           =       4.425E-05
 Gradient time:  CPU 271.70 s  wall 271.70 s
 Geometry Optimization Parameters
   NAtoms,    NIC,     NZ,  NCons,   NDum,   NFix, NCnnct, MaxDiis
       22     171      22       0       0       0       0       0

 Cartesian Hessian Update
 Hessian updated using BFGS update


** GEOMETRY OPTIMIZATION IN DELOCALIZED INTERNAL COORDINATES **
   Searching for a Minimum

   Optimization Cycle:  18

                       Coordinates (Angstroms)
     ATOM                X               Y               Z
      1  C         0.0060411931   -0.0024315513    0.0166448264
      2  C        -0.0417052851    0.4345964133    1.3485418368
      3  Cl        1.4353010868    0.9651668227    2.1068423004
      4  C        -1.2399985802    0.4528090529    2.0769290875
      5  Cl       -1.2728428908    0.9963303709    3.7255308131
      6  C        -2.4130448544    0.0202665448    1.4472433076
      7  Cl       -3.9399451932    0.0133612450    2.2907319295
      8  C        -2.3923704873   -0.4158476299    0.1291819268
      9  H        -3.3050155657   -0.7462131820   -0.3456918973
     10  C        -1.1930645234   -0.4224286332   -0.5676138864
     11  Cl       -1.2116973980   -0.9773089844   -2.2282167817
     12  C         1.2854928754   -0.0235385577   -0.7479220772
     13  C         2.1188707407   -1.1505403031   -0.7505238285
     14  Cl        1.6613580785   -2.5675150310    0.1785204294
     15  C         3.3069122429   -1.1911614493   -1.4713996469
     16  H         3.9197296903   -2.0823312794   -1.4449943587
     17  C         3.6849486447   -0.0804353988   -2.2179016107
     18  H         4.6079414722   -0.1021017421   -2.7850685267
     19  C         2.8868420538    1.0581381283   -2.2425007991
     20  H         3.1710762750    1.9270540625   -2.8210708642
     21  C         1.7037940928    1.0740295901   -1.5121442902
     22  Cl        0.7158761402    2.5232513335   -1.5607507939
   Point Group: c1    Number of degrees of freedom:    60


   Energy is  -3221.132022048

 Hessian updated using BFGS update

 60 Hessian modes will be used to form the next step
  Hessian Eigenvalues:
     0.001367    0.016278    0.017502    0.020569    0.020667    0.021017
     0.021787    0.022620    0.022823    0.023713    0.024066    0.024090
     0.024108    0.024115    0.024117    0.024136    0.024142    0.024150
     0.055214    0.099068    0.151429    0.159995    0.160000    0.160008
     0.161603    0.215686    0.219689    0.227329    0.229196    0.237079
     0.238192    0.242577    0.249213    0.249638    0.250027    0.250787
     0.265542    0.287911    0.290112    0.292740    0.299836    0.301173
     0.304266    0.329847    0.356664    0.356665    0.356667    0.356695
     0.402913    0.409134    0.418290    0.427212    0.457146    0.458854
     0.467109    0.472930    0.478205    0.478374    0.479156    0.489206

 Minimum search - taking simple RFO step
 Searching for Lamda that Minimizes Along All modes
 Value Taken    Lamda =  -0.00000192
 Step Taken.  Stepsize is  0.013875

                             Maximum     Tolerance    Cnvgd?
         Gradient           0.000304      0.000300      NO
         Displacement       0.010775      0.001200      NO
         Energy change     -0.000002      0.000001      NO


 New Cartesian Coordinates Obtained by Inverse Iteration

 Displacement from previous Coordinates is:  0.015290
 ----------------------------------------------------------------
             Standard Nuclear Orientation (Angstroms)
    I     Atom           X                Y                Z
 ----------------------------------------------------------------
    1      C       0.0061273505    -0.0023750891     0.0163577074
    2      C      -0.0409569518     0.4338111839     1.3484128660
    3      Cl      1.4371344610     0.9628741854     2.1059529543
    4      C      -1.2391514285     0.4519735877     2.0770154856
    5      Cl     -1.2716836999     0.9944063231     3.7259973919
    6      C      -2.4124870249     0.0203173006     1.4469538399
    7      Cl     -3.9393457113     0.0132645163     2.2904923270
    8      C      -2.3921650890    -0.4148832958     0.1284746767
    9      H      -3.3049632364    -0.7445470215    -0.3465890868
   10      C      -1.1928662218    -0.4215621646    -0.5683525731
   11      Cl     -1.2107309037    -0.9751741814    -2.2295168236
   12      C       1.2852332402    -0.0235432526    -0.7479577137
   13      C       2.1187238848    -1.1503064351    -0.7494883189
   14      Cl      1.6608871101    -2.5662371370     0.1812524838
   15      C       3.3069311652    -1.1909114122    -1.4701150314
   16      H       3.9201078018    -2.0818160002    -1.4430472904
   17      C       3.6845128492    -0.0803923375    -2.2173784436
   18      H       4.6075844820    -0.1020480444    -2.7844182829
   19      C       2.8859009569     1.0579504532    -2.2429525600
   20      H       3.1698058846     1.9266046437    -2.8220778546
   21      C       1.7028055770     1.0738000117    -1.5126613572
   22      Cl      0.7130953124     2.5219439874    -1.5619873004
 ----------------------------------------------------------------
 Nuclear Repulsion Energy =        2118.89996753 hartrees
 There are       89 alpha and       89 beta electrons
 Applying Cartesian multipole field
    Component          Value
    ---------          -----
     (2,0,0)        1.00000E-11
     (0,2,0)        2.00000E-11
     (0,0,2)       -3.00000E-11
 Nucleus-field energy     =    -0.0000000229 hartrees
 Requested basis set is 6-311++G(d,p)
 There are 170 shells and 472 basis functions
 A cutoff of  1.0D-15 yielded  11138 shell pairs
 There are     93880 function pairs (    101036 Cartesian)
 Smallest overlap matrix eigenvalue = 1.02E-07
 Linear dependence detected in AO basis
 Number of orthogonalized atomic orbitals = 467
 Maximum deviation from orthogonality = 5.293E-10
 Guess from superposition of atomic densities
 Warning:  Energy on first SCF cycle will be non-variational
 SAD guess density has 178.000000 electrons

 -----------------------------------------------------------------------
  General SCF calculation program by
  Eric Jon Sundstrom, Paul Horn, Yuezhi Mao, Dmitri Zuev, Alec White,
  David Stuck, Shaama M.S., Shane Yost, Joonho Lee, David Small,
  Daniel Levine, Susi Lehtola, Hugh Burton, Evgeny Epifanovsky,
  Bang C. Huynh
 -----------------------------------------------------------------------
 Exchange:     0.2000 Hartree-Fock + 0.0800 Slater + 0.7200 B88
 Correlation:  0.1900 VWN1RPA + 0.8100 LYP
 Using SG-1 standard quadrature grid
 A restricted SCF calculation will be
 performed using DIIS
 SCF converges when DIIS error is below 1.0e-08
 ---------------------------------------
  Cycle       Energy         DIIS error
 ---------------------------------------
    1   -3225.3516832468      2.82e-02  
    2   -3220.9974240903      2.19e-03  
    3   -3220.9134628376      2.70e-03  
    4   -3221.1245679516      4.95e-04  
    5   -3221.1302211488      2.48e-04  
    6   -3221.1317743608      9.58e-05  
    7   -3221.1320087120      2.29e-05  
    8   -3221.1320195030      1.10e-05  
    9   -3221.1320227245      3.21e-06  
   10   -3221.1320229987      1.06e-06  
   11   -3221.1320230280      2.76e-07  
   12   -3221.1320230297      8.79e-08  
   13   -3221.1320230297      2.99e-08  
   14   -3221.1320230299      1.20e-08  
   15   -3221.1320230298      3.30e-09  Convergence criterion met
 ---------------------------------------
 SCF time:   CPU 795.82s  wall 796.00s 
 SCF   energy in the final basis set =    -3221.1320230298
 Total energy in the final basis set =    -3221.1320230298

 --------------------------------------------------------------

                    Orbital Energies (a.u.)
 --------------------------------------------------------------

 Alpha MOs
 -- Occupied --
********-101.5767-101.5762-101.5747-101.5701-101.5700 -10.2790 -10.2768
-10.2760 -10.2722 -10.2656 -10.2656 -10.2379 -10.2324 -10.2204 -10.2114
-10.2085 -10.2084  -9.4923  -9.4913  -9.4910  -9.4894  -9.4848  -9.4847
 -7.2571  -7.2563  -7.2559  -7.2541  -7.2495  -7.2494  -7.2471  -7.2464
 -7.2461  -7.2458  -7.2454  -7.2450  -7.2442  -7.2438  -7.2397  -7.2395
 -7.2392  -7.2391  -0.9600  -0.9325  -0.9071  -0.9021  -0.8919  -0.8710
 -0.8459  -0.8366  -0.8045  -0.7568  -0.7554  -0.7437  -0.6611  -0.6376
 -0.6272  -0.6168  -0.5558  -0.5471  -0.5246  -0.5178  -0.4941  -0.4816
 -0.4683  -0.4652  -0.4576  -0.4557  -0.4373  -0.4326  -0.4161  -0.4028
 -0.4001  -0.3969  -0.3863  -0.3772  -0.3549  -0.3544  -0.3439  -0.3404
 -0.3376  -0.3371  -0.3317  -0.3249  -0.3200  -0.2802  -0.2760  -0.2683
 -0.2659
 -- Virtual --
 -0.0594  -0.0563  -0.0514  -0.0455  -0.0450  -0.0196  -0.0093   0.0017
  0.0045   0.0099   0.0123   0.0162   0.0230   0.0280   0.0309   0.0432
  0.0481   0.0481   0.0518   0.0629   0.0630   0.0637   0.0717   0.0777
  0.0817   0.0835   0.0860   0.0923   0.0935   0.0994   0.1026   0.1041
  0.1060   0.1081   0.1106   0.1171   0.1196   0.1215   0.1245   0.1273
  0.1283   0.1307   0.1318   0.1362   0.1382   0.1461   0.1492   0.1497
  0.1532   0.1632   0.1659   0.1678   0.1694   0.1723   0.1734   0.1761
  0.1845   0.1908   0.2016   0.2024   0.2026   0.2066   0.2080   0.2161
  0.2297   0.2312   0.2340   0.2341   0.2371   0.2400   0.2427   0.2467
  0.2490   0.2535   0.2609   0.2637   0.2657   0.2689   0.2719   0.2779
  0.2798   0.2816   0.2870   0.2944   0.2953   0.2989   0.3013   0.3041
  0.3046   0.3151   0.3210   0.3272   0.3430   0.3458   0.3485   0.3784
  0.3949   0.4098   0.4184   0.4345   0.4429   0.4489   0.4534   0.4556
  0.4595   0.4687   0.4695   0.4797   0.4885   0.4976   0.5010   0.5049
  0.5086   0.5111   0.5162   0.5231   0.5297   0.5440   0.5442   0.5561
  0.5650   0.5726   0.5746   0.5776   0.5885   0.5891   0.5953   0.6056
  0.6092   0.6138   0.6246   0.6320   0.6324   0.6393   0.6422   0.6501
  0.6610   0.6624   0.6812   0.6828   0.6834   0.6918   0.7063   0.7138
  0.7203   0.7434   0.7780   0.7837   0.8113   0.8145   0.8201   0.8245
  0.8293   0.8351   0.8425   0.8433   0.8442   0.8460   0.8521   0.8524
  0.8565   0.8603   0.8637   0.8703   0.8709   0.8793   0.8840   0.8912
  0.8998   0.9016   0.9044   0.9165   0.9197   0.9284   0.9401   0.9490
  0.9512   0.9592   0.9629   0.9639   0.9737   0.9784   0.9787   0.9808
  0.9907   0.9994   1.0088   1.0155   1.0271   1.0374   1.0403   1.0582
  1.0649   1.0678   1.0828   1.1195   1.1441   1.1621   1.1944   1.2114
  1.2158   1.2268   1.2287   1.2416   1.2445   1.2761   1.2880   1.2946
  1.2993   1.3066   1.3103   1.3233   1.3271   1.3546   1.3765   1.3860
  1.4291   1.4549   1.4772   1.4794   1.4884   1.5094   1.5537   1.5616
  1.5634   1.5805   1.5845   1.5995   1.6231   1.6469   1.6603   1.6778
  1.7068   1.7411   1.7507   1.7709   1.7780   1.7975   1.8193   1.8218
  1.8376   1.8441   1.8493   1.8806   1.8876   1.9205   1.9255   1.9478
  1.9541   1.9653   1.9799   1.9926   2.0283   2.0294   2.0543   2.0573
  2.1238   2.1773   2.1825   2.2096   2.2301   2.2433   2.2485   2.2502
  2.2731   2.2763   2.3071   2.3116   2.3213   2.3262   2.3509   2.3591
  2.3852   2.4122   2.4242   2.4326   2.4378   2.4597   2.4749   2.4915
  2.5060   2.5105   2.5273   2.5424   2.5608   2.5642   2.5703   2.6080
  2.6621   2.6729   2.6743   2.6913   2.7022   2.7135   2.7143   2.7327
  2.7531   2.7590   2.7712   2.7741   2.7747   2.8081   2.8230   2.8231
  2.8325   2.8859   2.9629   2.9712   3.0669   3.0929   3.0979   3.1164
  3.1323   3.1454   3.1867   3.2208   3.2258   3.2409   3.2739   3.3401
  3.3892   3.4002   3.5044   3.5565   3.6290   3.6960   3.7088   3.7547
  3.8955   3.9739   4.0121   4.0433   4.0919   4.3449   4.8052   4.8114
  9.7600   9.7959   9.8063   9.8125   9.8650   9.8743  23.3473  23.5320
 23.8187  23.8446  23.8558  23.9135  23.9440  23.9624  24.0443  24.0681
 24.0992  24.1465  25.7716  25.7911  25.8543  25.9465  25.9541  26.0071
 26.1025  26.1460  26.2404  26.3251  26.3413  26.3982  26.5133  26.6707
 26.6788  26.6914  26.8355  27.1324 215.7520 215.7923 215.8048 215.8123
215.8821 215.8857
 --------------------------------------------------------------

          Ground-State Mulliken Net Atomic Charges

     Atom                 Charge (a.u.)
  ----------------------------------------
      1 C                    -0.197796
      2 C                    -1.445006
      3 Cl                    0.571273
      4 C                     0.760640
      5 Cl                    0.602115
      6 C                    -0.198455
      7 Cl                    0.572438
      8 C                    -0.524327
      9 H                     0.235578
     10 C                    -0.748700
     11 Cl                    0.434931
     12 C                    -0.141745
     13 C                    -0.477090
     14 Cl                    0.456337
     15 C                     0.002297
     16 H                     0.209585
     17 C                    -0.467994
     18 H                     0.174961
     19 C                    -0.001776
     20 H                     0.209515
     21 C                    -0.482687
     22 Cl                    0.455907
  ----------------------------------------
  Sum of atomic charges =     0.000000

 -----------------------------------------------------------------
                    Cartesian Multipole Moments
 -----------------------------------------------------------------
    Charge (ESU x 10^10)
                 0.0000
    Dipole Moment (Debye)
         X       1.6966      Y      -0.3250      Z      -1.8915
       Tot       2.5616
    Quadrupole Moments (Debye-Ang)
        XX    -131.2269     XY       0.5428     YY    -146.2616
        XZ      -6.4600     YZ      -0.5688     ZZ    -144.3763
    Octopole Moments (Debye-Ang^2)
       XXX       4.2802    XXY     -17.9213    XYY      -9.5527
       YYY     -30.1047    XXZ     -69.1138    XYZ      -0.6567
       YYZ     -30.3750    XZZ      10.6213    YZZ      -6.1338
       ZZZ     -93.4385
    Hexadecapole Moments (Debye-Ang^3)
      XXXX   -3737.9855   XXXY      49.3147   XXYY    -911.2501
      XYYY      51.3730   YYYY   -1577.7737   XXXZ     723.1480
      XXYZ     -41.3300   XYYZ     280.6000   YYYZ    -153.0550
      XXZZ   -1134.9510   XYZZ      38.6863   YYZZ    -813.5592
      XZZZ     833.2796   YZZZ    -125.9438   ZZZZ   -3302.4481
 -----------------------------------------------------------------
 Calculating analytic gradient of the SCF energy
 Gradient of SCF Energy
            1           2           3           4           5           6
    1   0.0000070   0.0000158   0.0000049   0.0000049   0.0000284   0.0000167
    2   0.0000030   0.0000054   0.0000802   0.0000118   0.0000210   0.0000147
    3   0.0000245  -0.0000099   0.0000353   0.0000057   0.0000052   0.0000189
            7           8           9          10          11          12
    1   0.0000061   0.0000013   0.0000005  -0.0000144   0.0000215   0.0000120
    2   0.0000109  -0.0000050  -0.0000013  -0.0000176   0.0000434  -0.0000122
    3   0.0000184   0.0000031   0.0000228   0.0000146   0.0000106  -0.0000121
           13          14          15          16          17          18
    1   0.0000003  -0.0000049  -0.0000093  -0.0000023  -0.0000077  -0.0000107
    2   0.0000186  -0.0000426  -0.0000127  -0.0000032  -0.0000064  -0.0000120
    3   0.0000006  -0.0000233  -0.0000033  -0.0000014  -0.0000173  -0.0000178
           19          20          21          22
    1  -0.0000045  -0.0000127  -0.0000231  -0.0000299
    2  -0.0000076  -0.0000146  -0.0000327  -0.0000410
    3  -0.0000172  -0.0000247  -0.0000031  -0.0000293
 Max gradient component =       8.021E-05
 RMS gradient           =       1.990E-05
 Gradient time:  CPU 269.74 s  wall 269.75 s
 Geometry Optimization Parameters
   NAtoms,    NIC,     NZ,  NCons,   NDum,   NFix, NCnnct, MaxDiis
       22     171      22       0       0       0       0       0

 Cartesian Hessian Update
 Hessian updated using BFGS update


** GEOMETRY OPTIMIZATION IN DELOCALIZED INTERNAL COORDINATES **
   Searching for a Minimum

   Optimization Cycle:  19

                       Coordinates (Angstroms)
     ATOM                X               Y               Z
      1  C         0.0061273505   -0.0023750891    0.0163577074
      2  C        -0.0409569518    0.4338111839    1.3484128660
      3  Cl        1.4371344610    0.9628741854    2.1059529543
      4  C        -1.2391514285    0.4519735877    2.0770154856
      5  Cl       -1.2716836999    0.9944063231    3.7259973919
      6  C        -2.4124870249    0.0203173006    1.4469538399
      7  Cl       -3.9393457113    0.0132645163    2.2904923270
      8  C        -2.3921650890   -0.4148832958    0.1284746767
      9  H        -3.3049632364   -0.7445470215   -0.3465890868
     10  C        -1.1928662218   -0.4215621646   -0.5683525731
     11  Cl       -1.2107309037   -0.9751741814   -2.2295168236
     12  C         1.2852332402   -0.0235432526   -0.7479577137
     13  C         2.1187238848   -1.1503064351   -0.7494883189
     14  Cl        1.6608871101   -2.5662371370    0.1812524838
     15  C         3.3069311652   -1.1909114122   -1.4701150314
     16  H         3.9201078018   -2.0818160002   -1.4430472904
     17  C         3.6845128492   -0.0803923375   -2.2173784436
     18  H         4.6075844820   -0.1020480444   -2.7844182829
     19  C         2.8859009569    1.0579504532   -2.2429525600
     20  H         3.1698058846    1.9266046437   -2.8220778546
     21  C         1.7028055770    1.0738000117   -1.5126613572
     22  Cl        0.7130953124    2.5219439874   -1.5619873004
   Point Group: c1    Number of degrees of freedom:    60


   Energy is  -3221.132023030

 Hessian updated using BFGS update

 60 Hessian modes will be used to form the next step
  Hessian Eigenvalues:
     0.001353    0.016256    0.017498    0.020561    0.020672    0.021027
     0.021736    0.022529    0.022823    0.023649    0.024023    0.024090
     0.024102    0.024115    0.024117    0.024136    0.024142    0.024153
     0.055189    0.094430    0.154243    0.159995    0.160000    0.160010
     0.162181    0.215670    0.220331    0.227961    0.230705    0.237036
     0.239177    0.243413    0.248422    0.249644    0.250103    0.251069
     0.260384    0.287900    0.290098    0.292878    0.299860    0.301144
     0.304815    0.329985    0.356664    0.356665    0.356667    0.356703
     0.405486    0.408622    0.418348    0.426698    0.457139    0.458935
     0.466916    0.473305    0.478187    0.478342    0.479195    0.488730

 Minimum search - taking simple RFO step
 Searching for Lamda that Minimizes Along All modes
 Value Taken    Lamda =   0.00000000
 Step Taken.  Stepsize is  0.001741

                             Maximum     Tolerance    Cnvgd?
         Gradient           0.000061      0.000300     YES
         Displacement       0.000980      0.001200     YES
         Energy change     -0.000001      0.000001     YES

 Final energy is   -3221.1320230297883     


 ******************************
 **  OPTIMIZATION CONVERGED  **
 ******************************

                       Coordinates (Angstroms)
     ATOM                X               Y               Z
      1  C         0.0061273505   -0.0023750891    0.0163577074
      2  C        -0.0409569518    0.4338111839    1.3484128660
      3  Cl        1.4371344610    0.9628741854    2.1059529543
      4  C        -1.2391514285    0.4519735877    2.0770154856
      5  Cl       -1.2716836999    0.9944063231    3.7259973919
      6  C        -2.4124870249    0.0203173006    1.4469538399
      7  Cl       -3.9393457113    0.0132645163    2.2904923270
      8  C        -2.3921650890   -0.4148832958    0.1284746767
      9  H        -3.3049632364   -0.7445470215   -0.3465890868
     10  C        -1.1928662218   -0.4215621646   -0.5683525731
     11  Cl       -1.2107309037   -0.9751741814   -2.2295168236
     12  C         1.2852332402   -0.0235432526   -0.7479577137
     13  C         2.1187238848   -1.1503064351   -0.7494883189
     14  Cl        1.6608871101   -2.5662371370    0.1812524838
     15  C         3.3069311652   -1.1909114122   -1.4701150314
     16  H         3.9201078018   -2.0818160002   -1.4430472904
     17  C         3.6845128492   -0.0803923375   -2.2173784436
     18  H         4.6075844820   -0.1020480444   -2.7844182829
     19  C         2.8859009569    1.0579504532   -2.2429525600
     20  H         3.1698058846    1.9266046437   -2.8220778546
     21  C         1.7028055770    1.0738000117   -1.5126613572
     22  Cl        0.7130953124    2.5219439874   -1.5619873004

Z-matrix Print:
$molecule
0 1
Cl
C  1 1.743138
C  2 1.402443 1 118.600686
C  3 1.398281 2 117.492191 1 -179.998897 0
C  4 1.387058 3 121.997667 2 -0.099115 0
H  5 1.080539 4 120.535287 3 -179.966036 0
C  5 1.388596 4 119.417718 3 0.035886 0
C  7 1.400008 5 120.776025 4 0.062037 0
C  3 1.490214 2 121.357945 1 0.197333 0
C  9 1.401178 3 121.640395 2 -90.930723 0
C  10 1.390428 9 122.093088 3 -179.164973 0
H  11 1.081919 10 119.687518 9 179.861819 0
C  11 1.390777 10 119.226778 9 -0.008600 0
H  13 1.083543 11 119.730073 10 179.926558 0
C  13 1.390764 11 120.500658 10 -0.045626 0
H  15 1.081864 13 121.139337 11 179.983218 0
C  15 1.390248 13 119.158299 11 0.099856 0
Cl 8 1.736212 7 120.534332 5 -179.981611 0
Cl 7 1.744392 5 118.079504 4 -179.964021 0
Cl 4 1.751077 3 120.014522 2 179.836219 0
Cl 10 1.754731 9 119.576011 3 0.813559 0
Cl 17 1.755207 15 118.309888 13 179.784369 0
$end


 --------------------------------------------------------------

                    Orbital Energies (a.u.)
 --------------------------------------------------------------

 Alpha MOs
 -- Occupied --
********-101.5767-101.5762-101.5747-101.5701-101.5700 -10.2790 -10.2768
-10.2760 -10.2722 -10.2656 -10.2656 -10.2379 -10.2324 -10.2204 -10.2114
-10.2085 -10.2084  -9.4923  -9.4913  -9.4910  -9.4894  -9.4848  -9.4847
 -7.2571  -7.2563  -7.2559  -7.2541  -7.2495  -7.2494  -7.2471  -7.2464
 -7.2461  -7.2458  -7.2454  -7.2450  -7.2442  -7.2438  -7.2397  -7.2395
 -7.2392  -7.2391  -0.9600  -0.9325  -0.9071  -0.9021  -0.8919  -0.8710
 -0.8459  -0.8366  -0.8045  -0.7568  -0.7554  -0.7437  -0.6611  -0.6376
 -0.6272  -0.6168  -0.5558  -0.5471  -0.5246  -0.5178  -0.4941  -0.4816
 -0.4683  -0.4652  -0.4576  -0.4557  -0.4373  -0.4326  -0.4161  -0.4028
 -0.4001  -0.3969  -0.3863  -0.3772  -0.3549  -0.3544  -0.3439  -0.3404
 -0.3376  -0.3371  -0.3317  -0.3249  -0.3200  -0.2802  -0.2760  -0.2683
 -0.2659
 -- Virtual --
 -0.0594  -0.0563  -0.0514  -0.0455  -0.0450  -0.0196  -0.0093   0.0017
  0.0045   0.0099   0.0123   0.0162   0.0230   0.0280   0.0309   0.0432
  0.0481   0.0481   0.0518   0.0629   0.0630   0.0637   0.0717   0.0777
  0.0817   0.0835   0.0860   0.0923   0.0935   0.0994   0.1026   0.1041
  0.1060   0.1081   0.1106   0.1171   0.1196   0.1215   0.1245   0.1273
  0.1283   0.1307   0.1318   0.1362   0.1382   0.1461   0.1492   0.1497
  0.1532   0.1632   0.1659   0.1678   0.1694   0.1723   0.1734   0.1761
  0.1845   0.1908   0.2016   0.2024   0.2026   0.2066   0.2080   0.2161
  0.2297   0.2312   0.2340   0.2341   0.2371   0.2400   0.2427   0.2467
  0.2490   0.2535   0.2609   0.2637   0.2657   0.2689   0.2719   0.2779
  0.2798   0.2816   0.2870   0.2944   0.2953   0.2989   0.3013   0.3041
  0.3046   0.3151   0.3210   0.3272   0.3430   0.3458   0.3485   0.3784
  0.3949   0.4098   0.4184   0.4345   0.4429   0.4489   0.4534   0.4556
  0.4595   0.4687   0.4695   0.4797   0.4885   0.4976   0.5010   0.5049
  0.5086   0.5111   0.5162   0.5231   0.5297   0.5440   0.5442   0.5561
  0.5650   0.5726   0.5746   0.5776   0.5885   0.5891   0.5953   0.6056
  0.6092   0.6138   0.6246   0.6320   0.6324   0.6393   0.6422   0.6501
  0.6610   0.6624   0.6812   0.6828   0.6834   0.6918   0.7063   0.7138
  0.7203   0.7434   0.7780   0.7837   0.8113   0.8145   0.8201   0.8245
  0.8293   0.8351   0.8425   0.8433   0.8442   0.8460   0.8521   0.8524
  0.8565   0.8603   0.8637   0.8703   0.8709   0.8793   0.8840   0.8912
  0.8998   0.9016   0.9044   0.9165   0.9197   0.9284   0.9401   0.9490
  0.9512   0.9592   0.9629   0.9639   0.9737   0.9784   0.9787   0.9808
  0.9907   0.9994   1.0088   1.0155   1.0271   1.0374   1.0403   1.0582
  1.0649   1.0678   1.0828   1.1195   1.1441   1.1621   1.1944   1.2114
  1.2158   1.2268   1.2287   1.2416   1.2445   1.2761   1.2880   1.2946
  1.2993   1.3066   1.3103   1.3233   1.3271   1.3546   1.3765   1.3860
  1.4291   1.4549   1.4772   1.4794   1.4884   1.5094   1.5537   1.5616
  1.5634   1.5805   1.5845   1.5995   1.6231   1.6469   1.6603   1.6778
  1.7068   1.7411   1.7507   1.7709   1.7780   1.7975   1.8193   1.8218
  1.8376   1.8441   1.8493   1.8806   1.8876   1.9205   1.9255   1.9478
  1.9541   1.9653   1.9799   1.9926   2.0283   2.0294   2.0543   2.0573
  2.1238   2.1773   2.1825   2.2096   2.2301   2.2433   2.2485   2.2502
  2.2731   2.2763   2.3071   2.3116   2.3213   2.3262   2.3509   2.3591
  2.3852   2.4122   2.4242   2.4326   2.4378   2.4597   2.4749   2.4915
  2.5060   2.5105   2.5273   2.5424   2.5608   2.5642   2.5703   2.6080
  2.6621   2.6729   2.6743   2.6913   2.7022   2.7135   2.7143   2.7327
  2.7531   2.7590   2.7712   2.7741   2.7747   2.8081   2.8230   2.8231
  2.8325   2.8859   2.9629   2.9712   3.0669   3.0929   3.0979   3.1164
  3.1323   3.1454   3.1867   3.2208   3.2258   3.2409   3.2739   3.3401
  3.3892   3.4002   3.5044   3.5565   3.6290   3.6960   3.7088   3.7547
  3.8955   3.9739   4.0121   4.0433   4.0919   4.3449   4.8052   4.8114
  9.7600   9.7959   9.8063   9.8125   9.8650   9.8743  23.3473  23.5320
 23.8187  23.8446  23.8558  23.9135  23.9440  23.9624  24.0443  24.0681
 24.0992  24.1465  25.7716  25.7911  25.8543  25.9465  25.9541  26.0071
 26.1025  26.1460  26.2404  26.3251  26.3413  26.3982  26.5133  26.6707
 26.6788  26.6914  26.8355  27.1324 215.7520 215.7923 215.8048 215.8123
215.8821 215.8857
 --------------------------------------------------------------

          Ground-State Mulliken Net Atomic Charges

     Atom                 Charge (a.u.)
  ----------------------------------------
      1 C                    -0.197796
      2 C                    -1.445006
      3 Cl                    0.571273
      4 C                     0.760640
      5 Cl                    0.602115
      6 C                    -0.198455
      7 Cl                    0.572438
      8 C                    -0.524327
      9 H                     0.235578
     10 C                    -0.748700
     11 Cl                    0.434931
     12 C                    -0.141745
     13 C                    -0.477090
     14 Cl                    0.456337
     15 C                     0.002297
     16 H                     0.209585
     17 C                    -0.467994
     18 H                     0.174961
     19 C                    -0.001776
     20 H                     0.209515
     21 C                    -0.482687
     22 Cl                    0.455907
  ----------------------------------------
  Sum of atomic charges =     0.000000

 -----------------------------------------------------------------
                    Cartesian Multipole Moments
 -----------------------------------------------------------------
    Charge (ESU x 10^10)
                 0.0000
    Dipole Moment (Debye)
         X       1.6966      Y      -0.3250      Z      -1.8915
       Tot       2.5616
    Quadrupole Moments (Debye-Ang)
        XX    -131.2269     XY       0.5428     YY    -146.2616
        XZ      -6.4600     YZ      -0.5688     ZZ    -144.3763
    Octopole Moments (Debye-Ang^2)
       XXX       4.2802    XXY     -17.9213    XYY      -9.5527
       YYY     -30.1047    XXZ     -69.1138    XYZ      -0.6567
       YYZ     -30.3750    XZZ      10.6213    YZZ      -6.1338
       ZZZ     -93.4385
    Hexadecapole Moments (Debye-Ang^3)
      XXXX   -3737.9855   XXXY      49.3147   XXYY    -911.2501
      XYYY      51.3730   YYYY   -1577.7737   XXXZ     723.1480
      XXYZ     -41.3300   XYYZ     280.6000   YYYZ    -153.0550
      XXZZ   -1134.9510   XYZZ      38.6863   YYZZ    -813.5592
      XZZZ     833.2796   YZZZ    -125.9438   ZZZZ   -3302.4481
 -----------------------------------------------------------------
Archival summary:
1\1\november\OPT\ProcedureUnspecified\BasisUnspecified\l6124\taweetha\SatJan1108:15:032020SatJan1108:15:032020\0\\#,OPT,ProcedureUnspecified,BasisUnspecified,\\0,1\Cl\C,1,1.74314\C,2,1.40244,1,118.601\C,3,1.39828,2,117.492,1,-179.999,0\C,4,1.38706,3,121.998,2,-0.0991145,0\H,5,1.08054,4,120.535,3,-179.966,0\C,5,1.3886,4,119.418,3,0.0358856,0\C,7,1.40001,5,120.776,4,0.0620373,0\C,3,1.49021,2,121.358,1,0.197333,0\C,9,1.40118,3,121.64,2,-90.9307,0\C,10,1.39043,9,122.093,3,-179.165,0\H,11,1.08192,10,119.688,9,179.862,0\C,11,1.39078,10,119.227,9,-0.00860013,0\H,13,1.08354,11,119.73,10,179.927,0\C,13,1.39076,11,120.501,10,-0.045626,0\H,15,1.08186,13,121.139,11,179.983,0\C,15,1.39025,13,119.158,11,0.0998556,0\Cl,8,1.73621,7,120.534,5,-179.982,0\Cl,7,1.74439,5,118.08,4,-179.964,0\Cl,4,1.75108,3,120.015,2,179.836,0\Cl,10,1.75473,9,119.576,3,0.813559,0\Cl,17,1.75521,15,118.31,13,179.784,0\\\@

 Total job time:  20497.02s(wall), 20495.45s(cpu) 
 Sat Jan 11 08:15:03 2020

        *************************************************************
        *                                                           *
        *  Thank you very much for using Q-Chem.  Have a nice day.  *
        *                                                           *
        *************************************************************


 
User input: 2 of 2 
 
                  Welcome to Q-Chem
     A Quantum Leap Into The Future Of Chemistry


 Q-Chem 5.2 (devel), Q-Chem, Inc., Pleasanton, CA (2019)

 Yihan Shao,  Zhengting Gan,  E. Epifanovsky,  A. T. B. Gilbert,  M. Wormit,  
 J. Kussmann,  A. W. Lange,  A. Behn,  Jia Deng,  Xintian Feng,  D. Ghosh,  
 M. Goldey,  P. R. Horn,  L. D. Jacobson,  I. Kaliman,  T. Kus,  A. Landau,  
 Jie Liu,  E. I. Proynov,  R. M. Richard,  R. P. Steele,  E. J. Sundstrom,  
 H. L. Woodcock III,  P. M. Zimmerman,  D. Zuev,  B. Albrecht,  E. Alguire,  
 S. A. Baeppler,  D. Barton,  Z. Benda,  Y. A. Bernard,  E. J. Berquist,  
 K. B. Bravaya,  H. Burton,  D. Casanova,  Chun-Min Chang,  Yunqing Chen,  
 A. Chien,  K. D. Closser,  M. P. Coons,  S. Coriani,  S. Dasgupta,  
 A. L. Dempwolff,  M. Diedenhofen,  Hainam Do,  R. G. Edgar,  Po-Tung Fang,  
 S. Faraji,  S. Fatehi,  Qingguo Feng,  K. D. Fenk,  J. Fosso-Tande,  
 J. Gayvert,  Qinghui Ge,  A. Ghysels,  G. Gidofalvi,  J. Gomes,  
 J. Gonthier,  A. Gunina,  D. Hait,  M. W. D. Hanson-Heine,  
 P. H. P. Harbach,  A. W. Hauser,  M. F. Herbst,  J. E. Herr,  
 E. G. Hohenstein,  Z. C. Holden,  Kerwin Hui,  B. C. Huynh,  T.-C. Jagau,  
 Hyunjun Ji,  B. Kaduk,  K. Khistyaev,  Jaehoon Kim,  P. Klunzinger,  K. Koh,  
 D. Kosenkov,  L. Koulias,  T. Kowalczyk,  C. M. Krauter,  A. Kunitsa,  
 Ka Un Lao,  A. Laurent,  K. V. Lawler,  Joonho Lee,  D. Lefrancois,  
 S. Lehtola,  D. S. Levine,  Yi-Pei Li,  You-Sheng Lin,  Fenglai Liu,  
 E. Livshits,  A. Luenser,  P. Manohar,  E. Mansoor,  S. F. Manzer,  
 Shan-Ping Mao,  Yuezhi Mao,  N. Mardirossian,  A. V. Marenich,  
 T. Markovich,  L. A. Martinez-Martinez,  S. A. Maurer,  N. J. Mayhall,  
 S. C. McKenzie,  J.-M. Mewes,  P. Morgante,  A. F. Morrison,  
 J. W. Mullinax,  K. Nanda,  T. S. Nguyen-Beck,  R. Olivares-Amaya,  
 J. A. Parkhill,  Zheng Pei,  T. M. Perrine,  F. Plasser,  P. Pokhilko,  
 S. Prager,  A. Prociuk,  E. Ramos,  D. R. Rehn,  F. Rob,  M. Scheurer,  
 M. Schneider,  N. Sergueev,  S. M. Sharada,  S. Sharma,  D. W. Small,  
 T. Stauch,  T. Stein,  Yu-Chuan Su,  A. J. W. Thom,  A. Tkatchenko,  
 T. Tsuchimochi,  N. M. Tubman,  L. Vogt,  M. L. Vidal,  O. Vydrov,  
 M. A. Watson,  J. Wenzel,  M. de Wergifosse,  T. A. Wesolowski,  A. White,  
 J. Witte,  A. Yamada,  Jun Yang,  K. Yao,  S. Yeganeh,  S. R. Yost,  
 Zhi-Qiang You,  A. Zech,  Igor Ying Zhang,  Xing Zhang,  Yan Zhao,  
 Ying Zhu,  B. R. Brooks,  G. K. L. Chan,  C. J. Cramer,  M. S. Gordon,  
 W. J. Hehre,  A. Klamt,  M. W. Schmidt,  C. D. Sherrill,  D. G. Truhlar,  
 A. Aspuru-Guzik,  R. Baer,  A. T. Bell,  N. A. Besley,  Jeng-Da Chai,  
 A. E. DePrince, III,  R. A. DiStasio Jr.,  A. Dreuw,  B. D. Dunietz,  
 T. R. Furlani,  Chao-Ping Hsu,  Yousung Jung,  Jing Kong,  D. S. Lambrecht,  
 WanZhen Liang,  C. Ochsenfeld,  V. A. Rassolov,  L. V. Slipchenko,  
 J. E. Subotnik,  T. Van Voorhis,  J. M. Herbert,  A. I. Krylov,  
 P. M. W. Gill,  M. Head-Gordon

 Contributors to earlier versions of Q-Chem not listed above: 
 R. D. Adamson,  B. Austin,  J. Baker,  G. J. O. Beran,  K. Brandhorst,  
 S. T. Brown,  E. F. C. Byrd,  A. K. Chakraborty,  C.-L. Cheng,  
 Siu Hung Chien,  D. M. Chipman,  D. L. Crittenden,  H. Dachsel,  
 R. J. Doerksen,  A. D. Dutoi,  L. Fusti-Molnar,  W. A. Goddard III,  
 A. Golubeva-Zadorozhnaya,  S. R. Gwaltney,  G. Hawkins,  A. Heyden,  
 S. Hirata,  G. Kedziora,  F. J. Keil,  C. Kelley,  Jihan Kim,  R. A. King,  
 R. Z. Khaliullin,  P. P. Korambath,  W. Kurlancheek,  A. M. Lee,  M. S. Lee,  
 S. V. Levchenko,  Ching Yeh Lin,  D. Liotard,  R. C. Lochan,  I. Lotan,  
 P. E. Maslen,  N. Nair,  D. P. O'Neill,  D. Neuhauser,  E. Neuscamman,  
 C. M. Oana,  R. Olson,  B. Peters,  R. Peverati,  P. A. Pieniazek,  
 Y. M. Rhee,  J. Ritchie,  M. A. Rohrdanz,  E. Rosta,  N. J. Russ,  
 H. F. Schaefer III,  N. E. Schultz,  N. Shenvi,  A. C. Simmonett,  A. Sodt,  
 D. Stuck,  K. S. Thanthiriwatte,  V. Vanovschi,  Tao Wang,  A. Warshel,  
 C. F. Williams,  Q. Wu,  X. Xu,  W. Zhang

 Please cite Q-Chem as follows:
 Y. Shao et al., Mol. Phys. 113, 184-215 (2015)
 DOI: 10.1080/00268976.2014.952696

 Q-Chem 5.2.1 for Intel X86 EM64T Linux

 Parts of Q-Chem use Armadillo 8.300.2 (Tropical Shenanigans).
 http://arma.sourceforge.net/

 Q-Chem begins on Sat Jan 11 08:15:03 2020  

Host: 
0

     Scratch files written to /scratch/taweetham/qchem3183//
NAlpha2: 178
NElect   178
Mult     1
The previous job contains 0 fragments, simply inherited here

 Q-Chem warning in module libgen/rem_setup.C, line 2168:

 Setting Thresh to 1e-14


Checking the input file for inconsistencies... 	...done.

--------------------------------------------------------------
User input:
--------------------------------------------------------------

$MOLECULE
READ
$END

$REM
   JOB_TYPE 	FREQUENCY
   BASIS 	6-311++G**
   METHOD	B3LYP
   SCF_GUESS_ALWAYS     TRUE
   S2THRESH     15
   THRESH       15
   MEM_TOTAL    10000
$END

--------------------------------------------------------------
 ----------------------------------------------------------------
             Standard Nuclear Orientation (Angstroms)
    I     Atom           X                Y                Z
 ----------------------------------------------------------------
    1      C       0.1095665607    -0.2146334715     0.0008594258
    2      C      -0.8179070803     0.8370463235    -0.0238103120
    3      Cl     -0.2217725999     2.4746679417    -0.0605252417
    4      C      -2.2004909802     0.6019033393    -0.0182254124
    5      Cl     -3.3292323758     1.9208236663    -0.0469479023
    6      C      -2.6543273984    -0.7221252430     0.0134300462
    7      Cl     -4.3591342703    -1.0914875823     0.0238876339
    8      C      -1.7560352220    -1.7807663813     0.0368810595
    9      H      -2.1192890772    -2.7981492487     0.0601822870
   10      C      -0.3939607104    -1.5187798186     0.0300501000
   11      Cl      0.7051457134    -2.8816731678     0.0575976404
   12      C       1.5769354159     0.0453022587     0.0005590916
   13      C       2.2936002376     0.1987683274     1.1951904011
   14      Cl      1.4477725069     0.1009503991     2.7300388659
   15      C       3.6650765146     0.4258702103     1.2114913346
   16      H       4.1786187155     0.5382692250     2.1570441383
   17      C       4.3536808541     0.5020641059     0.0055718909
   18      H       5.4230636240     0.6766590439     0.0067914527
   19      C       3.6801866523     0.3552682833    -1.2023667853
   20      H       4.2066400902     0.4114602258    -2.1458907442
   21      C       2.3081598456     0.1300588146    -1.1916773439
   22      Cl      1.4821656440    -0.0519930061    -2.7291008850
 ----------------------------------------------------------------
 Molecular Point Group                 C1    NOp =  1
 Largest Abelian Subgroup              C1    NOp =  1
 Nuclear Repulsion Energy =        2118.89996753 hartrees
 There are       89 alpha and       89 beta electrons
 Requested basis set is 6-311++G(d,p)
 There are 170 shells and 472 basis functions

 Total QAlloc Memory Limit  10000 MB
 Mega-Array Size       188 MB
 MEM_STATIC part       192 MB
 A cutoff of  1.0D-15 yielded  11138 shell pairs
 There are     93880 function pairs (    101036 Cartesian)
 Smallest overlap matrix eigenvalue = 1.02E-07
 Linear dependence detected in AO basis
 Number of orthogonalized atomic orbitals = 467
 Maximum deviation from orthogonality = 3.274E-10
 Guess from superposition of atomic densities
 Warning:  Energy on first SCF cycle will be non-variational
 SAD guess density has 178.000000 electrons

 -----------------------------------------------------------------------
  General SCF calculation program by
  Eric Jon Sundstrom, Paul Horn, Yuezhi Mao, Dmitri Zuev, Alec White,
  David Stuck, Shaama M.S., Shane Yost, Joonho Lee, David Small,
  Daniel Levine, Susi Lehtola, Hugh Burton, Evgeny Epifanovsky,
  Bang C. Huynh
 -----------------------------------------------------------------------
 Exchange:     0.2000 Hartree-Fock + 0.0800 Slater + 0.7200 B88
 Correlation:  0.1900 VWN1RPA + 0.8100 LYP
 Using SG-1 standard quadrature grid
 A restricted SCF calculation will be
 performed using DIIS
 SCF converges when DIIS error is below 1.0e-08
 ---------------------------------------
  Cycle       Energy         DIIS error
 ---------------------------------------
    1   -3225.3518664198      2.82e-02  
    2   -3220.9973538226      2.19e-03  
    3   -3220.9133504426      2.70e-03  
    4   -3221.1244927915      4.95e-04  
    5   -3221.1301466921      2.48e-04  
    6   -3221.1317011090      9.57e-05  
    7   -3221.1319353737      2.29e-05  
    8   -3221.1319461834      1.10e-05  
    9   -3221.1319494060      3.21e-06  
   10   -3221.1319496803      1.06e-06  
   11   -3221.1319497096      2.76e-07  
   12   -3221.1319497112      8.79e-08  
   13   -3221.1319497114      2.99e-08  
   14   -3221.1319497116      1.21e-08  
   15   -3221.1319497115      3.30e-09  Convergence criterion met
 ---------------------------------------
 SCF time:   CPU 801.44s  wall 801.00s 
 SCF   energy in the final basis set =    -3221.1319497115
 Total energy in the final basis set =    -3221.1319497115

 --------------------------------------------------------------

                    Orbital Energies (a.u.)
 --------------------------------------------------------------

 Alpha MOs
 -- Occupied --
********-101.5767-101.5762-101.5747-101.5702-101.5701 -10.2790 -10.2768
-10.2760 -10.2721 -10.2656 -10.2656 -10.2379 -10.2324 -10.2204 -10.2114
-10.2085 -10.2085  -9.4923  -9.4914  -9.4910  -9.4894  -9.4849  -9.4848
 -7.2570  -7.2565  -7.2558  -7.2542  -7.2496  -7.2495  -7.2471  -7.2465
 -7.2462  -7.2458  -7.2452  -7.2450  -7.2442  -7.2435  -7.2398  -7.2397
 -7.2392  -7.2391  -0.9600  -0.9325  -0.9071  -0.9021  -0.8920  -0.8710
 -0.8459  -0.8366  -0.8045  -0.7568  -0.7555  -0.7437  -0.6611  -0.6376
 -0.6272  -0.6168  -0.5559  -0.5471  -0.5246  -0.5178  -0.4941  -0.4816
 -0.4683  -0.4652  -0.4576  -0.4557  -0.4374  -0.4326  -0.4161  -0.4028
 -0.4001  -0.3969  -0.3863  -0.3772  -0.3549  -0.3544  -0.3439  -0.3404
 -0.3375  -0.3371  -0.3318  -0.3249  -0.3200  -0.2802  -0.2760  -0.2683
 -0.2658
 -- Virtual --
 -0.0594  -0.0563  -0.0514  -0.0455  -0.0449  -0.0197  -0.0093   0.0017
  0.0045   0.0099   0.0123   0.0162   0.0230   0.0280   0.0309   0.0431
  0.0480   0.0481   0.0518   0.0629   0.0630   0.0636   0.0716   0.0777
  0.0816   0.0835   0.0859   0.0922   0.0936   0.0993   0.1026   0.1041
  0.1059   0.1081   0.1106   0.1171   0.1196   0.1214   0.1244   0.1272
  0.1283   0.1306   0.1317   0.1363   0.1381   0.1459   0.1493   0.1498
  0.1530   0.1632   0.1660   0.1678   0.1694   0.1723   0.1735   0.1759
  0.1844   0.1908   0.2016   0.2023   0.2025   0.2060   0.2076   0.2158
  0.2298   0.2309   0.2340   0.2341   0.2371   0.2400   0.2428   0.2464
  0.2490   0.2532   0.2608   0.2636   0.2656   0.2690   0.2718   0.2779
  0.2797   0.2815   0.2868   0.2945   0.2953   0.2989   0.3010   0.3042
  0.3045   0.3150   0.3210   0.3271   0.3429   0.3457   0.3485   0.3784
  0.3947   0.4097   0.4183   0.4344   0.4429   0.4490   0.4534   0.4555
  0.4595   0.4687   0.4696   0.4798   0.4885   0.4974   0.5011   0.5050
  0.5084   0.5111   0.5163   0.5230   0.5295   0.5441   0.5441   0.5563
  0.5650   0.5725   0.5746   0.5777   0.5884   0.5895   0.5954   0.6056
  0.6091   0.6137   0.6245   0.6319   0.6324   0.6393   0.6421   0.6499
  0.6609   0.6624   0.6810   0.6828   0.6836   0.6919   0.7063   0.7137
  0.7201   0.7434   0.7780   0.7837   0.8113   0.8144   0.8201   0.8245
  0.8294   0.8351   0.8426   0.8433   0.8443   0.8460   0.8520   0.8524
  0.8565   0.8602   0.8637   0.8703   0.8709   0.8793   0.8840   0.8912
  0.8998   0.9016   0.9044   0.9165   0.9197   0.9284   0.9400   0.9490
  0.9512   0.9591   0.9629   0.9638   0.9737   0.9784   0.9787   0.9808
  0.9907   0.9994   1.0088   1.0154   1.0270   1.0373   1.0402   1.0581
  1.0648   1.0678   1.0828   1.1194   1.1441   1.1621   1.1943   1.2114
  1.2158   1.2267   1.2287   1.2415   1.2445   1.2761   1.2879   1.2946
  1.2993   1.3066   1.3103   1.3233   1.3271   1.3545   1.3764   1.3861
  1.4291   1.4549   1.4772   1.4794   1.4883   1.5094   1.5537   1.5615
  1.5634   1.5804   1.5845   1.5995   1.6230   1.6469   1.6603   1.6778
  1.7068   1.7411   1.7507   1.7709   1.7779   1.7976   1.8193   1.8218
  1.8376   1.8441   1.8493   1.8806   1.8876   1.9205   1.9254   1.9478
  1.9541   1.9653   1.9799   1.9926   2.0282   2.0294   2.0543   2.0573
  2.1237   2.1772   2.1825   2.2096   2.2302   2.2433   2.2485   2.2502
  2.2731   2.2764   2.3072   2.3117   2.3214   2.3263   2.3509   2.3591
  2.3852   2.4122   2.4242   2.4326   2.4378   2.4597   2.4749   2.4915
  2.5060   2.5105   2.5273   2.5423   2.5608   2.5642   2.5704   2.6080
  2.6621   2.6729   2.6743   2.6913   2.7021   2.7135   2.7143   2.7327
  2.7531   2.7590   2.7712   2.7741   2.7747   2.8080   2.8229   2.8231
  2.8325   2.8859   2.9630   2.9712   3.0669   3.0929   3.0979   3.1164
  3.1322   3.1455   3.1867   3.2208   3.2258   3.2409   3.2739   3.3400
  3.3892   3.4002   3.5043   3.5564   3.6290   3.6959   3.7087   3.7547
  3.8955   3.9739   4.0121   4.0432   4.0919   4.3449   4.8052   4.8113
  9.7600   9.7959   9.8062   9.8125   9.8650   9.8744  23.3473  23.5320
 23.8187  23.8446  23.8558  23.9135  23.9441  23.9624  24.0443  24.0681
 24.0992  24.1465  25.7719  25.7913  25.8546  25.9466  25.9544  26.0073
 26.1026  26.1462  26.2406  26.3255  26.3414  26.3981  26.5132  26.6709
 26.6788  26.6913  26.8355  27.1326 215.7520 215.7923 215.8048 215.8124
215.8821 215.8857
 --------------------------------------------------------------

          Ground-State Mulliken Net Atomic Charges

     Atom                 Charge (a.u.)
  ----------------------------------------
      1 C                    -0.210060
      2 C                    -1.440529
      3 Cl                    0.571427
      4 C                     0.758334
      5 Cl                    0.602505
      6 C                    -0.198077
      7 Cl                    0.572113
      8 C                    -0.521033
      9 H                     0.235395
     10 C                    -0.740679
     11 Cl                    0.434192
     12 C                    -0.141616
     13 C                    -0.475214
     14 Cl                    0.456631
     15 C                    -0.001367
     16 H                     0.209494
     17 C                    -0.464903
     18 H                     0.175070
     19 C                    -0.005771
     20 H                     0.209474
     21 C                    -0.482160
     22 Cl                    0.456776
  ----------------------------------------
  Sum of atomic charges =     0.000000

 -----------------------------------------------------------------
                    Cartesian Multipole Moments
 -----------------------------------------------------------------
    Charge (ESU x 10^10)
                 0.0000
    Dipole Moment (Debye)
         X       2.5399      Y      -0.3699      Z       0.0199
       Tot       2.5668
    Quadrupole Moments (Debye-Ang)
        XX    -129.9716     XY       5.1366     YY    -144.9694
        XZ      -0.0470     YZ       0.0065     ZZ    -146.1676
    Octopole Moments (Debye-Ang^2)
       XXX      72.3849    XXY      11.3171    XYY     -19.1806
       YYY      -0.2142    XXZ       0.0517    XYZ       0.5495
       YYZ       0.1182    XZZ      -1.6636    YZZ       3.0103
       ZZZ      -0.2070
    Hexadecapole Moments (Debye-Ang^3)
      XXXX   -4997.6533   XXXY      48.9698   XXYY   -1220.6933
      XYYY     -26.7820   YYYY   -1852.7535   XXXZ      -0.7181
      XXYZ       1.2995   XYYZ       0.5540   YYYZ      -2.5872
      XXZZ   -1134.0503   XYZZ       0.3220   YYZZ    -588.6699
      XZZZ      -0.0413   YZZZ       2.0401   ZZZZ   -1495.5459
 -----------------------------------------------------------------
 Calculating MO derivatives via CPSCF
    1     0    69    0.0179558  
    2     0    69    0.0058021  
    3     0    69    0.0005481  
    4     3    66    0.0000481  
    5    60     9    0.0000033  
    6    69     0    0.0000002  Converged
 Time for AOints: 1272.9 s (CPU) 1272.9 s (wall)
 ------------------------------------------------------------------------------
                     AOints        : Timing summary (seconds)
 ------------------------------------------------------------------------------
     job step          cpu (% of tot)      sys (% of tot)     wall (% of tot)
 ------------------------------------------------------------------------------
  AOints            0.1273E+04 ( 9.8)   0.8000E-05 ( 2.5)   0.1273E+04 ( 9.8)
 ------------------------------------------------------------------------------
   Grand Totals     0.1305E+05          0.3240E-03          0.1305E+05
 ------------------------------------------------------------------------------
 Polarizability Matrix (a.u.)
            1           2           3
    1-275.0962008  -3.0326173   0.1786866
    2  -3.0326173-191.7067159  -0.1192031
    3   0.1786866  -0.1192031-177.9962472
 Calculating analytic Hessian of the SCF energy

 Direct stationary perturbation theory relativistic correction:

 rels  =       4.761433588643
 relv  =     -18.455855343258
 rel2e =       5.150262834614
 E_rel =      -8.544158920001

 Hessian of the SCF Energy
            1           2           3           4           5           6
    1   0.6406440   0.0106931   0.0006770  -0.1975461   0.1225862  -0.0028470
    2   0.0106931   0.6142768  -0.0094144   0.0606091  -0.1987029   0.0032265
    3   0.0006770  -0.0094144   0.1693431  -0.0014322   0.0032087  -0.0574123
    4  -0.1975461   0.0606091  -0.0014322   0.5956940  -0.0344496   0.0009673
    5   0.1225862  -0.1987029   0.0032087  -0.0344496   0.5039785  -0.0087619
    6  -0.0028470   0.0032265  -0.0574123   0.0009673  -0.0087619   0.1156925
    7   0.0067090   0.0086570  -0.0002201  -0.0516400  -0.0359164   0.0007376
    8  -0.0112659  -0.0435009   0.0010943  -0.0392793  -0.1420781   0.0026507
    9   0.0002483   0.0010535   0.0043431   0.0007404   0.0025977  -0.0222726
   10  -0.0384555   0.0623532  -0.0014240  -0.2856810  -0.0623375   0.0014375
   11   0.0105267   0.0473949  -0.0009044   0.0010826  -0.1010613   0.0010679
   12  -0.0002395  -0.0009751   0.0047501   0.0000720   0.0010715  -0.0545684
   13  -0.0018620  -0.0046719   0.0001022  -0.0273943   0.0307818  -0.0006662
   14  -0.0012123   0.0013667   0.0000532   0.0096065  -0.0096061   0.0002554
   15   0.0000251   0.0000496   0.0036268  -0.0002171   0.0002596   0.0024740
   16  -0.0006278   0.0123482  -0.0002787  -0.0066809  -0.0309947   0.0006877
   17   0.0111593  -0.0675376   0.0015490  -0.0912253   0.0120718  -0.0001186
   18  -0.0002689   0.0015332  -0.0004460   0.0021087  -0.0001407   0.0031978
   19  -0.0019216  -0.0014212   0.0000518   0.0027928  -0.0011407   0.0000215
   20  -0.0004419   0.0010907  -0.0000420   0.0030248  -0.0035647   0.0001682
   21   0.0000089  -0.0000475  -0.0009099  -0.0000862   0.0001750   0.0037693
   22  -0.0059247  -0.0782883   0.0018408  -0.0611265   0.0209103  -0.0004116
   23  -0.0328390   0.0123225  -0.0001549   0.0205647  -0.0067089   0.0001522
   24   0.0007404  -0.0001471   0.0066812  -0.0004558   0.0001476   0.0001490
   25  -0.0049823   0.0002465  -0.0000052  -0.0010111   0.0007275  -0.0000176
   26  -0.0001925   0.0013601   0.0000840   0.0005637   0.0003368  -0.0000327
   27   0.0000123   0.0000949   0.0050560   0.0000128  -0.0000390  -0.0009937
   28  -0.1396101  -0.0410055   0.0007389   0.0624789  -0.0070139   0.0000783
   29  -0.1021838  -0.2654213   0.0043596   0.0531990  -0.0604434   0.0014318
   30   0.0023010   0.0044737  -0.0595459  -0.0012938   0.0015178   0.0058458
   31   0.0004869   0.0045416  -0.0001052  -0.0011360  -0.0013494   0.0000511
   32   0.0266625  -0.0334663   0.0007974  -0.0050905  -0.0001162   0.0000689
   33  -0.0005764   0.0008436   0.0037747   0.0001346   0.0000806   0.0038797
   34  -0.2127518  -0.0247906   0.0002432  -0.0274605   0.0061246  -0.0001695
   35  -0.0234961  -0.0804236  -0.0001758   0.0213023   0.0096552  -0.0000599
   36   0.0000249  -0.0001904  -0.0767789  -0.0005255  -0.0000959   0.0037698
   37  -0.0216394  -0.0049809  -0.0264213  -0.0004328  -0.0030689   0.0001066
   38  -0.0048830   0.0025288  -0.0044568   0.0003648  -0.0013523  -0.0011365
   39  -0.0107460  -0.0017088   0.0051639   0.0030092   0.0011719  -0.0009540
   40  -0.0020898   0.0000456  -0.0027636   0.0003263   0.0000235  -0.0013859
   41   0.0002067  -0.0022816  -0.0004272   0.0006585  -0.0001271   0.0003299
   42   0.0024320   0.0004785  -0.0016022  -0.0010158  -0.0008458  -0.0009420
   43   0.0015896  -0.0007785  -0.0021066  -0.0003599  -0.0004326   0.0000315
   44  -0.0008405   0.0057844  -0.0006523  -0.0009174  -0.0005715   0.0000349
   45  -0.0019609  -0.0004977  -0.0045099  -0.0000520  -0.0009564   0.0000633
   46  -0.0001886  -0.0000941  -0.0012444  -0.0001094  -0.0003429   0.0000055
   47  -0.0000591   0.0002473  -0.0002015  -0.0000952   0.0000788   0.0000572
   48   0.0001831   0.0000257   0.0002409   0.0000058  -0.0000296   0.0000273
   49   0.0007748   0.0002679   0.0000093  -0.0001186  -0.0002598  -0.0000002
   50   0.0003084  -0.0011032  -0.0000104   0.0001095   0.0000688  -0.0000051
   51   0.0000011   0.0000143  -0.0013361  -0.0000093  -0.0000074   0.0000686
   52  -0.0000665   0.0000916  -0.0000039  -0.0000030  -0.0000586   0.0000016
   53   0.0001010  -0.0005914   0.0000223   0.0000979   0.0000573  -0.0000014
   54  -0.0000036   0.0000217   0.0001045  -0.0000033  -0.0000030  -0.0000105
   55   0.0015550  -0.0006775   0.0022231  -0.0003508  -0.0004320  -0.0000060
   56  -0.0007136   0.0058235   0.0000448  -0.0009249  -0.0005056   0.0000011
   57   0.0020761  -0.0001270  -0.0044940   0.0001180   0.0009906   0.0000199
   58  -0.0001961  -0.0000197   0.0012455  -0.0001122  -0.0003423   0.0000078
   59  -0.0000753   0.0002594   0.0001951  -0.0000964   0.0000744  -0.0000576
   60  -0.0001844  -0.0000287   0.0002466  -0.0000004   0.0000205   0.0000274
   61  -0.0219398  -0.0033706   0.0262554  -0.0004513  -0.0030758   0.0000297
   62  -0.0041084   0.0028830   0.0045634   0.0001574  -0.0013713   0.0011099
   63   0.0106266   0.0017622   0.0051698  -0.0030276  -0.0011464  -0.0009599
   64  -0.0019542   0.0002482   0.0026163   0.0003278   0.0000725   0.0013385
   65   0.0000696  -0.0023067   0.0004669   0.0007362  -0.0001137  -0.0003806
   66  -0.0025314  -0.0004415  -0.0014645   0.0009522   0.0007859  -0.0008714
            7           8           9          10          11          12
    1   0.0067090  -0.0112659   0.0002483  -0.0384555   0.0105267  -0.0002395
    2   0.0086570  -0.0435009   0.0010535   0.0623532   0.0473949  -0.0009751
    3  -0.0002201   0.0010943   0.0043431  -0.0014240  -0.0009044   0.0047501
    4  -0.0516400  -0.0392793   0.0007404  -0.2856810   0.0010826   0.0000720
    5  -0.0359164  -0.1420781   0.0025977  -0.0623375  -0.1010613   0.0010715
    6   0.0007376   0.0026507  -0.0222726   0.0014375   0.0010679  -0.0545684
    7   0.0719099   0.0565159  -0.0011159  -0.0128398  -0.0327843   0.0007365
    8   0.0565159   0.2088801  -0.0044842  -0.0106141  -0.0255763   0.0006487
    9  -0.0011159  -0.0044842   0.0106778   0.0002743   0.0006665   0.0033363
   10  -0.0128398  -0.0106141   0.0002743   0.5619619   0.0402706  -0.0013464
   11  -0.0327843  -0.0255763   0.0006665   0.0402706   0.5586004  -0.0106808
   12   0.0007365   0.0006487   0.0033363  -0.0013464  -0.0106808   0.1030949
   13  -0.0073302   0.0018177  -0.0000328  -0.0920975   0.0631218  -0.0012388
   14  -0.0057576   0.0032230  -0.0000744   0.0629126  -0.1132783   0.0022649
   15   0.0001349  -0.0000867  -0.0008286  -0.0011888   0.0022462  -0.0198201
   16  -0.0032082  -0.0002977   0.0000177  -0.1164846  -0.0922852   0.0022357
   17   0.0038615   0.0035611  -0.0000159  -0.0287124  -0.2767639   0.0052002
   18  -0.0000950   0.0000041   0.0037581   0.0006989   0.0051541  -0.0539243
   19  -0.0009304  -0.0008170   0.0000172  -0.0298675  -0.0060590   0.0001855
   20  -0.0014333  -0.0005939   0.0000156  -0.0291866  -0.0062081   0.0002385
   21   0.0000367   0.0000176   0.0000780   0.0007292   0.0002254   0.0028965
   22   0.0006070  -0.0011952   0.0000019   0.0565267   0.0471338  -0.0011132
   23  -0.0011787  -0.0023277   0.0000331  -0.0036769  -0.0486731   0.0012378
   24   0.0000313   0.0000323  -0.0009327   0.0000528   0.0012365   0.0056149
   25   0.0000867  -0.0000383   0.0000009  -0.0021854   0.0020192  -0.0000362
   26   0.0000061   0.0000845  -0.0000036   0.0029026  -0.0007848   0.0001278
   27  -0.0000016  -0.0000077  -0.0000799  -0.0000803   0.0001180   0.0050187
   28  -0.0021281   0.0048140  -0.0001039  -0.0425875  -0.0367983   0.0008518
   29   0.0013728   0.0028185   0.0000471  -0.0358392  -0.0310632   0.0006925
   30  -0.0000350   0.0000470   0.0039896   0.0008554   0.0006986  -0.0012692
   31   0.0003088   0.0003103  -0.0000063   0.0012901   0.0014014  -0.0000389
   32   0.0004507  -0.0020182   0.0000517   0.0005090   0.0002547  -0.0000166
   33  -0.0000099   0.0000429   0.0001137  -0.0000305  -0.0000286  -0.0006058
   34  -0.0021792  -0.0026484   0.0000367   0.0005142   0.0030127  -0.0000856
   35   0.0034205  -0.0020166   0.0000287   0.0019220  -0.0026327   0.0001828
   36  -0.0000992  -0.0000098  -0.0024464  -0.0000302   0.0001762   0.0054214
   37  -0.0000471   0.0013378  -0.0008321  -0.0005118  -0.0001149   0.0007639
   38   0.0015643  -0.0004846   0.0006239  -0.0000959  -0.0001324  -0.0000215
   39   0.0000605  -0.0006465  -0.0001276   0.0001791  -0.0001193  -0.0001893
   40  -0.0000671  -0.0002171  -0.0000387   0.0004469  -0.0001252   0.0002041
   41  -0.0000125   0.0002348   0.0000796  -0.0001283  -0.0001811  -0.0000753
   42   0.0001457   0.0001070   0.0003269   0.0001628   0.0000913   0.0000058
   43   0.0004626  -0.0000054   0.0002430   0.0000184  -0.0000899   0.0000380
   44   0.0000067   0.0000186  -0.0000221  -0.0000018   0.0002346   0.0000457
   45   0.0001585   0.0004007  -0.0001898  -0.0000189  -0.0001361   0.0002284
   46   0.0000420   0.0001386  -0.0000342  -0.0000132  -0.0000266   0.0000570
   47   0.0000089  -0.0000948  -0.0000186  -0.0000256  -0.0000066   0.0000423
   48  -0.0000129   0.0000113   0.0000039  -0.0000108   0.0000048  -0.0000266
   49  -0.0001891   0.0001737  -0.0000059   0.0000225   0.0001349  -0.0000052
   50  -0.0002517   0.0001895   0.0000008   0.0000009  -0.0000472   0.0000183
   51   0.0000214  -0.0000118   0.0001896   0.0000010   0.0000027   0.0000247
   52  -0.0000040   0.0000209  -0.0000006   0.0000210  -0.0000286   0.0000007
   53   0.0000168  -0.0000352   0.0000012  -0.0000001  -0.0000214  -0.0000015
   54  -0.0000002   0.0000017   0.0000100  -0.0000000   0.0000009   0.0000115
   55   0.0004367   0.0000114  -0.0002384   0.0000196  -0.0000936  -0.0000321
   56  -0.0000239  -0.0000056   0.0000128   0.0000028   0.0002450  -0.0000602
   57  -0.0001646  -0.0003950  -0.0001762   0.0000174   0.0001253   0.0002283
   58   0.0000418   0.0001391   0.0000282  -0.0000133  -0.0000283  -0.0000564
   59   0.0000097  -0.0000933   0.0000224  -0.0000256  -0.0000083  -0.0000429
   60   0.0000124  -0.0000027   0.0000037   0.0000111  -0.0000059  -0.0000247
   61   0.0000047   0.0013251   0.0007920  -0.0004999  -0.0001280  -0.0007595
   62   0.0015208  -0.0004709  -0.0006057  -0.0000950  -0.0001154   0.0000244
   63  -0.0001730   0.0006802  -0.0001175  -0.0001620   0.0001228  -0.0002037
   64  -0.0000463  -0.0002259   0.0000080   0.0004137  -0.0001527  -0.0001930
   65  -0.0000536   0.0002864  -0.0000101  -0.0001339  -0.0001822   0.0000786
   66  -0.0001479  -0.0000944   0.0003407  -0.0001276  -0.0000644   0.0000003
           13          14          15          16          17          18
    1  -0.0018620  -0.0012123   0.0000251  -0.0006278   0.0111593  -0.0002689
    2  -0.0046719   0.0013667   0.0000496   0.0123482  -0.0675376   0.0015332
    3   0.0001022   0.0000532   0.0036268  -0.0002787   0.0015490  -0.0004460
    4  -0.0273943   0.0096065  -0.0002171  -0.0066809  -0.0912253   0.0021087
    5   0.0307818  -0.0096061   0.0002596  -0.0309947   0.0120718  -0.0001407
    6  -0.0006662   0.0002554   0.0024740   0.0006877  -0.0001186   0.0031978
    7  -0.0073302  -0.0057576   0.0001349  -0.0032082   0.0038615  -0.0000950
    8   0.0018177   0.0032230  -0.0000867  -0.0002977   0.0035611   0.0000041
    9  -0.0000328  -0.0000744  -0.0008286   0.0000177  -0.0000159   0.0037581
   10  -0.0920975   0.0629126  -0.0011888  -0.1164846  -0.0287124   0.0006989
   11   0.0631218  -0.1132783   0.0022462  -0.0922852  -0.2767639   0.0051541
   12  -0.0012388   0.0022649  -0.0198201   0.0022357   0.0052002  -0.0539243
   13   0.1313130  -0.0914622   0.0018420  -0.0040518   0.0062149  -0.0001340
   14  -0.0914622   0.1608150  -0.0035668   0.0286730  -0.0333919   0.0008066
   15   0.0018420  -0.0035668   0.0095562  -0.0006618   0.0008201   0.0025407
   16  -0.0040518   0.0286730  -0.0006618   0.5193833  -0.0352202   0.0004405
   17   0.0062149  -0.0333919   0.0008201  -0.0352202   0.6231052  -0.0116392
   18  -0.0001340   0.0008066   0.0025407   0.0004405  -0.0116392   0.1119789
   19   0.0020508   0.0001299  -0.0000133  -0.1572513  -0.0258197   0.0007404
   20  -0.0067175  -0.0056589   0.0001213  -0.0219386  -0.0443563   0.0004983
   21   0.0001463   0.0001011  -0.0008904   0.0006566   0.0005004  -0.0223171
   22   0.0008327  -0.0055887   0.0001414  -0.1891688   0.0721911  -0.0015815
   23  -0.0013962  -0.0020542   0.0001343   0.1384405  -0.2510383   0.0042677
   24   0.0000387   0.0001311   0.0036804  -0.0030954   0.0042411  -0.0567449
   25  -0.0001080   0.0014291  -0.0000346   0.0084260   0.0207346  -0.0004722
   26   0.0000490  -0.0006961   0.0000243  -0.0088902  -0.0173420   0.0004676
   27  -0.0000008   0.0000236   0.0003004   0.0001821   0.0004868   0.0028775
   28   0.0001231   0.0001024  -0.0000002  -0.0497555   0.0716679  -0.0015561
   29  -0.0001242   0.0005731  -0.0000284   0.0112039   0.0507491  -0.0010084
   30  -0.0000065  -0.0000163  -0.0005791  -0.0002240  -0.0010576   0.0055701
   31  -0.0007916   0.0011303  -0.0000247  -0.0007945  -0.0051348   0.0001236
   32   0.0010645  -0.0011677   0.0000190  -0.0014484   0.0018033   0.0000545
   33  -0.0000207   0.0000145  -0.0002833   0.0000295   0.0000750   0.0042374
   34  -0.0001335  -0.0003704   0.0000070  -0.0006636  -0.0000900   0.0000085
   35   0.0014721  -0.0003117   0.0000097   0.0003121  -0.0013437   0.0000028
   36  -0.0000287   0.0000096   0.0002570   0.0000035  -0.0000130  -0.0010653
   37  -0.0002373   0.0000866   0.0000654   0.0002965   0.0001001  -0.0002185
   38   0.0000043   0.0000593   0.0000904   0.0000425   0.0000720   0.0000574
   39   0.0007166  -0.0004083   0.0000200  -0.0003484  -0.0002213   0.0001910
   40   0.0000630   0.0000104  -0.0000199  -0.0000283   0.0000125   0.0001428
   41   0.0000427   0.0000103  -0.0000081  -0.0000170   0.0001484   0.0000393
   42  -0.0002491   0.0001500  -0.0000414   0.0000415   0.0000704   0.0000662
   43   0.0000041   0.0000505  -0.0000093   0.0000747   0.0000206   0.0000202
   44  -0.0001378   0.0000168   0.0000097   0.0000029   0.0000305  -0.0000126
   45  -0.0000596   0.0000608   0.0000101   0.0000238   0.0000530  -0.0000824
   46  -0.0000433   0.0000336   0.0000069   0.0000367   0.0000202  -0.0000227
   47   0.0000039  -0.0000032  -0.0000078   0.0000035   0.0000110  -0.0000090
   48  -0.0000084   0.0000025   0.0000014   0.0000186   0.0000036  -0.0000005
   49  -0.0001045   0.0000290   0.0000006   0.0000843   0.0000336   0.0000007
   50   0.0000422   0.0000316  -0.0000057   0.0000241  -0.0000501  -0.0000101
   51  -0.0000006  -0.0000008  -0.0000079  -0.0000008   0.0000026   0.0000076
   52  -0.0000166   0.0000185  -0.0000005   0.0000337   0.0000114  -0.0000002
   53   0.0000065  -0.0000142   0.0000008   0.0000031   0.0000185   0.0000004
   54  -0.0000004   0.0000005  -0.0000032  -0.0000001  -0.0000007  -0.0000133
   55   0.0000009   0.0000505   0.0000052   0.0000738   0.0000215  -0.0000225
   56  -0.0001386   0.0000149  -0.0000017   0.0000038   0.0000258   0.0000221
   57   0.0000665  -0.0000595   0.0000135  -0.0000213  -0.0000608  -0.0000809
   58  -0.0000435   0.0000333  -0.0000084   0.0000369   0.0000219   0.0000220
   59   0.0000041  -0.0000031   0.0000077   0.0000030   0.0000110   0.0000088
   60   0.0000076  -0.0000019   0.0000008  -0.0000185  -0.0000033  -0.0000002
   61  -0.0002329   0.0000807  -0.0000686   0.0002932   0.0001044   0.0002070
   62  -0.0000316   0.0000718  -0.0000924   0.0000495   0.0000851  -0.0000604
   63  -0.0007152   0.0004020   0.0000093   0.0003510   0.0002235   0.0001848
   64   0.0000610   0.0000143   0.0000187  -0.0000312   0.0000238  -0.0001409
   65   0.0000546   0.0000031   0.0000050  -0.0000200   0.0001400  -0.0000371
   66   0.0002422  -0.0001476  -0.0000366  -0.0000402  -0.0000953   0.0000647
           19          20          21          22          23          24
    1  -0.0019216  -0.0004419   0.0000089  -0.0059247  -0.0328390   0.0007404
    2  -0.0014212   0.0010907  -0.0000475  -0.0782883   0.0123225  -0.0001471
    3   0.0000518  -0.0000420  -0.0009099   0.0018408  -0.0001549   0.0066812
    4   0.0027928   0.0030248  -0.0000862  -0.0611265   0.0205647  -0.0004558
    5  -0.0011407  -0.0035647   0.0001750   0.0209103  -0.0067089   0.0001476
    6   0.0000215   0.0001682   0.0037693  -0.0004116   0.0001522   0.0001490
    7  -0.0009304  -0.0014333   0.0000367   0.0006070  -0.0011787   0.0000313
    8  -0.0008170  -0.0005939   0.0000176  -0.0011952  -0.0023277   0.0000323
    9   0.0000172   0.0000156   0.0000780   0.0000019   0.0000331  -0.0009327
   10  -0.0298675  -0.0291866   0.0007292   0.0565267  -0.0036769   0.0000528
   11  -0.0060590  -0.0062081   0.0002254   0.0471338  -0.0486731   0.0012365
   12   0.0001855   0.0002385   0.0028965  -0.0011132   0.0012378   0.0056149
   13   0.0020508  -0.0067175   0.0001463   0.0008327  -0.0013962   0.0000387
   14   0.0001299  -0.0056589   0.0001011  -0.0055887  -0.0020542   0.0001311
   15  -0.0000133   0.0001213  -0.0008904   0.0001414   0.0001343   0.0036804
   16  -0.1572513  -0.0219386   0.0006566  -0.1891688   0.1384405  -0.0030954
   17  -0.0258197  -0.0443563   0.0005004   0.0721911  -0.2510383   0.0042411
   18   0.0007404   0.0004983  -0.0223171  -0.0015815   0.0042677  -0.0567449
   19   0.2282305   0.0371029  -0.0010993  -0.0457876  -0.0055927   0.0001832
   20   0.0371029   0.0529693  -0.0009793   0.0174458   0.0069799  -0.0000761
   21  -0.0010993  -0.0009793   0.0112020  -0.0003476  -0.0000590   0.0045050
   22  -0.0457876   0.0174458  -0.0003476   0.6782369   0.0315425  -0.0011950
   23  -0.0055927   0.0069799  -0.0000590   0.0315425   0.7432372  -0.0141862
   24   0.0001832  -0.0000761   0.0045050  -0.0011950  -0.0141862   0.1196893
   25   0.0005154   0.0011399  -0.0000206  -0.0872905  -0.0936712   0.0022069
   26  -0.0009227   0.0014262  -0.0000764  -0.0932067  -0.3146015   0.0065522
   27   0.0000204  -0.0000897  -0.0027800   0.0022706   0.0065555  -0.0333296
   28   0.0040516   0.0005284  -0.0000161  -0.3182166  -0.0870260   0.0022386
   29   0.0039872  -0.0021517   0.0001476  -0.0218816  -0.1245276   0.0015843
   30  -0.0000862   0.0001515   0.0045730   0.0006257   0.0015493  -0.0592688
   31  -0.0016340   0.0005356  -0.0000108  -0.0300481   0.0361538  -0.0007439
   32   0.0006929  -0.0000586   0.0000013   0.0115846  -0.0078092   0.0002548
   33  -0.0000145   0.0000023   0.0000648  -0.0002009   0.0002300   0.0045969
   34   0.0010712   0.0002314  -0.0000048   0.0018158  -0.0007178  -0.0000145
   35   0.0000872   0.0001846  -0.0000063  -0.0010457  -0.0049633   0.0002294
   36  -0.0000074  -0.0000084  -0.0001549  -0.0000033   0.0002485   0.0054081
   37  -0.0004196  -0.0000913   0.0000239  -0.0005676  -0.0003533   0.0007897
   38  -0.0000688  -0.0000188  -0.0000142  -0.0000859  -0.0000381   0.0001492
   39   0.0006191   0.0001381  -0.0000336   0.0003916   0.0009986  -0.0003305
   40  -0.0000654  -0.0000187  -0.0000110   0.0003319   0.0002806   0.0000528
   41  -0.0000191  -0.0000020   0.0000007   0.0002798  -0.0000627   0.0000591
   42  -0.0002453  -0.0000517   0.0000089   0.0000939  -0.0003519   0.0000470
   43  -0.0000817  -0.0000150  -0.0000070   0.0000212  -0.0000632   0.0000403
   44   0.0000095   0.0000043   0.0000077  -0.0000157   0.0002671  -0.0000491
   45  -0.0002129  -0.0000485   0.0000089  -0.0000397  -0.0000322   0.0002570
   46  -0.0000727  -0.0000151   0.0000004  -0.0000340  -0.0000480   0.0000779
   47  -0.0000116  -0.0000077   0.0000009   0.0000157  -0.0000252  -0.0000069
   48   0.0000000   0.0000007  -0.0000004  -0.0000138  -0.0000184  -0.0000196
   49  -0.0000137  -0.0000031   0.0000004   0.0000220  -0.0002142   0.0000032
   50  -0.0000416  -0.0000035   0.0000008   0.0000165  -0.0000405  -0.0000016
   51   0.0000016   0.0000001  -0.0000064  -0.0000007  -0.0000005   0.0000250
   52  -0.0000319  -0.0000073   0.0000002   0.0000010   0.0000109  -0.0000003
   53   0.0000000  -0.0000054  -0.0000000   0.0000034  -0.0000429   0.0000012
   54  -0.0000002   0.0000001  -0.0000008  -0.0000001   0.0000016   0.0000043
   55  -0.0000850  -0.0000159   0.0000077   0.0000243  -0.0000671  -0.0000438
   56   0.0000221   0.0000070  -0.0000089  -0.0000156   0.0002669   0.0000584
   57   0.0002081   0.0000483   0.0000077   0.0000358   0.0000303   0.0002464
   58  -0.0000726  -0.0000152   0.0000004  -0.0000327  -0.0000523  -0.0000749
   59  -0.0000114  -0.0000077  -0.0000005   0.0000153  -0.0000243   0.0000059
   60  -0.0000001  -0.0000004  -0.0000003   0.0000128   0.0000184  -0.0000219
   61  -0.0004069  -0.0000901  -0.0000182  -0.0005595  -0.0003730  -0.0007681
   62  -0.0001006  -0.0000266   0.0000137  -0.0000821  -0.0000952  -0.0001551
   63  -0.0006149  -0.0001404  -0.0000267  -0.0003826  -0.0010236  -0.0002909
   64  -0.0000707  -0.0000191   0.0000110   0.0003412   0.0002792  -0.0000640
   65  -0.0000055   0.0000014  -0.0000002   0.0002668  -0.0000440  -0.0000609
   66   0.0002452   0.0000536   0.0000063  -0.0001233   0.0003702   0.0000340
           25          26          27          28          29          30
    1  -0.0049823  -0.0001925   0.0000123  -0.1396101  -0.1021838   0.0023010
    2   0.0002465   0.0013601   0.0000949  -0.0410055  -0.2654213   0.0044737
    3  -0.0000052   0.0000840   0.0050560   0.0007389   0.0043596  -0.0595459
    4  -0.0010111   0.0005637   0.0000128   0.0624789   0.0531990  -0.0012938
    5   0.0007275   0.0003368  -0.0000390  -0.0070139  -0.0604434   0.0015178
    6  -0.0000176  -0.0000327  -0.0009937   0.0000783   0.0014318   0.0058458
    7   0.0000867   0.0000061  -0.0000016  -0.0021281   0.0013728  -0.0000350
    8  -0.0000383   0.0000845  -0.0000077   0.0048140   0.0028185   0.0000470
    9   0.0000009  -0.0000036  -0.0000799  -0.0001039   0.0000471   0.0039896
   10  -0.0021854   0.0029026  -0.0000803  -0.0425875  -0.0358392   0.0008554
   11   0.0020192  -0.0007848   0.0001180  -0.0367983  -0.0310632   0.0006986
   12  -0.0000362   0.0001278   0.0050187   0.0008518   0.0006925  -0.0012692
   13  -0.0001080   0.0000490  -0.0000008   0.0001231  -0.0001242  -0.0000065
   14   0.0014291  -0.0006961   0.0000236   0.0001024   0.0005731  -0.0000163
   15  -0.0000346   0.0000243   0.0003004  -0.0000002  -0.0000284  -0.0005791
   16   0.0084260  -0.0088902   0.0001821  -0.0497555   0.0112039  -0.0002240
   17   0.0207346  -0.0173420   0.0004868   0.0716679   0.0507491  -0.0010576
   18  -0.0004722   0.0004676   0.0028775  -0.0015561  -0.0010084   0.0055701
   19   0.0005154  -0.0009227   0.0000204   0.0040516   0.0039872  -0.0000862
   20   0.0011399   0.0014262  -0.0000897   0.0005284  -0.0021517   0.0001515
   21  -0.0000206  -0.0000764  -0.0027800  -0.0000161   0.0001476   0.0045730
   22  -0.0872905  -0.0932067   0.0022706  -0.3182166  -0.0218816   0.0006257
   23  -0.0936712  -0.3146015   0.0065555  -0.0870260  -0.1245276   0.0015493
   24   0.0022069   0.0065522  -0.0333296   0.0022386   0.0015843  -0.0592688
   25   0.0926035   0.0975580  -0.0023194  -0.0064416  -0.0283443   0.0006541
   26   0.0975580   0.3305694  -0.0071684   0.0009380  -0.0014313   0.0001015
   27  -0.0023194  -0.0071684   0.0234529  -0.0000661   0.0000984   0.0028064
   28  -0.0064416   0.0009380  -0.0000661   0.5974612   0.0685462  -0.0018068
   29  -0.0283443  -0.0014313   0.0000984   0.0685462   0.5447141  -0.0093395
   30   0.0006541   0.0001015   0.0028064  -0.0018068  -0.0093395   0.1199695
   31   0.0007016   0.0011399  -0.0000322  -0.0861672   0.0572115  -0.0010645
   32  -0.0005667   0.0009576  -0.0000842   0.0562599  -0.1102341   0.0019296
   33   0.0000185  -0.0000818  -0.0025781  -0.0010420   0.0018530  -0.0228069
   34   0.0000767   0.0001183   0.0000005  -0.0149927  -0.0149917   0.0001984
   35  -0.0012387   0.0000993   0.0000099  -0.0309169  -0.0025545   0.0000938
   36   0.0000283   0.0000053   0.0002172   0.0006919   0.0001303   0.0041312
   37  -0.0001841  -0.0000245   0.0000470  -0.0014728   0.0030582  -0.0002868
   38  -0.0000311   0.0000197  -0.0000440  -0.0001045  -0.0003309   0.0011285
   39   0.0002938   0.0000520   0.0001455   0.0032877  -0.0002208  -0.0009274
   40   0.0000671   0.0000001   0.0000123   0.0005006   0.0001042  -0.0011547
   41  -0.0000209   0.0000018   0.0000112  -0.0005564  -0.0002651  -0.0008473
   42  -0.0001082  -0.0000177  -0.0001116  -0.0012096   0.0004912  -0.0008771
   43  -0.0000362  -0.0000094   0.0000278  -0.0008006   0.0003313  -0.0000353
   44   0.0000749  -0.0000171  -0.0000119   0.0008196  -0.0001001   0.0000381
   45  -0.0000458  -0.0000226  -0.0000260  -0.0004526   0.0008346   0.0000372
   46  -0.0000236  -0.0000051  -0.0000008  -0.0002413   0.0002430   0.0000112
   47  -0.0000025   0.0000031   0.0000037  -0.0000160   0.0001827  -0.0000650
   48  -0.0000036   0.0000026   0.0000011  -0.0000078   0.0000286   0.0000227
   49  -0.0000441   0.0000165  -0.0000006  -0.0002001   0.0002751  -0.0000044
   50  -0.0000236   0.0000038   0.0000009  -0.0001845   0.0000696   0.0000120
   51   0.0000007   0.0000010   0.0000169   0.0000140  -0.0000035   0.0000329
   52   0.0000008   0.0000008   0.0000000   0.0000119   0.0000482  -0.0000006
   53  -0.0000089  -0.0000001  -0.0000001  -0.0001161   0.0000561  -0.0000031
   54   0.0000003  -0.0000001  -0.0000042   0.0000044  -0.0000026  -0.0000040
   55  -0.0000372  -0.0000123  -0.0000255  -0.0008361   0.0003584   0.0000038
   56   0.0000773  -0.0000152   0.0000097   0.0008469  -0.0001509  -0.0000383
   57   0.0000402   0.0000217  -0.0000279   0.0003861  -0.0008228   0.0000759
   58  -0.0000236  -0.0000050   0.0000014  -0.0002436   0.0002433  -0.0000245
   59  -0.0000026   0.0000031  -0.0000038  -0.0000148   0.0001858   0.0000636
   60   0.0000035  -0.0000028   0.0000014   0.0000050  -0.0000365   0.0000207
   61  -0.0001772  -0.0000244  -0.0000484  -0.0013900   0.0030610   0.0001761
   62  -0.0000443   0.0000201   0.0000542  -0.0003068  -0.0004188  -0.0012045
   63  -0.0002947  -0.0000465   0.0001486  -0.0033403   0.0002983  -0.0008938
   64   0.0000668  -0.0000003  -0.0000118   0.0004514   0.0001112   0.0011969
   65  -0.0000138   0.0000024  -0.0000180  -0.0004665  -0.0002520   0.0007676
   66   0.0001106   0.0000126  -0.0001116   0.0013077  -0.0005348  -0.0009035
           31          32          33          34          35          36
    1   0.0004869   0.0266625  -0.0005764  -0.2127518  -0.0234961   0.0000249
    2   0.0045416  -0.0334663   0.0008436  -0.0247906  -0.0804236  -0.0001904
    3  -0.0001052   0.0007974   0.0037747   0.0002432  -0.0001758  -0.0767789
    4  -0.0011360  -0.0050905   0.0001346  -0.0274605   0.0213023  -0.0005255
    5  -0.0013494  -0.0001162   0.0000806   0.0061246   0.0096552  -0.0000959
    6   0.0000511   0.0000689   0.0038797  -0.0001695  -0.0000599   0.0037698
    7   0.0003088   0.0004507  -0.0000099  -0.0021792   0.0034205  -0.0000992
    8   0.0003103  -0.0020182   0.0000429  -0.0026484  -0.0020166  -0.0000098
    9  -0.0000063   0.0000517   0.0001137   0.0000367   0.0000287  -0.0024464
   10   0.0012901   0.0005090  -0.0000305   0.0005142   0.0019220  -0.0000302
   11   0.0014014   0.0002547  -0.0000286   0.0030127  -0.0026327   0.0001762
   12  -0.0000389  -0.0000166  -0.0006058  -0.0000856   0.0001828   0.0054214
   13  -0.0007916   0.0010645  -0.0000207  -0.0001335   0.0014721  -0.0000287
   14   0.0011303  -0.0011677   0.0000145  -0.0003704  -0.0003117   0.0000096
   15  -0.0000247   0.0000190  -0.0002833   0.0000070   0.0000097   0.0002570
   16  -0.0007945  -0.0014484   0.0000295  -0.0006636   0.0003121   0.0000035
   17  -0.0051348   0.0018033   0.0000750  -0.0000900  -0.0013437  -0.0000130
   18   0.0001236   0.0000545   0.0042374   0.0000085   0.0000028  -0.0010653
   19  -0.0016340   0.0006929  -0.0000145   0.0010712   0.0000872  -0.0000074
   20   0.0005356  -0.0000586   0.0000023   0.0002314   0.0001846  -0.0000084
   21  -0.0000108   0.0000013   0.0000648  -0.0000048  -0.0000063  -0.0001549
   22  -0.0300481   0.0115846  -0.0002009   0.0018158  -0.0010457  -0.0000033
   23   0.0361538  -0.0078092   0.0002300  -0.0007178  -0.0049633   0.0002485
   24  -0.0007439   0.0002548   0.0045969  -0.0000145   0.0002294   0.0054081
   25   0.0007016  -0.0005667   0.0000185   0.0000767  -0.0012387   0.0000283
   26   0.0011399   0.0009576  -0.0000818   0.0001183   0.0000993   0.0000053
   27  -0.0000322  -0.0000842  -0.0025781   0.0000005   0.0000099   0.0002172
   28  -0.0861672   0.0562599  -0.0010420  -0.0149927  -0.0309169   0.0006919
   29   0.0572115  -0.1102341   0.0018530  -0.0149917  -0.0025545   0.0001303
   30  -0.0010645   0.0019296  -0.0228069   0.0001984   0.0000938   0.0041312
   31   0.1174309  -0.0910227   0.0016954  -0.0018959  -0.0031673   0.0000576
   32  -0.0910227   0.1555523  -0.0031190   0.0026046  -0.0019891   0.0000045
   33   0.0016954  -0.0031190   0.0117221  -0.0000381  -0.0000317  -0.0023120
   34  -0.0018959   0.0026046  -0.0000381   0.6334507   0.0791020  -0.0029570
   35  -0.0031673  -0.0019891  -0.0000317   0.0791020   0.1845930   0.0125935
   36   0.0000576   0.0000045  -0.0023120  -0.0029570   0.0125935   0.6061911
   37   0.0008175  -0.0008155  -0.0004480  -0.1649947  -0.0193791  -0.0545099
   38  -0.0009790  -0.0011715  -0.0006760  -0.0210483  -0.0628769  -0.0142206
   39  -0.0000333   0.0007138  -0.0001685  -0.1156267  -0.0246817  -0.2310313
   40  -0.0000779   0.0000699  -0.0000226   0.0045609   0.0000268  -0.0021087
   41  -0.0000772   0.0003548  -0.0000634   0.0006909   0.0037667  -0.0014290
   42   0.0001842  -0.0000004   0.0003409   0.0201342   0.0021368  -0.0381745
   43   0.0003722   0.0001102   0.0001676  -0.0219826  -0.0067263  -0.0716738
   44   0.0001207   0.0000399   0.0000654  -0.0054506   0.0052910  -0.0111272
   45   0.0002749  -0.0003297  -0.0001306  -0.0254365  -0.0035847   0.0304611
   46   0.0000720  -0.0000850  -0.0000324  -0.0046068  -0.0016030   0.0012762
   47   0.0000491  -0.0001247   0.0000167  -0.0016318   0.0050301   0.0000784
   48  -0.0000124  -0.0000076   0.0000030   0.0007821   0.0000151   0.0012809
   49  -0.0001186  -0.0002615   0.0000045   0.0001423   0.0004039   0.0004263
   50   0.0001298   0.0001831  -0.0000021   0.0004528  -0.0023275  -0.0018647
   51  -0.0000192  -0.0000229   0.0001337   0.0004169  -0.0018588  -0.0665972
   52   0.0000007  -0.0000118   0.0000002   0.0005111   0.0002405   0.0000050
   53  -0.0000012  -0.0000463   0.0000016   0.0002227  -0.0009099  -0.0000205
   54  -0.0000007   0.0000017   0.0000099   0.0000050  -0.0000084  -0.0012445
   55   0.0004065   0.0001319  -0.0001683  -0.0232613  -0.0026688   0.0713003
   56   0.0000945   0.0000580  -0.0000702  -0.0041525   0.0062432   0.0125218
   57  -0.0002721   0.0003469  -0.0001420   0.0251209   0.0049678   0.0307921
   58   0.0000726  -0.0000866   0.0000360  -0.0046025  -0.0016633  -0.0012540
   59   0.0000504  -0.0001249  -0.0000141  -0.0016584   0.0050100  -0.0003078
   60   0.0000105   0.0000148   0.0000038  -0.0007606  -0.0002608   0.0012743
   61   0.0007956  -0.0008496   0.0004924  -0.1674499  -0.0165956   0.0567113
   62  -0.0010266  -0.0012368   0.0007460  -0.0145510  -0.0611560   0.0044410
   63   0.0001505  -0.0006860  -0.0001852   0.1177816   0.0148496  -0.2311608
   64  -0.0000915   0.0000983   0.0000257   0.0048302   0.0002188   0.0026739
   65  -0.0001109   0.0003600   0.0001151  -0.0004545   0.0036282  -0.0009237
   66  -0.0001835   0.0000076   0.0003317  -0.0196440  -0.0044503  -0.0382362
           37          38          39          40          41          42
    1  -0.0216394  -0.0048830  -0.0107460  -0.0020898   0.0002067   0.0024320
    2  -0.0049809   0.0025288  -0.0017088   0.0000456  -0.0022816   0.0004785
    3  -0.0264213  -0.0044568   0.0051639  -0.0027636  -0.0004272  -0.0016022
    4  -0.0004328   0.0003648   0.0030092   0.0003263   0.0006585  -0.0010158
    5  -0.0030689  -0.0013523   0.0011719   0.0000235  -0.0001271  -0.0008458
    6   0.0001066  -0.0011365  -0.0009540  -0.0013859   0.0003299  -0.0009420
    7  -0.0000471   0.0015643   0.0000605  -0.0000671  -0.0000125   0.0001457
    8   0.0013378  -0.0004846  -0.0006465  -0.0002171   0.0002348   0.0001070
    9  -0.0008321   0.0006239  -0.0001276  -0.0000387   0.0000796   0.0003269
   10  -0.0005118  -0.0000959   0.0001791   0.0004469  -0.0001283   0.0001628
   11  -0.0001149  -0.0001324  -0.0001193  -0.0001252  -0.0001811   0.0000913
   12   0.0007639  -0.0000215  -0.0001893   0.0002041  -0.0000753   0.0000058
   13  -0.0002373   0.0000043   0.0007166   0.0000630   0.0000427  -0.0002491
   14   0.0000866   0.0000593  -0.0004083   0.0000104   0.0000103   0.0001500
   15   0.0000654   0.0000904   0.0000200  -0.0000199  -0.0000081  -0.0000414
   16   0.0002965   0.0000425  -0.0003484  -0.0000283  -0.0000170   0.0000415
   17   0.0001001   0.0000720  -0.0002213   0.0000125   0.0001484   0.0000704
   18  -0.0002185   0.0000574   0.0001910   0.0001428   0.0000393   0.0000662
   19  -0.0004196  -0.0000688   0.0006191  -0.0000654  -0.0000191  -0.0002453
   20  -0.0000913  -0.0000188   0.0001381  -0.0000187  -0.0000020  -0.0000517
   21   0.0000239  -0.0000142  -0.0000336  -0.0000110   0.0000007   0.0000089
   22  -0.0005676  -0.0000859   0.0003916   0.0003319   0.0002798   0.0000939
   23  -0.0003533  -0.0000381   0.0009986   0.0002806  -0.0000627  -0.0003519
   24   0.0007897   0.0001492  -0.0003305   0.0000528   0.0000591   0.0000470
   25  -0.0001841  -0.0000311   0.0002938   0.0000671  -0.0000209  -0.0001082
   26  -0.0000245   0.0000197   0.0000520   0.0000001   0.0000018  -0.0000177
   27   0.0000470  -0.0000440   0.0001455   0.0000123   0.0000112  -0.0001116
   28  -0.0014728  -0.0001045   0.0032877   0.0005006  -0.0005564  -0.0012096
   29   0.0030582  -0.0003309  -0.0002208   0.0001042  -0.0002651   0.0004912
   30  -0.0002868   0.0011285  -0.0009274  -0.0011547  -0.0008473  -0.0008771
   31   0.0008175  -0.0009790  -0.0000333  -0.0000779  -0.0000772   0.0001842
   32  -0.0008155  -0.0011715   0.0007138   0.0000699   0.0003548  -0.0000004
   33  -0.0004480  -0.0006760  -0.0001685  -0.0000226  -0.0000634   0.0003409
   34  -0.1649947  -0.0210483  -0.1156267   0.0045609   0.0006909   0.0201342
   35  -0.0193791  -0.0628769  -0.0246817   0.0000268   0.0037667   0.0021368
   36  -0.0545099  -0.0142206  -0.2310313  -0.0021087  -0.0014290  -0.0381745
   37   0.5992163   0.0805528   0.0516843  -0.0657979  -0.0060484   0.0470862
   38   0.0805528   0.1378438   0.0208014  -0.0059329  -0.0244513   0.0043423
   39   0.0516843   0.0208014   0.5150397   0.0477087   0.0044953  -0.1250858
   40  -0.0657979  -0.0059329   0.0477087   0.0850274   0.0101425  -0.0776054
   41  -0.0060484  -0.0244513   0.0044953   0.0101425   0.0138105  -0.0075574
   42   0.0470862   0.0043423  -0.1250858  -0.0776054  -0.0075574   0.1819841
   43  -0.3152173  -0.0410458   0.0156429  -0.0197513  -0.0036275   0.0133035
   44  -0.0430245  -0.0695193   0.0012336  -0.0029365   0.0041143   0.0015964
   45  -0.0492157  -0.0096960  -0.1121337   0.0389200   0.0058354  -0.0174933
   46  -0.0116953  -0.0031304  -0.0276216   0.0008290   0.0005726  -0.0004639
   47  -0.0022264   0.0019271  -0.0045399   0.0005904  -0.0024815   0.0000362
   48   0.0031368   0.0004989   0.0017181   0.0009565   0.0002672   0.0012513
   49  -0.0286687  -0.0050259   0.0267416  -0.0035331  -0.0013183   0.0010982
   50  -0.0031600   0.0058494   0.0051706  -0.0015330   0.0043581   0.0001796
   51   0.0835776   0.0145336   0.0317245  -0.0055710  -0.0009375   0.0042025
   52   0.0010422  -0.0008861   0.0023325  -0.0005669  -0.0000939   0.0002227
   53  -0.0009093   0.0067565   0.0000726  -0.0000487   0.0000251   0.0000085
   54   0.0020817   0.0000364  -0.0032924   0.0013494   0.0002038  -0.0008059
   55  -0.0539151  -0.0093408  -0.0300267   0.0012841   0.0003793   0.0007985
   56  -0.0093404  -0.0051806  -0.0053624   0.0004383  -0.0008395   0.0000942
   57  -0.0308590  -0.0055517  -0.0158254   0.0022716   0.0003430  -0.0021183
   58  -0.0009524  -0.0000737  -0.0010173   0.0001606   0.0001123   0.0000117
   59  -0.0000561  -0.0007327  -0.0001280   0.0001137  -0.0005053   0.0000226
   60  -0.0009511  -0.0001257   0.0001655   0.0001301   0.0000389   0.0000130
   61   0.0675049   0.0112711   0.0316831  -0.0020479  -0.0012239  -0.0048688
   62   0.0093950   0.0069150   0.0030801  -0.0011003   0.0042559  -0.0009100
   63  -0.0305057  -0.0070628  -0.0653287  -0.0010469  -0.0002915   0.0012367
   64  -0.0021213  -0.0010671   0.0010705   0.0004280   0.0000580   0.0000513
   65  -0.0009380   0.0043173   0.0001091   0.0000533   0.0001169  -0.0000699
   66   0.0048852   0.0007437   0.0012589  -0.0000200  -0.0000668  -0.0022312
           43          44          45          46          47          48
    1   0.0015896  -0.0008405  -0.0019609  -0.0001886  -0.0000591   0.0001831
    2  -0.0007785   0.0057844  -0.0004977  -0.0000941   0.0002473   0.0000257
    3  -0.0021066  -0.0006523  -0.0045099  -0.0012444  -0.0002015   0.0002409
    4  -0.0003599  -0.0009174  -0.0000520  -0.0001094  -0.0000952   0.0000058
    5  -0.0004326  -0.0005715  -0.0009564  -0.0003429   0.0000788  -0.0000296
    6   0.0000315   0.0000349   0.0000633   0.0000055   0.0000572   0.0000273
    7   0.0004626   0.0000067   0.0001585   0.0000420   0.0000089  -0.0000129
    8  -0.0000054   0.0000186   0.0004007   0.0001386  -0.0000948   0.0000113
    9   0.0002430  -0.0000221  -0.0001898  -0.0000342  -0.0000186   0.0000039
   10   0.0000184  -0.0000018  -0.0000189  -0.0000132  -0.0000256  -0.0000108
   11  -0.0000899   0.0002346  -0.0001361  -0.0000266  -0.0000066   0.0000048
   12   0.0000380   0.0000457   0.0002284   0.0000570   0.0000423  -0.0000266
   13   0.0000041  -0.0001378  -0.0000596  -0.0000433   0.0000039  -0.0000084
   14   0.0000505   0.0000168   0.0000608   0.0000336  -0.0000032   0.0000025
   15  -0.0000093   0.0000097   0.0000101   0.0000069  -0.0000078   0.0000014
   16   0.0000747   0.0000029   0.0000238   0.0000367   0.0000035   0.0000186
   17   0.0000206   0.0000305   0.0000530   0.0000202   0.0000110   0.0000036
   18   0.0000202  -0.0000126  -0.0000824  -0.0000227  -0.0000090  -0.0000005
   19  -0.0000817   0.0000095  -0.0002129  -0.0000727  -0.0000116   0.0000000
   20  -0.0000150   0.0000043  -0.0000485  -0.0000151  -0.0000077   0.0000007
   21  -0.0000070   0.0000077   0.0000089   0.0000004   0.0000009  -0.0000004
   22   0.0000212  -0.0000157  -0.0000397  -0.0000340   0.0000157  -0.0000138
   23  -0.0000632   0.0002671  -0.0000322  -0.0000480  -0.0000252  -0.0000184
   24   0.0000403  -0.0000491   0.0002570   0.0000779  -0.0000069  -0.0000196
   25  -0.0000362   0.0000749  -0.0000458  -0.0000236  -0.0000025  -0.0000036
   26  -0.0000094  -0.0000171  -0.0000226  -0.0000051   0.0000031   0.0000026
   27   0.0000278  -0.0000119  -0.0000260  -0.0000008   0.0000037   0.0000011
   28  -0.0008006   0.0008196  -0.0004526  -0.0002413  -0.0000160  -0.0000078
   29   0.0003313  -0.0001001   0.0008346   0.0002430   0.0001827   0.0000286
   30  -0.0000353   0.0000381   0.0000372   0.0000112  -0.0000650   0.0000227
   31   0.0003722   0.0001207   0.0002749   0.0000720   0.0000491  -0.0000124
   32   0.0001102   0.0000399  -0.0003297  -0.0000850  -0.0001247  -0.0000076
   33   0.0001676   0.0000654  -0.0001306  -0.0000324   0.0000167   0.0000030
   34  -0.0219826  -0.0054506  -0.0254365  -0.0046068  -0.0016318   0.0007821
   35  -0.0067263   0.0052910  -0.0035847  -0.0016030   0.0050301   0.0000151
   36  -0.0716738  -0.0111272   0.0304611   0.0012762   0.0000784   0.0012809
   37  -0.3152173  -0.0430245  -0.0492157  -0.0116953  -0.0022264   0.0031368
   38  -0.0410458  -0.0695193  -0.0096960  -0.0031304   0.0019271   0.0004989
   39   0.0156429   0.0012336  -0.1121337  -0.0276216  -0.0045399   0.0017181
   40  -0.0197513  -0.0029365   0.0389200   0.0008290   0.0005904   0.0009565
   41  -0.0036275   0.0041143   0.0058354   0.0005726  -0.0024815   0.0002672
   42   0.0133035   0.0015964  -0.0174933  -0.0004639   0.0000362   0.0012513
   43   0.6565518   0.0877822   0.0321852  -0.1213157  -0.0177115  -0.1213826
   44   0.0877822   0.1426333   0.0231364  -0.0176437  -0.0384953  -0.0269254
   45   0.0321852   0.0231364   0.7386221  -0.1185086  -0.0264289  -0.2748655
   46  -0.1213157  -0.0176437  -0.1185086   0.1261246   0.0203588   0.1267758
   47  -0.0177115  -0.0384953  -0.0264289   0.0203588   0.0287612   0.0285587
   48  -0.1213826  -0.0269254  -0.2748655   0.1267758   0.0285587   0.2899782
   49  -0.1771990  -0.0151693   0.1232922   0.0118656   0.0009828  -0.0142258
   50  -0.0173338  -0.0632266   0.0137352   0.0018416   0.0034565  -0.0029605
   51   0.0567065   0.0026417  -0.2868434   0.0152217   0.0018585  -0.0173536
   52  -0.0108226  -0.0024516  -0.0022651   0.0005839   0.0007767   0.0001018
   53  -0.0015100   0.0034772  -0.0003638   0.0007591  -0.0040023   0.0001765
   54   0.0280583   0.0045947   0.0039634  -0.0004815   0.0000760   0.0008923
   55   0.0625678   0.0083675  -0.0219818  -0.0008250  -0.0011235   0.0036327
   56   0.0096941   0.0089506  -0.0055228  -0.0011327   0.0065747   0.0003182
   57   0.0230767   0.0018172  -0.0570813   0.0032674   0.0002573  -0.0025590
   58  -0.0007327  -0.0013082  -0.0031738   0.0004269   0.0000178  -0.0007141
   59  -0.0013442   0.0065079  -0.0007978   0.0000605   0.0001938  -0.0001466
   60  -0.0035334  -0.0008730  -0.0025905   0.0007277   0.0000908  -0.0007754
   61  -0.0546895  -0.0075955   0.0308213  -0.0009737  -0.0000143   0.0009335
   62  -0.0076255  -0.0045735   0.0047698  -0.0000140  -0.0007152   0.0001802
   63   0.0299863   0.0046186  -0.0155720   0.0009991   0.0001897   0.0001668
   64   0.0013248   0.0003080  -0.0022521   0.0001619   0.0001097  -0.0001343
   65   0.0003306  -0.0008661  -0.0004071   0.0001127  -0.0005099  -0.0000065
   66  -0.0007808  -0.0001670  -0.0021348  -0.0000169   0.0000111   0.0000129
           49          50          51          52          53          54
    1   0.0007748   0.0003084   0.0000011  -0.0000665   0.0001010  -0.0000036
    2   0.0002679  -0.0011032   0.0000143   0.0000916  -0.0005914   0.0000217
    3   0.0000093  -0.0000104  -0.0013361  -0.0000039   0.0000223   0.0001045
    4  -0.0001186   0.0001095  -0.0000093  -0.0000030   0.0000979  -0.0000033
    5  -0.0002598   0.0000688  -0.0000074  -0.0000586   0.0000573  -0.0000030
    6  -0.0000002  -0.0000051   0.0000686   0.0000016  -0.0000014  -0.0000105
    7  -0.0001891  -0.0002517   0.0000214  -0.0000040   0.0000168  -0.0000002
    8   0.0001737   0.0001895  -0.0000118   0.0000209  -0.0000352   0.0000017
    9  -0.0000059   0.0000008   0.0001896  -0.0000006   0.0000012   0.0000100
   10   0.0000225   0.0000009   0.0000010   0.0000210  -0.0000001  -0.0000000
   11   0.0001349  -0.0000472   0.0000027  -0.0000286  -0.0000214   0.0000009
   12  -0.0000052   0.0000183   0.0000247   0.0000007  -0.0000015   0.0000115
   13  -0.0001045   0.0000422  -0.0000006  -0.0000166   0.0000065  -0.0000004
   14   0.0000290   0.0000316  -0.0000008   0.0000185  -0.0000142   0.0000005
   15   0.0000006  -0.0000057  -0.0000079  -0.0000005   0.0000008  -0.0000032
   16   0.0000843   0.0000241  -0.0000008   0.0000337   0.0000031  -0.0000001
   17   0.0000336  -0.0000501   0.0000026   0.0000114   0.0000185  -0.0000007
   18   0.0000007  -0.0000101   0.0000076  -0.0000002   0.0000004  -0.0000133
   19  -0.0000137  -0.0000416   0.0000016  -0.0000319   0.0000000  -0.0000002
   20  -0.0000031  -0.0000035   0.0000001  -0.0000073  -0.0000054   0.0000001
   21   0.0000004   0.0000008  -0.0000064   0.0000002  -0.0000000  -0.0000008
   22   0.0000220   0.0000165  -0.0000007   0.0000010   0.0000034  -0.0000001
   23  -0.0002142  -0.0000405  -0.0000005   0.0000109  -0.0000429   0.0000016
   24   0.0000032  -0.0000016   0.0000250  -0.0000003   0.0000012   0.0000043
   25  -0.0000441  -0.0000236   0.0000007   0.0000008  -0.0000089   0.0000003
   26   0.0000165   0.0000038   0.0000010   0.0000008  -0.0000001  -0.0000001
   27  -0.0000006   0.0000009   0.0000169   0.0000000  -0.0000001  -0.0000042
   28  -0.0002001  -0.0001845   0.0000140   0.0000119  -0.0001161   0.0000044
   29   0.0002751   0.0000696  -0.0000035   0.0000482   0.0000561  -0.0000026
   30  -0.0000044   0.0000120   0.0000329  -0.0000006  -0.0000031  -0.0000040
   31  -0.0001186   0.0001298  -0.0000192   0.0000007  -0.0000012  -0.0000007
   32  -0.0002615   0.0001831  -0.0000229  -0.0000118  -0.0000463   0.0000017
   33   0.0000045  -0.0000021   0.0001337   0.0000002   0.0000016   0.0000099
   34   0.0001423   0.0004528   0.0004169   0.0005111   0.0002227   0.0000050
   35   0.0004039  -0.0023275  -0.0018588   0.0002405  -0.0009099  -0.0000084
   36   0.0004263  -0.0018647  -0.0665972   0.0000050  -0.0000205  -0.0012445
   37  -0.0286687  -0.0031600   0.0835776   0.0010422  -0.0009093   0.0020817
   38  -0.0050259   0.0058494   0.0145336  -0.0008861   0.0067565   0.0000364
   39   0.0267416   0.0051706   0.0317245   0.0023325   0.0000726  -0.0032924
   40  -0.0035331  -0.0015330  -0.0055710  -0.0005669  -0.0000487   0.0013494
   41  -0.0013183   0.0043581  -0.0009375  -0.0000939   0.0000251   0.0002038
   42   0.0010982   0.0001796   0.0042025   0.0002227   0.0000085  -0.0008059
   43  -0.1771990  -0.0173338   0.0567065  -0.0108226  -0.0015100   0.0280583
   44  -0.0151693  -0.0632266   0.0026417  -0.0024516   0.0034772   0.0045947
   45   0.1232922   0.0137352  -0.2868434  -0.0022651  -0.0003638   0.0039634
   46   0.0118656   0.0018416   0.0152217   0.0005839   0.0007591  -0.0004815
   47   0.0009828   0.0034565   0.0018585   0.0007767  -0.0040023   0.0000760
   48  -0.0142258  -0.0029605  -0.0173536   0.0001018   0.0001765   0.0008923
   49   0.7224327   0.0961484  -0.0025901  -0.3311471  -0.0481017  -0.0001682
   50   0.0961484   0.1501623   0.0155715  -0.0480494  -0.0451278  -0.0006949
   51  -0.0025901   0.0155715   0.6631787  -0.0001764  -0.0007399  -0.0583416
   52  -0.3311471  -0.0480494  -0.0001764   0.3498490   0.0529927   0.0001597
   53  -0.0481017  -0.0451278  -0.0007399   0.0529927   0.0344270   0.0010382
   54  -0.0001682  -0.0006949  -0.0583416   0.0001597   0.0010382   0.0580757
   55  -0.1749757  -0.0203375  -0.0542657  -0.0105306  -0.0031224  -0.0281036
   56  -0.0221989  -0.0650973  -0.0158161  -0.0022674   0.0032483  -0.0046120
   57  -0.1208921  -0.0269578  -0.2873082   0.0022103   0.0004060   0.0038752
   58   0.0118604   0.0009279  -0.0149212   0.0005827   0.0007885   0.0004133
   59   0.0018370   0.0034496  -0.0030651   0.0007591  -0.0039964   0.0002260
   60   0.0145331   0.0017469  -0.0173993  -0.0001495   0.0001277   0.0008866
   61  -0.0273154  -0.0078958  -0.0839586   0.0010979  -0.0010421  -0.0019715
   62  -0.0063675   0.0048014  -0.0130515  -0.0010140   0.0067199  -0.0006341
   63  -0.0271113  -0.0037271   0.0313781  -0.0022228  -0.0006672  -0.0033040
   64  -0.0035757  -0.0011907   0.0055519  -0.0005468  -0.0001311  -0.0013385
   65  -0.0013822   0.0044001   0.0008901  -0.0001025   0.0000075  -0.0002478
   66  -0.0011062  -0.0001964   0.0042113  -0.0002149  -0.0000595  -0.0008090
           55          56          57          58          59          60
    1   0.0015550  -0.0007136   0.0020761  -0.0001961  -0.0000753  -0.0001844
    2  -0.0006775   0.0058235  -0.0001270  -0.0000197   0.0002594  -0.0000287
    3   0.0022231   0.0000448  -0.0044940   0.0012455   0.0001951   0.0002466
    4  -0.0003508  -0.0009249   0.0001180  -0.0001122  -0.0000964  -0.0000004
    5  -0.0004320  -0.0005056   0.0009906  -0.0003423   0.0000744   0.0000205
    6  -0.0000060   0.0000011   0.0000199   0.0000078  -0.0000576   0.0000274
    7   0.0004367  -0.0000239  -0.0001646   0.0000418   0.0000097   0.0000124
    8   0.0000114  -0.0000056  -0.0003950   0.0001391  -0.0000933  -0.0000027
    9  -0.0002384   0.0000128  -0.0001762   0.0000282   0.0000224   0.0000037
   10   0.0000196   0.0000028   0.0000174  -0.0000133  -0.0000256   0.0000111
   11  -0.0000936   0.0002450   0.0001253  -0.0000283  -0.0000083  -0.0000059
   12  -0.0000321  -0.0000602   0.0002283  -0.0000564  -0.0000429  -0.0000247
   13   0.0000009  -0.0001386   0.0000665  -0.0000435   0.0000041   0.0000076
   14   0.0000505   0.0000149  -0.0000595   0.0000333  -0.0000031  -0.0000019
   15   0.0000052  -0.0000017   0.0000135  -0.0000084   0.0000077   0.0000008
   16   0.0000738   0.0000038  -0.0000213   0.0000369   0.0000030  -0.0000185
   17   0.0000215   0.0000258  -0.0000608   0.0000219   0.0000110  -0.0000033
   18  -0.0000225   0.0000221  -0.0000809   0.0000220   0.0000088  -0.0000002
   19  -0.0000850   0.0000221   0.0002081  -0.0000726  -0.0000114  -0.0000001
   20  -0.0000159   0.0000070   0.0000483  -0.0000152  -0.0000077  -0.0000004
   21   0.0000077  -0.0000089   0.0000077   0.0000004  -0.0000005  -0.0000003
   22   0.0000243  -0.0000156   0.0000358  -0.0000327   0.0000153   0.0000128
   23  -0.0000671   0.0002669   0.0000303  -0.0000523  -0.0000243   0.0000184
   24  -0.0000438   0.0000584   0.0002464  -0.0000749   0.0000059  -0.0000219
   25  -0.0000372   0.0000773   0.0000402  -0.0000236  -0.0000026   0.0000035
   26  -0.0000123  -0.0000152   0.0000217  -0.0000050   0.0000031  -0.0000028
   27  -0.0000255   0.0000097  -0.0000279   0.0000014  -0.0000038   0.0000014
   28  -0.0008361   0.0008469   0.0003861  -0.0002436  -0.0000148   0.0000050
   29   0.0003584  -0.0001509  -0.0008228   0.0002433   0.0001858  -0.0000365
   30   0.0000038  -0.0000383   0.0000759  -0.0000245   0.0000636   0.0000207
   31   0.0004065   0.0000945  -0.0002721   0.0000726   0.0000504   0.0000105
   32   0.0001319   0.0000580   0.0003469  -0.0000866  -0.0001249   0.0000148
   33  -0.0001683  -0.0000702  -0.0001420   0.0000360  -0.0000141   0.0000038
   34  -0.0232613  -0.0041525   0.0251209  -0.0046025  -0.0016584  -0.0007606
   35  -0.0026688   0.0062432   0.0049678  -0.0016633   0.0050100  -0.0002608
   36   0.0713003   0.0125218   0.0307921  -0.0012540  -0.0003078   0.0012743
   37  -0.0539151  -0.0093404  -0.0308590  -0.0009524  -0.0000561  -0.0009511
   38  -0.0093408  -0.0051806  -0.0055517  -0.0000737  -0.0007327  -0.0001257
   39  -0.0300267  -0.0053624  -0.0158254  -0.0010173  -0.0001280   0.0001655
   40   0.0012841   0.0004383   0.0022716   0.0001606   0.0001137   0.0001301
   41   0.0003793  -0.0008395   0.0003430   0.0001123  -0.0005053   0.0000389
   42   0.0007985   0.0000942  -0.0021183   0.0000117   0.0000226   0.0000130
   43   0.0625678   0.0096941   0.0230767  -0.0007327  -0.0013442  -0.0035334
   44   0.0083675   0.0089506   0.0018172  -0.0013082   0.0065079  -0.0008730
   45  -0.0219818  -0.0055228  -0.0570813  -0.0031738  -0.0007978  -0.0025905
   46  -0.0008250  -0.0011327   0.0032674   0.0004269   0.0000605   0.0007277
   47  -0.0011235   0.0065747   0.0002573   0.0000178   0.0001938   0.0000908
   48   0.0036327   0.0003182  -0.0025590  -0.0007141  -0.0001466  -0.0007754
   49  -0.1749757  -0.0221989  -0.1208921   0.0118604   0.0018370   0.0145331
   50  -0.0203375  -0.0650973  -0.0269578   0.0009279   0.0034496   0.0017469
   51  -0.0542657  -0.0158161  -0.2873082  -0.0149212  -0.0030651  -0.0173993
   52  -0.0105306  -0.0022674   0.0022103   0.0005827   0.0007591  -0.0001495
   53  -0.0031224   0.0032483   0.0004060   0.0007885  -0.0039964   0.0001277
   54  -0.0281036  -0.0046120   0.0038752   0.0004133   0.0002260   0.0008866
   55   0.6574082   0.0852579  -0.0381463  -0.1246376  -0.0105363   0.1242757
   56   0.0852579   0.1418835   0.0128440  -0.0107608  -0.0359912   0.0125976
   57  -0.0381463   0.0128440   0.7378056   0.1214035   0.0120538  -0.2735706
   58  -0.1246376  -0.0107608   0.1214035   0.1296963   0.0129766  -0.1299786
   59  -0.0105363  -0.0359912   0.0120538   0.0129766   0.0260769  -0.0127276
   60   0.1242757   0.0125976  -0.2735706  -0.1299786  -0.0127276   0.2886844
   61  -0.3152547  -0.0397024   0.0487879  -0.0120274  -0.0025166  -0.0031691
   62  -0.0418871  -0.0691962   0.0067614  -0.0015003   0.0021933  -0.0005475
   63  -0.0160704  -0.0042016  -0.1120088   0.0276161   0.0045012   0.0018094
   64  -0.0190700  -0.0050667  -0.0387319   0.0008120   0.0005083  -0.0009838
   65  -0.0042631   0.0036412  -0.0070392   0.0005948  -0.0024781  -0.0000389
   66  -0.0131160  -0.0028308  -0.0176721   0.0004375   0.0001846   0.0012455
           61          62          63          64          65          66
    1  -0.0219398  -0.0041084   0.0106266  -0.0019542   0.0000696  -0.0025314
    2  -0.0033706   0.0028830   0.0017622   0.0002482  -0.0023067  -0.0004415
    3   0.0262554   0.0045634   0.0051698   0.0026163   0.0004669  -0.0014645
    4  -0.0004513   0.0001574  -0.0030276   0.0003278   0.0007362   0.0009522
    5  -0.0030758  -0.0013713  -0.0011464   0.0000725  -0.0001137   0.0007859
    6   0.0000297   0.0011099  -0.0009599   0.0013385  -0.0003806  -0.0008714
    7   0.0000047   0.0015208  -0.0001730  -0.0000463  -0.0000536  -0.0001479
    8   0.0013251  -0.0004709   0.0006802  -0.0002259   0.0002864  -0.0000944
    9   0.0007920  -0.0006057  -0.0001175   0.0000080  -0.0000101   0.0003407
   10  -0.0004999  -0.0000950  -0.0001620   0.0004137  -0.0001339  -0.0001276
   11  -0.0001280  -0.0001154   0.0001228  -0.0001527  -0.0001822  -0.0000644
   12  -0.0007595   0.0000244  -0.0002037  -0.0001930   0.0000786   0.0000003
   13  -0.0002329  -0.0000316  -0.0007152   0.0000610   0.0000546   0.0002422
   14   0.0000807   0.0000718   0.0004020   0.0000143   0.0000031  -0.0001476
   15  -0.0000686  -0.0000924   0.0000093   0.0000187   0.0000050  -0.0000366
   16   0.0002932   0.0000495   0.0003510  -0.0000312  -0.0000200  -0.0000402
   17   0.0001044   0.0000851   0.0002235   0.0000238   0.0001400  -0.0000953
   18   0.0002070  -0.0000604   0.0001848  -0.0001409  -0.0000371   0.0000647
   19  -0.0004069  -0.0001006  -0.0006149  -0.0000707  -0.0000055   0.0002452
   20  -0.0000901  -0.0000266  -0.0001404  -0.0000191   0.0000014   0.0000536
   21  -0.0000182   0.0000137  -0.0000267   0.0000110  -0.0000002   0.0000063
   22  -0.0005595  -0.0000821  -0.0003826   0.0003412   0.0002668  -0.0001233
   23  -0.0003730  -0.0000952  -0.0010236   0.0002792  -0.0000440   0.0003702
   24  -0.0007681  -0.0001551  -0.0002909  -0.0000640  -0.0000609   0.0000340
   25  -0.0001772  -0.0000443  -0.0002947   0.0000668  -0.0000138   0.0001106
   26  -0.0000244   0.0000201  -0.0000465  -0.0000003   0.0000024   0.0000126
   27  -0.0000484   0.0000542   0.0001486  -0.0000118  -0.0000180  -0.0001116
   28  -0.0013900  -0.0003068  -0.0033403   0.0004514  -0.0004665   0.0013077
   29   0.0030610  -0.0004188   0.0002983   0.0001112  -0.0002520  -0.0005348
   30   0.0001761  -0.0012045  -0.0008938   0.0011969   0.0007676  -0.0009035
   31   0.0007956  -0.0010266   0.0001505  -0.0000915  -0.0001109  -0.0001835
   32  -0.0008496  -0.0012368  -0.0006860   0.0000983   0.0003600   0.0000076
   33   0.0004924   0.0007460  -0.0001852   0.0000257   0.0001151   0.0003317
   34  -0.1674499  -0.0145510   0.1177816   0.0048302  -0.0004545  -0.0196440
   35  -0.0165956  -0.0611560   0.0148496   0.0002188   0.0036282  -0.0044503
   36   0.0567113   0.0044410  -0.2311608   0.0026739  -0.0009237  -0.0382362
   37   0.0675049   0.0093950  -0.0305057  -0.0021213  -0.0009380   0.0048852
   38   0.0112711   0.0069150  -0.0070628  -0.0010671   0.0043173   0.0007437
   39   0.0316831   0.0030801  -0.0653287   0.0010705   0.0001091   0.0012589
   40  -0.0020479  -0.0011003  -0.0010469   0.0004280   0.0000533  -0.0000200
   41  -0.0012239   0.0042559  -0.0002915   0.0000580   0.0001169  -0.0000668
   42  -0.0048688  -0.0009100   0.0012367   0.0000513  -0.0000699  -0.0022312
   43  -0.0546895  -0.0076255   0.0299863   0.0013248   0.0003306  -0.0007808
   44  -0.0075955  -0.0045735   0.0046186   0.0003080  -0.0008661  -0.0001670
   45   0.0308213   0.0047698  -0.0155720  -0.0022521  -0.0004071  -0.0021348
   46  -0.0009737  -0.0000140   0.0009991   0.0001619   0.0001127  -0.0000169
   47  -0.0000143  -0.0007152   0.0001897   0.0001097  -0.0005099   0.0000111
   48   0.0009335   0.0001802   0.0001668  -0.0001343  -0.0000065   0.0000129
   49  -0.0273154  -0.0063675  -0.0271113  -0.0035757  -0.0013822  -0.0011062
   50  -0.0078958   0.0048014  -0.0037271  -0.0011907   0.0044001  -0.0001964
   51  -0.0839586  -0.0130515   0.0313781   0.0055519   0.0008901   0.0042113
   52   0.0010979  -0.0010140  -0.0022228  -0.0005468  -0.0001025  -0.0002149
   53  -0.0010421   0.0067199  -0.0006672  -0.0001311   0.0000075  -0.0000595
   54  -0.0019715  -0.0006341  -0.0033040  -0.0013385  -0.0002478  -0.0008090
   55  -0.3152547  -0.0418871  -0.0160704  -0.0190700  -0.0042631  -0.0131160
   56  -0.0397024  -0.0691962  -0.0042016  -0.0050667   0.0036412  -0.0028308
   57   0.0487879   0.0067614  -0.1120088  -0.0387319  -0.0070392  -0.0176721
   58  -0.0120274  -0.0015003   0.0276161   0.0008120   0.0005948   0.0004375
   59  -0.0025166   0.0021933   0.0045012   0.0005083  -0.0024781   0.0001846
   60  -0.0031691  -0.0005475   0.0018094  -0.0009838  -0.0000389   0.0012455
   61   0.5997317   0.0772230  -0.0558910  -0.0640090  -0.0085689  -0.0453688
   62   0.0772230   0.1359992   0.0013698  -0.0084911  -0.0245694  -0.0098529
   63  -0.0558910   0.0013698   0.5153536  -0.0459531  -0.0100245  -0.1254046
   64  -0.0640090  -0.0084911  -0.0459531   0.0822984   0.0142947   0.0752409
   65  -0.0085689  -0.0245694  -0.0100245   0.0142947   0.0144177   0.0168321
   66  -0.0453688  -0.0098529  -0.1254046   0.0752409   0.0168321   0.1823692
 **********************************************************************
 **                                                                  **
 **                       VIBRATIONAL ANALYSIS                       **
 **                       --------------------                       **
 **                                                                  **
 **        VIBRATIONAL FREQUENCIES (CM**-1) AND NORMAL MODES         **
 **     FORCE CONSTANTS (mDYN/ANGSTROM) AND REDUCED MASSES (AMU)     **
 **                  INFRARED INTENSITIES (KM/MOL)                   **
 **                                                                  **
 **********************************************************************


 Mode:                 1                      2                      3
 Frequency:        27.11                  37.91                  60.76
 Force Cnst:      0.0093                 0.0167                 0.0155
 Red. Mass:      21.3650                19.6967                 7.1355
 IR Active:          YES                    YES                    YES
 IR Intens:        0.000                  0.137                  0.940
 Raman Active:       YES                    YES                    YES
               X      Y      Z        X      Y      Z        X      Y      Z
 C         -0.000  0.001  0.063    0.000 -0.004 -0.140    0.003 -0.067  0.002
 C          0.000 -0.002 -0.055    0.000 -0.004 -0.146    0.031 -0.040  0.000
 Cl         0.001 -0.006 -0.187    0.002 -0.009 -0.328    0.078 -0.057 -0.002
 C          0.000 -0.003 -0.085    0.000 -0.000  0.001    0.026  0.002 -0.001
 Cl        -0.000 -0.008 -0.295    0.001  0.001  0.042    0.069  0.038 -0.002
 C          0.000 -0.000  0.039    0.000  0.003  0.138   -0.012  0.015  0.000
 Cl         0.000 -0.000  0.023    0.000  0.010  0.431   -0.024  0.071 -0.002
 C          0.000  0.003  0.173   -0.000  0.001  0.059   -0.041 -0.011  0.002
 H          0.000  0.005  0.263   -0.001  0.003  0.134   -0.070 -0.001  0.003
 C          0.000  0.003  0.177   -0.000 -0.003 -0.085   -0.031 -0.051  0.003
 Cl         0.001  0.007  0.320   -0.001 -0.005 -0.164   -0.069 -0.080  0.005
 C          0.000 -0.001  0.029   -0.000 -0.002 -0.053   -0.001 -0.043  0.001
 C          0.065 -0.157  0.010   -0.108 -0.049  0.019   -0.014  0.036 -0.001
 Cl         0.148 -0.351  0.044   -0.247 -0.112 -0.060    0.018 -0.147  0.005
 C          0.067 -0.165 -0.036   -0.110 -0.047  0.154   -0.051  0.261 -0.008
 H          0.118 -0.286 -0.049   -0.196 -0.084  0.205   -0.063  0.330 -0.010
 C          0.002 -0.014 -0.063   -0.001  0.003  0.219   -0.074  0.398 -0.011
 H          0.003 -0.019 -0.098   -0.002  0.004  0.324   -0.105  0.587 -0.017
 C         -0.064  0.146 -0.046    0.108  0.051  0.153   -0.053  0.269 -0.007
 H         -0.115  0.266 -0.067    0.193  0.091  0.203   -0.065  0.346 -0.010
 C         -0.064  0.152  0.000    0.106  0.049  0.018   -0.016  0.043 -0.001
 Cl        -0.154  0.372  0.023    0.247  0.114 -0.063    0.017 -0.139  0.003
 TransDip   0.000 -0.000  0.000   -0.000  0.000  0.012   -0.007  0.030 -0.001

 Mode:                 4                      5                      6
 Frequency:        69.88                  91.99                  93.29
 Force Cnst:      0.0940                 0.1302                 0.1402
 Red. Mass:      32.6864                26.1083                27.3445
 IR Active:          YES                    YES                    YES
 IR Intens:        0.000                  0.032                  0.080
 Raman Active:       YES                    YES                    YES
               X      Y      Z        X      Y      Z        X      Y      Z
 C         -0.000 -0.003 -0.081    0.026 -0.226  0.063    0.008 -0.075 -0.184
 C         -0.000 -0.004 -0.099    0.080 -0.186  0.022    0.025 -0.059 -0.044
 Cl         0.002 -0.011 -0.378    0.213 -0.242 -0.127    0.065 -0.063  0.477
 C         -0.000  0.000  0.069    0.073 -0.098  0.020    0.023 -0.032 -0.055
 Cl         0.003  0.016  0.666    0.178 -0.016  0.021    0.056 -0.006 -0.071
 C         -0.000 -0.003 -0.100   -0.002 -0.072  0.009   -0.001 -0.023 -0.021
 Cl        -0.001 -0.009 -0.367   -0.026  0.037 -0.033   -0.008  0.016  0.102
 C         -0.000 -0.003 -0.087   -0.058 -0.121 -0.008   -0.019 -0.037  0.037
 H         -0.001 -0.004 -0.127   -0.115 -0.102 -0.050   -0.037 -0.027  0.171
 C         -0.000 -0.001  0.035   -0.037 -0.205  0.013   -0.012 -0.065 -0.025
 Cl         0.002  0.008  0.400   -0.150 -0.305 -0.116   -0.046 -0.085  0.389
 C         -0.001 -0.003 -0.074    0.013 -0.165  0.071    0.004 -0.057 -0.217
 C         -0.032 -0.023 -0.052    0.002  0.015  0.054   -0.078 -0.021 -0.176
 Cl        -0.082 -0.055 -0.082   -0.031  0.430  0.063   -0.262  0.076 -0.276
 C         -0.033 -0.026 -0.008   -0.007  0.076  0.021   -0.087 -0.000 -0.070
 H         -0.058 -0.045  0.008   -0.006  0.194  0.006   -0.156  0.020 -0.034
 C         -0.001 -0.004  0.011   -0.027  0.042  0.007   -0.009  0.012 -0.026
 H         -0.000 -0.005  0.043   -0.033  0.083 -0.015   -0.012  0.026  0.043
 C          0.031  0.021 -0.009   -0.051  0.052  0.018    0.067  0.036 -0.071
 H          0.057  0.040  0.006   -0.086  0.153  0.005    0.126  0.086 -0.035
 C          0.030  0.020 -0.053   -0.039 -0.007  0.052    0.066  0.014 -0.177
 Cl         0.078  0.061 -0.083   -0.168  0.394  0.076    0.203  0.165 -0.272
 TransDip  -0.000 -0.000 -0.000   -0.003  0.004 -0.003   -0.001  0.002  0.009

 Mode:                 7                      8                      9
 Frequency:       141.37                 162.83                 200.30
 Force Cnst:      0.3209                 0.1567                 0.6715
 Red. Mass:      27.2504                10.0291                28.4091
 IR Active:          YES                    YES                    YES
 IR Intens:        0.026                  0.265                  0.249
 Raman Active:       YES                    YES                    YES
               X      Y      Z        X      Y      Z        X      Y      Z
 C         -0.017 -0.005  0.004    0.000  0.003  0.099   -0.039 -0.146  0.004
 C         -0.092 -0.026  0.005    0.001  0.005  0.168   -0.030 -0.163  0.005
 Cl        -0.253  0.028 -0.004    0.003  0.000 -0.021   -0.152 -0.165  0.003
 C         -0.111 -0.022  0.007    0.001  0.006  0.245    0.007 -0.185  0.006
 Cl        -0.176 -0.064  0.001   -0.000 -0.002 -0.040   -0.031 -0.248  0.006
 C         -0.149 -0.001  0.008    0.002  0.009  0.355   -0.045 -0.144  0.004
 Cl        -0.160  0.002 -0.006    0.002 -0.004 -0.192   -0.217  0.617 -0.014
 C         -0.133  0.029  0.012    0.002  0.012  0.520   -0.064 -0.209  0.004
 H         -0.111  0.022  0.013    0.002  0.014  0.585   -0.061 -0.214  0.003
 C         -0.119  0.008  0.008    0.002  0.007  0.280   -0.025 -0.152  0.003
 Cl        -0.358 -0.180  0.002    0.003 -0.001 -0.129    0.398  0.154 -0.005
 C          0.055 -0.002 -0.002    0.000 -0.000 -0.041   -0.036 -0.105  0.003
 C          0.149  0.021 -0.025   -0.005 -0.006 -0.038   -0.026 -0.049 -0.000
 Cl         0.426  0.086  0.126   -0.077 -0.014 -0.080    0.068  0.034  0.062
 C          0.155  0.028 -0.034   -0.008 -0.008 -0.011   -0.033 -0.008 -0.009
 H          0.124  0.029 -0.018   -0.019 -0.014 -0.005   -0.044  0.028 -0.007
 C          0.186  0.037 -0.001   -0.001 -0.001 -0.007   -0.029  0.002 -0.000
 H          0.184  0.043 -0.001   -0.001 -0.002 -0.002   -0.035  0.037 -0.001
 C          0.155  0.031  0.032    0.006  0.007 -0.012   -0.033 -0.010  0.009
 H          0.124  0.033  0.016    0.017  0.012 -0.006   -0.044  0.025  0.005
 C          0.148  0.023  0.021    0.003  0.005 -0.039   -0.026 -0.051  0.003
 Cl         0.433  0.083 -0.133    0.069  0.007 -0.076    0.069  0.030 -0.063
 TransDip  -0.005  0.001  0.000    0.000  0.000  0.016   -0.016 -0.002 -0.000

 Mode:                10                     11                     12
 Frequency:       203.66                 214.49                 222.69
 Force Cnst:      0.1135                 0.7025                 0.9034
 Red. Mass:       4.6440                25.9188                30.9198
 IR Active:          YES                    YES                    YES
 IR Intens:        0.000                  0.243                  0.014
 Raman Active:       YES                    YES                    YES
               X      Y      Z        X      Y      Z        X      Y      Z
 C          0.001  0.000  0.000   -0.176 -0.008  0.002   -0.056 -0.083  0.002
 C          0.001  0.001  0.009   -0.131 -0.004  0.004   -0.085 -0.158  0.002
 Cl        -0.002  0.002  0.001    0.481 -0.236  0.006   -0.423 -0.082  0.003
 C          0.001  0.000  0.008   -0.172  0.061  0.002   -0.071 -0.108 -0.001
 Cl         0.000 -0.000 -0.001   -0.157  0.117 -0.004    0.578  0.434 -0.011
 C          0.001  0.000  0.005   -0.169  0.021  0.000   -0.136 -0.093  0.005
 Cl         0.001  0.001 -0.002   -0.165 -0.231  0.005   -0.143 -0.215  0.004
 C          0.001  0.000  0.002   -0.149  0.015 -0.002   -0.068 -0.083  0.011
 H          0.001  0.000  0.002   -0.153  0.015 -0.003   -0.056 -0.089  0.015
 C          0.001  0.000 -0.004   -0.149  0.021 -0.001   -0.052 -0.081  0.006
 Cl        -0.001 -0.001 -0.000    0.140  0.300 -0.007    0.170  0.087 -0.005
 C          0.001 -0.000 -0.002   -0.166 -0.024 -0.000   -0.073 -0.032  0.000
 C         -0.026  0.156 -0.007   -0.130 -0.018  0.005   -0.066 -0.012  0.006
 Cl         0.013 -0.088 -0.000    0.160  0.034  0.194    0.063  0.016  0.094
 C         -0.056  0.337 -0.010   -0.136 -0.014 -0.020   -0.068 -0.015 -0.007
 H         -0.098  0.584 -0.016   -0.143 -0.009 -0.018   -0.069 -0.011 -0.007
 C          0.000  0.003  0.001   -0.126 -0.018 -0.001   -0.065 -0.027  0.000
 H         -0.000  0.005  0.002   -0.127 -0.016 -0.002   -0.064 -0.036  0.000
 C          0.057 -0.335  0.010   -0.134 -0.030  0.019   -0.068 -0.017  0.007
 H          0.099 -0.583  0.019   -0.139 -0.038  0.016   -0.068 -0.014  0.007
 C          0.028 -0.158  0.003   -0.130 -0.026 -0.006   -0.066 -0.013 -0.006
 Cl        -0.014  0.085 -0.003    0.163  0.026 -0.194    0.063  0.012 -0.093
 TransDip   0.000  0.000 -0.000   -0.013 -0.009 -0.000   -0.002  0.003  0.000
[truncated: 42,169 more chars]
