# Supplementary material for: Quantum Chemical Investigation of Polychlorinated Dibenzodioxins, Dibenzofurans and Biphenyls: Relative Stability and Planarity Analysis
Source: Molecules. 2020 Dec 3;25(23):5697. doi: 10.3390/molecules25235697 (PMC7730433; doi:10.3390/molecules25235697)
Supplement: Supplementary file 1 [file molecules-25-05697-s001.zip › PCB/B3LYP/ClClClHClClHHHH.out]

                  Welcome to Q-Chem
     A Quantum Leap Into The Future Of Chemistry


 Q-Chem 5.2 (devel), Q-Chem, Inc., Pleasanton, CA (2019)

 Yihan Shao,  Zhengting Gan,  E. Epifanovsky,  A. T. B. Gilbert,  M. Wormit,  
 J. Kussmann,  A. W. Lange,  A. Behn,  Jia Deng,  Xintian Feng,  D. Ghosh,  
 M. Goldey,  P. R. Horn,  L. D. Jacobson,  I. Kaliman,  T. Kus,  A. Landau,  
 Jie Liu,  E. I. Proynov,  R. M. Richard,  R. P. Steele,  E. J. Sundstrom,  
 H. L. Woodcock III,  P. M. Zimmerman,  D. Zuev,  B. Albrecht,  E. Alguire,  
 S. A. Baeppler,  D. Barton,  Z. Benda,  Y. A. Bernard,  E. J. Berquist,  
 K. B. Bravaya,  H. Burton,  D. Casanova,  Chun-Min Chang,  Yunqing Chen,  
 A. Chien,  K. D. Closser,  M. P. Coons,  S. Coriani,  S. Dasgupta,  
 A. L. Dempwolff,  M. Diedenhofen,  Hainam Do,  R. G. Edgar,  Po-Tung Fang,  
 S. Faraji,  S. Fatehi,  Qingguo Feng,  K. D. Fenk,  J. Fosso-Tande,  
 J. Gayvert,  Qinghui Ge,  A. Ghysels,  G. Gidofalvi,  J. Gomes,  
 J. Gonthier,  A. Gunina,  D. Hait,  M. W. D. Hanson-Heine,  
 P. H. P. Harbach,  A. W. Hauser,  M. F. Herbst,  J. E. Herr,  
 E. G. Hohenstein,  Z. C. Holden,  Kerwin Hui,  B. C. Huynh,  T.-C. Jagau,  
 Hyunjun Ji,  B. Kaduk,  K. Khistyaev,  Jaehoon Kim,  P. Klunzinger,  K. Koh,  
 D. Kosenkov,  L. Koulias,  T. Kowalczyk,  C. M. Krauter,  A. Kunitsa,  
 Ka Un Lao,  A. Laurent,  K. V. Lawler,  Joonho Lee,  D. Lefrancois,  
 S. Lehtola,  D. S. Levine,  Yi-Pei Li,  You-Sheng Lin,  Fenglai Liu,  
 E. Livshits,  A. Luenser,  P. Manohar,  E. Mansoor,  S. F. Manzer,  
 Shan-Ping Mao,  Yuezhi Mao,  N. Mardirossian,  A. V. Marenich,  
 T. Markovich,  L. A. Martinez-Martinez,  S. A. Maurer,  N. J. Mayhall,  
 S. C. McKenzie,  J.-M. Mewes,  P. Morgante,  A. F. Morrison,  
 J. W. Mullinax,  K. Nanda,  T. S. Nguyen-Beck,  R. Olivares-Amaya,  
 J. A. Parkhill,  Zheng Pei,  T. M. Perrine,  F. Plasser,  P. Pokhilko,  
 S. Prager,  A. Prociuk,  E. Ramos,  D. R. Rehn,  F. Rob,  M. Scheurer,  
 M. Schneider,  N. Sergueev,  S. M. Sharada,  S. Sharma,  D. W. Small,  
 T. Stauch,  T. Stein,  Yu-Chuan Su,  A. J. W. Thom,  A. Tkatchenko,  
 T. Tsuchimochi,  N. M. Tubman,  L. Vogt,  M. L. Vidal,  O. Vydrov,  
 M. A. Watson,  J. Wenzel,  M. de Wergifosse,  T. A. Wesolowski,  A. White,  
 J. Witte,  A. Yamada,  Jun Yang,  K. Yao,  S. Yeganeh,  S. R. Yost,  
 Zhi-Qiang You,  A. Zech,  Igor Ying Zhang,  Xing Zhang,  Yan Zhao,  
 Ying Zhu,  B. R. Brooks,  G. K. L. Chan,  C. J. Cramer,  M. S. Gordon,  
 W. J. Hehre,  A. Klamt,  M. W. Schmidt,  C. D. Sherrill,  D. G. Truhlar,  
 A. Aspuru-Guzik,  R. Baer,  A. T. Bell,  N. A. Besley,  Jeng-Da Chai,  
 A. E. DePrince, III,  R. A. DiStasio Jr.,  A. Dreuw,  B. D. Dunietz,  
 T. R. Furlani,  Chao-Ping Hsu,  Yousung Jung,  Jing Kong,  D. S. Lambrecht,  
 WanZhen Liang,  C. Ochsenfeld,  V. A. Rassolov,  L. V. Slipchenko,  
 J. E. Subotnik,  T. Van Voorhis,  J. M. Herbert,  A. I. Krylov,  
 P. M. W. Gill,  M. Head-Gordon

 Contributors to earlier versions of Q-Chem not listed above: 
 R. D. Adamson,  B. Austin,  J. Baker,  G. J. O. Beran,  K. Brandhorst,  
 S. T. Brown,  E. F. C. Byrd,  A. K. Chakraborty,  C.-L. Cheng,  
 Siu Hung Chien,  D. M. Chipman,  D. L. Crittenden,  H. Dachsel,  
 R. J. Doerksen,  A. D. Dutoi,  L. Fusti-Molnar,  W. A. Goddard III,  
 A. Golubeva-Zadorozhnaya,  S. R. Gwaltney,  G. Hawkins,  A. Heyden,  
 S. Hirata,  G. Kedziora,  F. J. Keil,  C. Kelley,  Jihan Kim,  R. A. King,  
 R. Z. Khaliullin,  P. P. Korambath,  W. Kurlancheek,  A. M. Lee,  M. S. Lee,  
 S. V. Levchenko,  Ching Yeh Lin,  D. Liotard,  R. C. Lochan,  I. Lotan,  
 P. E. Maslen,  N. Nair,  D. P. O'Neill,  D. Neuhauser,  E. Neuscamman,  
 C. M. Oana,  R. Olson,  B. Peters,  R. Peverati,  P. A. Pieniazek,  
 Y. M. Rhee,  J. Ritchie,  M. A. Rohrdanz,  E. Rosta,  N. J. Russ,  
 H. F. Schaefer III,  N. E. Schultz,  N. Shenvi,  A. C. Simmonett,  A. Sodt,  
 D. Stuck,  K. S. Thanthiriwatte,  V. Vanovschi,  Tao Wang,  A. Warshel,  
 C. F. Williams,  Q. Wu,  X. Xu,  W. Zhang

 Please cite Q-Chem as follows:
 Y. Shao et al., Mol. Phys. 113, 184-215 (2015)
 DOI: 10.1080/00268976.2014.952696

 Q-Chem 5.2.1 for Intel X86 EM64T Linux

 Parts of Q-Chem use Armadillo 8.300.2 (Tropical Shenanigans).
 http://arma.sourceforge.net/

 Q-Chem begins on Sat Jan 11 02:39:51 2020  

Host: 
0

     Scratch files written to /scratch/taweetham/qchem3368//
NAlpha2: 162
NElect   162
Mult     1

 Q-Chem warning in module libgen/rem_setup.C, line 2168:

 Setting Thresh to 1e-14


Checking the input file for inconsistencies... 	...done.

--------------------------------------------------------------
User input:
--------------------------------------------------------------
$MOLECULE
0 1
C 
C  1 1.394960
Cl  2 CCl 1 119.528007
C  2 1.386606 1 120.846377 3 178.766605 0
Cl  4 CCl 2 119.698148 1 -179.612229 0
C  4 1.387279 2 120.235871 1 -0.083363 0
Cl  6 CCl 4 120.254637 2 -179.958574 0
C  6 1.387279 4 119.490737 2 0.041992 0
H  8 CH 6 120.064298 4 179.568218 0
C  8 1.386606 6 120.235863 4 0.041336 0
Cl  10 CCl 8 119.614146 6 178.681836 0
C  1 1.488550 2 120.827489 3 1.275929 0
C  12 1.394960 1 120.827496 2 44.635695 0
Cl  13 CCl 12 119.528011 1 1.275194 0
C  13 1.386606 12 120.846392 1 -179.957497 0
H  15 CH 13 119.698155 12 -179.612829 0
C  15 1.387278 13 120.235860 12 -0.083872 0
H  17 CH 15 120.254633 13 -179.958492 0
C  17 1.387279 15 119.490737 13 0.041666 0
H  19 CH 17 120.064293 15 179.568399 0
C  19 1.386606 17 120.235874 15 0.041790 0
H  21 CH 19 119.614152 17 178.681599 0

CH=1.08273
CCl=1.75400
$END

$REM
   JOB_TYPE	OPTIMIZATION
   BASIS	6-311++G**
   METHOD	B3LYP
   SYM_IGNORE	TRUE
   SCF_GUESS_ALWAYS     TRUE
   SYM_IGNORE   TRUE
   S2THRESH     15
   THRESH       15
$END

--------------------------------------------------------------
 ----------------------------------------------------------------
             Standard Nuclear Orientation (Angstroms)
    I     Atom           X                Y                Z
 ----------------------------------------------------------------
    1      C       0.0000000000     0.0000000000     0.0000000000
    2      C       0.0000000000     0.0000000000     1.3949600000
    3      Cl      1.5261815140     0.0000000000     2.2594170471
    4      C      -1.1901880373     0.0256249026     2.1059255403
    5      Cl     -1.1548436435     0.0351778398     3.8595433764
    6      C      -2.4041742747     0.0535064326     1.4351028665
    7      Cl     -3.9099833729     0.0870232313     2.3339530118
    8      C      -2.4180259722     0.0546630380     0.0478935036
    9      H      -3.3603520375     0.0692493833    -0.4851290834
   10      C      -1.2274122092     0.0272853135    -0.6622934626
   11      Cl     -1.2645630159    -0.0058824468    -2.4155862839
   12      C       1.2779219872    -0.0284629571    -0.7628147595
   13      C       2.3095886281    -0.8932703637    -0.3971844912
   14      Cl      2.0841394724    -1.9836059182     0.9581225060
   15      C       3.5004827568    -0.9194878930    -1.1069450245
   16      H       4.2865586447    -1.6026019117    -0.8107285686
   17      C       3.6821124948    -0.0819958503    -2.1978886372
   18      H       4.6116429624    -0.1026930066    -2.7527300472
   19      C       2.6636000698     0.7822218600    -2.5724593424
   20      H       2.7980411655     1.4448431951    -3.4181323354
   21      C       1.4736782845     0.8090230106    -1.8610916159
   22      H       0.6936781770     1.5025559907    -2.1490431582
 ----------------------------------------------------------------
 Nuclear Repulsion Energy =        1824.52044004 hartrees
 There are       81 alpha and       81 beta electrons
 Requested basis set is 6-311++G(d,p)
 There are 162 shells and 449 basis functions

 Total QAlloc Memory Limit   2000 MB
 Mega-Array Size       188 MB
 MEM_STATIC part       192 MB
 A cutoff of  1.0D-15 yielded  10322 shell pairs
 There are     85949 function pairs (     92460 Cartesian)
 Smallest overlap matrix eigenvalue = 2.33E-07
 Linear dependence detected in AO basis
 Number of orthogonalized atomic orbitals = 444
 Maximum deviation from orthogonality = 4.320E-10

 Scale SEOQF with 1.000000e-01/1.000000e-01/1.000000e-01

 Standard Electronic Orientation quadrupole field applied
 Nucleus-field energy     =    -0.0000000420 hartrees
 Guess from superposition of atomic densities
 Warning:  Energy on first SCF cycle will be non-variational
 SAD guess density has 162.000000 electrons

 -----------------------------------------------------------------------
  General SCF calculation program by
  Eric Jon Sundstrom, Paul Horn, Yuezhi Mao, Dmitri Zuev, Alec White,
  David Stuck, Shaama M.S., Shane Yost, Joonho Lee, David Small,
  Daniel Levine, Susi Lehtola, Hugh Burton, Evgeny Epifanovsky,
  Bang C. Huynh
 -----------------------------------------------------------------------
 Exchange:     0.2000 Hartree-Fock + 0.0800 Slater + 0.7200 B88
 Correlation:  0.1900 VWN1RPA + 0.8100 LYP
 Using SG-1 standard quadrature grid
 A restricted SCF calculation will be
 performed using DIIS
 SCF converges when DIIS error is below 1.0e-08
 ---------------------------------------
  Cycle       Energy         DIIS error
 ---------------------------------------
    1   -2765.7147882274      2.97e-02  
    2   -2761.2949834490      2.42e-03  
    3   -2761.2010632018      3.00e-03  
    4   -2761.4386613538      5.63e-04  
    5   -2761.4453202550      2.94e-04  
    6   -2761.4474529637      9.71e-05  
    7   -2761.4476670966      2.40e-05  
    8   -2761.4476790657      8.93e-06  
    9   -2761.4476809352      2.99e-06  
   10   -2761.4476811499      8.73e-07  
   11   -2761.4476811660      4.04e-07  
   12   -2761.4476811699      1.27e-07  
   13   -2761.4476811704      4.82e-08  
   14   -2761.4476811704      1.41e-08  
   15   -2761.4476811703      4.79e-09  Convergence criterion met
 ---------------------------------------
 SCF time:   CPU 683.98s  wall 684.00s 
 SCF   energy in the final basis set =    -2761.4476811703
 Total energy in the final basis set =    -2761.4476811703

 --------------------------------------------------------------

                    Orbital Energies (a.u.)
 --------------------------------------------------------------

 Alpha MOs
 -- Occupied --
********-101.5765-101.5721-101.5641-101.5551 -10.2749 -10.2739 -10.2730
-10.2719 -10.2533 -10.2344 -10.2215 -10.2183 -10.1998 -10.1997 -10.1986
-10.1941  -9.4917  -9.4917  -9.4866  -9.4812  -9.4724  -7.2567  -7.2562
 -7.2514  -7.2466  -7.2465  -7.2459  -7.2458  -7.2458  -7.2415  -7.2406
 -7.2367  -7.2358  -7.2349  -7.2270  -7.2266  -0.9618  -0.9246  -0.9114
 -0.8924  -0.8687  -0.8545  -0.8367  -0.8047  -0.7643  -0.7527  -0.7418
 -0.6589  -0.6470  -0.6225  -0.6095  -0.5527  -0.5465  -0.5232  -0.4952
 -0.4927  -0.4776  -0.4677  -0.4608  -0.4573  -0.4518  -0.4367  -0.4272
 -0.4158  -0.4042  -0.3956  -0.3873  -0.3791  -0.3680  -0.3554  -0.3484
 -0.3399  -0.3329  -0.3300  -0.3171  -0.2958  -0.2853  -0.2752  -0.2588
 -0.2427
 -- Virtual --
 -0.0699  -0.0557  -0.0496  -0.0349  -0.0200  -0.0136  -0.0045  -0.0013
  0.0058   0.0103   0.0126   0.0221   0.0284   0.0320   0.0389   0.0406
  0.0489   0.0565   0.0621   0.0635   0.0706   0.0730   0.0767   0.0836
  0.0864   0.0911   0.0944   0.0968   0.0989   0.1009   0.1073   0.1109
  0.1138   0.1157   0.1160   0.1191   0.1219   0.1246   0.1315   0.1338
  0.1350   0.1373   0.1399   0.1448   0.1482   0.1531   0.1564   0.1600
  0.1645   0.1691   0.1748   0.1792   0.1828   0.1889   0.1947   0.1968
  0.2027   0.2046   0.2071   0.2115   0.2138   0.2212   0.2279   0.2293
  0.2329   0.2384   0.2417   0.2449   0.2485   0.2529   0.2555   0.2601
  0.2627   0.2664   0.2710   0.2719   0.2766   0.2790   0.2836   0.2888
  0.2958   0.2990   0.3018   0.3057   0.3102   0.3109   0.3206   0.3260
  0.3333   0.3372   0.3440   0.3648   0.3768   0.3930   0.4134   0.4318
  0.4385   0.4425   0.4497   0.4555   0.4630   0.4651   0.4728   0.4790
  0.4851   0.4933   0.4981   0.5039   0.5139   0.5203   0.5324   0.5388
  0.5470   0.5521   0.5533   0.5591   0.5679   0.5703   0.5788   0.5875
  0.5965   0.5990   0.6031   0.6108   0.6181   0.6204   0.6212   0.6258
  0.6354   0.6426   0.6571   0.6621   0.6677   0.6772   0.6928   0.7013
  0.7086   0.7186   0.7244   0.7421   0.7548   0.7686   0.7806   0.7884
  0.7959   0.8105   0.8177   0.8291   0.8333   0.8354   0.8410   0.8452
  0.8474   0.8528   0.8600   0.8636   0.8677   0.8724   0.8753   0.8864
  0.8904   0.8987   0.9058   0.9144   0.9191   0.9226   0.9288   0.9312
  0.9369   0.9490   0.9573   0.9590   0.9655   0.9705   0.9854   0.9901
  0.9961   0.9978   1.0100   1.0293   1.0347   1.0540   1.0616   1.0767
  1.0847   1.1089   1.1228   1.1299   1.1455   1.1551   1.1629   1.2184
  1.2244   1.2444   1.2570   1.2613   1.2760   1.2873   1.2926   1.2975
  1.3238   1.3350   1.3435   1.3571   1.3774   1.4116   1.4229   1.4716
  1.4929   1.5005   1.5236   1.5303   1.5483   1.5606   1.5749   1.5862
  1.5890   1.6039   1.6431   1.6532   1.6624   1.6845   1.7015   1.7338
  1.7459   1.7708   1.7884   1.7938   1.8252   1.8323   1.8547   1.8661
  1.8764   1.8797   1.8931   1.9160   1.9211   1.9241   1.9494   1.9614
  1.9758   1.9864   2.0215   2.0330   2.0531   2.0644   2.0851   2.1082
  2.1768   2.1999   2.2100   2.2294   2.2389   2.2611   2.2807   2.2867
  2.2910   2.2970   2.3342   2.3445   2.3671   2.3754   2.3913   2.4273
  2.4388   2.4421   2.4552   2.4638   2.4723   2.4999   2.5158   2.5589
  2.5716   2.5753   2.5922   2.6113   2.6201   2.6487   2.6608   2.6762
  2.6935   2.7004   2.7283   2.7371   2.7415   2.7493   2.7572   2.7854
  2.7969   2.8168   2.8190   2.8360   2.8494   2.8710   2.8941   2.9234
  2.9572   2.9771   3.0707   3.0792   3.0916   3.1333   3.1513   3.1864
  3.2009   3.2470   3.2537   3.2697   3.3567   3.3873   3.3973   3.4865
  3.5313   3.5609   3.6359   3.6806   3.7579   3.8460   3.9136   4.0161
  4.0378   4.0736   4.1446   4.4064   4.8184   4.8414   9.7451   9.7993
  9.8101   9.8402   9.8660  23.3270  23.5808  23.8282  23.8581  23.9167
 23.9393  23.9860  24.0093  24.0656  24.0866  24.1003  24.1853  25.7236
 25.7881  25.8711  25.9236  26.0919  26.1237  26.1349  26.2784  26.3983
 26.5145  26.5430  26.6854  26.7337  26.8327  27.0076 215.7357 215.7962
215.8128 215.8422 215.8867
 --------------------------------------------------------------

          Ground-State Mulliken Net Atomic Charges

     Atom                 Charge (a.u.)
  ----------------------------------------
      1 C                    -0.407425
      2 C                    -1.227108
      3 Cl                    0.671503
      4 C                     0.522593
      5 Cl                    0.624680
      6 C                    -0.260230
      7 Cl                    0.533922
      8 C                    -0.631187
      9 H                     0.225090
     10 C                    -0.036881
     11 Cl                    0.539546
     12 C                    -0.093012
     13 C                    -0.179916
     14 Cl                    0.406122
     15 C                    -0.350922
     16 H                     0.195096
     17 C                    -0.515133
     18 H                     0.162153
     19 C                    -0.179086
     20 H                     0.177840
     21 C                    -0.338533
     22 H                     0.160889
  ----------------------------------------
  Sum of atomic charges =     0.000000

 -----------------------------------------------------------------
                    Cartesian Multipole Moments
 -----------------------------------------------------------------
    Charge (ESU x 10^10)
                -0.0000
    Dipole Moment (Debye)
         X       0.9871      Y       0.8471      Z      -2.4542
       Tot       2.7776
    Quadrupole Moments (Debye-Ang)
        XX    -123.0590     XY      -0.1838     YY    -134.6656
        XZ      -3.6293     YZ      -3.6245     ZZ    -131.7977
    Octopole Moments (Debye-Ang^2)
       XXX       1.9188    XXY      16.4748    XYY     -13.9882
       YYY      77.9494    XXZ     -86.0655    XYZ      -4.0525
       YYZ     -61.7256    XZZ       9.7997    YZZ      30.2707
       ZZZ    -191.6091
    Hexadecapole Moments (Debye-Ang^3)
      XXXX   -3824.6523   XXXY     170.1722   XXYY    -795.4737
      XYYY     232.1681   YYYY    -596.9346   XXXZ     604.2009
      XXYZ      32.7126   XYYZ     234.1471   YYYZ      89.7191
      XXZZ   -1198.1333   XYZZ      89.6251   YYZZ    -677.3757
      XZZZ     666.0812   YZZZ      54.4403   ZZZZ   -3422.8914
 -----------------------------------------------------------------
 Calculating analytic gradient of the SCF energy
 Gradient of SCF Energy
            1           2           3           4           5           6
    1  -0.0183216  -0.0101015   0.0318015   0.0012866   0.0009343   0.0046621
    2  -0.0008984  -0.0047133  -0.0741626   0.0003376   0.0001890  -0.0001206
    3   0.0126211  -0.0065725  -0.0423863  -0.0232028   0.0046872  -0.0009156
            7           8           9          10          11          12
    1  -0.0021206   0.0090480  -0.0002592   0.0028959   0.0158835   0.0096309
    2   0.0000512   0.0000401   0.0001593  -0.0007512   0.0051017   0.0007957
    3   0.0066969   0.0087584  -0.0010834  -0.0044074   0.0001501  -0.0099381
           13          14          15          16          17          18
    1  -0.0006346  -0.0264103  -0.0088699   0.0005800  -0.0007965  -0.0008618
    2   0.0060430   0.0724823   0.0056972   0.0006169   0.0014694   0.0009217
    3   0.0008816   0.0536386  -0.0014851  -0.0008864  -0.0006251  -0.0004117
           19          20          21          22
    1   0.0020845   0.0001712  -0.0063774  -0.0042252
    2  -0.0054025  -0.0007335  -0.0071904   0.0000675
    3   0.0032803   0.0005015   0.0022595  -0.0015606
 Max gradient component =       7.416E-02
 RMS gradient           =       1.715E-02
 Gradient time:  CPU 232.57 s  wall 232.58 s
 Geometry Optimization Parameters
   NAtoms,    NIC,     NZ,  NCons,   NDum,   NFix, NCnnct, MaxDiis
       22     163      22       0       0       0       0       0


** GEOMETRY OPTIMIZATION IN DELOCALIZED INTERNAL COORDINATES **
   Searching for a Minimum

   Optimization Cycle:   1

                       Coordinates (Angstroms)
     ATOM                X               Y               Z
      1  C         0.0000000000    0.0000000000    0.0000000000
      2  C         0.0000000000    0.0000000000    1.3949600000
      3  Cl        1.5261815140    0.0000000000    2.2594170471
      4  C        -1.1901880373    0.0256249026    2.1059255403
      5  Cl       -1.1548436435    0.0351778398    3.8595433764
      6  C        -2.4041742747    0.0535064326    1.4351028665
      7  Cl       -3.9099833729    0.0870232313    2.3339530118
      8  C        -2.4180259722    0.0546630380    0.0478935036
      9  H        -3.3603520375    0.0692493833   -0.4851290834
     10  C        -1.2274122092    0.0272853135   -0.6622934626
     11  Cl       -1.2645630159   -0.0058824468   -2.4155862839
     12  C         1.2779219872   -0.0284629571   -0.7628147595
     13  C         2.3095886281   -0.8932703637   -0.3971844912
     14  Cl        2.0841394724   -1.9836059182    0.9581225060
     15  C         3.5004827568   -0.9194878930   -1.1069450245
     16  H         4.2865586447   -1.6026019117   -0.8107285686
     17  C         3.6821124948   -0.0819958503   -2.1978886372
     18  H         4.6116429624   -0.1026930066   -2.7527300472
     19  C         2.6636000698    0.7822218600   -2.5724593424
     20  H         2.7980411655    1.4448431951   -3.4181323354
     21  C         1.4736782845    0.8090230106   -1.8610916159
     22  H         0.6936781770    1.5025559907   -2.1490431582
   Point Group: c1    Number of degrees of freedom:    60


   Energy is  -2761.447681170


 Attempting to generate delocalized internal coordinates
 Initial Hessian constructed with Jon Baker's OPTIMIZE code

 60 Hessian modes will be used to form the next step
  Hessian Eigenvalues:
     0.016296    0.017711    0.019512    0.020643    0.020929    0.022946
     0.023585    0.023588    0.023834    0.023846    0.024090    0.024090
     0.024114    0.024114    0.024135    0.024135    0.024142    0.024143
     0.064519    0.103827    0.159965    0.159995    0.159995    0.159996
     0.160000    0.215607    0.220001    0.225615    0.231310    0.235305
     0.245804    0.249943    0.249979    0.249992    0.250000    0.250000
     0.250000    0.289178    0.292804    0.301033    0.301033    0.301033
     0.328589    0.356665    0.356665    0.356665    0.356665    0.356665
     0.412046    0.416899    0.429309    0.433164    0.461252    0.462582
     0.471073    0.471219    0.478202    0.478203    0.479142    0.479142

 Minimum search - taking simple RFO step
 Searching for Lamda that Minimizes Along All modes
 Value Taken    Lamda =  -0.06477766
 Calculated Step too Large.  Step scaled by  0.492496
 Step Taken.  Stepsize is  0.300000

                             Maximum     Tolerance    Cnvgd?
         Gradient           0.076137      0.000300      NO
         Displacement       0.216267      0.001200      NO
         Energy change     *********      0.000001      NO


 New Cartesian Coordinates Obtained by Inverse Iteration

 Displacement from previous Coordinates is:  0.535610
 ----------------------------------------------------------------
             Standard Nuclear Orientation (Angstroms)
    I     Atom           X                Y                Z
 ----------------------------------------------------------------
    1      C      -0.0058663457    -0.0007991583    -0.0131191712
    2      C      -0.0125097616     0.0272774815     1.3913788517
    3      Cl      1.5019633601     0.0524461507     2.2587262720
    4      C      -1.2013838984     0.0570508627     2.1174613348
    5      Cl     -1.1581933302     0.0994137695     3.8670667703
    6      C      -2.4199701599     0.0619119170     1.4492078656
    7      Cl     -3.9296125124     0.0977740961     2.3341344066
    8      C      -2.4415980841     0.0319047044     0.0640154571
    9      H      -3.3886074443     0.0203877477    -0.4597391323
   10      C      -1.2575130057     0.0003335191    -0.6569109850
   11      Cl     -1.3919600279    -0.1056551020    -2.4029494207
   12      C       1.2849476479    -0.0344248173    -0.7721456207
   13      C       2.3170959650    -0.9207969862    -0.4317670951
   14      Cl      2.1007628999    -2.0419807780     0.8921216579
   15      C       3.5145994736    -0.9444491907    -1.1345462245
   16      H       4.2891100826    -1.6454009770    -0.8492803991
   17      C       3.7117089795    -0.0789871649    -2.2007920272
   18      H       4.6454236737    -0.0968532080    -2.7493296993
   19      C       2.7053539974     0.8116238608    -2.5543782897
   20      H       2.8531928254     1.4997130487    -3.3778393205
   21      C       1.5107321340     0.8322696541    -1.8483787201
   22      H       0.7504071249     1.5504144203    -2.1200454689
 ----------------------------------------------------------------
 Nuclear Repulsion Energy =        1812.18085451 hartrees
 There are       81 alpha and       81 beta electrons
 Applying Cartesian multipole field
    Component          Value
    ---------          -----
     (2,0,0)        1.00000E-11
     (0,2,0)        2.00000E-11
     (0,0,2)       -3.00000E-11
 Nucleus-field energy     =    -0.0000000408 hartrees
 Requested basis set is 6-311++G(d,p)
 There are 162 shells and 449 basis functions
 A cutoff of  1.0D-15 yielded  10281 shell pairs
 There are     85621 function pairs (     92109 Cartesian)
 Smallest overlap matrix eigenvalue = 2.44E-07
 Linear dependence detected in AO basis
 Number of orthogonalized atomic orbitals = 445
 Maximum deviation from orthogonality = 6.653E-10
 Guess from superposition of atomic densities
 Warning:  Energy on first SCF cycle will be non-variational
 SAD guess density has 162.000000 electrons

 -----------------------------------------------------------------------
  General SCF calculation program by
  Eric Jon Sundstrom, Paul Horn, Yuezhi Mao, Dmitri Zuev, Alec White,
  David Stuck, Shaama M.S., Shane Yost, Joonho Lee, David Small,
  Daniel Levine, Susi Lehtola, Hugh Burton, Evgeny Epifanovsky,
  Bang C. Huynh
 -----------------------------------------------------------------------
 Exchange:     0.2000 Hartree-Fock + 0.0800 Slater + 0.7200 B88
 Correlation:  0.1900 VWN1RPA + 0.8100 LYP
 Using SG-1 standard quadrature grid
 A restricted SCF calculation will be
 performed using DIIS
 SCF converges when DIIS error is below 1.0e-08
 ---------------------------------------
  Cycle       Energy         DIIS error
 ---------------------------------------
    1   -2765.6125313751      2.94e-02  
    2   -2761.3238943823      2.38e-03  
    3   -2761.2351491167      2.94e-03  
    4   -2761.4631509815      5.67e-04  
    5   -2761.4698897354      3.00e-04  
    6   -2761.4721344718      9.36e-05  
    7   -2761.4723311206      2.44e-05  
    8   -2761.4723427369      1.11e-05  
    9   -2761.4723458402      3.10e-06  
   10   -2761.4723460675      1.06e-06  
   11   -2761.4723460934      3.75e-07  
   12   -2761.4723460969      1.18e-07  
   13   -2761.4723460972      4.34e-08  
   14   -2761.4723460972      1.30e-08  
   15   -2761.4723460970      4.69e-09  Convergence criterion met
 ---------------------------------------
 SCF time:   CPU 685.87s  wall 686.00s 
 SCF   energy in the final basis set =    -2761.4723460970
 Total energy in the final basis set =    -2761.4723460970

 --------------------------------------------------------------

                    Orbital Energies (a.u.)
 --------------------------------------------------------------

 Alpha MOs
 -- Occupied --
********-101.5762-101.5728-101.5652-101.5561 -10.2753 -10.2746 -10.2734
-10.2730 -10.2546 -10.2385 -10.2217 -10.2200 -10.2014 -10.2005 -10.1995
-10.1953  -9.4917  -9.4911  -9.4873  -9.4819  -9.4729  -7.2567  -7.2557
 -7.2522  -7.2466  -7.2466  -7.2459  -7.2458  -7.2454  -7.2422  -7.2414
 -7.2373  -7.2365  -7.2356  -7.2275  -7.2270  -0.9591  -0.9219  -0.9090
 -0.8940  -0.8676  -0.8552  -0.8359  -0.8033  -0.7629  -0.7513  -0.7409
 -0.6579  -0.6440  -0.6218  -0.6097  -0.5515  -0.5453  -0.5226  -0.4952
 -0.4924  -0.4776  -0.4663  -0.4604  -0.4561  -0.4498  -0.4328  -0.4278
 -0.4137  -0.4018  -0.3946  -0.3872  -0.3788  -0.3663  -0.3548  -0.3477
 -0.3402  -0.3329  -0.3304  -0.3180  -0.2953  -0.2908  -0.2730  -0.2602
 -0.2515
 -- Virtual --
 -0.0705  -0.0557  -0.0474  -0.0356  -0.0227  -0.0133  -0.0036  -0.0008
  0.0069   0.0111   0.0132   0.0221   0.0284   0.0315   0.0391   0.0412
  0.0486   0.0558   0.0614   0.0642   0.0696   0.0733   0.0759   0.0838
  0.0864   0.0917   0.0939   0.0961   0.0994   0.1005   0.1074   0.1100
  0.1126   0.1140   0.1158   0.1185   0.1211   0.1245   0.1307   0.1328
  0.1346   0.1367   0.1384   0.1437   0.1470   0.1514   0.1542   0.1594
  0.1632   0.1687   0.1730   0.1783   0.1818   0.1878   0.1919   0.1954
  0.2015   0.2018   0.2061   0.2073   0.2128   0.2193   0.2259   0.2294
  0.2324   0.2366   0.2402   0.2429   0.2461   0.2505   0.2535   0.2582
  0.2607   0.2657   0.2698   0.2708   0.2746   0.2787   0.2819   0.2870
  0.2886   0.2972   0.2985   0.2993   0.3080   0.3099   0.3130   0.3207
  0.3255   0.3360   0.3372   0.3514   0.3632   0.3747   0.3998   0.4125
  0.4337   0.4396   0.4431   0.4496   0.4573   0.4626   0.4673   0.4727
  0.4790   0.4846   0.4926   0.5011   0.5060   0.5135   0.5205   0.5326
  0.5364   0.5458   0.5528   0.5548   0.5653   0.5673   0.5709   0.5832
  0.5889   0.5932   0.5987   0.6076   0.6098   0.6172   0.6206   0.6218
  0.6308   0.6423   0.6425   0.6562   0.6649   0.6685   0.6836   0.6952
  0.7043   0.7115   0.7151   0.7225   0.7411   0.7560   0.7764   0.7935
  0.7957   0.8054   0.8152   0.8224   0.8287   0.8321   0.8404   0.8439
  0.8481   0.8501   0.8532   0.8612   0.8640   0.8679   0.8719   0.8755
  0.8851   0.8907   0.8969   0.9084   0.9121   0.9192   0.9245   0.9278
  0.9344   0.9369   0.9488   0.9548   0.9619   0.9648   0.9720   0.9825
  0.9897   0.9922   0.9947   1.0051   1.0226   1.0247   1.0494   1.0581
  1.0679   1.0782   1.0936   1.1201   1.1302   1.1427   1.1521   1.1585
  1.2122   1.2167   1.2436   1.2503   1.2544   1.2773   1.2856   1.2904
  1.2991   1.3222   1.3266   1.3377   1.3555   1.3751   1.4108   1.4229
  1.4721   1.4892   1.4968   1.5202   1.5289   1.5468   1.5587   1.5674
  1.5818   1.5858   1.6025   1.6386   1.6498   1.6616   1.6824   1.6997
  1.7321   1.7412   1.7691   1.7856   1.7933   1.8198   1.8291   1.8516
  1.8650   1.8736   1.8756   1.8893   1.9140   1.9168   1.9197   1.9467
  1.9535   1.9736   1.9845   2.0198   2.0307   2.0486   2.0596   2.0792
  2.1047   2.1746   2.1973   2.2206   2.2366   2.2416   2.2614   2.2833
  2.2844   2.2896   2.2949   2.3315   2.3359   2.3623   2.3680   2.3924
  2.4217   2.4377   2.4413   2.4465   2.4581   2.4686   2.4965   2.5151
  2.5571   2.5639   2.5722   2.5864   2.6072   2.6203   2.6484   2.6587
  2.6723   2.6832   2.6976   2.7213   2.7314   2.7400   2.7499   2.7675
  2.7825   2.7909   2.8111   2.8149   2.8326   2.8444   2.8676   2.8897
  2.9145   2.9494   2.9762   3.0576   3.0731   3.0844   3.1294   3.1394
  3.1752   3.1931   3.2366   3.2459   3.2565   3.3490   3.3807   3.3917
  3.4826   3.5251   3.5534   3.6296   3.6777   3.7561   3.8345   3.9059
  4.0116   4.0361   4.0698   4.1412   4.4029   4.8064   4.8350   9.7423
  9.7952   9.8074   9.8218   9.8702  23.3291  23.5739  23.8171  23.8461
 23.9085  23.9184  23.9703  23.9903  24.0494  24.0825  24.0912  24.1768
 25.7800  25.8087  25.8734  25.9162  26.0871  26.1228  26.1295  26.2691
 26.3727  26.4292  26.5107  26.6684  26.7313  26.8112  26.9805 215.7328
215.7912 215.8088 215.8220 215.8878
 --------------------------------------------------------------

          Ground-State Mulliken Net Atomic Charges

     Atom                 Charge (a.u.)
  ----------------------------------------
      1 C                    -0.424704
      2 C                    -1.224074
      3 Cl                    0.650824
      4 C                     0.589423
      5 Cl                    0.614530
      6 C                    -0.394384
      7 Cl                    0.535134
      8 C                    -0.678833
      9 H                     0.226626
     10 C                     0.049063
     11 Cl                    0.483763
     12 C                     0.693811
     13 C                    -0.595794
     14 Cl                    0.363993
     15 C                    -0.469163
     16 H                     0.197596
     17 C                    -0.464489
     18 H                     0.163838
     19 C                    -0.244237
     20 H                     0.178058
     21 C                    -0.410321
     22 H                     0.159339
  ----------------------------------------
  Sum of atomic charges =     0.000000

 -----------------------------------------------------------------
                    Cartesian Multipole Moments
 -----------------------------------------------------------------
    Charge (ESU x 10^10)
                 0.0000
    Dipole Moment (Debye)
         X       1.0474      Y       0.8746      Z      -2.3850
       Tot       2.7477
    Quadrupole Moments (Debye-Ang)
        XX    -122.7293     XY      -0.0542     YY    -134.3044
        XZ      -3.8968     YZ      -3.4592     ZZ    -132.0112
    Octopole Moments (Debye-Ang^2)
       XXX       7.6881    XXY      16.3249    XYY     -11.0298
       YYY      78.4150    XXZ     -86.9773    XYZ      -3.9632
       YYZ     -61.4936    XZZ      11.2888    YZZ      31.1279
       ZZZ    -187.4813
    Hexadecapole Moments (Debye-Ang^3)
      XXXX   -3888.0287   XXXY     171.0344   XXYY    -808.6003
      XYYY     231.0495   YYYY    -620.1111   XXXZ     605.9094
      XXYZ      23.4896   XYYZ     235.2666   YYYZ      58.8162
      XXZZ   -1207.1086   XYZZ      92.6178   YYZZ    -679.1434
      XZZZ     678.4808   YZZZ      30.8210   ZZZZ   -3416.9902
 -----------------------------------------------------------------
 Calculating analytic gradient of the SCF energy
 Gradient of SCF Energy
            1           2           3           4           5           6
    1  -0.0096323  -0.0058412   0.0191757   0.0002176   0.0011636   0.0029827
    2   0.0002723  -0.0036245  -0.0499215  -0.0002251   0.0001953  -0.0000508
    3   0.0089013  -0.0015558  -0.0277538  -0.0157254   0.0040750  -0.0013350
            7           8           9          10          11          12
    1  -0.0016187   0.0060595  -0.0004098  -0.0022269   0.0027257   0.0069804
    2   0.0000603  -0.0000215   0.0000732   0.0006536   0.0014791   0.0009229
    3   0.0041257   0.0053895  -0.0007052  -0.0048607  -0.0000719  -0.0055749
           13          14          15          16          17          18
    1   0.0023970  -0.0165741  -0.0050680   0.0007403  -0.0001025  -0.0005140
    2   0.0025075   0.0500860   0.0034085   0.0003850   0.0001861   0.0005785
    3   0.0011069   0.0338667  -0.0006513  -0.0007664  -0.0000187  -0.0001921
           19          20          21          22
    1   0.0009584   0.0002842  -0.0022126   0.0005150
    2  -0.0034158  -0.0003640  -0.0029726  -0.0002123
    3   0.0020571   0.0001852  -0.0002750  -0.0002212
 Max gradient component =       5.009E-02
 RMS gradient           =       1.125E-02
 Gradient time:  CPU 229.92 s  wall 229.93 s
 Geometry Optimization Parameters
   NAtoms,    NIC,     NZ,  NCons,   NDum,   NFix, NCnnct, MaxDiis
       22     163      22       0       0       0       0       0

 Cartesian Hessian Update
 Hessian updated using BFGS update


** GEOMETRY OPTIMIZATION IN DELOCALIZED INTERNAL COORDINATES **
   Searching for a Minimum

   Optimization Cycle:   2

                       Coordinates (Angstroms)
     ATOM                X               Y               Z
      1  C        -0.0058663457   -0.0007991583   -0.0131191712
      2  C        -0.0125097616    0.0272774815    1.3913788517
      3  Cl        1.5019633601    0.0524461507    2.2587262720
      4  C        -1.2013838984    0.0570508627    2.1174613348
      5  Cl       -1.1581933302    0.0994137695    3.8670667703
      6  C        -2.4199701599    0.0619119170    1.4492078656
      7  Cl       -3.9296125124    0.0977740961    2.3341344066
      8  C        -2.4415980841    0.0319047044    0.0640154571
      9  H        -3.3886074443    0.0203877477   -0.4597391323
     10  C        -1.2575130057    0.0003335191   -0.6569109850
     11  Cl       -1.3919600279   -0.1056551020   -2.4029494207
     12  C         1.2849476479   -0.0344248173   -0.7721456207
     13  C         2.3170959650   -0.9207969862   -0.4317670951
     14  Cl        2.1007628999   -2.0419807780    0.8921216579
     15  C         3.5145994736   -0.9444491907   -1.1345462245
     16  H         4.2891100826   -1.6454009770   -0.8492803991
     17  C         3.7117089795   -0.0789871649   -2.2007920272
     18  H         4.6454236737   -0.0968532080   -2.7493296993
     19  C         2.7053539974    0.8116238608   -2.5543782897
     20  H         2.8531928254    1.4997130487   -3.3778393205
     21  C         1.5107321340    0.8322696541   -1.8483787201
     22  H         0.7504071249    1.5504144203   -2.1200454689
   Point Group: c1    Number of degrees of freedom:    60


   Energy is  -2761.472346097

 Hessian updated using BFGS update

 56 Hessian modes will be used to form the next step
  Hessian Eigenvalues:
     0.017089    0.017727    0.019938    0.020623    0.020930    0.022948
     0.023581    0.023824    0.023845    0.024089    0.024090    0.024112
     0.024114    0.024133    0.024135    0.024141    0.024142    0.024270
     0.064249    0.087085    0.159954    0.159993    0.159995    0.159998
     0.160182    0.215762    0.219906    0.225715    0.230868    0.234994
     0.246400    0.249170    0.249976    0.249992    0.249994    0.250000
     0.286087    0.289232    0.300370    0.300941    0.305698    0.352233
     0.356649    0.362434    0.411904    0.424034    0.429450    0.451624
     0.461966    0.464015    0.470770    0.478013    0.478187    0.478357
     0.479098    0.518941

 Minimum search - taking simple RFO step
 Searching for Lamda that Minimizes Along All modes
 Value Taken    Lamda =  -0.03279196
 Calculated Step too Large.  Step scaled by  0.563705
 Step Taken.  Stepsize is  0.300000

                             Maximum     Tolerance    Cnvgd?
         Gradient           0.051186      0.000300      NO
         Displacement       0.246143      0.001200      NO
         Energy change     -0.024665      0.000001      NO


 New Cartesian Coordinates Obtained by Inverse Iteration

 Displacement from previous Coordinates is:  0.455027
 ----------------------------------------------------------------
             Standard Nuclear Orientation (Angstroms)
    I     Atom           X                Y                Z
 ----------------------------------------------------------------
    1      C       0.0179068218    -0.0104168448     0.0191739057
    2      C      -0.0135319002     0.0419828627     1.4269069453
    3      Cl      1.4853186352     0.0953254066     2.3067682277
    4      C      -1.2196805166     0.0780386578     2.1392170642
    5      Cl     -1.2202665095     0.1460199265     3.8829848173
    6      C      -2.4264022389     0.0721772482     1.4391515751
    7      Cl     -3.9598636615     0.1191477139     2.2726937978
    8      C      -2.4236105433     0.0290491676     0.0528016879
    9      H      -3.3595443715     0.0154253804    -0.4887585762
   10      C      -1.2227534559    -0.0112986664    -0.6391642968
   11      Cl     -1.3168893055    -0.1195327208    -2.3878764823
   12      C       1.2980997696    -0.0513061670    -0.7442996225
   13      C       2.3363110741    -0.9488952536    -0.4417845953
   14      Cl      2.1533037749    -2.1051401422     0.8557436396
   15      C       3.5220930054    -0.9603528350    -1.1682564701
   16      H       4.2982546215    -1.6690775603    -0.9085724227
   17      C       3.6961454672    -0.0741208515    -2.2242334530
   18      H       4.6195390095    -0.0850706949    -2.7908678457
   19      C       2.6803571911     0.8215335410    -2.5484224057
   20      H       2.8078821539     1.5203134655    -3.3666168314
   21      C       1.4998878994     0.8276099429    -1.8175628371
   22      H       0.7255266731     1.5417622734    -2.0661347799
 ----------------------------------------------------------------
 Nuclear Repulsion Energy =        1806.00495464 hartrees
 There are       81 alpha and       81 beta electrons
 Applying Cartesian multipole field
    Component          Value
    ---------          -----
     (2,0,0)        1.00000E-11
     (0,2,0)        2.00000E-11
     (0,0,2)       -3.00000E-11
 Nucleus-field energy     =    -0.0000000402 hartrees
 Requested basis set is 6-311++G(d,p)
 There are 162 shells and 449 basis functions
 A cutoff of  1.0D-15 yielded  10286 shell pairs
 There are     85622 function pairs (     92103 Cartesian)
 Smallest overlap matrix eigenvalue = 2.55E-07
 Linear dependence detected in AO basis
 Number of orthogonalized atomic orbitals = 445
 Maximum deviation from orthogonality = 5.346E-10
 Guess from superposition of atomic densities
 Warning:  Energy on first SCF cycle will be non-variational
 SAD guess density has 162.000000 electrons

 -----------------------------------------------------------------------
  General SCF calculation program by
  Eric Jon Sundstrom, Paul Horn, Yuezhi Mao, Dmitri Zuev, Alec White,
  David Stuck, Shaama M.S., Shane Yost, Joonho Lee, David Small,
  Daniel Levine, Susi Lehtola, Hugh Burton, Evgeny Epifanovsky,
  Bang C. Huynh
 -----------------------------------------------------------------------
 Exchange:     0.2000 Hartree-Fock + 0.0800 Slater + 0.7200 B88
 Correlation:  0.1900 VWN1RPA + 0.8100 LYP
 Using SG-1 standard quadrature grid
 A restricted SCF calculation will be
 performed using DIIS
 SCF converges when DIIS error is below 1.0e-08
 ---------------------------------------
  Cycle       Energy         DIIS error
 ---------------------------------------
    1   -2765.5749196936      2.93e-02  
    2   -2761.3390519140      2.37e-03  
    3   -2761.2494558845      2.94e-03  
    4   -2761.4772327043      5.75e-04  
    5   -2761.4841772189      3.03e-04  
    6   -2761.4864874258      8.94e-05  
    7   -2761.4866667218      2.26e-05  
    8   -2761.4866764187      1.05e-05  
    9   -2761.4866791631      2.94e-06  
   10   -2761.4866793662      1.07e-06  
   11   -2761.4866793928      3.59e-07  
   12   -2761.4866793961      1.19e-07  
   13   -2761.4866793964      4.17e-08  
   14   -2761.4866793964      1.27e-08  
   15   -2761.4866793964      4.69e-09  Convergence criterion met
 ---------------------------------------
 SCF time:   CPU 682.50s  wall 682.00s 
 SCF   energy in the final basis set =    -2761.4866793964
 Total energy in the final basis set =    -2761.4866793964

 --------------------------------------------------------------

                    Orbital Energies (a.u.)
 --------------------------------------------------------------

 Alpha MOs
 -- Occupied --
********-101.5750-101.5742-101.5673-101.5577 -10.2766 -10.2750 -10.2744
-10.2720 -10.2552 -10.2379 -10.2214 -10.2197 -10.2014 -10.2006 -10.2000
-10.1955  -9.4919  -9.4901  -9.4887  -9.4835  -9.4739  -7.2568  -7.2546
 -7.2536  -7.2483  -7.2467  -7.2460  -7.2449  -7.2444  -7.2436  -7.2428
 -7.2384  -7.2382  -7.2373  -7.2287  -7.2281  -0.9581  -0.9202  -0.9085
 -0.8954  -0.8683  -0.8550  -0.8357  -0.8033  -0.7613  -0.7509  -0.7400
 -0.6569  -0.6430  -0.6217  -0.6093  -0.5512  -0.5447  -0.5224  -0.4945
 -0.4927  -0.4784  -0.4662  -0.4599  -0.4552  -0.4493  -0.4304  -0.4281
 -0.4115  -0.4005  -0.3943  -0.3866  -0.3790  -0.3646  -0.3548  -0.3478
 -0.3402  -0.3324  -0.3302  -0.3195  -0.2984  -0.2933  -0.2709  -0.2610
 -0.2558
 -- Virtual --
 -0.0706  -0.0560  -0.0455  -0.0353  -0.0235  -0.0130  -0.0034  -0.0002
  0.0075   0.0118   0.0142   0.0223   0.0281   0.0313   0.0393   0.0412
  0.0486   0.0559   0.0616   0.0644   0.0692   0.0732   0.0757   0.0838
  0.0863   0.0918   0.0937   0.0958   0.0993   0.1005   0.1074   0.1096
  0.1125   0.1141   0.1159   0.1186   0.1215   0.1244   0.1309   0.1325
  0.1341   0.1368   0.1388   0.1432   0.1467   0.1515   0.1542   0.1593
  0.1625   0.1683   0.1727   0.1773   0.1817   0.1864   0.1924   0.1943
  0.2000   0.2017   0.2057   0.2070   0.2127   0.2195   0.2262   0.2285
  0.2317   0.2369   0.2402   0.2424   0.2459   0.2506   0.2535   0.2582
  0.2600   0.2653   0.2691   0.2705   0.2737   0.2788   0.2817   0.2877
  0.2895   0.2967   0.2979   0.2994   0.3078   0.3097   0.3120   0.3213
  0.3258   0.3355   0.3375   0.3511   0.3611   0.3735   0.4000   0.4138
  0.4322   0.4401   0.4432   0.4491   0.4571   0.4632   0.4658   0.4740
  0.4781   0.4846   0.4912   0.5024   0.5062   0.5133   0.5209   0.5320
  0.5357   0.5454   0.5521   0.5549   0.5597   0.5654   0.5708   0.5835
  0.5868   0.5939   0.5992   0.6064   0.6106   0.6163   0.6204   0.6223
  0.6285   0.6398   0.6442   0.6579   0.6645   0.6670   0.6834   0.6941
  0.7047   0.7116   0.7135   0.7210   0.7410   0.7561   0.7801   0.7927
  0.7978   0.8073   0.8175   0.8240   0.8316   0.8377   0.8404   0.8446
  0.8477   0.8496   0.8551   0.8605   0.8623   0.8695   0.8721   0.8770
  0.8858   0.8913   0.9027   0.9075   0.9140   0.9191   0.9220   0.9292
  0.9354   0.9406   0.9492   0.9563   0.9606   0.9642   0.9733   0.9854
  0.9878   0.9926   0.9935   1.0017   1.0125   1.0233   1.0450   1.0595
  1.0670   1.0774   1.0928   1.1182   1.1268   1.1432   1.1510   1.1559
  1.2102   1.2187   1.2392   1.2469   1.2556   1.2805   1.2865   1.2911
  1.3009   1.3157   1.3190   1.3354   1.3541   1.3736   1.4081   1.4231
  1.4733   1.4898   1.4956   1.5216   1.5280   1.5474   1.5574   1.5644
  1.5799   1.5849   1.6006   1.6392   1.6474   1.6624   1.6829   1.7010
  1.7330   1.7402   1.7687   1.7821   1.7955   1.8173   1.8284   1.8516
  1.8648   1.8705   1.8737   1.8883   1.9124   1.9159   1.9205   1.9440
  1.9530   1.9720   1.9839   2.0189   2.0300   2.0473   2.0593   2.0770
  2.1070   2.1729   2.1976   2.2195   2.2360   2.2530   2.2706   2.2819
  2.2837   2.2905   2.3018   2.3326   2.3347   2.3467   2.3667   2.3886
  2.4191   2.4263   2.4411   2.4436   2.4567   2.4782   2.5003   2.5145
  2.5563   2.5576   2.5696   2.5859   2.6052   2.6179   2.6472   2.6562
  2.6722   2.6839   2.6964   2.7168   2.7324   2.7412   2.7517   2.7669
  2.7800   2.7932   2.8110   2.8133   2.8336   2.8421   2.8659   2.8868
  2.9150   2.9503   2.9771   3.0558   3.0711   3.0837   3.1259   3.1364
  3.1708   3.1933   3.2333   3.2411   3.2545   3.3446   3.3809   3.3905
  3.4803   3.5244   3.5498   3.6295   3.6743   3.7517   3.8325   3.9063
  4.0115   4.0353   4.0710   4.1416   4.4026   4.8002   4.8313   9.7413
  9.7935   9.8088   9.8150   9.8655  23.3325  23.5767  23.8149  23.8380
 23.9053  23.9177  23.9531  23.9834  24.0434  24.0776  24.0886  24.1697
 25.7832  25.8585  25.9110  25.9282  26.0596  26.1085  26.1347  26.2495
 26.3148  26.4132  26.5050  26.6672  26.7287  26.7997  26.9689 215.7319
215.7897 215.8106 215.8156 215.8782
 --------------------------------------------------------------

          Ground-State Mulliken Net Atomic Charges

     Atom                 Charge (a.u.)
  ----------------------------------------
      1 C                    -0.359644
      2 C                    -1.092193
      3 Cl                    0.636569
      4 C                     0.618584
      5 Cl                    0.606757
      6 C                    -0.512078
      7 Cl                    0.539152
      8 C                    -0.622829
      9 H                     0.229537
     10 C                    -0.161576
     11 Cl                    0.483154
     12 C                     0.783331
     13 C                    -0.705391
     14 Cl                    0.365673
     15 C                    -0.421150
     16 H                     0.197873
     17 C                    -0.463883
     18 H                     0.164041
     19 C                    -0.235742
     20 H                     0.178882
     21 C                    -0.391799
     22 H                     0.162732
  ----------------------------------------
  Sum of atomic charges =     0.000000

 -----------------------------------------------------------------
                    Cartesian Multipole Moments
 -----------------------------------------------------------------
    Charge (ESU x 10^10)
                 0.0000
    Dipole Moment (Debye)
         X       0.9972      Y       0.8953      Z      -2.3611
       Tot       2.7149
    Quadrupole Moments (Debye-Ang)
        XX    -123.1266     XY      -0.0615     YY    -134.0999
        XZ      -4.0494     YZ      -3.2547     ZZ    -131.8305
    Octopole Moments (Debye-Ang^2)
       XXX       4.8335    XXY      15.9096    XYY     -10.9343
       YYY      76.8727    XXZ     -87.5763    XYZ      -3.3015
       YYZ     -61.6107    XZZ      10.7555    YZZ      31.4474
       ZZZ    -187.1363
    Hexadecapole Moments (Debye-Ang^3)
      XXXX   -3913.1336   XXXY     185.8493   XXYY    -814.2664
      XYYY     244.5765   YYYY    -642.2949   XXXZ     618.2638
      XXYZ      19.7200   XYYZ     239.4571   YYYZ      40.5607
      XXZZ   -1210.5475   XYZZ      98.0065   YYZZ    -682.9342
      XZZZ     688.4351   YZZZ      16.2009   ZZZZ   -3413.1439
 -----------------------------------------------------------------
 Calculating analytic gradient of the SCF energy
 Gradient of SCF Energy
            1           2           3           4           5           6
    1  -0.0049059  -0.0012202   0.0110927  -0.0003177  -0.0000308   0.0003961
    2   0.0008174  -0.0022396  -0.0314644  -0.0002904   0.0001957  -0.0002011
    3   0.0029582   0.0000866  -0.0185981  -0.0066661   0.0029190  -0.0002098
            7           8           9          10          11          12
    1  -0.0006283   0.0028412  -0.0001971   0.0000665   0.0056219   0.0011635
    2   0.0001040   0.0000881   0.0000867   0.0007216   0.0028280   0.0009987
    3   0.0014722   0.0029634  -0.0004655  -0.0022959   0.0009574  -0.0039101
           13          14          15          16          17          18
    1   0.0026271  -0.0097435  -0.0023565   0.0003177   0.0005352  -0.0002909
    2  -0.0002710   0.0319112   0.0011455   0.0001158   0.0002337   0.0002717
    3   0.0015695   0.0205408   0.0005777  -0.0003563  -0.0001103  -0.0001518
           19          20          21          22
    1   0.0001869  -0.0000078  -0.0036321  -0.0015180
    2  -0.0014027  -0.0000647  -0.0036359   0.0000516
    3   0.0004792  -0.0000014  -0.0010409  -0.0007176
 Max gradient component =       3.191E-02
 RMS gradient           =       6.986E-03
 Gradient time:  CPU 229.18 s  wall 229.19 s
 Geometry Optimization Parameters
   NAtoms,    NIC,     NZ,  NCons,   NDum,   NFix, NCnnct, MaxDiis
       22     163      22       0       0       0       0       0

 Cartesian Hessian Update
 Hessian updated using BFGS update


** GEOMETRY OPTIMIZATION IN DELOCALIZED INTERNAL COORDINATES **
   Searching for a Minimum

   Optimization Cycle:   3

                       Coordinates (Angstroms)
     ATOM                X               Y               Z
      1  C         0.0179068218   -0.0104168448    0.0191739057
      2  C        -0.0135319002    0.0419828627    1.4269069453
      3  Cl        1.4853186352    0.0953254066    2.3067682277
      4  C        -1.2196805166    0.0780386578    2.1392170642
      5  Cl       -1.2202665095    0.1460199265    3.8829848173
      6  C        -2.4264022389    0.0721772482    1.4391515751
      7  Cl       -3.9598636615    0.1191477139    2.2726937978
      8  C        -2.4236105433    0.0290491676    0.0528016879
      9  H        -3.3595443715    0.0154253804   -0.4887585762
     10  C        -1.2227534559   -0.0112986664   -0.6391642968
     11  Cl       -1.3168893055   -0.1195327208   -2.3878764823
     12  C         1.2980997696   -0.0513061670   -0.7442996225
     13  C         2.3363110741   -0.9488952536   -0.4417845953
     14  Cl        2.1533037749   -2.1051401422    0.8557436396
     15  C         3.5220930054   -0.9603528350   -1.1682564701
     16  H         4.2982546215   -1.6690775603   -0.9085724227
     17  C         3.6961454672   -0.0741208515   -2.2242334530
     18  H         4.6195390095   -0.0850706949   -2.7908678457
     19  C         2.6803571911    0.8215335410   -2.5484224057
     20  H         2.8078821539    1.5203134655   -3.3666168314
     21  C         1.4998878994    0.8276099429   -1.8175628371
     22  H         0.7255266731    1.5417622734   -2.0661347799
   Point Group: c1    Number of degrees of freedom:    60


   Energy is  -2761.486679396

 Hessian updated using BFGS update

 58 Hessian modes will be used to form the next step
  Hessian Eigenvalues:
     0.017261    0.017757    0.019691    0.020857    0.020934    0.022948
     0.023581    0.023832    0.023846    0.024089    0.024090    0.024113
     0.024114    0.024135    0.024135    0.024142    0.024143    0.025324
     0.059195    0.087361    0.159969    0.159993    0.159998    0.160010
     0.160183    0.217995    0.220124    0.225846    0.231356    0.235740
     0.246425    0.249528    0.249976    0.249992    0.249994    0.251260
     0.286599    0.289245    0.299363    0.300970    0.301542    0.304527
     0.353282    0.356643    0.356681    0.366131    0.411926    0.425084
     0.429476    0.456167    0.462503    0.468264    0.471836    0.478121
     0.478209    0.479088    0.479867    0.527209

 Minimum search - taking simple RFO step
 Searching for Lamda that Minimizes Along All modes
 Value Taken    Lamda =  -0.02010372
 Calculated Step too Large.  Step scaled by  0.577957
 Step Taken.  Stepsize is  0.300000

                             Maximum     Tolerance    Cnvgd?
         Gradient           0.031669      0.000300      NO
         Displacement       0.200672      0.001200      NO
         Energy change     -0.014333      0.000001      NO


 New Cartesian Coordinates Obtained by Inverse Iteration

 Displacement from previous Coordinates is:  0.613584
 ----------------------------------------------------------------
             Standard Nuclear Orientation (Angstroms)
    I     Atom           X                Y                Z
 ----------------------------------------------------------------
    1      C       0.0158186082    -0.0143441356     0.0088036552
    2      C      -0.0127118846     0.0789841025     1.4153708380
    3      Cl      1.4893191516     0.1603377950     2.2821775170
    4      C      -1.2149127887     0.1247352164     2.1373990895
    5      Cl     -1.2084792019     0.2413276042     3.8722963917
    6      C      -2.4248019781     0.0834698026     1.4407110991
    7      Cl     -3.9568306329     0.1340359992     2.2721532282
    8      C      -2.4298760164    -0.0101562941     0.0561755788
    9      H      -3.3681750250    -0.0614626447    -0.4773517402
   10      C      -1.2308568480    -0.0585405505    -0.6392560690
   11      Cl     -1.3521208833    -0.2641370179    -2.3801388615
   12      C       1.2944933214    -0.0581239892    -0.7501855263
   13      C       2.3148949976    -0.9836235996    -0.4766509161
   14      Cl      2.1151611020    -2.1756459705     0.7885058066
   15      C       3.5040924586    -0.9916399012    -1.2003072961
   16      H       4.2638594703    -1.7245322167    -0.9613028846
   17      C       3.7003513273    -0.0672730784    -2.2199071621
   18      H       4.6273391876    -0.0749984287    -2.7812056693
   19      C       2.7070437943     0.8658636087    -2.5089367330
   20      H       2.8538057784     1.5976220648    -3.2942929441
   21      C       1.5239176260     0.8643155293    -1.7823528216
   22      H       0.7667520295     1.6069599545    -1.9988135385
 ----------------------------------------------------------------
 Nuclear Repulsion Energy =        1802.05188803 hartrees
 There are       81 alpha and       81 beta electrons
 Applying Cartesian multipole field
    Component          Value
    ---------          -----
     (2,0,0)        1.00000E-11
     (0,2,0)        2.00000E-11
     (0,0,2)       -3.00000E-11
 Nucleus-field energy     =    -0.0000000387 hartrees
 Requested basis set is 6-311++G(d,p)
 There are 162 shells and 449 basis functions
 A cutoff of  1.0D-15 yielded  10284 shell pairs
 There are     85584 function pairs (     92057 Cartesian)
 Smallest overlap matrix eigenvalue = 2.59E-07
 Linear dependence detected in AO basis
 Number of orthogonalized atomic orbitals = 445
 Maximum deviation from orthogonality = 4.170E-10
 Guess from superposition of atomic densities
 Warning:  Energy on first SCF cycle will be non-variational
 SAD guess density has 162.000000 electrons

 -----------------------------------------------------------------------
  General SCF calculation program by
  Eric Jon Sundstrom, Paul Horn, Yuezhi Mao, Dmitri Zuev, Alec White,
  David Stuck, Shaama M.S., Shane Yost, Joonho Lee, David Small,
  Daniel Levine, Susi Lehtola, Hugh Burton, Evgeny Epifanovsky,
  Bang C. Huynh
 -----------------------------------------------------------------------
 Exchange:     0.2000 Hartree-Fock + 0.0800 Slater + 0.7200 B88
 Correlation:  0.1900 VWN1RPA + 0.8100 LYP
 Using SG-1 standard quadrature grid
 A restricted SCF calculation will be
 performed using DIIS
 SCF converges when DIIS error is below 1.0e-08
 ---------------------------------------
  Cycle       Energy         DIIS error
 ---------------------------------------
    1   -2765.5503091181      2.92e-02  
    2   -2761.3495423038      2.36e-03  
    3   -2761.2623755870      2.92e-03  
    4   -2761.4867013662      5.72e-04  
    5   -2761.4935413421      3.01e-04  
    6   -2761.4958162138      8.75e-05  
    7   -2761.4959875731      2.21e-05  
    8   -2761.4959965705      1.06e-05  
    9   -2761.4959993929      2.84e-06  
   10   -2761.4959995781      1.08e-06  
   11   -2761.4959996062      3.45e-07  
   12   -2761.4959996089      1.19e-07  
   13   -2761.4959996093      3.98e-08  
   14   -2761.4959996091      1.24e-08  
   15   -2761.4959996092      4.59e-09  Convergence criterion met
 ---------------------------------------
 SCF time:   CPU 680.47s  wall 681.00s 
 SCF   energy in the final basis set =    -2761.4959996092
 Total energy in the final basis set =    -2761.4959996092

 --------------------------------------------------------------

                    Orbital Energies (a.u.)
 --------------------------------------------------------------

 Alpha MOs
 -- Occupied --
********-101.5749-101.5744-101.5684-101.5589 -10.2768 -10.2749 -10.2744
-10.2720 -10.2556 -10.2378 -10.2214 -10.2192 -10.2021 -10.2011 -10.2004
-10.1961  -9.4918  -9.4895  -9.4892  -9.4844  -9.4747  -7.2567  -7.2543
 -7.2538  -7.2492  -7.2467  -7.2460  -7.2444  -7.2440  -7.2436  -7.2435
 -7.2393  -7.2391  -7.2382  -7.2294  -7.2290  -0.9578  -0.9195  -0.9072
 -0.8963  -0.8691  -0.8549  -0.8351  -0.8032  -0.7608  -0.7508  -0.7397
 -0.6567  -0.6419  -0.6221  -0.6093  -0.5513  -0.5446  -0.5221  -0.4953
 -0.4925  -0.4786  -0.4661  -0.4596  -0.4547  -0.4487  -0.4291  -0.4285
 -0.4106  -0.3984  -0.3935  -0.3863  -0.3790  -0.3633  -0.3545  -0.3476
 -0.3396  -0.3334  -0.3292  -0.3203  -0.3039  -0.2920  -0.2698  -0.2636
 -0.2575
 -- Virtual --
 -0.0695  -0.0561  -0.0443  -0.0358  -0.0259  -0.0130  -0.0033   0.0004
  0.0074   0.0115   0.0145   0.0221   0.0281   0.0312   0.0392   0.0420
  0.0481   0.0556   0.0612   0.0647   0.0685   0.0731   0.0757   0.0831
  0.0864   0.0925   0.0935   0.0953   0.0997   0.1002   0.1076   0.1095
  0.1121   0.1139   0.1158   0.1182   0.1211   0.1246   0.1310   0.1315
  0.1337   0.1362   0.1385   0.1429   0.1460   0.1508   0.1531   0.1586
  0.1616   0.1686   0.1706   0.1765   0.1811   0.1856   0.1917   0.1936
  0.1994   0.2011   0.2054   0.2065   0.2126   0.2182   0.2261   0.2298
  0.2324   0.2374   0.2406   0.2429   0.2463   0.2507   0.2538   0.2559
  0.2599   0.2655   0.2689   0.2700   0.2735   0.2788   0.2810   0.2872
  0.2908   0.2964   0.2970   0.2995   0.3076   0.3096   0.3131   0.3200
  0.3267   0.3350   0.3396   0.3514   0.3586   0.3735   0.3999   0.4128
  0.4328   0.4399   0.4456   0.4484   0.4575   0.4626   0.4662   0.4750
  0.4785   0.4845   0.4892   0.5023   0.5061   0.5123   0.5205   0.5316
  0.5335   0.5436   0.5535   0.5566   0.5581   0.5690   0.5729   0.5814
  0.5859   0.5959   0.6027   0.6048   0.6099   0.6156   0.6196   0.6241
  0.6287   0.6416   0.6454   0.6591   0.6655   0.6744   0.6848   0.6942
  0.7054   0.7101   0.7136   0.7202   0.7383   0.7508   0.7826   0.7937
  0.8010   0.8046   0.8193   0.8257   0.8322   0.8384   0.8417   0.8448
  0.8472   0.8504   0.8581   0.8602   0.8636   0.8694   0.8697   0.8785
  0.8850   0.8913   0.9020   0.9074   0.9125   0.9199   0.9241   0.9301
  0.9353   0.9413   0.9494   0.9536   0.9617   0.9649   0.9743   0.9783
  0.9873   0.9898   0.9963   1.0034   1.0072   1.0194   1.0384   1.0598
  1.0638   1.0760   1.0873   1.1188   1.1242   1.1419   1.1523   1.1592
  1.2082   1.2131   1.2346   1.2453   1.2571   1.2831   1.2840   1.2916
  1.3006   1.3115   1.3217   1.3316   1.3579   1.3711   1.4108   1.4272
  1.4728   1.4886   1.4951   1.5222   1.5290   1.5475   1.5573   1.5622
  1.5796   1.5861   1.6024   1.6384   1.6457   1.6628   1.6855   1.7011
  1.7320   1.7391   1.7693   1.7807   1.7965   1.8151   1.8280   1.8477
  1.8649   1.8674   1.8747   1.8891   1.9134   1.9164   1.9208   1.9429
  1.9498   1.9724   1.9893   2.0188   2.0283   2.0434   2.0573   2.0746
  2.1101   2.1699   2.1994   2.2171   2.2357   2.2561   2.2753   2.2786
  2.2814   2.2897   2.3052   2.3298   2.3336   2.3398   2.3685   2.3919
  2.4155   2.4253   2.4427   2.4451   2.4559   2.4806   2.5025   2.5143
  2.5521   2.5563   2.5696   2.5837   2.6027   2.6161   2.6494   2.6565
  2.6717   2.6818   2.6950   2.7141   2.7301   2.7447   2.7486   2.7656
  2.7789   2.7894   2.8091   2.8121   2.8331   2.8390   2.8639   2.8838
  2.9121   2.9538   2.9820   3.0544   3.0714   3.0818   3.1226   3.1359
  3.1651   3.1930   3.2301   3.2391   3.2525   3.3431   3.3805   3.3875
  3.4815   3.5237   3.5481   3.6286   3.6767   3.7502   3.8323   3.9075
  4.0118   4.0349   4.0717   4.1388   4.3938   4.7956   4.8307   9.7421
  9.7962   9.8055   9.8201   9.8599  23.3349  23.5785  23.8130  23.8366
 23.9044  23.9188  23.9478  23.9811  24.0445  24.0752  24.0874  24.1670
 25.7831  25.8593  25.9160  25.9617  26.0090  26.1030  26.1387  26.1981
 26.3259  26.4196  26.5023  26.6562  26.7264  26.7954  26.9655 215.7332
215.7934 215.8061 215.8229 215.8688
 --------------------------------------------------------------

          Ground-State Mulliken Net Atomic Charges

     Atom                 Charge (a.u.)
  ----------------------------------------
      1 C                    -0.302473
      2 C                    -1.105401
      3 Cl                    0.600193
      4 C                     0.721961
      5 Cl                    0.604917
      6 C                    -0.541739
      7 Cl                    0.540221
      8 C                    -0.675017
      9 H                     0.229486
     10 C                    -0.145568
     11 Cl                    0.454670
     12 C                     0.683780
     13 C                    -0.698561
     14 Cl                    0.333513
     15 C                    -0.280594
     16 H                     0.198918
     17 C                    -0.441320
     18 H                     0.164389
     19 C                    -0.250005
     20 H                     0.178786
     21 C                    -0.438787
     22 H                     0.168631
  ----------------------------------------
  Sum of atomic charges =     0.000000

 -----------------------------------------------------------------
                    Cartesian Multipole Moments
 -----------------------------------------------------------------
    Charge (ESU x 10^10)
                -0.0000
    Dipole Moment (Debye)
         X       1.0267      Y       0.9389      Z      -2.2847
       Tot       2.6750
    Quadrupole Moments (Debye-Ang)
        XX    -122.9595     XY       0.1247     YY    -133.7420
        XZ      -4.2906     YZ      -3.2024     ZZ    -132.0540
    Octopole Moments (Debye-Ang^2)
       XXX       6.6291    XXY      15.9449    XYY      -9.1706
       YYY      78.2146    XXZ     -87.2314    XYZ      -3.3048
       YYZ     -60.9604    XZZ      10.9274    YZZ      31.9731
       ZZZ    -180.9771
    Hexadecapole Moments (Debye-Ang^3)
      XXXX   -3906.5705   XXXY     182.7458   XXYY    -816.5647
      XYYY     237.9615   YYYY    -682.4067   XXXZ     619.3635
      XXYZ       6.4670   XYYZ     238.7137   YYYZ      -2.1458
      XXZZ   -1202.8695   XYZZ      97.8728   YYZZ    -681.9457
      XZZZ     694.8639   YZZZ     -17.3795   ZZZZ   -3381.4781
 -----------------------------------------------------------------
 Calculating analytic gradient of the SCF energy
 Gradient of SCF Energy
            1           2           3           4           5           6
    1   0.0002506   0.0002156   0.0053522  -0.0002500  -0.0001002  -0.0001412
    2   0.0014771  -0.0018070  -0.0219282  -0.0002766   0.0000140   0.0000263
    3   0.0004872   0.0007526  -0.0133347  -0.0019899   0.0006305   0.0007381
            7           8           9          10          11          12
    1   0.0000609   0.0008210   0.0001028   0.0001151   0.0004814  -0.0013681
    2  -0.0000550  -0.0001371   0.0000292   0.0017702   0.0005873  -0.0003898
    3   0.0002508   0.0004403  -0.0001359  -0.0008277   0.0000665  -0.0010028
           13          14          15          16          17          18
    1   0.0016386  -0.0054010  -0.0006881  -0.0000194   0.0002185  -0.0000656
    2  -0.0002090   0.0219328   0.0005575   0.0000978   0.0001060   0.0001827
    3   0.0016388   0.0138274   0.0002448  -0.0000582  -0.0003650  -0.0000737
           19          20          21          22
    1  -0.0000855  -0.0000662  -0.0012704   0.0001990
    2  -0.0004006  -0.0000045  -0.0018694   0.0002963
    3   0.0000549   0.0000246  -0.0013111  -0.0000575
 Max gradient component =       2.193E-02
 RMS gradient           =       4.642E-03
 Gradient time:  CPU 227.12 s  wall 227.12 s
 Geometry Optimization Parameters
   NAtoms,    NIC,     NZ,  NCons,   NDum,   NFix, NCnnct, MaxDiis
       22     163      22       0       0       0       0       0

 Cartesian Hessian Update
 Hessian updated using BFGS update


** GEOMETRY OPTIMIZATION IN DELOCALIZED INTERNAL COORDINATES **
   Searching for a Minimum

   Optimization Cycle:   4

                       Coordinates (Angstroms)
     ATOM                X               Y               Z
      1  C         0.0158186082   -0.0143441356    0.0088036552
      2  C        -0.0127118846    0.0789841025    1.4153708380
      3  Cl        1.4893191516    0.1603377950    2.2821775170
      4  C        -1.2149127887    0.1247352164    2.1373990895
      5  Cl       -1.2084792019    0.2413276042    3.8722963917
      6  C        -2.4248019781    0.0834698026    1.4407110991
      7  Cl       -3.9568306329    0.1340359992    2.2721532282
      8  C        -2.4298760164   -0.0101562941    0.0561755788
      9  H        -3.3681750250   -0.0614626447   -0.4773517402
     10  C        -1.2308568480   -0.0585405505   -0.6392560690
     11  Cl       -1.3521208833   -0.2641370179   -2.3801388615
     12  C         1.2944933214   -0.0581239892   -0.7501855263
     13  C         2.3148949976   -0.9836235996   -0.4766509161
     14  Cl        2.1151611020   -2.1756459705    0.7885058066
     15  C         3.5040924586   -0.9916399012   -1.2003072961
     16  H         4.2638594703   -1.7245322167   -0.9613028846
     17  C         3.7003513273   -0.0672730784   -2.2199071621
     18  H         4.6273391876   -0.0749984287   -2.7812056693
     19  C         2.7070437943    0.8658636087   -2.5089367330
     20  H         2.8538057784    1.5976220648   -3.2942929441
     21  C         1.5239176260    0.8643155293   -1.7823528216
     22  H         0.7667520295    1.6069599545   -1.9988135385
   Point Group: c1    Number of degrees of freedom:    60


   Energy is  -2761.495999609

 Hessian updated using BFGS update

 59 Hessian modes will be used to form the next step
  Hessian Eigenvalues:
     0.017670    0.018310    0.019592    0.020915    0.021044    0.022923
     0.023581    0.023832    0.023840    0.024089    0.024090    0.024113
     0.024114    0.024135    0.024135    0.024143    0.024143    0.027759
     0.046146    0.076010    0.159980    0.159996    0.160004    0.160085
     0.160205    0.218057    0.220159    0.226042    0.231779    0.236133
     0.246475    0.249672    0.249988    0.249993    0.250090    0.251802
     0.289089    0.289440    0.300956    0.301186    0.301542    0.313313
     0.353711    0.356664    0.356673    0.356702    0.368920    0.411979
     0.426323    0.429466    0.456658    0.462526    0.468327    0.472006
     0.478158    0.478222    0.479087    0.480631    0.558554

 Minimum search - taking simple RFO step
 Searching for Lamda that Minimizes Along All modes
 Value Taken    Lamda =  -0.01194245
 Calculated Step too Large.  Step scaled by  0.642642
 Step Taken.  Stepsize is  0.300000

                             Maximum     Tolerance    Cnvgd?
         Gradient           0.021512      0.000300      NO
         Displacement       0.230789      0.001200      NO
         Energy change     -0.009320      0.000001      NO


 New Cartesian Coordinates Obtained by Inverse Iteration

 Displacement from previous Coordinates is:  0.481122
 ----------------------------------------------------------------
             Standard Nuclear Orientation (Angstroms)
    I     Atom           X                Y                Z
 ----------------------------------------------------------------
    1      C       0.0177531346    -0.0304598003     0.0128747132
    2      C      -0.0129100141     0.1044056397     1.4156192885
    3      Cl      1.4901020624     0.2219355750     2.2789364808
    4      C      -1.2156708763     0.1620596987     2.1364094962
    5      Cl     -1.2112041385     0.3321629689     3.8635885670
    6      C      -2.4241906345     0.0911437460     1.4367194966
    7      Cl     -3.9584495493     0.1598412905     2.2622558623
    8      C      -2.4284257877    -0.0447795231     0.0553116678
    9      H      -3.3660036701    -0.1163039789    -0.4767250080
   10      C      -1.2262917821    -0.1056999888    -0.6346031064
   11      Cl     -1.3342831875    -0.3509072410    -2.3724555072
   12      C       1.2973313424    -0.0663909230    -0.7439578044
   13      C       2.3039180080    -1.0133365850    -0.5043247798
   14      Cl      2.0895067874    -2.2469095550     0.7213684476
   15      C       3.4917430275    -1.0145466795    -1.2313876462
   16      H       4.2410288879    -1.7663465553    -1.0194531283
   17      C       3.6983237629    -0.0572688942    -2.2179562649
   18      H       4.6242224510    -0.0599292970    -2.7812506646
   19      C       2.7168383325     0.8982981886    -2.4747222630
   20      H       2.8715244591     1.6523301495    -3.2370609673
   21      C       1.5343272500     0.8860540326    -1.7467798418
   22      H       0.7788937284     1.6378215817    -1.9395159964
 ----------------------------------------------------------------
 Nuclear Repulsion Energy =        1798.77032555 hartrees
 There are       81 alpha and       81 beta electrons
 Applying Cartesian multipole field
    Component          Value
    ---------          -----
     (2,0,0)        1.00000E-11
     (0,2,0)        2.00000E-11
     (0,0,2)       -3.00000E-11
 Nucleus-field energy     =    -0.0000000374 hartrees
 Requested basis set is 6-311++G(d,p)
 There are 162 shells and 449 basis functions
 A cutoff of  1.0D-15 yielded  10280 shell pairs
 There are     85587 function pairs (     92063 Cartesian)
 Smallest overlap matrix eigenvalue = 2.61E-07
 Linear dependence detected in AO basis
 Number of orthogonalized atomic orbitals = 445
 Maximum deviation from orthogonality = 4.648E-10
 Guess from superposition of atomic densities
 Warning:  Energy on first SCF cycle will be non-variational
 SAD guess density has 162.000000 electrons

 -----------------------------------------------------------------------
  General SCF calculation program by
  Eric Jon Sundstrom, Paul Horn, Yuezhi Mao, Dmitri Zuev, Alec White,
  David Stuck, Shaama M.S., Shane Yost, Joonho Lee, David Small,
  Daniel Levine, Susi Lehtola, Hugh Burton, Evgeny Epifanovsky,
  Bang C. Huynh
 -----------------------------------------------------------------------
 Exchange:     0.2000 Hartree-Fock + 0.0800 Slater + 0.7200 B88
 Correlation:  0.1900 VWN1RPA + 0.8100 LYP
 Using SG-1 standard quadrature grid
 A restricted SCF calculation will be
 performed using DIIS
 SCF converges when DIIS error is below 1.0e-08
 ---------------------------------------
  Cycle       Energy         DIIS error
 ---------------------------------------
    1   -2765.5336108822      2.92e-02  
    2   -2761.3563314688      2.36e-03  
    3   -2761.2709459227      2.90e-03  
    4   -2761.4931232900      5.66e-04  
    5   -2761.4997972851      2.98e-04  
    6   -2761.5020294038      8.61e-05  
    7   -2761.5021957522      2.13e-05  
    8   -2761.5022040362      1.03e-05  
    9   -2761.5022066811      2.70e-06  
   10   -2761.5022068467      1.08e-06  
   11   -2761.5022068746      3.37e-07  
   12   -2761.5022068771      1.20e-07  
   13   -2761.5022068774      3.87e-08  
   14   -2761.5022068774      1.22e-08  
   15   -2761.5022068774      4.47e-09  Convergence criterion met
 ---------------------------------------
 SCF time:   CPU 678.74s  wall 678.00s 
 SCF   energy in the final basis set =    -2761.5022068774
 Total energy in the final basis set =    -2761.5022068774

 --------------------------------------------------------------

                    Orbital Energies (a.u.)
 --------------------------------------------------------------

 Alpha MOs
 -- Occupied --
********-101.5753-101.5741-101.5697-101.5599 -10.2769 -10.2751 -10.2746
-10.2720 -10.2556 -10.2374 -10.2210 -10.2194 -10.2023 -10.2012 -10.2005
-10.1964  -9.4919  -9.4900  -9.4888  -9.4853  -9.4754  -7.2567  -7.2549
 -7.2534  -7.2502  -7.2467  -7.2460  -7.2449  -7.2441  -7.2437  -7.2432
 -7.2401  -7.2400  -7.2392  -7.2301  -7.2297  -0.9576  -0.9189  -0.9065
 -0.8967  -0.8695  -0.8545  -0.8349  -0.8032  -0.7605  -0.7511  -0.7396
 -0.6564  -0.6413  -0.6229  -0.6092  -0.5513  -0.5446  -0.5221  -0.4958
 -0.4923  -0.4787  -0.4663  -0.4593  -0.4546  -0.4484  -0.4287  -0.4283
 -0.4095  -0.3970  -0.3927  -0.3859  -0.3791  -0.3619  -0.3543  -0.3475
 -0.3395  -0.3340  -0.3284  -0.3211  -0.3089  -0.2906  -0.2690  -0.2657
 -0.2587
 -- Virtual --
 -0.0682  -0.0561  -0.0441  -0.0361  -0.0276  -0.0131  -0.0033   0.0007
  0.0074   0.0114   0.0143   0.0218   0.0280   0.0309   0.0391   0.0426
  0.0476   0.0554   0.0611   0.0647   0.0682   0.0729   0.0759   0.0820
  0.0864   0.0925   0.0934   0.0952   0.0995   0.1002   0.1076   0.1091
  0.1119   0.1139   0.1156   0.1182   0.1212   0.1245   0.1303   0.1311
  0.1336   0.1351   0.1390   0.1425   0.1458   0.1502   0.1530   0.1578
  0.1606   0.1689   0.1694   0.1757   0.1809   0.1851   0.1914   0.1936
  0.1988   0.2012   0.2052   0.2061   0.2125   0.2177   0.2260   0.2304
  0.2322   0.2375   0.2416   0.2435   0.2468   0.2506   0.2542   0.2550
  0.2599   0.2654   0.2682   0.2687   0.2739   0.2789   0.2808   0.2864
  0.2922   0.2956   0.2961   0.2999   0.3041   0.3103   0.3144   0.3195
  0.3283   0.3350   0.3418   0.3513   0.3572   0.3733   0.3996   0.4125
  0.4323   0.4394   0.4470   0.4490   0.4576   0.4622   0.4661   0.4741
  0.4795   0.4869   0.4894   0.5016   0.5059   0.5117   0.5194   0.5293
  0.5336   0.5429   0.5527   0.5571   0.5591   0.5702   0.5765   0.5801
  0.5859   0.5971   0.6031   0.6071   0.6107   0.6161   0.6195   0.6257
  0.6288   0.6414   0.6473   0.6599   0.6670   0.6793   0.6856   0.6935
  0.7043   0.7095   0.7134   0.7202   0.7372   0.7502   0.7847   0.7946
  0.8026   0.8049   0.8207   0.8269   0.8327   0.8383   0.8428   0.8451
  0.8483   0.8498   0.8572   0.8608   0.8635   0.8679   0.8704   0.8788
  0.8850   0.8901   0.9040   0.9053   0.9137   0.9163   0.9280   0.9322
  0.9352   0.9445   0.9471   0.9520   0.9572   0.9623   0.9694   0.9774
  0.9875   0.9884   0.9979   1.0047   1.0095   1.0179   1.0338   1.0585
  1.0612   1.0770   1.0855   1.1200   1.1226   1.1421   1.1551   1.1641
  1.2075   1.2125   1.2337   1.2445   1.2595   1.2836   1.2871   1.2903
  1.3009   1.3077   1.3217   1.3299   1.3595   1.3713   1.4123   1.4309
  1.4719   1.4886   1.4959   1.5219   1.5301   1.5481   1.5574   1.5613
  1.5803   1.5867   1.6030   1.6377   1.6453   1.6634   1.6869   1.7010
  1.7321   1.7385   1.7689   1.7805   1.7963   1.8150   1.8278   1.8464
  1.8628   1.8665   1.8741   1.8880   1.9149   1.9190   1.9230   1.9419
  1.9490   1.9732   1.9936   2.0201   2.0279   2.0404   2.0566   2.0726
  2.1128   2.1677   2.2008   2.2150   2.2349   2.2583   2.2714   2.2777
  2.2792   2.2908   2.3041   2.3184   2.3358   2.3431   2.3700   2.3959
  2.4141   2.4267   2.4417   2.4479   2.4571   2.4804   2.5031   2.5134
  2.5502   2.5568   2.5690   2.5834   2.6018   2.6148   2.6502   2.6563
  2.6705   2.6824   2.6943   2.7132   2.7292   2.7452   2.7487   2.7636
  2.7781   2.7890   2.8081   2.8105   2.8335   2.8382   2.8641   2.8806
  2.9110   2.9573   2.9846   3.0548   3.0722   3.0821   3.1207   3.1356
  3.1622   3.1942   3.2280   3.2372   3.2532   3.3428   3.3817   3.3867
  3.4831   3.5241   3.5490   3.6290   3.6796   3.7483   3.8333   3.9088
  4.0120   4.0347   4.0724   4.1378   4.3855   4.7947   4.8313   9.7441
  9.7994   9.8039   9.8324   9.8498  23.3367  23.5789  23.8130  23.8363
 23.9055  23.9212  23.9453  23.9816  24.0488  24.0744  24.0877  24.1664
 25.7821  25.8547  25.9130  25.9476  25.9831  26.1034  26.1434  26.1849
 26.3405  26.4188  26.4998  26.6569  26.7257  26.7927  26.9635 215.7355
215.7968 215.8040 215.8393 215.8550
 --------------------------------------------------------------

          Ground-State Mulliken Net Atomic Charges

     Atom                 Charge (a.u.)
  ----------------------------------------
      1 C                    -0.241617
      2 C                    -1.140635
      3 Cl                    0.560608
      4 C                     0.790475
      5 Cl                    0.604214
      6 C                    -0.529012
      7 Cl                    0.541606
      8 C                    -0.678059
      9 H                     0.229638
     10 C                    -0.161200
     11 Cl                    0.445495
     12 C                     0.614411
     13 C                    -0.805850
     14 Cl                    0.307110
     15 C                    -0.153026
     16 H                     0.198589
     17 C                    -0.424593
     18 H                     0.164420
     19 C                    -0.242931
     20 H                     0.179045
     21 C                    -0.430113
     22 H                     0.171425
  ----------------------------------------
  Sum of atomic charges =     0.000000

 -----------------------------------------------------------------
                    Cartesian Multipole Moments
 -----------------------------------------------------------------
    Charge (ESU x 10^10)
                 0.0000
    Dipole Moment (Debye)
         X       1.0130      Y       0.9672      Z      -2.2584
       Tot       2.6574
    Quadrupole Moments (Debye-Ang)
        XX    -122.9810     XY       0.2518     YY    -133.5136
        XZ      -4.4340     YZ      -3.1082     ZZ    -132.1576
    Octopole Moments (Debye-Ang^2)
       XXX       6.5179    XXY      15.6967    XYY      -8.3154
       YYY      77.7645    XXZ     -87.0109    XYZ      -3.0201
       YYZ     -60.3849    XZZ      10.7670    YZZ      32.1343
       ZZZ    -176.9685
    Hexadecapole Moments (Debye-Ang^3)
      XXXX   -3896.4531   XXXY     185.7384   XXYY    -818.8980
      XYYY     238.3232   YYYY    -723.0769   XXXZ     624.9417
      XXYZ      -4.1627   XYYZ     239.6867   YYYZ     -39.0332
      XXZZ   -1195.9279   XYZZ      98.7810   YYZZ    -683.0618
      XZZZ     703.3492   YZZZ     -46.9264   ZZZZ   -3355.7041
 -----------------------------------------------------------------
 Calculating analytic gradient of the SCF energy
 Gradient of SCF Energy
            1           2           3           4           5           6
    1   0.0012493   0.0002701   0.0025852  -0.0000745   0.0001109  -0.0002997
    2   0.0008867  -0.0011729  -0.0139968  -0.0002186  -0.0000328   0.0000099
    3  -0.0008459   0.0008425  -0.0084644   0.0004267  -0.0005818   0.0006561
            7           8           9          10          11          12
    1   0.0002190  -0.0001400   0.0001106   0.0001381   0.0001820  -0.0015117
    2   0.0000041  -0.0000106   0.0000771   0.0014056   0.0003659  -0.0004492
    3  -0.0000868  -0.0003808   0.0000382   0.0003831  -0.0005643   0.0004461
           13          14          15          16          17          18
    1   0.0008734  -0.0028009  -0.0000198  -0.0000628   0.0001438  -0.0000058
    2   0.0004067   0.0136583   0.0003441  -0.0000123  -0.0000455  -0.0000041
    3   0.0011387   0.0087344  -0.0002368   0.0000222   0.0000013  -0.0000206
           19          20          21          22
    1  -0.0001473  -0.0000705  -0.0007003  -0.0000490
    2  -0.0000106  -0.0000252  -0.0014349   0.0002549
    3  -0.0001354   0.0000297  -0.0014483   0.0000461
 Max gradient component =       1.400E-02
 RMS gradient           =       2.923E-03
 Gradient time:  CPU 230.86 s  wall 230.86 s
 Geometry Optimization Parameters
   NAtoms,    NIC,     NZ,  NCons,   NDum,   NFix, NCnnct, MaxDiis
       22     163      22       0       0       0       0       0

 Cartesian Hessian Update
 Hessian updated using BFGS update


** GEOMETRY OPTIMIZATION IN DELOCALIZED INTERNAL COORDINATES **
   Searching for a Minimum

   Optimization Cycle:   5

                       Coordinates (Angstroms)
     ATOM                X               Y               Z
      1  C         0.0177531346   -0.0304598003    0.0128747132
      2  C        -0.0129100141    0.1044056397    1.4156192885
      3  Cl        1.4901020624    0.2219355750    2.2789364808
      4  C        -1.2156708763    0.1620596987    2.1364094962
      5  Cl       -1.2112041385    0.3321629689    3.8635885670
      6  C        -2.4241906345    0.0911437460    1.4367194966
      7  Cl       -3.9584495493    0.1598412905    2.2622558623
      8  C        -2.4284257877   -0.0447795231    0.0553116678
      9  H        -3.3660036701   -0.1163039789   -0.4767250080
     10  C        -1.2262917821   -0.1056999888   -0.6346031064
     11  Cl       -1.3342831875   -0.3509072410   -2.3724555072
     12  C         1.2973313424   -0.0663909230   -0.7439578044
     13  C         2.3039180080   -1.0133365850   -0.5043247798
     14  Cl        2.0895067874   -2.2469095550    0.7213684476
     15  C         3.4917430275   -1.0145466795   -1.2313876462
     16  H         4.2410288879   -1.7663465553   -1.0194531283
     17  C         3.6983237629   -0.0572688942   -2.2179562649
     18  H         4.6242224510   -0.0599292970   -2.7812506646
     19  C         2.7168383325    0.8982981886   -2.4747222630
     20  H         2.8715244591    1.6523301495   -3.2370609673
     21  C         1.5343272500    0.8860540326   -1.7467798418
     22  H         0.7788937284    1.6378215817   -1.9395159964
   Point Group: c1    Number of degrees of freedom:    60


   Energy is  -2761.502206877

 Hessian updated using BFGS update

 60 Hessian modes will be used to form the next step
  Hessian Eigenvalues:
     0.017603    0.017789    0.019436    0.020911    0.021015    0.022927
     0.023569    0.023830    0.023868    0.024090    0.024093    0.024114
     0.024115    0.024135    0.024135    0.024142    0.024151    0.027725
     0.034295    0.075732    0.159996    0.159999    0.160016    0.160100
     0.160219    0.218051    0.220178    0.226026    0.231800    0.236307
     0.246483    0.249842    0.249993    0.250005    0.250232    0.251800
     0.289079    0.289482    0.300954    0.301381    0.301815    0.313617
     0.353663    0.356665    0.356667    0.356674    0.356701    0.368742
     0.411994    0.426317    0.429490    0.456665    0.462565    0.468489
     0.472036    0.478200    0.478236    0.479099    0.480774    0.558338

 Minimum search - taking simple RFO step
 Searching for Lamda that Minimizes Along All modes
 Value Taken    Lamda =  -0.00730902
 Calculated Step too Large.  Step scaled by  0.667613
 Step Taken.  Stepsize is  0.300000

                             Maximum     Tolerance    Cnvgd?
         Gradient           0.013479      0.000300      NO
         Displacement       0.221579      0.001200      NO
         Energy change     -0.006207      0.000001      NO


 New Cartesian Coordinates Obtained by Inverse Iteration

 Displacement from previous Coordinates is:  0.538446
 ----------------------------------------------------------------
             Standard Nuclear Orientation (Angstroms)
    I     Atom           X                Y                Z
 ----------------------------------------------------------------
    1      C       0.0166243691    -0.0379248296     0.0128986553
    2      C      -0.0110297949     0.1399612073     1.4095716372
    3      Cl      1.4981678543     0.2936236712     2.2617564390
    4      C      -1.2129782804     0.2054150809     2.1312040995
    5      Cl     -1.2105203150     0.4266696475     3.8521966405
    6      C      -2.4210934300     0.0949652539     1.4341168255
    7      Cl     -3.9552081175     0.1679897743     2.2606653292
    8      C      -2.4267451260    -0.0869737813     0.0580902641
    9      H      -3.3642579802    -0.1890616799    -0.4691490022
   10      C      -1.2240214611    -0.1522008399    -0.6304834561
   11      Cl     -1.3176396649    -0.4485513777    -2.3605617078
   12      C       1.2963042834    -0.0695526428    -0.7448378901
   13      C       2.2818757987    -1.0430377299    -0.5380168371
   14      Cl      2.0396947410    -2.3121375572     0.6489630365
   15      C       3.4710931814    -1.0410334611    -1.2627709585
   16      H       4.2062614486    -1.8134621712    -1.0774078039
   17      C       3.6966249173    -0.0508532308    -2.2126261653
   18      H       4.6235801941    -0.0498274609    -2.7742518114
   19      C       2.7340085810     0.9323235637    -2.4359886422
   20      H       2.9048776407     1.7098789736    -3.1707615154
   21      C       1.5495654603     0.9150666048    -1.7109555847
   22      H       0.8028992939     1.6818968351    -1.8787605105
 ----------------------------------------------------------------
 Nuclear Repulsion Energy =        1796.66854658 hartrees
 There are       81 alpha and       81 beta electrons
 Applying Cartesian multipole field
    Component          Value
    ---------          -----
     (2,0,0)        1.00000E-11
     (0,2,0)        2.00000E-11
     (0,0,2)       -3.00000E-11
 Nucleus-field energy     =    -0.0000000360 hartrees
 Requested basis set is 6-311++G(d,p)
 There are 162 shells and 449 basis functions
 A cutoff of  1.0D-15 yielded  10275 shell pairs
 There are     85566 function pairs (     92045 Cartesian)
 Smallest overlap matrix eigenvalue = 2.62E-07
 Linear dependence detected in AO basis
 Number of orthogonalized atomic orbitals = 445
 Maximum deviation from orthogonality = 3.354E-10
 Guess from superposition of atomic densities
 Warning:  Energy on first SCF cycle will be non-variational
 SAD guess density has 162.000000 electrons

 -----------------------------------------------------------------------
  General SCF calculation program by
  Eric Jon Sundstrom, Paul Horn, Yuezhi Mao, Dmitri Zuev, Alec White,
  David Stuck, Shaama M.S., Shane Yost, Joonho Lee, David Small,
  Daniel Levine, Susi Lehtola, Hugh Burton, Evgeny Epifanovsky,
  Bang C. Huynh
 -----------------------------------------------------------------------
 Exchange:     0.2000 Hartree-Fock + 0.0800 Slater + 0.7200 B88
 Correlation:  0.1900 VWN1RPA + 0.8100 LYP
 Using SG-1 standard quadrature grid
 A restricted SCF calculation will be
 performed using DIIS
 SCF converges when DIIS error is below 1.0e-08
 ---------------------------------------
  Cycle       Energy         DIIS error
 ---------------------------------------
    1   -2765.5223245556      2.92e-02  
    2   -2761.3605884606      2.35e-03  
    3   -2761.2766681266      2.89e-03  
    4   -2761.4972655152      5.61e-04  
    5   -2761.5038158636      2.95e-04  
    6   -2761.5059986359      8.51e-05  
    7   -2761.5061611833      2.06e-05  
    8   -2761.5061689793      9.76e-06  
    9   -2761.5061713580      2.51e-06  
   10   -2761.5061714981      1.03e-06  
   11   -2761.5061715232      3.34e-07  
   12   -2761.5061715259      1.22e-07  
   13   -2761.5061715261      3.83e-08  
   14   -2761.5061715261      1.22e-08  
   15   -2761.5061715262      4.33e-09  Convergence criterion met
 ---------------------------------------
 SCF time:   CPU 676.85s  wall 677.00s 
 SCF   energy in the final basis set =    -2761.5061715262
 Total energy in the final basis set =    -2761.5061715262

 --------------------------------------------------------------

                    Orbital Energies (a.u.)
 --------------------------------------------------------------

 Alpha MOs
 -- Occupied --
********-101.5756-101.5739-101.5709-101.5607 -10.2771 -10.2754 -10.2748
-10.2717 -10.2554 -10.2367 -10.2205 -10.2196 -10.2024 -10.2014 -10.2006
-10.1966  -9.4918  -9.4903  -9.4886  -9.4862  -9.4759  -7.2567  -7.2552
 -7.2532  -7.2511  -7.2467  -7.2459  -7.2452  -7.2444  -7.2435  -7.2430
 -7.2410  -7.2406  -7.2401  -7.2307  -7.2303  -0.9575  -0.9186  -0.9059
 -0.8969  -0.8696  -0.8542  -0.8349  -0.8031  -0.7604  -0.7516  -0.7396
 -0.6563  -0.6408  -0.6238  -0.6090  -0.5513  -0.5448  -0.5221  -0.4964
 -0.4919  -0.4787  -0.4665  -0.4589  -0.4544  -0.4483  -0.4286  -0.4280
 -0.4088  -0.3960  -0.3921  -0.3855  -0.3791  -0.3606  -0.3540  -0.3473
 -0.3393  -0.3348  -0.3275  -0.3220  -0.3128  -0.2888  -0.2689  -0.2669
 -0.2598
 -- Virtual --
 -0.0664  -0.0561  -0.0443  -0.0365  -0.0296  -0.0132  -0.0035   0.0010
  0.0072   0.0111   0.0139   0.0214   0.0280   0.0306   0.0389   0.0433
  0.0470   0.0552   0.0610   0.0645   0.0677   0.0728   0.0762   0.0808
  0.0864   0.0922   0.0936   0.0953   0.0992   0.1004   0.1077   0.1087
  0.1119   0.1136   0.1156   0.1179   0.1213   0.1246   0.1292   0.1308
  0.1335   0.1341   0.1395   0.1421   0.1458   0.1494   0.1533   0.1568
  0.1595   0.1681   0.1694   0.1751   0.1804   0.1845   0.1910   0.1941
  0.1977   0.2020   0.2052   0.2059   0.2120   0.2173   0.2258   0.2308
  0.2321   0.2375   0.2417   0.2455   0.2477   0.2507   0.2533   0.2564
  0.2603   0.2633   0.2666   0.2686   0.2746   0.2786   0.2810   0.2852
  0.2919   0.2947   0.2961   0.2999   0.3012   0.3114   0.3151   0.3192
  0.3284   0.3344   0.3430   0.3519   0.3563   0.3737   0.3991   0.4122
  0.4316   0.4391   0.4475   0.4506   0.4583   0.4623   0.4667   0.4725
  0.4797   0.4881   0.4927   0.4994   0.5071   0.5122   0.5194   0.5278
  0.5345   0.5422   0.5521   0.5564   0.5611   0.5719   0.5774   0.5803
  0.5864   0.5972   0.6033   0.6083   0.6124   0.6172   0.6216   0.6262
  0.6304   0.6409   0.6495   0.6610   0.6696   0.6840   0.6846   0.6940
  0.7011   0.7093   0.7127   0.7219   0.7365   0.7506   0.7867   0.7957
  0.8031   0.8068   0.8219   0.8277   0.8333   0.8390   0.8428   0.8452
  0.8489   0.8501   0.8563   0.8614   0.8638   0.8651   0.8719   0.8783
  0.8840   0.8888   0.9028   0.9057   0.9118   0.9139   0.9275   0.9353
  0.9366   0.9387   0.9480   0.9514   0.9549   0.9634   0.9701   0.9783
  0.9860   0.9904   1.0002   1.0038   1.0125   1.0171   1.0304   1.0551
  1.0597   1.0749   1.0844   1.1209   1.1249   1.1435   1.1581   1.1698
  1.2076   1.2117   1.2363   1.2435   1.2609   1.2827   1.2888   1.2914
  1.3001   1.3055   1.3239   1.3292   1.3616   1.3721   1.4156   1.4343
  1.4696   1.4880   1.4970   1.5204   1.5322   1.5492   1.5580   1.5614
  1.5813   1.5881   1.6034   1.6368   1.6461   1.6631   1.6879   1.7008
  1.7324   1.7382   1.7679   1.7805   1.7955   1.8150   1.8274   1.8441
  1.8601   1.8658   1.8730   1.8860   1.9134   1.9249   1.9275   1.9415
  1.9481   1.9745   1.9997   2.0226   2.0274   2.0379   2.0565   2.0714
  2.1158   2.1650   2.2030   2.2130   2.2342   2.2610   2.2667   2.2757
  2.2795   2.2914   2.3008   2.3130   2.3386   2.3437   2.3715   2.4011
  2.4127   2.4297   2.4397   2.4515   2.4602   2.4787   2.4973   2.5130
  2.5487   2.5574   2.5688   2.5837   2.6001   2.6145   2.6484   2.6567
  2.6693   2.6853   2.6941   2.7126   2.7281   2.7405   2.7521   2.7617
  2.7790   2.7889   2.8065   2.8087   2.8344   2.8377   2.8647   2.8761
  2.9099   2.9614   2.9881   3.0567   3.0746   3.0831   3.1201   3.1356
  3.1600   3.1955   3.2277   3.2360   3.2548   3.3427   3.3837   3.3858
  3.4858   3.5245   3.5515   3.6293   3.6840   3.7475   3.8356   3.9108
  4.0121   4.0344   4.0731   4.1372   4.3752   4.7960   4.8325   9.7465
  9.8010   9.8025   9.8383   9.8490  23.3382  23.5796  23.8141  23.8368
 23.9070  23.9235  23.9444  23.9835  24.0547  24.0741  24.0904  24.1663
 25.7807  25.8489  25.9087  25.9213  25.9852  26.1057  26.1459  26.1884
 26.3475  26.4058  26.4985  26.6614  26.7240  26.7863  26.9615 215.7380
215.7981 215.8022 215.8412 215.8594
 --------------------------------------------------------------

          Ground-State Mulliken Net Atomic Charges

     Atom                 Charge (a.u.)
  ----------------------------------------
      1 C                    -0.199614
      2 C                    -1.182592
      3 Cl                    0.526421
      4 C                     0.847452
      5 Cl                    0.606009
      6 C                    -0.488566
      7 Cl                    0.544211
      8 C                    -0.660773
      9 H                     0.230038
     10 C                    -0.184633
     11 Cl                    0.438310
     12 C                     0.533627
     13 C                    -0.883759
     14 Cl                    0.294399
     15 C                    -0.063326
     16 H                     0.198101
     17 C                    -0.396365
     18 H                     0.164995
     19 C                    -0.252758
     20 H                     0.178643
     21 C                    -0.425206
     22 H                     0.175388
  ----------------------------------------
  Sum of atomic charges =     0.000000

 -----------------------------------------------------------------
                    Cartesian Multipole Moments
 -----------------------------------------------------------------
    Charge (ESU x 10^10)
                 0.0000
    Dipole Moment (Debye)
         X       1.0112      Y       0.9867      Z      -2.2401
       Tot       2.6484
    Quadrupole Moments (Debye-Ang)
        XX    -122.9527     XY       0.4087     YY    -133.2650
        XZ      -4.5460     YZ      -3.0421     ZZ    -132.3471
    Octopole Moments (Debye-Ang^2)
       XXX       7.0625    XXY      15.3530    XYY      -7.2589
       YYY      77.5057    XXZ     -86.4882    XYZ      -2.8233
       YYZ     -59.7482    XZZ      10.6665    YZZ      32.0384
       ZZZ    -172.5754
    Hexadecapole Moments (Debye-Ang^3)
      XXXX   -3875.1839   XXXY     182.5116   XXYY    -819.7604
      XYYY     231.6212   YYYY    -768.3815   XXXZ     631.9622
      XXYZ     -15.8212   XYYZ     240.8475   YYYZ     -77.9482
      XXZZ   -1185.9690   XYZZ      97.1209   YYZZ    -683.7782
      XZZZ     713.4471   YZZZ     -78.4951   ZZZZ   -3325.7238
 -----------------------------------------------------------------
 Calculating analytic gradient of the SCF energy
 Gradient of SCF Energy
            1           2           3           4           5           6
    1   0.0008278   0.0001294   0.0018935  -0.0001347  -0.0001617  -0.0001896
    2   0.0003770  -0.0007736  -0.0092715   0.0000416  -0.0001298   0.0000867
    3  -0.0012218   0.0001912  -0.0054990   0.0010670  -0.0005823   0.0002309
            7           8           9          10          11          12
    1   0.0001750  -0.0001021   0.0000798   0.0001761   0.0002059  -0.0010853
    2  -0.0000091  -0.0000790   0.0000358   0.0013922  -0.0000063  -0.0005998
    3  -0.0000127  -0.0004743   0.0000629   0.0009648  -0.0005914   0.0006054
           13          14          15          16          17          18
    1   0.0002123  -0.0015165   0.0001953  -0.0000864   0.0000976   0.0000107
    2   0.0008725   0.0085290   0.0001843  -0.0000284  -0.0001528  -0.0000368
    3   0.0006799   0.0059262  -0.0002171   0.0000659   0.0000444  -0.0000029
           19          20          21          22
    1  -0.0003021  -0.0000635  -0.0002244  -0.0001370
    2   0.0001984  -0.0000114  -0.0007559   0.0001370
    3  -0.0000791   0.0000268  -0.0012537   0.0000689
 Max gradient component =       9.272E-03
 RMS gradient           =       1.922E-03
 Gradient time:  CPU 228.62 s  wall 228.63 s
 Geometry Optimization Parameters
   NAtoms,    NIC,     NZ,  NCons,   NDum,   NFix, NCnnct, MaxDiis
       22     163      22       0       0       0       0       0

 Cartesian Hessian Update
 Hessian updated using BFGS update


** GEOMETRY OPTIMIZATION IN DELOCALIZED INTERNAL COORDINATES **
   Searching for a Minimum

   Optimization Cycle:   6

                       Coordinates (Angstroms)
     ATOM                X               Y               Z
      1  C         0.0166243691   -0.0379248296    0.0128986553
      2  C        -0.0110297949    0.1399612073    1.4095716372
      3  Cl        1.4981678543    0.2936236712    2.2617564390
      4  C        -1.2129782804    0.2054150809    2.1312040995
      5  Cl       -1.2105203150    0.4266696475    3.8521966405
      6  C        -2.4210934300    0.0949652539    1.4341168255
      7  Cl       -3.9552081175    0.1679897743    2.2606653292
      8  C        -2.4267451260   -0.0869737813    0.0580902641
      9  H        -3.3642579802   -0.1890616799   -0.4691490022
     10  C        -1.2240214611   -0.1522008399   -0.6304834561
     11  Cl       -1.3176396649   -0.4485513777   -2.3605617078
     12  C         1.2963042834   -0.0695526428   -0.7448378901
     13  C         2.2818757987   -1.0430377299   -0.5380168371
     14  Cl        2.0396947410   -2.3121375572    0.6489630365
     15  C         3.4710931814   -1.0410334611   -1.2627709585
     16  H         4.2062614486   -1.8134621712   -1.0774078039
     17  C         3.6966249173   -0.0508532308   -2.2126261653
     18  H         4.6235801941   -0.0498274609   -2.7742518114
     19  C         2.7340085810    0.9323235637   -2.4359886422
     20  H         2.9048776407    1.7098789736   -3.1707615154
     21  C         1.5495654603    0.9150666048   -1.7109555847
     22  H         0.8028992939    1.6818968351   -1.8787605105
   Point Group: c1    Number of degrees of freedom:    60


   Energy is  -2761.506171526

 Hessian updated using BFGS update

 60 Hessian modes will be used to form the next step
  Hessian Eigenvalues:
     0.015948    0.017711    0.018946    0.020903    0.020979    0.022961
     0.023598    0.023819    0.023867    0.024088    0.024093    0.024114
     0.024116    0.024128    0.024136    0.024141    0.024154    0.025733
     0.027938    0.074645    0.159996    0.159999    0.160018    0.160104
     0.160224    0.218121    0.220179    0.226014    0.231843    0.236395
     0.246504    0.249918    0.249995    0.250061    0.250410    0.251806
     0.289282    0.289516    0.300957    0.301374    0.301729    0.313564
     0.353620    0.356665    0.356667    0.356674    0.356698    0.368584
     0.412063    0.426415    0.429507    0.456741    0.462546    0.468487
     0.472046    0.478211    0.478235    0.479106    0.480816    0.557998

 Minimum search - taking simple RFO step
 Searching for Lamda that Minimizes Along All modes
 Value Taken    Lamda =  -0.00479394
 Calculated Step too Large.  Step scaled by  0.670936
 Step Taken.  Stepsize is  0.300000

                             Maximum     Tolerance    Cnvgd?
         Gradient           0.008876      0.000300      NO
         Displacement       0.227406      0.001200      NO
         Energy change     -0.003965      0.000001      NO


 New Cartesian Coordinates Obtained by Inverse Iteration

 Displacement from previous Coordinates is:  0.513807
 ----------------------------------------------------------------
             Standard Nuclear Orientation (Angstroms)
    I     Atom           X                Y                Z
 ----------------------------------------------------------------
    1      C       0.0151856300    -0.0445125913     0.0133344351
    2      C      -0.0107759493     0.1738244280     1.4028429325
    3      Cl      1.5007397962     0.3712367665     2.2455660676
    4      C      -1.2113404757     0.2434749303     2.1244949108
    5      Cl     -1.2068847330     0.5194872968     3.8378529014
    6      C      -2.4188639298     0.0928522889     1.4326843297
    7      Cl     -3.9530558087     0.1704475344     2.2598976360
    8      C      -2.4251579148    -0.1303519475     0.0628936690
    9      H      -3.3623474149    -0.2596879204    -0.4591476236
   10      C      -1.2220782331    -0.1972870615    -0.6256675284
   11      Cl     -1.3041989205    -0.5292739097    -2.3484408185
   12      C       1.2961347824    -0.0710794224    -0.7453065546
   13      C       2.2608452989    -1.0694132947    -0.5706392878
   14      Cl      1.9898930183    -2.3702873077     0.5772103443
   15      C       3.4510630905    -1.0657325870    -1.2933865635
   16      H       4.1721382908    -1.8571436105    -1.1347129383
   17      C       3.6958382960    -0.0465454761    -2.2076726538
   18      H       4.6234692313    -0.0428762501    -2.7682050475
   19      C       2.7522948824     0.9615234234    -2.3984314666
   20      H       2.9395963646     1.7595078684    -3.1068580957
   21      C       1.5659131721     0.9415838687    -1.6757424039
   22      H       0.8296751203     1.7234268236    -1.8196752024
 ----------------------------------------------------------------
 Nuclear Repulsion Energy =        1794.82699662 hartrees
 There are       81 alpha and       81 beta electrons
 Applying Cartesian multipole field
    Component          Value
    ---------          -----
     (2,0,0)        1.00000E-11
     (0,2,0)        2.00000E-11
     (0,0,2)       -3.00000E-11
 Nucleus-field energy     =    -0.0000000346 hartrees
 Requested basis set is 6-311++G(d,p)
 There are 162 shells and 449 basis functions
 A cutoff of  1.0D-15 yielded  10281 shell pairs
 There are     85644 function pairs (     92131 Cartesian)
 Smallest overlap matrix eigenvalue = 2.62E-07
 Linear dependence detected in AO basis
 Number of orthogonalized atomic orbitals = 445
 Maximum deviation from orthogonality = 4.751E-10
 Guess from superposition of atomic densities
 Warning:  Energy on first SCF cycle will be non-variational
 SAD guess density has 162.000000 electrons

 -----------------------------------------------------------------------
  General SCF calculation program by
  Eric Jon Sundstrom, Paul Horn, Yuezhi Mao, Dmitri Zuev, Alec White,
  David Stuck, Shaama M.S., Shane Yost, Joonho Lee, David Small,
  Daniel Levine, Susi Lehtola, Hugh Burton, Evgeny Epifanovsky,
  Bang C. Huynh
 -----------------------------------------------------------------------
 Exchange:     0.2000 Hartree-Fock + 0.0800 Slater + 0.7200 B88
 Correlation:  0.1900 VWN1RPA + 0.8100 LYP
 Using SG-1 standard quadrature grid
 A restricted SCF calculation will be
 performed using DIIS
 SCF converges when DIIS error is below 1.0e-08
 ---------------------------------------
  Cycle       Energy         DIIS error
 ---------------------------------------
    1   -2765.5154082733      2.92e-02  
    2   -2761.3633450147      2.35e-03  
    3   -2761.2807238861      2.88e-03  
    4   -2761.5000827890      5.55e-04  
    5   -2761.5064764689      2.92e-04  
    6   -2761.5086064651      8.45e-05  
    7   -2761.5087672225      2.02e-05  
    8   -2761.5087748117      9.46e-06  
    9   -2761.5087770437      2.33e-06  
   10   -2761.5087771636      9.37e-07  
   11   -2761.5087771843      3.25e-07  
   12   -2761.5087771871      1.25e-07  
   13   -2761.5087771871      3.84e-08  
   14   -2761.5087771873      1.21e-08  
   15   -2761.5087771873      4.21e-09  Convergence criterion met
 ---------------------------------------
 SCF time:   CPU 677.33s  wall 677.00s 
 SCF   energy in the final basis set =    -2761.5087771873
 Total energy in the final basis set =    -2761.5087771873

 --------------------------------------------------------------

                    Orbital Energies (a.u.)
 --------------------------------------------------------------

 Alpha MOs
 -- Occupied --
********-101.5758-101.5739-101.5718-101.5614 -10.2771 -10.2756 -10.2749
-10.2715 -10.2553 -10.2361 -10.2201 -10.2197 -10.2024 -10.2015 -10.2006
-10.1967  -9.4918  -9.4904  -9.4886  -9.4869  -9.4765  -7.2566  -7.2553
 -7.2532  -7.2518  -7.2466  -7.2459  -7.2453  -7.2445  -7.2435  -7.2430
 -7.2417  -7.2411  -7.2408  -7.2312  -7.2309  -0.9575  -0.9183  -0.9056
 -0.8971  -0.8695  -0.8540  -0.8350  -0.8029  -0.7604  -0.7519  -0.7396
 -0.6561  -0.6402  -0.6247  -0.6089  -0.5512  -0.5449  -0.5221  -0.4969
 -0.4917  -0.4786  -0.4667  -0.4587  -0.4543  -0.4483  -0.4286  -0.4278
 -0.4082  -0.3955  -0.3914  -0.3851  -0.3791  -0.3594  -0.3538  -0.3471
 -0.3396  -0.3355  -0.3268  -0.3232  -0.3154  -0.2871  -0.2699  -0.2669
 -0.2609
 -- Virtual --
 -0.0645  -0.0561  -0.0445  -0.0370  -0.0314  -0.0132  -0.0036   0.0014
  0.0070   0.0110   0.0137   0.0209   0.0280   0.0304   0.0387   0.0440
  0.0466   0.0550   0.0610   0.0643   0.0671   0.0727   0.0765   0.0797
  0.0865   0.0918   0.0937   0.0957   0.0987   0.1007   0.1076   0.1083
  0.1119   0.1133   0.1158   0.1178   0.1217   0.1246   0.1281   0.1304
  0.1323   0.1345   0.1397   0.1418   0.1458   0.1490   0.1535   0.1559
  0.1588   0.1673   0.1697   0.1746   0.1800   0.1842   0.1909   0.1943
  0.1970   0.2027   0.2054   0.2059   0.2114   0.2171   0.2255   0.2303
  0.2323   0.2377   0.2415   0.2461   0.2487   0.2509   0.2532   0.2565
  0.2606   0.2608   0.2666   0.2687   0.2751   0.2783   0.2810   0.2837
  0.2902   0.2949   0.2961   0.2978   0.3026   0.3127   0.3154   0.3184
  0.3280   0.3332   0.3429   0.3522   0.3556   0.3741   0.3985   0.4123
  0.4312   0.4390   0.4478   0.4517   0.4597   0.4625   0.4665   0.4708
  0.4802   0.4890   0.4947   0.4992   0.5094   0.5132   0.5200   0.5272
  0.5352   0.5416   0.5514   0.5561   0.5627   0.5737   0.5762   0.5807
  0.5877   0.5962   0.6038   0.6087   0.6138   0.6182   0.6234   0.6266
  0.6328   0.6404   0.6525   0.6621   0.6722   0.6798   0.6882   0.6953
  0.6980   0.7094   0.7111   0.7235   0.7364   0.7520   0.7874   0.7961
  0.8034   0.8081   0.8234   0.8278   0.8344   0.8395   0.8423   0.8452
  0.8489   0.8516   0.8555   0.8611   0.8635   0.8646   0.8730   0.8786
  0.8850   0.8871   0.9012   0.9055   0.9076   0.9121   0.9250   0.9295
  0.9391   0.9414   0.9503   0.9528   0.9562   0.9652   0.9714   0.9781
  0.9863   0.9927   1.0018   1.0035   1.0141   1.0172   1.0286   1.0518
  1.0584   1.0713   1.0852   1.1204   1.1296   1.1450   1.1610   1.1742
  1.2075   1.2120   1.2401   1.2432   1.2618   1.2824   1.2858   1.2958
  1.2996   1.3051   1.3252   1.3299   1.3626   1.3735   1.4178   1.4360
  1.4662   1.4861   1.4981   1.5178   1.5344   1.5504   1.5583   1.5634
  1.5818   1.5892   1.6027   1.6361   1.6478   1.6619   1.6881   1.7006
  1.7327   1.7381   1.7665   1.7806   1.7941   1.8155   1.8265   1.8415
  1.8576   1.8639   1.8716   1.8842   1.9121   1.9286   1.9336   1.9413
  1.9474   1.9761   2.0048   2.0243   2.0266   2.0364   2.0564   2.0706
  2.1180   2.1628   2.2051   2.2115   2.2336   2.2618   2.2667   2.2727
  2.2829   2.2924   2.2981   2.3105   2.3383   2.3437   2.3731   2.4051
  2.4113   2.4331   2.4378   2.4536   2.4647   2.4772   2.4898   2.5127
  2.5460   2.5575   2.5698   2.5841   2.5976   2.6158   2.6421   2.6584
  2.6694   2.6893   2.6945   2.7121   2.7274   2.7376   2.7530   2.7610
  2.7815   2.7901   2.8040   2.8075   2.8352   2.8383   2.8655   2.8709
  2.9087   2.9651   2.9908   3.0585   3.0778   3.0850   3.1200   3.1366
  3.1585   3.1966   3.2279   3.2355   3.2561   3.3423   3.3844   3.3860
  3.4891   3.5249   3.5545   3.6295   3.6878   3.7476   3.8376   3.9123
  4.0124   4.0341   4.0737   4.1370   4.3660   4.7980   4.8332   9.7490
  9.8006   9.8026   9.8295   9.8586  23.3399  23.5800  23.8148  23.8379
 23.9080  23.9241  23.9452  23.9855  24.0587  24.0740  24.0934  24.1668
 25.7795  25.8472  25.9057  25.9218  25.9769  26.1057  26.1487  26.2028
 26.3290  26.4041  26.4979  26.6678  26.7225  26.7768  26.9623 215.7406
215.7973 215.8020 215.8314 215.8706
 --------------------------------------------------------------

          Ground-State Mulliken Net Atomic Charges

     Atom                 Charge (a.u.)
  ----------------------------------------
      1 C                    -0.153701
      2 C                    -1.220327
      3 Cl                    0.512577
      4 C                     0.867716
      5 Cl                    0.607554
      6 C                    -0.437036
      7 Cl                    0.546781
      8 C                    -0.651264
      9 H                     0.230842
     10 C                    -0.212896
     11 Cl                    0.443129
     12 C                     0.469413
     13 C                    -0.963329
     14 Cl                    0.304068
     15 C                    -0.022034
     16 H                     0.198022
     17 C                    -0.363745
     18 H                     0.165667
     19 C                    -0.272715
     20 H                     0.177827
     21 C                    -0.405473
     22 H                     0.178922
  ----------------------------------------
  Sum of atomic charges =     0.000000

 -----------------------------------------------------------------
                    Cartesian Multipole Moments
 -----------------------------------------------------------------
    Charge (ESU x 10^10)
                 0.0000
    Dipole Moment (Debye)
         X       1.0127      Y       0.9963      Z      -2.2256
       Tot       2.6404
    Quadrupole Moments (Debye-Ang)
        XX    -122.9390     XY       0.5677     YY    -133.0385
        XZ      -4.6124     YZ      -2.9683     ZZ    -132.5240
    Octopole Moments (Debye-Ang^2)
       XXX       7.7874    XXY      14.8974    XYY      -6.2162
       YYY      76.6766    XXZ     -85.9507    XYZ      -2.5962
       YYZ     -59.0430    XZZ      10.8172    YZZ      31.6844
       ZZZ    -168.5078
    Hexadecapole Moments (Debye-Ang^3)
      XXXX   -3855.2610   XXXY     177.9411   XXYY    -821.0182
      XYYY     223.7626   YYYY    -813.8554   XXXZ     638.7742
      XXYZ     -26.7861   XYYZ     242.0400   YYYZ    -114.8657
      XXZZ   -1176.2722   XYZZ      94.6594   YYZZ    -684.6668
      XZZZ     724.0357   YZZZ    -108.6898   ZZZZ   -3296.0070
 -----------------------------------------------------------------
 Calculating analytic gradient of the SCF energy
 Gradient of SCF Energy
            1           2           3           4           5           6
    1   0.0001127  -0.0002620   0.0012113   0.0002861   0.0001586  -0.0000596
    2   0.0000269  -0.0005080  -0.0059387   0.0001014  -0.0000825  -0.0000121
    3  -0.0007736  -0.0001032  -0.0032403   0.0007765  -0.0004374  -0.0001757
            7           8           9          10          11          12
    1  -0.0000101  -0.0001627   0.0000221   0.0000924   0.0002428  -0.0001804
    2   0.0000496   0.0000123   0.0000235   0.0008710   0.0000328  -0.0004719
    3  -0.0000174  -0.0002801   0.0000485   0.0007738  -0.0004522   0.0003310
           13          14          15          16          17          18
    1  -0.0001728  -0.0008308   0.0002035  -0.0000560   0.0000461   0.0000089
    2   0.0011521   0.0051598   0.0000339  -0.0000103  -0.0001322  -0.0000293
    3   0.0004504   0.0039310  -0.0001589   0.0000268   0.0000907  -0.0000053
           19          20          21          22
    1  -0.0002529  -0.0000023  -0.0001597  -0.0002350
    2   0.0001486  -0.0000342  -0.0003587  -0.0000338
    3  -0.0000391   0.0000179  -0.0008229   0.0000596
 Max gradient component =       5.939E-03
 RMS gradient           =       1.210E-03
 Gradient time:  CPU 231.44 s  wall 231.45 s
 Geometry Optimization Parameters
   NAtoms,    NIC,     NZ,  NCons,   NDum,   NFix, NCnnct, MaxDiis
       22     163      22       0       0       0       0       0

 Cartesian Hessian Update
 Hessian updated using BFGS update


** GEOMETRY OPTIMIZATION IN DELOCALIZED INTERNAL COORDINATES **
   Searching for a Minimum

   Optimization Cycle:   7

                       Coordinates (Angstroms)
     ATOM                X               Y               Z
      1  C         0.0151856300   -0.0445125913    0.0133344351
      2  C        -0.0107759493    0.1738244280    1.4028429325
      3  Cl        1.5007397962    0.3712367665    2.2455660676
      4  C        -1.2113404757    0.2434749303    2.1244949108
      5  Cl       -1.2068847330    0.5194872968    3.8378529014
      6  C        -2.4188639298    0.0928522889    1.4326843297
      7  Cl       -3.9530558087    0.1704475344    2.2598976360
      8  C        -2.4251579148   -0.1303519475    0.0628936690
      9  H        -3.3623474149   -0.2596879204   -0.4591476236
     10  C        -1.2220782331   -0.1972870615   -0.6256675284
     11  Cl       -1.3041989205   -0.5292739097   -2.3484408185
     12  C         1.2961347824   -0.0710794224   -0.7453065546
     13  C         2.2608452989   -1.0694132947   -0.5706392878
     14  Cl        1.9898930183   -2.3702873077    0.5772103443
     15  C         3.4510630905   -1.0657325870   -1.2933865635
     16  H         4.1721382908   -1.8571436105   -1.1347129383
     17  C         3.6958382960   -0.0465454761   -2.2076726538
     18  H         4.6234692313   -0.0428762501   -2.7682050475
     19  C         2.7522948824    0.9615234234   -2.3984314666
     20  H         2.9395963646    1.7595078684   -3.1068580957
     21  C         1.5659131721    0.9415838687   -1.6757424039
     22  H         0.8296751203    1.7234268236   -1.8196752024
   Point Group: c1    Number of degrees of freedom:    60


   Energy is  -2761.508777187

 Hessian updated using BFGS update

 60 Hessian modes will be used to form the next step
  Hessian Eigenvalues:
     0.011968    0.017792    0.018831    0.020889    0.020962    0.022797
     0.023023    0.023626    0.023849    0.023916    0.024090    0.024103
     0.024114    0.024121    0.024136    0.024142    0.024149    0.024168
     0.027992    0.074264    0.159996    0.160000    0.160018    0.160108
     0.160244    0.218291    0.220183    0.226039    0.231839    0.236372
     0.246507    0.249969    0.250018    0.250057    0.250800    0.251956
     0.289276    0.289508    0.300950    0.301381    0.301586    0.313585
     0.353620    0.356665    0.356667    0.356674    0.356697    0.368600
     0.412055    0.426598    0.429525    0.456717    0.462484    0.468481
     0.472041    0.478197    0.478370    0.479115    0.481073    0.557495

 Minimum search - taking simple RFO step
 Searching for Lamda that Minimizes Along All modes
 Value Taken    Lamda =  -0.00303496
 Calculated Step too Large.  Step scaled by  0.685058
 Step Taken.  Stepsize is  0.300000

                             Maximum     Tolerance    Cnvgd?
         Gradient           0.005699      0.000300      NO
         Displacement       0.227077      0.001200      NO
         Energy change     -0.002606      0.000001      NO


 New Cartesian Coordinates Obtained by Inverse Iteration

 Displacement from previous Coordinates is:  0.525171
 ----------------------------------------------------------------
             Standard Nuclear Orientation (Angstroms)
    I     Atom           X                Y                Z
 ----------------------------------------------------------------
    1      C       0.0145271851    -0.0416427407     0.0141447988
    2      C      -0.0111256406     0.2142027445     1.3961822207
    3      Cl      1.5022286629     0.4582190845     2.2262524238
    4      C      -1.2116840959     0.2811357322     2.1180349182
    5      Cl     -1.2123682897     0.6060854214     3.8233775201
    6      C      -2.4167527472     0.0859614253     1.4329600752
    7      Cl     -3.9503900646     0.1544737045     2.2626617331
    8      C      -2.4216809204    -0.1748949324     0.0699465706
    9      H      -3.3572515649    -0.3362572934    -0.4462076955
   10      C      -1.2183663724    -0.2358010191    -0.6194440406
   11      Cl     -1.2888175856    -0.6068768961    -2.3330672064
   12      C       1.2960643228    -0.0665574661    -0.7458510390
   13      C       2.2365102919    -1.0919141804    -0.6040435000
   14      Cl      1.9332584358    -2.4196646970     0.5056999037
   15      C       3.4272431757    -1.0912407372    -1.3253903975
   16      H       4.1312912629    -1.9026151113    -1.1931156259
   17      C       3.6947256483    -0.0471857450    -2.2052127293
   18      H       4.6226817878    -0.0449670371    -2.7652254168
   19      C       2.7743516607     0.9873996901    -2.3626748205
   20      H       2.9806089789     1.8034409292    -3.0448557747
   21      C       1.5866018959     0.9704546163    -1.6411415952
   22      H       0.8664275666     1.7714183578    -1.7601392810
 ----------------------------------------------------------------
 Nuclear Repulsion Energy =        1793.37216315 hartrees
 There are       81 alpha and       81 beta electrons
 Applying Cartesian multipole field
    Component          Value
    ---------          -----
     (2,0,0)        1.00000E-11
     (0,2,0)        2.00000E-11
     (0,0,2)       -3.00000E-11
 Nucleus-field energy     =    -0.0000000333 hartrees
 Requested basis set is 6-311++G(d,p)
 There are 162 shells and 449 basis functions
 A cutoff of  1.0D-15 yielded  10281 shell pairs
 There are     85637 function pairs (     92123 Cartesian)
 Smallest overlap matrix eigenvalue = 2.61E-07
 Linear dependence detected in AO basis
 Number of orthogonalized atomic orbitals = 445
 Maximum deviation from orthogonality = 2.362E-10
 Guess from superposition of atomic densities
 Warning:  Energy on first SCF cycle will be non-variational
 SAD guess density has 162.000000 electrons

 -----------------------------------------------------------------------
  General SCF calculation program by
  Eric Jon Sundstrom, Paul Horn, Yuezhi Mao, Dmitri Zuev, Alec White,
  David Stuck, Shaama M.S., Shane Yost, Joonho Lee, David Small,
  Daniel Levine, Susi Lehtola, Hugh Burton, Evgeny Epifanovsky,
  Bang C. Huynh
 -----------------------------------------------------------------------
 Exchange:     0.2000 Hartree-Fock + 0.0800 Slater + 0.7200 B88
 Correlation:  0.1900 VWN1RPA + 0.8100 LYP
 Using SG-1 standard quadrature grid
 A restricted SCF calculation will be
 performed using DIIS
 SCF converges when DIIS error is below 1.0e-08
 ---------------------------------------
  Cycle       Energy         DIIS error
 ---------------------------------------
    1   -2765.5101280249      2.92e-02  
    2   -2761.3650055577      2.35e-03  
    3   -2761.2831392678      2.88e-03  
    4   -2761.5018707017      5.52e-04  
    5   -2761.5081673091      2.90e-04  
    6   -2761.5102557018      8.41e-05  
    7   -2761.5104149974      2.01e-05  
    8   -2761.5104225582      9.32e-06  
    9   -2761.5104247216      2.19e-06  
   10   -2761.5104248288      8.34e-07  
   11   -2761.5104248451      2.96e-07  
   12   -2761.5104248468      1.21e-07  
   13   -2761.5104248471      3.97e-08  
   14   -2761.5104248474      1.23e-08  
   15   -2761.5104248474      4.12e-09  Convergence criterion met
 ---------------------------------------
 SCF time:   CPU 681.86s  wall 682.00s 
 SCF   energy in the final basis set =    -2761.5104248474
 Total energy in the final basis set =    -2761.5104248474

 --------------------------------------------------------------

                    Orbital Energies (a.u.)
 --------------------------------------------------------------

 Alpha MOs
 -- Occupied --
********-101.5759-101.5739-101.5726-101.5620 -10.2772 -10.2756 -10.2750
-10.2713 -10.2552 -10.2356 -10.2198 -10.2198 -10.2024 -10.2016 -10.2006
-10.1968  -9.4917  -9.4905  -9.4886  -9.4875  -9.4769  -7.2566  -7.2554
 -7.2532  -7.2525  -7.2466  -7.2458  -7.2454  -7.2446  -7.2434  -7.2429
 -7.2424  -7.2415  -7.2415  -7.2316  -7.2313  -0.9574  -0.9182  -0.9053
 -0.8974  -0.8696  -0.8539  -0.8351  -0.8027  -0.7604  -0.7522  -0.7396
 -0.6560  -0.6395  -0.6255  -0.6087  -0.5512  -0.5449  -0.5221  -0.4973
 -0.4915  -0.4786  -0.4668  -0.4585  -0.4541  -0.4483  -0.4286  -0.4277
 -0.4077  -0.3953  -0.3909  -0.3848  -0.3790  -0.3585  -0.3536  -0.3469
 -0.3399  -0.3360  -0.3261  -0.3245  -0.3170  -0.2853  -0.2711  -0.2665
 -0.2619
 -- Virtual --
 -0.0627  -0.0561  -0.0446  -0.0374  -0.0331  -0.0133  -0.0036   0.0018
  0.0067   0.0109   0.0135   0.0205   0.0280   0.0301   0.0385   0.0448
  0.0463   0.0548   0.0610   0.0640   0.0662   0.0727   0.0768   0.0787
  0.0866   0.0912   0.0937   0.0961   0.0983   0.1010   0.1074   0.1079
  0.1119   0.1130   0.1159   0.1180   0.1222   0.1245   0.1271   0.1300
  0.1313   0.1352   0.1397   0.1417   0.1457   0.1489   0.1534   0.1553
  0.1585   0.1668   0.1700   0.1744   0.1795   0.1835   0.1906   0.1937
  0.1968   0.2031   0.2058   0.2062   0.2106   0.2170   0.2247   0.2291
  0.2328   0.2380   0.2418   0.2452   0.2486   0.2508   0.2525   0.2568
  0.2608   0.2614   0.2667   0.2693   0.2750   0.2781   0.2798   0.2831
  0.2895   0.2931   0.2968   0.2977   0.3038   0.3135   0.3164   0.3172
  0.3271   0.3321   0.3421   0.3524   0.3549   0.3748   0.3980   0.4127
  0.4313   0.4388   0.4482   0.4520   0.4615   0.4622   0.4661   0.4696
  0.4816   0.4897   0.4937   0.5012   0.5111   0.5144   0.5209   0.5270
  0.5351   0.5414   0.5508   0.5566   0.5639   0.5740   0.5766   0.5802
  0.5882   0.5943   0.6041   0.6097   0.6143   0.6190   0.6228   0.6272
  0.6352   0.6402   0.6554   0.6634   0.6727   0.6738   0.6929   0.6940
  0.6980   0.7079   0.7104   0.7229   0.7367   0.7533   0.7872   0.7957
  0.8033   0.8097   0.8236   0.8287   0.8352   0.8406   0.8411   0.8444
  0.8503   0.8520   0.8554   0.8599   0.8635   0.8657   0.8740   0.8798
  0.8839   0.8883   0.8973   0.9030   0.9077   0.9113   0.9231   0.9285
  0.9416   0.9425   0.9518   0.9542   0.9599   0.9674   0.9727   0.9775
  0.9878   0.9947   1.0030   1.0046   1.0142   1.0195   1.0282   1.0489
  1.0571   1.0686   1.0866   1.1191   1.1339   1.1482   1.1632   1.1766
  1.2074   1.2129   1.2424   1.2441   1.2621   1.2811   1.2835   1.2973
  1.3005   1.3066   1.3269   1.3302   1.3634   1.3748   1.4180   1.4347
  1.4637   1.4833   1.4990   1.5145   1.5366   1.5517   1.5587   1.5671
  1.5814   1.5903   1.6010   1.6360   1.6501   1.6599   1.6883   1.7006
  1.7330   1.7385   1.7648   1.7806   1.7927   1.8156   1.8249   1.8382
  1.8557   1.8609   1.8703   1.8832   1.9106   1.9309   1.9383   1.9417
  1.9471   1.9778   2.0093   2.0234   2.0270   2.0359   2.0566   2.0700
  2.1197   2.1607   2.2066   2.2113   2.2333   2.2612   2.2679   2.2705
  2.2880   2.2907   2.2997   2.3106   2.3319   2.3472   2.3743   2.4073
  2.4100   2.4330   2.4388   2.4553   2.4662   2.4781   2.4846   2.5129
  2.5423   2.5564   2.5707   2.5841   2.5959   2.6182   2.6337   2.6600
  2.6704   2.6931   2.6961   2.7113   2.7267   2.7367   2.7522   2.7607
  2.7838   2.7922   2.8023   2.8064   2.8361   2.8393   2.8633   2.8684
  2.9073   2.9684   2.9928   3.0604   3.0818   3.0877   3.1200   3.1380
  3.1570   3.1968   3.2274   3.2370   3.2569   3.3412   3.3838   3.3877
  3.4929   3.5254   3.5579   3.6300   3.6910   3.7480   3.8393   3.9141
  4.0125   4.0339   4.0741   4.1369   4.3581   4.7999   4.8329   9.7512
  9.7995   9.8041   9.8246   9.8583  23.3419  23.5807  23.8154  23.8385
 23.9084  23.9237  23.9451  23.9874  24.0608  24.0740  24.0969  24.1673
 25.7791  25.8481  25.9030  25.9383  25.9628  26.1065  26.1485  26.2237
 26.2972  26.4120  26.4971  26.6719  26.7184  26.7689  26.9694 215.7429
215.7957 215.8029 215.8276 215.8694
 --------------------------------------------------------------

          Ground-State Mulliken Net Atomic Charges

     Atom                 Charge (a.u.)
  ----------------------------------------
      1 C                    -0.107710
      2 C                    -1.220453
      3 Cl                    0.520691
      4 C                     0.841800
      5 Cl                    0.608693
      6 C                    -0.380800
      7 Cl                    0.550436
      8 C                    -0.629609
      9 H                     0.231970
     10 C                    -0.264652
     11 Cl                    0.454423
     12 C                     0.432269
     13 C                    -1.058776
     14 Cl                    0.340633
     15 C                    -0.031142
     16 H                     0.199106
     17 C                    -0.336082
     18 H                     0.166295
     19 C                    -0.298333
     20 H                     0.176747
     21 C                    -0.377501
     22 H                     0.181994
  ----------------------------------------
  Sum of atomic charges =     0.000000

 -----------------------------------------------------------------
                    Cartesian Multipole Moments
 -----------------------------------------------------------------
    Charge (ESU x 10^10)
                -0.0000
    Dipole Moment (Debye)
         X       1.0202      Y       0.9965      Z      -2.2088
       Tot       2.6292
    Quadrupole Moments (Debye-Ang)
        XX    -122.9326     XY       0.7254     YY    -132.8058
        XZ      -4.6947     YZ      -2.8883     ZZ    -132.6977
    Octopole Moments (Debye-Ang^2)
       XXX       8.9438    XXY      14.3375    XYY      -5.0299
       YYY      75.7522    XXZ     -85.3580    XYZ      -2.3682
       YYZ     -58.3968    XZZ      11.1070    YZZ      31.0736
       ZZZ    -164.7289
    Hexadecapole Moments (Debye-Ang^3)
      XXXX   -3835.1021   XXXY     169.0227   XXYY    -821.9445
      XYYY     211.2505   YYYY    -859.6314   XXXZ     648.4948
      XXYZ     -37.2021   XYYZ     244.2643   YYYZ    -149.8710
      XXZZ   -1165.9507   XYZZ      90.2808   YYZZ    -685.8920
      XZZZ     736.6311   YZZZ    -137.6812   ZZZZ   -3267.6515
 -----------------------------------------------------------------
 Calculating analytic gradient of the SCF energy
 Gradient of SCF Energy
            1           2           3           4           5           6
    1  -0.0004335  -0.0002246   0.0010810   0.0001023  -0.0001629   0.0000823
    2  -0.0001414  -0.0003191  -0.0036407   0.0001398  -0.0000652   0.0000061
    3  -0.0004466  -0.0003410  -0.0018852   0.0003991  -0.0001741  -0.0002359
            7           8           9          10          11          12
    1  -0.0000192  -0.0000880   0.0000030   0.0002403   0.0002702   0.0003248
    2   0.0000510   0.0000473  -0.0000205   0.0006451   0.0000266  -0.0003187
    3   0.0001072   0.0000280   0.0000306   0.0003176  -0.0001686   0.0000684
           13          14          15          16          17          18
    1  -0.0002817  -0.0004210   0.0001388  -0.0000236  -0.0000050   0.0000053
    2   0.0009829   0.0028746  -0.0000563   0.0000053  -0.0000380  -0.0000062
    3   0.0002626   0.0024890  -0.0000181  -0.0000015   0.0000641  -0.0000059
           19          20          21          22
    1  -0.0001559   0.0000449  -0.0002626  -0.0002148
    2   0.0000832  -0.0000396  -0.0001552  -0.0000611
    3  -0.0000172   0.0000160  -0.0005014   0.0000129
 Max gradient component =       3.641E-03
 RMS gradient           =       7.395E-04
 Gradient time:  CPU 239.35 s  wall 239.36 s
 Geometry Optimization Parameters
   NAtoms,    NIC,     NZ,  NCons,   NDum,   NFix, NCnnct, MaxDiis
       22     163      22       0       0       0       0       0

 Cartesian Hessian Update
 Hessian updated using BFGS update


** GEOMETRY OPTIMIZATION IN DELOCALIZED INTERNAL COORDINATES **
   Searching for a Minimum

   Optimization Cycle:   8

                       Coordinates (Angstroms)
     ATOM                X               Y               Z
      1  C         0.0145271851   -0.0416427407    0.0141447988
      2  C        -0.0111256406    0.2142027445    1.3961822207
      3  Cl        1.5022286629    0.4582190845    2.2262524238
      4  C        -1.2116840959    0.2811357322    2.1180349182
      5  Cl       -1.2123682897    0.6060854214    3.8233775201
      6  C        -2.4167527472    0.0859614253    1.4329600752
      7  Cl       -3.9503900646    0.1544737045    2.2626617331
      8  C        -2.4216809204   -0.1748949324    0.0699465706
      9  H        -3.3572515649   -0.3362572934   -0.4462076955
     10  C        -1.2183663724   -0.2358010191   -0.6194440406
     11  Cl       -1.2888175856   -0.6068768961   -2.3330672064
     12  C         1.2960643228   -0.0665574661   -0.7458510390
     13  C         2.2365102919   -1.0919141804   -0.6040435000
     14  Cl        1.9332584358   -2.4196646970    0.5056999037
     15  C         3.4272431757   -1.0912407372   -1.3253903975
     16  H         4.1312912629   -1.9026151113   -1.1931156259
     17  C         3.6947256483   -0.0471857450   -2.2052127293
     18  H         4.6226817878   -0.0449670371   -2.7652254168
     19  C         2.7743516607    0.9873996901   -2.3626748205
     20  H         2.9806089789    1.8034409292   -3.0448557747
     21  C         1.5866018959    0.9704546163   -1.6411415952
     22  H         0.8664275666    1.7714183578   -1.7601392810
   Point Group: c1    Number of degrees of freedom:    60


   Energy is  -2761.510424847

 Hessian updated using BFGS update

 60 Hessian modes will be used to form the next step
  Hessian Eigenvalues:
     0.008763    0.017812    0.018754    0.020866    0.020944    0.022231
     0.023014    0.023629    0.023843    0.023891    0.024090    0.024101
     0.024115    0.024121    0.024137    0.024140    0.024143    0.024173
     0.027986    0.074002    0.159996    0.159998    0.160018    0.160116
     0.160221    0.218214    0.220184    0.226042    0.231853    0.236347
     0.246506    0.249885    0.249996    0.250061    0.251461    0.252034
     0.289307    0.289460    0.300947    0.301389    0.301515    0.313926
     0.353608    0.356665    0.356668    0.356674    0.356697    0.368560
     0.412051    0.426590    0.429524    0.456690    0.462436    0.468580
     0.472055    0.478193    0.478378    0.479116    0.481122    0.556956

 Minimum search - taking simple RFO step
 Searching for Lamda that Minimizes Along All modes
 Value Taken    Lamda =  -0.00168589
 Calculated Step too Large.  Step scaled by  0.757921
 Step Taken.  Stepsize is  0.300000

                             Maximum     Tolerance    Cnvgd?
         Gradient           0.003522      0.000300      NO
         Displacement       0.228883      0.001200      NO
         Energy change     -0.001648      0.000001      NO


 New Cartesian Coordinates Obtained by Inverse Iteration

 Displacement from previous Coordinates is:  0.524523
 ----------------------------------------------------------------
             Standard Nuclear Orientation (Angstroms)
    I     Atom           X                Y                Z
 ----------------------------------------------------------------
    1      C       0.0138726297    -0.0357658855     0.0144941855
    2      C      -0.0132220578     0.2554873653     1.3885185520
    3      Cl      1.4982331343     0.5513941018     2.2060681357
    4      C      -1.2130262283     0.3153802148     2.1112794832
    5      Cl     -1.2147948230     0.6887307737     3.8070517853
    6      C      -2.4150057394     0.0748839102     1.4344902800
    7      Cl     -3.9485124273     0.1313989781     2.2655770610
    8      C      -2.4174856865    -0.2204547403     0.0784141366
    9      H      -3.3506465500    -0.4129464911    -0.4314979293
   10      C      -1.2142362434    -0.2727526992    -0.6122744897
   11      Cl     -1.2742100283    -0.6786479897    -2.3169930280
   12      C       1.2958870810    -0.0592862963    -0.7461474889
   13      C       2.2111048974    -1.1106222377    -0.6367631932
   14      Cl      1.8742845536    -2.4615794290     0.4353962277
   15      C       3.4018358016    -1.1155280317    -1.3575321719
   16      H       4.0871893271    -1.9465340437    -1.2511334524
   17      C       3.6936169858    -0.0503233775    -2.2041207698
   18      H       4.6214420435    -0.0520423662    -2.7643528792
   19      C       2.7985526369     1.0104500326    -2.3276578633
   20      H       3.0243983992     1.8423571899    -2.9840878864
   21      C       1.6100763107     0.9993064893    -1.6061753493
   22      H       0.9087295770     1.8202683821    -1.6996623039
 ----------------------------------------------------------------
 Nuclear Repulsion Energy =        1792.32662582 hartrees
 There are       81 alpha and       81 beta electrons
 Applying Cartesian multipole field
    Component          Value
    ---------          -----
     (2,0,0)        1.00000E-11
     (0,2,0)        2.00000E-11
     (0,0,2)       -3.00000E-11
 Nucleus-field energy     =    -0.0000000319 hartrees
 Requested basis set is 6-311++G(d,p)
 There are 162 shells and 449 basis functions
 A cutoff of  1.0D-15 yielded  10292 shell pairs
 There are     85698 function pairs (     92185 Cartesian)
 Smallest overlap matrix eigenvalue = 2.58E-07
 Linear dependence detected in AO basis
 Number of orthogonalized atomic orbitals = 445
 Maximum deviation from orthogonality = 6.284E-10
 Guess from superposition of atomic densities
 Warning:  Energy on first SCF cycle will be non-variational
 SAD guess density has 162.000000 electrons

 -----------------------------------------------------------------------
  General SCF calculation program by
  Eric Jon Sundstrom, Paul Horn, Yuezhi Mao, Dmitri Zuev, Alec White,
  David Stuck, Shaama M.S., Shane Yost, Joonho Lee, David Small,
  Daniel Levine, Susi Lehtola, Hugh Burton, Evgeny Epifanovsky,
  Bang C. Huynh
 -----------------------------------------------------------------------
 Exchange:     0.2000 Hartree-Fock + 0.0800 Slater + 0.7200 B88
 Correlation:  0.1900 VWN1RPA + 0.8100 LYP
 Using SG-1 standard quadrature grid
 A restricted SCF calculation will be
 performed using DIIS
 SCF converges when DIIS error is below 1.0e-08
 ---------------------------------------
  Cycle       Energy         DIIS error
 ---------------------------------------
    1   -2765.5076336775      2.92e-02  
    2   -2761.3659754346      2.35e-03  
    3   -2761.2848174926      2.88e-03  
    4   -2761.5030157459      5.47e-04  
    5   -2761.5092007769      2.87e-04  
    6   -2761.5112447424      8.39e-05  
    7   -2761.5114033634      2.00e-05  
    8   -2761.5114109589      9.27e-06  
    9   -2761.5114130970      2.11e-06  
   10   -2761.5114131970      7.51e-07  
   11   -2761.5114132103      2.42e-07  
   12   -2761.5114132117      8.19e-08  
   13   -2761.5114132119      4.17e-08  
   14   -2761.5114132119      1.32e-08  
   15   -2761.5114132119      4.17e-09  Convergence criterion met
 ---------------------------------------
 SCF time:   CPU 691.35s  wall 691.00s 
 SCF   energy in the final basis set =    -2761.5114132119
 Total energy in the final basis set =    -2761.5114132119

 --------------------------------------------------------------

                    Orbital Energies (a.u.)
 --------------------------------------------------------------

 Alpha MOs
 -- Occupied --
********-101.5760-101.5738-101.5732-101.5624 -10.2771 -10.2757 -10.2751
-10.2711 -10.2550 -10.2352 -10.2198 -10.2196 -10.2024 -10.2016 -10.2006
-10.1969  -9.4917  -9.4906  -9.4885  -9.4880  -9.4772  -7.2566  -7.2555
 -7.2531  -7.2530  -7.2466  -7.2458  -7.2454  -7.2447  -7.2433  -7.2429
 -7.2428  -7.2420  -7.2418  -7.2320  -7.2317  -0.9574  -0.9181  -0.9052
 -0.8976  -0.8697  -0.8538  -0.8351  -0.8026  -0.7604  -0.7523  -0.7395
 -0.6560  -0.6387  -0.6263  -0.6085  -0.5512  -0.5450  -0.5221  -0.4977
 -0.4914  -0.4785  -0.4669  -0.4584  -0.4540  -0.4484  -0.4286  -0.4276
 -0.4073  -0.3952  -0.3904  -0.3846  -0.3789  -0.3578  -0.3534  -0.3467
 -0.3406  -0.3363  -0.3258  -0.3254  -0.3179  -0.2836  -0.2722  -0.2660
 -0.2629
 -- Virtual --
 -0.0610  -0.0559  -0.0446  -0.0380  -0.0346  -0.0133  -0.0037   0.0022
  0.0065   0.0109   0.0133   0.0202   0.0281   0.0300   0.0383   0.0455
  0.0461   0.0547   0.0612   0.0636   0.0654   0.0728   0.0770   0.0780
  0.0868   0.0906   0.0937   0.0965   0.0980   0.1013   0.1071   0.1076
  0.1118   0.1127   0.1157   0.1185   0.1228   0.1245   0.1266   0.1296
  0.1304   0.1358   0.1394   0.1420   0.1454   0.1491   0.1529   0.1549
  0.1586   0.1667   0.1702   0.1742   0.1789   0.1830   0.1900   0.1925
  0.1970   0.2029   0.2058   0.2071   0.2099   0.2170   0.2235   0.2274
  0.2336   0.2380   0.2419   0.2429   0.2480   0.2501   0.2523   0.2587
  0.2605   0.2627   0.2671   0.2705   0.2746   0.2763   0.2800   0.2833
  0.2892   0.2917   0.2971   0.2984   0.3040   0.3115   0.3166   0.3195
  0.3271   0.3320   0.3412   0.3526   0.3552   0.3756   0.3975   0.4138
  0.4322   0.4388   0.4489   0.4518   0.4595   0.4635   0.4666   0.4690
  0.4834   0.4897   0.4927   0.5026   0.5121   0.5156   0.5212   0.5268
  0.5343   0.5414   0.5505   0.5582   0.5650   0.5732   0.5780   0.5798
  0.5868   0.5934   0.6043   0.6108   0.6146   0.6192   0.6216   0.6278
  0.6375   0.6406   0.6582   0.6644   0.6675   0.6744   0.6918   0.6976
  0.6994   0.7052   0.7108   0.7205   0.7375   0.7543   0.7867   0.7957
  0.8031   0.8109   0.8239   0.8292   0.8359   0.8392   0.8428   0.8439
  0.8505   0.8516   0.8563   0.8591   0.8637   0.8658   0.8750   0.8805
  0.8818   0.8920   0.8938   0.9025   0.9081   0.9111   0.9212   0.9287
  0.9412   0.9462   0.9524   0.9552   0.9638   0.9689   0.9720   0.9772
  0.9895   0.9965   1.0038   1.0059   1.0151   1.0237   1.0295   1.0472
  1.0559   1.0672   1.0884   1.1170   1.1356   1.1540   1.1661   1.1776
  1.2070   1.2156   1.2422   1.2478   1.2624   1.2791   1.2830   1.2969
  1.3025   1.3094   1.3260   1.3315   1.3636   1.3764   1.4142   1.4351
  1.4631   1.4807   1.4995   1.5107   1.5389   1.5531   1.5591   1.5720
  1.5800   1.5914   1.5994   1.6364   1.6526   1.6577   1.6887   1.7005
  1.7331   1.7394   1.7631   1.7809   1.7915   1.8164   1.8229   1.8350
  1.8537   1.8580   1.8693   1.8833   1.9088   1.9325   1.9392   1.9431
  1.9487   1.9796   2.0118   2.0215   2.0280   2.0360   2.0572   2.0694
  2.1214   2.1593   2.2069   2.2123   2.2330   2.2602   2.2658   2.2716
  2.2864   2.2934   2.3027   2.3139   2.3249   2.3513   2.3754   2.4080
  2.4095   2.4312   2.4411   2.4547   2.4645   2.4802   2.4864   2.5129
  2.5386   2.5546   2.5696   2.5838   2.5964   2.6209   2.6260   2.6615
  2.6715   2.6944   2.7003   2.7106   2.7259   2.7381   2.7518   2.7595
  2.7843   2.7918   2.8037   2.8065   2.8372   2.8403   2.8577   2.8703
  2.9056   2.9713   2.9938   3.0621   3.0858   3.0911   3.1200   3.1398
  3.1556   3.1970   3.2260   3.2397   3.2584   3.3396   3.3835   3.3895
  3.4972   3.5261   3.5616   3.6309   3.6938   3.7490   3.8407   3.9158
  4.0129   4.0337   4.0745   4.1371   4.3520   4.8016   4.8314   9.7536
  9.7975   9.8058   9.8264   9.8527  23.3444  23.5816  23.8157  23.8394
 23.9086  23.9230  23.9453  23.9892  24.0617  24.0741  24.1002  24.1679
 25.7788  25.8487  25.8972  25.9485  25.9586  26.1046  26.1492  26.2503
 26.2701  26.4155  26.4960  26.6709  26.7111  26.7677  26.9837 215.7454
215.7935 215.8042 215.8318 215.8618
 --------------------------------------------------------------

          Ground-State Mulliken Net Atomic Charges

     Atom                 Charge (a.u.)
  ----------------------------------------
      1 C                    -0.057798
      2 C                    -1.215789
      3 Cl                    0.542483
      4 C                     0.795016
      5 Cl                    0.607495
      6 C                    -0.321205
      7 Cl                    0.554479
      8 C                    -0.614149
      9 H                     0.233058
     10 C                    -0.328912
     11 Cl                    0.466883
     12 C                     0.429492
     13 C                    -1.149267
     14 Cl                    0.384578
     15 C                    -0.061308
     16 H                     0.201161
     17 C                    -0.312772
     18 H                     0.166785
     19 C                    -0.323460
     20 H                     0.175757
     21 C                    -0.356469
     22 H                     0.183940
  ----------------------------------------
  Sum of atomic charges =     0.000000

 -----------------------------------------------------------------
                    Cartesian Multipole Moments
 -----------------------------------------------------------------
    Charge (ESU x 10^10)
                -0.0000
    Dipole Moment (Debye)
         X       1.0328      Y       0.9914      Z      -2.1864
       Tot       2.6134
    Quadrupole Moments (Debye-Ang)
        XX    -122.9341     XY       0.8829     YY    -132.5821
        XZ      -4.7579     YZ      -2.8026     ZZ    -132.8561
    Octopole Moments (Debye-Ang^2)
       XXX      10.2191    XXY      13.7257    XYY      -3.8055
       YYY      74.5892    XXZ     -84.7506    XYZ      -2.1135
       YYZ     -57.6922    XZZ      11.6370    YZZ      30.2778
       ZZZ    -161.0493
    Hexadecapole Moments (Debye-Ang^3)
      XXXX   -3814.2353   XXXY     157.7180   XXYY    -822.7012
      XYYY     196.4507   YYYY    -905.7245   XXXZ     658.2450
      XXYZ     -47.2073   XYYZ     246.5953   YYYZ    -183.2377
      XXZZ   -1155.5453   XYZZ      84.8271   YYZZ    -687.2046
      XZZZ     749.5601   YZZZ    -165.6053   ZZZZ   -3239.0761
 -----------------------------------------------------------------
 Calculating analytic gradient of the SCF energy
 Gradient of SCF Energy
            1           2           3           4           5           6
    1  -0.0006447  -0.0003438   0.0006824   0.0003378   0.0001459   0.0000153
    2  -0.0001679  -0.0001605  -0.0021613   0.0000351   0.0000462  -0.0000475
    3  -0.0001243  -0.0001987  -0.0009612   0.0000968  -0.0000512  -0.0002659
            7           8           9          10          11          12
    1  -0.0001233  -0.0001341  -0.0000101   0.0002705   0.0001892   0.0004973
    2   0.0000241   0.0001042  -0.0000217   0.0002890   0.0000445  -0.0001480
    3  -0.0000088   0.0001553  -0.0000111  -0.0001090   0.0000686  -0.0001504
           13          14          15          16          17          18
    1  -0.0002788  -0.0002058   0.0000428  -0.0000005  -0.0000444   0.0000110
    2   0.0006984   0.0015905  -0.0000841   0.0000040   0.0000498   0.0000058
    3   0.0001228   0.0015609   0.0000676  -0.0000188   0.0000026   0.0000023
           19          20          21          22
    1  -0.0000166   0.0000580  -0.0003330  -0.0001150
    2   0.0000022  -0.0000333  -0.0000676  -0.0000017
    3  -0.0000098   0.0000035  -0.0001741   0.0000029
 Max gradient component =       2.161E-03
 RMS gradient           =       4.484E-04
 Gradient time:  CPU 226.80 s  wall 226.80 s
 Geometry Optimization Parameters
   NAtoms,    NIC,     NZ,  NCons,   NDum,   NFix, NCnnct, MaxDiis
       22     163      22       0       0       0       0       0

 Cartesian Hessian Update
 Hessian updated using BFGS update


** GEOMETRY OPTIMIZATION IN DELOCALIZED INTERNAL COORDINATES **
   Searching for a Minimum

   Optimization Cycle:   9

                       Coordinates (Angstroms)
     ATOM                X               Y               Z
      1  C         0.0138726297   -0.0357658855    0.0144941855
      2  C        -0.0132220578    0.2554873653    1.3885185520
      3  Cl        1.4982331343    0.5513941018    2.2060681357
      4  C        -1.2130262283    0.3153802148    2.1112794832
      5  Cl       -1.2147948230    0.6887307737    3.8070517853
      6  C        -2.4150057394    0.0748839102    1.4344902800
      7  Cl       -3.9485124273    0.1313989781    2.2655770610
      8  C        -2.4174856865   -0.2204547403    0.0784141366
      9  H        -3.3506465500   -0.4129464911   -0.4314979293
     10  C        -1.2142362434   -0.2727526992   -0.6122744897
     11  Cl       -1.2742100283   -0.6786479897   -2.3169930280
     12  C         1.2958870810   -0.0592862963   -0.7461474889
     13  C         2.2111048974   -1.1106222377   -0.6367631932
     14  Cl        1.8742845536   -2.4615794290    0.4353962277
     15  C         3.4018358016   -1.1155280317   -1.3575321719
     16  H         4.0871893271   -1.9465340437   -1.2511334524
     17  C         3.6936169858   -0.0503233775   -2.2041207698
     18  H         4.6214420435   -0.0520423662   -2.7643528792
     19  C         2.7985526369    1.0104500326   -2.3276578633
     20  H         3.0243983992    1.8423571899   -2.9840878864
     21  C         1.6100763107    0.9993064893   -1.6061753493
     22  H         0.9087295770    1.8202683821   -1.6996623039
   Point Group: c1    Number of degrees of freedom:    60


   Energy is  -2761.511413212

 Hessian updated using BFGS update

 60 Hessian modes will be used to form the next step
  Hessian Eigenvalues:
     0.005847    0.017851    0.018711    0.020842    0.020936    0.021900
     0.023016    0.023629    0.023841    0.023893    0.024090    0.024101
     0.024115    0.024121    0.024138    0.024139    0.024143    0.024184
     0.027985    0.073793    0.159994    0.159999    0.160019    0.160116
     0.160220    0.218070    0.220190    0.226058    0.231819    0.236398
     0.246511    0.249629    0.249989    0.250121    0.251670    0.252786
     0.289172    0.289455    0.300986    0.301392    0.301554    0.313848
     0.353641    0.356665    0.356668    0.356674    0.356699    0.368652
     0.412082    0.426626    0.429522    0.456715    0.462383    0.468634
     0.472055    0.478215    0.478508    0.479126    0.481321    0.556213

 Minimum search - taking simple RFO step
 Searching for Lamda that Minimizes Along All modes
 Value Taken    Lamda =  -0.00091419
 Calculated Step too Large.  Step scaled by  0.824378
 Step Taken.  Stepsize is  0.300000

                             Maximum     Tolerance    Cnvgd?
         Gradient           0.002100      0.000300      NO
         Displacement       0.232070      0.001200      NO
         Energy change     -0.000988      0.000001      NO


 New Cartesian Coordinates Obtained by Inverse Iteration

 Displacement from previous Coordinates is:  0.516492
 ----------------------------------------------------------------
             Standard Nuclear Orientation (Angstroms)
    I     Atom           X                Y                Z
 ----------------------------------------------------------------
    1      C       0.0141849317    -0.0249255345     0.0152460523
    2      C      -0.0163643695     0.2994291812     1.3811587160
    3      Cl      1.4909675264     0.6500178238     2.1852106424
    4      C      -1.2163900582     0.3480561471     2.1049844180
    5      Cl     -1.2262854291     0.7615978082     3.7915371623
    6      C      -2.4129771683     0.0614695285     1.4371074701
    7      Cl     -3.9448185697     0.0995531232     2.2721249698
    8      C      -2.4114512757    -0.2649034784     0.0880850318
    9      H      -3.3410752586    -0.4892999157    -0.4151586431
   10      C      -1.2084301240    -0.3046568122    -0.6039301820
   11      Cl     -1.2579957050    -0.7432408244    -2.3000317855
   12      C       1.2968318239    -0.0486558409    -0.7451169478
   13      C       2.1855233365    -1.1252442612    -0.6678760747
   14      Cl      1.8129511110    -2.4976154784     0.3650670407
   15      C       3.3756092553    -1.1383298645    -1.3891948037
   16      H       4.0405013304    -1.9886508033    -1.3082790491
   17      C       3.6927903287    -0.0559226546    -2.2045228566
   18      H       4.6196038974    -0.0642020042    -2.7663482288
   19      C       2.8243996271     1.0298531753    -2.2951460785
   20      H       3.0697067536     1.8745528510    -2.9279157976
   21      C       1.6361993331     1.0272433159    -1.5723472152
   22      H       0.9546022969     1.8670483682    -1.6417627990
 ----------------------------------------------------------------
 Nuclear Repulsion Energy =        1791.52418844 hartrees
 There are       81 alpha and       81 beta electrons
 Applying Cartesian multipole field
    Component          Value
    ---------          -----
     (2,0,0)        1.00000E-11
     (0,2,0)        2.00000E-11
     (0,0,2)       -3.00000E-11
 Nucleus-field energy     =    -0.0000000306 hartrees
 Requested basis set is 6-311++G(d,p)
 There are 162 shells and 449 basis functions
 A cutoff of  1.0D-15 yielded  10297 shell pairs
 There are     85678 function pairs (     92152 Cartesian)
 Smallest overlap matrix eigenvalue = 2.47E-07
 Linear dependence detected in AO basis
 Number of orthogonalized atomic orbitals = 445
 Maximum deviation from orthogonality = 4.916E-10
 Guess from superposition of atomic densities
 Warning:  Energy on first SCF cycle will be non-variational
 SAD guess density has 162.000000 electrons

 -----------------------------------------------------------------------
  General SCF calculation program by
  Eric Jon Sundstrom, Paul Horn, Yuezhi Mao, Dmitri Zuev, Alec White,
  David Stuck, Shaama M.S., Shane Yost, Joonho Lee, David Small,
  Daniel Levine, Susi Lehtola, Hugh Burton, Evgeny Epifanovsky,
  Bang C. Huynh
 -----------------------------------------------------------------------
 Exchange:     0.2000 Hartree-Fock + 0.0800 Slater + 0.7200 B88
 Correlation:  0.1900 VWN1RPA + 0.8100 LYP
 Using SG-1 standard quadrature grid
 A restricted SCF calculation will be
 performed using DIIS
 SCF converges when DIIS error is below 1.0e-08
 ---------------------------------------
  Cycle       Energy         DIIS error
 ---------------------------------------
    1   -2765.5058195767      2.92e-02  
    2   -2761.3665228208      2.35e-03  
    3   -2761.2858684189      2.87e-03  
    4   -2761.5037200963      5.44e-04  
    5   -2761.5098205200      2.85e-04  
    6   -2761.5118275597      8.37e-05  
    7   -2761.5119857340      2.01e-05  
    8   -2761.5119934075      9.31e-06  
    9   -2761.5119955630      2.09e-06  
   10   -2761.5119956603      7.50e-07  
   11   -2761.5119956738      2.31e-07  
   12   -2761.5119956752      6.20e-08  
   13   -2761.5119956751      3.07e-08  
   14   -2761.5119956751      1.02e-08  
   15   -2761.5119956753      5.52e-09  Convergence criterion met
 ---------------------------------------
 SCF time:   CPU 694.01s  wall 694.00s 
 SCF   energy in the final basis set =    -2761.5119956753
 Total energy in the final basis set =    -2761.5119956753

 --------------------------------------------------------------

                    Orbital Energies (a.u.)
 --------------------------------------------------------------

 Alpha MOs
 -- Occupied --
********-101.5760-101.5737-101.5737-101.5627 -10.2772 -10.2757 -10.2751
-10.2710 -10.2550 -10.2349 -10.2197 -10.2194 -10.2023 -10.2016 -10.2005
-10.1969  -9.4917  -9.4907  -9.4885  -9.4884  -9.4775  -7.2565  -7.2555
 -7.2534  -7.2530  -7.2465  -7.2458  -7.2455  -7.2447  -7.2434  -7.2432
 -7.2427  -7.2425  -7.2421  -7.2323  -7.2319  -0.9574  -0.9181  -0.9049
 -0.8979  -0.8697  -0.8538  -0.8351  -0.8025  -0.7605  -0.7524  -0.7394
 -0.6560  -0.6380  -0.6270  -0.6083  -0.5512  -0.5450  -0.5221  -0.4980
 -0.4914  -0.4785  -0.4670  -0.4583  -0.4539  -0.4483  -0.4287  -0.4276
 -0.4070  -0.3952  -0.3900  -0.3845  -0.3788  -0.3573  -0.3533  -0.3466
 -0.3413  -0.3365  -0.3267  -0.3249  -0.3185  -0.2820  -0.2733  -0.2656
 -0.2637
 -- Virtual --
 -0.0596  -0.0556  -0.0446  -0.0389  -0.0355  -0.0133  -0.0037   0.0025
  0.0063   0.0109   0.0132   0.0199   0.0281   0.0299   0.0382   0.0460
  0.0463   0.0546   0.0614   0.0629   0.0648   0.0729   0.0768   0.0779
  0.0870   0.0901   0.0937   0.0968   0.0978   0.1015   0.1067   0.1073
  0.1117   0.1124   0.1154   0.1190   0.1229   0.1249   0.1265   0.1293
  0.1298   0.1362   0.1392   0.1423   0.1451   0.1495   0.1523   0.1547
  0.1590   0.1667   0.1702   0.1740   0.1783   0.1827   0.1893   0.1912
  0.1972   0.2023   0.2059   0.2081   0.2095   0.2170   0.2220   0.2259
  0.2339   0.2376   0.2397   0.2438   0.2477   0.2494   0.2532   0.2587
  0.2611   0.2637   0.2675   0.2722   0.2739   0.2747   0.2809   0.2829
  0.2889   0.2919   0.2975   0.2992   0.3036   0.3083   0.3170   0.3219
  0.3286   0.3329   0.3406   0.3522   0.3568   0.3765   0.3972   0.4153
  0.4335   0.4387   0.4497   0.4520   0.4567   0.4643   0.4680   0.4686
  0.4845   0.4888   0.4933   0.5032   0.5129   0.5166   0.5202   0.5259
  0.5333   0.5417   0.5504   0.5614   0.5658   0.5726   0.5790   0.5793
  0.5849   0.5939   0.6044   0.6115   0.6146   0.6187   0.6208   0.6288
  0.6395   0.6410   0.6586   0.6639   0.6664   0.6768   0.6901   0.6986
  0.7008   0.7060   0.7115   0.7179   0.7383   0.7554   0.7865   0.7963
  0.8027   0.8121   0.8246   0.8295   0.8357   0.8383   0.8437   0.8446
  0.8493   0.8519   0.8554   0.8594   0.8636   0.8658   0.8755   0.8789
  0.8822   0.8924   0.8957   0.9021   0.9079   0.9115   0.9195   0.9290
  0.9401   0.9494   0.9522   0.9567   0.9645   0.9694   0.9711   0.9778
  0.9900   0.9977   1.0043   1.0067   1.0182   1.0270   1.0325   1.0470
  1.0551   1.0670   1.0898   1.1149   1.1346   1.1602   1.1705   1.1795
  1.2068   1.2194   1.2416   1.2516   1.2626   1.2774   1.2835   1.2970
  1.3034   1.3126   1.3217   1.3365   1.3641   1.3779   1.4110   1.4379
  1.4626   1.4788   1.4992   1.5069   1.5412   1.5544   1.5589   1.5752
  1.5788   1.5928   1.5998   1.6371   1.6535   1.6576   1.6892   1.7004
  1.7331   1.7405   1.7616   1.7818   1.7909   1.8177   1.8210   1.8321
  1.8516   1.8567   1.8685   1.8840   1.9070   1.9335   1.9388   1.9431
  1.9518   1.9815   2.0125   2.0203   2.0291   2.0364   2.0584   2.0687
  2.1230   2.1590   2.2068   2.2135   2.2327   2.2588   2.2628   2.2722
  2.2817   2.2985   2.3044   2.3155   2.3227   2.3549   2.3757   2.4082
  2.4098   2.4295   2.4419   2.4524   2.4635   2.4800   2.4940   2.5128
  2.5347   2.5526   2.5669   2.5835   2.5980   2.6178   2.6260   2.6627
  2.6724   2.6950   2.7036   2.7106   2.7246   2.7411   2.7518   2.7577
  2.7842   2.7900   2.8032   2.8102   2.8383   2.8411   2.8520   2.8732
  2.9037   2.9733   2.9940   3.0641   3.0889   3.0950   3.1201   3.1412
  3.1536   3.1970   3.2242   3.2415   3.2622   3.3380   3.3837   3.3914
  3.5014   3.5270   3.5654   3.6325   3.6966   3.7501   3.8417   3.9177
  4.0131   4.0336   4.0751   4.1375   4.3477   4.8029   4.8293   9.7553
  9.7964   9.8079   9.8329   9.8483  23.3475  23.5826  23.8162  23.8400
 23.9088  23.9225  23.9449  23.9906  24.0618  24.0744  24.1031  24.1685
 25.7786  25.8465  25.8829  25.9414  25.9732  26.1046  26.1476  26.2506
 26.2788  26.4124  26.4965  26.6660  26.6998  26.7719  27.0030 215.7471
215.7924 215.8064 215.8409 215.8553
 --------------------------------------------------------------

          Ground-State Mulliken Net Atomic Charges

     Atom                 Charge (a.u.)
  ----------------------------------------
      1 C                     0.001578
      2 C                    -1.190889
      3 Cl                    0.560204
      4 C                     0.744523
      5 Cl                    0.605968
      6 C                    -0.265032
      7 Cl                    0.558931
      8 C                    -0.615029
      9 H                     0.233901
     10 C                    -0.400808
     11 Cl                    0.473301
     12 C                     0.452588
     13 C                    -1.242401
     14 Cl                    0.419051
     15 C                    -0.096165
     16 H                     0.203583
     17 C                    -0.292448
     18 H                     0.167236
     19 C                    -0.345956
     20 H                     0.175004
     21 C                    -0.331880
     22 H                     0.184739
  ----------------------------------------
  Sum of atomic charges =     0.000000

 -----------------------------------------------------------------
                    Cartesian Multipole Moments
 -----------------------------------------------------------------
    Charge (ESU x 10^10)
                -0.0000
    Dipole Moment (Debye)
         X       1.0485      Y       0.9799      Z      -2.1625
       Tot       2.5953
    Quadrupole Moments (Debye-Ang)
        XX    -122.9428     XY       1.0269     YY    -132.3750
        XZ      -4.8403     YZ      -2.7143     ZZ    -132.9870
    Octopole Moments (Debye-Ang^2)
       XXX      11.8092    XXY      13.0657    XYY      -2.5309
       YYY      73.2301    XXZ     -84.1350    XYZ      -1.8544
       YYZ     -57.0204    XZZ      12.2422    YZZ      29.3360
       ZZZ    -157.7199
    Hexadecapole Moments (Debye-Ang^3)
      XXXX   -3794.0688   XXXY     144.4554   XXYY    -823.2833
      XYYY     179.7287   YYYY    -951.2934   XXXZ     670.2486
      XXYZ     -56.4282   XYYZ     249.8409   YYYZ    -213.9306
      XXZZ   -1145.1083   XYZZ      78.3887   YYZZ    -689.1791
      XZZZ     763.6275   YZZZ    -191.8188   ZZZZ   -3212.9324
 -----------------------------------------------------------------
 Calculating analytic gradient of the SCF energy
 Gradient of SCF Energy
            1           2           3           4           5           6
    1  -0.0006132  -0.0001380   0.0006356   0.0000300  -0.0001354   0.0000903
    2  -0.0001433  -0.0001599  -0.0013062  -0.0000212   0.0000438  -0.0000107
    3  -0.0000952  -0.0001183  -0.0006831  -0.0000376  -0.0000183  -0.0001628
            7           8           9          10          11          12
    1   0.0000123  -0.0000951  -0.0000101   0.0002576   0.0001251   0.0005061
    2   0.0000269   0.0000880  -0.0000076   0.0001017   0.0000471   0.0001010
    3   0.0000954   0.0002628  -0.0000044  -0.0003337   0.0001909  -0.0001944
           13          14          15          16          17          18
    1  -0.0002230  -0.0001439  -0.0000089   0.0000101  -0.0000687   0.0000022
    2   0.0003874   0.0009732  -0.0000764  -0.0000079   0.0001029  -0.0000030
    3   0.0000158   0.0010357   0.0000808  -0.0000319  -0.0000311  -0.0000049
           19          20          21          22
    1   0.0001032   0.0000407  -0.0003145  -0.0000624
    2  -0.0000646  -0.0000163  -0.0000336  -0.0000215
    3   0.0000011  -0.0000102   0.0000581  -0.0000145
 Max gradient component =       1.306E-03
 RMS gradient           =       3.049E-04
 Gradient time:  CPU 238.36 s  wall 238.36 s
 Geometry Optimization Parameters
   NAtoms,    NIC,     NZ,  NCons,   NDum,   NFix, NCnnct, MaxDiis
       22     163      22       0       0       0       0       0

 Cartesian Hessian Update
 Hessian updated using BFGS update


** GEOMETRY OPTIMIZATION IN DELOCALIZED INTERNAL COORDINATES **
   Searching for a Minimum

   Optimization Cycle:  10

                       Coordinates (Angstroms)
     ATOM                X               Y               Z
      1  C         0.0141849317   -0.0249255345    0.0152460523
      2  C        -0.0163643695    0.2994291812    1.3811587160
      3  Cl        1.4909675264    0.6500178238    2.1852106424
      4  C        -1.2163900582    0.3480561471    2.1049844180
      5  Cl       -1.2262854291    0.7615978082    3.7915371623
      6  C        -2.4129771683    0.0614695285    1.4371074701
      7  Cl       -3.9448185697    0.0995531232    2.2721249698
      8  C        -2.4114512757   -0.2649034784    0.0880850318
      9  H        -3.3410752586   -0.4892999157   -0.4151586431
     10  C        -1.2084301240   -0.3046568122   -0.6039301820
     11  Cl       -1.2579957050   -0.7432408244   -2.3000317855
     12  C         1.2968318239   -0.0486558409   -0.7451169478
     13  C         2.1855233365   -1.1252442612   -0.6678760747
     14  Cl        1.8129511110   -2.4976154784    0.3650670407
     15  C         3.3756092553   -1.1383298645   -1.3891948037
     16  H         4.0405013304   -1.9886508033   -1.3082790491
     17  C         3.6927903287   -0.0559226546   -2.2045228566
     18  H         4.6196038974   -0.0642020042   -2.7663482288
     19  C         2.8243996271    1.0298531753   -2.2951460785
     20  H         3.0697067536    1.8745528510   -2.9279157976
     21  C         1.6361993331    1.0272433159   -1.5723472152
     22  H         0.9546022969    1.8670483682   -1.6417627990
   Point Group: c1    Number of degrees of freedom:    60


   Energy is  -2761.511995675

 Hessian updated using BFGS update

 60 Hessian modes will be used to form the next step
  Hessian Eigenvalues:
     0.003439    0.017850    0.018678    0.020815    0.020932    0.021713
     0.023039    0.023631    0.023843    0.023892    0.024091    0.024102
     0.024115    0.024123    0.024138    0.024139    0.024144    0.024181
     0.027987    0.073747    0.159992    0.159999    0.160019    0.160109
     0.160220    0.217754    0.220180    0.226055    0.231780    0.236400
     0.246510    0.249336    0.249986    0.250102    0.251704    0.254430
     0.289007    0.289516    0.300981    0.301411    0.301576    0.313802
     0.353646    0.356665    0.356668    0.356674    0.356699    0.368664
     0.412103    0.426635    0.429519    0.456734    0.462462    0.468789
     0.472138    0.478244    0.478565    0.479118    0.481546    0.555608

 Minimum search - taking simple RFO step
 Searching for Lamda that Minimizes Along All modes
 Value Taken    Lamda =  -0.00055684
 Calculated Step too Large.  Step scaled by  0.813761
 Step Taken.  Stepsize is  0.300000

                             Maximum     Tolerance    Cnvgd?
         Gradient           0.001354      0.000300      NO
         Displacement       0.237451      0.001200      NO
         Energy change     -0.000582      0.000001      NO


 New Cartesian Coordinates Obtained by Inverse Iteration

 Displacement from previous Coordinates is:  0.488213
 ----------------------------------------------------------------
             Standard Nuclear Orientation (Angstroms)
    I     Atom           X                Y                Z
 ----------------------------------------------------------------
    1      C       0.0152087300    -0.0151005756     0.0170376276
    2      C      -0.0208408678     0.3413451575     1.3744418979
    3      Cl      1.4775986763     0.7455804849     2.1698477560
    4      C      -1.2208016095     0.3792041031     2.0988835173
    5      Cl     -1.2353266830     0.8295929812     3.7760376652
    6      C      -2.4114635053     0.0496441206     1.4399373068
    7      Cl     -3.9429780313     0.0714060910     2.2761272808
    8      C      -2.4044880736    -0.3060100944     0.0982278203
    9      H      -3.3298000211    -0.5600096842    -0.3987751432
   10      C      -1.2015938418    -0.3347366334    -0.5941653762
   11      Cl     -1.2412632762    -0.8038451984    -2.2820214098
   12      C       1.2980452743    -0.0401847310    -0.7435119239
   13      C       2.1622091539    -1.1383393751    -0.6976897376
   14      Cl      1.7555038127    -2.5326973581     0.2921570313
   15      C       3.3515283702    -1.1579524559    -1.4198592718
   16      H       3.9970312014    -2.0250420253    -1.3636663520
   17      C       3.6922584730    -0.0607959718    -2.2054767802
   18      H       4.6179003331    -0.0745587144    -2.7691036989
   19      C       2.8483509193     1.0460658986    -2.2648521992
   20      H       3.1112493998     1.9019419057    -2.8751745558
   21      C       1.6611853523     1.0505844114    -1.5399415904
   22      H       0.9985698071     1.9070815139    -1.5855688224
 ----------------------------------------------------------------
 Nuclear Repulsion Energy =        1790.71280333 hartrees
 There are       81 alpha and       81 beta electrons
 Applying Cartesian multipole field
    Component          Value
    ---------          -----
     (2,0,0)        1.00000E-11
     (0,2,0)        2.00000E-11
     (0,0,2)       -3.00000E-11
 Nucleus-field energy     =    -0.0000000294 hartrees
 Requested basis set is 6-311++G(d,p)
 There are 162 shells and 449 basis functions
 A cutoff of  1.0D-15 yielded  10297 shell pairs
 There are     85682 function pairs (     92157 Cartesian)
 Smallest overlap matrix eigenvalue = 2.27E-07
 Linear dependence detected in AO basis
 Number of orthogonalized atomic orbitals = 445
 Maximum deviation from orthogonality = 3.346E-10
 Guess from superposition of atomic densities
 Warning:  Energy on first SCF cycle will be non-variational
 SAD guess density has 162.000000 electrons

 -----------------------------------------------------------------------
  General SCF calculation program by
  Eric Jon Sundstrom, Paul Horn, Yuezhi Mao, Dmitri Zuev, Alec White,
  David Stuck, Shaama M.S., Shane Yost, Joonho Lee, David Small,
  Daniel Levine, Susi Lehtola, Hugh Burton, Evgeny Epifanovsky,
  Bang C. Huynh
 -----------------------------------------------------------------------
 Exchange:     0.2000 Hartree-Fock + 0.0800 Slater + 0.7200 B88
 Correlation:  0.1900 VWN1RPA + 0.8100 LYP
 Using SG-1 standard quadrature grid
 A restricted SCF calculation will be
 performed using DIIS
 SCF converges when DIIS error is below 1.0e-08
 ---------------------------------------
  Cycle       Energy         DIIS error
 ---------------------------------------
    1   -2765.5046398188      2.92e-02  
    2   -2761.3668493646      2.35e-03  
    3   -2761.2866696773      2.87e-03  
    4   -2761.5041855614      5.41e-04  
    5   -2761.5102019310      2.83e-04  
    6   -2761.5121737295      8.37e-05  
    7   -2761.5123316990      2.02e-05  
    8   -2761.5123394253      9.37e-06  
    9   -2761.5123416087      2.10e-06  
   10   -2761.5123417051      7.78e-07  
   11   -2761.5123417193      2.44e-07  
   12   -2761.5123417209      8.93e-08  
   13   -2761.5123417208      4.38e-08  
   14   -2761.5123417211      1.22e-08  
   15   -2761.5123417210      4.27e-09  Convergence criterion met
 ---------------------------------------
 SCF time:   CPU 677.92s  wall 678.00s 
 SCF   energy in the final basis set =    -2761.5123417210
 Total energy in the final basis set =    -2761.5123417210

 --------------------------------------------------------------

                    Orbital Energies (a.u.)
 --------------------------------------------------------------

 Alpha MOs
 -- Occupied --
********-101.5761-101.5740-101.5735-101.5629 -10.2773 -10.2758 -10.2751
-10.2709 -10.2549 -10.2347 -10.2197 -10.2194 -10.2023 -10.2016 -10.2005
-10.1969  -9.4917  -9.4907  -9.4888  -9.4882  -9.4777  -7.2565  -7.2556
 -7.2538  -7.2529  -7.2465  -7.2458  -7.2455  -7.2448  -7.2437  -7.2430
 -7.2428  -7.2426  -7.2423  -7.2324  -7.2321  -0.9574  -0.9181  -0.9048
 -0.8981  -0.8698  -0.8537  -0.8351  -0.8024  -0.7605  -0.7524  -0.7394
 -0.6561  -0.6373  -0.6277  -0.6082  -0.5512  -0.5450  -0.5221  -0.4981
 -0.4914  -0.4785  -0.4670  -0.4583  -0.4538  -0.4483  -0.4287  -0.4275
 -0.4068  -0.3953  -0.3897  -0.3844  -0.3788  -0.3569  -0.3532  -0.3467
 -0.3419  -0.3365  -0.3273  -0.3246  -0.3187  -0.2807  -0.2742  -0.2653
 -0.2643
 -- Virtual --
 -0.0587  -0.0552  -0.0448  -0.0398  -0.0359  -0.0132  -0.0037   0.0027
  0.0062   0.0109   0.0131   0.0196   0.0281   0.0298   0.0381   0.0459
  0.0470   0.0545   0.0617   0.0620   0.0646   0.0731   0.0764   0.0781
  0.0873   0.0896   0.0936   0.0969   0.0979   0.1017   0.1061   0.1071
  0.1115   0.1123   0.1152   0.1193   0.1226   0.1254   0.1268   0.1290
  0.1293   0.1361   0.1394   0.1426   0.1448   0.1499   0.1518   0.1546
  0.1593   0.1669   0.1702   0.1738   0.1778   0.1827   0.1886   0.1898
  0.1972   0.2016   0.2058   0.2085   0.2099   0.2169   0.2207   0.2248
  0.2337   0.2367   0.2390   0.2447   0.2475   0.2485   0.2543   0.2576
  0.2620   0.2645   0.2681   0.2722   0.2737   0.2745   0.2817   0.2822
  0.2893   0.2924   0.2983   0.2989   0.3030   0.3058   0.3171   0.3231
  0.3298   0.3353   0.3406   0.3517   0.3587   0.3774   0.3970   0.4169
  0.4348   0.4386   0.4492   0.4534   0.4548   0.4650   0.4667   0.4704
  0.4837   0.4888   0.4946   0.5033   0.5134   0.5155   0.5195   0.5252
  0.5328   0.5421   0.5505   0.5646   0.5670   0.5728   0.5786   0.5799
  0.5840   0.5939   0.6047   0.6118   0.6136   0.6174   0.6218   0.6302
  0.6411   0.6415   0.6562   0.6623   0.6689   0.6806   0.6888   0.6976
  0.6991   0.7093   0.7137   0.7181   0.7392   0.7564   0.7868   0.7973
  0.8021   0.8129   0.8251   0.8304   0.8344   0.8392   0.8435   0.8457
  0.8476   0.8521   0.8544   0.8599   0.8626   0.8664   0.8759   0.8782
  0.8825   0.8939   0.8986   0.9017   0.9070   0.9115   0.9183   0.9289
  0.9386   0.9507   0.9524   0.9583   0.9613   0.9701   0.9705   0.9784
  0.9894   0.9972   1.0044   1.0089   1.0205   1.0294   1.0360   1.0475
  1.0550   1.0672   1.0904   1.1130   1.1329   1.1629   1.1744   1.1843
  1.2077   1.2228   1.2411   1.2547   1.2628   1.2763   1.2849   1.2985
  1.3040   1.3153   1.3178   1.3431   1.3645   1.3788   1.4099   1.4414
  1.4613   1.4780   1.4980   1.5041   1.5433   1.5554   1.5578   1.5742
  1.5801   1.5935   1.6032   1.6380   1.6523   1.6606   1.6898   1.7003
  1.7330   1.7415   1.7602   1.7833   1.7913   1.8182   1.8207   1.8298
  1.8498   1.8570   1.8681   1.8850   1.9057   1.9342   1.9381   1.9429
  1.9547   1.9833   2.0120   2.0203   2.0301   2.0366   2.0597   2.0681
  2.1244   2.1599   2.2065   2.2141   2.2322   2.2572   2.2598   2.2722
  2.2780   2.3014   2.3063   2.3130   2.3253   2.3578   2.3755   2.4094
  2.4102   2.4285   2.4412   2.4506   2.4617   2.4805   2.5019   2.5116
  2.5309   2.5514   2.5635   2.5836   2.5996   2.6138   2.6284   2.6638
  2.6731   2.6954   2.7042   2.7120   2.7232   2.7446   2.7520   2.7557
  2.7842   2.7889   2.8026   2.8140   2.8387   2.8418   2.8469   2.8764
  2.9019   2.9744   2.9941   3.0656   3.0910   3.0985   3.1200   3.1425
  3.1511   3.1975   3.2227   3.2418   3.2681   3.3368   3.3843   3.3935
  3.5051   3.5278   3.5689   3.6346   3.6992   3.7515   3.8421   3.9192
  4.0135   4.0337   4.0758   4.1379   4.3451   4.8039   4.8272   9.7567
  9.7952   9.8101   9.8374   9.8511  23.3507  23.5834  23.8163  23.8409
 23.9089  23.9222  23.9447  23.9917  24.0619  24.0748  24.1052  24.1691
 25.7780  25.8385  25.8675  25.9415  25.9796  26.1027  26.1482  26.2434
 26.3028  26.4028  26.4976  26.6600  26.6880  26.7786  27.0222 215.7485
215.7912 215.8091 215.8464 215.8579
 --------------------------------------------------------------

          Ground-State Mulliken Net Atomic Charges

     Atom                 Charge (a.u.)
  ----------------------------------------
      1 C                     0.062589
      2 C                    -1.164837
      3 Cl                    0.573127
      4 C                     0.707712
      5 Cl                    0.603547
      6 C                    -0.223980
      7 Cl                    0.562478
      8 C                    -0.630401
      9 H                     0.234475
     10 C                    -0.473023
     11 Cl                    0.470929
     12 C                     0.491153
     13 C                    -1.309139
     14 Cl                    0.436631
     15 C                    -0.123713
     16 H                     0.205634
     17 C                    -0.273222
     18 H                     0.167666
     19 C                    -0.365461
     20 H                     0.174479
     21 C                    -0.311761
     22 H                     0.185118
  ----------------------------------------
  Sum of atomic charges =     0.000000

 -----------------------------------------------------------------
                    Cartesian Multipole Moments
 -----------------------------------------------------------------
    Charge (ESU x 10^10)
                -0.0000
    Dipole Moment (Debye)
         X       1.0667      Y       0.9685      Z      -2.1358
       Tot       2.5764
    Quadrupole Moments (Debye-Ang)
        XX    -122.9583     XY       1.1747     YY    -132.1985
        XZ      -4.8954     YZ      -2.6322     ZZ    -133.0995
    Octopole Moments (Debye-Ang^2)
       XXX      13.4266    XXY      12.4785    XYY      -1.3336
       YYY      71.8611    XXZ     -83.5460    XYZ      -1.5929
       YYZ     -56.3010    XZZ      12.9925    YZZ      28.4026
       ZZZ    -154.5661
    Hexadecapole Moments (Debye-Ang^3)
      XXXX   -3774.7693   XXXY     132.6784   XXYY    -824.4447
      XYYY     164.8122   YYYY    -997.7187   XXXZ     681.8765
      XXYZ     -65.6115   XYYZ     253.1788   YYYZ    -243.6064
      XXZZ   -1135.5344   XYZZ      72.4214   YYZZ    -691.7897
      XZZZ     777.7142   YZZZ    -217.6264   ZZZZ   -3188.4345
 -----------------------------------------------------------------
 Calculating analytic gradient of the SCF energy
 Gradient of SCF Energy
            1           2           3           4           5           6
    1  -0.0005681  -0.0000897   0.0002251   0.0002384   0.0002198  -0.0000001
    2  -0.0000182  -0.0001753  -0.0006401  -0.0000264   0.0000862  -0.0000552
    3  -0.0000982   0.0000817  -0.0002012  -0.0000591  -0.0000263  -0.0002218
            7           8           9          10          11          12
    1  -0.0000489  -0.0000813  -0.0000102   0.0001320   0.0001270   0.0004061
    2  -0.0000178   0.0000482   0.0000118  -0.0000649   0.0000971   0.0001119
    3  -0.0000030   0.0002253  -0.0000033  -0.0003020   0.0001869  -0.0003178
           13          14          15          16          17          18
    1  -0.0001429  -0.0001291  -0.0000707   0.0000099  -0.0001133  -0.0000091
    2   0.0002221   0.0006504  -0.0000655  -0.0000103   0.0001469  -0.0000089
    3   0.0000561   0.0005814   0.0001035  -0.0000405  -0.0000482  -0.0000164
           19          20          21          22
    1   0.0001932   0.0000211  -0.0002512  -0.0000578
    2  -0.0001461  -0.0000042  -0.0000940  -0.0000478
    3  -0.0000255  -0.0000128   0.0001690  -0.0000276
 Max gradient component =       6.504E-04
 RMS gradient           =       2.000E-04
 Gradient time:  CPU 227.37 s  wall 227.38 s
 Geometry Optimization Parameters
   NAtoms,    NIC,     NZ,  NCons,   NDum,   NFix, NCnnct, MaxDiis
       22     163      22       0       0       0       0       0

 Cartesian Hessian Update
 Hessian updated using BFGS update


** GEOMETRY OPTIMIZATION IN DELOCALIZED INTERNAL COORDINATES **
   Searching for a Minimum

   Optimization Cycle:  11

                       Coordinates (Angstroms)
     ATOM                X               Y               Z
      1  C         0.0152087300   -0.0151005756    0.0170376276
      2  C        -0.0208408678    0.3413451575    1.3744418979
      3  Cl        1.4775986763    0.7455804849    2.1698477560
      4  C        -1.2208016095    0.3792041031    2.0988835173
      5  Cl       -1.2353266830    0.8295929812    3.7760376652
      6  C        -2.4114635053    0.0496441206    1.4399373068
      7  Cl       -3.9429780313    0.0714060910    2.2761272808
      8  C        -2.4044880736   -0.3060100944    0.0982278203
      9  H        -3.3298000211   -0.5600096842   -0.3987751432
     10  C        -1.2015938418   -0.3347366334   -0.5941653762
     11  Cl       -1.2412632762   -0.8038451984   -2.2820214098
     12  C         1.2980452743   -0.0401847310   -0.7435119239
     13  C         2.1622091539   -1.1383393751   -0.6976897376
     14  Cl        1.7555038127   -2.5326973581    0.2921570313
     15  C         3.3515283702   -1.1579524559   -1.4198592718
     16  H         3.9970312014   -2.0250420253   -1.3636663520
     17  C         3.6922584730   -0.0607959718   -2.2054767802
     18  H         4.6179003331   -0.0745587144   -2.7691036989
     19  C         2.8483509193    1.0460658986   -2.2648521992
     20  H         3.1112493998    1.9019419057   -2.8751745558
     21  C         1.6611853523    1.0505844114   -1.5399415904
     22  H         0.9985698071    1.9070815139   -1.5855688224
   Point Group: c1    Number of degrees of freedom:    60


   Energy is  -2761.512341721

 Hessian updated using BFGS update

 60 Hessian modes will be used to form the next step
  Hessian Eigenvalues:
     0.002180    0.017857    0.018648    0.020855    0.020943    0.021630
     0.023036    0.023631    0.023839    0.023892    0.024091    0.024101
     0.024115    0.024124    0.024137    0.024139    0.024144    0.024178
     0.028018    0.073192    0.159992    0.159999    0.160019    0.160099
     0.160220    0.217393    0.220168    0.226085    0.232370    0.236719
     0.246506    0.249535    0.250032    0.250083    0.251658    0.258638
     0.289247    0.289628    0.300967    0.301410    0.301590    0.313618
     0.353652    0.356665    0.356668    0.356674    0.356698    0.368728
     0.412086    0.426668    0.429499    0.456788    0.462465    0.469135
     0.472094    0.478242    0.478701    0.479123    0.482432    0.555141

 Minimum search - taking simple RFO step
 Searching for Lamda that Minimizes Along All modes
 Value Taken    Lamda =  -0.00029104
 Calculated Step too Large.  Step scaled by  0.887817
 Step Taken.  Stepsize is  0.300000

                             Maximum     Tolerance    Cnvgd?
         Gradient           0.000719      0.000300      NO
         Displacement       0.236553      0.001200      NO
         Energy change     -0.000346      0.000001      NO


 New Cartesian Coordinates Obtained by Inverse Iteration

 Displacement from previous Coordinates is:  0.489074
 ----------------------------------------------------------------
             Standard Nuclear Orientation (Angstroms)
    I     Atom           X                Y                Z
 ----------------------------------------------------------------
    1      C       0.0170688303    -0.0089074205     0.0198625513
    2      C      -0.0254606290     0.3811903123     1.3673558559
    3      Cl      1.4644972803     0.8372329613     2.1514005391
    4      C      -1.2265110052     0.4116368341     2.0918414985
    5      Cl     -1.2527116987     0.8988482988     3.7586533642
    6      C      -2.4100177472     0.0415108970     1.4423532502
    7      Cl     -3.9406828634     0.0525668648     2.2801783798
    8      C      -2.3966162407    -0.3453066998     0.1092371338
    9      H      -3.3170688656    -0.6282202739    -0.3810172315
   10      C      -1.1936252904    -0.3662900200    -0.5827336454
   11      Cl     -1.2237457857    -0.8701668778    -2.2607577280
   12      C       1.2998253143    -0.0345791418    -0.7407188864
   13      C       2.1400671237    -1.1524925797    -0.7292449667
   14      Cl      1.7020511255    -2.5697588436     0.2146403453
   15      C       3.3286078091    -1.1757192341    -1.4526221357
   16      H       3.9556578115    -2.0574967192    -1.4223536594
   17      C       3.6917576130    -0.0638104524    -2.2067796429
   18      H       4.6162165441    -0.0809593993    -2.7722383061
   19      C       2.8709365905     1.0615836343    -2.2333705447
   20      H       3.1503218617     1.9286002593    -2.8201807581
   21      C       1.6855573882     1.0708864086    -1.5055353549
   22      H       1.0419584275     1.9428250416    -1.5250790166
 ----------------------------------------------------------------
 Nuclear Repulsion Energy =        1789.87959741 hartrees
 There are       81 alpha and       81 beta electrons
 Applying Cartesian multipole field
    Component          Value
    ---------          -----
     (2,0,0)        1.00000E-11
     (0,2,0)        2.00000E-11
     (0,0,2)       -3.00000E-11
 Nucleus-field energy     =    -0.0000000280 hartrees
 Requested basis set is 6-311++G(d,p)
 There are 162 shells and 449 basis functions
 A cutoff of  1.0D-15 yielded  10303 shell pairs
 There are     85673 function pairs (     92140 Cartesian)
 Smallest overlap matrix eigenvalue = 2.08E-07
 Linear dependence detected in AO basis
 Number of orthogonalized atomic orbitals = 445
 Maximum deviation from orthogonality = 1.845E-10
 Guess from superposition of atomic densities
 Warning:  Energy on first SCF cycle will be non-variational
 SAD guess density has 162.000000 electrons

 -----------------------------------------------------------------------
  General SCF calculation program by
  Eric Jon Sundstrom, Paul Horn, Yuezhi Mao, Dmitri Zuev, Alec White,
  David Stuck, Shaama M.S., Shane Yost, Joonho Lee, David Small,
  Daniel Levine, Susi Lehtola, Hugh Burton, Evgeny Epifanovsky,
  Bang C. Huynh
 -----------------------------------------------------------------------
 Exchange:     0.2000 Hartree-Fock + 0.0800 Slater + 0.7200 B88
 Correlation:  0.1900 VWN1RPA + 0.8100 LYP
 Using SG-1 standard quadrature grid
 A restricted SCF calculation will be
 performed using DIIS
 SCF converges when DIIS error is below 1.0e-08
 ---------------------------------------
  Cycle       Energy         DIIS error
 ---------------------------------------
    1   -2765.5020460074      2.92e-02  
    2   -2761.3670173235      2.35e-03  
    3   -2761.2870812580      2.87e-03  
    4   -2761.5044425024      5.39e-04  
    5   -2761.5104012864      2.81e-04  
    6   -2761.5123443027      8.36e-05  
    7   -2761.5125020101      2.02e-05  
    8   -2761.5125097437      9.41e-06  
    9   -2761.5125119498      2.10e-06  
   10   -2761.5125120454      7.88e-07  
   11   -2761.5125120603      2.45e-07  
   12   -2761.5125120617      9.36e-08  
   13   -2761.5125120619      4.36e-08  
   14   -2761.5125120619      1.21e-08  
   15   -2761.5125120620      4.22e-09  Convergence criterion met
 ---------------------------------------
 SCF time:   CPU 680.90s  wall 681.00s 
 SCF   energy in the final basis set =    -2761.5125120620
 Total energy in the final basis set =    -2761.5125120620

 --------------------------------------------------------------

                    Orbital Energies (a.u.)
 --------------------------------------------------------------

 Alpha MOs
 -- Occupied --
********-101.5761-101.5744-101.5733-101.5630 -10.2775 -10.2757 -10.2751
-10.2708 -10.2550 -10.2347 -10.2197 -10.2194 -10.2023 -10.2017 -10.2005
-10.1970  -9.4917  -9.4907  -9.4891  -9.4880  -9.4778  -7.2565  -7.2557
 -7.2541  -7.2527  -7.2465  -7.2458  -7.2456  -7.2448  -7.2440  -7.2431
 -7.2428  -7.2424  -7.2424  -7.2326  -7.2322  -0.9573  -0.9181  -0.9045
 -0.8982  -0.8699  -0.8537  -0.8351  -0.8024  -0.7606  -0.7524  -0.7394
 -0.6562  -0.6366  -0.6283  -0.6081  -0.5512  -0.5450  -0.5221  -0.4982
 -0.4914  -0.4785  -0.4670  -0.4583  -0.4537  -0.4483  -0.4288  -0.4274
 -0.4067  -0.3954  -0.3894  -0.3843  -0.3787  -0.3566  -0.3532  -0.3468
 -0.3422  -0.3364  -0.3277  -0.3243  -0.3189  -0.2798  -0.2750  -0.2653
 -0.2645
 -- Virtual --
 -0.0582  -0.0549  -0.0450  -0.0405  -0.0361  -0.0132  -0.0037   0.0029
  0.0060   0.0110   0.0130   0.0194   0.0282   0.0298   0.0380   0.0459
  0.0476   0.0543   0.0609   0.0622   0.0646   0.0732   0.0760   0.0784
  0.0875   0.0893   0.0933   0.0968   0.0981   0.1018   0.1056   0.1069
  0.1112   0.1124   0.1151   0.1195   0.1222   0.1256   0.1275   0.1287
  0.1291   0.1355   0.1400   0.1428   0.1445   0.1503   0.1516   0.1547
  0.1594   0.1671   0.1701   0.1737   0.1772   0.1829   0.1878   0.1887
  0.1971   0.2010   0.2058   0.2085   0.2112   0.2167   0.2197   0.2242
  0.2333   0.2360   0.2388   0.2450   0.2470   0.2486   0.2552   0.2568
  0.2624   0.2650   0.2689   0.2713   0.2739   0.2749   0.2812   0.2826
  0.2902   0.2927   0.2966   0.2998   0.3027   0.3050   0.3169   0.3238
  0.3303   0.3367   0.3415   0.3513   0.3602   0.3782   0.3969   0.4183
  0.4356   0.4382   0.4478   0.4539   0.4560   0.4644   0.4662   0.4723
  0.4823   0.4895   0.4958   0.5031   0.5111   0.5137   0.5199   0.5253
  0.5327   0.5424   0.5505   0.5656   0.5684   0.5748   0.5783   0.5806
  0.5841   0.5930   0.6051   0.6117   0.6125   0.6161   0.6234   0.6313
  0.6410   0.6432   0.6532   0.6616   0.6712   0.6843   0.6878   0.6948
  0.6991   0.7096   0.7142   0.7246   0.7400   0.7571   0.7877   0.7988
  0.8015   0.8135   0.8250   0.8318   0.8337   0.8407   0.8434   0.8457
  0.8462   0.8524   0.8530   0.8602   0.8605   0.8667   0.8756   0.8783
  0.8827   0.8957   0.9006   0.9016   0.9059   0.9110   0.9181   0.9281
  0.9371   0.9502   0.9534   0.9577   0.9613   0.9688   0.9702   0.9795
  0.9885   0.9964   1.0047   1.0108   1.0213   1.0306   1.0399   1.0472
  1.0551   1.0676   1.0905   1.1119   1.1312   1.1644   1.1760   1.1893
  1.2097   1.2251   1.2405   1.2556   1.2633   1.2754   1.2861   1.3004
  1.3042   1.3147   1.3180   1.3491   1.3657   1.3796   1.4101   1.4451
  1.4591   1.4778   1.4962   1.5026   1.5449   1.5553   1.5566   1.5733
  1.5806   1.5936   1.6076   1.6389   1.6513   1.6639   1.6901   1.7002
  1.7328   1.7420   1.7590   1.7853   1.7921   1.8165   1.8232   1.8280
  1.8483   1.8585   1.8679   1.8857   1.9046   1.9348   1.9373   1.9428
  1.9571   1.9847   2.0106   2.0210   2.0308   2.0368   2.0611   2.0678
  2.1255   2.1616   2.2061   2.2140   2.2315   2.2551   2.2575   2.2716
  2.2757   2.3023   2.3097   2.3119   2.3261   2.3595   2.3747   2.4088
  2.4127   2.4283   2.4394   2.4501   2.4592   2.4813   2.5088   2.5101
  2.5273   2.5508   2.5604   2.5839   2.5999   2.6116   2.6294   2.6645
  2.6734   2.6956   2.7030   2.7139   2.7218   2.7478   2.7521   2.7540
  2.7844   2.7881   2.8021   2.8170   2.8371   2.8424   2.8441   2.8791
  2.9003   2.9747   2.9941   3.0670   3.0922   3.1011   3.1198   3.1437
  3.1481   3.1978   3.2215   3.2411   3.2743   3.3358   3.3850   3.3952
  3.5078   3.5282   3.5714   3.6366   3.7012   3.7525   3.8421   3.9206
  4.0136   4.0336   4.0763   4.1383   4.3436   4.8045   4.8255   9.7572
  9.7952   9.8116   9.8383   9.8591  23.3536  23.5840  23.8170  23.8409
 23.9086  23.9221  23.9440  23.9923  24.0618  24.0752  24.1063  24.1692
 25.7771  25.8246  25.8606  25.9452  25.9794  26.1035  26.1467  26.2429
 26.3215  26.3891  26.4993  26.6554  26.6773  26.7847  27.0352 215.7489
215.7911 215.8108 215.8469 215.8673
 --------------------------------------------------------------

          Ground-State Mulliken Net Atomic Charges

     Atom                 Charge (a.u.)
  ----------------------------------------
      1 C                     0.119427
      2 C                    -1.134660
      3 Cl                    0.583319
      4 C                     0.688219
      5 Cl                    0.601005
      6 C                    -0.200665
      7 Cl                    0.565402
      8 C                    -0.654496
      9 H                     0.234742
     10 C                    -0.530175
     11 Cl                    0.459939
     12 C                     0.524648
     13 C                    -1.352714
     14 Cl                    0.442141
     15 C                    -0.143324
     16 H                     0.206963
     17 C                    -0.256634
     18 H                     0.168044
     19 C                    -0.383441
     20 H                     0.174131
     21 C                    -0.297388
     22 H                     0.185518
  ----------------------------------------
  Sum of atomic charges =     0.000000

 -----------------------------------------------------------------
                    Cartesian Multipole Moments
 -----------------------------------------------------------------
    Charge (ESU x 10^10)
                -0.0000
    Dipole Moment (Debye)
         X       1.0856      Y       0.9591      Z      -2.1066
       Tot       2.5566
    Quadrupole Moments (Debye-Ang)
        XX    -122.9676     XY       1.3365     YY    -132.0470
        XZ      -4.9661     YZ      -2.5601     ZZ    -133.2171
    Octopole Moments (Debye-Ang^2)
       XXX      15.2127    XXY      12.0460    XYY      -0.1768
       YYY      70.6133    XXZ     -82.8226    XYZ      -1.3750
       YYZ     -55.4800    XZZ      13.6267    YZZ      27.4387
       ZZZ    -151.2559
    Hexadecapole Moments (Debye-Ang^3)
      XXXX   -3758.2996   XXXY     123.5381   XXYY    -826.9067
      XYYY     152.7820   YYYY   -1048.4696   XXXZ     694.7041
      XXYZ     -75.3539   XYYZ     257.0609   YYYZ    -274.6144
      XXZZ   -1125.8089   XYZZ      66.9043   YYZZ    -694.7589
      XZZZ     792.4014   YZZZ    -245.1290   ZZZZ   -3161.5845
 -----------------------------------------------------------------
 Calculating analytic gradient of the SCF energy
 Gradient of SCF Energy
            1           2           3           4           5           6
    1  -0.0003861   0.0002575   0.0002471  -0.0000823  -0.0001393   0.0000486
    2  -0.0000230  -0.0003100  -0.0000765  -0.0000526   0.0000199  -0.0000297
    3  -0.0000791  -0.0001659  -0.0001399  -0.0000217   0.0000121  -0.0001086
            7           8           9          10          11          12
    1   0.0000628  -0.0000221  -0.0000071   0.0001361   0.0001283   0.0002216
    2   0.0000338   0.0000181   0.0000244  -0.0000235   0.0000815   0.0003907
    3   0.0001163   0.0001988   0.0000254  -0.0001516   0.0001074  -0.0001630
           13          14          15          16          17          18
    1  -0.0000834  -0.0001677  -0.0000468   0.0000058  -0.0000724  -0.0000147
    2  -0.0000215   0.0001562  -0.0000343  -0.0000038   0.0001173  -0.0000134
    3   0.0000137   0.0003403   0.0000815  -0.0000235  -0.0000337  -0.0000230
           19          20          21          22
    1   0.0001439  -0.0000111  -0.0001833  -0.0000353
    2  -0.0001282  -0.0000008  -0.0001106  -0.0000140
    3  -0.0000640  -0.0000178   0.0001238  -0.0000274
 Max gradient component =       3.907E-04
 RMS gradient           =       1.323E-04
 Gradient time:  CPU 228.02 s  wall 228.03 s
 Geometry Optimization Parameters
   NAtoms,    NIC,     NZ,  NCons,   NDum,   NFix, NCnnct, MaxDiis
       22     163      22       0       0       0       0       0

 Cartesian Hessian Update
 Hessian updated using BFGS update


** GEOMETRY OPTIMIZATION IN DELOCALIZED INTERNAL COORDINATES **
   Searching for a Minimum

   Optimization Cycle:  12

                       Coordinates (Angstroms)
     ATOM                X               Y               Z
      1  C         0.0170688303   -0.0089074205    0.0198625513
      2  C        -0.0254606290    0.3811903123    1.3673558559
      3  Cl        1.4644972803    0.8372329613    2.1514005391
      4  C        -1.2265110052    0.4116368341    2.0918414985
      5  Cl       -1.2527116987    0.8988482988    3.7586533642
      6  C        -2.4100177472    0.0415108970    1.4423532502
      7  Cl       -3.9406828634    0.0525668648    2.2801783798
      8  C        -2.3966162407   -0.3453066998    0.1092371338
      9  H        -3.3170688656   -0.6282202739   -0.3810172315
     10  C        -1.1936252904   -0.3662900200   -0.5827336454
     11  Cl       -1.2237457857   -0.8701668778   -2.2607577280
     12  C         1.2998253143   -0.0345791418   -0.7407188864
     13  C         2.1400671237   -1.1524925797   -0.7292449667
     14  Cl        1.7020511255   -2.5697588436    0.2146403453
     15  C         3.3286078091   -1.1757192341   -1.4526221357
     16  H         3.9556578115   -2.0574967192   -1.4223536594
     17  C         3.6917576130   -0.0638104524   -2.2067796429
     18  H         4.6162165441   -0.0809593993   -2.7722383061
     19  C         2.8709365905    1.0615836343   -2.2333705447
     20  H         3.1503218617    1.9286002593   -2.8201807581
     21  C         1.6855573882    1.0708864086   -1.5055353549
     22  H         1.0419584275    1.9428250416   -1.5250790166
   Point Group: c1    Number of degrees of freedom:    60


   Energy is  -2761.512512062

 Hessian updated using BFGS update

 60 Hessian modes will be used to form the next step
  Hessian Eigenvalues:
     0.001804    0.017869    0.018596    0.020860    0.020944    0.021699
     0.023123    0.023633    0.023837    0.023890    0.024091    0.024097
     0.024116    0.024117    0.024138    0.024140    0.024144    0.024180
     0.028037    0.072830    0.159996    0.160003    0.160019    0.160094
     0.160226    0.216641    0.220150    0.226077    0.232230    0.236599
     0.246505    0.249863    0.250050    0.250282    0.251614    0.262284
     0.289248    0.289626    0.300943    0.301411    0.301592    0.313510
     0.353725    0.356665    0.356668    0.356674    0.356699    0.369037
     0.412081    0.426822    0.429457    0.456877    0.462650    0.469422
     0.472004    0.478129    0.478803    0.479114    0.483538    0.554766

 Minimum search - taking simple RFO step
 Searching for Lamda that Minimizes Along All modes
 Value Taken    Lamda =  -0.00006224
 Step Taken.  Stepsize is  0.166739

                             Maximum     Tolerance    Cnvgd?
         Gradient           0.000480      0.000300      NO
         Displacement       0.130580      0.001200      NO
         Energy change     -0.000170      0.000001      NO


 New Cartesian Coordinates Obtained by Inverse Iteration

 Displacement from previous Coordinates is:  0.265043
 ----------------------------------------------------------------
             Standard Nuclear Orientation (Angstroms)
    I     Atom           X                Y                Z
 ----------------------------------------------------------------
    1      C       0.0191741527    -0.0105504964     0.0238734641
    2      C      -0.0288550083     0.3999996493     1.3652696038
    3      Cl      1.4544199575     0.8778423298     2.1487747367
    4      C      -1.2311944943     0.4320287040     2.0875234553
    5      Cl     -1.2612504377     0.9422448679     3.7474123754
    6      C      -2.4110275375     0.0429439962     1.4424245323
    7      Cl     -3.9435832217     0.0549512686     2.2768022680
    8      C      -2.3924954642    -0.3641853631     0.1153562784
    9      H      -3.3100003986    -0.6612904957    -0.3719975078
   10      C      -1.1885084465    -0.3863469188    -0.5742963242
   11      Cl     -1.2135481543    -0.9124906846    -2.2457161312
   12      C       1.3013209694    -0.0371948309    -0.7384432483
   13      C       2.1319850139    -1.1622568784    -0.7477525341
   14      Cl      1.6821275800    -2.5937830897     0.1677230279
   15      C       3.3192677968    -1.1837166248    -1.4733507871
   16      H       3.9382564256    -2.0715555500    -1.4588684490
   17      C       3.6914986182    -0.0627654651    -2.2091330036
   18      H       4.6149022618    -0.0786692131    -2.7763415374
   19      C       2.8805447985     1.0700294641    -2.2152682480
   20      H       3.1663849943     1.9442312250    -2.7881113625
   21      C       1.6968414462     1.0776263315    -1.4848761474
   22      H       1.0618227423     1.9560816241    -1.4881134196
 ----------------------------------------------------------------
 Nuclear Repulsion Energy =        1789.09701694 hartrees
 There are       81 alpha and       81 beta electrons
 Applying Cartesian multipole field
    Component          Value
    ---------          -----
     (2,0,0)        1.00000E-11
     (0,2,0)        2.00000E-11
     (0,0,2)       -3.00000E-11
 Nucleus-field energy     =    -0.0000000271 hartrees
 Requested basis set is 6-311++G(d,p)
 There are 162 shells and 449 basis functions
 A cutoff of  1.0D-15 yielded  10305 shell pairs
 There are     85695 function pairs (     92168 Cartesian)
 Smallest overlap matrix eigenvalue = 2.02E-07
 Linear dependence detected in AO basis
 Number of orthogonalized atomic orbitals = 445
 Maximum deviation from orthogonality = 9.601E-10
 Guess from superposition of atomic densities
 Warning:  Energy on first SCF cycle will be non-variational
 SAD guess density has 162.000000 electrons

 -----------------------------------------------------------------------
  General SCF calculation program by
  Eric Jon Sundstrom, Paul Horn, Yuezhi Mao, Dmitri Zuev, Alec White,
  David Stuck, Shaama M.S., Shane Yost, Joonho Lee, David Small,
  Daniel Levine, Susi Lehtola, Hugh Burton, Evgeny Epifanovsky,
  Bang C. Huynh
 -----------------------------------------------------------------------
 Exchange:     0.2000 Hartree-Fock + 0.0800 Slater + 0.7200 B88
 Correlation:  0.1900 VWN1RPA + 0.8100 LYP
 Using SG-1 standard quadrature grid
 A restricted SCF calculation will be
 performed using DIIS
 SCF converges when DIIS error is below 1.0e-08
 ---------------------------------------
  Cycle       Energy         DIIS error
 ---------------------------------------
    1   -2765.5012135249      2.92e-02  
    2   -2761.3670663238      2.35e-03  
    3   -2761.2872591837      2.87e-03  
    4   -2761.5045278793      5.37e-04  
    5   -2761.5104535420      2.80e-04  
    6   -2761.5123798940      8.35e-05  
    7   -2761.5125374035      2.01e-05  
    8   -2761.5125450916      9.43e-06  
    9   -2761.5125473097      2.09e-06  
   10   -2761.5125474046      7.84e-07  
   11   -2761.5125474192      2.42e-07  
   12   -2761.5125474208      8.99e-08  
   13   -2761.5125474208      4.36e-08  
   14   -2761.5125474208      1.21e-08  
   15   -2761.5125474209      4.25e-09  Convergence criterion met
 ---------------------------------------
 SCF time:   CPU 673.71s  wall 674.00s 
 SCF   energy in the final basis set =    -2761.5125474209
 Total energy in the final basis set =    -2761.5125474209

 --------------------------------------------------------------

                    Orbital Energies (a.u.)
 --------------------------------------------------------------

 Alpha MOs
 -- Occupied --
********-101.5761-101.5745-101.5732-101.5630 -10.2776 -10.2758 -10.2751
-10.2708 -10.2550 -10.2348 -10.2196 -10.2195 -10.2023 -10.2016 -10.2005
-10.1969  -9.4917  -9.4908  -9.4893  -9.4879  -9.4778  -7.2566  -7.2557
 -7.2542  -7.2526  -7.2466  -7.2458  -7.2456  -7.2449  -7.2442  -7.2432
 -7.2427  -7.2424  -7.2422  -7.2326  -7.2322  -0.9573  -0.9181  -0.9045
 -0.8983  -0.8699  -0.8537  -0.8351  -0.8024  -0.7606  -0.7524  -0.7394
 -0.6562  -0.6362  -0.6287  -0.6081  -0.5513  -0.5450  -0.5222  -0.4982
 -0.4915  -0.4786  -0.4670  -0.4584  -0.4538  -0.4482  -0.4289  -0.4273
 -0.4067  -0.3955  -0.3893  -0.3844  -0.3787  -0.3566  -0.3532  -0.3470
 -0.3423  -0.3363  -0.3277  -0.3243  -0.3189  -0.2796  -0.2751  -0.2655
 -0.2644
 -- Virtual --
 -0.0580  -0.0548  -0.0451  -0.0407  -0.0361  -0.0132  -0.0037   0.0030
  0.0060   0.0111   0.0130   0.0192   0.0282   0.0298   0.0381   0.0459
  0.0478   0.0542   0.0603   0.0625   0.0647   0.0732   0.0759   0.0786
  0.0876   0.0891   0.0932   0.0968   0.0983   0.1018   0.1054   0.1070
  0.1109   0.1124   0.1150   0.1196   0.1220   0.1257   0.1278   0.1284
  0.1291   0.1351   0.1404   0.1428   0.1444   0.1504   0.1516   0.1548
  0.1594   0.1672   0.1701   0.1736   0.1769   0.1832   0.1872   0.1884
  0.1970   0.2008   0.2057   0.2085   0.2121   0.2168   0.2194   0.2239
  0.2331   0.2358   0.2386   0.2448   0.2469   0.2490   0.2552   0.2567
  0.2626   0.2650   0.2695   0.2707   0.2741   0.2751   0.2808   0.2829
  0.2904   0.2928   0.2949   0.3005   0.3026   0.3052   0.3164   0.3240
  0.3306   0.3368   0.3420   0.3511   0.3605   0.3785   0.3968   0.4187
  0.4356   0.4379   0.4470   0.4538   0.4569   0.4630   0.4668   0.4733
  0.4816   0.4897   0.4965   0.5029   0.5095   0.5129   0.5200   0.5255
  0.5326   0.5425   0.5506   0.5660   0.5685   0.5757   0.5786   0.5808
  0.5843   0.5922   0.6049   0.6109   0.6123   0.6155   0.6239   0.6318
  0.6403   0.6441   0.6519   0.6615   0.6720   0.6861   0.6874   0.6932
  0.6990   0.7095   0.7143   0.7274   0.7405   0.7571   0.7880   0.7994
  0.8011   0.8135   0.8249   0.8323   0.8342   0.8412   0.8433   0.8455
  0.8462   0.8514   0.8534   0.8590   0.8604   0.8669   0.8752   0.8788
  0.8829   0.8965   0.9011   0.9024   0.9053   0.9105   0.9178   0.9277
  0.9363   0.9498   0.9538   0.9573   0.9627   0.9681   0.9699   0.9797
  0.9878   0.9962   1.0047   1.0109   1.0213   1.0309   1.0416   1.0466
  1.0551   1.0671   1.0905   1.1117   1.1305   1.1646   1.1766   1.1904
  1.2107   1.2254   1.2402   1.2557   1.2640   1.2752   1.2865   1.3010
  1.3047   1.3137   1.3183   1.3501   1.3659   1.3793   1.4105   1.4470
  1.4576   1.4779   1.4956   1.5020   1.5456   1.5545   1.5567   1.5734
  1.5801   1.5935   1.6089   1.6393   1.6510   1.6646   1.6902   1.7002
  1.7328   1.7417   1.7584   1.7862   1.7931   1.8155   1.8242   1.8270
  1.8477   1.8591   1.8678   1.8860   1.9042   1.9348   1.9367   1.9430
  1.9582   1.9853   2.0097   2.0212   2.0312   2.0365   2.0616   2.0681
  2.1257   2.1625   2.2058   2.2139   2.2311   2.2543   2.2573   2.2716
  2.2752   2.3022   2.3101   2.3126   2.3255   2.3599   2.3748   2.4081
  2.4141   2.4285   2.4388   2.4499   2.4573   2.4822   2.5064   2.5141
  2.5257   2.5508   2.5593   2.5841   2.5993   2.6112   2.6287   2.6651
  2.6731   2.6956   2.7022   2.7145   2.7212   2.7491   2.7520   2.7535
  2.7847   2.7877   2.8018   2.8178   2.8361   2.8423   2.8437   2.8800
  2.8998   2.9743   2.9940   3.0670   3.0928   3.1016   3.1193   3.1445
  3.1463   3.1979   3.2212   3.2404   3.2762   3.3354   3.3854   3.3959
  3.5083   3.5283   3.5720   3.6371   3.7017   3.7527   3.8418   3.9208
  4.0137   4.0336   4.0765   4.1382   4.3437   4.8044   4.8249   9.7574
  9.7947   9.8120   9.8389   9.8611  23.3544  23.5837  23.8168  23.8409
 23.9082  23.9218  23.9439  23.9921  24.0619  24.0754  24.1063  24.1693
 25.7762  25.8197  25.8593  25.9471  25.9779  26.1026  26.1476  26.2440
 26.3278  26.3819  26.4992  26.6538  26.6738  26.7872  27.0372 215.7491
215.7906 215.8114 215.8474 215.8696
 --------------------------------------------------------------

          Ground-State Mulliken Net Atomic Charges

     Atom                 Charge (a.u.)
  ----------------------------------------
      1 C                     0.130562
      2 C                    -1.113490
      3 Cl                    0.590661
      4 C                     0.682078
      5 Cl                    0.599526
      6 C                    -0.208069
      7 Cl                    0.565755
      8 C                    -0.659109
      9 H                     0.234902
     10 C                    -0.560013
     11 Cl                    0.453932
     12 C                     0.537951
     13 C                    -1.336718
     14 Cl                    0.443621
     15 C                    -0.153150
     16 H                     0.207229
     17 C                    -0.249688
     18 H                     0.168135
     19 C                    -0.391891
     20 H                     0.173979
     21 C                    -0.302049
     22 H                     0.185845
  ----------------------------------------
  Sum of atomic charges =     0.000000

 -----------------------------------------------------------------
                    Cartesian Multipole Moments
 -----------------------------------------------------------------
    Charge (ESU x 10^10)
                 0.0000
    Dipole Moment (Debye)
         X       1.0942      Y       0.9564      Z      -2.0879
       Tot       2.5439
    Quadrupole Moments (Debye-Ang)
        XX    -122.9856     XY       1.4390     YY    -131.9887
        XZ      -4.9879     YZ      -2.5222     ZZ    -133.2693
    Octopole Moments (Debye-Ang^2)
       XXX      16.0326    XXY      11.9114    XYY       0.3482
       YYY      70.0731    XXZ     -82.4662    XYZ      -1.2439
       YYZ     -54.9871    XZZ      14.0366    YZZ      26.9578
       ZZZ    -149.4491
    Hexadecapole Moments (Debye-Ang^3)
      XXXX   -3753.8367   XXXY     122.7951   XXYY    -829.8892
      XYYY     150.7091   YYYY   -1079.2062   XXXZ     701.2682
      XXYZ     -81.5674   XYYZ     259.1516   YYYZ    -293.9113
      XXZZ   -1121.2530   XYZZ      65.2611   YYZZ    -696.6406
      XZZZ     800.5954   YZZZ    -262.4791   ZZZZ   -3145.8991
 -----------------------------------------------------------------
 Calculating analytic gradient of the SCF energy
 Gradient of SCF Energy
            1           2           3           4           5           6
    1  -0.0002109   0.0001099  -0.0001393   0.0001132   0.0001671   0.0000179
    2   0.0001463  -0.0001328   0.0001182   0.0000044   0.0000323  -0.0000177
    3   0.0000374   0.0000074   0.0002425  -0.0000248   0.0000114  -0.0001013
            7           8           9          10          11          12
    1  -0.0000272   0.0000193  -0.0000033   0.0000034   0.0000855  -0.0000241
    2  -0.0000066  -0.0000024   0.0000161  -0.0000605   0.0000531  -0.0000120
    3   0.0000118   0.0000921   0.0000201  -0.0000167   0.0000462  -0.0003662
           13          14          15          16          17          18
    1   0.0000667  -0.0000517  -0.0000797   0.0000148  -0.0000826  -0.0000122
    2  -0.0000017   0.0001616  -0.0000462   0.0000059   0.0000863  -0.0000164
    3   0.0000763  -0.0000246   0.0000646  -0.0000192  -0.0000234  -0.0000190
           19          20          21          22
    1   0.0001346  -0.0000131  -0.0000764  -0.0000118
    2  -0.0001368  -0.0000195  -0.0001740   0.0000024
    3  -0.0000337  -0.0000285   0.0000600  -0.0000126
 Max gradient component =       3.662E-04
 RMS gradient           =       9.146E-05
 Gradient time:  CPU 231.24 s  wall 231.25 s
 Geometry Optimization Parameters
   NAtoms,    NIC,     NZ,  NCons,   NDum,   NFix, NCnnct, MaxDiis
       22     163      22       0       0       0       0       0

 Cartesian Hessian Update
 Hessian updated using BFGS update


** GEOMETRY OPTIMIZATION IN DELOCALIZED INTERNAL COORDINATES **
   Searching for a Minimum

   Optimization Cycle:  13

                       Coordinates (Angstroms)
     ATOM                X               Y               Z
      1  C         0.0191741527   -0.0105504964    0.0238734641
      2  C        -0.0288550083    0.3999996493    1.3652696038
      3  Cl        1.4544199575    0.8778423298    2.1487747367
      4  C        -1.2311944943    0.4320287040    2.0875234553
      5  Cl       -1.2612504377    0.9422448679    3.7474123754
      6  C        -2.4110275375    0.0429439962    1.4424245323
      7  Cl       -3.9435832217    0.0549512686    2.2768022680
      8  C        -2.3924954642   -0.3641853631    0.1153562784
      9  H        -3.3100003986   -0.6612904957   -0.3719975078
     10  C        -1.1885084465   -0.3863469188   -0.5742963242
     11  Cl       -1.2135481543   -0.9124906846   -2.2457161312
     12  C         1.3013209694   -0.0371948309   -0.7384432483
     13  C         2.1319850139   -1.1622568784   -0.7477525341
     14  Cl        1.6821275800   -2.5937830897    0.1677230279
     15  C         3.3192677968   -1.1837166248   -1.4733507871
     16  H         3.9382564256   -2.0715555500   -1.4588684490
     17  C         3.6914986182   -0.0627654651   -2.2091330036
     18  H         4.6149022618   -0.0786692131   -2.7763415374
     19  C         2.8805447985    1.0700294641   -2.2152682480
     20  H         3.1663849943    1.9442312250   -2.7881113625
     21  C         1.6968414462    1.0776263315   -1.4848761474
     22  H         1.0618227423    1.9560816241   -1.4881134196
   Point Group: c1    Number of degrees of freedom:    60


   Energy is  -2761.512547421

 Hessian updated using BFGS update

 60 Hessian modes will be used to form the next step
  Hessian Eigenvalues:
     0.001425    0.017570    0.018460    0.020871    0.021171    0.021777
     0.023326    0.023647    0.023838    0.023885    0.024083    0.024092
     0.024111    0.024116    0.024138    0.024142    0.024144    0.024233
     0.027992    0.076723    0.159989    0.159999    0.160014    0.160090
     0.160225    0.214309    0.220101    0.226230    0.232745    0.236704
     0.246539    0.249100    0.249915    0.250184    0.251862    0.274114
     0.289511    0.292361    0.300910    0.301452    0.301620    0.313277
     0.353895    0.356665    0.356668    0.356675    0.356699    0.369376
     0.412081    0.426903    0.429450    0.457104    0.462531    0.469982
     0.471618    0.477868    0.478844    0.479110    0.487190    0.552513

 Minimum search - taking simple RFO step
 Searching for Lamda that Minimizes Along All modes
 Value Taken    Lamda =  -0.00001079
 Step Taken.  Stepsize is  0.058818

                             Maximum     Tolerance    Cnvgd?
         Gradient           0.000486      0.000300      NO
         Displacement       0.041989      0.001200      NO
         Energy change     -0.000035      0.000001      NO


 New Cartesian Coordinates Obtained by Inverse Iteration

 Displacement from previous Coordinates is:  0.110972
 ----------------------------------------------------------------
             Standard Nuclear Orientation (Angstroms)
    I     Atom           X                Y                Z
 ----------------------------------------------------------------
    1      C       0.0200272450    -0.0147414625     0.0253384203
    2      C      -0.0294760192     0.4048671501     1.3635355285
    3      Cl      1.4540701011     0.8903078791     2.1421455227
    4      C      -1.2324766819     0.4402315003     2.0850676890
    5      Cl     -1.2658828909     0.9624643494     3.7411606834
    6      C      -2.4112183316     0.0449152286     1.4419035781
    7      Cl     -3.9444193317     0.0615198825     2.2749060395
    8      C      -2.3912007945    -0.3713783199     0.1175583809
    9      H      -3.3079610339    -0.6730274107    -0.3684028491
   10      C      -1.1868154103    -0.3961569426    -0.5712404537
   11      Cl     -1.2108793172    -0.9319550723    -2.2397117610
   12      C       1.3023555397    -0.0393912576    -0.7361612327
   13      C       2.1292264310    -1.1673545502    -0.7552995776
   14      Cl      1.6766562074    -2.6048235087     0.1503834669
   15      C       3.3159761267    -1.1864813342    -1.4820304012
   16      H       3.9323301673    -2.0762341625    -1.4745865131
   17      C       3.6910217587    -0.0609573892    -2.2093979003
   18      H       4.6139528199    -0.0752504093    -2.7774148090
   19      C       2.8832907966     1.0743890605    -2.2063328276
   20      H       3.1711123810     1.9520167588    -2.7729085622
   21      C       1.7004778102     1.0799860525    -1.4746933803
   22      H       1.0679160207     1.9602278081    -1.4709279996
 ----------------------------------------------------------------
 Nuclear Repulsion Energy =        1788.82541519 hartrees
 There are       81 alpha and       81 beta electrons
 Applying Cartesian multipole field
    Component          Value
    ---------          -----
     (2,0,0)        1.00000E-11
     (0,2,0)        2.00000E-11
     (0,0,2)       -3.00000E-11
 Nucleus-field energy     =    -0.0000000267 hartrees
 Requested basis set is 6-311++G(d,p)
 There are 162 shells and 449 basis functions
 A cutoff of  1.0D-15 yielded  10308 shell pairs
 There are     85705 function pairs (     92178 Cartesian)
 Smallest overlap matrix eigenvalue = 1.99E-07
 Linear dependence detected in AO basis
 Number of orthogonalized atomic orbitals = 445
 Maximum deviation from orthogonality = 4.404E-10
 Guess from superposition of atomic densities
 Warning:  Energy on first SCF cycle will be non-variational
 SAD guess density has 162.000000 electrons

 -----------------------------------------------------------------------
  General SCF calculation program by
  Eric Jon Sundstrom, Paul Horn, Yuezhi Mao, Dmitri Zuev, Alec White,
  David Stuck, Shaama M.S., Shane Yost, Joonho Lee, David Small,
  Daniel Levine, Susi Lehtola, Hugh Burton, Evgeny Epifanovsky,
  Bang C. Huynh
 -----------------------------------------------------------------------
 Exchange:     0.2000 Hartree-Fock + 0.0800 Slater + 0.7200 B88
 Correlation:  0.1900 VWN1RPA + 0.8100 LYP
 Using SG-1 standard quadrature grid
 A restricted SCF calculation will be
 performed using DIIS
 SCF converges when DIIS error is below 1.0e-08
 ---------------------------------------
  Cycle       Energy         DIIS error
 ---------------------------------------
    1   -2765.4998514783      2.92e-02  
    2   -2761.3670912029      2.35e-03  
    3   -2761.2872624952      2.87e-03  
    4   -2761.5045484029      5.37e-04  
    5   -2761.5104642727      2.79e-04  
    6   -2761.5123850795      8.35e-05  
    7   -2761.5125425027      2.01e-05  
    8   -2761.5125501682      9.45e-06  
    9   -2761.5125523938      2.09e-06  
   10   -2761.5125524888      7.87e-07  
   11   -2761.5125525037      2.43e-07  
   12   -2761.5125525053      9.20e-08  
   13   -2761.5125525054      4.36e-08  
   14   -2761.5125525055      1.21e-08  
   15   -2761.5125525054      4.23e-09  Convergence criterion met
 ---------------------------------------
 SCF time:   CPU 675.99s  wall 676.00s 
 SCF   energy in the final basis set =    -2761.5125525054
 Total energy in the final basis set =    -2761.5125525054

 --------------------------------------------------------------

                    Orbital Energies (a.u.)
 --------------------------------------------------------------

 Alpha MOs
 -- Occupied --
********-101.5762-101.5745-101.5732-101.5631 -10.2776 -10.2758 -10.2752
-10.2708 -10.2551 -10.2348 -10.2196 -10.2196 -10.2023 -10.2016 -10.2005
-10.1970  -9.4917  -9.4908  -9.4893  -9.4878  -9.4778  -7.2566  -7.2558
 -7.2542  -7.2525  -7.2466  -7.2458  -7.2456  -7.2449  -7.2442  -7.2433
 -7.2426  -7.2424  -7.2422  -7.2326  -7.2322  -0.9573  -0.9181  -0.9044
 -0.8983  -0.8699  -0.8537  -0.8351  -0.8024  -0.7606  -0.7524  -0.7394
 -0.6562  -0.6361  -0.6289  -0.6080  -0.5513  -0.5450  -0.5221  -0.4982
 -0.4915  -0.4786  -0.4670  -0.4584  -0.4538  -0.4482  -0.4289  -0.4273
 -0.4066  -0.3955  -0.3893  -0.3844  -0.3787  -0.3566  -0.3532  -0.3470
 -0.3423  -0.3363  -0.3277  -0.3243  -0.3190  -0.2796  -0.2751  -0.2656
 -0.2643
 -- Virtual --
 -0.0580  -0.0549  -0.0452  -0.0408  -0.0361  -0.0132  -0.0037   0.0030
  0.0060   0.0110   0.0130   0.0192   0.0281   0.0298   0.0381   0.0459
  0.0478   0.0542   0.0601   0.0626   0.0647   0.0733   0.0758   0.0786
  0.0876   0.0891   0.0931   0.0967   0.0983   0.1018   0.1054   0.1070
  0.1108   0.1125   0.1150   0.1196   0.1219   0.1257   0.1278   0.1284
  0.1291   0.1349   0.1405   0.1428   0.1444   0.1505   0.1516   0.1549
  0.1594   0.1672   0.1701   0.1736   0.1768   0.1833   0.1870   0.1883
  0.1970   0.2006   0.2056   0.2085   0.2125   0.2168   0.2192   0.2239
  0.2330   0.2357   0.2385   0.2446   0.2469   0.2493   0.2551   0.2568
  0.2626   0.2649   0.2698   0.2706   0.2742   0.2751   0.2806   0.2829
  0.2904   0.2929   0.2944   0.3007   0.3027   0.3052   0.3163   0.3240
  0.3307   0.3367   0.3420   0.3511   0.3606   0.3786   0.3968   0.4188
  0.4355   0.4377   0.4468   0.4539   0.4570   0.4625   0.4669   0.4737
  0.4814   0.4898   0.4966   0.5027   0.5091   0.5125   0.5201   0.5257
  0.5326   0.5424   0.5504   0.5662   0.5686   0.5757   0.5787   0.5809
  0.5845   0.5920   0.6047   0.6108   0.6122   0.6156   0.6241   0.6319
  0.6399   0.6443   0.6516   0.6614   0.6722   0.6866   0.6872   0.6926
  0.6992   0.7094   0.7145   0.7282   0.7406   0.7570   0.7881   0.7998
  0.8009   0.8135   0.8248   0.8324   0.8343   0.8412   0.8432   0.8451
  0.8466   0.8510   0.8533   0.8584   0.8606   0.8670   0.8749   0.8789
  0.8831   0.8963   0.9012   0.9026   0.9051   0.9104   0.9177   0.9275
  0.9360   0.9498   0.9539   0.9573   0.9634   0.9678   0.9699   0.9799
  0.9874   0.9961   1.0048   1.0110   1.0210   1.0311   1.0421   1.0465
  1.0549   1.0670   1.0904   1.1116   1.1302   1.1649   1.1768   1.1908
  1.2109   1.2255   1.2401   1.2555   1.2642   1.2751   1.2866   1.3010
  1.3052   1.3131   1.3181   1.3498   1.3662   1.3797   1.4105   1.4475
  1.4570   1.4779   1.4956   1.5018   1.5457   1.5541   1.5567   1.5735
  1.5801   1.5934   1.6093   1.6394   1.6509   1.6647   1.6901   1.7001
  1.7327   1.7414   1.7582   1.7865   1.7934   1.8151   1.8243   1.8267
  1.8476   1.8592   1.8678   1.8859   1.9039   1.9348   1.9365   1.9431
  1.9588   1.9855   2.0089   2.0212   2.0313   2.0363   2.0618   2.0682
  2.1259   2.1627   2.2057   2.2138   2.2310   2.2541   2.2573   2.2715
  2.2751   2.3025   2.3100   2.3130   2.3252   2.3599   2.3747   2.4076
  2.4144   2.4286   2.4385   2.4500   2.4567   2.4824   2.5052   2.5158
  2.5250   2.5508   2.5589   2.5841   2.5989   2.6112   2.6283   2.6651
  2.6730   2.6956   2.7017   2.7149   2.7210   2.7495   2.7519   2.7535
  2.7848   2.7876   2.8017   2.8180   2.8358   2.8421   2.8436   2.8801
  2.8998   2.9744   2.9941   3.0671   3.0927   3.1017   3.1194   3.1448
  3.1455   3.1981   3.2210   3.2399   3.2766   3.3351   3.3855   3.3960
  3.5085   3.5283   3.5719   3.6371   3.7018   3.7527   3.8418   3.9209
  4.0137   4.0335   4.0765   4.1382   4.3435   4.8044   4.8247   9.7573
  9.7949   9.8118   9.8390   9.8615  23.3547  23.5838  23.8170  23.8406
 23.9079  23.9219  23.9436  23.9919  24.0618  24.0752  24.1062  24.1690
 25.7759  25.8188  25.8590  25.9479  25.9772  26.1030  26.1470  26.2441
 26.3285  26.3804  26.4992  26.6532  26.6728  26.7876  27.0372 215.7490
215.7908 215.8112 215.8475 215.8700
 --------------------------------------------------------------

          Ground-State Mulliken Net Atomic Charges

     Atom                 Charge (a.u.)
  ----------------------------------------
      1 C                     0.134596
      2 C                    -1.118994
      3 Cl                    0.594891
      4 C                     0.687896
      5 Cl                    0.598343
      6 C                    -0.210134
      7 Cl                    0.566161
      8 C                    -0.664047
      9 H                     0.234985
     10 C                    -0.561675
     11 Cl                    0.451222
     12 C                     0.537714
     13 C                    -1.323700
     14 Cl                    0.443412
     15 C                    -0.156328
     16 H                     0.207187
     17 C                    -0.247125
     18 H                     0.168176
     19 C                    -0.395434
     20 H                     0.173985
     21 C                    -0.307114
     22 H                     0.185983
  ----------------------------------------
  Sum of atomic charges =     0.000000

 -----------------------------------------------------------------
                    Cartesian Multipole Moments
 -----------------------------------------------------------------
    Charge (ESU x 10^10)
                -0.0000
    Dipole Moment (Debye)
         X       1.0958      Y       0.9580      Z      -2.0803
       Tot       2.5389
    Quadrupole Moments (Debye-Ang)
        XX    -122.9880     XY       1.4857     YY    -131.9726
        XZ      -5.0065     YZ      -2.5136     ZZ    -133.2989
    Octopole Moments (Debye-Ang^2)
       XXX      16.2245    XXY      11.9366    XYY       0.5003
       YYY      69.9506    XXZ     -82.2243    XYZ      -1.2183
       YYZ     -54.7153    XZZ      14.0615    YZZ      26.7726
       ZZZ    -148.5410
    Hexadecapole Moments (Debye-Ang^3)
      XXXX   -3753.4927   XXXY     123.7949   XXYY    -831.6074
      XYYY     151.2244   YYYY   -1092.7943   XXXZ     703.2952
      XXYZ     -84.1471   XYYZ     259.7499   YYYZ    -302.0475
      XXZZ   -1119.0913   XYZZ      64.8710   YYZZ    -696.9391
      XZZZ     802.9880   YZZZ    -269.8109   ZZZZ   -3136.3067
 -----------------------------------------------------------------
 Calculating analytic gradient of the SCF energy
 Gradient of SCF Energy
            1           2           3           4           5           6
    1   0.0000104   0.0001733   0.0000419  -0.0000200  -0.0000399  -0.0000020
    2  -0.0000245  -0.0001583   0.0001230  -0.0000047   0.0000222  -0.0000037
    3   0.0001383  -0.0001789  -0.0000589   0.0000043   0.0000372   0.0000271
            7           8           9          10          11          12
    1   0.0000039  -0.0000159  -0.0000014   0.0000017   0.0000132  -0.0000405
    2   0.0000271  -0.0000095   0.0000098   0.0000229   0.0000083   0.0003083
    3   0.0000254   0.0000079   0.0000186   0.0000204  -0.0000081   0.0000336
           13          14          15          16          17          18
    1   0.0000304  -0.0000623  -0.0000289  -0.0000059   0.0000059  -0.0000099
    2  -0.0001591  -0.0000700  -0.0000320  -0.0000014   0.0000253  -0.0000152
    3  -0.0000341   0.0000769   0.0000174   0.0000050  -0.0000253  -0.0000169
           19          20          21          22
    1   0.0000153  -0.0000241  -0.0000332  -0.0000119
    2  -0.0000157  -0.0000129  -0.0000513   0.0000116
    3  -0.0000406  -0.0000271   0.0000066  -0.0000288
 Max gradient component =       3.083E-04
 RMS gradient           =       6.606E-05
 Gradient time:  CPU 228.53 s  wall 228.54 s
 Geometry Optimization Parameters
   NAtoms,    NIC,     NZ,  NCons,   NDum,   NFix, NCnnct, MaxDiis
       22     163      22       0       0       0       0       0

 Cartesian Hessian Update
 Hessian updated using BFGS update


** GEOMETRY OPTIMIZATION IN DELOCALIZED INTERNAL COORDINATES **
   Searching for a Minimum

   Optimization Cycle:  14

                       Coordinates (Angstroms)
     ATOM                X               Y               Z
      1  C         0.0200272450   -0.0147414625    0.0253384203
      2  C        -0.0294760192    0.4048671501    1.3635355285
      3  Cl        1.4540701011    0.8903078791    2.1421455227
      4  C        -1.2324766819    0.4402315003    2.0850676890
      5  Cl       -1.2658828909    0.9624643494    3.7411606834
      6  C        -2.4112183316    0.0449152286    1.4419035781
      7  Cl       -3.9444193317    0.0615198825    2.2749060395
      8  C        -2.3912007945   -0.3713783199    0.1175583809
      9  H        -3.3079610339   -0.6730274107   -0.3684028491
     10  C        -1.1868154103   -0.3961569426   -0.5712404537
     11  Cl       -1.2108793172   -0.9319550723   -2.2397117610
     12  C         1.3023555397   -0.0393912576   -0.7361612327
     13  C         2.1292264310   -1.1673545502   -0.7552995776
     14  Cl        1.6766562074   -2.6048235087    0.1503834669
     15  C         3.3159761267   -1.1864813342   -1.4820304012
     16  H         3.9323301673   -2.0762341625   -1.4745865131
     17  C         3.6910217587   -0.0609573892   -2.2093979003
     18  H         4.6139528199   -0.0752504093   -2.7774148090
     19  C         2.8832907966    1.0743890605   -2.2063328276
     20  H         3.1711123810    1.9520167588   -2.7729085622
     21  C         1.7004778102    1.0799860525   -1.4746933803
     22  H         1.0679160207    1.9602278081   -1.4709279996
   Point Group: c1    Number of degrees of freedom:    60


   Energy is  -2761.512552505

 Hessian updated using BFGS update

 60 Hessian modes will be used to form the next step
  Hessian Eigenvalues:
     0.001457    0.016057    0.018386    0.020297    0.020981    0.021644
     0.023580    0.023815    0.023839    0.024005    0.024091    0.024106
     0.024111    0.024130    0.024138    0.024140    0.024150    0.025062
     0.028084    0.083249    0.159888    0.160002    0.160025    0.160118
     0.160235    0.204438    0.220034    0.226483    0.232272    0.236288
     0.243298    0.246577    0.249977    0.250478    0.251842    0.281722
     0.288924    0.295516    0.301329    0.301518    0.302683    0.314366
     0.354300    0.356665    0.356672    0.356675    0.356701    0.371032
     0.414830    0.426828    0.429497    0.459500    0.462832    0.470150
     0.472666    0.477266    0.478824    0.479128    0.501450    0.551007

 Minimum search - taking simple RFO step
 Searching for Lamda that Minimizes Along All modes
 Value Taken    Lamda =  -0.00000224
 Step Taken.  Stepsize is  0.008899

                             Maximum     Tolerance    Cnvgd?
         Gradient           0.000251      0.000300     YES
         Displacement       0.003665      0.001200      NO
         Energy change     -0.000005      0.000001      NO


 New Cartesian Coordinates Obtained by Inverse Iteration

 Displacement from previous Coordinates is:  0.026217
 ----------------------------------------------------------------
             Standard Nuclear Orientation (Angstroms)
    I     Atom           X                Y                Z
 ----------------------------------------------------------------
    1      C       0.0203779314    -0.0167639792     0.0260772996
    2      C      -0.0296894426     0.4043584706     1.3640123125
    3      Cl      1.4540187318     0.8866204509     2.1442114186
    4      C      -1.2331058047     0.4422926193     2.0845987754
    5      Cl     -1.2668074547     0.9665705614     3.7399860379
    6      C      -2.4118257424     0.0474960428     1.4412458042
    7      Cl     -3.9454507173     0.0667401456     2.2733582048
    8      C      -2.3912867101    -0.3710932498     0.1176410243
    9      H      -3.3079938227    -0.6728810850    -0.3683369380
   10      C      -1.1865579392    -0.3980476655    -0.5704654545
   11      Cl     -1.2104507459    -0.9365242661    -2.2380772214
   12      C       1.3025983562    -0.0416079914    -0.7358808638
   13      C       2.1304750994    -1.1685743739    -0.7563371310
   14      Cl      1.6794391808    -2.6072170344     0.1476990645
   15      C       3.3169009110    -1.1862228834    -1.4837003256
   16      H       3.9337426319    -2.0756554897    -1.4774697871
   17      C       3.6909602224    -0.0597808233    -2.2100025093
   18      H       4.6136787026    -0.0728588046    -2.7783908170
   19      C       2.8825300823     1.0750646366    -2.2052142752
   20      H       3.1696997143     1.9535952505    -2.7707168266
   21      C       1.6999725103     1.0789225517    -1.4732447755
   22      H       1.0668578992     1.9587407670    -1.4681019751
 ----------------------------------------------------------------
 Nuclear Repulsion Energy =        1788.69287494 hartrees
 There are       81 alpha and       81 beta electrons
 Applying Cartesian multipole field
    Component          Value
    ---------          -----
     (2,0,0)        1.00000E-11
     (0,2,0)        2.00000E-11
     (0,0,2)       -3.00000E-11
 Nucleus-field energy     =    -0.0000000266 hartrees
 Requested basis set is 6-311++G(d,p)
 There are 162 shells and 449 basis functions
 A cutoff of  1.0D-15 yielded  10309 shell pairs
 There are     85700 function pairs (     92175 Cartesian)
 Smallest overlap matrix eigenvalue = 1.99E-07
 Linear dependence detected in AO basis
 Number of orthogonalized atomic orbitals = 445
 Maximum deviation from orthogonality = 3.545E-10
 Guess from superposition of atomic densities
 Warning:  Energy on first SCF cycle will be non-variational
 SAD guess density has 162.000000 electrons

 -----------------------------------------------------------------------
  General SCF calculation program by
  Eric Jon Sundstrom, Paul Horn, Yuezhi Mao, Dmitri Zuev, Alec White,
  David Stuck, Shaama M.S., Shane Yost, Joonho Lee, David Small,
  Daniel Levine, Susi Lehtola, Hugh Burton, Evgeny Epifanovsky,
  Bang C. Huynh
 -----------------------------------------------------------------------
 Exchange:     0.2000 Hartree-Fock + 0.0800 Slater + 0.7200 B88
 Correlation:  0.1900 VWN1RPA + 0.8100 LYP
 Using SG-1 standard quadrature grid
 A restricted SCF calculation will be
 performed using DIIS
 SCF converges when DIIS error is below 1.0e-08
 ---------------------------------------
  Cycle       Energy         DIIS error
 ---------------------------------------
    1   -2765.5001761517      2.92e-02  
    2   -2761.3670950619      2.35e-03  
    3   -2761.2872671262      2.87e-03  
    4   -2761.5045501377      5.37e-04  
    5   -2761.5104664208      2.79e-04  
    6   -2761.5123865403      8.35e-05  
    7   -2761.5125439113      2.01e-05  
    8   -2761.5125515660      9.45e-06  
    9   -2761.5125537929      2.09e-06  
   10   -2761.5125538878      7.86e-07  
   11   -2761.5125539026      2.43e-07  
   12   -2761.5125539040      9.09e-08  
   13   -2761.5125539042      4.36e-08  
   14   -2761.5125539043      1.21e-08  
   15   -2761.5125539043      4.24e-09  Convergence criterion met
 ---------------------------------------
 SCF time:   CPU 709.94s  wall 710.00s 
 SCF   energy in the final basis set =    -2761.5125539043
 Total energy in the final basis set =    -2761.5125539043

 --------------------------------------------------------------

                    Orbital Energies (a.u.)
 --------------------------------------------------------------

 Alpha MOs
 -- Occupied --
********-101.5762-101.5745-101.5732-101.5630 -10.2776 -10.2758 -10.2752
-10.2708 -10.2551 -10.2349 -10.2196 -10.2196 -10.2023 -10.2016 -10.2005
-10.1970  -9.4917  -9.4908  -9.4893  -9.4878  -9.4778  -7.2566  -7.2558
 -7.2542  -7.2525  -7.2466  -7.2458  -7.2456  -7.2449  -7.2442  -7.2433
 -7.2426  -7.2424  -7.2422  -7.2326  -7.2322  -0.9573  -0.9181  -0.9044
 -0.8983  -0.8699  -0.8537  -0.8351  -0.8024  -0.7606  -0.7524  -0.7394
 -0.6562  -0.6361  -0.6289  -0.6080  -0.5513  -0.5450  -0.5222  -0.4983
 -0.4915  -0.4786  -0.4670  -0.4584  -0.4538  -0.4482  -0.4289  -0.4273
 -0.4066  -0.3955  -0.3893  -0.3844  -0.3787  -0.3566  -0.3532  -0.3470
 -0.3423  -0.3363  -0.3276  -0.3243  -0.3190  -0.2796  -0.2751  -0.2656
 -0.2643
 -- Virtual --
 -0.0580  -0.0549  -0.0452  -0.0408  -0.0361  -0.0132  -0.0037   0.0030
  0.0060   0.0111   0.0130   0.0192   0.0282   0.0298   0.0381   0.0459
  0.0478   0.0542   0.0601   0.0626   0.0647   0.0732   0.0758   0.0786
  0.0876   0.0891   0.0931   0.0967   0.0984   0.1018   0.1054   0.1070
  0.1108   0.1125   0.1150   0.1196   0.1219   0.1257   0.1278   0.1284
  0.1291   0.1349   0.1406   0.1428   0.1444   0.1504   0.1516   0.1549
  0.1594   0.1672   0.1701   0.1736   0.1767   0.1833   0.1870   0.1883
  0.1969   0.2006   0.2056   0.2085   0.2125   0.2169   0.2192   0.2239
  0.2329   0.2358   0.2384   0.2446   0.2469   0.2493   0.2550   0.2567
  0.2626   0.2649   0.2698   0.2706   0.2743   0.2751   0.2805   0.2829
  0.2903   0.2929   0.2943   0.3007   0.3027   0.3052   0.3162   0.3240
  0.3307   0.3367   0.3421   0.3511   0.3606   0.3786   0.3968   0.4188
  0.4355   0.4376   0.4468   0.4539   0.4570   0.4624   0.4669   0.4738
  0.4814   0.4898   0.4967   0.5027   0.5091   0.5124   0.5201   0.5257
  0.5325   0.5424   0.5503   0.5664   0.5686   0.5757   0.5788   0.5808
  0.5844   0.5919   0.6046   0.6108   0.6121   0.6157   0.6241   0.6319
  0.6398   0.6443   0.6516   0.6614   0.6722   0.6867   0.6870   0.6926
  0.6991   0.7094   0.7146   0.7283   0.7407   0.7570   0.7880   0.7998
  0.8008   0.8136   0.8248   0.8325   0.8344   0.8412   0.8432   0.8451
  0.8467   0.8509   0.8533   0.8584   0.8606   0.8670   0.8748   0.8790
  0.8831   0.8963   0.9012   0.9027   0.9052   0.9104   0.9176   0.9275
  0.9361   0.9498   0.9539   0.9573   0.9634   0.9680   0.9698   0.9799
  0.9874   0.9960   1.0048   1.0109   1.0209   1.0311   1.0421   1.0465
  1.0549   1.0667   1.0905   1.1116   1.1302   1.1649   1.1768   1.1908
  1.2110   1.2254   1.2401   1.2556   1.2643   1.2751   1.2867   1.3010
  1.3052   1.3131   1.3179   1.3496   1.3661   1.3796   1.4105   1.4477
  1.4570   1.4779   1.4956   1.5018   1.5458   1.5541   1.5567   1.5735
  1.5800   1.5934   1.6093   1.6394   1.6509   1.6646   1.6902   1.7002
  1.7327   1.7412   1.7582   1.7865   1.7935   1.8150   1.8244   1.8267
  1.8476   1.8591   1.8678   1.8859   1.9038   1.9347   1.9364   1.9432
  1.9589   1.9855   2.0089   2.0212   2.0314   2.0362   2.0618   2.0683
  2.1259   2.1627   2.2057   2.2139   2.2309   2.2541   2.2574   2.2715
  2.2751   2.3024   2.3100   2.3130   2.3252   2.3599   2.3748   2.4076
  2.4143   2.4286   2.4385   2.4500   2.4566   2.4825   2.5051   2.5158
  2.5249   2.5509   2.5589   2.5842   2.5988   2.6112   2.6280   2.6651
  2.6729   2.6956   2.7017   2.7149   2.7210   2.7495   2.7519   2.7534
  2.7849   2.7876   2.8017   2.8179   2.8359   2.8421   2.8436   2.8802
  2.8998   2.9743   2.9940   3.0670   3.0928   3.1016   3.1193   3.1449
  3.1455   3.1981   3.2210   3.2399   3.2766   3.3351   3.3856   3.3960
  3.5084   3.5283   3.5719   3.6371   3.7018   3.7527   3.8418   3.9209
  4.0136   4.0335   4.0766   4.1382   4.3436   4.8043   4.8247   9.7573
  9.7949   9.8119   9.8391   9.8614  23.3547  23.5836  23.8169  23.8407
 23.9078  23.9220  23.9437  23.9918  24.0619  24.0753  24.1061  24.1691
 25.7759  25.8188  25.8589  25.9478  25.9772  26.1030  26.1470  26.2440
 26.3285  26.3802  26.4990  26.6531  26.6730  26.7875  27.0369 215.7489
215.7908 215.8113 215.8475 215.8699
 --------------------------------------------------------------

          Ground-State Mulliken Net Atomic Charges

     Atom                 Charge (a.u.)
  ----------------------------------------
      1 C                     0.132124
      2 C                    -1.117625
      3 Cl                    0.595106
      4 C                     0.687006
      5 Cl                    0.598317
      6 C                    -0.211816
      7 Cl                    0.565989
      8 C                    -0.663020
      9 H                     0.235022
     10 C                    -0.563984
     11 Cl                    0.451468
     12 C                     0.537243
     13 C                    -1.313024
     14 Cl                    0.443638
     15 C                    -0.157123
     16 H                     0.207139
     17 C                    -0.246319
     18 H                     0.168159
     19 C                    -0.396305
     20 H                     0.173966
     21 C                    -0.311947
     22 H                     0.185987
  ----------------------------------------
  Sum of atomic charges =     0.000000

 -----------------------------------------------------------------
                    Cartesian Multipole Moments
 -----------------------------------------------------------------
    Charge (ESU x 10^10)
                -0.0000
    Dipole Moment (Debye)
         X       1.0947      Y       0.9592      Z      -2.0787
       Tot       2.5376
    Quadrupole Moments (Debye-Ang)
        XX    -122.9912     XY       1.4929     YY    -131.9780
        XZ      -5.0071     YZ      -2.5135     ZZ    -133.2970
    Octopole Moments (Debye-Ang^2)
       XXX      16.1786    XXY      11.9793    XYY       0.4705
       YYY      70.0305    XXZ     -82.2133    XYZ      -1.2180
       YYZ     -54.6921    XZZ      14.0527    YZZ      26.7820
       ZZZ    -148.4626
    Hexadecapole Moments (Debye-Ang^3)
      XXXX   -3755.1575   XXXY     125.4530   XXYY    -832.2715
      XYYY     152.9037   YYYY   -1094.6687   XXXZ     703.4002
      XXYZ     -84.6666   XYYZ     259.7852   YYYZ    -303.6191
      XXZZ   -1119.0790   XYZZ      65.3404   YYZZ    -696.9918
      XZZZ     803.2125   YZZZ    -271.2311   ZZZZ   -3135.1354
 -----------------------------------------------------------------
 Calculating analytic gradient of the SCF energy
 Gradient of SCF Energy
            1           2           3           4           5           6
    1   0.0000386   0.0000595   0.0000009  -0.0000397  -0.0000181   0.0000325
    2   0.0000142  -0.0000410   0.0000735   0.0000027   0.0000138   0.0000347
    3   0.0000671  -0.0000465   0.0000052  -0.0000056   0.0000124   0.0000501
            7           8           9          10          11          12
    1   0.0000190   0.0000142   0.0000010  -0.0000155   0.0000023  -0.0000488
    2   0.0000215  -0.0000059   0.0000022   0.0000137  -0.0000019   0.0000436
    3   0.0000316   0.0000017   0.0000208   0.0000149  -0.0000007  -0.0000435
           13          14          15          16          17          18
    1   0.0000459  -0.0000108  -0.0000315  -0.0000027  -0.0000099  -0.0000098
    2  -0.0000661   0.0000270  -0.0000216  -0.0000057   0.0000079  -0.0000165
    3  -0.0000003  -0.0000104   0.0000083  -0.0000017  -0.0000237  -0.0000153
           19          20          21          22
    1   0.0000128  -0.0000136  -0.0000152  -0.0000111
    2  -0.0000230  -0.0000167  -0.0000532  -0.0000031
    3  -0.0000197  -0.0000241  -0.0000028  -0.0000177
 Max gradient component =       7.349E-05
 RMS gradient           =       2.789E-05
 Gradient time:  CPU 227.71 s  wall 227.79 s
 Geometry Optimization Parameters
   NAtoms,    NIC,     NZ,  NCons,   NDum,   NFix, NCnnct, MaxDiis
       22     163      22       0       0       0       0       0

 Cartesian Hessian Update
 Hessian updated using BFGS update


** GEOMETRY OPTIMIZATION IN DELOCALIZED INTERNAL COORDINATES **
   Searching for a Minimum

   Optimization Cycle:  15

                       Coordinates (Angstroms)
     ATOM                X               Y               Z
      1  C         0.0203779314   -0.0167639792    0.0260772996
      2  C        -0.0296894426    0.4043584706    1.3640123125
      3  Cl        1.4540187318    0.8866204509    2.1442114186
      4  C        -1.2331058047    0.4422926193    2.0845987754
      5  Cl       -1.2668074547    0.9665705614    3.7399860379
      6  C        -2.4118257424    0.0474960428    1.4412458042
      7  Cl       -3.9454507173    0.0667401456    2.2733582048
      8  C        -2.3912867101   -0.3710932498    0.1176410243
      9  H        -3.3079938227   -0.6728810850   -0.3683369380
     10  C        -1.1865579392   -0.3980476655   -0.5704654545
     11  Cl       -1.2104507459   -0.9365242661   -2.2380772214
     12  C         1.3025983562   -0.0416079914   -0.7358808638
     13  C         2.1304750994   -1.1685743739   -0.7563371310
     14  Cl        1.6794391808   -2.6072170344    0.1476990645
     15  C         3.3169009110   -1.1862228834   -1.4837003256
     16  H         3.9337426319   -2.0756554897   -1.4774697871
     17  C         3.6909602224   -0.0597808233   -2.2100025093
     18  H         4.6136787026   -0.0728588046   -2.7783908170
     19  C         2.8825300823    1.0750646366   -2.2052142752
     20  H         3.1696997143    1.9535952505   -2.7707168266
     21  C         1.6999725103    1.0789225517   -1.4732447755
     22  H         1.0668578992    1.9587407670   -1.4681019751
   Point Group: c1    Number of degrees of freedom:    60


   Energy is  -2761.512553904

 Hessian updated using BFGS update

 60 Hessian modes will be used to form the next step
  Hessian Eigenvalues:
     0.001498    0.012745    0.018359    0.019214    0.020940    0.021542
     0.023495    0.023746    0.023857    0.023888    0.024087    0.024095
     0.024112    0.024114    0.024135    0.024140    0.024144    0.025165
     0.027437    0.089946    0.159706    0.160000    0.160027    0.160117
     0.160253    0.197199    0.220018    0.226214    0.235135    0.236799
     0.242738    0.246665    0.249979    0.251106    0.253603    0.279641
     0.289549    0.298552    0.301330    0.301604    0.304517    0.314225
     0.354119    0.356665    0.356674    0.356682    0.356701    0.369284
     0.417049    0.426911    0.429290    0.459204    0.460784    0.470058
     0.474188    0.477052    0.479098    0.481826    0.494747    0.546414

 Minimum search - taking simple RFO step
 Searching for Lamda that Minimizes Along All modes
 Value Taken    Lamda =   0.00000000
 Step Taken.  Stepsize is  0.006854

                             Maximum     Tolerance    Cnvgd?
         Gradient           0.000111      0.000300     YES
         Displacement       0.004851      0.001200      NO
         Energy change     -0.000001      0.000001      NO


 New Cartesian Coordinates Obtained by Inverse Iteration

 Displacement from previous Coordinates is:  0.013511
 ----------------------------------------------------------------
             Standard Nuclear Orientation (Angstroms)
    I     Atom           X                Y                Z
 ----------------------------------------------------------------
    1      C       0.0203096121    -0.0179599109     0.0260581137
    2      C      -0.0296104192     0.4032949514     1.3639949995
    3      Cl      1.4547591453     0.8828282417     2.1446083034
    4      C      -1.2330088117     0.4426989141     2.0843474823
    5      Cl     -1.2660249158     0.9678796445     3.7394394723
    6      C      -2.4120211407     0.0487165146     1.4408739351
    7      Cl     -3.9458766534     0.0696381615     2.2725115678
    8      C      -2.3915592415    -0.3705701190     0.1174902458
    9      H      -3.3084151909    -0.6719569950    -0.3684632384
   10      C      -1.1867526438    -0.3987309163    -0.5704759000
   11      Cl     -1.2107959154    -0.9380625515    -2.2377848012
   12      C       1.3026030605    -0.0425138637    -0.7357613167
   13      C       2.1311210832    -1.1688903089    -0.7562876825
   14      Cl      1.6811010467    -2.6078086155     0.1478621015
   15      C       3.3175615402    -1.1857528837    -1.4837071642
   16      H       3.9348816857    -2.0748566051    -1.4775999589
   17      C       3.6909109074    -0.0590434833    -2.2099144579
   18      H       4.6135936921    -0.0715324441    -2.7783737218
   19      C       2.8818238392     1.0753722221    -2.2049639639
   20      H       3.1685347490     1.9541531322    -2.7703135912
   21      C       1.6993067582     1.0784286076    -1.4729832326
   22      H       1.0656414068     1.9578421573    -1.4676661503
 ----------------------------------------------------------------
 Nuclear Repulsion Energy =        1788.68199621 hartrees
 There are       81 alpha and       81 beta electrons
 Applying Cartesian multipole field
    Component          Value
    ---------          -----
     (2,0,0)        1.00000E-11
     (0,2,0)        2.00000E-11
     (0,0,2)       -3.00000E-11
 Nucleus-field energy     =    -0.0000000266 hartrees
 Requested basis set is 6-311++G(d,p)
 There are 162 shells and 449 basis functions
 A cutoff of  1.0D-15 yielded  10307 shell pairs
 There are     85690 function pairs (     92163 Cartesian)
 Smallest overlap matrix eigenvalue = 1.99E-07
 Linear dependence detected in AO basis
 Number of orthogonalized atomic orbitals = 445
 Maximum deviation from orthogonality = 4.527E-10
 Guess from superposition of atomic densities
 Warning:  Energy on first SCF cycle will be non-variational
 SAD guess density has 162.000000 electrons

 -----------------------------------------------------------------------
  General SCF calculation program by
  Eric Jon Sundstrom, Paul Horn, Yuezhi Mao, Dmitri Zuev, Alec White,
  David Stuck, Shaama M.S., Shane Yost, Joonho Lee, David Small,
  Daniel Levine, Susi Lehtola, Hugh Burton, Evgeny Epifanovsky,
  Bang C. Huynh
 -----------------------------------------------------------------------
 Exchange:     0.2000 Hartree-Fock + 0.0800 Slater + 0.7200 B88
 Correlation:  0.1900 VWN1RPA + 0.8100 LYP
 Using SG-1 standard quadrature grid
 A restricted SCF calculation will be
 performed using DIIS
 SCF converges when DIIS error is below 1.0e-08
 ---------------------------------------
  Cycle       Energy         DIIS error
 ---------------------------------------
    1   -2765.5002435909      2.92e-02  
    2   -2761.3670994948      2.35e-03  
    3   -2761.2872765099      2.87e-03  
    4   -2761.5045514636      5.37e-04  
    5   -2761.5104671198      2.79e-04  
    6   -2761.5123868320      8.35e-05  
    7   -2761.5125442142      2.01e-05  
    8   -2761.5125518670      9.45e-06  
    9   -2761.5125540961      2.09e-06  
   10   -2761.5125541911      7.89e-07  
   11   -2761.5125542060      2.45e-07  
   12   -2761.5125542074      9.37e-08  
   13   -2761.5125542076      4.35e-08  
   14   -2761.5125542074      1.20e-08  
   15   -2761.5125542076      4.21e-09  Convergence criterion met
 ---------------------------------------
 SCF time:   CPU 680.60s  wall 681.00s 
 SCF   energy in the final basis set =    -2761.5125542076
 Total energy in the final basis set =    -2761.5125542076

 --------------------------------------------------------------

                    Orbital Energies (a.u.)
 --------------------------------------------------------------

 Alpha MOs
 -- Occupied --
********-101.5762-101.5745-101.5732-101.5630 -10.2776 -10.2758 -10.2752
-10.2708 -10.2551 -10.2349 -10.2196 -10.2196 -10.2023 -10.2016 -10.2005
-10.1970  -9.4917  -9.4908  -9.4893  -9.4878  -9.4778  -7.2566  -7.2558
 -7.2542  -7.2525  -7.2466  -7.2458  -7.2456  -7.2449  -7.2442  -7.2433
 -7.2426  -7.2424  -7.2422  -7.2326  -7.2322  -0.9573  -0.9181  -0.9044
 -0.8983  -0.8700  -0.8537  -0.8351  -0.8024  -0.7605  -0.7524  -0.7394
 -0.6562  -0.6361  -0.6289  -0.6080  -0.5513  -0.5450  -0.5222  -0.4983
 -0.4915  -0.4786  -0.4670  -0.4584  -0.4538  -0.4482  -0.4289  -0.4273
 -0.4066  -0.3955  -0.3893  -0.3844  -0.3787  -0.3566  -0.3532  -0.3470
 -0.3423  -0.3363  -0.3276  -0.3244  -0.3190  -0.2796  -0.2751  -0.2656
 -0.2643
 -- Virtual --
 -0.0580  -0.0549  -0.0452  -0.0408  -0.0361  -0.0132  -0.0037   0.0030
  0.0060   0.0110   0.0130   0.0192   0.0282   0.0298   0.0381   0.0459
  0.0477   0.0542   0.0602   0.0626   0.0647   0.0732   0.0758   0.0786
  0.0876   0.0891   0.0931   0.0967   0.0984   0.1018   0.1054   0.1070
  0.1107   0.1125   0.1150   0.1196   0.1219   0.1257   0.1278   0.1284
  0.1291   0.1350   0.1406   0.1428   0.1444   0.1504   0.1516   0.1549
  0.1594   0.1672   0.1701   0.1736   0.1767   0.1833   0.1870   0.1883
  0.1969   0.2006   0.2056   0.2085   0.2125   0.2169   0.2192   0.2239
  0.2329   0.2358   0.2384   0.2446   0.2469   0.2493   0.2550   0.2567
  0.2626   0.2649   0.2697   0.2706   0.2743   0.2751   0.2805   0.2829
  0.2903   0.2929   0.2943   0.3007   0.3027   0.3053   0.3162   0.3239
  0.3307   0.3367   0.3421   0.3511   0.3605   0.3786   0.3968   0.4188
  0.4354   0.4376   0.4468   0.4539   0.4570   0.4624   0.4669   0.4738
  0.4814   0.4898   0.4967   0.5027   0.5092   0.5125   0.5201   0.5257
  0.5325   0.5424   0.5503   0.5664   0.5686   0.5756   0.5788   0.5808
  0.5844   0.5920   0.6045   0.6108   0.6121   0.6158   0.6240   0.6319
  0.6398   0.6442   0.6516   0.6613   0.6722   0.6867   0.6870   0.6926
  0.6991   0.7093   0.7146   0.7283   0.7407   0.7569   0.7879   0.7998
  0.8008   0.8136   0.8248   0.8325   0.8344   0.8413   0.8432   0.8451
  0.8467   0.8509   0.8534   0.8583   0.8606   0.8670   0.8748   0.8790
  0.8831   0.8963   0.9011   0.9027   0.9052   0.9104   0.9175   0.9275
  0.9361   0.9498   0.9539   0.9574   0.9634   0.9680   0.9697   0.9799
  0.9874   0.9960   1.0048   1.0108   1.0209   1.0312   1.0421   1.0466
  1.0549   1.0667   1.0905   1.1115   1.1302   1.1648   1.1768   1.1908
  1.2110   1.2254   1.2401   1.2556   1.2643   1.2751   1.2867   1.3010
  1.3053   1.3131   1.3178   1.3495   1.3660   1.3796   1.4105   1.4477
  1.4571   1.4779   1.4956   1.5018   1.5458   1.5541   1.5567   1.5735
  1.5800   1.5934   1.6093   1.6394   1.6509   1.6646   1.6902   1.7002
  1.7327   1.7412   1.7582   1.7864   1.7936   1.8151   1.8244   1.8267
  1.8476   1.8591   1.8678   1.8859   1.9038   1.9348   1.9364   1.9432
  1.9589   1.9855   2.0088   2.0212   2.0314   2.0362   2.0617   2.0684
  2.1259   2.1627   2.2057   2.2138   2.2309   2.2542   2.2574   2.2716
  2.2751   2.3024   2.3100   2.3130   2.3252   2.3599   2.3749   2.4077
  2.4143   2.4286   2.4386   2.4500   2.4566   2.4825   2.5052   2.5158
  2.5249   2.5509   2.5590   2.5842   2.5988   2.6112   2.6280   2.6651
  2.6729   2.6957   2.7017   2.7149   2.7210   2.7495   2.7519   2.7533
  2.7849   2.7876   2.8017   2.8179   2.8359   2.8420   2.8436   2.8802
  2.8998   2.9744   2.9940   3.0670   3.0928   3.1016   3.1193   3.1449
  3.1454   3.1981   3.2210   3.2398   3.2765   3.3350   3.3857   3.3960
  3.5085   3.5283   3.5719   3.6370   3.7018   3.7527   3.8419   3.9209
  4.0136   4.0335   4.0766   4.1382   4.3436   4.8043   4.8247   9.7573
  9.7948   9.8119   9.8390   9.8614  23.3547  23.5836  23.8168  23.8408
 23.9078  23.9221  23.9438  23.9917  24.0620  24.0752  24.1061  24.1691
 25.7759  25.8189  25.8590  25.9478  25.9773  26.1028  26.1473  26.2439
 26.3286  26.3803  26.4988  26.6530  26.6733  26.7875  27.0368 215.7490
215.7907 215.8112 215.8475 215.8699
 --------------------------------------------------------------

          Ground-State Mulliken Net Atomic Charges

     Atom                 Charge (a.u.)
  ----------------------------------------
      1 C                     0.131733
      2 C                    -1.121555
      3 Cl                    0.595409
      4 C                     0.688420
      5 Cl                    0.598153
      6 C                    -0.210922
      7 Cl                    0.565931
      8 C                    -0.663096
      9 H                     0.235039
     10 C                    -0.562515
     11 Cl                    0.451619
     12 C                     0.535070
     13 C                    -1.308985
     14 Cl                    0.443616
     15 C                    -0.156668
     16 H                     0.207107
     17 C                    -0.245873
     18 H                     0.168159
     19 C                    -0.396527
     20 H                     0.173964
     21 C                    -0.314040
     22 H                     0.185961
  ----------------------------------------
  Sum of atomic charges =     0.000000

 -----------------------------------------------------------------
                    Cartesian Multipole Moments
 -----------------------------------------------------------------
    Charge (ESU x 10^10)
                -0.0000
    Dipole Moment (Debye)
         X       1.0939      Y       0.9603      Z      -2.0785
       Tot       2.5375
    Quadrupole Moments (Debye-Ang)
        XX    -122.9911     XY       1.4948     YY    -131.9821
        XZ      -5.0049     YZ      -2.5155     ZZ    -133.2965
    Octopole Moments (Debye-Ang^2)
       XXX      16.1032    XXY      12.0114    XYY       0.4321
       YYY      70.1116    XXZ     -82.2047    XYZ      -1.2236
       YYZ     -54.6813    XZZ      14.0312    YZZ      26.8102
       ZZZ    -148.4370
    Hexadecapole Moments (Debye-Ang^3)
      XXXX   -3755.8668   XXXY     126.2621   XXYY    -832.5043
      XYYY     153.7569   YYYY   -1094.8034   XXXZ     703.0005
      XXYZ     -84.7652   XYYZ     259.6392   YYYZ    -303.8545
      XXZZ   -1119.1347   XYZZ      65.6139   YYZZ    -696.8635
      XZZZ     802.8695   YZZZ    -271.4230   ZZZZ   -3134.4544
 -----------------------------------------------------------------
 Calculating analytic gradient of the SCF energy
 Gradient of SCF Energy
            1           2           3           4           5           6
    1   0.0000247  -0.0000013   0.0000033   0.0000124   0.0000380   0.0000073
    2   0.0000026   0.0000088   0.0000287   0.0000129   0.0000278   0.0000224
    3   0.0000204  -0.0000039   0.0000028   0.0000002   0.0000050   0.0000308
            7           8           9          10          11          12
    1   0.0000066   0.0000050   0.0000001  -0.0000149  -0.0000014  -0.0000123
    2   0.0000123  -0.0000005  -0.0000002   0.0000022  -0.0000076  -0.0000140
    3   0.0000096  -0.0000024   0.0000201   0.0000139   0.0000084  -0.0000022
           13          14          15          16          17          18
    1   0.0000149  -0.0000049  -0.0000154  -0.0000066  -0.0000071  -0.0000110
    2  -0.0000229   0.0000191  -0.0000079  -0.0000095  -0.0000062  -0.0000171
    3   0.0000017   0.0000007   0.0000004  -0.0000027  -0.0000172  -0.0000168
           19          20          21          22
    1  -0.0000057  -0.0000103  -0.0000109  -0.0000104
    2  -0.0000124  -0.0000155  -0.0000172  -0.0000058
    3  -0.0000202  -0.0000224  -0.0000102  -0.0000160
 Max gradient component =       3.801E-05
 RMS gradient           =       1.386E-05
 Gradient time:  CPU 232.91 s  wall 232.91 s
 Geometry Optimization Parameters
   NAtoms,    NIC,     NZ,  NCons,   NDum,   NFix, NCnnct, MaxDiis
       22     163      22       0       0       0       0       0

 Cartesian Hessian Update
 Hessian updated using BFGS update


** GEOMETRY OPTIMIZATION IN DELOCALIZED INTERNAL COORDINATES **
   Searching for a Minimum

   Optimization Cycle:  16

                       Coordinates (Angstroms)
     ATOM                X               Y               Z
      1  C         0.0203096121   -0.0179599109    0.0260581137
      2  C        -0.0296104192    0.4032949514    1.3639949995
      3  Cl        1.4547591453    0.8828282417    2.1446083034
      4  C        -1.2330088117    0.4426989141    2.0843474823
      5  Cl       -1.2660249158    0.9678796445    3.7394394723
      6  C        -2.4120211407    0.0487165146    1.4408739351
      7  Cl       -3.9458766534    0.0696381615    2.2725115678
      8  C        -2.3915592415   -0.3705701190    0.1174902458
      9  H        -3.3084151909   -0.6719569950   -0.3684632384
     10  C        -1.1867526438   -0.3987309163   -0.5704759000
     11  Cl       -1.2107959154   -0.9380625515   -2.2377848012
     12  C         1.3026030605   -0.0425138637   -0.7357613167
     13  C         2.1311210832   -1.1688903089   -0.7562876825
     14  Cl        1.6811010467   -2.6078086155    0.1478621015
     15  C         3.3175615402   -1.1857528837   -1.4837071642
     16  H         3.9348816857   -2.0748566051   -1.4775999589
     17  C         3.6909109074   -0.0590434833   -2.2099144579
     18  H         4.6135936921   -0.0715324441   -2.7783737218
     19  C         2.8818238392    1.0753722221   -2.2049639639
     20  H         3.1685347490    1.9541531322   -2.7703135912
     21  C         1.6993067582    1.0784286076   -1.4729832326
     22  H         1.0656414068    1.9578421573   -1.4676661503
   Point Group: c1    Number of degrees of freedom:    60


   Energy is  -2761.512554208

 Hessian updated using BFGS update

 60 Hessian modes will be used to form the next step
  Hessian Eigenvalues:
     0.001432    0.011780    0.018439    0.018582    0.020884    0.021542
     0.023470    0.023698    0.023853    0.023863    0.024089    0.024095
     0.024111    0.024112    0.024137    0.024142    0.024153    0.025180
     0.027212    0.090162    0.159672    0.159996    0.160028    0.160143
     0.160250    0.195878    0.220051    0.225301    0.230007    0.235293
     0.242245    0.247244    0.249979    0.251006    0.256331    0.286871
     0.292580    0.298478    0.301401    0.301759    0.304403    0.319170
     0.354122    0.356665    0.356674    0.356679    0.356708    0.368788
     0.417039    0.428067    0.429424    0.458153    0.461429    0.471199
     0.474426    0.476873    0.479086    0.483457    0.505841    0.543832

 Minimum search - taking simple RFO step
 Searching for Lamda that Minimizes Along All modes
 Value Taken    Lamda =   0.00000000
 Step Taken.  Stepsize is  0.002516

                             Maximum     Tolerance    Cnvgd?
         Gradient           0.000045      0.000300     YES
         Displacement       0.001999      0.001200      NO
         Energy change     -0.000000      0.000001     YES

 Final energy is   -2761.5125542075525     


 ******************************
 **  OPTIMIZATION CONVERGED  **
 ******************************

                       Coordinates (Angstroms)
     ATOM                X               Y               Z
      1  C         0.0203096121   -0.0179599109    0.0260581137
      2  C        -0.0296104192    0.4032949514    1.3639949995
      3  Cl        1.4547591453    0.8828282417    2.1446083034
      4  C        -1.2330088117    0.4426989141    2.0843474823
      5  Cl       -1.2660249158    0.9678796445    3.7394394723
      6  C        -2.4120211407    0.0487165146    1.4408739351
      7  Cl       -3.9458766534    0.0696381615    2.2725115678
      8  C        -2.3915592415   -0.3705701190    0.1174902458
      9  H        -3.3084151909   -0.6719569950   -0.3684632384
     10  C        -1.1867526438   -0.3987309163   -0.5704759000
     11  Cl       -1.2107959154   -0.9380625515   -2.2377848012
     12  C         1.3026030605   -0.0425138637   -0.7357613167
     13  C         2.1311210832   -1.1688903089   -0.7562876825
     14  Cl        1.6811010467   -2.6078086155    0.1478621015
     15  C         3.3175615402   -1.1857528837   -1.4837071642
     16  H         3.9348816857   -2.0748566051   -1.4775999589
     17  C         3.6909109074   -0.0590434833   -2.2099144579
     18  H         4.6135936921   -0.0715324441   -2.7783737218
     19  C         2.8818238392    1.0753722221   -2.2049639639
     20  H         3.1685347490    1.9541531322   -2.7703135912
     21  C         1.6993067582    1.0784286076   -1.4729832326
     22  H         1.0656414068    1.9578421573   -1.4676661503

Z-matrix Print:
$molecule
0 1
Cl
C  1 1.744323
C  2 1.403078 1 119.497522
C  3 1.399768 2 118.587583 1 -179.750400 0
C  4 1.388368 3 120.715221 2 -0.079442 0
H  5 1.080560 4 120.026581 3 -179.978016 0
C  5 1.387678 4 119.438404 3 0.050761 0
C  7 1.399228 5 122.147176 4 0.070637 0
C  8 1.491727 7 121.288214 5 -179.371676 0
C  9 1.398423 8 122.008148 7 -90.820601 0
C  10 1.391785 9 121.499007 8 179.220319 0
H  11 1.082417 10 119.549467 9 -179.980572 0
C  11 1.391489 10 119.451116 9 -0.084397 0
H  13 1.083811 11 119.526275 10 -179.880100 0
C  13 1.393393 11 120.103921 10 0.083120 0
H  15 1.083549 13 120.317093 11 -179.915779 0
C  15 1.390738 13 119.826976 11 -0.047894 0
H  17 1.083941 15 120.094886 13 -179.877331 0
Cl 3 1.736731 2 120.935463 1 0.241734 0
Cl 4 1.744927 3 121.193895 2 179.943588 0
Cl 7 1.752534 5 117.774500 4 179.890011 0
Cl 10 1.757979 9 120.004189 8 -0.664523 0
$end


 --------------------------------------------------------------

                    Orbital Energies (a.u.)
 --------------------------------------------------------------

 Alpha MOs
 -- Occupied --
********-101.5762-101.5745-101.5732-101.5630 -10.2776 -10.2758 -10.2752
-10.2708 -10.2551 -10.2349 -10.2196 -10.2196 -10.2023 -10.2016 -10.2005
-10.1970  -9.4917  -9.4908  -9.4893  -9.4878  -9.4778  -7.2566  -7.2558
 -7.2542  -7.2525  -7.2466  -7.2458  -7.2456  -7.2449  -7.2442  -7.2433
 -7.2426  -7.2424  -7.2422  -7.2326  -7.2322  -0.9573  -0.9181  -0.9044
 -0.8983  -0.8700  -0.8537  -0.8351  -0.8024  -0.7605  -0.7524  -0.7394
 -0.6562  -0.6361  -0.6289  -0.6080  -0.5513  -0.5450  -0.5222  -0.4983
 -0.4915  -0.4786  -0.4670  -0.4584  -0.4538  -0.4482  -0.4289  -0.4273
 -0.4066  -0.3955  -0.3893  -0.3844  -0.3787  -0.3566  -0.3532  -0.3470
 -0.3423  -0.3363  -0.3276  -0.3244  -0.3190  -0.2796  -0.2751  -0.2656
 -0.2643
 -- Virtual --
 -0.0580  -0.0549  -0.0452  -0.0408  -0.0361  -0.0132  -0.0037   0.0030
  0.0060   0.0110   0.0130   0.0192   0.0282   0.0298   0.0381   0.0459
  0.0477   0.0542   0.0602   0.0626   0.0647   0.0732   0.0758   0.0786
  0.0876   0.0891   0.0931   0.0967   0.0984   0.1018   0.1054   0.1070
  0.1107   0.1125   0.1150   0.1196   0.1219   0.1257   0.1278   0.1284
  0.1291   0.1350   0.1406   0.1428   0.1444   0.1504   0.1516   0.1549
  0.1594   0.1672   0.1701   0.1736   0.1767   0.1833   0.1870   0.1883
  0.1969   0.2006   0.2056   0.2085   0.2125   0.2169   0.2192   0.2239
  0.2329   0.2358   0.2384   0.2446   0.2469   0.2493   0.2550   0.2567
  0.2626   0.2649   0.2697   0.2706   0.2743   0.2751   0.2805   0.2829
  0.2903   0.2929   0.2943   0.3007   0.3027   0.3053   0.3162   0.3239
  0.3307   0.3367   0.3421   0.3511   0.3605   0.3786   0.3968   0.4188
  0.4354   0.4376   0.4468   0.4539   0.4570   0.4624   0.4669   0.4738
  0.4814   0.4898   0.4967   0.5027   0.5092   0.5125   0.5201   0.5257
  0.5325   0.5424   0.5503   0.5664   0.5686   0.5756   0.5788   0.5808
  0.5844   0.5920   0.6045   0.6108   0.6121   0.6158   0.6240   0.6319
  0.6398   0.6442   0.6516   0.6613   0.6722   0.6867   0.6870   0.6926
  0.6991   0.7093   0.7146   0.7283   0.7407   0.7569   0.7879   0.7998
  0.8008   0.8136   0.8248   0.8325   0.8344   0.8413   0.8432   0.8451
  0.8467   0.8509   0.8534   0.8583   0.8606   0.8670   0.8748   0.8790
  0.8831   0.8963   0.9011   0.9027   0.9052   0.9104   0.9175   0.9275
  0.9361   0.9498   0.9539   0.9574   0.9634   0.9680   0.9697   0.9799
  0.9874   0.9960   1.0048   1.0108   1.0209   1.0312   1.0421   1.0466
  1.0549   1.0667   1.0905   1.1115   1.1302   1.1648   1.1768   1.1908
  1.2110   1.2254   1.2401   1.2556   1.2643   1.2751   1.2867   1.3010
  1.3053   1.3131   1.3178   1.3495   1.3660   1.3796   1.4105   1.4477
  1.4571   1.4779   1.4956   1.5018   1.5458   1.5541   1.5567   1.5735
  1.5800   1.5934   1.6093   1.6394   1.6509   1.6646   1.6902   1.7002
  1.7327   1.7412   1.7582   1.7864   1.7936   1.8151   1.8244   1.8267
  1.8476   1.8591   1.8678   1.8859   1.9038   1.9348   1.9364   1.9432
  1.9589   1.9855   2.0088   2.0212   2.0314   2.0362   2.0617   2.0684
  2.1259   2.1627   2.2057   2.2138   2.2309   2.2542   2.2574   2.2716
  2.2751   2.3024   2.3100   2.3130   2.3252   2.3599   2.3749   2.4077
  2.4143   2.4286   2.4386   2.4500   2.4566   2.4825   2.5052   2.5158
  2.5249   2.5509   2.5590   2.5842   2.5988   2.6112   2.6280   2.6651
  2.6729   2.6957   2.7017   2.7149   2.7210   2.7495   2.7519   2.7533
  2.7849   2.7876   2.8017   2.8179   2.8359   2.8420   2.8436   2.8802
  2.8998   2.9744   2.9940   3.0670   3.0928   3.1016   3.1193   3.1449
  3.1454   3.1981   3.2210   3.2398   3.2765   3.3350   3.3857   3.3960
  3.5085   3.5283   3.5719   3.6370   3.7018   3.7527   3.8419   3.9209
  4.0136   4.0335   4.0766   4.1382   4.3436   4.8043   4.8247   9.7573
  9.7948   9.8119   9.8390   9.8614  23.3547  23.5836  23.8168  23.8408
 23.9078  23.9221  23.9438  23.9917  24.0620  24.0752  24.1061  24.1691
 25.7759  25.8189  25.8590  25.9478  25.9773  26.1028  26.1473  26.2439
 26.3286  26.3803  26.4988  26.6530  26.6733  26.7875  27.0368 215.7490
215.7907 215.8112 215.8475 215.8699
 --------------------------------------------------------------

          Ground-State Mulliken Net Atomic Charges

     Atom                 Charge (a.u.)
  ----------------------------------------
      1 C                     0.131733
      2 C                    -1.121555
      3 Cl                    0.595409
      4 C                     0.688420
      5 Cl                    0.598153
      6 C                    -0.210922
      7 Cl                    0.565931
      8 C                    -0.663096
      9 H                     0.235039
     10 C                    -0.562515
     11 Cl                    0.451619
     12 C                     0.535070
     13 C                    -1.308985
     14 Cl                    0.443616
     15 C                    -0.156668
     16 H                     0.207107
     17 C                    -0.245873
     18 H                     0.168159
     19 C                    -0.396527
     20 H                     0.173964
     21 C                    -0.314040
     22 H                     0.185961
  ----------------------------------------
  Sum of atomic charges =     0.000000

 -----------------------------------------------------------------
                    Cartesian Multipole Moments
 -----------------------------------------------------------------
    Charge (ESU x 10^10)
                -0.0000
    Dipole Moment (Debye)
         X       1.0939      Y       0.9603      Z      -2.0785
       Tot       2.5375
    Quadrupole Moments (Debye-Ang)
        XX    -122.9911     XY       1.4948     YY    -131.9821
        XZ      -5.0049     YZ      -2.5155     ZZ    -133.2965
    Octopole Moments (Debye-Ang^2)
       XXX      16.1032    XXY      12.0114    XYY       0.4321
       YYY      70.1116    XXZ     -82.2047    XYZ      -1.2236
       YYZ     -54.6813    XZZ      14.0312    YZZ      26.8102
       ZZZ    -148.4370
    Hexadecapole Moments (Debye-Ang^3)
      XXXX   -3755.8668   XXXY     126.2621   XXYY    -832.5043
      XYYY     153.7569   YYYY   -1094.8034   XXXZ     703.0005
      XXYZ     -84.7652   XYYZ     259.6392   YYYZ    -303.8545
      XXZZ   -1119.1347   XYZZ      65.6139   YYZZ    -696.8635
      XZZZ     802.8695   YZZZ    -271.4230   ZZZZ   -3134.4544
 -----------------------------------------------------------------
Archival summary:
1\1\november\OPT\ProcedureUnspecified\BasisUnspecified\l5125\taweetha\SatJan1106:43:482020SatJan1106:43:482020\0\\#,OPT,ProcedureUnspecified,BasisUnspecified,\\0,1\Cl\C,1,1.74432\C,2,1.40308,1,119.498\C,3,1.39977,2,118.588,1,-179.75,0\C,4,1.38837,3,120.715,2,-0.0794423,0\H,5,1.08056,4,120.027,3,-179.978,0\C,5,1.38768,4,119.438,3,0.0507613,0\C,7,1.39923,5,122.147,4,0.0706367,0\C,8,1.49173,7,121.288,5,-179.372,0\C,9,1.39842,8,122.008,7,-90.8206,0\C,10,1.39178,9,121.499,8,179.22,0\H,11,1.08242,10,119.549,9,-179.981,0\C,11,1.39149,10,119.451,9,-0.0843966,0\H,13,1.08381,11,119.526,10,-179.88,0\C,13,1.39339,11,120.104,10,0.0831203,0\H,15,1.08355,13,120.317,11,-179.916,0\C,15,1.39074,13,119.827,11,-0.0478941,0\H,17,1.08394,15,120.095,13,-179.877,0\Cl,3,1.73673,2,120.935,1,0.241734,0\Cl,4,1.74493,3,121.194,2,179.944,0\Cl,7,1.75253,5,117.775,4,179.89,0\Cl,10,1.75798,9,120.004,8,-0.664523,0\\\@

 Total job time:  14637.70s(wall), 14636.91s(cpu) 
 Sat Jan 11 06:43:48 2020

        *************************************************************
        *                                                           *
        *  Thank you very much for using Q-Chem.  Have a nice day.  *
        *                                                           *
        *************************************************************


 
User input: 2 of 2 
 
                  Welcome to Q-Chem
     A Quantum Leap Into The Future Of Chemistry


 Q-Chem 5.2 (devel), Q-Chem, Inc., Pleasanton, CA (2019)

 Yihan Shao,  Zhengting Gan,  E. Epifanovsky,  A. T. B. Gilbert,  M. Wormit,  
 J. Kussmann,  A. W. Lange,  A. Behn,  Jia Deng,  Xintian Feng,  D. Ghosh,  
 M. Goldey,  P. R. Horn,  L. D. Jacobson,  I. Kaliman,  T. Kus,  A. Landau,  
 Jie Liu,  E. I. Proynov,  R. M. Richard,  R. P. Steele,  E. J. Sundstrom,  
 H. L. Woodcock III,  P. M. Zimmerman,  D. Zuev,  B. Albrecht,  E. Alguire,  
 S. A. Baeppler,  D. Barton,  Z. Benda,  Y. A. Bernard,  E. J. Berquist,  
 K. B. Bravaya,  H. Burton,  D. Casanova,  Chun-Min Chang,  Yunqing Chen,  
 A. Chien,  K. D. Closser,  M. P. Coons,  S. Coriani,  S. Dasgupta,  
 A. L. Dempwolff,  M. Diedenhofen,  Hainam Do,  R. G. Edgar,  Po-Tung Fang,  
 S. Faraji,  S. Fatehi,  Qingguo Feng,  K. D. Fenk,  J. Fosso-Tande,  
 J. Gayvert,  Qinghui Ge,  A. Ghysels,  G. Gidofalvi,  J. Gomes,  
 J. Gonthier,  A. Gunina,  D. Hait,  M. W. D. Hanson-Heine,  
 P. H. P. Harbach,  A. W. Hauser,  M. F. Herbst,  J. E. Herr,  
 E. G. Hohenstein,  Z. C. Holden,  Kerwin Hui,  B. C. Huynh,  T.-C. Jagau,  
 Hyunjun Ji,  B. Kaduk,  K. Khistyaev,  Jaehoon Kim,  P. Klunzinger,  K. Koh,  
 D. Kosenkov,  L. Koulias,  T. Kowalczyk,  C. M. Krauter,  A. Kunitsa,  
 Ka Un Lao,  A. Laurent,  K. V. Lawler,  Joonho Lee,  D. Lefrancois,  
 S. Lehtola,  D. S. Levine,  Yi-Pei Li,  You-Sheng Lin,  Fenglai Liu,  
 E. Livshits,  A. Luenser,  P. Manohar,  E. Mansoor,  S. F. Manzer,  
 Shan-Ping Mao,  Yuezhi Mao,  N. Mardirossian,  A. V. Marenich,  
 T. Markovich,  L. A. Martinez-Martinez,  S. A. Maurer,  N. J. Mayhall,  
 S. C. McKenzie,  J.-M. Mewes,  P. Morgante,  A. F. Morrison,  
 J. W. Mullinax,  K. Nanda,  T. S. Nguyen-Beck,  R. Olivares-Amaya,  
 J. A. Parkhill,  Zheng Pei,  T. M. Perrine,  F. Plasser,  P. Pokhilko,  
 S. Prager,  A. Prociuk,  E. Ramos,  D. R. Rehn,  F. Rob,  M. Scheurer,  
 M. Schneider,  N. Sergueev,  S. M. Sharada,  S. Sharma,  D. W. Small,  
 T. Stauch,  T. Stein,  Yu-Chuan Su,  A. J. W. Thom,  A. Tkatchenko,  
 T. Tsuchimochi,  N. M. Tubman,  L. Vogt,  M. L. Vidal,  O. Vydrov,  
 M. A. Watson,  J. Wenzel,  M. de Wergifosse,  T. A. Wesolowski,  A. White,  
 J. Witte,  A. Yamada,  Jun Yang,  K. Yao,  S. Yeganeh,  S. R. Yost,  
 Zhi-Qiang You,  A. Zech,  Igor Ying Zhang,  Xing Zhang,  Yan Zhao,  
 Ying Zhu,  B. R. Brooks,  G. K. L. Chan,  C. J. Cramer,  M. S. Gordon,  
 W. J. Hehre,  A. Klamt,  M. W. Schmidt,  C. D. Sherrill,  D. G. Truhlar,  
 A. Aspuru-Guzik,  R. Baer,  A. T. Bell,  N. A. Besley,  Jeng-Da Chai,  
 A. E. DePrince, III,  R. A. DiStasio Jr.,  A. Dreuw,  B. D. Dunietz,  
 T. R. Furlani,  Chao-Ping Hsu,  Yousung Jung,  Jing Kong,  D. S. Lambrecht,  
 WanZhen Liang,  C. Ochsenfeld,  V. A. Rassolov,  L. V. Slipchenko,  
 J. E. Subotnik,  T. Van Voorhis,  J. M. Herbert,  A. I. Krylov,  
 P. M. W. Gill,  M. Head-Gordon

 Contributors to earlier versions of Q-Chem not listed above: 
 R. D. Adamson,  B. Austin,  J. Baker,  G. J. O. Beran,  K. Brandhorst,  
 S. T. Brown,  E. F. C. Byrd,  A. K. Chakraborty,  C.-L. Cheng,  
 Siu Hung Chien,  D. M. Chipman,  D. L. Crittenden,  H. Dachsel,  
 R. J. Doerksen,  A. D. Dutoi,  L. Fusti-Molnar,  W. A. Goddard III,  
 A. Golubeva-Zadorozhnaya,  S. R. Gwaltney,  G. Hawkins,  A. Heyden,  
 S. Hirata,  G. Kedziora,  F. J. Keil,  C. Kelley,  Jihan Kim,  R. A. King,  
 R. Z. Khaliullin,  P. P. Korambath,  W. Kurlancheek,  A. M. Lee,  M. S. Lee,  
 S. V. Levchenko,  Ching Yeh Lin,  D. Liotard,  R. C. Lochan,  I. Lotan,  
 P. E. Maslen,  N. Nair,  D. P. O'Neill,  D. Neuhauser,  E. Neuscamman,  
 C. M. Oana,  R. Olson,  B. Peters,  R. Peverati,  P. A. Pieniazek,  
 Y. M. Rhee,  J. Ritchie,  M. A. Rohrdanz,  E. Rosta,  N. J. Russ,  
 H. F. Schaefer III,  N. E. Schultz,  N. Shenvi,  A. C. Simmonett,  A. Sodt,  
 D. Stuck,  K. S. Thanthiriwatte,  V. Vanovschi,  Tao Wang,  A. Warshel,  
 C. F. Williams,  Q. Wu,  X. Xu,  W. Zhang

 Please cite Q-Chem as follows:
 Y. Shao et al., Mol. Phys. 113, 184-215 (2015)
 DOI: 10.1080/00268976.2014.952696

 Q-Chem 5.2.1 for Intel X86 EM64T Linux

 Parts of Q-Chem use Armadillo 8.300.2 (Tropical Shenanigans).
 http://arma.sourceforge.net/

 Q-Chem begins on Sat Jan 11 06:43:48 2020  

Host: 
0

     Scratch files written to /scratch/taweetham/qchem3368//
NAlpha2: 162
NElect   162
Mult     1
The previous job contains 0 fragments, simply inherited here

 Q-Chem warning in module libgen/rem_setup.C, line 2168:

 Setting Thresh to 1e-14


Checking the input file for inconsistencies... 	...done.

--------------------------------------------------------------
User input:
--------------------------------------------------------------

$MOLECULE
READ
$END

$REM
   JOB_TYPE 	FREQUENCY
   BASIS 	6-311++G**
   METHOD	B3LYP
   SCF_GUESS_ALWAYS     TRUE
   S2THRESH     15
   THRESH       15
   MEM_TOTAL    10000
$END

--------------------------------------------------------------
 ----------------------------------------------------------------
             Standard Nuclear Orientation (Angstroms)
    I     Atom           X                Y                Z
 ----------------------------------------------------------------
    1      C      -0.2331633297     0.2204472834    -0.2741043252
    2      C       0.6938011170    -0.8322721581    -0.2236913232
    3      Cl      0.1003151202    -2.4713921370    -0.2847026109
    4      C       2.0737925391    -0.6005625986    -0.1209176991
    5      Cl      3.1988983276    -1.9221718890    -0.0599242057
    6      C       2.5287605923     0.7221467458    -0.0680549538
    7      Cl      4.2299383586     1.0882388191     0.0613374828
    8      C       1.6338294210     1.7824179993    -0.1179290648
    9      H       1.9972908790     2.7991782111    -0.0766481966
   10      C       0.2744120656     1.5232537278    -0.2202409430
   11      Cl     -0.8162664497     2.8938677938    -0.2769253506
   12      C      -1.6974469184    -0.0359975231    -0.3980311662
   13      C      -2.5202510260    -0.1907664845     0.7220703073
   14      Cl     -1.8321176646    -0.1021418022     2.3373439377
   15      C      -3.8880947170    -0.4138174155     0.5943349325
   16      H      -4.4954830646    -0.5288044857     1.4828641985
   17      C      -4.4543693218    -0.4834204974    -0.6748101889
   18      H      -5.5197302299    -0.6551204008    -0.7756601202
   19      C      -3.6549708169    -0.3322934735    -1.8060343210
   20      H      -4.0925209705    -0.3845137157    -2.7959343888
   21      C      -2.2894294145    -0.1106465881    -1.6634821698
   22      H      -1.6638285244     0.0095129468    -2.5404733060
 ----------------------------------------------------------------
 Molecular Point Group                 C1    NOp =  1
 Largest Abelian Subgroup              C1    NOp =  1
 Nuclear Repulsion Energy =        1788.68199621 hartrees
 There are       81 alpha and       81 beta electrons
 Requested basis set is 6-311++G(d,p)
 There are 162 shells and 449 basis functions

 Total QAlloc Memory Limit  10000 MB
 Mega-Array Size       188 MB
 MEM_STATIC part       192 MB
 A cutoff of  1.0D-15 yielded  10307 shell pairs
 There are     85690 function pairs (     92163 Cartesian)
 Smallest overlap matrix eigenvalue = 1.99E-07
 Linear dependence detected in AO basis
 Number of orthogonalized atomic orbitals = 445
 Maximum deviation from orthogonality = 3.127E-10
 Guess from superposition of atomic densities
 Warning:  Energy on first SCF cycle will be non-variational
 SAD guess density has 162.000000 electrons

 -----------------------------------------------------------------------
  General SCF calculation program by
  Eric Jon Sundstrom, Paul Horn, Yuezhi Mao, Dmitri Zuev, Alec White,
  David Stuck, Shaama M.S., Shane Yost, Joonho Lee, David Small,
  Daniel Levine, Susi Lehtola, Hugh Burton, Evgeny Epifanovsky,
  Bang C. Huynh
 -----------------------------------------------------------------------
 Exchange:     0.2000 Hartree-Fock + 0.0800 Slater + 0.7200 B88
 Correlation:  0.1900 VWN1RPA + 0.8100 LYP
 Using SG-1 standard quadrature grid
 A restricted SCF calculation will be
 performed using DIIS
 SCF converges when DIIS error is below 1.0e-08
 ---------------------------------------
  Cycle       Energy         DIIS error
 ---------------------------------------
    1   -2765.5002318382      2.92e-02  
    2   -2761.3670232276      2.35e-03  
    3   -2761.2871695826      2.87e-03  
    4   -2761.5044813787      5.37e-04  
    5   -2761.5103992732      2.79e-04  
    6   -2761.5123193617      8.35e-05  
    7   -2761.5124767291      2.01e-05  
    8   -2761.5124843920      9.46e-06  
    9   -2761.5124866225      2.09e-06  
   10   -2761.5124867175      7.89e-07  
   11   -2761.5124867324      2.45e-07  
   12   -2761.5124867335      9.38e-08  
   13   -2761.5124867339      4.36e-08  
   14   -2761.5124867339      1.20e-08  
   15   -2761.5124867340      4.21e-09  Convergence criterion met
 ---------------------------------------
 SCF time:   CPU 714.41s  wall 715.00s 
 SCF   energy in the final basis set =    -2761.5124867340
 Total energy in the final basis set =    -2761.5124867340

 --------------------------------------------------------------

                    Orbital Energies (a.u.)
 --------------------------------------------------------------

 Alpha MOs
 -- Occupied --
********-101.5762-101.5745-101.5731-101.5631 -10.2776 -10.2758 -10.2752
-10.2708 -10.2551 -10.2349 -10.2196 -10.2196 -10.2023 -10.2017 -10.2006
-10.1970  -9.4917  -9.4908  -9.4893  -9.4878  -9.4778  -7.2565  -7.2559
 -7.2542  -7.2526  -7.2466  -7.2459  -7.2457  -7.2447  -7.2442  -7.2433
 -7.2427  -7.2424  -7.2420  -7.2328  -7.2323  -0.9573  -0.9181  -0.9044
 -0.8983  -0.8699  -0.8537  -0.8351  -0.8024  -0.7606  -0.7524  -0.7394
 -0.6562  -0.6361  -0.6289  -0.6080  -0.5513  -0.5450  -0.5222  -0.4983
 -0.4915  -0.4786  -0.4670  -0.4584  -0.4538  -0.4482  -0.4289  -0.4273
 -0.4066  -0.3955  -0.3893  -0.3844  -0.3787  -0.3566  -0.3532  -0.3470
 -0.3423  -0.3363  -0.3277  -0.3244  -0.3190  -0.2796  -0.2751  -0.2656
 -0.2643
 -- Virtual --
 -0.0580  -0.0549  -0.0452  -0.0408  -0.0361  -0.0132  -0.0038   0.0030
  0.0060   0.0110   0.0129   0.0192   0.0281   0.0297   0.0380   0.0458
  0.0477   0.0542   0.0601   0.0626   0.0648   0.0732   0.0757   0.0786
  0.0875   0.0890   0.0932   0.0967   0.0983   0.1018   0.1054   0.1069
  0.1107   0.1124   0.1150   0.1196   0.1219   0.1257   0.1278   0.1284
  0.1290   0.1349   0.1405   0.1428   0.1443   0.1504   0.1515   0.1550
  0.1593   0.1671   0.1701   0.1736   0.1767   0.1833   0.1870   0.1882
  0.1967   0.2000   0.2057   0.2084   0.2127   0.2167   0.2188   0.2241
  0.2330   0.2358   0.2382   0.2446   0.2469   0.2494   0.2549   0.2567
  0.2626   0.2648   0.2698   0.2707   0.2742   0.2752   0.2803   0.2827
  0.2900   0.2930   0.2944   0.3007   0.3030   0.3052   0.3161   0.3238
  0.3305   0.3367   0.3420   0.3511   0.3605   0.3787   0.3966   0.4186
  0.4354   0.4376   0.4466   0.4539   0.4570   0.4624   0.4670   0.4739
  0.4812   0.4897   0.4965   0.5025   0.5093   0.5124   0.5199   0.5256
  0.5323   0.5424   0.5504   0.5665   0.5685   0.5757   0.5787   0.5808
  0.5844   0.5920   0.6045   0.6107   0.6120   0.6158   0.6240   0.6319
  0.6398   0.6442   0.6514   0.6615   0.6722   0.6867   0.6871   0.6925
  0.6992   0.7093   0.7146   0.7282   0.7406   0.7569   0.7879   0.7998
  0.8007   0.8136   0.8248   0.8325   0.8344   0.8413   0.8433   0.8451
  0.8467   0.8509   0.8534   0.8583   0.8607   0.8670   0.8748   0.8790
  0.8831   0.8963   0.9011   0.9027   0.9052   0.9103   0.9175   0.9274
  0.9360   0.9498   0.9539   0.9574   0.9633   0.9680   0.9697   0.9799
  0.9872   0.9960   1.0047   1.0107   1.0208   1.0311   1.0421   1.0466
  1.0548   1.0666   1.0904   1.1115   1.1302   1.1648   1.1768   1.1907
  1.2109   1.2255   1.2401   1.2555   1.2643   1.2751   1.2866   1.3010
  1.3053   1.3132   1.3178   1.3495   1.3658   1.3797   1.4105   1.4477
  1.4571   1.4780   1.4956   1.5018   1.5458   1.5541   1.5567   1.5735
  1.5799   1.5934   1.6093   1.6394   1.6509   1.6645   1.6902   1.7002
  1.7327   1.7412   1.7582   1.7865   1.7935   1.8151   1.8244   1.8267
  1.8476   1.8591   1.8678   1.8859   1.9038   1.9347   1.9364   1.9432
  1.9589   1.9854   2.0088   2.0211   2.0314   2.0361   2.0617   2.0684
  2.1259   2.1626   2.2057   2.2139   2.2309   2.2542   2.2574   2.2716
  2.2751   2.3024   2.3100   2.3130   2.3252   2.3599   2.3750   2.4077
  2.4142   2.4286   2.4386   2.4500   2.4566   2.4825   2.5052   2.5158
  2.5249   2.5508   2.5590   2.5842   2.5987   2.6112   2.6279   2.6651
  2.6729   2.6956   2.7017   2.7149   2.7210   2.7495   2.7519   2.7534
  2.7849   2.7876   2.8017   2.8179   2.8359   2.8420   2.8436   2.8802
  2.8999   2.9744   2.9941   3.0670   3.0928   3.1016   3.1194   3.1449
  3.1454   3.1982   3.2210   3.2399   3.2765   3.3350   3.3856   3.3960
  3.5085   3.5283   3.5719   3.6371   3.7017   3.7527   3.8418   3.9209
  4.0136   4.0335   4.0766   4.1381   4.3436   4.8043   4.8247   9.7573
  9.7948   9.8119   9.8390   9.8614  23.3547  23.5836  23.8168  23.8408
 23.9078  23.9222  23.9438  23.9918  24.0620  24.0752  24.1061  24.1691
 25.7760  25.8191  25.8590  25.9480  25.9776  26.1028  26.1475  26.2440
 26.3287  26.3802  26.4987  26.6531  26.6732  26.7874  27.0369 215.7490
215.7907 215.8113 215.8474 215.8699
 --------------------------------------------------------------

          Ground-State Mulliken Net Atomic Charges

     Atom                 Charge (a.u.)
  ----------------------------------------
      1 C                     0.120806
      2 C                    -1.115738
      3 Cl                    0.594707
      4 C                     0.686993
      5 Cl                    0.598408
      6 C                    -0.210687
      7 Cl                    0.565819
      8 C                    -0.661060
      9 H                     0.234771
     10 C                    -0.555250
     11 Cl                    0.450531
     12 C                     0.532919
     13 C                    -1.310495
     14 Cl                    0.444846
     15 C                    -0.158284
     16 H                     0.207014
     17 C                    -0.243656
     18 H                     0.168228
     19 C                    -0.397973
     20 H                     0.173814
     21 C                    -0.311715
     22 H                     0.186003
  ----------------------------------------
  Sum of atomic charges =     0.000000

 -----------------------------------------------------------------
                    Cartesian Multipole Moments
 -----------------------------------------------------------------
    Charge (ESU x 10^10)
                 0.0000
    Dipole Moment (Debye)
         X      -1.9867      Y       0.4911      Z      -1.5061
       Tot       2.5409
    Quadrupole Moments (Debye-Ang)
        XX    -122.2433     XY       4.5037     YY    -133.8650
        XZ       3.5462     YZ       0.1052     ZZ    -130.0931
    Octopole Moments (Debye-Ang^2)
       XXX     -54.1451    XXY     -10.5062    XYY      21.5580
       YYY      -0.3396    XXZ      -4.5924    XYZ      -0.8507
       YYZ       5.9109    XZZ      -4.0548    YZZ      -3.0029
       ZZZ      -2.6022
    Hexadecapole Moments (Debye-Ang^3)
      XXXX   -4916.1818   XXXY      43.3452   XXYY   -1204.9155
      XYYY     -26.7604   YYYY   -1846.6703   XXXZ      20.6536
      XXYZ       3.2469   XYYZ     -10.3632   YYYZ      -0.3016
      XXZZ   -1002.6409   XYZZ      -1.2730   YYZZ    -484.0902
      XZZZ      24.2235   YZZZ       2.4972   ZZZZ    -849.3308
 -----------------------------------------------------------------
 Calculating MO derivatives via CPSCF
    1     0    69    0.0190448  
    2     0    69    0.0055451  
    3     0    69    0.0006186  
    4     5    64    0.0000521  
    5    62     7    0.0000038  
    6    69     0    0.0000002  Converged
 Time for AOints: 1066.3 s (CPU) 1066.3 s (wall)
 ------------------------------------------------------------------------------
                     AOints        : Timing summary (seconds)
 ------------------------------------------------------------------------------
     job step          cpu (% of tot)      sys (% of tot)     wall (% of tot)
 ------------------------------------------------------------------------------
  AOints            0.1066E+04 ( 9.3)   0.9000E-05 ( 3.0)   0.1066E+04 ( 9.3)
 ------------------------------------------------------------------------------
   Grand Totals     0.1141E+05          0.3000E-03          0.1141E+05
 ------------------------------------------------------------------------------
 Polarizability Matrix (a.u.)
            1           2           3
    1-265.5313623  -2.0446467 -12.3670750
    2  -2.0446467-187.2812458  -0.8378178
    3 -12.3670750  -0.8378178-155.2120447
 Calculating analytic Hessian of the SCF energy

 Direct stationary perturbation theory relativistic correction:

 rels  =       3.985258902158
 relv  =     -15.364571369777
 rel2e =       4.230571434402
 E_rel =      -7.148741033217

 Hessian of the SCF Energy
            1           2           3           4           5           6
    1   0.6364703   0.0113782   0.0338135  -0.1961755   0.1203593  -0.0073775
    2   0.0113782   0.6107252   0.0068357   0.0602117  -0.1973366   0.0016401
    3   0.0338135   0.0068357   0.1722726  -0.0087247   0.0057820  -0.0589548
    4  -0.1961755   0.0602117  -0.0087247   0.5913596  -0.0340028   0.0328085
    5   0.1203593  -0.1973366   0.0057820  -0.0340028   0.5020790   0.0033105
    6  -0.0073775   0.0016401  -0.0589548   0.0328085   0.0033105   0.1166449
    7   0.0065598   0.0084276   0.0003548  -0.0517191  -0.0359411  -0.0025663
    8  -0.0109967  -0.0436174  -0.0012773  -0.0393797  -0.1416373  -0.0041548
    9  -0.0002003   0.0000320   0.0045617  -0.0022079  -0.0034289  -0.0225654
   10  -0.0377439   0.0619840  -0.0020441  -0.2836408  -0.0614546  -0.0171080
   11   0.0111625   0.0471566   0.0011865   0.0015957  -0.1006643  -0.0005163
   12  -0.0029375   0.0053378   0.0044966  -0.0165182  -0.0052382  -0.0557081
   13  -0.0019530  -0.0047495  -0.0004575  -0.0270482   0.0307726  -0.0016942
   14  -0.0011454   0.0014479  -0.0001296   0.0095738  -0.0097567   0.0006788
   15  -0.0004069  -0.0004166   0.0035802  -0.0020132   0.0020347   0.0024118
   16  -0.0005182   0.0121985   0.0000361  -0.0067521  -0.0307805  -0.0008512
   17   0.0109491  -0.0672553  -0.0001470  -0.0906638   0.0122918  -0.0069498
   18   0.0002859  -0.0000383  -0.0002342  -0.0022901  -0.0022867   0.0030802
   19  -0.0016984  -0.0013697  -0.0002837   0.0026899  -0.0011186  -0.0000756
   20  -0.0003820   0.0010952  -0.0000526   0.0029940  -0.0035556   0.0001407
   21  -0.0000798  -0.0000843  -0.0009300   0.0000122  -0.0001688   0.0037325
   22  -0.0057660  -0.0774728  -0.0019056  -0.0605952   0.0207618  -0.0046494
   23  -0.0332632   0.0125400  -0.0021513   0.0207574  -0.0068823   0.0012952
   24  -0.0012062  -0.0056295   0.0060548  -0.0041132   0.0015399  -0.0001405
   25  -0.0050126   0.0002752  -0.0007357  -0.0010086   0.0007326   0.0000178
   26  -0.0002108   0.0013557  -0.0000797   0.0005603   0.0003425   0.0000581
   27  -0.0007418  -0.0000154   0.0050343  -0.0000220   0.0000624  -0.0010956
   28  -0.1400623  -0.0417937  -0.0062539   0.0616860  -0.0068834   0.0044741
   29  -0.1010569  -0.2628783  -0.0090774   0.0523069  -0.0605746   0.0035931
   30  -0.0069922  -0.0051764  -0.0606220   0.0054638  -0.0019204   0.0072543
   31   0.0005157   0.0045394  -0.0000082  -0.0009987  -0.0013742  -0.0003997
   32   0.0262407  -0.0337198   0.0011913  -0.0051830  -0.0000758  -0.0005051
   33  -0.0000458  -0.0003773   0.0039005  -0.0005226  -0.0000890   0.0036842
   34  -0.2115159  -0.0246623  -0.0098916  -0.0266528   0.0067510  -0.0031946
   35  -0.0231737  -0.0804676  -0.0015371   0.0214956   0.0093909   0.0009162
   36  -0.0106901  -0.0019317  -0.0790618  -0.0016716   0.0013692   0.0034917
   37  -0.0241800  -0.0049599   0.0235793  -0.0002076  -0.0031144   0.0001654
   38  -0.0050754   0.0022781   0.0038741   0.0005036  -0.0014314   0.0016356
   39   0.0065776   0.0010594   0.0078029  -0.0029366  -0.0015000  -0.0012257
   40  -0.0016350   0.0001046   0.0023862   0.0001665   0.0000388   0.0013316
   41   0.0001358  -0.0023395   0.0004777   0.0005934  -0.0001473  -0.0001994
   42  -0.0028216  -0.0004469  -0.0009072   0.0011394   0.0008307  -0.0005975
   43   0.0007411  -0.0009078   0.0027772  -0.0003276  -0.0004372  -0.0001774
   44  -0.0009789   0.0057276   0.0006736  -0.0009748  -0.0005541  -0.0002146
   45   0.0023805   0.0004187  -0.0039743   0.0000352   0.0009597  -0.0000577
   46  -0.0002653  -0.0000998   0.0012095  -0.0001162  -0.0003515  -0.0000103
   47  -0.0000737   0.0002778   0.0001890  -0.0001249   0.0000836  -0.0001096
   48  -0.0002760  -0.0000421   0.0003245  -0.0000128  -0.0000032   0.0000171
   49   0.0006061   0.0002149   0.0000907  -0.0001296  -0.0003621  -0.0001224
   50   0.0002650  -0.0010270  -0.0000128   0.0001647   0.0000421   0.0001341
   51   0.0007968   0.0001469  -0.0014766  -0.0000518  -0.0001029   0.0002748
   52  -0.0000362   0.0001355  -0.0000371  -0.0000072  -0.0000765   0.0000023
   53   0.0001487  -0.0008278  -0.0000258   0.0001214   0.0000722   0.0000209
   54   0.0000013  -0.0000168   0.0001280  -0.0000020   0.0000144  -0.0000082
   55   0.0028030  -0.0006494  -0.0022583  -0.0003153  -0.0004422   0.0002824
   56  -0.0007253   0.0068746  -0.0001065  -0.0010530  -0.0005846  -0.0004327
   57  -0.0019195   0.0000284  -0.0043812  -0.0002534  -0.0006968   0.0000233
   58  -0.0001021   0.0000048  -0.0011973  -0.0001422  -0.0003471  -0.0000136
   59  -0.0000345   0.0001151  -0.0001907  -0.0000915   0.0000878   0.0000284
   60   0.0000955   0.0000168  -0.0000112  -0.0000150  -0.0000981  -0.0000155
   61  -0.0217600  -0.0036640  -0.0298737  -0.0000833  -0.0030192  -0.0007152
   62  -0.0041772   0.0035976  -0.0050893  -0.0000584  -0.0018766  -0.0005859
   63  -0.0098759  -0.0015578   0.0015463   0.0023830  -0.0005546  -0.0002627
   64   0.0007349   0.0008577  -0.0005784   0.0000187   0.0002930  -0.0001264
   65   0.0006568  -0.0037217  -0.0003283   0.0006549   0.0006857   0.0002203
   66   0.0016160   0.0002092   0.0008531  -0.0004924   0.0001844   0.0000162
            7           8           9          10          11          12
    1   0.0065598  -0.0109967  -0.0002003  -0.0377439   0.0111625  -0.0029375
    2   0.0084276  -0.0436174   0.0000320   0.0619840   0.0471566   0.0053378
    3   0.0003548  -0.0012773   0.0045617  -0.0020441   0.0011865   0.0044966
    4  -0.0517191  -0.0393797  -0.0022079  -0.2836408   0.0015957  -0.0165182
    5  -0.0359411  -0.1416373  -0.0034289  -0.0614546  -0.1006643  -0.0052382
    6  -0.0025663  -0.0041548  -0.0225654  -0.0171080  -0.0005163  -0.0557081
    7   0.0721713   0.0563387   0.0050186  -0.0127642  -0.0326032  -0.0015253
    8   0.0563387   0.2086599   0.0059888  -0.0104488  -0.0256089  -0.0010631
    9   0.0050186   0.0059888   0.0112469  -0.0014500  -0.0028257   0.0031867
   10  -0.0127642  -0.0104488  -0.0014500   0.5585143   0.0398602   0.0333951
   11  -0.0326032  -0.0256089  -0.0028257   0.0398602   0.5590792   0.0088614
   12  -0.0015253  -0.0010631   0.0031867   0.0333951   0.0088614   0.1060982
   13  -0.0074703   0.0017965  -0.0004956  -0.0915162   0.0629665  -0.0038732
   14  -0.0057802   0.0032528  -0.0004011   0.0627626  -0.1136940   0.0035090
   15  -0.0005610   0.0001765  -0.0008556  -0.0040078   0.0036704  -0.0204960
   16  -0.0031544  -0.0002769  -0.0005275  -0.1164462  -0.0926833  -0.0061491
   17   0.0037714   0.0033952   0.0004018  -0.0292121  -0.2769050  -0.0051889
   18  -0.0004386  -0.0000163   0.0036804  -0.0047685  -0.0095370  -0.0541426
   19  -0.0009185  -0.0008314  -0.0000936  -0.0295980  -0.0058032  -0.0024437
   20  -0.0014262  -0.0005951  -0.0001197  -0.0289801  -0.0060859  -0.0022458
   21  -0.0001035  -0.0000788   0.0000889  -0.0027703  -0.0005729   0.0026433
   22   0.0005097  -0.0013442   0.0002068   0.0562146   0.0469722   0.0043791
   23  -0.0011478  -0.0022838  -0.0001190  -0.0040018  -0.0490399  -0.0009707
   24   0.0000812  -0.0000906  -0.0008821   0.0037008   0.0026124   0.0057774
   25   0.0000841  -0.0000405   0.0000103  -0.0021416   0.0020194  -0.0005024
   26   0.0000056   0.0000848   0.0000040   0.0029116  -0.0008011   0.0001418
   27   0.0000144  -0.0000257  -0.0000555  -0.0004876   0.0000941   0.0050692
   28  -0.0020220   0.0049412  -0.0004570  -0.0424558  -0.0366552  -0.0034561
   29   0.0014430   0.0028834  -0.0000514  -0.0354241  -0.0307814  -0.0031129
   30  -0.0004192   0.0004326   0.0037466  -0.0039730  -0.0032522  -0.0017904
   31   0.0002994   0.0002613   0.0000365   0.0011768   0.0013274   0.0001680
   32   0.0004781  -0.0020191  -0.0000018   0.0005919   0.0003211   0.0000258
   33   0.0000318   0.0000057   0.0001259   0.0002231   0.0001581  -0.0005724
   34  -0.0022218  -0.0026542   0.0000519   0.0006102   0.0024361  -0.0006163
   35   0.0036599  -0.0021367   0.0008636   0.0018143  -0.0029225   0.0001409
   36   0.0000827  -0.0004334  -0.0023481  -0.0002350  -0.0002228   0.0055561
   37  -0.0000237   0.0012940   0.0009034  -0.0003881  -0.0000598  -0.0008707
   38   0.0016879  -0.0003354  -0.0006549  -0.0002097  -0.0001610  -0.0001720
   39  -0.0000651   0.0008340  -0.0001812  -0.0001610   0.0001224  -0.0002661
   40  -0.0000777  -0.0002434   0.0000011   0.0004469  -0.0000989  -0.0001240
   41  -0.0000196   0.0002522  -0.0001243  -0.0000999  -0.0001596   0.0000454
   42  -0.0001895  -0.0001156   0.0003213  -0.0001211  -0.0000890  -0.0000653
   43   0.0003916   0.0000468  -0.0002523   0.0000320  -0.0000859  -0.0001182
   44  -0.0000020   0.0000202   0.0000295   0.0000008   0.0001997   0.0000447
   45  -0.0001054  -0.0004299  -0.0002069   0.0000060   0.0001094   0.0002383
   46   0.0000365   0.0001466   0.0000302  -0.0000083  -0.0000249  -0.0000560
   47   0.0000053  -0.0001118   0.0000406   0.0000032   0.0000115  -0.0000456
   48   0.0000160   0.0000020   0.0000081   0.0000109  -0.0000035  -0.0000385
   49  -0.0001740   0.0001955   0.0000085   0.0000493   0.0000974   0.0000217
   50  -0.0002549   0.0001947  -0.0000943  -0.0000180  -0.0000105  -0.0000186
   51   0.0000327   0.0000327   0.0002465  -0.0000182   0.0000038  -0.0000035
   52  -0.0000053   0.0000251  -0.0000018   0.0000247  -0.0000370   0.0000001
   53   0.0000145  -0.0000350  -0.0000005   0.0000039  -0.0000345  -0.0000207
   54  -0.0000019  -0.0000059   0.0000116  -0.0000029   0.0000041   0.0000167
   55   0.0004626  -0.0000367   0.0003475  -0.0000853  -0.0000654  -0.0000055
   56   0.0000110   0.0000091   0.0001961  -0.0000306   0.0002116   0.0002304
   57   0.0001830   0.0003462  -0.0001923  -0.0000007  -0.0000449   0.0002375
   58   0.0000495   0.0001492  -0.0000238   0.0000141  -0.0000523   0.0000687
   59   0.0000120  -0.0001081   0.0000002  -0.0000015   0.0000029   0.0000366
   60  -0.0000114   0.0000312  -0.0000051   0.0000077  -0.0000263  -0.0000073
   61   0.0000142   0.0011862  -0.0008568  -0.0002006  -0.0003403   0.0011005
   62   0.0015104  -0.0000444   0.0003423  -0.0001135  -0.0000167  -0.0002621
   63   0.0002032  -0.0001816   0.0000935  -0.0001136   0.0000718  -0.0001590
   64  -0.0000269  -0.0001287  -0.0000474  -0.0000978   0.0000742   0.0000619
   65  -0.0001909  -0.0002186  -0.0000770   0.0000606  -0.0000949  -0.0000366
   66  -0.0000304   0.0000235  -0.0000258  -0.0000788   0.0002015  -0.0000728
           13          14          15          16          17          18
    1  -0.0019530  -0.0011454  -0.0004069  -0.0005182   0.0109491   0.0002859
    2  -0.0047495   0.0014479  -0.0004166   0.0121985  -0.0672553  -0.0000383
    3  -0.0004575  -0.0001296   0.0035802   0.0000361  -0.0001470  -0.0002342
    4  -0.0270482   0.0095738  -0.0020132  -0.0067521  -0.0906638  -0.0022901
    5   0.0307726  -0.0097567   0.0020347  -0.0307805   0.0122918  -0.0022867
    6  -0.0016942   0.0006788   0.0024118  -0.0008512  -0.0069498   0.0030802
    7  -0.0074703  -0.0057802  -0.0005610  -0.0031544   0.0037714  -0.0004386
    8   0.0017965   0.0032528   0.0001765  -0.0002769   0.0033952  -0.0000163
    9  -0.0004956  -0.0004011  -0.0008556  -0.0005275   0.0004018   0.0036804
   10  -0.0915162   0.0627626  -0.0040078  -0.1164462  -0.0292121  -0.0047685
   11   0.0629665  -0.1136940   0.0036704  -0.0926833  -0.2769050  -0.0095370
   12  -0.0038732   0.0035090  -0.0204960  -0.0061491  -0.0051889  -0.0541426
   13   0.1305309  -0.0912426   0.0070371  -0.0040160   0.0061667  -0.0004409
   14  -0.0912426   0.1614184  -0.0047787   0.0286343  -0.0334741   0.0015238
   15   0.0070371  -0.0047787   0.0102992  -0.0000032  -0.0000996   0.0026139
   16  -0.0040160   0.0286343  -0.0000032   0.5166667  -0.0351857   0.0291899
   17   0.0061667  -0.0334741  -0.0000996  -0.0351857   0.6240472   0.0046829
   18  -0.0004409   0.0015238   0.0026139   0.0291899   0.0046829   0.1131235
   19   0.0020230   0.0001027   0.0002386  -0.1557945  -0.0257011  -0.0101002
   20  -0.0067080  -0.0056632  -0.0005710  -0.0218399  -0.0443620  -0.0015964
   21   0.0001394  -0.0000233  -0.0008958  -0.0100979  -0.0019778  -0.0229149
   22   0.0008345  -0.0055629  -0.0002939  -0.1885283   0.0723998  -0.0085229
   23  -0.0013701  -0.0020662  -0.0002037   0.1385397  -0.2516370   0.0069615
   24  -0.0002000  -0.0005090   0.0037111  -0.0077134   0.0022097  -0.0566869
   25  -0.0001037   0.0014296  -0.0000069   0.0083829   0.0206384   0.0007128
   26   0.0000501  -0.0007033  -0.0000168  -0.0089228  -0.0173899  -0.0009593
   27  -0.0000270   0.0000932   0.0003005   0.0003198   0.0012192   0.0029001
   28   0.0001413   0.0000556   0.0000405  -0.0491051   0.0715187  -0.0032428
   29  -0.0001238   0.0005417   0.0000394   0.0113418   0.0503855   0.0013589
   30  -0.0000065   0.0000764  -0.0006496  -0.0038301   0.0063862   0.0053027
   31  -0.0007765   0.0011240  -0.0000218  -0.0008144  -0.0049716  -0.0004476
   32   0.0010765  -0.0011798   0.0000820  -0.0013901   0.0016870  -0.0001314
   33  -0.0000172   0.0000671  -0.0002602  -0.0003623  -0.0005085   0.0041758
   34  -0.0000213  -0.0004337   0.0000185  -0.0007963  -0.0000554   0.0000901
   35   0.0014512  -0.0002518   0.0000809   0.0002717  -0.0012228   0.0000505
   36   0.0001617  -0.0001259   0.0002412  -0.0001873  -0.0000313  -0.0010316
   37  -0.0002111   0.0000974  -0.0000939   0.0002947   0.0000722   0.0002646
   38   0.0000282   0.0000101  -0.0000672   0.0000242   0.0002197   0.0000200
   39  -0.0007676   0.0004417  -0.0000220   0.0003503   0.0002329   0.0002021
   40   0.0000462   0.0000133   0.0000253   0.0000144  -0.0000068  -0.0001335
   41   0.0000371   0.0000185   0.0000068  -0.0000043   0.0001145  -0.0000355
   42   0.0002764  -0.0001654  -0.0000145  -0.0000727  -0.0000616   0.0000446
   43   0.0000039   0.0000412   0.0000348   0.0000511   0.0000154   0.0000113
   44  -0.0001275   0.0000343  -0.0000263  -0.0000087   0.0000217  -0.0000489
   45   0.0000842  -0.0000730   0.0000220  -0.0000222  -0.0000562  -0.0000878
   46  -0.0000479   0.0000372  -0.0000092   0.0000390   0.0000264   0.0000201
   47  -0.0000017  -0.0000011   0.0000104   0.0000091  -0.0000175   0.0000166
   48   0.0000061  -0.0000009   0.0000025  -0.0000176  -0.0000046   0.0000037
   49  -0.0001217   0.0000511  -0.0000069   0.0001053   0.0000452   0.0000021
   50   0.0000385   0.0000274  -0.0000070   0.0000371  -0.0000298  -0.0000049
   51  -0.0000279   0.0000200  -0.0000307   0.0000213   0.0000135   0.0000338
   52  -0.0000275   0.0000265  -0.0000013   0.0000440   0.0000178   0.0000079
   53   0.0000105  -0.0000153   0.0000052   0.0000047   0.0000154   0.0000081
   54   0.0000047  -0.0000032  -0.0000036   0.0000015  -0.0000026  -0.0000219
   55   0.0000070   0.0000388  -0.0000277   0.0000626   0.0000053   0.0000081
   56  -0.0001876   0.0000373  -0.0000132  -0.0000155   0.0000483   0.0000112
   57   0.0000219  -0.0000063   0.0000169  -0.0000590   0.0000090  -0.0000954
   58  -0.0000586   0.0000475   0.0000008   0.0000522   0.0000359  -0.0000157
   59   0.0000062  -0.0000013  -0.0000064   0.0000113  -0.0000109  -0.0000114
   60  -0.0000291   0.0000202   0.0000013   0.0000455   0.0000192   0.0000057
   61  -0.0002476   0.0001609   0.0000547   0.0002801   0.0001632  -0.0001535
   62   0.0000154   0.0000962   0.0000974   0.0000312   0.0001133   0.0000364
   63   0.0002648  -0.0001522   0.0000263   0.0000199  -0.0000901   0.0000872
   64   0.0000327  -0.0000316   0.0000032  -0.0000647  -0.0000326  -0.0000369
   65   0.0000945  -0.0000781   0.0000029   0.0000022  -0.0000360  -0.0000039
   66   0.0000400  -0.0000615   0.0000011  -0.0000878  -0.0000615  -0.0000370
           19          20          21          22          23          24
    1  -0.0016984  -0.0003820  -0.0000798  -0.0057660  -0.0332632  -0.0012062
    2  -0.0013697   0.0010952  -0.0000843  -0.0774728   0.0125400  -0.0056295
    3  -0.0002837  -0.0000526  -0.0009300  -0.0019056  -0.0021513   0.0060548
    4   0.0026899   0.0029940   0.0000122  -0.0605952   0.0207574  -0.0041132
    5  -0.0011186  -0.0035556  -0.0001688   0.0207618  -0.0068823   0.0015399
    6  -0.0000756   0.0001407   0.0037325  -0.0046494   0.0012952  -0.0001405
    7  -0.0009185  -0.0014262  -0.0001035   0.0005097  -0.0011478   0.0000812
    8  -0.0008314  -0.0005951  -0.0000788  -0.0013442  -0.0022838  -0.0000906
    9  -0.0000936  -0.0001197   0.0000889   0.0002068  -0.0001190  -0.0008821
   10  -0.0295980  -0.0289801  -0.0027703   0.0562146  -0.0040018   0.0037008
   11  -0.0058032  -0.0060859  -0.0005729   0.0469722  -0.0490399   0.0026124
   12  -0.0024437  -0.0022458   0.0026433   0.0043791  -0.0009707   0.0057774
   13   0.0020230  -0.0067080   0.0001394   0.0008345  -0.0013701  -0.0002000
   14   0.0001027  -0.0056632  -0.0000233  -0.0055629  -0.0020662  -0.0005090
   15   0.0002386  -0.0005710  -0.0008958  -0.0002939  -0.0002037   0.0037111
   16  -0.1557945  -0.0218399  -0.0100979  -0.1885283   0.1385397  -0.0077134
   17  -0.0257011  -0.0443620  -0.0019778   0.0723998  -0.2516370   0.0022097
   18  -0.0101002  -0.0015964  -0.0229149  -0.0085229   0.0069615  -0.0566869
   19   0.2262701   0.0367762   0.0161633  -0.0453954  -0.0055679  -0.0037310
   20   0.0367762   0.0529119   0.0029938   0.0175281   0.0069410   0.0013142
   21   0.0161633   0.0029938   0.0124011  -0.0034076  -0.0003350   0.0041859
   22  -0.0453954   0.0175281  -0.0034076   0.6745164   0.0299897   0.0409223
   23  -0.0055679   0.0069410  -0.0003350   0.0299897   0.7433266   0.0119497
   24  -0.0037310   0.0013142   0.0041859   0.0409223   0.0119497   0.1219653
   25   0.0005150   0.0011407   0.0002598  -0.0870383  -0.0935322  -0.0053506
   26  -0.0009245   0.0014296   0.0000029  -0.0931183  -0.3141576  -0.0110437
   27   0.0002357   0.0001314  -0.0027566  -0.0054387  -0.0111886  -0.0337321
   28   0.0039936   0.0004736   0.0000192  -0.3162518  -0.0857668  -0.0200649
   29   0.0039069  -0.0021827   0.0002055  -0.0210588  -0.1238546  -0.0027421
   30   0.0000579  -0.0000766   0.0045354  -0.0183006  -0.0075269  -0.0599993
   31  -0.0016182   0.0005387  -0.0001214  -0.0297367   0.0361595  -0.0018710
   32   0.0007143  -0.0000563   0.0000536   0.0115995  -0.0081733   0.0005896
   33  -0.0001318   0.0000409   0.0000823  -0.0024635   0.0025005   0.0043527
   34   0.0008644   0.0001737   0.0000804   0.0017982  -0.0000528  -0.0004863
   35   0.0000251   0.0001758   0.0000158  -0.0008633  -0.0048299  -0.0004030
   36   0.0000609   0.0000117  -0.0001534  -0.0001394   0.0003437   0.0055311
   37  -0.0003771  -0.0000856  -0.0000300  -0.0004472  -0.0003798  -0.0008519
   38  -0.0000493   0.0000024   0.0000126   0.0000349  -0.0001481  -0.0002503
   39  -0.0006403  -0.0001411  -0.0000865  -0.0004096  -0.0010629  -0.0003885
   40  -0.0000641  -0.0000152   0.0000009   0.0002911   0.0002502  -0.0000405
   41  -0.0000151  -0.0000039  -0.0000073   0.0002404  -0.0000488   0.0000274
   42   0.0002611   0.0000532   0.0000295  -0.0000068   0.0003769  -0.0000031
   43  -0.0000829  -0.0000144  -0.0000044   0.0000262  -0.0000584  -0.0000895
   44  -0.0000020  -0.0000074  -0.0000056  -0.0000104   0.0003035   0.0000912
   45   0.0002121   0.0000483   0.0000232   0.0000340   0.0000817   0.0002559
   46  -0.0000746  -0.0000155  -0.0000051  -0.0000212  -0.0000607  -0.0000732
   47  -0.0000120  -0.0000064  -0.0000020  -0.0000091  -0.0000168   0.0000001
   48  -0.0000021  -0.0000007  -0.0000002   0.0000116   0.0000136  -0.0000280
   49  -0.0000556  -0.0000114  -0.0000009   0.0000305  -0.0002142   0.0000009
   50  -0.0000325  -0.0000033   0.0000026   0.0000137  -0.0000637   0.0000184
   51  -0.0000308  -0.0000071  -0.0000044  -0.0000156  -0.0000462   0.0000142
   52  -0.0000460  -0.0000108  -0.0000038  -0.0000024   0.0000084  -0.0000019
   53  -0.0000045  -0.0000055  -0.0000031   0.0000034  -0.0000527   0.0000110
   54   0.0000059   0.0000015   0.0000009   0.0000001  -0.0000007   0.0000074
   55  -0.0000607  -0.0000094  -0.0000096  -0.0000712  -0.0001051   0.0000806
   56   0.0000152   0.0000102   0.0000126   0.0000308   0.0003159  -0.0002676
   57  -0.0000824  -0.0000187   0.0000054   0.0000267   0.0000315   0.0002105
   58  -0.0000954  -0.0000211  -0.0000066  -0.0000132  -0.0000438   0.0000745
   59  -0.0000146  -0.0000074   0.0000011  -0.0000104  -0.0000246  -0.0000024
   60  -0.0000425  -0.0000102  -0.0000040  -0.0000140  -0.0000206  -0.0000031
   61  -0.0005573  -0.0001280  -0.0000457  -0.0002996  -0.0001898   0.0009030
   62  -0.0001027  -0.0000188  -0.0000342  -0.0000269   0.0001012   0.0004620
   63   0.0003067   0.0000759  -0.0000005   0.0000071   0.0001986  -0.0001460
   64   0.0000808   0.0000221   0.0000112  -0.0000574   0.0000484   0.0000311
   65   0.0000089  -0.0000127  -0.0000072  -0.0000939  -0.0002465   0.0001114
   66   0.0001158   0.0000284   0.0000179  -0.0000269  -0.0001284  -0.0000565
           25          26          27          28          29          30
    1  -0.0050126  -0.0002108  -0.0007418  -0.1400623  -0.1010569  -0.0069922
    2   0.0002752   0.0013557  -0.0000154  -0.0417937  -0.2628783  -0.0051764
    3  -0.0007357  -0.0000797   0.0050343  -0.0062539  -0.0090774  -0.0606220
    4  -0.0010086   0.0005603  -0.0000220   0.0616860   0.0523069   0.0054638
    5   0.0007326   0.0003425   0.0000624  -0.0068834  -0.0605746  -0.0019204
    6   0.0000178   0.0000581  -0.0010956   0.0044741   0.0035931   0.0072543
    7   0.0000841   0.0000056   0.0000144  -0.0020220   0.0014430  -0.0004192
    8  -0.0000405   0.0000848  -0.0000257   0.0049412   0.0028834   0.0004326
    9   0.0000103   0.0000040  -0.0000555  -0.0004570  -0.0000514   0.0037466
   10  -0.0021416   0.0029116  -0.0004876  -0.0424558  -0.0354241  -0.0039730
   11   0.0020194  -0.0008011   0.0000941  -0.0366552  -0.0307814  -0.0032522
   12  -0.0005024   0.0001418   0.0050692  -0.0034561  -0.0031129  -0.0017904
   13  -0.0001037   0.0000501  -0.0000270   0.0001413  -0.0001238  -0.0000065
   14   0.0014296  -0.0007033   0.0000932   0.0000556   0.0005417   0.0000764
   15  -0.0000069  -0.0000168   0.0003005   0.0000405   0.0000394  -0.0006496
   16   0.0083829  -0.0089228   0.0003198  -0.0491051   0.0113418  -0.0038301
   17   0.0206384  -0.0173899   0.0012192   0.0715187   0.0503855   0.0063862
   18   0.0007128  -0.0009593   0.0029001  -0.0032428   0.0013589   0.0053027
   19   0.0005150  -0.0009245   0.0002357   0.0039936   0.0039069   0.0000579
   20   0.0011407   0.0014296   0.0001314   0.0004736  -0.0021827  -0.0000766
   21   0.0002598   0.0000029  -0.0027566   0.0000192   0.0002055   0.0045354
   22  -0.0870383  -0.0931183  -0.0054387  -0.3162518  -0.0210588  -0.0183006
   23  -0.0935322  -0.3141576  -0.0111886  -0.0857668  -0.1238546  -0.0075269
   24  -0.0053506  -0.0110437  -0.0337321  -0.0200649  -0.0027421  -0.0599993
   25   0.0923273   0.0974212   0.0065357  -0.0063889  -0.0282887  -0.0011037
   26   0.0974212   0.3301513   0.0117847   0.0009742  -0.0014041  -0.0000410
   27   0.0065357   0.0117847   0.0239377  -0.0006758  -0.0020952   0.0027040
   28  -0.0063889   0.0009742  -0.0006758   0.5940436   0.0676865   0.0342360
   29  -0.0282887  -0.0014041  -0.0020952   0.0676865   0.5411181   0.0103547
   30  -0.0011037  -0.0000410   0.0027040   0.0342360   0.0103547   0.1200040
   31   0.0006387   0.0011878   0.0002886  -0.0853068   0.0566052  -0.0033421
   32  -0.0005785   0.0009791   0.0000452   0.0559090  -0.1096374   0.0029206
   33   0.0002109   0.0001403  -0.0025563  -0.0029276   0.0026759  -0.0227277
   34   0.0001642   0.0001511   0.0000461  -0.0140248  -0.0151369  -0.0024325
   35  -0.0011970   0.0000995  -0.0000801  -0.0305703  -0.0028165  -0.0020579
   36   0.0000789   0.0000163   0.0002100  -0.0011038  -0.0019154   0.0040216
   37  -0.0001710  -0.0000316  -0.0000950  -0.0013836   0.0031932   0.0005091
   38  -0.0000454   0.0000129   0.0000507  -0.0003281  -0.0003934  -0.0011552
   39  -0.0003250  -0.0000569   0.0001194  -0.0033238   0.0005026  -0.0011589
   40   0.0000569   0.0000005   0.0000068   0.0003702   0.0001656   0.0010955
   41  -0.0000197   0.0000007  -0.0000133  -0.0004684  -0.0002323   0.0005179
   42   0.0001245   0.0000179  -0.0000973   0.0012799  -0.0004888  -0.0005390
   43  -0.0000343  -0.0000058  -0.0000032  -0.0007761   0.0003353  -0.0001445
   44   0.0000728  -0.0000130   0.0000235   0.0009069  -0.0001087  -0.0000806
   45   0.0000541   0.0000279  -0.0000053   0.0004335  -0.0008333  -0.0000226
   46  -0.0000257  -0.0000053  -0.0000003  -0.0002628   0.0002453  -0.0000421
   47  -0.0000010   0.0000025  -0.0000074   0.0000073   0.0001991   0.0001144
   48   0.0000013  -0.0000031   0.0000024  -0.0000083  -0.0000020   0.0000089
   49  -0.0000503   0.0000162   0.0000040  -0.0002272   0.0003783  -0.0000960
   50  -0.0000249   0.0000044  -0.0000064  -0.0002492   0.0000768  -0.0000961
   51  -0.0000140  -0.0000069  -0.0000197  -0.0001339   0.0000926   0.0002172
   52  -0.0000007   0.0000007  -0.0000004   0.0000104   0.0000633   0.0000048
   53  -0.0000125  -0.0000008  -0.0000015  -0.0001482   0.0000703  -0.0000147
   54   0.0000014   0.0000002  -0.0000037  -0.0000045  -0.0000082  -0.0000005
   55  -0.0000492  -0.0000202  -0.0000265  -0.0008797   0.0004154   0.0001478
   56   0.0000981  -0.0000136   0.0000019   0.0009977  -0.0002036   0.0004483
   57  -0.0000150  -0.0000176  -0.0000060  -0.0004148   0.0005030   0.0000804
   58  -0.0000229  -0.0000053  -0.0000043  -0.0002661   0.0002387  -0.0000001
   59  -0.0000054   0.0000038   0.0000043  -0.0000276   0.0001978  -0.0000356
   60  -0.0000077   0.0000023   0.0000009  -0.0000545   0.0001085  -0.0000184
   61  -0.0001409  -0.0000317   0.0000715  -0.0012513   0.0031703  -0.0007840
   62  -0.0000303   0.0000181  -0.0000526   0.0001810  -0.0008193   0.0004895
   63   0.0000738   0.0000288   0.0000574   0.0020864   0.0011878  -0.0003164
   64   0.0000196  -0.0000028  -0.0000000   0.0004190  -0.0004044  -0.0000458
   65  -0.0000520  -0.0000014  -0.0000244  -0.0007598   0.0004115  -0.0003099
   66  -0.0000199  -0.0000001  -0.0000077  -0.0004417  -0.0002882  -0.0000311
           31          32          33          34          35          36
    1   0.0005157   0.0262407  -0.0000458  -0.2115159  -0.0231737  -0.0106901
    2   0.0045394  -0.0337198  -0.0003773  -0.0246623  -0.0804676  -0.0019317
    3  -0.0000082   0.0011913   0.0039005  -0.0098916  -0.0015371  -0.0790618
    4  -0.0009987  -0.0051830  -0.0005226  -0.0266528   0.0214956  -0.0016716
    5  -0.0013742  -0.0000758  -0.0000890   0.0067510   0.0093909   0.0013692
    6  -0.0003997  -0.0005051   0.0036842  -0.0031946   0.0009162   0.0034917
    7   0.0002994   0.0004781   0.0000318  -0.0022218   0.0036599   0.0000827
    8   0.0002613  -0.0020191   0.0000057  -0.0026542  -0.0021367  -0.0004334
    9   0.0000365  -0.0000018   0.0001259   0.0000519   0.0008636  -0.0023481
   10   0.0011768   0.0005919   0.0002231   0.0006102   0.0018143  -0.0002350
   11   0.0013274   0.0003211   0.0001581   0.0024361  -0.0029225  -0.0002228
   12   0.0001680   0.0000258  -0.0005724  -0.0006163   0.0001409   0.0055561
   13  -0.0007765   0.0010765  -0.0000172  -0.0000213   0.0014512   0.0001617
   14   0.0011240  -0.0011798   0.0000671  -0.0004337  -0.0002518  -0.0001259
   15  -0.0000218   0.0000820  -0.0002602   0.0000185   0.0000809   0.0002412
   16  -0.0008144  -0.0013901  -0.0003623  -0.0007963   0.0002717  -0.0001873
   17  -0.0049716   0.0016870  -0.0005085  -0.0000554  -0.0012228  -0.0000313
   18  -0.0004476  -0.0001314   0.0041758   0.0000901   0.0000505  -0.0010316
   19  -0.0016182   0.0007143  -0.0001318   0.0008644   0.0000251   0.0000609
   20   0.0005387  -0.0000563   0.0000409   0.0001737   0.0001758   0.0000117
   21  -0.0001214   0.0000536   0.0000823   0.0000804   0.0000158  -0.0001534
   22  -0.0297367   0.0115995  -0.0024635   0.0017982  -0.0008633  -0.0001394
   23   0.0361595  -0.0081733   0.0025005  -0.0000528  -0.0048299   0.0003437
   24  -0.0018710   0.0005896   0.0043527  -0.0004863  -0.0004030   0.0055311
   25   0.0006387  -0.0005785   0.0002109   0.0001642  -0.0011970   0.0000789
   26   0.0011878   0.0009791   0.0001403   0.0001511   0.0000995   0.0000163
   27   0.0002886   0.0000452  -0.0025563   0.0000461  -0.0000801   0.0002100
   28  -0.0853068   0.0559090  -0.0029276  -0.0140248  -0.0305703  -0.0011038
   29   0.0566052  -0.1096374   0.0026759  -0.0151369  -0.0028165  -0.0019154
   30  -0.0033421   0.0029206  -0.0227277  -0.0024325  -0.0020579   0.0040216
   31   0.1162409  -0.0904613   0.0056150  -0.0019143  -0.0033444  -0.0000153
   32  -0.0904613   0.1555284  -0.0041854   0.0026827  -0.0020191   0.0005110
   33   0.0056150  -0.0041854   0.0118941   0.0003352  -0.0007149  -0.0022263
   34  -0.0019143   0.0026827   0.0003352   0.6286904   0.0774799   0.0034716
   35  -0.0033444  -0.0020191  -0.0007149   0.0774799   0.1912480  -0.0075379
   36  -0.0000153   0.0005110  -0.0022263   0.0034716  -0.0075379   0.6234692
   37   0.0008818  -0.0007252   0.0005517  -0.1832500  -0.0210255   0.0614575
   38  -0.0010362  -0.0009607   0.0007083  -0.0218793  -0.0685547   0.0127099
   39   0.0000519  -0.0008913  -0.0001741   0.1231580   0.0231542  -0.2189041
   40  -0.0000894   0.0000742  -0.0000026   0.0058425   0.0001456   0.0062974
   41  -0.0001192   0.0003461   0.0000899   0.0005664   0.0040561   0.0016965
   42  -0.0001826   0.0000106   0.0003208  -0.0176122  -0.0022871  -0.0389591
   43   0.0002931  -0.0000010  -0.0001949  -0.0324316  -0.0079525   0.0666297
   44   0.0001187   0.0000222  -0.0000487  -0.0071392   0.0075272   0.0104974
   45  -0.0002474   0.0003459  -0.0001615   0.0195008   0.0027483   0.0413202
   46   0.0000671  -0.0000860   0.0000390  -0.0045786  -0.0016408  -0.0018966
   47   0.0000553  -0.0001414  -0.0000312  -0.0016378   0.0052368  -0.0002363
   48   0.0000186  -0.0000020   0.0000079  -0.0013338  -0.0001429   0.0012201
   49  -0.0001097  -0.0002902  -0.0000101  -0.0005083   0.0006908   0.0076807
   50   0.0001214   0.0001743   0.0000706   0.0006944  -0.0054639   0.0023940
   51   0.0001054   0.0000622   0.0002038   0.0071036   0.0022269  -0.0683667
   52  -0.0000010  -0.0000172  -0.0000016   0.0005965   0.0002432   0.0001250
   53   0.0000043  -0.0000465  -0.0000013   0.0002308  -0.0008662   0.0000443
   54  -0.0000013   0.0000020   0.0000106   0.0000740   0.0000132  -0.0012868
   55   0.0004805   0.0002355   0.0003432  -0.0149413  -0.0023413  -0.0810498
   56   0.0000588   0.0000818  -0.0000834  -0.0030623   0.0072007  -0.0136155
   57   0.0002583  -0.0003148  -0.0001668  -0.0330815  -0.0057135   0.0209809
   58   0.0000816  -0.0000915  -0.0000198  -0.0047843  -0.0019352   0.0001659
   59   0.0000535  -0.0001404   0.0000005  -0.0019144   0.0065865   0.0000928
   60  -0.0000009  -0.0000432  -0.0000031   0.0001267   0.0001211   0.0019776
   61   0.0007925  -0.0009368  -0.0005990  -0.1502385  -0.0143868  -0.0368151
   62  -0.0011705  -0.0009313  -0.0005606  -0.0132939  -0.0635923  -0.0022106
   63   0.0000727   0.0002615   0.0000793  -0.1023427  -0.0130248  -0.2764519
   64  -0.0001037   0.0001576  -0.0000510   0.0093175   0.0011464  -0.0124191
   65   0.0003220  -0.0000397   0.0001425   0.0007665   0.0036265  -0.0014320
   66   0.0000446  -0.0000261   0.0000104   0.0169293   0.0031655  -0.0192179
           37          38          39          40          41          42
    1  -0.0241800  -0.0050754   0.0065776  -0.0016350   0.0001358  -0.0028216
    2  -0.0049599   0.0022781   0.0010594   0.0001046  -0.0023395  -0.0004469
    3   0.0235793   0.0038741   0.0078029   0.0023862   0.0004777  -0.0009072
    4  -0.0002076   0.0005036  -0.0029366   0.0001665   0.0005934   0.0011394
    5  -0.0031144  -0.0014314  -0.0015000   0.0000388  -0.0001473   0.0008307
    6   0.0001654   0.0016356  -0.0012257   0.0013316  -0.0001994  -0.0005975
    7  -0.0000237   0.0016879  -0.0000651  -0.0000777  -0.0000196  -0.0001895
    8   0.0012940  -0.0003354   0.0008340  -0.0002434   0.0002522  -0.0001156
    9   0.0009034  -0.0006549  -0.0001812   0.0000011  -0.0001243   0.0003213
   10  -0.0003881  -0.0002097  -0.0001610   0.0004469  -0.0000999  -0.0001211
   11  -0.0000598  -0.0001610   0.0001224  -0.0000989  -0.0001596  -0.0000890
   12  -0.0008707  -0.0001720  -0.0002661  -0.0001240   0.0000454  -0.0000653
   13  -0.0002111   0.0000282  -0.0007676   0.0000462   0.0000371   0.0002764
   14   0.0000974   0.0000101   0.0004417   0.0000133   0.0000185  -0.0001654
   15  -0.0000939  -0.0000672  -0.0000220   0.0000253   0.0000068  -0.0000145
   16   0.0002947   0.0000242   0.0003503   0.0000144  -0.0000043  -0.0000727
   17   0.0000722   0.0002197   0.0002329  -0.0000068   0.0001145  -0.0000616
   18   0.0002646   0.0000200   0.0002021  -0.0001335  -0.0000355   0.0000446
   19  -0.0003771  -0.0000493  -0.0006403  -0.0000641  -0.0000151   0.0002611
   20  -0.0000856   0.0000024  -0.0001411  -0.0000152  -0.0000039   0.0000532
   21  -0.0000300   0.0000126  -0.0000865   0.0000009  -0.0000073   0.0000295
   22  -0.0004472   0.0000349  -0.0004096   0.0002911   0.0002404  -0.0000068
   23  -0.0003798  -0.0001481  -0.0010629   0.0002502  -0.0000488   0.0003769
   24  -0.0008519  -0.0002503  -0.0003885  -0.0000405   0.0000274  -0.0000031
   25  -0.0001710  -0.0000454  -0.0003250   0.0000569  -0.0000197   0.0001245
   26  -0.0000316   0.0000129  -0.0000569   0.0000005   0.0000007   0.0000179
   27  -0.0000950   0.0000507   0.0001194   0.0000068  -0.0000133  -0.0000973
   28  -0.0013836  -0.0003281  -0.0033238   0.0003702  -0.0004684   0.0012799
   29   0.0031932  -0.0003934   0.0005026   0.0001656  -0.0002323  -0.0004888
   30   0.0005091  -0.0011552  -0.0011589   0.0010955   0.0005179  -0.0005390
   31   0.0008818  -0.0010362   0.0000519  -0.0000894  -0.0001192  -0.0001826
   32  -0.0007252  -0.0009607  -0.0008913   0.0000742   0.0003461   0.0000106
   33   0.0005517   0.0007083  -0.0001741  -0.0000026   0.0000899   0.0003208
   34  -0.1832500  -0.0218793   0.1231580   0.0058425   0.0005664  -0.0176122
   35  -0.0210255  -0.0685547   0.0231542   0.0001456   0.0040561  -0.0022871
   36   0.0614575   0.0127099  -0.2189041   0.0062974   0.0016965  -0.0389591
   37   0.6057107   0.0808325  -0.0463727  -0.0563201  -0.0055862  -0.0384379
   38   0.0808325   0.1401830  -0.0133671  -0.0056612  -0.0238327  -0.0049192
   39  -0.0463727  -0.0133671   0.5076482  -0.0392826  -0.0051110  -0.1305534
   40  -0.0563201  -0.0056612  -0.0392826   0.0690607   0.0091751   0.0654342
   41  -0.0055862  -0.0238327  -0.0051110   0.0091751   0.0130513   0.0082728
   42  -0.0384379  -0.0049192  -0.1305534   0.0654342   0.0082728   0.1928099
   43  -0.3138577  -0.0401403  -0.0371228  -0.0143744  -0.0028694  -0.0125362
   44  -0.0416772  -0.0712503  -0.0056429  -0.0024305   0.0039004  -0.0016489
   45   0.0282210   0.0050032  -0.1101950  -0.0385351  -0.0059800  -0.0226241
   46  -0.0137029  -0.0032189   0.0262208   0.0006745   0.0005289   0.0005503
   47  -0.0025655   0.0022021   0.0042117   0.0005573  -0.0025083   0.0000318
   48  -0.0046107  -0.0007866   0.0037599  -0.0007322  -0.0001949   0.0011596
   49  -0.0162162  -0.0033293  -0.0317251  -0.0037532  -0.0013823  -0.0017566
   50  -0.0023827   0.0071563  -0.0054359  -0.0015192   0.0045806  -0.0002940
   51  -0.0882199  -0.0147864   0.0212378   0.0048229   0.0008162   0.0044485
   52   0.0015717  -0.0009082  -0.0017791  -0.0004375  -0.0000780  -0.0002410
   53  -0.0009193   0.0071960  -0.0000884  -0.0000505   0.0000463  -0.0000208
   54  -0.0014733  -0.0000423  -0.0036407  -0.0013277  -0.0002064  -0.0009738
   55  -0.0601764  -0.0092868   0.0274002   0.0013672   0.0003449  -0.0007581
   56  -0.0092303  -0.0087500   0.0046084   0.0003759  -0.0005795  -0.0001159
   57   0.0277927   0.0046478  -0.0111586  -0.0018889  -0.0002935  -0.0019545
   58  -0.0012178  -0.0001272   0.0009231   0.0001714   0.0001605  -0.0000631
   59  -0.0001247  -0.0005830   0.0001389   0.0001605  -0.0007811  -0.0000253
   60   0.0009186   0.0001267   0.0004097  -0.0001413  -0.0000386  -0.0000214
   61   0.0637733   0.0092140  -0.0175802  -0.0019113  -0.0011346   0.0069062
   62   0.0083666   0.0109463  -0.0017980  -0.0010281   0.0040635   0.0012501
   63   0.0396560   0.0077350  -0.0609833   0.0005983   0.0001935  -0.0003152
   64  -0.0001103  -0.0010272  -0.0021827   0.0001538   0.0000138  -0.0011726
   65  -0.0010023   0.0061887  -0.0002125  -0.0000078   0.0002027  -0.0001655
   66  -0.0029543  -0.0003188  -0.0022508   0.0002078   0.0000608  -0.0015092
           43          44          45          46          47          48
    1   0.0007411  -0.0009789   0.0023805  -0.0002653  -0.0000737  -0.0002760
    2  -0.0009078   0.0057276   0.0004187  -0.0000998   0.0002778  -0.0000421
    3   0.0027772   0.0006736  -0.0039743   0.0012095   0.0001890   0.0003245
    4  -0.0003276  -0.0009748   0.0000352  -0.0001162  -0.0001249  -0.0000128
    5  -0.0004372  -0.0005541   0.0009597  -0.0003515   0.0000836  -0.0000032
    6  -0.0001774  -0.0002146  -0.0000577  -0.0000103  -0.0001096   0.0000171
    7   0.0003916  -0.0000020  -0.0001054   0.0000365   0.0000053   0.0000160
    8   0.0000468   0.0000202  -0.0004299   0.0001466  -0.0001118   0.0000020
    9  -0.0002523   0.0000295  -0.0002069   0.0000302   0.0000406   0.0000081
   10   0.0000320   0.0000008   0.0000060  -0.0000083   0.0000032   0.0000109
   11  -0.0000859   0.0001997   0.0001094  -0.0000249   0.0000115  -0.0000035
   12  -0.0001182   0.0000447   0.0002383  -0.0000560  -0.0000456  -0.0000385
   13   0.0000039  -0.0001275   0.0000842  -0.0000479  -0.0000017   0.0000061
   14   0.0000412   0.0000343  -0.0000730   0.0000372  -0.0000011  -0.0000009
   15   0.0000348  -0.0000263   0.0000220  -0.0000092   0.0000104   0.0000025
   16   0.0000511  -0.0000087  -0.0000222   0.0000390   0.0000091  -0.0000176
   17   0.0000154   0.0000217  -0.0000562   0.0000264  -0.0000175  -0.0000046
   18   0.0000113  -0.0000489  -0.0000878   0.0000201   0.0000166   0.0000037
   19  -0.0000829  -0.0000020   0.0002121  -0.0000746  -0.0000120  -0.0000021
   20  -0.0000144  -0.0000074   0.0000483  -0.0000155  -0.0000064  -0.0000007
   21  -0.0000044  -0.0000056   0.0000232  -0.0000051  -0.0000020  -0.0000002
   22   0.0000262  -0.0000104   0.0000340  -0.0000212  -0.0000091   0.0000116
   23  -0.0000584   0.0003035   0.0000817  -0.0000607  -0.0000168   0.0000136
   24  -0.0000895   0.0000912   0.0002559  -0.0000732   0.0000001  -0.0000280
   25  -0.0000343   0.0000728   0.0000541  -0.0000257  -0.0000010   0.0000013
   26  -0.0000058  -0.0000130   0.0000279  -0.0000053   0.0000025  -0.0000031
   27  -0.0000032   0.0000235  -0.0000053  -0.0000003  -0.0000074   0.0000024
   28  -0.0007761   0.0009069   0.0004335  -0.0002628   0.0000073  -0.0000083
   29   0.0003353  -0.0001087  -0.0008333   0.0002453   0.0001991  -0.0000020
   30  -0.0001445  -0.0000806  -0.0000226  -0.0000421   0.0001144   0.0000089
   31   0.0002931   0.0001187  -0.0002474   0.0000671   0.0000553   0.0000186
   32  -0.0000010   0.0000222   0.0003459  -0.0000860  -0.0001414  -0.0000020
   33  -0.0001949  -0.0000487  -0.0001615   0.0000390  -0.0000312   0.0000079
   34  -0.0324316  -0.0071392   0.0195008  -0.0045786  -0.0016378  -0.0013338
   35  -0.0079525   0.0075272   0.0027483  -0.0016408   0.0052368  -0.0001429
   36   0.0666297   0.0104974   0.0413202  -0.0018966  -0.0002363   0.0012201
   37  -0.3138577  -0.0416772   0.0282210  -0.0137029  -0.0025655  -0.0046107
   38  -0.0401403  -0.0712503   0.0050032  -0.0032189   0.0022021  -0.0007866
   39  -0.0371228  -0.0056429  -0.1101950   0.0262208   0.0042117   0.0037599
   40  -0.0143744  -0.0024305  -0.0385351   0.0006745   0.0005573  -0.0007322
   41  -0.0028694   0.0039004  -0.0059800   0.0005289  -0.0025083  -0.0001949
   42  -0.0125362  -0.0016489  -0.0226241   0.0005503   0.0000318   0.0011596
   43   0.6626568   0.0879640  -0.0389755  -0.1474288  -0.0207161   0.1336398
   44   0.0879640   0.1458693  -0.0162745  -0.0204948  -0.0393499   0.0252984
   45  -0.0389755  -0.0162745   0.7259951   0.1307735   0.0247999  -0.2472412
   46  -0.1474288  -0.0204948   0.1307735   0.1537344   0.0235665  -0.1403712
   47  -0.0207161  -0.0393499   0.0247999   0.0235665   0.0291096  -0.0267754
   48   0.1336398   0.0252984  -0.2472412  -0.1403712  -0.0267754   0.2613208
   49  -0.1610609  -0.0142763  -0.1100843   0.0116471   0.0010095   0.0173227
   50  -0.0153588  -0.0647711  -0.0135877   0.0015309   0.0037915   0.0031877
   51  -0.0438250  -0.0029771  -0.3024631  -0.0122301  -0.0016314  -0.0173036
   52  -0.0084668  -0.0019714   0.0011212   0.0006053   0.0008128  -0.0001631
   53  -0.0014589   0.0032830   0.0002231   0.0007608  -0.0041073  -0.0001389
   54  -0.0294410  -0.0047211   0.0009369   0.0004794   0.0000015   0.0009849
   55   0.0620297   0.0082453   0.0329638  -0.0001457  -0.0011148  -0.0035397
   56   0.0088738   0.0100016   0.0065200  -0.0011080   0.0068672  -0.0003972
   57  -0.0119580  -0.0008485  -0.0568976  -0.0030472  -0.0003014  -0.0033066
   58  -0.0012804  -0.0013791   0.0033341   0.0003999   0.0000243   0.0008493
   59  -0.0013933   0.0065687   0.0007126   0.0000504   0.0001681   0.0001580
   60   0.0039005   0.0008065  -0.0022569  -0.0006585  -0.0000903  -0.0008713
   61  -0.0456263  -0.0059186  -0.0302567  -0.0005474   0.0000873  -0.0008959
   62  -0.0059361  -0.0065216  -0.0045753   0.0000962  -0.0010058  -0.0001635
   63  -0.0313413  -0.0047691  -0.0225967  -0.0009980  -0.0001839  -0.0000161
   64  -0.0004778   0.0000863  -0.0009280   0.0000214   0.0001186   0.0000869
   65   0.0000580  -0.0009033  -0.0001887   0.0001168  -0.0006836   0.0000017
   66  -0.0008103  -0.0001574  -0.0000041   0.0000750  -0.0000013  -0.0000148
           49          50          51          52          53          54
    1   0.0006061   0.0002650   0.0007968  -0.0000362   0.0001487   0.0000013
    2   0.0002149  -0.0010270   0.0001469   0.0001355  -0.0008278  -0.0000168
    3   0.0000907  -0.0000128  -0.0014766  -0.0000371  -0.0000258   0.0001280
    4  -0.0001296   0.0001647  -0.0000518  -0.0000072   0.0001214  -0.0000020
    5  -0.0003621   0.0000421  -0.0001029  -0.0000765   0.0000722   0.0000144
    6  -0.0001224   0.0001341   0.0002748   0.0000023   0.0000209  -0.0000082
    7  -0.0001740  -0.0002549   0.0000327  -0.0000053   0.0000145  -0.0000019
    8   0.0001955   0.0001947   0.0000327   0.0000251  -0.0000350  -0.0000059
    9   0.0000085  -0.0000943   0.0002465  -0.0000018  -0.0000005   0.0000116
   10   0.0000493  -0.0000180  -0.0000182   0.0000247   0.0000039  -0.0000029
   11   0.0000974  -0.0000105   0.0000038  -0.0000370  -0.0000345   0.0000041
   12   0.0000217  -0.0000186  -0.0000035   0.0000001  -0.0000207   0.0000167
   13  -0.0001217   0.0000385  -0.0000279  -0.0000275   0.0000105   0.0000047
   14   0.0000511   0.0000274   0.0000200   0.0000265  -0.0000153  -0.0000032
   15  -0.0000069  -0.0000070  -0.0000307  -0.0000013   0.0000052  -0.0000036
   16   0.0001053   0.0000371   0.0000213   0.0000440   0.0000047   0.0000015
   17   0.0000452  -0.0000298   0.0000135   0.0000178   0.0000154  -0.0000026
   18   0.0000021  -0.0000049   0.0000338   0.0000079   0.0000081  -0.0000219
   19  -0.0000556  -0.0000325  -0.0000308  -0.0000460  -0.0000045   0.0000059
   20  -0.0000114  -0.0000033  -0.0000071  -0.0000108  -0.0000055   0.0000015
   21  -0.0000009   0.0000026  -0.0000044  -0.0000038  -0.0000031   0.0000009
   22   0.0000305   0.0000137  -0.0000156  -0.0000024   0.0000034   0.0000001
   23  -0.0002142  -0.0000637  -0.0000462   0.0000084  -0.0000527  -0.0000007
   24   0.0000009   0.0000184   0.0000142  -0.0000019   0.0000110   0.0000074
   25  -0.0000503  -0.0000249  -0.0000140  -0.0000007  -0.0000125   0.0000014
   26   0.0000162   0.0000044  -0.0000069   0.0000007  -0.0000008   0.0000002
   27   0.0000040  -0.0000064  -0.0000197  -0.0000004  -0.0000015  -0.0000037
   28  -0.0002272  -0.0002492  -0.0001339   0.0000104  -0.0001482  -0.0000045
   29   0.0003783   0.0000768   0.0000926   0.0000633   0.0000703  -0.0000082
   30  -0.0000960  -0.0000961   0.0002172   0.0000048  -0.0000147  -0.0000005
   31  -0.0001097   0.0001214   0.0001054  -0.0000010   0.0000043  -0.0000013
   32  -0.0002902   0.0001743   0.0000622  -0.0000172  -0.0000465   0.0000020
   33  -0.0000101   0.0000706   0.0002038  -0.0000016  -0.0000013   0.0000106
   34  -0.0005083   0.0006944   0.0071036   0.0005965   0.0002308   0.0000740
   35   0.0006908  -0.0054639   0.0022269   0.0002432  -0.0008662   0.0000132
   36   0.0076807   0.0023940  -0.0683667   0.0001250   0.0000443  -0.0012868
   37  -0.0162162  -0.0023827  -0.0882199   0.0015717  -0.0009193  -0.0014733
   38  -0.0033293   0.0071563  -0.0147864  -0.0009082   0.0071960  -0.0000423
   39  -0.0317251  -0.0054359   0.0212378  -0.0017791  -0.0000884  -0.0036407
   40  -0.0037532  -0.0015192   0.0048229  -0.0004375  -0.0000505  -0.0013277
   41  -0.0013823   0.0045806   0.0008162  -0.0000780   0.0000463  -0.0002064
   42  -0.0017566  -0.0002940   0.0044485  -0.0002410  -0.0000208  -0.0009738
   43  -0.1610609  -0.0153588  -0.0438250  -0.0084668  -0.0014589  -0.0294410
   44  -0.0142763  -0.0647711  -0.0029771  -0.0019714   0.0032830  -0.0047211
   45  -0.1100843  -0.0135877  -0.3024631   0.0011212   0.0002231   0.0009369
   46   0.0116471   0.0015309  -0.0122301   0.0006053   0.0007608   0.0004794
   47   0.0010095   0.0037915  -0.0016314   0.0008128  -0.0041073   0.0000015
   48   0.0173227   0.0031877  -0.0173036  -0.0001631  -0.0001389   0.0009849
   49   0.7227199   0.0961543   0.0086402  -0.3278356  -0.0468839  -0.0254333
   50   0.0961543   0.1515023  -0.0082020  -0.0469926  -0.0448229  -0.0036364
   51   0.0086402  -0.0082020   0.6599623  -0.0256022  -0.0035832  -0.0614110
   52  -0.3278356  -0.0469926  -0.0256022   0.3465804   0.0518713   0.0275880
   53  -0.0468839  -0.0448229  -0.0035832   0.0518713   0.0341032   0.0037366
   54  -0.0254333  -0.0036364  -0.0614110   0.0275880   0.0037366   0.0608894
   55  -0.1939321  -0.0225009   0.0634866  -0.0126839  -0.0030986   0.0258944
   56  -0.0238502  -0.0679587   0.0140464  -0.0025504   0.0030803   0.0041729
   57   0.1260587   0.0241395  -0.2629133  -0.0044867  -0.0007983   0.0071939
   58   0.0112997   0.0010349   0.0179387   0.0006644   0.0007372  -0.0005433
   59   0.0016125   0.0031786   0.0033092   0.0007285  -0.0037717  -0.0001887
   60  -0.0126371  -0.0016676  -0.0179915   0.0002157  -0.0000472   0.0008565
   61  -0.0371815  -0.0087828   0.0690758   0.0001482  -0.0011906   0.0029072
   62  -0.0079228   0.0068682   0.0107577  -0.0011730   0.0066819   0.0006765
   63   0.0232057   0.0031900   0.0439236   0.0035404   0.0007432  -0.0038620
   64  -0.0051002  -0.0019391  -0.0018523  -0.0006954  -0.0001444   0.0012734
   65  -0.0019429   0.0065538  -0.0001831  -0.0001181   0.0000376   0.0002093
   66  -0.0011650  -0.0000741   0.0014213  -0.0002855  -0.0000482   0.0001753
           55          56          57          58          59          60
    1   0.0028030  -0.0007253  -0.0019195  -0.0001021  -0.0000345   0.0000955
    2  -0.0006494   0.0068746   0.0000284   0.0000048   0.0001151   0.0000168
    3  -0.0022583  -0.0001065  -0.0043812  -0.0011973  -0.0001907  -0.0000112
    4  -0.0003153  -0.0010530  -0.0002534  -0.0001422  -0.0000915  -0.0000150
    5  -0.0004422  -0.0005846  -0.0006968  -0.0003471   0.0000878  -0.0000981
    6   0.0002824  -0.0004327   0.0000233  -0.0000136   0.0000284  -0.0000155
    7   0.0004626   0.0000110   0.0001830   0.0000495   0.0000120  -0.0000114
    8  -0.0000367   0.0000091   0.0003462   0.0001492  -0.0001081   0.0000312
    9   0.0003475   0.0001961  -0.0001923  -0.0000238   0.0000002  -0.0000051
   10  -0.0000853  -0.0000306  -0.0000007   0.0000141  -0.0000015   0.0000077
   11  -0.0000654   0.0002116  -0.0000449  -0.0000523   0.0000029  -0.0000263
   12  -0.0000055   0.0002304   0.0002375   0.0000687   0.0000366  -0.0000073
   13   0.0000070  -0.0001876   0.0000219  -0.0000586   0.0000062  -0.0000291
   14   0.0000388   0.0000373  -0.0000063   0.0000475  -0.0000013   0.0000202
   15  -0.0000277  -0.0000132   0.0000169   0.0000008  -0.0000064   0.0000013
   16   0.0000626  -0.0000155  -0.0000590   0.0000522   0.0000113   0.0000455
   17   0.0000053   0.0000483   0.0000090   0.0000359  -0.0000109   0.0000192
   18   0.0000081   0.0000112  -0.0000954  -0.0000157  -0.0000114   0.0000057
   19  -0.0000607   0.0000152  -0.0000824  -0.0000954  -0.0000146  -0.0000425
   20  -0.0000094   0.0000102  -0.0000187  -0.0000211  -0.0000074  -0.0000102
   21  -0.0000096   0.0000126   0.0000054  -0.0000066   0.0000011  -0.0000040
   22  -0.0000712   0.0000308   0.0000267  -0.0000132  -0.0000104  -0.0000140
   23  -0.0001051   0.0003159   0.0000315  -0.0000438  -0.0000246  -0.0000206
   24   0.0000806  -0.0002676   0.0002105   0.0000745  -0.0000024  -0.0000031
   25  -0.0000492   0.0000981  -0.0000150  -0.0000229  -0.0000054  -0.0000077
   26  -0.0000202  -0.0000136  -0.0000176  -0.0000053   0.0000038   0.0000023
   27  -0.0000265   0.0000019  -0.0000060  -0.0000043   0.0000043   0.0000009
   28  -0.0008797   0.0009977  -0.0004148  -0.0002661  -0.0000276  -0.0000545
   29   0.0004154  -0.0002036   0.0005030   0.0002387   0.0001978   0.0001085
   30   0.0001478   0.0004483   0.0000804  -0.0000001  -0.0000356  -0.0000184
   31   0.0004805   0.0000588   0.0002583   0.0000816   0.0000535  -0.0000009
   32   0.0002355   0.0000818  -0.0003148  -0.0000915  -0.0001404  -0.0000432
   33   0.0003432  -0.0000834  -0.0001668  -0.0000198   0.0000005  -0.0000031
   34  -0.0149413  -0.0030623  -0.0330815  -0.0047843  -0.0019144   0.0001267
   35  -0.0023413   0.0072007  -0.0057135  -0.0019352   0.0065865   0.0001211
   36  -0.0810498  -0.0136155   0.0209809   0.0001659   0.0000928   0.0019776
   37  -0.0601764  -0.0092303   0.0277927  -0.0012178  -0.0001247   0.0009186
   38  -0.0092868  -0.0087500   0.0046478  -0.0001272  -0.0005830   0.0001267
   39   0.0274002   0.0046084  -0.0111586   0.0009231   0.0001389   0.0004097
   40   0.0013672   0.0003759  -0.0018889   0.0001714   0.0001605  -0.0001413
   41   0.0003449  -0.0005795  -0.0002935   0.0001605  -0.0007811  -0.0000386
   42  -0.0007581  -0.0001159  -0.0019545  -0.0000631  -0.0000253  -0.0000214
   43   0.0620297   0.0088738  -0.0119580  -0.0012804  -0.0013933   0.0039005
   44   0.0082453   0.0100016  -0.0008485  -0.0013791   0.0065687   0.0008065
   45   0.0329638   0.0065200  -0.0568976   0.0033341   0.0007126  -0.0022569
   46  -0.0001457  -0.0011080  -0.0030472   0.0003999   0.0000504  -0.0006585
   47  -0.0011148   0.0068672  -0.0003014   0.0000243   0.0001681  -0.0000903
   48  -0.0035397  -0.0003972  -0.0033066   0.0008493   0.0001580  -0.0008713
   49  -0.1939321  -0.0238502   0.1260587   0.0112997   0.0016125  -0.0126371
   50  -0.0225009  -0.0679587   0.0241395   0.0010349   0.0031786  -0.0016676
   51   0.0634866   0.0140464  -0.2629133   0.0179387   0.0033092  -0.0179915
   52  -0.0126839  -0.0025504  -0.0044867   0.0006644   0.0007285   0.0002157
   53  -0.0030986   0.0030803  -0.0007983   0.0007372  -0.0037717  -0.0000472
   54   0.0258944   0.0041729   0.0071939  -0.0005433  -0.0001887   0.0008565
   55   0.6593273   0.0854242   0.0327227  -0.1037295  -0.0087159  -0.1033823
   56   0.0854242   0.1480580  -0.0053286  -0.0089142  -0.0372411  -0.0120460
   57   0.0327227  -0.0053286   0.7273637  -0.1032440  -0.0118834  -0.2919139
   58  -0.1037295  -0.0089142  -0.1032440   0.1062543   0.0108407   0.1108675
   59  -0.0087159  -0.0372411  -0.0118834   0.0108407   0.0267999   0.0127572
   60  -0.1033823  -0.0120460  -0.2919139   0.1108675   0.0127572   0.3082944
   61  -0.3273988  -0.0420065  -0.0530227  -0.0080530  -0.0019428   0.0011028
   62  -0.0438321  -0.0707497  -0.0077078  -0.0011715   0.0028835   0.0002183
   63   0.0113981   0.0028650  -0.1296786  -0.0294487  -0.0048685   0.0008721
   64  -0.0120716  -0.0031510   0.0264094   0.0007784   0.0008008  -0.0002863
   65  -0.0024898   0.0032841   0.0042693   0.0008146  -0.0039232  -0.0001399
   66  -0.0040160  -0.0007058   0.0065519   0.0003577  -0.0000274   0.0007045
           61          62          63          64          65          66
    1  -0.0217600  -0.0041772  -0.0098759   0.0007349   0.0006568   0.0016160
    2  -0.0036640   0.0035976  -0.0015578   0.0008577  -0.0037217   0.0002092
    3  -0.0298737  -0.0050893   0.0015463  -0.0005784  -0.0003283   0.0008531
    4  -0.0000833  -0.0000584   0.0023830   0.0000187   0.0006549  -0.0004924
    5  -0.0030192  -0.0018766  -0.0005546   0.0002930   0.0006857   0.0001844
    6  -0.0007152  -0.0005859  -0.0002627  -0.0001264   0.0002203   0.0000162
    7   0.0000142   0.0015104   0.0002032  -0.0000269  -0.0001909  -0.0000304
    8   0.0011862  -0.0000444  -0.0001816  -0.0001287  -0.0002186   0.0000235
    9  -0.0008568   0.0003423   0.0000935  -0.0000474  -0.0000770  -0.0000258
   10  -0.0002006  -0.0001135  -0.0001136  -0.0000978   0.0000606  -0.0000788
   11  -0.0003403  -0.0000167   0.0000718   0.0000742  -0.0000949   0.0002015
   12   0.0011005  -0.0002621  -0.0001590   0.0000619  -0.0000366  -0.0000728
   13  -0.0002476   0.0000154   0.0002648   0.0000327   0.0000945   0.0000400
   14   0.0001609   0.0000962  -0.0001522  -0.0000316  -0.0000781  -0.0000615
   15   0.0000547   0.0000974   0.0000263   0.0000032   0.0000029   0.0000011
   16   0.0002801   0.0000312   0.0000199  -0.0000647   0.0000022  -0.0000878
   17   0.0001632   0.0001133  -0.0000901  -0.0000326  -0.0000360  -0.0000615
   18  -0.0001535   0.0000364   0.0000872  -0.0000369  -0.0000039  -0.0000370
   19  -0.0005573  -0.0001027   0.0003067   0.0000808   0.0000089   0.0001158
   20  -0.0001280  -0.0000188   0.0000759   0.0000221  -0.0000127   0.0000284
   21  -0.0000457  -0.0000342  -0.0000005   0.0000112  -0.0000072   0.0000179
   22  -0.0002996  -0.0000269   0.0000071  -0.0000574  -0.0000939  -0.0000269
   23  -0.0001898   0.0001012   0.0001986   0.0000484  -0.0002465  -0.0001284
   24   0.0009030   0.0004620  -0.0001460   0.0000311   0.0001114  -0.0000565
   25  -0.0001409  -0.0000303   0.0000738   0.0000196  -0.0000520  -0.0000199
   26  -0.0000317   0.0000181   0.0000288  -0.0000028  -0.0000014  -0.0000001
   27   0.0000715  -0.0000526   0.0000574  -0.0000000  -0.0000244  -0.0000077
   28  -0.0012513   0.0001810   0.0020864   0.0004190  -0.0007598  -0.0004417
   29   0.0031703  -0.0008193   0.0011878  -0.0004044   0.0004115  -0.0002882
   30  -0.0007840   0.0004895  -0.0003164  -0.0000458  -0.0003099  -0.0000311
   31   0.0007925  -0.0011705   0.0000727  -0.0001037   0.0003220   0.0000446
   32  -0.0009368  -0.0009313   0.0002615   0.0001576  -0.0000397  -0.0000261
   33  -0.0005990  -0.0005606   0.0000793  -0.0000510   0.0001425   0.0000104
   34  -0.1502385  -0.0132939  -0.1023427   0.0093175   0.0007665   0.0169293
   35  -0.0143868  -0.0635923  -0.0130248   0.0011464   0.0036265   0.0031655
   36  -0.0368151  -0.0022106  -0.2764519  -0.0124191  -0.0014320  -0.0192179
   37   0.0637733   0.0083666   0.0396560  -0.0001103  -0.0010023  -0.0029543
   38   0.0092140   0.0109463   0.0077350  -0.0010272   0.0061887  -0.0003188
   39  -0.0175802  -0.0017980  -0.0609833  -0.0021827  -0.0002125  -0.0022508
   40  -0.0019113  -0.0010281   0.0005983   0.0001538  -0.0000078   0.0002078
   41  -0.0011346   0.0040635   0.0001935   0.0000138   0.0002027   0.0000608
   42   0.0069062   0.0012501  -0.0003152  -0.0011726  -0.0001655  -0.0015092
   43  -0.0456263  -0.0059361  -0.0313413  -0.0004778   0.0000580  -0.0008103
   44  -0.0059186  -0.0065216  -0.0047691   0.0000863  -0.0009033  -0.0001574
   45  -0.0302567  -0.0045753  -0.0225967  -0.0009280  -0.0001887  -0.0000041
   46  -0.0005474   0.0000962  -0.0009980   0.0000214   0.0001168   0.0000750
   47   0.0000873  -0.0010058  -0.0001839   0.0001186  -0.0006836  -0.0000013
   48  -0.0008959  -0.0001635  -0.0000161   0.0000869   0.0000017  -0.0000148
   49  -0.0371815  -0.0079228   0.0232057  -0.0051002  -0.0019429  -0.0011650
   50  -0.0087828   0.0068682   0.0031900  -0.0019391   0.0065538  -0.0000741
   51   0.0690758   0.0107577   0.0439236  -0.0018523  -0.0001831   0.0014213
   52   0.0001482  -0.0011730   0.0035404  -0.0006954  -0.0001181  -0.0002855
   53  -0.0011906   0.0066819   0.0007432  -0.0001444   0.0000376  -0.0000482
   54   0.0029072   0.0006765  -0.0038620   0.0012734   0.0002093   0.0001753
   55  -0.3273988  -0.0438321   0.0113981  -0.0120716  -0.0024898  -0.0040160
   56  -0.0420065  -0.0707497   0.0028650  -0.0031510   0.0032841  -0.0007058
   57  -0.0530227  -0.0077078  -0.1296786   0.0264094   0.0042693   0.0065519
   58  -0.0080530  -0.0011715  -0.0294487   0.0007784   0.0008146   0.0003577
   59  -0.0019428   0.0028835  -0.0048685   0.0008008  -0.0039232  -0.0000274
   60   0.0011028   0.0002183   0.0008721  -0.0002863  -0.0001399   0.0007045
   61   0.6808624   0.0910422  -0.0407020  -0.1503720  -0.0213515   0.1301788
   62   0.0910422   0.1510232  -0.0163790  -0.0212103  -0.0408148   0.0250882
   63  -0.0407020  -0.0163790   0.6890288   0.1310058   0.0252143  -0.2409253
   64  -0.1503720  -0.0212103   0.1310058   0.1576011   0.0244531  -0.1391559
   65  -0.0213515  -0.0408148   0.0252143   0.0244531   0.0297840  -0.0270626
   66   0.1301788   0.0250882  -0.2409253  -0.1391559  -0.0270626   0.2544014
 **********************************************************************
 **                                                                  **
 **                       VIBRATIONAL ANALYSIS                       **
 **                       --------------------                       **
 **                                                                  **
 **        VIBRATIONAL FREQUENCIES (CM**-1) AND NORMAL MODES         **
 **     FORCE CONSTANTS (mDYN/ANGSTROM) AND REDUCED MASSES (AMU)     **
 **                  INFRARED INTENSITIES (KM/MOL)                   **
 **                                                                  **
 **********************************************************************


 Mode:                 1                      2                      3
 Frequency:        25.58                  39.43                  65.16
 Force Cnst:      0.0048                 0.0135                 0.0176
 Red. Mass:      12.4313                14.7392                 7.0464
 IR Active:          YES                    YES                    YES
 IR Intens:        0.154                  0.154                  0.511
 Raman Active:       YES                    YES                    YES
               X      Y      Z        X      Y      Z        X      Y      Z
 C          0.008 -0.043  0.031   -0.017 -0.007 -0.140    0.009 -0.117  0.001
 C          0.020 -0.035 -0.043   -0.017 -0.006 -0.137    0.047 -0.082  0.001
 Cl         0.038 -0.040 -0.120   -0.006 -0.005 -0.281    0.116 -0.107  0.011
 C          0.020 -0.026 -0.052   -0.027 -0.007 -0.012    0.041 -0.023 -0.004
 Cl         0.037 -0.018 -0.173   -0.030 -0.006  0.038    0.103  0.028 -0.016
 C          0.005 -0.025  0.033   -0.036 -0.008  0.093   -0.012 -0.005  0.001
 Cl         0.002 -0.013  0.037   -0.056 -0.008  0.348   -0.029  0.072  0.013
 C         -0.008 -0.032  0.117   -0.031 -0.007  0.010   -0.053 -0.040  0.000
 H         -0.019 -0.030  0.179   -0.036 -0.007  0.062   -0.093 -0.026  0.001
 C         -0.006 -0.040  0.112   -0.022 -0.006 -0.111   -0.039 -0.097 -0.004
 Cl        -0.022 -0.051  0.197   -0.019 -0.008 -0.206   -0.096 -0.143 -0.019
 C          0.012 -0.056  0.012   -0.023 -0.011 -0.047    0.004 -0.092  0.002
 C         -0.037  0.118  0.000    0.087  0.028  0.041   -0.023  0.054  0.004
 Cl        -0.113  0.388  0.017    0.249  0.085 -0.030   -0.014 -0.019  0.004
 C         -0.030  0.091 -0.024    0.075  0.021  0.188   -0.061  0.290  0.005
 H         -0.068  0.227 -0.033    0.164  0.050  0.253   -0.083  0.416  0.006
 C          0.026 -0.114 -0.038   -0.049 -0.026  0.246   -0.074  0.371  0.006
 H          0.031 -0.134 -0.058   -0.059 -0.032  0.356   -0.106  0.567  0.009
 C          0.075 -0.288 -0.027   -0.161 -0.066  0.162   -0.042  0.188  0.004
 H          0.118 -0.445 -0.037   -0.261 -0.105  0.208   -0.048  0.240  0.004
 C          0.068 -0.261 -0.002   -0.146 -0.058  0.015   -0.005 -0.040  0.003
 H          0.106 -0.400  0.006   -0.234 -0.088 -0.052    0.014 -0.147  0.002
 TransDip   0.003 -0.012  0.001   -0.007 -0.003  0.010   -0.006  0.022  0.000

 Mode:                 4                      5                      6
 Frequency:        71.12                 100.59                 148.23
 Force Cnst:      0.0918                 0.1288                 0.0673
 Red. Mass:      30.8153                21.6030                 5.1995
 IR Active:          YES                    YES                    YES
 IR Intens:        0.008                  0.122                  0.090
 Raman Active:       YES                    YES                    YES
               X      Y      Z        X      Y      Z        X      Y      Z
 C         -0.003 -0.022 -0.091   -0.013 -0.005 -0.238    0.006 -0.038 -0.008
 C          0.003 -0.017 -0.109   -0.031 -0.009 -0.096    0.010 -0.039 -0.002
 Cl         0.035 -0.019 -0.399   -0.080 -0.009  0.386    0.048 -0.056  0.009
 C         -0.011 -0.010  0.066   -0.035 -0.006 -0.083    0.011 -0.023 -0.006
 Cl        -0.039 -0.006  0.656   -0.042 -0.008 -0.037    0.038 -0.004  0.003
 C         -0.008 -0.004 -0.103   -0.044 -0.003 -0.057    0.001 -0.019 -0.015
 Cl         0.007  0.012 -0.356   -0.058  0.001  0.090   -0.003 -0.009  0.010
 C         -0.014 -0.010 -0.104   -0.046 -0.002 -0.019   -0.004 -0.023 -0.026
 H         -0.017 -0.007 -0.152   -0.054 -0.004  0.109   -0.011 -0.020 -0.027
 C         -0.020 -0.021  0.012   -0.039 -0.005 -0.081    0.000 -0.039 -0.019
 Cl        -0.053 -0.035  0.333   -0.091 -0.029  0.330   -0.045 -0.078  0.004
 C         -0.004 -0.019 -0.075   -0.003 -0.006 -0.255   -0.004  0.012 -0.003
 C          0.031  0.025 -0.044    0.099  0.027 -0.185    0.017 -0.109 -0.004
 Cl         0.099  0.062 -0.075    0.360  0.054 -0.306   -0.031  0.165  0.001
 C          0.022  0.054  0.012    0.090  0.038 -0.044    0.041 -0.260 -0.004
 H          0.050  0.091  0.036    0.165  0.063  0.010    0.073 -0.432 -0.005
 C         -0.022  0.035  0.032   -0.013  0.013 -0.001    0.009 -0.085  0.001
 H         -0.030  0.058  0.072   -0.023  0.022  0.091    0.023 -0.170  0.002
 C         -0.057 -0.014  0.001   -0.109 -0.030 -0.076   -0.051  0.269  0.006
 H         -0.093 -0.031  0.018   -0.201 -0.058 -0.034   -0.090  0.500  0.011
 C         -0.046 -0.039 -0.054   -0.090 -0.035 -0.209   -0.051  0.270  0.004
 H         -0.074 -0.074 -0.079   -0.162 -0.064 -0.265   -0.086  0.471  0.006
 TransDip  -0.002  0.001 -0.001   -0.010 -0.001  0.005   -0.002  0.009 -0.000

 Mode:                 7                      8                      9
 Frequency:       158.11                 180.74                 201.87
 Force Cnst:      0.1703                 0.2114                 0.6352
 Red. Mass:      11.5600                10.9858                26.4529
 IR Active:          YES                    YES                    YES
 IR Intens:        0.131                  0.438                  0.074
 Raman Active:       YES                    YES                    YES
               X      Y      Z        X      Y      Z        X      Y      Z
 C          0.008  0.005  0.129   -0.076 -0.039 -0.056    0.030 -0.121  0.040
 C         -0.026 -0.004  0.173   -0.020 -0.027  0.020    0.010 -0.141  0.022
 Cl        -0.080  0.024 -0.042    0.171 -0.104  0.032   -0.278 -0.073 -0.033
 C         -0.037 -0.005  0.228   -0.015 -0.014  0.090    0.050 -0.182  0.004
 Cl        -0.050 -0.025 -0.045    0.069  0.047 -0.008   -0.042 -0.296 -0.009
 C         -0.055  0.001  0.320   -0.009 -0.028  0.174    0.000 -0.129 -0.028
 Cl        -0.018 -0.006 -0.184   -0.006  0.031 -0.087   -0.165  0.640  0.007
 C         -0.059  0.013  0.469   -0.029 -0.064  0.274   -0.018 -0.178 -0.052
 H         -0.054  0.010  0.512   -0.054 -0.059  0.352   -0.005 -0.186 -0.081
 C         -0.040  0.007  0.271   -0.017 -0.045  0.101    0.016 -0.130 -0.006
 Cl        -0.128 -0.078 -0.147    0.259  0.170 -0.020    0.266  0.029  0.020
 C          0.046  0.011 -0.016   -0.120 -0.034 -0.101    0.049 -0.081  0.035
 C          0.058  0.006 -0.022   -0.099 -0.031 -0.073    0.043 -0.065  0.025
 Cl         0.180  0.041 -0.075   -0.048  0.006 -0.114    0.040  0.038  0.028
 C          0.066 -0.004 -0.027   -0.110 -0.043  0.033    0.048 -0.056 -0.017
 H          0.048 -0.019 -0.041   -0.031 -0.044  0.087    0.015 -0.072 -0.042
 C          0.095  0.014 -0.046   -0.209 -0.040  0.082    0.080  0.021 -0.039
 H          0.098  0.009 -0.066   -0.215 -0.042  0.148    0.078  0.053 -0.067
 C          0.100  0.038 -0.043   -0.267 -0.023  0.043    0.093  0.075 -0.024
 H          0.099  0.055 -0.043   -0.325 -0.009  0.067    0.100  0.160 -0.031
 C          0.097  0.036 -0.032   -0.242 -0.030 -0.056    0.094  0.004  0.015
 H          0.117  0.056 -0.014   -0.327 -0.034 -0.117    0.130  0.020  0.043
 TransDip   0.000  0.002  0.011   -0.016 -0.006  0.013   -0.008  0.001 -0.003

 Mode:                10                     11                     12
 Frequency:       222.17                 241.56                 279.80
 Force Cnst:      0.9300                 0.4450                 0.3722
 Red. Mass:      31.9781                12.9431                 8.0689
 IR Active:          YES                    YES                    YES
 IR Intens:        0.040                  0.132                  0.369
 Raman Active:       YES                    YES                    YES
               X      Y      Z        X      Y      Z        X      Y      Z
 C          0.024 -0.067 -0.032    0.070  0.035 -0.157   -0.037 -0.006  0.189
 C         -0.012 -0.131 -0.029    0.119  0.095 -0.121   -0.019  0.013  0.377
 Cl        -0.590  0.046 -0.032   -0.077  0.202  0.033   -0.003  0.033 -0.068
 C          0.022 -0.115 -0.013    0.151  0.038 -0.047   -0.005  0.009  0.381
 Cl         0.614  0.358  0.050   -0.020 -0.137  0.015    0.017 -0.001 -0.077
 C         -0.033 -0.088  0.019    0.209  0.036  0.074    0.054  0.007  0.059
 Cl        -0.025 -0.118 -0.013    0.273  0.123 -0.008    0.084  0.024  0.019
 C          0.013 -0.079  0.054    0.134  0.008  0.180    0.055 -0.008 -0.316
 H          0.018 -0.084  0.088    0.085  0.022  0.311    0.051  0.007 -0.632
 C          0.026 -0.083  0.010    0.123 -0.006  0.010    0.031 -0.024 -0.083
 Cl         0.093 -0.062 -0.001   -0.083 -0.209 -0.017    0.006 -0.060  0.046
 C         -0.009 -0.014 -0.025   -0.008  0.026 -0.107   -0.069  0.029  0.035
 C         -0.011 -0.000 -0.019   -0.001  0.025 -0.076   -0.122  0.024 -0.015
 Cl        -0.036 -0.003 -0.013   -0.157 -0.032 -0.028    0.056  0.002 -0.126
 C         -0.013 -0.011  0.011   -0.013  0.010  0.044   -0.128  0.017  0.000
 H          0.014 -0.010  0.029    0.098  0.022  0.122   -0.130  0.030  0.001
 C         -0.044 -0.026  0.029   -0.149 -0.037  0.123   -0.096 -0.046 -0.013
 H         -0.043 -0.040  0.049   -0.154 -0.060  0.215   -0.085 -0.094 -0.050
 C         -0.060 -0.011  0.019   -0.212 -0.047  0.079   -0.054 -0.035  0.014
 H         -0.075 -0.010  0.026   -0.271 -0.078  0.106   -0.022 -0.077  0.001
 C         -0.054 -0.007 -0.009   -0.188 -0.015 -0.041   -0.057  0.033  0.027
 H         -0.081 -0.016 -0.030   -0.306 -0.029 -0.128   -0.065  0.044  0.023
 TransDip   0.001  0.006  0.002   -0.006  0.004  0.009   -0.014 -0.002 -0.014

 Mode:                13                     14                     15
 Frequency:       283.70                 323.79                 331.37
 Force Cnst:      0.2642                 0.7620                 1.1151
 Red. Mass:       5.5708                12.3365                17.2365
 IR Active:          YES                    YES                    YES
 IR Intens:        0.240                  0.518                  0.226
 Raman Active:       YES                    YES                    YES
               X      Y      Z        X      Y      Z        X      Y      Z
 C          0.000  0.009 -0.009    0.085  0.057 -0.249    0.044 -0.054 -0.252
 C         -0.034 -0.043 -0.044    0.050  0.001  0.087   -0.084 -0.067  0.019
 Cl         0.033 -0.095  0.008    0.040  0.028 -0.007   -0.074 -0.152 -0.009
 C         -0.022 -0.034 -0.049    0.041 -0.114  0.352   -0.164  0.150  0.264
 Cl         0.027 -0.001  0.011    0.152 -0.175 -0.049   -0.276  0.306 -0.059
 C         -0.009 -0.035 -0.014   -0.085 -0.069  0.236   -0.013  0.099  0.219
 Cl        -0.032  0.035 -0.001   -0.135 -0.031 -0.049    0.033  0.022 -0.033
 C          0.022 -0.017  0.032   -0.029 -0.002 -0.069    0.051  0.072 -0.023
 H          0.038 -0.024  0.063    0.086 -0.041 -0.122   -0.054  0.109 -0.048
 C          0.037 -0.016  0.020   -0.029  0.108 -0.260    0.121 -0.098 -0.230
 Cl        -0.005 -0.073 -0.008   -0.139  0.155  0.045    0.192 -0.213  0.053
 C         -0.042  0.258  0.005    0.109  0.039 -0.168    0.085  0.004 -0.144
 C         -0.047  0.298  0.008    0.211  0.059 -0.076    0.208  0.002 -0.043
 Cl         0.008 -0.053  0.008   -0.128 -0.028  0.096   -0.087 -0.014  0.135
 C         -0.029  0.193  0.002    0.221  0.067  0.024    0.223  0.011  0.006
 H         -0.033  0.195 -0.000    0.314  0.098  0.089    0.276  0.012  0.041
 C          0.041 -0.207 -0.007    0.090 -0.007  0.108    0.117  0.047  0.064
 H          0.097 -0.549 -0.016    0.084 -0.044  0.240    0.101  0.087  0.177
 C          0.025 -0.110 -0.005   -0.039 -0.022  0.020    0.001  0.005 -0.019
 H          0.062 -0.353 -0.009   -0.144 -0.070  0.069   -0.096  0.002  0.024
 C         -0.041  0.279  0.004   -0.032  0.032 -0.120    0.011 -0.036 -0.118
 H         -0.054  0.377  0.009   -0.121  0.038 -0.184   -0.026 -0.074 -0.150
 TransDip   0.002 -0.016  0.001    0.022 -0.004 -0.006    0.010  0.010 -0.006

 Mode:                16                     17                     18
 Frequency:       373.19                 404.51                 453.93
 Force Cnst:      2.6530                 0.9557                 0.4642
 Red. Mass:      32.3327                 9.9132                 3.8236
 IR Active:          YES                    YES                    YES
 IR Intens:        0.009                  4.291                  1.295
 Raman Active:       YES                    YES                    YES
               X      Y      Z        X      Y      Z        X      Y      Z
 C          0.008  0.000  0.018   -0.104 -0.037 -0.202    0.013  0.087 -0.024
 C          0.072  0.168  0.015   -0.014  0.033 -0.140   -0.043  0.015 -0.052
 Cl         0.203  0.560  0.020    0.021  0.076  0.013    0.011 -0.039  0.003
 C          0.010 -0.019 -0.006   -0.004 -0.008  0.087   -0.029 -0.022  0.011
 Cl         0.026 -0.016  0.002    0.036 -0.019 -0.007    0.025 -0.014  0.000
 C         -0.156 -0.074 -0.022    0.012 -0.020  0.200   -0.003 -0.030  0.060
 Cl        -0.520 -0.111 -0.038    0.082  0.007 -0.021   -0.032  0.012 -0.009
 C         -0.031 -0.077 -0.006   -0.058 -0.080  0.029    0.079  0.032  0.005
 H         -0.019 -0.088 -0.010   -0.113 -0.062  0.081    0.143  0.009  0.005
 C          0.067 -0.133  0.018   -0.059 -0.061 -0.230    0.083  0.065 -0.050
 Cl         0.314 -0.391  0.014    0.008  0.001  0.022   -0.010 -0.033  0.003
 C          0.012 -0.003  0.005   -0.161 -0.052  0.056   -0.036  0.215  0.043
 C         -0.006  0.010 -0.007   -0.141 -0.019  0.130   -0.074  0.209  0.020
 Cl        -0.007 -0.002 -0.019    0.182  0.026  0.257    0.010 -0.015 -0.013
 C         -0.008  0.016  0.007   -0.172  0.003 -0.150   -0.015 -0.206 -0.007
 H         -0.001  0.029  0.013   -0.368  0.006 -0.280    0.040 -0.605 -0.020
 C         -0.006 -0.017  0.010   -0.074 -0.037 -0.259   -0.044  0.084 -0.015
 H         -0.002 -0.040  0.006   -0.067 -0.072 -0.290   -0.041  0.084 -0.045
 C         -0.001 -0.002  0.015   -0.055 -0.004 -0.233   -0.006  0.089  0.014
 H          0.001 -0.007  0.014    0.052  0.016 -0.282    0.031  0.096 -0.003
 C         -0.003  0.020  0.010   -0.091  0.016  0.002    0.037 -0.193  0.042
 H         -0.014  0.038  0.005    0.042  0.070  0.104    0.110 -0.576  0.042
 TransDip   0.003  0.001 -0.001   -0.052 -0.012 -0.040    0.018 -0.032  0.001

 Mode:                19                     20                     21
 Frequency:       461.39                 501.58                 535.13
 Force Cnst:      1.0904                 0.7639                 1.3309
 Red. Mass:       8.6940                 5.1533                 7.8883
 IR Active:          YES                    YES                    YES
 IR Intens:        3.485                  6.178                  7.919
 Raman Active:       YES                    YES                    YES
               X      Y      Z        X      Y      Z        X      Y      Z
 C         -0.046  0.017  0.124   -0.056 -0.142 -0.005    0.177 -0.026  0.010
 C         -0.052  0.008  0.269    0.040 -0.029 -0.009    0.199 -0.016  0.011
 Cl         0.012  0.006 -0.017    0.004  0.070  0.001   -0.069 -0.094 -0.006
 C         -0.016 -0.012 -0.027    0.024  0.008  0.009    0.157  0.175  0.020
 Cl         0.016 -0.006  0.003   -0.024  0.022 -0.002    0.000 -0.087 -0.001
 C          0.026 -0.017 -0.310   -0.011  0.010  0.008   -0.013  0.290 -0.001
 Cl         0.009  0.006  0.035    0.067 -0.008  0.004   -0.101 -0.054 -0.007
 C          0.007 -0.020 -0.023   -0.156 -0.110 -0.021    0.023  0.344  0.000
 H          0.016 -0.022 -0.053   -0.266 -0.071 -0.050   -0.058  0.377 -0.020
 C         -0.022 -0.005  0.305   -0.155 -0.134 -0.008    0.073  0.075  0.025
 Cl         0.001 -0.011 -0.022    0.008  0.042  0.001    0.040 -0.017  0.002
 C         -0.039  0.077 -0.211   -0.000 -0.126 -0.013    0.105 -0.162  0.022
 C          0.114  0.114 -0.081   -0.026  0.303  0.011   -0.035  0.089 -0.025
 Cl         0.048 -0.002  0.195   -0.022 -0.030 -0.030    0.035 -0.006  0.034
 C          0.151 -0.046 -0.103    0.039  0.033  0.054   -0.071  0.078 -0.097
 H          0.195 -0.198 -0.093    0.075 -0.164  0.051   -0.056  0.118 -0.079
 C         -0.015  0.025 -0.049    0.114 -0.163  0.045   -0.134 -0.176 -0.074
 H         -0.031  0.005  0.147    0.170 -0.492  0.027   -0.107 -0.365 -0.052
 C         -0.193  0.010 -0.178    0.019  0.229  0.026   -0.113  0.124 -0.010
 H         -0.305 -0.007 -0.130   -0.063  0.420  0.054   -0.036  0.342 -0.057
 C         -0.143 -0.092 -0.244    0.066 -0.110 -0.028   -0.060 -0.075  0.069
 H         -0.167 -0.243 -0.285    0.111 -0.271 -0.017   -0.117 -0.052  0.030
 TransDip  -0.030 -0.016 -0.049   -0.019 -0.076  0.013    0.048  0.074 -0.020

 Mode:                22                     23                     24
 Frequency:       542.12                 577.49                 623.72
 Force Cnst:      0.8239                 1.2029                 2.1683
 Red. Mass:       4.7579                 6.1222                 9.4603
 IR Active:          YES                    YES                    YES
 IR Intens:        2.323                 15.963                  1.317
 Raman Active:       YES                    YES                    YES
               X      Y      Z        X      Y      Z        X      Y      Z
 C          0.005 -0.002 -0.059   -0.116 -0.054 -0.003    0.029 -0.008 -0.328
 C         -0.019 -0.006  0.347    0.004  0.021 -0.007    0.023 -0.005 -0.170
 Cl         0.001 -0.000 -0.028   -0.017 -0.021 -0.001   -0.001  0.003  0.005
 C          0.011  0.006 -0.113    0.021  0.151 -0.003   -0.030 -0.006  0.530
 Cl        -0.000 -0.002  0.010    0.069 -0.117  0.004   -0.001  0.003 -0.026
 C          0.012  0.011 -0.189   -0.084  0.257  0.009    0.038  0.010 -0.513
 Cl        -0.000 -0.002  0.006    0.059 -0.031  0.003   -0.002 -0.002  0.025
 C         -0.020  0.001  0.209   -0.242  0.154 -0.018   -0.019 -0.009  0.109
 H         -0.070 -0.005  0.806   -0.486  0.244 -0.044   -0.049 -0.010  0.403
 C          0.020  0.002 -0.339   -0.187 -0.076 -0.016   -0.020 -0.012  0.173
 Cl         0.000 -0.001  0.018    0.083 -0.050  0.005    0.001  0.004 -0.018
 C         -0.001  0.004  0.023   -0.106  0.154 -0.024    0.002  0.008  0.055
 C         -0.020  0.007  0.016   -0.007 -0.004  0.025   -0.049 -0.001  0.052
 Cl        -0.001 -0.001 -0.012   -0.016  0.003 -0.012   -0.002  0.001 -0.021
 C         -0.022 -0.002  0.009    0.035 -0.103  0.077   -0.066 -0.026  0.019
 H         -0.030 -0.010  0.002    0.028 -0.254  0.052   -0.094 -0.055 -0.002
 C          0.000 -0.006 -0.002    0.091  0.167  0.048   -0.010  0.017 -0.017
 H          0.005 -0.021 -0.030    0.075  0.282  0.025   -0.004  0.031 -0.110
 C          0.021  0.011  0.016    0.073 -0.115 -0.012    0.072 -0.005  0.050
 H          0.040  0.010  0.008    0.015 -0.378  0.029    0.151 -0.018  0.017
 C          0.016 -0.004  0.031    0.027  0.086 -0.074    0.038  0.018  0.106
 H          0.031 -0.029  0.038    0.089 -0.011 -0.042    0.070  0.018  0.131
 TransDip   0.002 -0.008  0.048   -0.113  0.060  0.009    0.013 -0.001  0.034

 Mode:                25                     26                     27
 Frequency:       637.94                 680.07                 737.71
 Force Cnst:      1.4896                 1.9097                 2.4894
 Red. Mass:       6.2122                 7.0082                 7.7637
 IR Active:          YES                    YES                    YES
 IR Intens:       33.471                 12.081                 29.350
 Raman Active:       YES                    YES                    YES
               X      Y      Z        X      Y      Z        X      Y      Z
 C          0.151 -0.191  0.022   -0.071  0.086 -0.008   -0.064 -0.060  0.127
 C          0.227 -0.127  0.025   -0.157  0.038 -0.005    0.116  0.047 -0.077
 Cl        -0.014  0.038 -0.001    0.018  0.002  0.001   -0.022 -0.022  0.001
 C          0.172 -0.014 -0.011   -0.143 -0.017 -0.007    0.136  0.073  0.072
 Cl        -0.077  0.064 -0.003    0.042 -0.034  0.002   -0.019  0.012 -0.002
 C          0.040 -0.001  0.025   -0.105 -0.004 -0.011    0.187  0.032 -0.027
 Cl        -0.025 -0.016 -0.003    0.065  0.012  0.005   -0.083 -0.015 -0.006
 C         -0.079 -0.122 -0.012   -0.094  0.021 -0.005    0.151 -0.015  0.044
 H         -0.160 -0.095 -0.034   -0.095  0.022 -0.010    0.117 -0.005  0.134
 C         -0.050 -0.156 -0.008   -0.087  0.057  0.003    0.128 -0.067 -0.070
 Cl        -0.034  0.069 -0.001    0.037 -0.043  0.001   -0.037  0.033 -0.000
 C          0.112  0.113  0.061    0.049  0.021  0.182   -0.215 -0.069  0.102
 C          0.060  0.109 -0.032    0.216 -0.016  0.108    0.008  0.027  0.263
 Cl         0.006  0.003 -0.003   -0.027 -0.004 -0.078   -0.036 -0.005 -0.080
 C          0.085 -0.114 -0.151    0.277  0.091 -0.227    0.115  0.001  0.109
 H          0.203 -0.390 -0.105    0.257  0.211 -0.228   -0.140 -0.109 -0.081
 C         -0.172  0.143 -0.057   -0.017 -0.058 -0.087    0.306  0.076  0.014
 H         -0.184  0.158  0.041   -0.050 -0.042  0.254    0.289  0.030  0.276
 C         -0.043 -0.145  0.019   -0.121  0.024 -0.086   -0.126 -0.032 -0.303
 H          0.185 -0.446 -0.066    0.122  0.186 -0.199   -0.308 -0.129 -0.217
 C         -0.077  0.112  0.157   -0.153 -0.079  0.325   -0.170 -0.005 -0.020
 H         -0.109 -0.038  0.114   -0.071 -0.042  0.393    0.086  0.027  0.166
 TransDip   0.133 -0.129 -0.002   -0.058  0.063  0.071    0.130 -0.013  0.115

 Mode:                28                     29                     30
 Frequency:       746.77                 759.39                 775.81
 Force Cnst:      2.8649                 0.6661                 0.6757
 Red. Mass:       8.7194                 1.9605                 1.9054
 IR Active:          YES                    YES                    YES
 IR Intens:        3.226                 34.026                 24.247
 Raman Active:       YES                    YES                    YES
               X      Y      Z        X      Y      Z        X      Y      Z
 C         -0.019  0.009  0.569   -0.006  0.016 -0.003    0.005 -0.018 -0.005
 C         -0.002 -0.009 -0.350   -0.027  0.009  0.005    0.052 -0.006  0.004
 Cl         0.005  0.005  0.013    0.002 -0.001 -0.000   -0.005 -0.004 -0.000
 C         -0.053 -0.024  0.213   -0.028 -0.007 -0.005    0.057  0.017  0.004
 Cl         0.005 -0.003 -0.004    0.005 -0.003  0.000   -0.009  0.006 -0.001
 C         -0.042 -0.006 -0.144   -0.015 -0.009  0.000    0.035  0.018  0.003
 Cl         0.022  0.004  0.001    0.005  0.003  0.000   -0.012 -0.006 -0.001
 C         -0.053  0.002  0.115    0.013  0.019  0.000   -0.026 -0.044 -0.003
 H         -0.069 -0.007  0.450    0.038  0.010  0.009   -0.078 -0.027 -0.013
 C         -0.012  0.025 -0.322    0.005  0.026 -0.001   -0.014 -0.048  0.002
 Cl         0.010 -0.009  0.010    0.004 -0.006  0.001   -0.005  0.008 -0.001
 C          0.066  0.021 -0.046    0.022 -0.139 -0.001   -0.034  0.203  0.002
 C          0.038  0.004 -0.137   -0.029  0.182  0.005    0.009 -0.061 -0.002
 Cl         0.012  0.001  0.036    0.001 -0.007 -0.001    0.000 -0.001  0.001
 C          0.040  0.010 -0.063    0.019 -0.101 -0.002   -0.000 -0.011  0.001
 H          0.160  0.075  0.026   -0.009  0.065  0.000   -0.097  0.575  0.010
 C         -0.094 -0.027  0.019   -0.001  0.020 -0.000    0.017 -0.118 -0.002
 H         -0.105  0.016  0.062   -0.087  0.544  0.014   -0.084  0.500  0.009
 C         -0.036 -0.004  0.039    0.021 -0.131 -0.004    0.001  0.002  0.003
 H         -0.068  0.048  0.048   -0.070  0.455  0.005   -0.085  0.554  0.011
 C          0.023 -0.006 -0.094   -0.003  0.013  0.003    0.015 -0.078 -0.003
 H         -0.092  0.007 -0.177   -0.102  0.618  0.014   -0.006  0.036 -0.002
 TransDip  -0.055  0.005 -0.017   -0.056  0.178  0.004    0.035  0.154  0.005

 Mode:                31                     32                     33
 Frequency:       809.33                 867.08                 876.92
 Force Cnst:      3.9494                 3.6622                 0.6255
 Red. Mass:      10.2336                 8.2676                 1.3805
 IR Active:          YES                    YES                    YES
 IR Intens:       50.769                  9.445                 13.892
 Raman Active:       YES                    YES                    YES
               X      Y      Z        X      Y      Z        X      Y      Z
 C         -0.109  0.288 -0.003   -0.247 -0.094 -0.014   -0.001  0.000  0.006
 C          0.157  0.483  0.018   -0.200  0.076 -0.014    0.001  0.001 -0.005
 Cl        -0.047 -0.141 -0.005   -0.004 -0.002 -0.000   -0.000 -0.000  0.001
 C          0.269  0.080  0.019   -0.146  0.293 -0.008    0.001 -0.000  0.007
 Cl        -0.018  0.022 -0.001    0.052 -0.055  0.003   -0.000  0.000 -0.000
 C          0.202 -0.033  0.015    0.341  0.128  0.027   -0.004 -0.001  0.051
 Cl        -0.049 -0.025 -0.004   -0.081 -0.013 -0.006    0.000  0.000 -0.004
 C         -0.147 -0.347 -0.014    0.157 -0.087  0.012    0.011  0.002 -0.167
 H         -0.081 -0.374 -0.027   -0.214  0.047 -0.028   -0.074 -0.015  0.979
 C         -0.227  0.220 -0.014    0.156 -0.289  0.004   -0.004 -0.001  0.054
 Cl         0.041 -0.075  0.002   -0.049  0.054 -0.002    0.000  0.000 -0.004
 C          0.028 -0.074 -0.013   -0.036 -0.019 -0.031   -0.001  0.004  0.001
 C          0.014  0.027 -0.040    0.059  0.002 -0.088    0.001 -0.003 -0.001
 Cl         0.004 -0.001  0.009    0.006  0.002  0.018    0.000  0.000  0.000
 C          0.015  0.017 -0.042    0.085  0.057 -0.138    0.000  0.005 -0.001
 H          0.106 -0.164 -0.004    0.302 -0.221 -0.030    0.006 -0.023 -0.000
 C         -0.057  0.021 -0.004   -0.128  0.005 -0.009   -0.001  0.001  0.001
 H         -0.027 -0.146 -0.030   -0.093 -0.171 -0.054    0.001 -0.013  0.003
 C          0.028  0.000  0.059    0.094 -0.007  0.177   -0.001 -0.001 -0.001
 H          0.091 -0.054  0.035    0.229  0.141  0.114   -0.004  0.013  0.000
 C          0.024  0.009  0.017    0.067 -0.026  0.043    0.001 -0.005 -0.002
 H         -0.027  0.096 -0.005   -0.040  0.244  0.011   -0.003  0.020 -0.001
 TransDip   0.091  0.209 -0.001    0.097  0.018 -0.004   -0.010 -0.002  0.119

 Mode:                34                     35                     36
 Frequency:       882.89                 965.88                1002.06
 Force Cnst:      0.6705                 0.7527                 0.7788
 Red. Mass:       1.4598                 1.3693                 1.3164
 IR Active:          YES                    YES                    YES
 IR Intens:        1.191                  0.188                  0.062
 Raman Active:       YES                    YES                    YES
               X      Y      Z        X      Y      Z        X      Y      Z
 C         -0.021 -0.001 -0.000    0.004  0.003 -0.000    0.001  0.001 -0.000
 C         -0.022  0.022 -0.002    0.005 -0.008  0.001    0.001 -0.002  0.000
 Cl        -0.000 -0.003 -0.000    0.000  0.001 -0.000   -0.000  0.000 -0.000
 C         -0.018  0.020 -0.001    0.004 -0.002  0.000    0.000 -0.000  0.000
 Cl         0.005 -0.004  0.000   -0.001  0.000 -0.000   -0.000  0.000 -0.000
 C          0.022  0.002  0.004   -0.001  0.003 -0.000    0.000  0.001 -0.000
 Cl        -0.005 -0.000 -0.001    0.000 -0.000  0.000   -0.000 -0.000 -0.000
 C          0.017 -0.002 -0.006   -0.005 -0.003 -0.000   -0.001 -0.001  0.000
 H          0.010 -0.001  0.039   -0.017  0.001 -0.003   -0.004  0.000 -0.001
 C          0.008  0.000  0.003   -0.000 -0.008 -0.000    0.000 -0.001 -0.000
 Cl        -0.002  0.001 -0.000   -0.000  0.001  0.000   -0.000  0.000  0.000
 C          0.009 -0.073 -0.003   -0.003  0.031  0.001    0.001 -0.002  0.001
 C         -0.005  0.058 -0.006   -0.003  0.018  0.001   -0.001  0.002 -0.000
 Cl         0.001 -0.003  0.001    0.000 -0.001 -0.000   -0.000  0.001  0.000
 C          0.026 -0.113 -0.013    0.014 -0.091 -0.001   -0.009  0.054  0.001
 H         -0.085  0.628  0.005   -0.091  0.509  0.005    0.057 -0.337 -0.004
 C         -0.003 -0.037 -0.001   -0.010  0.069  0.001    0.018 -0.108 -0.002
 H         -0.055  0.286  0.003    0.066 -0.395 -0.010   -0.103  0.630  0.013
 C         -0.002  0.053  0.015   -0.013  0.071  0.001   -0.017  0.101  0.001
 H          0.079 -0.391  0.003    0.056 -0.389 -0.006    0.089 -0.582 -0.009
 C         -0.013  0.104  0.005    0.018 -0.112 -0.001    0.009 -0.050 -0.000
 H          0.093 -0.551 -0.009   -0.105  0.611  0.009   -0.051  0.312  0.006
 TransDip   0.003  0.035  0.004    0.000  0.014 -0.000    0.001 -0.008 -0.000

 Mode:                37                     38                     39
 Frequency:      1036.84                1053.95                1085.88
 Force Cnst:      4.8739                 2.4751                 2.0415
 Red. Mass:       7.6950                 3.7819                 2.9386
 IR Active:          YES                    YES                    YES
 IR Intens:       18.099                 21.216                 21.200
 Raman Active:       YES                    YES                    YES
               X      Y      Z        X      Y      Z        X      Y      Z
 C          0.207  0.061  0.017   -0.017 -0.005  0.019    0.120  0.025  0.008
 C         -0.113 -0.114 -0.010    0.007  0.001 -0.002   -0.029 -0.117 -0.004
 Cl         0.005  0.010  0.000   -0.000 -0.000  0.000    0.003  0.011  0.000
 C         -0.208  0.229 -0.013    0.017 -0.016  0.001   -0.085  0.108 -0.005
 Cl         0.027 -0.031  0.002   -0.002  0.002 -0.000    0.009 -0.011  0.001
 C          0.167  0.073  0.014   -0.005 -0.003 -0.000    0.078  0.035  0.007
 Cl        -0.015 -0.005 -0.001    0.000  0.000 -0.000   -0.007 -0.002 -0.001
 C         -0.080 -0.210 -0.010    0.008  0.015  0.000   -0.036 -0.097 -0.004
 H         -0.247 -0.158 -0.016    0.020  0.011  0.006    0.004 -0.114  0.002
 C         -0.044  0.060 -0.002    0.000  0.001 -0.003   -0.047  0.094 -0.002
 Cl         0.001 -0.003  0.000    0.000 -0.000  0.000    0.005 -0.008  0.000
 C          0.285  0.033  0.011   -0.003  0.002 -0.060    0.045  0.004  0.026
 C         -0.041 -0.002 -0.207   -0.096 -0.014 -0.195    0.038  0.003  0.222
 Cl         0.004  0.000  0.015    0.013  0.002  0.026   -0.006 -0.001 -0.022
 C         -0.157 -0.030  0.258   -0.026 -0.001 -0.098   -0.015 -0.000 -0.105
 H         -0.003 -0.007  0.376   -0.298 -0.051 -0.312   -0.484 -0.080 -0.435
 C          0.090  0.015  0.014    0.298  0.049 -0.027    0.014  0.002 -0.019
 H          0.080  0.014  0.020    0.340  0.066 -0.272    0.022  0.009 -0.066
 C         -0.098 -0.012 -0.284    0.032  0.002  0.167   -0.023 -0.007  0.114
 H          0.015  0.008 -0.345   -0.086 -0.012  0.244   -0.350 -0.054  0.264
 C         -0.062 -0.008  0.145   -0.201 -0.036  0.156    0.017  0.006 -0.126
 H          0.034 -0.020  0.202   -0.535 -0.091 -0.069   -0.260 -0.044 -0.338
 TransDip   0.015  0.101 -0.090   -0.042 -0.015 -0.141   -0.052  0.081  0.112

 Mode:                40                     41                     42
 Frequency:      1140.22                1151.90                1186.30
 Force Cnst:      2.4419                 1.4349                 0.9214
 Red. Mass:       3.1879                 1.8355                 1.1112
 IR Active:          YES                    YES                    YES
 IR Intens:        9.693                  1.746                  0.635
 Raman Active:       YES                    YES                    YES
               X      Y      Z        X      Y      Z        X      Y      Z
 C          0.039  0.042  0.020    0.035  0.026 -0.019   -0.005 -0.005 -0.001
 C          0.009  0.211  0.001    0.003  0.095  0.004    0.001 -0.002  0.000
 Cl        -0.005 -0.021 -0.000   -0.002 -0.010 -0.000   -0.000  0.000  0.000
 C         -0.037 -0.029 -0.003   -0.023 -0.009 -0.001    0.001  0.004  0.000
 Cl         0.005 -0.003  0.000    0.003 -0.002  0.000    0.000 -0.000 -0.000
 C         -0.122 -0.029 -0.009   -0.055 -0.013 -0.005   -0.002  0.000 -0.000
 Cl         0.015  0.003  0.001    0.007  0.001  0.001    0.000  0.000  0.000
 C         -0.034 -0.006 -0.003   -0.020 -0.010 -0.001    0.003  0.000  0.000
 H         -0.431  0.125 -0.027   -0.237  0.062 -0.021    0.042 -0.013  0.002
 C          0.142 -0.193  0.005    0.071 -0.087  0.007   -0.005  0.003 -0.000
 Cl        -0.015  0.019 -0.001   -0.007  0.009 -0.001    0.000 -0.000  0.000
 C          0.138  0.014 -0.025    0.059  0.003  0.060   -0.001  0.001 -0.006
 C          0.108  0.017  0.124   -0.080 -0.012 -0.063   -0.002 -0.000 -0.007
 Cl        -0.008 -0.001 -0.015    0.006  0.001  0.006    0.001  0.000  0.001
 C         -0.073 -0.013  0.093   -0.012  0.000 -0.092   -0.025 -0.004 -0.015
 H         -0.244 -0.043 -0.012   -0.223 -0.035 -0.253   -0.289 -0.045 -0.203
 C         -0.009 -0.001 -0.056    0.038  0.005  0.064   -0.004 -0.002  0.064
 H          0.019  0.015 -0.438   -0.002 -0.013  0.550   -0.055 -0.022  0.630
 C          0.004  0.001 -0.014   -0.072 -0.012 -0.014    0.054  0.010 -0.024
 H          0.164  0.026 -0.087   -0.514 -0.082  0.181    0.556  0.090 -0.250
 C         -0.060 -0.007 -0.017    0.090  0.016 -0.010   -0.021 -0.003 -0.015
 H         -0.457 -0.083 -0.314    0.338  0.046  0.163   -0.229 -0.033 -0.167
 TransDip   0.067 -0.049  0.056    0.001 -0.035 -0.024   -0.025  0.001  0.005

 Mode:                43                     44                     45
 Frequency:      1188.69                1262.99                1268.02
 Force Cnst:      1.7635                 2.4352                 7.1451
 Red. Mass:       2.1183                 2.5911                 7.5423
 IR Active:          YES                    YES                    YES
 IR Intens:       44.445                  5.365                  2.675
 Raman Active:       YES                    YES                    YES
               X      Y      Z        X      Y      Z        X      Y      Z
 C          0.014 -0.074 -0.001    0.113  0.148 -0.003   -0.130  0.289  0.004
 C          0.076  0.070  0.006    0.095 -0.053  0.008    0.288 -0.086  0.016
 Cl        -0.007 -0.009 -0.001    0.000 -0.001 -0.000    0.001 -0.002  0.000
 C         -0.056  0.186 -0.002   -0.085  0.015 -0.005   -0.237 -0.232 -0.020
 Cl         0.011 -0.017  0.001    0.002 -0.005  0.000   -0.001  0.003 -0.000
 C         -0.190  0.001 -0.014   -0.072  0.061 -0.005    0.014  0.294  0.005
 Cl         0.019  0.003  0.001    0.007  0.000  0.001   -0.007  0.001 -0.001
 C          0.027 -0.073  0.001   -0.004 -0.111 -0.002    0.263 -0.041  0.018
 H          0.863 -0.386  0.057   -0.423  0.026 -0.032    0.372 -0.073  0.027
 C          0.011 -0.031  0.000    0.084 -0.024  0.008   -0.260 -0.221 -0.021
 Cl        -0.004  0.004 -0.000   -0.006  0.003 -0.001   -0.000 -0.001 -0.000
 C         -0.017  0.012 -0.001   -0.135 -0.042  0.048    0.065 -0.008 -0.043
 C         -0.008 -0.003 -0.007   -0.153 -0.023  0.016    0.088  0.019 -0.010
 Cl         0.000  0.000  0.001    0.004  0.000  0.003   -0.002 -0.001 -0.001
 C          0.006  0.001 -0.002    0.080  0.015 -0.054   -0.041 -0.005  0.031
 H          0.048  0.010  0.027    0.631  0.099  0.325   -0.374 -0.064 -0.199
 C          0.002  0.001 -0.002    0.022  0.004 -0.019   -0.015 -0.004  0.011
 H          0.004  0.000 -0.022    0.016 -0.001  0.125   -0.011 -0.001 -0.077
 C         -0.000 -0.000  0.003    0.037  0.006  0.024   -0.019 -0.001 -0.007
 H         -0.012 -0.001  0.009    0.191  0.029 -0.042   -0.075 -0.014  0.017
 C         -0.000 -0.004  0.004   -0.018  0.002 -0.039    0.005  0.007  0.026
 H          0.018  0.020  0.021   -0.245 -0.058 -0.207    0.199 -0.004  0.163
 TransDip  -0.197  0.080 -0.014   -0.054 -0.033 -0.039    0.050  0.001  0.017

 Mode:                46                     47                     48
 Frequency:      1292.15                1310.84                1354.15
 Force Cnst:      2.0460                 5.5704                 7.5706
 Red. Mass:       2.0798                 5.5023                 7.0073
 IR Active:          YES                    YES                    YES
 IR Intens:        3.895                  2.369                102.844
 Raman Active:       YES                    YES                    YES
               X      Y      Z        X      Y      Z        X      Y      Z
 C         -0.051 -0.050 -0.032    0.025  0.064 -0.009   -0.234  0.243 -0.017
 C         -0.015  0.042  0.003    0.014 -0.062  0.004   -0.213 -0.259 -0.019
 Cl        -0.000 -0.001 -0.000    0.000  0.002  0.000    0.007  0.016  0.001
 C         -0.005 -0.043  0.000    0.025  0.043  0.003    0.377  0.002  0.028
 Cl        -0.000  0.003 -0.000   -0.001 -0.002 -0.000   -0.016  0.007 -0.001
 C          0.052 -0.004  0.003   -0.064  0.017 -0.005   -0.158  0.219 -0.008
 Cl        -0.005  0.000 -0.000    0.005 -0.000  0.000    0.006 -0.008  0.000
 C          0.031  0.062  0.004   -0.025 -0.069 -0.002   -0.076 -0.140 -0.008
 H          0.249 -0.006  0.015   -0.224 -0.009 -0.019    0.376 -0.335  0.023
 C         -0.086 -0.025 -0.003    0.093  0.026  0.010    0.204 -0.067  0.014
 Cl         0.003 -0.001 -0.000   -0.004  0.001 -0.000   -0.010  0.003 -0.001
 C          0.096  0.022  0.210   -0.131 -0.038  0.222    0.125 -0.033  0.017
 C         -0.021 -0.004 -0.026    0.282  0.051 -0.146   -0.001  0.006  0.001
 Cl         0.003  0.001 -0.001   -0.000 -0.000  0.002   -0.000 -0.001 -0.001
 C         -0.051 -0.008 -0.051   -0.173 -0.026 -0.113   -0.008  0.000  0.035
 H          0.394  0.064  0.261   -0.116 -0.018 -0.072   -0.056 -0.015  0.004
 C          0.018  0.003  0.029   -0.034 -0.010  0.227   -0.003 -0.001 -0.040
 H          0.015  0.000  0.076    0.023  0.014 -0.429   -0.020 -0.008  0.106
 C          0.040  0.007 -0.068    0.198  0.034 -0.052   -0.031 -0.002 -0.032
 H         -0.292 -0.046  0.076   -0.080 -0.013  0.076   -0.209 -0.039  0.043
 C          0.004  0.000 -0.063   -0.218 -0.032 -0.139    0.072  0.021  0.040
 H         -0.537 -0.073 -0.469    0.443  0.061  0.354   -0.279 -0.088 -0.231
 TransDip   0.025  0.042 -0.040   -0.023 -0.044  0.003   -0.010 -0.324 -0.011

 Mode:                49                     50                     51
 Frequency:      1440.38                1464.93                1508.12
 Force Cnst:      3.9545                 2.7488                 3.7759
 Red. Mass:       3.2351                 2.1740                 2.8177
 IR Active:          YES                    YES                    YES
 IR Intens:       97.419                 31.888                  9.038
 Raman Active:       YES                    YES                    YES
               X      Y      Z        X      Y      Z        X      Y      Z
 C          0.209  0.036  0.015    0.039  0.003  0.023   -0.094  0.006  0.001
 C         -0.166  0.093 -0.010   -0.016  0.014 -0.003    0.007 -0.031 -0.001
 Cl         0.004 -0.003  0.000    0.001 -0.000  0.000   -0.001  0.001  0.000
 C          0.018 -0.149 -0.001   -0.007 -0.021 -0.002    0.036  0.051  0.003
 Cl        -0.002  0.006 -0.000   -0.000  0.001  0.000   -0.000 -0.001 -0.000
 C          0.117  0.132  0.010    0.019  0.017  0.002   -0.036 -0.046 -0.003
 Cl        -0.006 -0.004 -0.000   -0.001 -0.000 -0.000    0.001  0.001  0.000
 C         -0.157  0.045 -0.011   -0.027  0.005 -0.003    0.065  0.002  0.004
 H          0.693 -0.262  0.047    0.084 -0.036  0.007   -0.130  0.075 -0.008
 C         -0.002 -0.138 -0.002    0.005 -0.014 -0.002   -0.035  0.002 -0.004
 Cl        -0.001  0.007  0.000   -0.000  0.001  0.000    0.000 -0.001  0.000
 C         -0.027 -0.010  0.002   -0.030 -0.003 -0.138    0.193  0.033 -0.046
 C         -0.056 -0.009  0.028    0.089  0.014  0.074   -0.052 -0.011  0.133
 Cl         0.001  0.000 -0.000   -0.003 -0.000 -0.003    0.002  0.000 -0.005
 C          0.013  0.003 -0.047   -0.141 -0.023 -0.016   -0.129 -0.019 -0.132
 H          0.119  0.019  0.019    0.280  0.043  0.303    0.454  0.072  0.277
 C          0.027  0.004  0.048    0.002  0.003 -0.117    0.107  0.017  0.037
 H          0.053  0.012 -0.153   -0.069 -0.025  0.651    0.127  0.019  0.045
 C         -0.028 -0.005  0.040    0.152  0.025 -0.001   -0.087 -0.015  0.082
 H          0.304  0.049 -0.106   -0.429 -0.072  0.277    0.430  0.070 -0.139
 C         -0.059 -0.008 -0.067   -0.064 -0.012  0.073   -0.091 -0.013 -0.101
 H          0.265  0.038  0.167   -0.017 -0.006  0.130    0.457  0.071  0.289
 TransDip   0.309 -0.064  0.017    0.081  0.001  0.162    0.013 -0.003  0.095

 Mode:                52                     53                     54
 Frequency:      1556.46                1594.52                1605.39
 Force Cnst:     14.2298                12.6655                 8.6142
 Red. Mass:       9.9695                 8.4549                 5.6729
 IR Active:          YES                    YES                    YES
 IR Intens:       25.820                 40.000                  5.233
 Raman Active:       YES                    YES                    YES
               X      Y      Z        X      Y      Z        X      Y      Z
 C         -0.044 -0.427 -0.008    0.285  0.002  0.020   -0.002 -0.002  0.019
 C         -0.067  0.181 -0.002   -0.334  0.069 -0.023   -0.001 -0.000 -0.002
 Cl         0.002  0.003  0.000    0.004 -0.002  0.000    0.000  0.000  0.000
 C         -0.071 -0.300 -0.009    0.258  0.099  0.020    0.001 -0.000 -0.001
 Cl         0.000  0.002  0.000   -0.002 -0.003 -0.000   -0.000  0.000  0.000
 C         -0.111  0.485 -0.001   -0.196  0.022 -0.014   -0.001  0.002  0.000
 Cl         0.002 -0.005  0.000   -0.001  0.000 -0.000   -0.000 -0.000 -0.000
 C          0.145 -0.289  0.006    0.440 -0.081  0.031    0.002 -0.002 -0.001
 H         -0.392 -0.128 -0.030   -0.481  0.264 -0.032   -0.005  0.001  0.001
 C          0.150  0.342  0.015   -0.361 -0.122 -0.027   -0.001  0.002 -0.002
 Cl        -0.004 -0.003 -0.000    0.003  0.003  0.000    0.000 -0.000  0.000
 C          0.044  0.040 -0.000   -0.065 -0.005 -0.000    0.025  0.009 -0.263
 C          0.004 -0.003  0.016   -0.026 -0.005 -0.010   -0.125 -0.023  0.149
 Cl         0.000  0.000 -0.001   -0.000  0.000  0.000    0.003  0.001  0.001
 C         -0.027 -0.006 -0.019    0.053  0.008  0.031   -0.005  0.003 -0.197
 H          0.058  0.011  0.042   -0.071 -0.011 -0.058    0.155  0.027 -0.109
 C          0.020  0.004  0.003   -0.032 -0.005 -0.013   -0.060 -0.017  0.402
 H          0.023  0.007  0.003   -0.040 -0.006  0.014    0.022  0.016 -0.579
 C         -0.028 -0.007  0.012    0.060  0.010 -0.010    0.127  0.025 -0.230
 H          0.064  0.013 -0.030   -0.079 -0.013  0.055   -0.294 -0.045 -0.066
 C          0.004 -0.005 -0.010   -0.037 -0.007 -0.005    0.067  0.008  0.192
 H          0.035  0.037  0.014   -0.001  0.003  0.026   -0.318 -0.052 -0.079
 TransDip   0.031  0.160  0.010   -0.198 -0.030 -0.028    0.011  0.003  0.072

 Mode:                55                     56                     57
 Frequency:      1634.30                3174.95                3184.36
 Force Cnst:      9.9014                 6.4510                 6.5149
 Red. Mass:       6.2919                 1.0862                 1.0905
 IR Active:          YES                    YES                    YES
 IR Intens:        2.046                  0.199                  7.712
 Raman Active:       YES                    YES                    YES
               X      Y      Z        X      Y      Z        X      Y      Z
 C          0.075  0.015  0.004    0.000  0.000  0.000   -0.000  0.000  0.000
 C         -0.024  0.004 -0.001    0.000  0.000 -0.000    0.000  0.000 -0.000
 Cl         0.001  0.000  0.000   -0.000 -0.000  0.000    0.000 -0.000 -0.000
 C          0.012  0.007  0.001   -0.000 -0.000  0.000   -0.000 -0.000 -0.000
 Cl        -0.000 -0.000 -0.000   -0.000  0.000 -0.000    0.000  0.000 -0.000
 C         -0.007 -0.001 -0.000    0.000  0.000  0.000    0.000  0.000  0.000
 Cl        -0.000 -0.000 -0.000   -0.000 -0.000 -0.000   -0.000 -0.000 -0.000
 C          0.019 -0.003  0.001   -0.000  0.000  0.000   -0.000  0.000  0.000
 H         -0.020  0.013 -0.001   -0.000 -0.000 -0.000    0.000 -0.000  0.000
 C         -0.025 -0.013 -0.002    0.000  0.000 -0.000    0.000  0.000 -0.000
 Cl         0.000  0.000  0.000   -0.000  0.000  0.000   -0.000  0.000  0.000
 C         -0.235 -0.040 -0.022   -0.001 -0.000 -0.001   -0.001 -0.000 -0.001
 C          0.272  0.046 -0.044    0.000  0.000 -0.000    0.000  0.000 -0.001
 Cl        -0.002 -0.000  0.003    0.000  0.000  0.000    0.000 -0.000  0.000
 C         -0.271 -0.042 -0.130   -0.007 -0.001  0.009    0.012  0.002 -0.014
 H          0.254  0.039  0.251    0.083  0.016 -0.119   -0.128 -0.024  0.182
 C          0.149  0.023  0.046    0.045  0.007  0.005   -0.058 -0.009 -0.005
 H          0.176  0.030 -0.046   -0.533 -0.086 -0.052    0.666  0.107  0.063
 C         -0.310 -0.051  0.037   -0.022 -0.003 -0.049    0.001  0.000 -0.006
 H          0.289  0.049 -0.248    0.256  0.031  0.579    0.019  0.002  0.054
 C          0.316  0.050  0.133   -0.025 -0.005  0.037   -0.035 -0.007  0.049
 H         -0.305 -0.047 -0.336    0.301  0.057 -0.425    0.399  0.076 -0.561
 TransDip   0.006  0.001  0.045   -0.004  0.000 -0.014   -0.087 -0.014  0.013

 Mode:                58                     59                     60
 Frequency:      3196.55                3207.57                3222.97
 Force Cnst:      6.5943                 6.6392                 6.6895
 Red. Mass:       1.0954                 1.0953                 1.0930
 IR Active:          YES                    YES                    YES
 IR Intens:        9.354                  3.480                  2.534
 Raman Active:       YES                    YES                    YES
               X      Y      Z        X      Y      Z        X      Y      Z
 C         -0.000 -0.000 -0.000   -0.000  0.000 -0.000    0.000  0.001  0.000
 C         -0.000 -0.000  0.000    0.000  0.000  0.000    0.000  0.000  0.000
 Cl         0.000  0.000 -0.000    0.000 -0.000 -0.000    0.000  0.000  0.000
 C          0.000  0.000  0.000   -0.000  0.000 -0.000    0.000  0.001  0.000
 Cl        -0.000  0.000  0.000    0.000 -0.000  0.000    0.000 -0.000  0.000
 C          0.000  0.000 -0.000   -0.000 -0.000  0.000   -0.003  0.002 -0.000
 Cl        -0.000 -0.000  0.000    0.000  0.000  0.000    0.000  0.000  0.000
 C         -0.000 -0.000  0.000   -0.000  0.000  0.000   -0.030 -0.083 -0.003
 H          0.000  0.000  0.000    0.000  0.000  0.000    0.335  0.937  0.039
 C         -0.000  0.000  0.000    0.000 -0.000  0.000    0.004  0.000  0.000
 Cl         0.000 -0.000 -0.000   -0.000  0.000  0.000   -0.000  0.000 -0.000
 C          0.001  0.000  0.002   -0.000 -0.000  0.000    0.000 -0.000 -0.000
 C         -0.001 -0.000 -0.000   -0.003 -0.001 -0.001   -0.000  0.000 -0.000
 Cl         0.000  0.000  0.000    0.000  0.000  0.000   -0.000  0.000  0.000
 C          0.018  0.003 -0.023    0.044  0.008 -0.066   -0.000 -0.000  0.000
 H         -0.194 -0.036  0.278   -0.506 -0.095  0.736    0.000  0.000 -0.000
 C         -0.028 -0.005  0.001    0.034  0.005  0.005    0.000  0.000 -0.000
 H          0.309  0.050  0.025   -0.367 -0.059 -0.037   -0.000 -0.000 -0.000
 C         -0.028 -0.003 -0.060    0.006  0.001  0.017   -0.000  0.000  0.000
 H          0.301  0.036  0.677   -0.076 -0.009 -0.175   -0.000  0.000 -0.000
 C          0.027  0.005 -0.034   -0.006 -0.001  0.007   -0.000 -0.000  0.000
 H         -0.278 -0.053  0.384    0.055  0.010 -0.075    0.000  0.000 -0.000
 TransDip  -0.043 -0.005 -0.088    0.059  0.009  0.005    0.017  0.048  0.003

 STANDARD THERMODYNAMIC QUANTITIES AT   298.15 K  AND     1.00 ATM

   This Molecule has  0 Imaginary Frequencies
   Zero point vibrational energy:       82.930 kcal/mol

   Atom    1 Element C  Has Mass   12.00000
   Atom    2 Element C  Has Mass   12.00000
   Atom    3 Element Cl Has Mass   34.96885
   Atom    4 Element C  Has Mass   12.00000
   Atom    5 Element Cl Has Mass   34.96885
   Atom    6 Element C  Has Mass   12.00000
   Atom    7 Element Cl Has Mass   34.96885
   Atom    8 Element C  Has Mass   12.00000
   Atom    9 Element H  Has Mass    1.00783
   Atom   10 Element C  Has Mass   12.00000
   Atom   11 Element Cl Has Mass   34.96885
   Atom   12 Element C  Has Mass   12.00000
   Atom   13 Element C  Has Mass   12.00000
   Atom   14 Element Cl Has Mass   34.96885
   Atom   15 Element C  Has Mass   12.00000
   Atom   16 Element H  Has Mass    1.00783
   Atom   17 Element C  Has Mass   12.00000
   Atom   18 Element H  Has Mass    1.00783
   Atom   19 Element C  Has Mass   12.00000
   Atom   20 Element H  Has Mass    1.00783
   Atom   21 Element C  Has Mass   12.00000
   Atom   22 Element H  Has Mass    1.00783
   Molecular Mass:   323.883400 amu
   Principal axes and moments of inertia in amu*Bohr^2:
                             1           2           3
    Eigenvalues --     3873.19301  8664.36440 10349.04080
          X               0.99988     0.01249     0.00955
          Y              -0.01251     0.99992     0.00176
          Z              -0.00953    -0.00188     0.99995
   Rotational Symmetry Number is   1
   The Molecule is an Asymmetric Top
   Translational Enthalpy:        0.889 kcal/mol
   Rotational Enthalpy:           0.889 kcal/mol
   Vibrational Enthalpy:         90.769 kcal/mol
   gas constant (RT):             0.592 kcal/mol
   Translational Entropy:        43.221  cal/mol.K
   Rotational Entropy:           34.206  cal/mol.K
   Vibrational Entropy:          51.763  cal/mol.K

   Total Enthalpy:               93.139 kcal/mol
   Total Entropy:               129.190  cal/mol.K

 ======================================================================

 STANDARD THERMODYNAMIC QUANTITIES FOR ANHARMONIC VIBRATION -- TOSH

   Zero point vibrational energy: ************ kcal/mol

   Vibrational Enthalpy:       Infinity kcal/mol
   Vibrational Entropy:             NaN  cal/mol.K

   Total Enthalpy:             Infinity kcal/mol
   Total Entropy:                   NaN  cal/mol.K

 ======================================================================

 STANDARD THERMODYNAMIC QUANTITIES FOR ANHARMONIC VIBRATION -- VPT2

   Zero point vibrational energy: ************ kcal/mol

   Vibrational Enthalpy:       Infinity kcal/mol
   Vibrational Entropy:             NaN  cal/mol.K

   Total Enthalpy:             Infinity kcal/mol
   Total Entropy:                   NaN  cal/mol.K

 ======================================================================

Archival summary:
1\1\november\FREQ\ProcedureUnspecified\BasisUnspecified\l5125\taweetha\SatJan1110:34:162020SatJan1110:34:162020\0\\#,FREQ,ProcedureUnspecified,BasisUnspecified,\\0,1\Cl\C,1,1.74432\C,2,1.40308,1,119.498\C,3,1.39977,2,118.588,1,-179.75,0\C,4,1.38837,3,120.715,2,-0.0794423,0\H,5,1.08056,4,120.027,3,-179.978,0\C,5,1.38768,4,119.438,3,0.0507613,0\C,7,1.39923,5,122.147,4,0.0706367,0\C,8,1.49173,7,121.288,5,-179.372,0\C,9,1.39842,8,122.008,7,-90.8206,0\C,10,1.39178,9,121.499,8,179.22,0\H,11,1.08242,10,119.549,9,-179.981,0\C,11,1.39149,10,119.451,9,-0.0843966,0\H,13,1.08381,11,119.526,10,-179.88,0\C,13,1.39339,11,120.104,10,0.0831203,0\H,15,1.08355,13,120.317,11,-179.916,0\C,15,1.39074,13,119.827,11,-0.0478941,0\H,17,1.08394,15,120.095,13,-179.877,0\Cl,3,1.73673,2,120.935,1,0.241734,0\Cl,4,1.74493,3,121.194,2,179.944,0\Cl,7,1.75253,5,117.775,4,179.89,0\Cl,10,1.75798,9,120.004,8,-0.664523,0\\\@

 Total job time:  13827.17s(wall), 13826.51s(cpu) 
 Sat Jan 11 10:34:16 2020

        *************************************************************
        *                                                           *
        *  Thank you very much for using Q-Chem.  Have a nice day.  *
        *                                                           *
        *************************************************************
