# Supplementary material for: Quantum Chemical Investigation of Polychlorinated Dibenzodioxins, Dibenzofurans and Biphenyls: Relative Stability and Planarity Analysis
Source: Molecules. 2020 Dec 3;25(23):5697. doi: 10.3390/molecules25235697 (PMC7730433; doi:10.3390/molecules25235697)
Supplement: Supplementary file 1 [file molecules-25-05697-s001.zip › PCB/B3LYP/ClClClHClHClClClH.out]

                  Welcome to Q-Chem
     A Quantum Leap Into The Future Of Chemistry


 Q-Chem 5.2 (devel), Q-Chem, Inc., Pleasanton, CA (2019)

 Yihan Shao,  Zhengting Gan,  E. Epifanovsky,  A. T. B. Gilbert,  M. Wormit,  
 J. Kussmann,  A. W. Lange,  A. Behn,  Jia Deng,  Xintian Feng,  D. Ghosh,  
 M. Goldey,  P. R. Horn,  L. D. Jacobson,  I. Kaliman,  T. Kus,  A. Landau,  
 Jie Liu,  E. I. Proynov,  R. M. Richard,  R. P. Steele,  E. J. Sundstrom,  
 H. L. Woodcock III,  P. M. Zimmerman,  D. Zuev,  B. Albrecht,  E. Alguire,  
 S. A. Baeppler,  D. Barton,  Z. Benda,  Y. A. Bernard,  E. J. Berquist,  
 K. B. Bravaya,  H. Burton,  D. Casanova,  Chun-Min Chang,  Yunqing Chen,  
 A. Chien,  K. D. Closser,  M. P. Coons,  S. Coriani,  S. Dasgupta,  
 A. L. Dempwolff,  M. Diedenhofen,  Hainam Do,  R. G. Edgar,  Po-Tung Fang,  
 S. Faraji,  S. Fatehi,  Qingguo Feng,  K. D. Fenk,  J. Fosso-Tande,  
 J. Gayvert,  Qinghui Ge,  A. Ghysels,  G. Gidofalvi,  J. Gomes,  
 J. Gonthier,  A. Gunina,  D. Hait,  M. W. D. Hanson-Heine,  
 P. H. P. Harbach,  A. W. Hauser,  M. F. Herbst,  J. E. Herr,  
 E. G. Hohenstein,  Z. C. Holden,  Kerwin Hui,  B. C. Huynh,  T.-C. Jagau,  
 Hyunjun Ji,  B. Kaduk,  K. Khistyaev,  Jaehoon Kim,  P. Klunzinger,  K. Koh,  
 D. Kosenkov,  L. Koulias,  T. Kowalczyk,  C. M. Krauter,  A. Kunitsa,  
 Ka Un Lao,  A. Laurent,  K. V. Lawler,  Joonho Lee,  D. Lefrancois,  
 S. Lehtola,  D. S. Levine,  Yi-Pei Li,  You-Sheng Lin,  Fenglai Liu,  
 E. Livshits,  A. Luenser,  P. Manohar,  E. Mansoor,  S. F. Manzer,  
 Shan-Ping Mao,  Yuezhi Mao,  N. Mardirossian,  A. V. Marenich,  
 T. Markovich,  L. A. Martinez-Martinez,  S. A. Maurer,  N. J. Mayhall,  
 S. C. McKenzie,  J.-M. Mewes,  P. Morgante,  A. F. Morrison,  
 J. W. Mullinax,  K. Nanda,  T. S. Nguyen-Beck,  R. Olivares-Amaya,  
 J. A. Parkhill,  Zheng Pei,  T. M. Perrine,  F. Plasser,  P. Pokhilko,  
 S. Prager,  A. Prociuk,  E. Ramos,  D. R. Rehn,  F. Rob,  M. Scheurer,  
 M. Schneider,  N. Sergueev,  S. M. Sharada,  S. Sharma,  D. W. Small,  
 T. Stauch,  T. Stein,  Yu-Chuan Su,  A. J. W. Thom,  A. Tkatchenko,  
 T. Tsuchimochi,  N. M. Tubman,  L. Vogt,  M. L. Vidal,  O. Vydrov,  
 M. A. Watson,  J. Wenzel,  M. de Wergifosse,  T. A. Wesolowski,  A. White,  
 J. Witte,  A. Yamada,  Jun Yang,  K. Yao,  S. Yeganeh,  S. R. Yost,  
 Zhi-Qiang You,  A. Zech,  Igor Ying Zhang,  Xing Zhang,  Yan Zhao,  
 Ying Zhu,  B. R. Brooks,  G. K. L. Chan,  C. J. Cramer,  M. S. Gordon,  
 W. J. Hehre,  A. Klamt,  M. W. Schmidt,  C. D. Sherrill,  D. G. Truhlar,  
 A. Aspuru-Guzik,  R. Baer,  A. T. Bell,  N. A. Besley,  Jeng-Da Chai,  
 A. E. DePrince, III,  R. A. DiStasio Jr.,  A. Dreuw,  B. D. Dunietz,  
 T. R. Furlani,  Chao-Ping Hsu,  Yousung Jung,  Jing Kong,  D. S. Lambrecht,  
 WanZhen Liang,  C. Ochsenfeld,  V. A. Rassolov,  L. V. Slipchenko,  
 J. E. Subotnik,  T. Van Voorhis,  J. M. Herbert,  A. I. Krylov,  
 P. M. W. Gill,  M. Head-Gordon

 Contributors to earlier versions of Q-Chem not listed above: 
 R. D. Adamson,  B. Austin,  J. Baker,  G. J. O. Beran,  K. Brandhorst,  
 S. T. Brown,  E. F. C. Byrd,  A. K. Chakraborty,  C.-L. Cheng,  
 Siu Hung Chien,  D. M. Chipman,  D. L. Crittenden,  H. Dachsel,  
 R. J. Doerksen,  A. D. Dutoi,  L. Fusti-Molnar,  W. A. Goddard III,  
 A. Golubeva-Zadorozhnaya,  S. R. Gwaltney,  G. Hawkins,  A. Heyden,  
 S. Hirata,  G. Kedziora,  F. J. Keil,  C. Kelley,  Jihan Kim,  R. A. King,  
 R. Z. Khaliullin,  P. P. Korambath,  W. Kurlancheek,  A. M. Lee,  M. S. Lee,  
 S. V. Levchenko,  Ching Yeh Lin,  D. Liotard,  R. C. Lochan,  I. Lotan,  
 P. E. Maslen,  N. Nair,  D. P. O'Neill,  D. Neuhauser,  E. Neuscamman,  
 C. M. Oana,  R. Olson,  B. Peters,  R. Peverati,  P. A. Pieniazek,  
 Y. M. Rhee,  J. Ritchie,  M. A. Rohrdanz,  E. Rosta,  N. J. Russ,  
 H. F. Schaefer III,  N. E. Schultz,  N. Shenvi,  A. C. Simmonett,  A. Sodt,  
 D. Stuck,  K. S. Thanthiriwatte,  V. Vanovschi,  Tao Wang,  A. Warshel,  
 C. F. Williams,  Q. Wu,  X. Xu,  W. Zhang

 Please cite Q-Chem as follows:
 Y. Shao et al., Mol. Phys. 113, 184-215 (2015)
 DOI: 10.1080/00268976.2014.952696

 Q-Chem 5.2.1 for Intel X86 EM64T Linux

 Parts of Q-Chem use Armadillo 8.300.2 (Tropical Shenanigans).
 http://arma.sourceforge.net/

 Q-Chem begins on Sat Jan 11 09:07:57 2020  

Host: 
0

     Scratch files written to /scratch/taweetham/qchem4180//
NAlpha2: 194
NElect   194
Mult     1

 Q-Chem warning in module libgen/rem_setup.C, line 2168:

 Setting Thresh to 1e-14


Checking the input file for inconsistencies... 	...done.

--------------------------------------------------------------
User input:
--------------------------------------------------------------
$MOLECULE
0 1
C 
C  1 1.394960
Cl  2 CCl 1 119.528007
C  2 1.386606 1 120.846377 3 178.766605 0
Cl  4 CCl 2 119.698148 1 -179.612229 0
C  4 1.387279 2 120.235871 1 -0.083363 0
Cl  6 CCl 4 120.254637 2 -179.958574 0
C  6 1.387279 4 119.490737 2 0.041992 0
H  8 CH 6 120.064298 4 179.568218 0
C  8 1.386606 6 120.235863 4 0.041336 0
Cl  10 CCl 8 119.614146 6 178.681836 0
C  1 1.488550 2 120.827489 3 1.275929 0
C  12 1.394960 1 120.827496 2 44.635695 0
H  13 CH 12 119.528011 1 1.275194 0
C  13 1.386606 12 120.846392 1 -179.957497 0
Cl  15 CCl 13 119.698155 12 -179.612829 0
C  15 1.387278 13 120.235860 12 -0.083872 0
Cl  17 CCl 15 120.254633 13 -179.958492 0
C  17 1.387279 15 119.490737 13 0.041666 0
Cl  19 CCl 17 120.064293 15 179.568399 0
C  19 1.386606 17 120.235874 15 0.041790 0
H  21 CH 19 119.614152 17 178.681599 0

CH=1.08273
CCl=1.75400
$END

$REM
   JOB_TYPE	OPTIMIZATION
   BASIS	6-311++G**
   METHOD	B3LYP
   SYM_IGNORE	TRUE
   SCF_GUESS_ALWAYS     TRUE
   SYM_IGNORE   TRUE
   S2THRESH     15
   THRESH       15
$END

--------------------------------------------------------------
 ----------------------------------------------------------------
             Standard Nuclear Orientation (Angstroms)
    I     Atom           X                Y                Z
 ----------------------------------------------------------------
    1      C       0.0000000000     0.0000000000     0.0000000000
    2      C       0.0000000000     0.0000000000     1.3949600000
    3      Cl      1.5261815140     0.0000000000     2.2594170471
    4      C      -1.1901880373     0.0256249026     2.1059255403
    5      Cl     -1.1548436435     0.0351778398     3.8595433764
    6      C      -2.4041742747     0.0535064326     1.4351028665
    7      Cl     -3.9099833729     0.0870232313     2.3339530118
    8      C      -2.4180259722     0.0546630380     0.0478935036
    9      H      -3.3603520375     0.0692493833    -0.4851290834
   10      C      -1.2274122092     0.0272853135    -0.6622934626
   11      Cl     -1.2645630159    -0.0058824468    -2.4155862839
   12      C       1.2779219872    -0.0284629571    -0.7628147595
   13      C       2.3095886281    -0.8932703637    -0.3971844912
   14      H       2.1704206894    -1.5663256744     0.4394355459
   15      C       3.5004827568    -0.9194878930    -1.1069450245
   16      Cl      4.7739092873    -2.0261183446    -0.6270805489
   17      C       3.6821124948    -0.0819958503    -2.1978886372
   18      Cl      5.1879324501    -0.1155248115    -3.0967201401
   19      C       2.6636000698     0.7822218600    -2.5724593424
   20      Cl      2.8813918386     1.8556545918    -3.9424319391
   21      C       1.4736782845     0.8090230106    -1.8610916159
   22      H       0.6936781770     1.5025559907    -2.1490431582
 ----------------------------------------------------------------
 Nuclear Repulsion Energy =        2314.30425342 hartrees
 There are       97 alpha and       97 beta electrons
 Requested basis set is 6-311++G(d,p)
 There are 178 shells and 495 basis functions

 Total QAlloc Memory Limit   2000 MB
 Mega-Array Size       188 MB
 MEM_STATIC part       192 MB
 A cutoff of  1.0D-15 yielded  11506 shell pairs
 There are     98819 function pairs (    106178 Cartesian)
 Smallest overlap matrix eigenvalue = 2.10E-07
 Linear dependence detected in AO basis
 Number of orthogonalized atomic orbitals = 489
 Maximum deviation from orthogonality = 6.688E-10

 Scale SEOQF with 1.000000e-02/1.000000e-01/1.000000e-01

 Standard Electronic Orientation quadrupole field applied
 Nucleus-field energy     =    -0.0000001037 hartrees
 Guess from superposition of atomic densities
 Warning:  Energy on first SCF cycle will be non-variational
 SAD guess density has 194.000000 electrons

 -----------------------------------------------------------------------
  General SCF calculation program by
  Eric Jon Sundstrom, Paul Horn, Yuezhi Mao, Dmitri Zuev, Alec White,
  David Stuck, Shaama M.S., Shane Yost, Joonho Lee, David Small,
  Daniel Levine, Susi Lehtola, Hugh Burton, Evgeny Epifanovsky,
  Bang C. Huynh
 -----------------------------------------------------------------------
 Exchange:     0.2000 Hartree-Fock + 0.0800 Slater + 0.7200 B88
 Correlation:  0.1900 VWN1RPA + 0.8100 LYP
 Using SG-1 standard quadrature grid
 A restricted SCF calculation will be
 performed using DIIS
 SCF converges when DIIS error is below 1.0e-08
 ---------------------------------------
  Cycle       Energy         DIIS error
 ---------------------------------------
    1   -3685.2849486639      2.76e-02  
    2   -3680.6126063493      2.00e-03  
    3   -3680.5094806783      2.59e-03  
    4   -3680.7172739146      6.89e-04  
    5   -3680.7307531402      3.01e-04  
    6   -3680.7332888879      9.65e-05  
    7   -3680.7335412885      2.81e-05  
    8   -3680.7335615808      8.87e-06  
    9   -3680.7335636214      3.30e-06  
   10   -3680.7335639538      9.33e-07  
   11   -3680.7335639781      2.92e-07  
   12   -3680.7335639803      1.18e-07  
   13   -3680.7335639809      4.70e-08  
   14   -3680.7335639805      1.25e-08  
   15   -3680.7335639811      4.32e-09  Convergence criterion met
 ---------------------------------------
 SCF time:   CPU 859.31s  wall 860.00s 
 SCF   energy in the final basis set =    -3680.7335639811
 Total energy in the final basis set =    -3680.7335639811

 --------------------------------------------------------------

                    Orbital Energies (a.u.)
 --------------------------------------------------------------

 Alpha MOs
 -- Occupied --
********-101.5859-101.5856-101.5825-101.5747-101.5745-101.5740 -10.2873
-10.2859 -10.2845 -10.2827 -10.2736 -10.2709 -10.2707 -10.2471 -10.2324
-10.2317 -10.2171 -10.2169  -9.5010  -9.5008  -9.5007  -9.4970  -9.4891
 -9.4889  -9.4885  -7.2658  -7.2657  -7.2656  -7.2619  -7.2558  -7.2556
 -7.2556  -7.2552  -7.2548  -7.2546  -7.2541  -7.2539  -7.2535  -7.2519
 -7.2510  -7.2438  -7.2436  -7.2434  -7.2434  -7.2430  -7.2424  -0.9709
 -0.9508  -0.9216  -0.9135  -0.8971  -0.8783  -0.8721  -0.8558  -0.8485
 -0.7993  -0.7675  -0.7647  -0.7494  -0.6674  -0.6533  -0.6401  -0.6192
 -0.5616  -0.5564  -0.5323  -0.5271  -0.5001  -0.4886  -0.4777  -0.4728
 -0.4722  -0.4639  -0.4534  -0.4427  -0.4301  -0.4193  -0.4126  -0.4057
 -0.3976  -0.3859  -0.3695  -0.3639  -0.3614  -0.3535  -0.3512  -0.3488
 -0.3432  -0.3406  -0.3349  -0.3226  -0.3151  -0.2964  -0.2813  -0.2719
 -0.2631
 -- Virtual --
 -0.0840  -0.0668  -0.0600  -0.0506  -0.0411  -0.0333  -0.0133  -0.0108
 -0.0000   0.0076   0.0122   0.0127   0.0175   0.0222   0.0250   0.0326
  0.0403   0.0458   0.0489   0.0545   0.0594   0.0626   0.0647   0.0701
  0.0735   0.0756   0.0783   0.0839   0.0871   0.0912   0.0922   0.0949
  0.1003   0.1028   0.1040   0.1090   0.1118   0.1147   0.1199   0.1208
  0.1228   0.1255   0.1282   0.1303   0.1314   0.1380   0.1387   0.1413
  0.1461   0.1498   0.1537   0.1578   0.1652   0.1687   0.1743   0.1770
  0.1790   0.1809   0.1863   0.1885   0.1930   0.1941   0.1965   0.2014
  0.2080   0.2119   0.2173   0.2240   0.2274   0.2287   0.2342   0.2387
  0.2399   0.2483   0.2491   0.2519   0.2574   0.2608   0.2623   0.2630
  0.2650   0.2733   0.2768   0.2788   0.2805   0.2830   0.2866   0.2886
  0.2953   0.2992   0.3012   0.3130   0.3236   0.3244   0.3304   0.3347
  0.3409   0.3517   0.3849   0.4047   0.4224   0.4245   0.4320   0.4327
  0.4348   0.4430   0.4442   0.4471   0.4500   0.4576   0.4590   0.4664
  0.4705   0.4772   0.4822   0.4866   0.4912   0.4931   0.5011   0.5054
  0.5111   0.5190   0.5374   0.5394   0.5412   0.5568   0.5629   0.5679
  0.5740   0.5861   0.5896   0.5959   0.5979   0.6083   0.6121   0.6175
  0.6236   0.6243   0.6308   0.6396   0.6421   0.6465   0.6588   0.6643
  0.6711   0.6914   0.6937   0.6975   0.7066   0.7330   0.7473   0.7731
  0.7801   0.7934   0.8061   0.8117   0.8189   0.8214   0.8282   0.8318
  0.8354   0.8355   0.8386   0.8403   0.8480   0.8487   0.8492   0.8512
  0.8530   0.8581   0.8639   0.8706   0.8709   0.8807   0.8841   0.8912
  0.8994   0.9010   0.9045   0.9080   0.9182   0.9212   0.9241   0.9325
  0.9375   0.9456   0.9480   0.9527   0.9571   0.9612   0.9702   0.9725
  0.9741   0.9831   0.9945   1.0015   1.0138   1.0382   1.0545   1.0625
  1.0719   1.0757   1.0952   1.1184   1.1287   1.1436   1.1553   1.1951
  1.2090   1.2191   1.2277   1.2386   1.2398   1.2459   1.2543   1.2651
  1.2742   1.2759   1.2808   1.2869   1.2915   1.3109   1.3324   1.3550
  1.3586   1.3709   1.4031   1.4236   1.4558   1.4929   1.5039   1.5104
  1.5385   1.5636   1.5737   1.5997   1.6011   1.6113   1.6447   1.6595
  1.6619   1.7045   1.7513   1.7662   1.7701   1.7936   1.8056   1.8062
  1.8304   1.8564   1.8653   1.8874   1.8908   1.8932   1.8987   1.9056
  1.9421   1.9589   1.9685   1.9787   2.0272   2.0398   2.0795   2.0899
  2.1167   2.1376   2.1810   2.2160   2.2262   2.2282   2.2430   2.2528
  2.2600   2.2622   2.2768   2.2773   2.2878   2.2919   2.3006   2.3050
  2.3177   2.3266   2.3724   2.3874   2.4107   2.4199   2.4310   2.4411
  2.4452   2.4652   2.5010   2.5041   2.5132   2.5379   2.5516   2.5542
  2.5883   2.5994   2.6187   2.6227   2.6395   2.6561   2.6868   2.7292
  2.7332   2.7391   2.7467   2.7526   2.7694   2.7834   2.8265   2.8317
  2.8441   2.8794   2.9258   2.9382   2.9627   3.0404   3.0639   3.0895
  3.1091   3.1346   3.1365   3.1546   3.1600   3.2125   3.2191   3.2312
  3.2577   3.3652   3.3778   3.4122   3.4946   3.6018   3.6700   3.7127
  3.7161   3.7625   3.9017   4.0041   4.0128   4.0950   4.3817   4.8011
  4.8290   9.7299   9.7414   9.7871   9.7897   9.8053   9.8111   9.8176
 23.2947  23.4702  23.8146  23.8455  23.8614  23.8862  23.9628  23.9815
 24.0211  24.0461  24.0790  24.1288  25.7719  25.7765  25.8157  25.8429
 25.8933  25.9065  25.9406  26.0843  26.0986  26.1114  26.1345  26.1887
 26.2574  26.3952  26.4738  26.4967  26.6334  26.6753  26.7246  26.8688
 26.9685 215.7208 215.7298 215.7834 215.7863 215.8074 215.8123 215.8221
 --------------------------------------------------------------

          Ground-State Mulliken Net Atomic Charges

     Atom                 Charge (a.u.)
  ----------------------------------------
      1 C                    -0.805216
      2 C                    -1.360967
      3 Cl                    0.735356
      4 C                     0.680429
      5 Cl                    0.593272
      6 C                    -0.232068
      7 Cl                    0.549343
      8 C                    -0.372703
      9 H                     0.230590
     10 C                     0.073123
     11 Cl                    0.566749
     12 C                    -0.377107
     13 C                    -0.845430
     14 H                     0.225825
     15 C                    -0.501513
     16 Cl                    0.641671
     17 C                     0.017012
     18 Cl                    0.624437
     19 C                    -0.490747
     20 Cl                    0.641143
     21 C                    -0.813840
     22 H                     0.220642
  ----------------------------------------
  Sum of atomic charges =     0.000000

 -----------------------------------------------------------------
                    Cartesian Multipole Moments
 -----------------------------------------------------------------
    Charge (ESU x 10^10)
                 0.0000
    Dipole Moment (Debye)
         X      -2.1307      Y       0.0423      Z       0.2671
       Tot       2.1478
    Quadrupole Moments (Debye-Ang)
        XX    -162.7206     XY      -0.4698     YY    -157.6032
        XZ       6.6269     YZ      -1.0796     ZZ    -162.5378
    Octopole Moments (Debye-Ang^2)
       XXX    -476.4622    XXY       3.3442    XYY    -145.4733
       YYY       9.3322    XXZ      63.5750    XYZ      -0.6876
       YYZ      48.5712    XZZ    -152.5072    YZZ       3.9796
       ZZZ     150.8519
    Hexadecapole Moments (Debye-Ang^3)
      XXXX   -8090.3448   XXXY     240.1148   XXYY   -1506.6159
      XYYY     245.0236   YYYY    -871.3008   XXXZ    1947.1579
      XXYZ      76.1470   XYYZ     646.5464   YYYZ     229.2567
      XXZZ   -2253.8382   XYZZ      83.8969   YYZZ   -1040.0020
      XZZZ    1923.9600   YZZZ     229.5081   ZZZZ   -5298.2465
 -----------------------------------------------------------------
 Calculating analytic gradient of the SCF energy
 Gradient of SCF Energy
            1           2           3           4           5           6
    1  -0.0173664  -0.0071578   0.0068837  -0.0008729   0.0009302   0.0067506
    2   0.0004510   0.0000011  -0.0054136  -0.0002210   0.0000556  -0.0003256
    3   0.0116553  -0.0015969  -0.0079580  -0.0236546   0.0048304   0.0004220
            7           8           9          10          11          12
    1  -0.0028571   0.0094111  -0.0002413   0.0019028   0.0155694  -0.0039891
    2   0.0001448   0.0001612   0.0000298  -0.0001945   0.0048678  -0.0000731
    3   0.0069777   0.0071577  -0.0010738  -0.0032694  -0.0003772   0.0015125
           13          14          15          16          17          18
    1   0.0016607  -0.0035653  -0.0004195   0.0045660  -0.0186333   0.0045087
    2   0.0092011   0.0007813   0.0063215  -0.0007187   0.0004335  -0.0001024
    3  -0.0003515   0.0051430  -0.0054101  -0.0019301   0.0111914  -0.0027019
           19          20          21          22
    1   0.0040362   0.0040154   0.0010695  -0.0062015
    2  -0.0063000   0.0004824  -0.0090466  -0.0005356
    3   0.0032882  -0.0032439  -0.0011335   0.0005227
 Max gradient component =       2.365E-02
 RMS gradient           =       6.393E-03
 Gradient time:  CPU 291.45 s  wall 291.48 s
 Geometry Optimization Parameters
   NAtoms,    NIC,     NZ,  NCons,   NDum,   NFix, NCnnct, MaxDiis
       22     155      22       0       0       0       0       0


** GEOMETRY OPTIMIZATION IN DELOCALIZED INTERNAL COORDINATES **
   Searching for a Minimum

   Optimization Cycle:   1

                       Coordinates (Angstroms)
     ATOM                X               Y               Z
      1  C         0.0000000000    0.0000000000    0.0000000000
      2  C         0.0000000000    0.0000000000    1.3949600000
      3  Cl        1.5261815140    0.0000000000    2.2594170471
      4  C        -1.1901880373    0.0256249026    2.1059255403
      5  Cl       -1.1548436435    0.0351778398    3.8595433764
      6  C        -2.4041742747    0.0535064326    1.4351028665
      7  Cl       -3.9099833729    0.0870232313    2.3339530118
      8  C        -2.4180259722    0.0546630380    0.0478935036
      9  H        -3.3603520375    0.0692493833   -0.4851290834
     10  C        -1.2274122092    0.0272853135   -0.6622934626
     11  Cl       -1.2645630159   -0.0058824468   -2.4155862839
     12  C         1.2779219872   -0.0284629571   -0.7628147595
     13  C         2.3095886281   -0.8932703637   -0.3971844912
     14  H         2.1704206894   -1.5663256744    0.4394355459
     15  C         3.5004827568   -0.9194878930   -1.1069450245
     16  Cl        4.7739092873   -2.0261183446   -0.6270805489
     17  C         3.6821124948   -0.0819958503   -2.1978886372
     18  Cl        5.1879324501   -0.1155248115   -3.0967201401
     19  C         2.6636000698    0.7822218600   -2.5724593424
     20  Cl        2.8813918386    1.8556545918   -3.9424319391
     21  C         1.4736782845    0.8090230106   -1.8610916159
     22  H         0.6936781770    1.5025559907   -2.1490431582
   Point Group: c1    Number of degrees of freedom:    60


   Energy is  -3680.733563981


 Attempting to generate delocalized internal coordinates
 Initial Hessian constructed with Jon Baker's OPTIMIZE code

 60 Hessian modes will be used to form the next step
  Hessian Eigenvalues:
     0.010693    0.019215    0.019215    0.023207    0.023207    0.023578
     0.023582    0.023677    0.023682    0.023938    0.023939    0.024090
     0.024090    0.024114    0.024114    0.024135    0.024136    0.024143
     0.024143    0.159963    0.159969    0.159995    0.234791    0.234835
     0.234853    0.249938    0.249948    0.249991    0.249992    0.249992
     0.250000    0.250000    0.250000    0.250000    0.250000    0.250000
     0.250000    0.301033    0.301033    0.301033    0.301033    0.301033
     0.301033    0.301033    0.336089    0.356665    0.356665    0.356665
     0.430747    0.430928    0.432123    0.433554    0.467799    0.467824
     0.472167    0.472175    0.478203    0.478204    0.479142    0.479142

 Minimum search - taking simple RFO step
 Searching for Lamda that Minimizes Along All modes
 Value Taken    Lamda =  -0.03442947
 Calculated Step too Large.  Step scaled by  0.443787
 Step Taken.  Stepsize is  0.300000

                             Maximum     Tolerance    Cnvgd?
         Gradient           0.042201      0.000300      NO
         Displacement       0.264155      0.001200      NO
         Energy change     *********      0.000001      NO


 New Cartesian Coordinates Obtained by Inverse Iteration

 Displacement from previous Coordinates is:  1.146341
 ----------------------------------------------------------------
             Standard Nuclear Orientation (Angstroms)
    I     Atom           X                Y                Z
 ----------------------------------------------------------------
    1      C       0.0094553085    -0.0023163761    -0.0012879803
    2      C      -0.0057363179     0.0701254020     1.4044597820
    3      Cl      1.4876676242     0.2132287255     2.3103909982
    4      C      -1.2022959894     0.0973035742     2.1174000475
    5      Cl     -1.1749692484     0.2116256852     3.8640566451
    6      C      -2.4165581813     0.0487220782     1.4426178502
    7      Cl     -3.9317422692     0.0781057379     2.3173040917
    8      C      -2.4278702644    -0.0244169152     0.0600927362
    9      H      -3.3704126312    -0.0760279179    -0.4693327308
   10      C      -1.2377461508    -0.0472947501    -0.6508671133
   11      Cl     -1.3560023824    -0.2197677798    -2.3923866310
   12      C       1.2950124591    -0.0300193702    -0.7694673337
   13      C       2.2982329233    -0.9543967109    -0.4645907315
   14      H       2.1412606525    -1.6828937638     0.3176037024
   15      C       3.4875379872    -0.9822213852    -1.1779585701
   16      Cl      4.7006020740    -2.1749785881    -0.7603866901
   17      C       3.7101284283    -0.0815801671    -2.2162385234
   18      Cl      5.2114868498    -0.1135234303    -3.1154166001
   19      C       2.7184486270     0.8449842370    -2.5270608565
   20      Cl      2.9590903699     2.0073464631    -3.8152217163
   21      C       1.5282861362     0.8677337207    -1.8149463818
   22      H       0.7874796094     1.6151787838    -2.0592015896
 ----------------------------------------------------------------
 Nuclear Repulsion Energy =        2300.73543470 hartrees
 There are       97 alpha and       97 beta electrons
 Applying Cartesian multipole field
    Component          Value
    ---------          -----
     (2,0,0)        1.00000E-12
     (0,2,0)        2.00000E-11
     (0,0,2)       -3.00000E-11
 Nucleus-field energy     =    -0.0000001007 hartrees
 Requested basis set is 6-311++G(d,p)
 There are 178 shells and 495 basis functions
 A cutoff of  1.0D-15 yielded  11470 shell pairs
 There are     98515 function pairs (    105852 Cartesian)
 Smallest overlap matrix eigenvalue = 2.33E-07
 Linear dependence detected in AO basis
 Number of orthogonalized atomic orbitals = 490
 Maximum deviation from orthogonality = 6.965E-10
 Guess from superposition of atomic densities
 Warning:  Energy on first SCF cycle will be non-variational
 SAD guess density has 194.000000 electrons

 -----------------------------------------------------------------------
  General SCF calculation program by
  Eric Jon Sundstrom, Paul Horn, Yuezhi Mao, Dmitri Zuev, Alec White,
  David Stuck, Shaama M.S., Shane Yost, Joonho Lee, David Small,
  Daniel Levine, Susi Lehtola, Hugh Burton, Evgeny Epifanovsky,
  Bang C. Huynh
 -----------------------------------------------------------------------
 Exchange:     0.2000 Hartree-Fock + 0.0800 Slater + 0.7200 B88
 Correlation:  0.1900 VWN1RPA + 0.8100 LYP
 Using SG-1 standard quadrature grid
 A restricted SCF calculation will be
 performed using DIIS
 SCF converges when DIIS error is below 1.0e-08
 ---------------------------------------
  Cycle       Energy         DIIS error
 ---------------------------------------
    1   -3685.2000881480      2.73e-02  
    2   -3680.6238552404      1.97e-03  
    3   -3680.5244004193      2.55e-03  
    4   -3680.7264588573      6.77e-04  
    5   -3680.7395185009      2.99e-04  
    6   -3680.7420369044      9.56e-05  
    7   -3680.7422834056      2.97e-05  
    8   -3680.7423068484      9.11e-06  
    9   -3680.7423090202      3.37e-06  
   10   -3680.7423093746      8.88e-07  
   11   -3680.7423093963      3.05e-07  
   12   -3680.7423093987      1.15e-07  
   13   -3680.7423093991      4.40e-08  
   14   -3680.7423093992      1.20e-08  
   15   -3680.7423093991      3.93e-09  Convergence criterion met
 ---------------------------------------
 SCF time:   CPU 860.85s  wall 861.00s 
 SCF   energy in the final basis set =    -3680.7423093991
 Total energy in the final basis set =    -3680.7423093991

 --------------------------------------------------------------

                    Orbital Energies (a.u.)
 --------------------------------------------------------------

 Alpha MOs
 -- Occupied --
********-101.5848-101.5848-101.5822-101.5759-101.5757-101.5756 -10.2885
-10.2847 -10.2839 -10.2831 -10.2757 -10.2728 -10.2727 -10.2505 -10.2348
-10.2300 -10.2187 -10.2185  -9.5002  -9.4996  -9.4995  -9.4967  -9.4903
 -9.4902  -9.4900  -7.2652  -7.2647  -7.2642  -7.2616  -7.2553  -7.2551
 -7.2551  -7.2550  -7.2545  -7.2544  -7.2543  -7.2538  -7.2535  -7.2516
 -7.2508  -7.2452  -7.2449  -7.2448  -7.2444  -7.2443  -7.2442  -0.9681
 -0.9511  -0.9190  -0.9121  -0.8987  -0.8786  -0.8730  -0.8570  -0.8455
 -0.7980  -0.7658  -0.7637  -0.7482  -0.6668  -0.6504  -0.6391  -0.6190
 -0.5589  -0.5562  -0.5310  -0.5287  -0.5006  -0.4879  -0.4758  -0.4725
 -0.4699  -0.4631  -0.4533  -0.4432  -0.4295  -0.4177  -0.4115  -0.4043
 -0.3967  -0.3866  -0.3690  -0.3642  -0.3612  -0.3533  -0.3517  -0.3490
 -0.3430  -0.3416  -0.3346  -0.3222  -0.3178  -0.2941  -0.2793  -0.2736
 -0.2653
 -- Virtual --
 -0.0825  -0.0667  -0.0576  -0.0520  -0.0411  -0.0388  -0.0134  -0.0088
  0.0014   0.0073   0.0112   0.0121   0.0176   0.0217   0.0238   0.0321
  0.0403   0.0454   0.0484   0.0531   0.0600   0.0631   0.0641   0.0698
  0.0724   0.0758   0.0790   0.0837   0.0861   0.0900   0.0924   0.0950
  0.0999   0.1010   0.1028   0.1074   0.1106   0.1145   0.1189   0.1196
  0.1212   0.1255   0.1257   0.1291   0.1298   0.1374   0.1382   0.1402
  0.1449   0.1492   0.1519   0.1566   0.1644   0.1669   0.1699   0.1722
  0.1774   0.1795   0.1829   0.1842   0.1902   0.1939   0.1970   0.2009
  0.2046   0.2076   0.2180   0.2227   0.2248   0.2261   0.2332   0.2376
  0.2398   0.2466   0.2479   0.2504   0.2551   0.2596   0.2602   0.2618
  0.2657   0.2699   0.2757   0.2772   0.2791   0.2804   0.2829   0.2867
  0.2918   0.2956   0.2978   0.3051   0.3087   0.3249   0.3264   0.3296
  0.3360   0.3416   0.3494   0.3880   0.4030   0.4230   0.4266   0.4314
  0.4334   0.4372   0.4450   0.4457   0.4486   0.4525   0.4573   0.4609
  0.4693   0.4706   0.4775   0.4861   0.4870   0.4901   0.4967   0.4996
  0.5022   0.5061   0.5193   0.5373   0.5462   0.5517   0.5588   0.5621
  0.5714   0.5727   0.5875   0.5895   0.6001   0.6046   0.6078   0.6092
  0.6171   0.6249   0.6322   0.6338   0.6386   0.6516   0.6522   0.6581
  0.6734   0.6778   0.6907   0.6941   0.7018   0.7066   0.7298   0.7344
  0.7790   0.7883   0.7936   0.8057   0.8088   0.8215   0.8284   0.8300
  0.8325   0.8366   0.8373   0.8395   0.8430   0.8449   0.8475   0.8498
  0.8524   0.8550   0.8601   0.8638   0.8698   0.8753   0.8840   0.8875
  0.8885   0.8944   0.9015   0.9080   0.9106   0.9126   0.9219   0.9259
  0.9365   0.9381   0.9457   0.9505   0.9545   0.9551   0.9590   0.9682
  0.9720   0.9737   0.9757   0.9804   0.9875   1.0076   1.0125   1.0425
  1.0492   1.0596   1.0850   1.0933   1.1150   1.1289   1.1407   1.1556
  1.1901   1.2091   1.2141   1.2239   1.2348   1.2376   1.2502   1.2543
  1.2582   1.2687   1.2725   1.2839   1.2867   1.2923   1.3071   1.3340
  1.3493   1.3584   1.3671   1.3941   1.4338   1.4595   1.4919   1.5088
  1.5107   1.5354   1.5585   1.5753   1.6003   1.6012   1.6117   1.6412
  1.6588   1.6628   1.6991   1.7417   1.7643   1.7699   1.7931   1.8033
  1.8126   1.8250   1.8406   1.8689   1.8749   1.8790   1.8956   1.9037
  1.9088   1.9411   1.9505   1.9637   1.9708   2.0237   2.0397   2.0718
  2.0813   2.1090   2.1244   2.1769   2.2120   2.2266   2.2287   2.2437
  2.2526   2.2584   2.2610   2.2718   2.2803   2.2840   2.2876   2.2910
  2.3035   2.3173   2.3275   2.3669   2.3933   2.4123   2.4195   2.4213
  2.4366   2.4464   2.4649   2.4974   2.5000   2.5067   2.5354   2.5475
  2.5532   2.5836   2.5925   2.6121   2.6396   2.6427   2.6491   2.6785
  2.7275   2.7283   2.7340   2.7388   2.7518   2.7779   2.7794   2.8079
  2.8191   2.8373   2.8759   2.9091   2.9361   2.9670   3.0281   3.0597
  3.0780   3.1030   3.1256   3.1311   3.1448   3.1578   3.2041   3.2161
  3.2169   3.2459   3.3562   3.3686   3.4064   3.4905   3.5997   3.6648
  3.7099   3.7117   3.7612   3.8937   3.9971   4.0075   4.0884   4.3620
  4.7908   4.8257   9.7293   9.7423   9.7865   9.7923   9.8006   9.8091
  9.8172  23.2995  23.4655  23.8053  23.8368  23.8508  23.8742  23.9384
 23.9633  24.0009  24.0426  24.0787  24.1191  25.7736  25.7748  25.8150
 25.8395  25.8908  25.8957  25.9234  26.0829  26.1029  26.1094  26.1356
 26.1788  26.2280  26.3712  26.4650  26.4935  26.6399  26.6490  26.7193
 26.8517  26.9361 215.7208 215.7305 215.7829 215.7891 215.8018 215.8083
215.8199
 --------------------------------------------------------------

          Ground-State Mulliken Net Atomic Charges

     Atom                 Charge (a.u.)
  ----------------------------------------
      1 C                    -0.812007
      2 C                    -1.268456
      3 Cl                    0.701851
      4 C                     0.773732
      5 Cl                    0.595498
      6 C                    -0.326326
      7 Cl                    0.545956
      8 C                    -0.587609
      9 H                     0.234896
     10 C                     0.092188
     11 Cl                    0.531888
     12 C                     0.028055
     13 C                    -0.956427
     14 H                     0.231997
     15 C                    -0.381163
     16 Cl                    0.628443
     17 C                    -0.186638
     18 Cl                    0.623949
     19 C                    -0.321540
     20 Cl                    0.627593
     21 C                    -1.001274
     22 H                     0.225393
  ----------------------------------------
  Sum of atomic charges =     0.000000

 -----------------------------------------------------------------
                    Cartesian Multipole Moments
 -----------------------------------------------------------------
    Charge (ESU x 10^10)
                -0.0000
    Dipole Moment (Debye)
         X      -1.9577      Y      -0.0165      Z       0.2178
       Tot       1.9699
    Quadrupole Moments (Debye-Ang)
        XX    -162.2333     XY      -0.2829     YY    -157.3336
        XZ       6.2147     YZ      -1.1456     ZZ    -162.4592
    Octopole Moments (Debye-Ang^2)
       XXX    -470.2397    XXY       0.4718    XYY    -143.4178
       YYY       3.4679    XXZ      61.0101    XYZ      -0.7190
       YYZ      47.8318    XZZ    -150.0015    YZZ       2.5160
       ZZZ     150.1023
    Hexadecapole Moments (Debye-Ang^3)
      XXXX   -8127.9524   XXXY     221.1173   XXYY   -1532.1607
      XYYY     219.1368   YYYY    -984.7607   XXXZ    1972.7560
      XXYZ      55.2376   XYYZ     656.6322   YYYZ     154.0021
      XXZZ   -2249.8158   XYZZ      79.7143   YYZZ   -1049.9179
      XZZZ    1959.2474   YZZZ     168.4195   ZZZZ   -5249.8962
 -----------------------------------------------------------------
 Calculating analytic gradient of the SCF energy
 Gradient of SCF Energy
            1           2           3           4           5           6
    1  -0.0081758  -0.0041350   0.0006553  -0.0004177   0.0018694   0.0043799
    2   0.0003948  -0.0027085  -0.0003584  -0.0008756   0.0004592  -0.0002205
    3   0.0063599   0.0021827   0.0031730  -0.0164624   0.0038364  -0.0009018
            7           8           9          10          11          12
    1  -0.0020714   0.0066276  -0.0004232  -0.0025487   0.0013318  -0.0023483
    2   0.0002855   0.0002814  -0.0000277   0.0021535   0.0005813  -0.0000506
    3   0.0043305   0.0045430  -0.0006691  -0.0040948  -0.0004211   0.0011446
           13          14          15          16          17          18
    1   0.0049279  -0.0013636  -0.0003808   0.0029739  -0.0129944   0.0042525
    2   0.0047902   0.0004002   0.0039045  -0.0008846   0.0002115  -0.0001189
    3  -0.0015505  -0.0003356  -0.0029616  -0.0007970   0.0077587  -0.0025762
           19          20          21          22
    1   0.0020096   0.0021984   0.0039012  -0.0002687
    2  -0.0039437   0.0009588  -0.0047284  -0.0005040
    3   0.0020192  -0.0022482  -0.0036525   0.0013228
 Max gradient component =       1.646E-02
 RMS gradient           =       3.913E-03
 Gradient time:  CPU 293.39 s  wall 293.42 s
 Geometry Optimization Parameters
   NAtoms,    NIC,     NZ,  NCons,   NDum,   NFix, NCnnct, MaxDiis
       22     155      22       0       0       0       0       0

 Cartesian Hessian Update
 Hessian updated using BFGS update


** GEOMETRY OPTIMIZATION IN DELOCALIZED INTERNAL COORDINATES **
   Searching for a Minimum

   Optimization Cycle:   2

                       Coordinates (Angstroms)
     ATOM                X               Y               Z
      1  C         0.0094553085   -0.0023163761   -0.0012879803
      2  C        -0.0057363179    0.0701254020    1.4044597820
      3  Cl        1.4876676242    0.2132287255    2.3103909982
      4  C        -1.2022959894    0.0973035742    2.1174000475
      5  Cl       -1.1749692484    0.2116256852    3.8640566451
      6  C        -2.4165581813    0.0487220782    1.4426178502
      7  Cl       -3.9317422692    0.0781057379    2.3173040917
      8  C        -2.4278702644   -0.0244169152    0.0600927362
      9  H        -3.3704126312   -0.0760279179   -0.4693327308
     10  C        -1.2377461508   -0.0472947501   -0.6508671133
     11  Cl       -1.3560023824   -0.2197677798   -2.3923866310
     12  C         1.2950124591   -0.0300193702   -0.7694673337
     13  C         2.2982329233   -0.9543967109   -0.4645907315
     14  H         2.1412606525   -1.6828937638    0.3176037024
     15  C         3.4875379872   -0.9822213852   -1.1779585701
     16  Cl        4.7006020740   -2.1749785881   -0.7603866901
     17  C         3.7101284283   -0.0815801671   -2.2162385234
     18  Cl        5.2114868498   -0.1135234303   -3.1154166001
     19  C         2.7184486270    0.8449842370   -2.5270608565
     20  Cl        2.9590903699    2.0073464631   -3.8152217163
     21  C         1.5282861362    0.8677337207   -1.8149463818
     22  H         0.7874796094    1.6151787838   -2.0592015896
   Point Group: c1    Number of degrees of freedom:    60


   Energy is  -3680.742309399

 Hessian updated using BFGS update

 50 Hessian modes will be used to form the next step
  Hessian Eigenvalues:
     0.017689    0.019214    0.019215    0.023206    0.023207    0.023568
     0.023676    0.023681    0.023932    0.023938    0.024089    0.024090
     0.024114    0.024114    0.024134    0.024136    0.024141    0.024143
     0.032182    0.159645    0.159969    0.160006    0.224373    0.234791
     0.234979    0.239515    0.249956    0.249987    0.249992    0.249993
     0.249997    0.250000    0.294706    0.300854    0.309350    0.353527
     0.356625    0.367666    0.419498    0.432068    0.432123    0.458905
     0.467797    0.467949    0.470234    0.476041    0.478151    0.478204
     0.479140    0.556471

 Minimum search - taking simple RFO step
 Searching for Lamda that Minimizes Along All modes
 Value Taken    Lamda =  -0.00445558
 Calculated Step too Large.  Step scaled by  0.982875
 Step Taken.  Stepsize is  0.300000

                             Maximum     Tolerance    Cnvgd?
         Gradient           0.012717      0.000300      NO
         Displacement       0.234681      0.001200      NO
         Energy change     -0.008745      0.000001      NO


 New Cartesian Coordinates Obtained by Inverse Iteration

 Displacement from previous Coordinates is:  1.015303
 ----------------------------------------------------------------
             Standard Nuclear Orientation (Angstroms)
    I     Atom           X                Y                Z
 ----------------------------------------------------------------
    1      C       0.0246766859     0.0003003858     0.0038772114
    2      C       0.0052233793     0.1546874385     1.4023966037
    3      Cl      1.5183993884     0.3823790613     2.2484551102
    4      C      -1.1978808790     0.1756033349     2.1277822583
    5      Cl     -1.2046392372     0.3714552486     3.8604392591
    6      C      -2.4084549185     0.0452116944     1.4385742052
    7      Cl     -3.9382714139     0.0576669244     2.2738258045
    8      C      -2.4146910893    -0.1042127391     0.0596681513
    9      H      -3.3516910321    -0.2177118844    -0.4677154079
   10      C      -1.2160936159    -0.1261120463    -0.6385985536
   11      Cl     -1.3096745355    -0.3874007820    -2.3699267429
   12      C       1.3006114978    -0.0268560342    -0.7606405737
   13      C       2.2598524402    -1.0096823122    -0.5089668857
   14      H       2.0851312761    -1.7709394312     0.2395614634
   15      C       3.4443451688    -1.0399675454    -1.2324973516
   16      Cl      4.5931281215    -2.3085434244    -0.8799260856
   17      C       3.7067418918    -0.0823697708    -2.2210429098
   18      Cl      5.1946796726    -0.1168719119    -3.1247479589
   19      C       2.7408248195     0.9023405339    -2.4658378981
   20      Cl      2.9957094454     2.1327197036    -3.6797373169
   21      C       1.5520720262     0.9266963708    -1.7485795314
   22      H       0.8313565221     1.7065244385    -1.9568004463
 ----------------------------------------------------------------
 Nuclear Repulsion Energy =        2301.34753726 hartrees
 There are       97 alpha and       97 beta electrons
 Applying Cartesian multipole field
    Component          Value
    ---------          -----
     (2,0,0)        1.00000E-12
     (0,2,0)        2.00000E-11
     (0,0,2)       -3.00000E-11
 Nucleus-field energy     =    -0.0000000960 hartrees
 Requested basis set is 6-311++G(d,p)
 There are 178 shells and 495 basis functions
 A cutoff of  1.0D-15 yielded  11478 shell pairs
 There are     98586 function pairs (    105914 Cartesian)
 Smallest overlap matrix eigenvalue = 2.42E-07
 Linear dependence detected in AO basis
 Number of orthogonalized atomic orbitals = 490
 Maximum deviation from orthogonality = 3.840E-10
 Guess from superposition of atomic densities
 Warning:  Energy on first SCF cycle will be non-variational
 SAD guess density has 194.000000 electrons

 -----------------------------------------------------------------------
  General SCF calculation program by
  Eric Jon Sundstrom, Paul Horn, Yuezhi Mao, Dmitri Zuev, Alec White,
  David Stuck, Shaama M.S., Shane Yost, Joonho Lee, David Small,
  Daniel Levine, Susi Lehtola, Hugh Burton, Evgeny Epifanovsky,
  Bang C. Huynh
 -----------------------------------------------------------------------
 Exchange:     0.2000 Hartree-Fock + 0.0800 Slater + 0.7200 B88
 Correlation:  0.1900 VWN1RPA + 0.8100 LYP
 Using SG-1 standard quadrature grid
 A restricted SCF calculation will be
 performed using DIIS
 SCF converges when DIIS error is below 1.0e-08
 ---------------------------------------
  Cycle       Energy         DIIS error
 ---------------------------------------
    1   -3685.1923307222      2.73e-02  
    2   -3680.6246500877      1.99e-03  
    3   -3680.5116427377      2.63e-03  
    4   -3680.7269490313      7.24e-04  
    5   -3680.7421165969      3.03e-04  
    6   -3680.7446784733      9.55e-05  
    7   -3680.7449210027      3.17e-05  
    8   -3680.7449482301      9.32e-06  
    9   -3680.7449504868      3.51e-06  
   10   -3680.7449508702      8.88e-07  
   11   -3680.7449508914      3.29e-07  
   12   -3680.7449508943      1.09e-07  
   13   -3680.7449508947      4.30e-08  
   14   -3680.7449508947      1.14e-08  
   15   -3680.7449508945      3.70e-09  Convergence criterion met
 ---------------------------------------
 SCF time:   CPU 854.67s  wall 855.00s 
 SCF   energy in the final basis set =    -3680.7449508945
 Total energy in the final basis set =    -3680.7449508945

 --------------------------------------------------------------

                    Orbital Energies (a.u.)
 --------------------------------------------------------------

 Alpha MOs
 -- Occupied --
********-101.5845-101.5838-101.5830-101.5772-101.5759-101.5758 -10.2888
-10.2855 -10.2844 -10.2813 -10.2770 -10.2734 -10.2734 -10.2472 -10.2330
-10.2289 -10.2185 -10.2185  -9.4998  -9.4993  -9.4983  -9.4978  -9.4917
 -9.4905  -9.4904  -7.2647  -7.2642  -7.2632  -7.2624  -7.2566  -7.2554
 -7.2553  -7.2547  -7.2542  -7.2539  -7.2532  -7.2531  -7.2526  -7.2523
 -7.2521  -7.2465  -7.2457  -7.2452  -7.2452  -7.2447  -7.2445  -0.9665
 -0.9505  -0.9186  -0.9123  -0.8999  -0.8803  -0.8756  -0.8578  -0.8433
 -0.7968  -0.7653  -0.7618  -0.7461  -0.6655  -0.6485  -0.6385  -0.6177
 -0.5573  -0.5558  -0.5315  -0.5296  -0.5012  -0.4884  -0.4753  -0.4721
 -0.4689  -0.4624  -0.4528  -0.4439  -0.4300  -0.4164  -0.4134  -0.4032
 -0.3963  -0.3871  -0.3689  -0.3632  -0.3618  -0.3527  -0.3516  -0.3485
 -0.3415  -0.3414  -0.3337  -0.3248  -0.3200  -0.2908  -0.2776  -0.2733
 -0.2659
 -- Virtual --
 -0.0789  -0.0667  -0.0557  -0.0513  -0.0432  -0.0385  -0.0133  -0.0073
  0.0027   0.0087   0.0104   0.0131   0.0172   0.0211   0.0233   0.0316
  0.0414   0.0452   0.0484   0.0533   0.0607   0.0631   0.0638   0.0695
  0.0719   0.0759   0.0789   0.0835   0.0858   0.0892   0.0930   0.0946
  0.0985   0.1015   0.1024   0.1077   0.1100   0.1157   0.1189   0.1193
  0.1202   0.1234   0.1269   0.1279   0.1299   0.1361   0.1376   0.1407
  0.1449   0.1493   0.1523   0.1566   0.1636   0.1662   0.1683   0.1706
  0.1763   0.1781   0.1814   0.1836   0.1891   0.1944   0.1954   0.2007
  0.2058   0.2086   0.2205   0.2225   0.2257   0.2275   0.2325   0.2373
  0.2418   0.2456   0.2494   0.2512   0.2529   0.2561   0.2599   0.2615
  0.2661   0.2680   0.2727   0.2769   0.2787   0.2806   0.2834   0.2855
  0.2882   0.2934   0.2956   0.3020   0.3087   0.3235   0.3245   0.3286
  0.3364   0.3388   0.3490   0.3877   0.4055   0.4226   0.4272   0.4310
  0.4338   0.4361   0.4448   0.4465   0.4476   0.4546   0.4579   0.4655
  0.4668   0.4708   0.4778   0.4844   0.4867   0.4899   0.4918   0.4970
  0.5008   0.5042   0.5181   0.5349   0.5502   0.5558   0.5597   0.5650
  0.5748   0.5772   0.5862   0.5934   0.6052   0.6066   0.6116   0.6146
  0.6168   0.6285   0.6313   0.6348   0.6361   0.6518   0.6556   0.6640
  0.6732   0.6770   0.6885   0.6927   0.6986   0.7075   0.7225   0.7335
  0.7751   0.7886   0.7966   0.8074   0.8167   0.8206   0.8258   0.8312
  0.8342   0.8358   0.8388   0.8391   0.8424   0.8438   0.8471   0.8506
  0.8523   0.8567   0.8638   0.8655   0.8683   0.8707   0.8827   0.8854
  0.8870   0.8973   0.9002   0.9076   0.9093   0.9162   0.9183   0.9236
  0.9366   0.9415   0.9448   0.9496   0.9543   0.9565   0.9613   0.9641
  0.9674   0.9741   0.9755   0.9831   0.9930   1.0043   1.0187   1.0419
  1.0458   1.0614   1.0828   1.0997   1.1221   1.1293   1.1367   1.1603
  1.1895   1.2090   1.2164   1.2255   1.2332   1.2380   1.2510   1.2554
  1.2632   1.2706   1.2759   1.2833   1.2872   1.2927   1.3089   1.3400
  1.3450   1.3611   1.3698   1.3963   1.4411   1.4556   1.4905   1.5050
  1.5214   1.5388   1.5587   1.5770   1.5954   1.6025   1.6126   1.6434
  1.6632   1.6682   1.7027   1.7423   1.7621   1.7707   1.7917   1.8022
  1.8128   1.8177   1.8361   1.8621   1.8660   1.8715   1.9002   1.9149
  1.9177   1.9454   1.9508   1.9554   1.9686   2.0241   2.0392   2.0698
  2.0881   2.1043   2.1239   2.1762   2.2093   2.2257   2.2277   2.2435
  2.2520   2.2562   2.2590   2.2700   2.2783   2.2845   2.2875   2.2903
  2.3039   2.3205   2.3240   2.3647   2.3975   2.4154   2.4172   2.4257
  2.4392   2.4462   2.4694   2.4980   2.5017   2.5089   2.5274   2.5476
  2.5513   2.5877   2.5919   2.6104   2.6451   2.6486   2.6510   2.6838
  2.7112   2.7225   2.7321   2.7381   2.7525   2.7763   2.7775   2.7966
  2.8154   2.8373   2.8702   2.9057   2.9496   2.9757   3.0346   3.0624
  3.0756   3.1034   3.1183   3.1326   3.1405   3.1588   3.2035   3.2141
  3.2188   3.2435   3.3523   3.3697   3.4073   3.4939   3.6032   3.6687
  3.7060   3.7104   3.7624   3.8965   3.9944   4.0093   4.0880   4.3438
  4.7882   4.8243   9.7357   9.7474   9.7905   9.7932   9.8011   9.8088
  9.8195  23.3069  23.4750  23.8041  23.8243  23.8391  23.8734  23.9263
 23.9347  24.0001  24.0391  24.0732  24.1247  25.7711  25.7729  25.8143
 25.8357  25.8897  25.8951  25.9215  26.0804  26.0977  26.1091  26.1382
 26.1797  26.2116  26.3892  26.4676  26.4911  26.6364  26.6420  26.7158
 26.8459  26.9431 215.7278 215.7361 215.7870 215.7898 215.8023 215.8078
215.8219
 --------------------------------------------------------------

          Ground-State Mulliken Net Atomic Charges

     Atom                 Charge (a.u.)
  ----------------------------------------
      1 C                    -0.693206
      2 C                    -1.275953
      3 Cl                    0.658718
      4 C                     0.878991
      5 Cl                    0.593053
      6 C                    -0.432770
      7 Cl                    0.546894
      8 C                    -0.559577
      9 H                     0.236597
     10 C                    -0.085101
     11 Cl                    0.508621
     12 C                     0.100740
     13 C                    -0.980447
     14 H                     0.237384
     15 C                    -0.327222
     16 Cl                    0.622362
     17 C                    -0.222849
     18 Cl                    0.615216
     19 C                    -0.250618
     20 Cl                    0.622065
     21 C                    -1.023791
     22 H                     0.230893
  ----------------------------------------
  Sum of atomic charges =     0.000000

 -----------------------------------------------------------------
                    Cartesian Multipole Moments
 -----------------------------------------------------------------
    Charge (ESU x 10^10)
                -0.0000
    Dipole Moment (Debye)
         X      -1.8659      Y      -0.0601      Z       0.2340
       Tot       1.8814
    Quadrupole Moments (Debye-Ang)
        XX    -161.8248     XY      -0.1262     YY    -157.1234
        XZ       5.7797     YZ      -1.2608     ZZ    -162.3823
    Octopole Moments (Debye-Ang^2)
       XXX    -466.7037    XXY      -1.8093    XYY    -142.8334
       YYY      -1.2947    XXZ      60.3048    XYZ      -0.7074
       YYZ      48.4489    XZZ    -149.4123    YZZ       1.0524
       ZZZ     152.1534
    Hexadecapole Moments (Debye-Ang^3)
      XXXX   -8034.6637   XXXY     206.5823   XXYY   -1538.5057
      XYYY     196.0409   YYYY   -1104.8090   XXXZ    1978.7550
      XXYZ      35.7543   XYYZ     660.6254   YYYZ      85.8269
      XXZZ   -2214.3252   XYZZ      73.3584   YYZZ   -1050.0433
      XZZZ    1964.7102   YZZZ     110.7178   ZZZZ   -5134.8895
 -----------------------------------------------------------------
 Calculating analytic gradient of the SCF energy
 Gradient of SCF Energy
            1           2           3           4           5           6
    1   0.0002581   0.0013007   0.0020711  -0.0008138  -0.0015253  -0.0007965
    2   0.0000775  -0.0014131  -0.0004208  -0.0005386   0.0002419  -0.0000048
    3   0.0006299  -0.0007388  -0.0015704  -0.0038566   0.0031064   0.0003586
            7           8           9          10          11          12
    1  -0.0002744   0.0011866  -0.0001161   0.0002487   0.0006495  -0.0027145
    2  -0.0000308   0.0003466  -0.0000570   0.0014172   0.0002561   0.0000714
    3   0.0002502   0.0013721  -0.0003199  -0.0010813   0.0005001   0.0016747
           13          14          15          16          17          18
    1   0.0023448  -0.0002376  -0.0002310   0.0001953  -0.0032878   0.0020102
    2   0.0014069  -0.0005446   0.0002920  -0.0004809   0.0000613  -0.0000745
    3   0.0009417   0.0000758   0.0002227   0.0002163   0.0020518  -0.0013041
           19          20          21          22
    1  -0.0003372  -0.0001878   0.0005632  -0.0003064
    2  -0.0000938   0.0004577  -0.0014896   0.0005199
    3   0.0002029  -0.0002620  -0.0025364   0.0000663
 Max gradient component =       3.857E-03
 RMS gradient           =       1.218E-03
 Gradient time:  CPU 289.75 s  wall 289.79 s
 Geometry Optimization Parameters
   NAtoms,    NIC,     NZ,  NCons,   NDum,   NFix, NCnnct, MaxDiis
       22     155      22       0       0       0       0       0

 Cartesian Hessian Update
 Hessian updated using BFGS update


** GEOMETRY OPTIMIZATION IN DELOCALIZED INTERNAL COORDINATES **
   Searching for a Minimum

   Optimization Cycle:   3

                       Coordinates (Angstroms)
     ATOM                X               Y               Z
      1  C         0.0246766859    0.0003003858    0.0038772114
      2  C         0.0052233793    0.1546874385    1.4023966037
      3  Cl        1.5183993884    0.3823790613    2.2484551102
      4  C        -1.1978808790    0.1756033349    2.1277822583
      5  Cl       -1.2046392372    0.3714552486    3.8604392591
      6  C        -2.4084549185    0.0452116944    1.4385742052
      7  Cl       -3.9382714139    0.0576669244    2.2738258045
      8  C        -2.4146910893   -0.1042127391    0.0596681513
      9  H        -3.3516910321   -0.2177118844   -0.4677154079
     10  C        -1.2160936159   -0.1261120463   -0.6385985536
     11  Cl       -1.3096745355   -0.3874007820   -2.3699267429
     12  C         1.3006114978   -0.0268560342   -0.7606405737
     13  C         2.2598524402   -1.0096823122   -0.5089668857
     14  H         2.0851312761   -1.7709394312    0.2395614634
     15  C         3.4443451688   -1.0399675454   -1.2324973516
     16  Cl        4.5931281215   -2.3085434244   -0.8799260856
     17  C         3.7067418918   -0.0823697708   -2.2210429098
     18  Cl        5.1946796726   -0.1168719119   -3.1247479589
     19  C         2.7408248195    0.9023405339   -2.4658378981
     20  Cl        2.9957094454    2.1327197036   -3.6797373169
     21  C         1.5520720262    0.9266963708   -1.7485795314
     22  H         0.8313565221    1.7065244385   -1.9568004463
   Point Group: c1    Number of degrees of freedom:    60


   Energy is  -3680.744950895

 Hessian updated using BFGS update

 52 Hessian modes will be used to form the next step
  Hessian Eigenvalues:
     0.013796    0.019215    0.019218    0.023198    0.023207    0.023469
     0.023677    0.023699    0.023931    0.023949    0.024088    0.024093
     0.024113    0.024114    0.024135    0.024137    0.024143    0.024175
     0.030746    0.159574    0.159969    0.160401    0.212550    0.234794
     0.234952    0.241379    0.249962    0.249990    0.249992    0.249994
     0.250000    0.265101    0.289695    0.300890    0.303671    0.310209
     0.354434    0.356568    0.356667    0.371714    0.423485    0.432122
     0.437036    0.462581    0.467798    0.469293    0.472199    0.476070
     0.478174    0.478212    0.484545    0.602450

 Minimum search - taking simple RFO step
 Searching for Lamda that Minimizes Along All modes
 Value Taken    Lamda =  -0.00122209
 Step Taken.  Stepsize is  0.246212

                             Maximum     Tolerance    Cnvgd?
         Gradient           0.005196      0.000300      NO
         Displacement       0.188092      0.001200      NO
         Energy change     -0.002641      0.000001      NO


 New Cartesian Coordinates Obtained by Inverse Iteration

 Displacement from previous Coordinates is:  0.799254
 ----------------------------------------------------------------
             Standard Nuclear Orientation (Angstroms)
    I     Atom           X                Y                Z
 ----------------------------------------------------------------
    1      C       0.0256711534    -0.0004832744     0.0051400222
    2      C       0.0002915131     0.2202317615     1.3931514700
    3      Cl      1.5060368347     0.5140149722     2.2259246474
    4      C      -1.1981171214     0.2375764727     2.1217218259
    5      Cl     -1.1937943175     0.5085167966     3.8362142940
    6      C      -2.4037139610     0.0386921068     1.4366072487
    7      Cl     -3.9338947059     0.0460355139     2.2682677468
    8      C      -2.4081474204    -0.1753792564     0.0637842618
    9      H      -3.3417302161    -0.3356868834    -0.4560299433
   10      C      -1.2062190124    -0.1948294331    -0.6304305018
   11      Cl     -1.2690358464    -0.5077474273    -2.3556381452
   12      C       1.3001749885    -0.0267115875    -0.7587526583
   13      C       2.2230592615    -1.0511251004    -0.5547233400
   14      H       2.0291301434    -1.8318044611     0.1693050236
   15      C       3.4075710328    -1.0806242498    -1.2812505534
   16      Cl      4.5206205671    -2.3934070382    -0.9898454601
   17      C       3.7019819396    -0.0829194237    -2.2215328603
   18      Cl      5.1846038848    -0.1152192118    -3.1207141731
   19      C       2.7646238229     0.9416150684    -2.4148542706
   20      Cl      3.0577443406     2.2165554085    -3.5703277437
   21      C       1.5752977666     0.9682077511    -1.6948252649
   22      H       0.8692009666     1.7694087483    -1.8716292212
 ----------------------------------------------------------------
 Nuclear Repulsion Energy =        2303.15885919 hartrees
 There are       97 alpha and       97 beta electrons
 Applying Cartesian multipole field
    Component          Value
    ---------          -----
     (2,0,0)        1.00000E-12
     (0,2,0)        2.00000E-11
     (0,0,2)       -3.00000E-11
 Nucleus-field energy     =    -0.0000000924 hartrees
 Requested basis set is 6-311++G(d,p)
 There are 178 shells and 495 basis functions
 A cutoff of  1.0D-15 yielded  11481 shell pairs
 There are     98641 function pairs (    105963 Cartesian)
 Smallest overlap matrix eigenvalue = 2.42E-07
 Linear dependence detected in AO basis
 Number of orthogonalized atomic orbitals = 490
 Maximum deviation from orthogonality = 5.952E-10
 Guess from superposition of atomic densities
 Warning:  Energy on first SCF cycle will be non-variational
 SAD guess density has 194.000000 electrons

 -----------------------------------------------------------------------
  General SCF calculation program by
  Eric Jon Sundstrom, Paul Horn, Yuezhi Mao, Dmitri Zuev, Alec White,
  David Stuck, Shaama M.S., Shane Yost, Joonho Lee, David Small,
  Daniel Levine, Susi Lehtola, Hugh Burton, Evgeny Epifanovsky,
  Bang C. Huynh
 -----------------------------------------------------------------------
 Exchange:     0.2000 Hartree-Fock + 0.0800 Slater + 0.7200 B88
 Correlation:  0.1900 VWN1RPA + 0.8100 LYP
 Using SG-1 standard quadrature grid
 A restricted SCF calculation will be
 performed using DIIS
 SCF converges when DIIS error is below 1.0e-08
 ---------------------------------------
  Cycle       Energy         DIIS error
 ---------------------------------------
    1   -3685.2143088527      2.74e-02  
    2   -3680.6245706792      1.99e-03  
    3   -3680.5066547694      2.66e-03  
    4   -3680.7267560063      7.45e-04  
    5   -3680.7429188610      3.03e-04  
    6   -3680.7454808537      9.55e-05  
    7   -3680.7457232947      3.17e-05  
    8   -3680.7457507484      9.31e-06  
    9   -3680.7457530102      3.45e-06  
   10   -3680.7457533779      8.84e-07  
   11   -3680.7457533986      3.22e-07  
   12   -3680.7457534016      1.06e-07  
   13   -3680.7457534016      4.20e-08  
   14   -3680.7457534019      1.11e-08  
   15   -3680.7457534019      3.59e-09  Convergence criterion met
 ---------------------------------------
 SCF time:   CPU 850.84s  wall 851.00s 
 SCF   energy in the final basis set =    -3680.7457534019
 Total energy in the final basis set =    -3680.7457534019

 --------------------------------------------------------------

                    Orbital Energies (a.u.)
 --------------------------------------------------------------

 Alpha MOs
 -- Occupied --
********-101.5841-101.5839-101.5824-101.5774-101.5758-101.5758 -10.2876
-10.2848 -10.2843 -10.2806 -10.2765 -10.2735 -10.2734 -10.2453 -10.2319
-10.2289 -10.2182 -10.2182  -9.4996  -9.4987  -9.4987  -9.4971  -9.4920
 -9.4904  -9.4903  -7.2645  -7.2636  -7.2636  -7.2617  -7.2570  -7.2553
 -7.2552  -7.2544  -7.2537  -7.2536  -7.2536  -7.2528  -7.2526  -7.2520
 -7.2514  -7.2468  -7.2460  -7.2451  -7.2451  -7.2446  -7.2445  -0.9669
 -0.9510  -0.9188  -0.9123  -0.9001  -0.8812  -0.8767  -0.8580  -0.8428
 -0.7962  -0.7649  -0.7616  -0.7455  -0.6650  -0.6473  -0.6391  -0.6172
 -0.5572  -0.5552  -0.5330  -0.5299  -0.5011  -0.4884  -0.4757  -0.4720
 -0.4684  -0.4626  -0.4529  -0.4444  -0.4302  -0.4155  -0.4141  -0.4031
 -0.3957  -0.3870  -0.3686  -0.3635  -0.3618  -0.3525  -0.3518  -0.3480
 -0.3414  -0.3408  -0.3337  -0.3246  -0.3201  -0.2884  -0.2769  -0.2734
 -0.2674
 -- Virtual --
 -0.0753  -0.0662  -0.0547  -0.0511  -0.0465  -0.0371  -0.0133  -0.0067
  0.0032   0.0093   0.0100   0.0136   0.0171   0.0218   0.0237   0.0316
  0.0423   0.0450   0.0485   0.0537   0.0613   0.0625   0.0646   0.0691
  0.0717   0.0755   0.0798   0.0835   0.0857   0.0890   0.0929   0.0939
  0.0979   0.1006   0.1034   0.1085   0.1102   0.1158   0.1186   0.1192
  0.1203   0.1222   0.1270   0.1282   0.1302   0.1354   0.1372   0.1403
  0.1448   0.1498   0.1528   0.1568   0.1629   0.1663   0.1672   0.1721
  0.1765   0.1783   0.1810   0.1840   0.1890   0.1945   0.1956   0.2011
  0.2060   0.2088   0.2209   0.2222   0.2258   0.2297   0.2331   0.2365
  0.2418   0.2446   0.2498   0.2513   0.2528   0.2541   0.2598   0.2622
  0.2649   0.2681   0.2711   0.2753   0.2786   0.2803   0.2843   0.2851
  0.2875   0.2934   0.2963   0.3017   0.3093   0.3191   0.3239   0.3270
  0.3353   0.3388   0.3487   0.3881   0.4072   0.4233   0.4276   0.4310
  0.4350   0.4357   0.4452   0.4474   0.4482   0.4558   0.4570   0.4650
  0.4664   0.4709   0.4787   0.4831   0.4853   0.4878   0.4905   0.4972
  0.5006   0.5056   0.5179   0.5339   0.5512   0.5555   0.5635   0.5656
  0.5730   0.5815   0.5860   0.5971   0.6023   0.6095   0.6142   0.6182
  0.6208   0.6253   0.6308   0.6349   0.6403   0.6530   0.6577   0.6622
  0.6767   0.6808   0.6893   0.6937   0.6968   0.7041   0.7292   0.7338
  0.7740   0.7864   0.7984   0.8095   0.8151   0.8227   0.8264   0.8340
  0.8354   0.8372   0.8385   0.8410   0.8429   0.8452   0.8475   0.8522
  0.8544   0.8574   0.8629   0.8669   0.8687   0.8697   0.8801   0.8840
  0.8848   0.8994   0.9019   0.9068   0.9080   0.9142   0.9185   0.9259
  0.9353   0.9422   0.9436   0.9513   0.9539   0.9560   0.9604   0.9624
  0.9664   0.9731   0.9791   0.9905   1.0009   1.0031   1.0282   1.0415
  1.0465   1.0607   1.0791   1.1045   1.1280   1.1312   1.1390   1.1651
  1.1890   1.2080   1.2141   1.2299   1.2338   1.2407   1.2534   1.2592
  1.2676   1.2769   1.2799   1.2849   1.2893   1.2931   1.3097   1.3393
  1.3486   1.3593   1.3725   1.3967   1.4420   1.4474   1.4828   1.5014
  1.5310   1.5424   1.5605   1.5779   1.5917   1.6050   1.6112   1.6449
  1.6654   1.6732   1.7063   1.7412   1.7629   1.7716   1.7941   1.8032
  1.8152   1.8162   1.8318   1.8564   1.8611   1.8672   1.9045   1.9221
  1.9253   1.9498   1.9527   1.9554   1.9707   2.0250   2.0375   2.0742
  2.0947   2.1026   2.1236   2.1760   2.2105   2.2251   2.2282   2.2434
  2.2516   2.2542   2.2596   2.2678   2.2744   2.2827   2.2890   2.2922
  2.3044   2.3188   2.3277   2.3666   2.4021   2.4158   2.4238   2.4282
  2.4418   2.4472   2.4744   2.4988   2.5077   2.5117   2.5285   2.5500
  2.5519   2.5917   2.5938   2.6098   2.6477   2.6523   2.6587   2.6875
  2.6990   2.7200   2.7323   2.7401   2.7509   2.7739   2.7769   2.7976
  2.8145   2.8391   2.8648   2.9030   2.9576   2.9813   3.0408   3.0675
  3.0785   3.1041   3.1200   3.1356   3.1427   3.1605   3.2045   3.2120
  3.2253   3.2447   3.3514   3.3731   3.4101   3.4977   3.6091   3.6723
  3.7038   3.7118   3.7675   3.9007   3.9974   4.0128   4.0880   4.3304
  4.7904   4.8232   9.7393   9.7495   9.7911   9.7930   9.8028   9.8106
  9.8210  23.3110  23.4779  23.8044  23.8271  23.8382  23.8733  23.9268
 23.9365  24.0057  24.0369  24.0697  24.1340  25.7709  25.7723  25.8140
 25.8347  25.8873  25.8945  25.9228  26.0822  26.0940  26.1100  26.1439
 26.1760  26.2190  26.3944  26.4723  26.4910  26.6377  26.6518  26.7212
 26.8453  26.9538 215.7319 215.7383 215.7875 215.7894 215.8044 215.8096
215.8239
 --------------------------------------------------------------

          Ground-State Mulliken Net Atomic Charges

     Atom                 Charge (a.u.)
  ----------------------------------------
      1 C                    -0.642920
      2 C                    -1.333371
      3 Cl                    0.656452
      4 C                     0.826643
      5 Cl                    0.590312
      6 C                    -0.382266
      7 Cl                    0.542255
      8 C                    -0.525774
      9 H                     0.235018
     10 C                    -0.154554
     11 Cl                    0.501716
     12 C                     0.193775
     13 C                    -0.998656
     14 H                     0.237060
     15 C                    -0.279531
     16 Cl                    0.616457
     17 C                    -0.293990
     18 Cl                    0.612302
     19 C                    -0.222773
     20 Cl                    0.617370
     21 C                    -1.027612
     22 H                     0.232084
  ----------------------------------------
  Sum of atomic charges =     0.000000

 -----------------------------------------------------------------
                    Cartesian Multipole Moments
 -----------------------------------------------------------------
    Charge (ESU x 10^10)
                 0.0000
    Dipole Moment (Debye)
         X      -1.8312      Y      -0.0959      Z       0.2577
       Tot       1.8517
    Quadrupole Moments (Debye-Ang)
        XX    -161.7093     XY       0.0375     YY    -156.9859
        XZ       5.5967     YZ      -1.2669     ZZ    -162.2321
    Octopole Moments (Debye-Ang^2)
       XXX    -465.6759    XXY      -3.8301    XYY    -143.0168
       YYY      -5.8227    XXZ      59.5841    XYZ      -0.6243
       YYZ      48.9354    XZZ    -148.8366    YZZ      -0.2667
       ZZZ     153.7409
    Hexadecapole Moments (Debye-Ang^3)
      XXXX   -7972.1797   XXXY     190.5388   XXYY   -1544.6619
      XYYY     174.8416   YYYY   -1200.9100   XXXZ    1988.6393
      XXYZ      18.3404   XYYZ     664.6193   YYYZ      28.2336
      XXZZ   -2189.2898   XYZZ      67.3635   YYZZ   -1051.2601
      XZZZ    1977.8743   YZZZ      60.5296   ZZZZ   -5047.2373
 -----------------------------------------------------------------
 Calculating analytic gradient of the SCF energy
 Gradient of SCF Energy
            1           2           3           4           5           6
    1   0.0013707  -0.0004796  -0.0000151   0.0010311   0.0003847  -0.0009648
    2  -0.0001004  -0.0001528  -0.0005471  -0.0000609  -0.0000553   0.0001977
    3  -0.0011886  -0.0001643  -0.0007889   0.0000735   0.0000424   0.0012843
            7           8           9          10          11          12
    1   0.0002756  -0.0006608   0.0001865   0.0012438   0.0015411  -0.0018513
    2  -0.0000885   0.0000996   0.0000070   0.0003334   0.0005505  -0.0000279
    3  -0.0006834  -0.0003700  -0.0000572   0.0006001  -0.0002624   0.0006405
           13          14          15          16          17          18
    1  -0.0003159  -0.0000548   0.0001051  -0.0002181   0.0004526  -0.0004259
    2   0.0004003  -0.0002141  -0.0000749   0.0001698   0.0000706   0.0000373
    3   0.0006899   0.0006128  -0.0000197  -0.0000941  -0.0002843   0.0002415
           19          20          21          22
    1   0.0002936  -0.0000059  -0.0011592  -0.0007332
    2   0.0000940  -0.0002488  -0.0006807   0.0002912
    3  -0.0003357   0.0002484   0.0000680  -0.0002529
 Max gradient component =       1.851E-03
 RMS gradient           =       5.871E-04
 Gradient time:  CPU 292.25 s  wall 292.26 s
 Geometry Optimization Parameters
   NAtoms,    NIC,     NZ,  NCons,   NDum,   NFix, NCnnct, MaxDiis
       22     155      22       0       0       0       0       0

 Cartesian Hessian Update
 Hessian updated using BFGS update


** GEOMETRY OPTIMIZATION IN DELOCALIZED INTERNAL COORDINATES **
   Searching for a Minimum

   Optimization Cycle:   4

                       Coordinates (Angstroms)
     ATOM                X               Y               Z
      1  C         0.0256711534   -0.0004832744    0.0051400222
      2  C         0.0002915131    0.2202317615    1.3931514700
      3  Cl        1.5060368347    0.5140149722    2.2259246474
      4  C        -1.1981171214    0.2375764727    2.1217218259
      5  Cl       -1.1937943175    0.5085167966    3.8362142940
      6  C        -2.4037139610    0.0386921068    1.4366072487
      7  Cl       -3.9338947059    0.0460355139    2.2682677468
      8  C        -2.4081474204   -0.1753792564    0.0637842618
      9  H        -3.3417302161   -0.3356868834   -0.4560299433
     10  C        -1.2062190124   -0.1948294331   -0.6304305018
     11  Cl       -1.2690358464   -0.5077474273   -2.3556381452
     12  C         1.3001749885   -0.0267115875   -0.7587526583
     13  C         2.2230592615   -1.0511251004   -0.5547233400
     14  H         2.0291301434   -1.8318044611    0.1693050236
     15  C         3.4075710328   -1.0806242498   -1.2812505534
     16  Cl        4.5206205671   -2.3934070382   -0.9898454601
     17  C         3.7019819396   -0.0829194237   -2.2215328603
     18  Cl        5.1846038848   -0.1152192118   -3.1207141731
     19  C         2.7646238229    0.9416150684   -2.4148542706
     20  Cl        3.0577443406    2.2165554085   -3.5703277437
     21  C         1.5752977666    0.9682077511   -1.6948252649
     22  H         0.8692009666    1.7694087483   -1.8716292212
   Point Group: c1    Number of degrees of freedom:    60


   Energy is  -3680.745753402

 Hessian updated using BFGS update

 54 Hessian modes will be used to form the next step
  Hessian Eigenvalues:
     0.008591    0.019215    0.019315    0.023202    0.023213    0.023545
     0.023679    0.023724    0.023930    0.024008    0.024090    0.024094
     0.024114    0.024120    0.024135    0.024141    0.024159    0.024191
     0.029539    0.159350    0.159972    0.160416    0.212909    0.234796
     0.235070    0.241366    0.249965    0.249991    0.249992    0.249994
     0.250000    0.252221    0.272642    0.299685    0.300883    0.301311
     0.307552    0.322936    0.354014    0.356586    0.356675    0.367645
     0.423087    0.432122    0.439525    0.463364    0.467798    0.469351
     0.474497    0.476316    0.478199    0.478462    0.520916    0.569197

 Minimum search - taking simple RFO step
 Searching for Lamda that Minimizes Along All modes
 Value Taken    Lamda =  -0.00061339
 Step Taken.  Stepsize is  0.220522

                             Maximum     Tolerance    Cnvgd?
         Gradient           0.005937      0.000300      NO
         Displacement       0.182783      0.001200      NO
         Energy change     -0.000803      0.000001      NO


 New Cartesian Coordinates Obtained by Inverse Iteration

 Displacement from previous Coordinates is:  0.779148
 ----------------------------------------------------------------
             Standard Nuclear Orientation (Angstroms)
    I     Atom           X                Y                Z
 ----------------------------------------------------------------
    1      C       0.0172210204    -0.0015902228    -0.0034870920
    2      C      -0.0052783570     0.2775681104     1.3727604596
    3      Cl      1.5037528162     0.6332318375     2.1739528746
    4      C      -1.1990046829     0.2952057190     2.1094256586
    5      Cl     -1.1957396253     0.6396247565     3.8065595502
    6      C      -2.4001341808     0.0312095076     1.4398615464
    7      Cl     -3.9225313420     0.0350692113     2.2872324209
    8      C      -2.4092857622    -0.2440087238     0.0779839591
    9      H      -3.3426373136    -0.4504869512    -0.4254704905
   10      C      -1.2114452851    -0.2583093515    -0.6230659664
   11      Cl     -1.2717290334    -0.6336403420    -2.3359487367
   12      C       1.2967281528    -0.0269292368    -0.7676846871
   13      C       2.1876942263    -1.0847644397    -0.6049587415
   14      H       1.9683836117    -1.8869648524     0.0874018454
   15      C       3.3774647064    -1.1127077222    -1.3243575489
   16      Cl      4.4557314515    -2.4641227105    -1.0849067496
   17      C       3.7067403632    -0.0808341184    -2.2154361493
   18      Cl      5.1930539143    -0.1116314711    -3.1035651270
   19      C       2.7991166710     0.9780810908    -2.3643149269
   20      Cl      3.1363826138     2.2950274411    -3.4589374218
   21      C       1.6058431951     1.0053117756    -1.6497116799
   22      H       0.9210284542     1.8305779456    -1.7937705925
 ----------------------------------------------------------------
 Nuclear Repulsion Energy =        2302.70991125 hartrees
 There are       97 alpha and       97 beta electrons
 Applying Cartesian multipole field
    Component          Value
    ---------          -----
     (2,0,0)        1.00000E-12
     (0,2,0)        2.00000E-11
     (0,0,2)       -3.00000E-11
 Nucleus-field energy     =    -0.0000000885 hartrees
 Requested basis set is 6-311++G(d,p)
 There are 178 shells and 495 basis functions
 A cutoff of  1.0D-15 yielded  11463 shell pairs
 There are     98488 function pairs (    105796 Cartesian)
 Smallest overlap matrix eigenvalue = 2.42E-07
 Linear dependence detected in AO basis
 Number of orthogonalized atomic orbitals = 490
 Maximum deviation from orthogonality = 7.950E-10
 Guess from superposition of atomic densities
 Warning:  Energy on first SCF cycle will be non-variational
 SAD guess density has 194.000000 electrons

 -----------------------------------------------------------------------
  General SCF calculation program by
  Eric Jon Sundstrom, Paul Horn, Yuezhi Mao, Dmitri Zuev, Alec White,
  David Stuck, Shaama M.S., Shane Yost, Joonho Lee, David Small,
  Daniel Levine, Susi Lehtola, Hugh Burton, Evgeny Epifanovsky,
  Bang C. Huynh
 -----------------------------------------------------------------------
 Exchange:     0.2000 Hartree-Fock + 0.0800 Slater + 0.7200 B88
 Correlation:  0.1900 VWN1RPA + 0.8100 LYP
 Using SG-1 standard quadrature grid
 A restricted SCF calculation will be
 performed using DIIS
 SCF converges when DIIS error is below 1.0e-08
 ---------------------------------------
  Cycle       Energy         DIIS error
 ---------------------------------------
    1   -3685.2151777450      2.74e-02  
    2   -3680.6247995619      1.99e-03  
    3   -3680.5061387218      2.66e-03  
    4   -3680.7269319424      7.50e-04  
    5   -3680.7433477120      3.02e-04  
    6   -3680.7458971611      9.58e-05  
    7   -3680.7461408167      3.19e-05  
    8   -3680.7461687320      9.26e-06  
    9   -3680.7461709685      3.41e-06  
   10   -3680.7461713286      8.76e-07  
   11   -3680.7461713492      3.18e-07  
   12   -3680.7461713516      1.04e-07  
   13   -3680.7461713520      4.10e-08  
   14   -3680.7461713523      1.09e-08  
   15   -3680.7461713522      3.48e-09  Convergence criterion met
 ---------------------------------------
 SCF time:   CPU 853.22s  wall 853.00s 
 SCF   energy in the final basis set =    -3680.7461713522
 Total energy in the final basis set =    -3680.7461713522

 --------------------------------------------------------------

                    Orbital Energies (a.u.)
 --------------------------------------------------------------

 Alpha MOs
 -- Occupied --
********-101.5843-101.5837-101.5822-101.5775-101.5758-101.5758 -10.2872
-10.2845 -10.2840 -10.2806 -10.2764 -10.2737 -10.2736 -10.2449 -10.2318
-10.2288 -10.2181 -10.2180  -9.4992  -9.4990  -9.4985  -9.4969  -9.4921
 -9.4904  -9.4904  -7.2641  -7.2639  -7.2634  -7.2615  -7.2571  -7.2553
 -7.2553  -7.2541  -7.2538  -7.2534  -7.2533  -7.2531  -7.2524  -7.2517
 -7.2512  -7.2470  -7.2462  -7.2452  -7.2451  -7.2446  -7.2446  -0.9670
 -0.9511  -0.9186  -0.9120  -0.9002  -0.8815  -0.8772  -0.8580  -0.8426
 -0.7957  -0.7648  -0.7616  -0.7454  -0.6645  -0.6462  -0.6399  -0.6169
 -0.5566  -0.5549  -0.5343  -0.5301  -0.5007  -0.4884  -0.4760  -0.4717
 -0.4681  -0.4627  -0.4529  -0.4445  -0.4304  -0.4150  -0.4139  -0.4030
 -0.3951  -0.3869  -0.3683  -0.3637  -0.3617  -0.3523  -0.3519  -0.3476
 -0.3414  -0.3404  -0.3338  -0.3247  -0.3201  -0.2869  -0.2764  -0.2736
 -0.2692
 -- Virtual --
 -0.0721  -0.0663  -0.0540  -0.0518  -0.0494  -0.0368  -0.0135  -0.0063
  0.0034   0.0093   0.0096   0.0137   0.0168   0.0221   0.0237   0.0313
  0.0430   0.0448   0.0485   0.0541   0.0615   0.0617   0.0650   0.0687
  0.0718   0.0748   0.0809   0.0835   0.0855   0.0888   0.0927   0.0932
  0.0972   0.0995   0.1044   0.1093   0.1102   0.1151   0.1181   0.1192
  0.1205   0.1213   0.1264   0.1284   0.1310   0.1349   0.1368   0.1402
  0.1442   0.1500   0.1534   0.1569   0.1622   0.1651   0.1665   0.1737
  0.1765   0.1786   0.1815   0.1842   0.1877   0.1938   0.1966   0.2010
  0.2052   0.2093   0.2200   0.2216   0.2262   0.2304   0.2342   0.2359
  0.2412   0.2440   0.2488   0.2512   0.2525   0.2542   0.2588   0.2615
  0.2646   0.2685   0.2705   0.2741   0.2776   0.2808   0.2841   0.2857
  0.2885   0.2931   0.2988   0.3027   0.3094   0.3132   0.3237   0.3251
  0.3334   0.3421   0.3484   0.3879   0.4083   0.4252   0.4277   0.4311
  0.4348   0.4365   0.4464   0.4475   0.4494   0.4540   0.4569   0.4636
  0.4663   0.4693   0.4764   0.4824   0.4848   0.4886   0.4909   0.4968
  0.5011   0.5075   0.5192   0.5330   0.5501   0.5564   0.5635   0.5648
  0.5723   0.5821   0.5876   0.5971   0.6004   0.6121   0.6150   0.6175
  0.6226   0.6261   0.6307   0.6347   0.6425   0.6539   0.6585   0.6620
  0.6758   0.6833   0.6908   0.6927   0.6975   0.7033   0.7322   0.7370
  0.7746   0.7843   0.8005   0.8109   0.8153   0.8208   0.8266   0.8346
  0.8355   0.8363   0.8391   0.8426   0.8447   0.8456   0.8484   0.8507
  0.8553   0.8588   0.8610   0.8654   0.8671   0.8697   0.8761   0.8825
  0.8863   0.8996   0.9038   0.9077   0.9079   0.9142   0.9179   0.9278
  0.9355   0.9404   0.9432   0.9529   0.9541   0.9556   0.9586   0.9624
  0.9667   0.9716   0.9825   0.9958   1.0000   1.0122   1.0351   1.0404
  1.0498   1.0596   1.0779   1.1061   1.1301   1.1310   1.1476   1.1678
  1.1876   1.2059   1.2100   1.2299   1.2346   1.2461   1.2581   1.2611
  1.2686   1.2807   1.2823   1.2865   1.2911   1.2933   1.3077   1.3375
  1.3529   1.3573   1.3726   1.3994   1.4286   1.4496   1.4762   1.4963
  1.5387   1.5466   1.5617   1.5789   1.5884   1.6061   1.6080   1.6448
  1.6667   1.6752   1.7079   1.7395   1.7625   1.7721   1.7945   1.8032
  1.8145   1.8166   1.8269   1.8523   1.8552   1.8635   1.9068   1.9231
  1.9312   1.9492   1.9516   1.9642   1.9732   2.0247   2.0340   2.0792
  2.0980   2.1037   2.1214   2.1757   2.2111   2.2246   2.2290   2.2408
  2.2503   2.2545   2.2605   2.2644   2.2719   2.2809   2.2886   2.2943
  2.3044   2.3161   2.3325   2.3662   2.4037   2.4152   2.4232   2.4316
  2.4424   2.4459   2.4772   2.4984   2.5099   2.5139   2.5344   2.5494
  2.5517   2.5906   2.5968   2.6106   2.6458   2.6527   2.6665   2.6822
  2.6952   2.7192   2.7314   2.7401   2.7473   2.7714   2.7740   2.8085
  2.8160   2.8405   2.8600   2.8992   2.9602   2.9836   3.0450   3.0724
  3.0824   3.1050   3.1184   3.1347   3.1436   3.1608   3.2040   3.2093
  3.2287   3.2463   3.3475   3.3751   3.4136   3.5012   3.6137   3.6733
  3.7025   3.7133   3.7719   3.9028   3.9998   4.0131   4.0882   4.3193
  4.7916   4.8189   9.7428   9.7502   9.7912   9.7930   9.8055   9.8112
  9.8173  23.3144  23.4777  23.8050  23.8274  23.8366  23.8712  23.9256
 23.9362  24.0087  24.0359  24.0703  24.1398  25.7712  25.7722  25.8133
 25.8335  25.8838  25.8931  25.9261  26.0833  26.0971  26.1099  26.1397
 26.1732  26.2293  26.3909  26.4736  26.4951  26.6355  26.6571  26.7220
 26.8463  26.9610 215.7353 215.7395 215.7868 215.7899 215.8078 215.8100
215.8199
 --------------------------------------------------------------

          Ground-State Mulliken Net Atomic Charges

     Atom                 Charge (a.u.)
  ----------------------------------------
      1 C                    -0.638587
      2 C                    -1.361972
      3 Cl                    0.664961
      4 C                     0.792898
      5 Cl                    0.588003
      6 C                    -0.316936
      7 Cl                    0.542927
      8 C                    -0.516221
      9 H                     0.233097
     10 C                    -0.164454
     11 Cl                    0.498978
     12 C                     0.256275
     13 C                    -0.993097
     14 H                     0.235432
     15 C                    -0.261238
     16 Cl                    0.613285
     17 C                    -0.338642
     18 Cl                    0.610771
     19 C                    -0.218231
     20 Cl                    0.613203
     21 C                    -1.072133
     22 H                     0.231679
  ----------------------------------------
  Sum of atomic charges =     0.000000

 -----------------------------------------------------------------
                    Cartesian Multipole Moments
 -----------------------------------------------------------------
    Charge (ESU x 10^10)
                 0.0000
    Dipole Moment (Debye)
         X      -1.8204      Y      -0.1312      Z       0.2709
       Tot       1.8452
    Quadrupole Moments (Debye-Ang)
        XX    -161.7025     XY       0.2131     YY    -156.8452
        XZ       5.4355     YZ      -1.2495     ZZ    -162.2192
    Octopole Moments (Debye-Ang^2)
       XXX    -465.4864    XXY      -5.7153    XYY    -143.2689
       YYY      -9.9695    XXZ      59.3441    XYZ      -0.5996
       YYZ      49.1439    XZZ    -149.0754    YZZ      -1.5516
       ZZZ     154.5957
    Hexadecapole Moments (Debye-Ang^3)
      XXXX   -7962.4189   XXXY     169.0460   XXYY   -1558.8459
      XYYY     149.2246   YYYY   -1297.8218   XXXZ    2002.4120
      XXYZ       2.0287   XYYZ     669.0953   YYYZ     -25.3029
      XXZZ   -2170.6808   XYZZ      59.4272   YYZZ   -1050.5374
      XZZZ    1992.4840   YZZZ      13.3268   ZZZZ   -4950.2143
 -----------------------------------------------------------------
 Calculating analytic gradient of the SCF energy
 Gradient of SCF Energy
            1           2           3           4           5           6
    1   0.0006235  -0.0007818   0.0002231   0.0003129  -0.0002179  -0.0000061
    2   0.0001285   0.0000201  -0.0006546   0.0003680  -0.0004452   0.0001944
    3  -0.0003227  -0.0002044  -0.0013058   0.0017914  -0.0015256   0.0006503
            7           8           9          10          11          12
    1   0.0005780  -0.0006473   0.0001304   0.0003398   0.0007150   0.0004621
    2   0.0000674  -0.0002192   0.0000370   0.0001243   0.0002757  -0.0002621
    3  -0.0001247  -0.0007731   0.0001312   0.0010968  -0.0006389  -0.0002594
           13          14          15          16          17          18
    1  -0.0011349  -0.0000526   0.0001967  -0.0001435   0.0019467  -0.0013358
    2   0.0002185   0.0001953  -0.0001999   0.0003462  -0.0000891   0.0000386
    3   0.0006010   0.0007249  -0.0001529  -0.0001982  -0.0012296   0.0008747
           19          20          21          22
    1   0.0001691   0.0001098  -0.0009586  -0.0005285
    2   0.0002205  -0.0004087   0.0001454  -0.0001013
    3  -0.0002524   0.0002307   0.0011288  -0.0002423
 Max gradient component =       1.947E-03
 RMS gradient           =       6.431E-04
 Gradient time:  CPU 292.26 s  wall 292.28 s
 Geometry Optimization Parameters
   NAtoms,    NIC,     NZ,  NCons,   NDum,   NFix, NCnnct, MaxDiis
       22     155      22       0       0       0       0       0

 Cartesian Hessian Update
 Hessian updated using BFGS update


** GEOMETRY OPTIMIZATION IN DELOCALIZED INTERNAL COORDINATES **
   Searching for a Minimum

   Optimization Cycle:   5

                       Coordinates (Angstroms)
     ATOM                X               Y               Z
      1  C         0.0172210204   -0.0015902228   -0.0034870920
      2  C        -0.0052783570    0.2775681104    1.3727604596
      3  Cl        1.5037528162    0.6332318375    2.1739528746
      4  C        -1.1990046829    0.2952057190    2.1094256586
      5  Cl       -1.1957396253    0.6396247565    3.8065595502
      6  C        -2.4001341808    0.0312095076    1.4398615464
      7  Cl       -3.9225313420    0.0350692113    2.2872324209
      8  C        -2.4092857622   -0.2440087238    0.0779839591
      9  H        -3.3426373136   -0.4504869512   -0.4254704905
     10  C        -1.2114452851   -0.2583093515   -0.6230659664
     11  Cl       -1.2717290334   -0.6336403420   -2.3359487367
     12  C         1.2967281528   -0.0269292368   -0.7676846871
     13  C         2.1876942263   -1.0847644397   -0.6049587415
     14  H         1.9683836117   -1.8869648524    0.0874018454
     15  C         3.3774647064   -1.1127077222   -1.3243575489
     16  Cl        4.4557314515   -2.4641227105   -1.0849067496
     17  C         3.7067403632   -0.0808341184   -2.2154361493
     18  Cl        5.1930539143   -0.1116314711   -3.1035651270
     19  C         2.7991166710    0.9780810908   -2.3643149269
     20  Cl        3.1363826138    2.2950274411   -3.4589374218
     21  C         1.6058431951    1.0053117756   -1.6497116799
     22  H         0.9210284542    1.8305779456   -1.7937705925
   Point Group: c1    Number of degrees of freedom:    60


   Energy is  -3680.746171352

 Hessian updated using BFGS update

 57 Hessian modes will be used to form the next step
  Hessian Eigenvalues:
     0.005549    0.019215    0.019797    0.023207    0.023241    0.023672
     0.023712    0.023852    0.023981    0.023998    0.024091    0.024109
     0.024116    0.024125    0.024137    0.024146    0.024171    0.024242
     0.028292    0.159170    0.159983    0.160624    0.214845    0.234801
     0.235040    0.241199    0.249853    0.249967    0.249991    0.249992
     0.249999    0.250000    0.250000    0.259945    0.283479    0.299916
     0.300830    0.301000    0.301996    0.313586    0.342787    0.351665
     0.356584    0.356927    0.358535    0.422973    0.432126    0.442252
     0.463993    0.467797    0.468384    0.474664    0.475499    0.478199
     0.484886    0.495964    0.532164

 Minimum search - taking simple RFO step
 Searching for Lamda that Minimizes Along All modes
 Value Taken    Lamda =  -0.00034910
 Step Taken.  Stepsize is  0.198133

                             Maximum     Tolerance    Cnvgd?
         Gradient           0.003504      0.000300      NO
         Displacement       0.172742      0.001200      NO
         Energy change     -0.000418      0.000001      NO


 New Cartesian Coordinates Obtained by Inverse Iteration

 Displacement from previous Coordinates is:  0.729745
 ----------------------------------------------------------------
             Standard Nuclear Orientation (Angstroms)
    I     Atom           X                Y                Z
 ----------------------------------------------------------------
    1      C       0.0190752613    -0.0024223062     0.0040273903
    2      C      -0.0123111008     0.3315683885     1.3680830974
    3      Cl      1.4845615436     0.7562817729     2.1596508882
    4      C      -1.2094854582     0.3487981557     2.1006488795
    5      Cl     -1.2195508983     0.7675740402     3.7817106234
    6      C      -2.4005662091     0.0242910146     1.4389626296
    7      Cl     -3.9266205227     0.0228473744     2.2831453327
    8      C      -2.3992339123    -0.3043048083     0.0897226430
    9      H      -3.3264323603    -0.5522067479    -0.4067731566
   10      C      -1.1998980323    -0.3137391419    -0.6080232219
   11      Cl     -1.2415565626    -0.7446867280    -2.3069249824
   12      C       1.3014426901    -0.0254660838    -0.7621691017
   13      C       2.1625926440    -1.1141379084    -0.6502833086
   14      H       1.9205570183    -1.9422505909     0.0026090294
   15      C       3.3507059827    -1.1416069855    -1.3720165983
   16      Cl      4.3922790643    -2.5315359404    -1.1949179204
   17      C       3.7052120716    -0.0811402282    -2.2189787152
   18      Cl      5.1879131063    -0.1142056259    -3.1159051743
   19      C       2.8246990265     1.0060037893    -2.3208968519
   20      Cl      3.1914161743     2.3584499801    -3.3626793587
   21      C       1.6345462470     1.0340695123    -1.6019417624
   22      H       0.9720098409     1.8827363206    -1.7074879563
 ----------------------------------------------------------------
 Nuclear Repulsion Energy =        2301.19343560 hartrees
 There are       97 alpha and       97 beta electrons
 Applying Cartesian multipole field
    Component          Value
    ---------          -----
     (2,0,0)        1.00000E-12
     (0,2,0)        2.00000E-11
     (0,0,2)       -3.00000E-11
 Nucleus-field energy     =    -0.0000000854 hartrees
 Requested basis set is 6-311++G(d,p)
 There are 178 shells and 495 basis functions
 A cutoff of  1.0D-15 yielded  11462 shell pairs
 There are     98636 function pairs (    105979 Cartesian)
 Smallest overlap matrix eigenvalue = 2.04E-07
 Linear dependence detected in AO basis
 Number of orthogonalized atomic orbitals = 490
 Maximum deviation from orthogonality = 3.703E-10
 Guess from superposition of atomic densities
 Warning:  Energy on first SCF cycle will be non-variational
 SAD guess density has 194.000000 electrons

 -----------------------------------------------------------------------
  General SCF calculation program by
  Eric Jon Sundstrom, Paul Horn, Yuezhi Mao, Dmitri Zuev, Alec White,
  David Stuck, Shaama M.S., Shane Yost, Joonho Lee, David Small,
  Daniel Levine, Susi Lehtola, Hugh Burton, Evgeny Epifanovsky,
  Bang C. Huynh
 -----------------------------------------------------------------------
 Exchange:     0.2000 Hartree-Fock + 0.0800 Slater + 0.7200 B88
 Correlation:  0.1900 VWN1RPA + 0.8100 LYP
 Using SG-1 standard quadrature grid
 A restricted SCF calculation will be
 performed using DIIS
 SCF converges when DIIS error is below 1.0e-08
 ---------------------------------------
  Cycle       Energy         DIIS error
 ---------------------------------------
    1   -3685.2050618965      2.73e-02  
    2   -3680.6250277840      1.99e-03  
    3   -3680.5061072797      2.66e-03  
    4   -3680.7269934356      7.53e-04  
    5   -3680.7435824352      3.01e-04  
    6   -3680.7461121641      9.60e-05  
    7   -3680.7463568230      3.23e-05  
    8   -3680.7463854508      9.25e-06  
    9   -3680.7463876805      3.43e-06  
   10   -3680.7463880433      8.71e-07  
   11   -3680.7463880635      3.18e-07  
   12   -3680.7463880661      1.02e-07  
   13   -3680.7463880663      4.04e-08  
   14   -3680.7463880664      1.08e-08  
   15   -3680.7463880664      3.43e-09  Convergence criterion met
 ---------------------------------------
 SCF time:   CPU 845.40s  wall 845.00s 
 SCF   energy in the final basis set =    -3680.7463880664
 Total energy in the final basis set =    -3680.7463880664

 --------------------------------------------------------------

                    Orbital Energies (a.u.)
 --------------------------------------------------------------

 Alpha MOs
 -- Occupied --
********-101.5843-101.5837-101.5822-101.5774-101.5759-101.5759 -10.2874
-10.2846 -10.2841 -10.2805 -10.2766 -10.2739 -10.2738 -10.2449 -10.2321
-10.2288 -10.2180 -10.2180  -9.4991  -9.4990  -9.4985  -9.4969  -9.4921
 -9.4905  -9.4904  -7.2640  -7.2639  -7.2634  -7.2615  -7.2570  -7.2554
 -7.2553  -7.2539  -7.2538  -7.2534  -7.2532  -7.2530  -7.2524  -7.2517
 -7.2512  -7.2469  -7.2461  -7.2453  -7.2452  -7.2447  -7.2446  -0.9667
 -0.9510  -0.9186  -0.9116  -0.9001  -0.8812  -0.8770  -0.8579  -0.8425
 -0.7956  -0.7649  -0.7616  -0.7454  -0.6644  -0.6453  -0.6407  -0.6169
 -0.5565  -0.5544  -0.5351  -0.5301  -0.5005  -0.4883  -0.4760  -0.4715
 -0.4679  -0.4627  -0.4529  -0.4444  -0.4304  -0.4150  -0.4133  -0.4032
 -0.3946  -0.3868  -0.3678  -0.3636  -0.3616  -0.3521  -0.3520  -0.3475
 -0.3414  -0.3400  -0.3340  -0.3246  -0.3202  -0.2859  -0.2760  -0.2739
 -0.2709
 -- Virtual --
 -0.0698  -0.0663  -0.0543  -0.0529  -0.0510  -0.0372  -0.0136  -0.0061
  0.0035   0.0089   0.0094   0.0136   0.0167   0.0219   0.0235   0.0310
  0.0434   0.0446   0.0485   0.0546   0.0606   0.0616   0.0653   0.0682
  0.0718   0.0743   0.0817   0.0835   0.0854   0.0885   0.0921   0.0933
  0.0963   0.0984   0.1052   0.1099   0.1103   0.1142   0.1177   0.1190
  0.1202   0.1210   0.1258   0.1282   0.1319   0.1346   0.1364   0.1402
  0.1435   0.1502   0.1541   0.1562   0.1619   0.1638   0.1664   0.1749
  0.1767   0.1786   0.1813   0.1844   0.1867   0.1933   0.1973   0.2008
  0.2040   0.2099   0.2192   0.2209   0.2265   0.2298   0.2338   0.2373
  0.2402   0.2435   0.2477   0.2504   0.2515   0.2552   0.2585   0.2609
  0.2655   0.2685   0.2697   0.2722   0.2768   0.2822   0.2847   0.2862
  0.2891   0.2932   0.2985   0.3045   0.3089   0.3131   0.3239   0.3244
  0.3316   0.3466   0.3490   0.3877   0.4092   0.4256   0.4296   0.4317
  0.4342   0.4381   0.4466   0.4482   0.4504   0.4521   0.4559   0.4622
  0.4662   0.4674   0.4755   0.4799   0.4851   0.4892   0.4916   0.4970
  0.5018   0.5110   0.5202   0.5330   0.5485   0.5579   0.5607   0.5660
  0.5730   0.5815   0.5896   0.5949   0.6011   0.6128   0.6141   0.6176
  0.6244   0.6278   0.6321   0.6349   0.6434   0.6536   0.6548   0.6658
  0.6764   0.6846   0.6896   0.6922   0.6975   0.7090   0.7321   0.7413
  0.7775   0.7828   0.8006   0.8128   0.8163   0.8212   0.8261   0.8330
  0.8349   0.8368   0.8388   0.8431   0.8451   0.8461   0.8484   0.8501
  0.8517   0.8582   0.8607   0.8637   0.8646   0.8677   0.8745   0.8802
  0.8888   0.8990   0.9054   0.9087   0.9100   0.9145   0.9173   0.9297
  0.9353   0.9399   0.9435   0.9527   0.9541   0.9552   0.9566   0.9642
  0.9671   0.9710   0.9840   0.9915   1.0075   1.0184   1.0370   1.0384
  1.0550   1.0569   1.0801   1.1055   1.1273   1.1322   1.1592   1.1705
  1.1864   1.1998   1.2102   1.2290   1.2337   1.2512   1.2607   1.2635
  1.2695   1.2819   1.2842   1.2886   1.2910   1.2951   1.3070   1.3373
  1.3539   1.3577   1.3721   1.3969   1.4277   1.4507   1.4726   1.4913
  1.5422   1.5541   1.5636   1.5791   1.5855   1.6020   1.6079   1.6449
  1.6670   1.6767   1.7084   1.7374   1.7625   1.7734   1.7931   1.8026
  1.8117   1.8152   1.8249   1.8503   1.8515   1.8612   1.9075   1.9231
  1.9347   1.9490   1.9499   1.9719   1.9751   2.0252   2.0309   2.0844
  2.0989   2.1079   2.1182   2.1741   2.2119   2.2240   2.2296   2.2383
  2.2510   2.2545   2.2597   2.2623   2.2718   2.2785   2.2875   2.2941
  2.3040   2.3147   2.3363   2.3661   2.4029   2.4144   2.4200   2.4337
  2.4406   2.4429   2.4771   2.4965   2.5105   2.5143   2.5410   2.5479
  2.5502   2.5869   2.6006   2.6123   2.6417   2.6532   2.6731   2.6769
  2.6939   2.7199   2.7283   2.7410   2.7436   2.7650   2.7696   2.8175
  2.8222   2.8392   2.8615   2.8953   2.9599   2.9844   3.0497   3.0766
  3.0854   3.1071   3.1176   3.1306   3.1432   3.1604   3.2015   3.2068
  3.2302   3.2533   3.3414   3.3786   3.4165   3.5050   3.6190   3.6736
  3.7019   3.7139   3.7755   3.9038   4.0021   4.0129   4.0881   4.3116
  4.7925   4.8140   9.7459   9.7509   9.7899   9.7909   9.8072   9.8109
  9.8198  23.3178  23.4773  23.8048  23.8268  23.8348  23.8704  23.9244
 23.9342  24.0115  24.0359  24.0719  24.1428  25.7708  25.7720  25.8123
 25.8318  25.8768  25.8914  25.9297  26.0822  26.0964  26.1071  26.1399
 26.1723  26.2390  26.3796  26.4738  26.4994  26.6320  26.6528  26.7234
 26.8483  26.9658 215.7373 215.7414 215.7852 215.7875 215.8075 215.8102
215.8246
 --------------------------------------------------------------

          Ground-State Mulliken Net Atomic Charges

     Atom                 Charge (a.u.)
  ----------------------------------------
      1 C                    -0.654796
      2 C                    -1.333738
      3 Cl                    0.655349
      4 C                     0.780077
      5 Cl                    0.588656
      6 C                    -0.269215
      7 Cl                    0.546326
      8 C                    -0.469804
      9 H                     0.231887
     10 C                    -0.210452
     11 Cl                    0.491309
     12 C                     0.302618
     13 C                    -1.046615
     14 H                     0.233795
     15 C                    -0.253580
     16 Cl                    0.611125
     17 C                    -0.371806
     18 Cl                    0.608985
     19 C                    -0.224260
     20 Cl                    0.612362
     21 C                    -1.059583
     22 H                     0.231361
  ----------------------------------------
  Sum of atomic charges =     0.000000

 -----------------------------------------------------------------
                    Cartesian Multipole Moments
 -----------------------------------------------------------------
    Charge (ESU x 10^10)
                -0.0000
    Dipole Moment (Debye)
         X      -1.8138      Y      -0.1696      Z       0.2716
       Tot       1.8418
    Quadrupole Moments (Debye-Ang)
        XX    -161.8438     XY       0.3898     YY    -156.6891
        XZ       5.4333     YZ      -1.2072     ZZ    -162.3041
    Octopole Moments (Debye-Ang^2)
       XXX    -464.5138    XXY      -7.4552    XYY    -142.8964
       YYY     -14.0978    XXZ      59.6007    XYZ      -0.5064
       YYZ      49.5250    XZZ    -148.7633    YZZ      -2.7726
       ZZZ     155.7727
    Hexadecapole Moments (Debye-Ang^3)
      XXXX   -7940.4009   XXXY     154.7709   XXYY   -1569.8016
      XYYY     131.3099   YYYY   -1394.1011   XXXZ    2027.4785
      XXYZ     -15.1852   XYYZ     676.6861   YYYZ     -80.6784
      XXZZ   -2156.1294   XYZZ      53.9551   YYZZ   -1055.6423
      XZZZ    2017.9266   YZZZ     -37.3020   ZZZZ   -4890.1840
 -----------------------------------------------------------------
 Calculating analytic gradient of the SCF energy
 Gradient of SCF Energy
            1           2           3           4           5           6
    1  -0.0010518  -0.0003207   0.0003221  -0.0001229   0.0000937   0.0003524
    2  -0.0003069  -0.0001683   0.0000077   0.0004176  -0.0002314  -0.0001367
    3  -0.0002629  -0.0000563  -0.0001686   0.0019581  -0.0011462  -0.0005545
            7           8           9          10          11          12
    1   0.0000302  -0.0000233  -0.0000300  -0.0000241   0.0006905   0.0014395
    2   0.0000843  -0.0001006   0.0000391   0.0001914   0.0002824   0.0001066
    3   0.0001267  -0.0003604   0.0000978   0.0008988  -0.0002381  -0.0007895
           13          14          15          16          17          18
    1  -0.0006860  -0.0000595  -0.0002373  -0.0000241   0.0015485  -0.0008225
    2  -0.0002800   0.0001647  -0.0002379   0.0001079   0.0000800  -0.0000090
    3  -0.0000148   0.0003229   0.0002149  -0.0000735  -0.0008498   0.0004697
           19          20          21          22
    1  -0.0001560   0.0000111  -0.0006587  -0.0002713
    2   0.0002005  -0.0001524   0.0001217  -0.0001807
    3   0.0000713   0.0000511   0.0004396  -0.0001366
 Max gradient component =       1.958E-03
 RMS gradient           =       5.146E-04
 Gradient time:  CPU 290.13 s  wall 290.14 s
 Geometry Optimization Parameters
   NAtoms,    NIC,     NZ,  NCons,   NDum,   NFix, NCnnct, MaxDiis
       22     155      22       0       0       0       0       0

 Cartesian Hessian Update
 Hessian updated using BFGS update


** GEOMETRY OPTIMIZATION IN DELOCALIZED INTERNAL COORDINATES **
   Searching for a Minimum

   Optimization Cycle:   6

                       Coordinates (Angstroms)
     ATOM                X               Y               Z
      1  C         0.0190752613   -0.0024223062    0.0040273903
      2  C        -0.0123111008    0.3315683885    1.3680830974
      3  Cl        1.4845615436    0.7562817729    2.1596508882
      4  C        -1.2094854582    0.3487981557    2.1006488795
      5  Cl       -1.2195508983    0.7675740402    3.7817106234
      6  C        -2.4005662091    0.0242910146    1.4389626296
      7  Cl       -3.9266205227    0.0228473744    2.2831453327
      8  C        -2.3992339123   -0.3043048083    0.0897226430
      9  H        -3.3264323603   -0.5522067479   -0.4067731566
     10  C        -1.1998980323   -0.3137391419   -0.6080232219
     11  Cl       -1.2415565626   -0.7446867280   -2.3069249824
     12  C         1.3014426901   -0.0254660838   -0.7621691017
     13  C         2.1625926440   -1.1141379084   -0.6502833086
     14  H         1.9205570183   -1.9422505909    0.0026090294
     15  C         3.3507059827   -1.1416069855   -1.3720165983
     16  Cl        4.3922790643   -2.5315359404   -1.1949179204
     17  C         3.7052120716   -0.0811402282   -2.2189787152
     18  Cl        5.1879131063   -0.1142056259   -3.1159051743
     19  C         2.8246990265    1.0060037893   -2.3208968519
     20  Cl        3.1914161743    2.3584499801   -3.3626793587
     21  C         1.6345462470    1.0340695123   -1.6019417624
     22  H         0.9720098409    1.8827363206   -1.7074879563
   Point Group: c1    Number of degrees of freedom:    60


   Energy is  -3680.746388066

 Hessian updated using BFGS update

 58 Hessian modes will be used to form the next step
  Hessian Eigenvalues:
     0.004452    0.019219    0.020027    0.023208    0.023352    0.023567
     0.023685    0.023926    0.023983    0.023990    0.024091    0.024107
     0.024114    0.024121    0.024137    0.024143    0.024173    0.024735
     0.027914    0.158984    0.159983    0.160288    0.215417    0.234801
     0.235253    0.240332    0.249210    0.249977    0.249991    0.249992
     0.249999    0.250000    0.251453    0.256638    0.281730    0.295311
     0.300936    0.301031    0.301775    0.302451    0.304041    0.346976
     0.351399    0.356583    0.356772    0.359462    0.424188    0.432128
     0.441126    0.456694    0.466208    0.467820    0.473865    0.474732
     0.478187    0.480949    0.490140    0.529553

 Minimum search - taking simple RFO step
 Searching for Lamda that Minimizes Along All modes
 Value Taken    Lamda =  -0.00009441
 Step Taken.  Stepsize is  0.104336

                             Maximum     Tolerance    Cnvgd?
         Gradient           0.001583      0.000300      NO
         Displacement       0.088206      0.001200      NO
         Energy change     -0.000217      0.000001      NO


 New Cartesian Coordinates Obtained by Inverse Iteration

 Displacement from previous Coordinates is:  0.372986
 ----------------------------------------------------------------
             Standard Nuclear Orientation (Angstroms)
    I     Atom           X                Y                Z
 ----------------------------------------------------------------
    1      C       0.0182928007     0.0003810385     0.0032313398
    2      C      -0.0167872661     0.3617966780     1.3596421828
    3      Cl      1.4756108835     0.8103055171     2.1451692056
    4      C      -1.2140931781     0.3777331318     2.0920004763
    5      Cl     -1.2277609812     0.8265483625     3.7675124842
    6      C      -2.4013444408     0.0234003828     1.4393140830
    7      Cl     -3.9268858537     0.0140527157     2.2851940755
    8      C      -2.3956485863    -0.3336855678     0.0976683673
    9      H      -3.3193429892    -0.6058838618    -0.3926747205
   10      C      -1.1968215422    -0.3418595346    -0.6016171833
   11      Cl     -1.2372856788    -0.8118924035    -2.2894141974
   12      C       1.3012353240    -0.0231711541    -0.7617804632
   13      C       2.1491047832    -1.1246432363    -0.6720315660
   14      H       1.8946327007    -1.9656910614    -0.0407850861
   15      C       3.3366919812    -1.1535166787    -1.3944579171
   16      Cl      4.3586644479    -2.5616484286    -1.2467667320
   17      C       3.7041039448    -0.0817866459    -2.2203673354
   18      Cl      5.1877518871    -0.1165558136    -3.1194767604
   19      C       2.8399122246     1.0195349153    -2.2989880717
   20      Cl      3.2264796946     2.3896481436    -3.3108247577
   21      C       1.6510583218     1.0495322530    -1.5784408442
   22      H       1.0037871366     1.9123185009    -1.6625441749
 ----------------------------------------------------------------
 Nuclear Repulsion Energy =        2300.39420431 hartrees
 There are       97 alpha and       97 beta electrons
 Applying Cartesian multipole field
    Component          Value
    ---------          -----
     (2,0,0)        1.00000E-12
     (0,2,0)        2.00000E-11
     (0,0,2)       -3.00000E-11
 Nucleus-field energy     =    -0.0000000837 hartrees
 Requested basis set is 6-311++G(d,p)
 There are 178 shells and 495 basis functions
 A cutoff of  1.0D-15 yielded  11463 shell pairs
 There are     98585 function pairs (    105915 Cartesian)
 Smallest overlap matrix eigenvalue = 1.80E-07
 Linear dependence detected in AO basis
 Number of orthogonalized atomic orbitals = 490
 Maximum deviation from orthogonality = 7.639E-10
 Guess from superposition of atomic densities
 Warning:  Energy on first SCF cycle will be non-variational
 SAD guess density has 194.000000 electrons

 -----------------------------------------------------------------------
  General SCF calculation program by
  Eric Jon Sundstrom, Paul Horn, Yuezhi Mao, Dmitri Zuev, Alec White,
  David Stuck, Shaama M.S., Shane Yost, Joonho Lee, David Small,
  Daniel Levine, Susi Lehtola, Hugh Burton, Evgeny Epifanovsky,
  Bang C. Huynh
 -----------------------------------------------------------------------
 Exchange:     0.2000 Hartree-Fock + 0.0800 Slater + 0.7200 B88
 Correlation:  0.1900 VWN1RPA + 0.8100 LYP
 Using SG-1 standard quadrature grid
 A restricted SCF calculation will be
 performed using DIIS
 SCF converges when DIIS error is below 1.0e-08
 ---------------------------------------
  Cycle       Energy         DIIS error
 ---------------------------------------
    1   -3685.2007542057      2.73e-02  
    2   -3680.6252230306      1.99e-03  
    3   -3680.5068609807      2.66e-03  
    4   -3680.7270963088      7.52e-04  
    5   -3680.7436437608      3.02e-04  
    6   -3680.7461761531      9.60e-05  
    7   -3680.7464209646      3.23e-05  
    8   -3680.7464495769      9.24e-06  
    9   -3680.7464518026      3.42e-06  
   10   -3680.7464521632      8.69e-07  
   11   -3680.7464521833      3.16e-07  
   12   -3680.7464521859      1.01e-07  
   13   -3680.7464521863      4.03e-08  
   14   -3680.7464521866      1.08e-08  
   15   -3680.7464521864      3.42e-09  Convergence criterion met
 ---------------------------------------
 SCF time:   CPU 845.69s  wall 845.00s 
 SCF   energy in the final basis set =    -3680.7464521864
 Total energy in the final basis set =    -3680.7464521864

 --------------------------------------------------------------

                    Orbital Energies (a.u.)
 --------------------------------------------------------------

 Alpha MOs
 -- Occupied --
********-101.5842-101.5838-101.5823-101.5773-101.5760-101.5759 -10.2874
-10.2847 -10.2841 -10.2806 -10.2767 -10.2740 -10.2739 -10.2449 -10.2324
-10.2287 -10.2181 -10.2181  -9.4991  -9.4988  -9.4985  -9.4970  -9.4920
 -9.4906  -9.4905  -7.2640  -7.2637  -7.2635  -7.2617  -7.2569  -7.2555
 -7.2554  -7.2540  -7.2536  -7.2534  -7.2532  -7.2529  -7.2525  -7.2518
 -7.2513  -7.2467  -7.2460  -7.2454  -7.2452  -7.2447  -7.2447  -0.9666
 -0.9509  -0.9184  -0.9117  -0.9001  -0.8810  -0.8767  -0.8579  -0.8426
 -0.7957  -0.7649  -0.7616  -0.7455  -0.6645  -0.6449  -0.6412  -0.6170
 -0.5565  -0.5542  -0.5355  -0.5300  -0.5004  -0.4883  -0.4759  -0.4715
 -0.4678  -0.4627  -0.4529  -0.4444  -0.4304  -0.4150  -0.4131  -0.4032
 -0.3946  -0.3868  -0.3674  -0.3635  -0.3616  -0.3521  -0.3520  -0.3474
 -0.3415  -0.3400  -0.3341  -0.3246  -0.3202  -0.2855  -0.2758  -0.2741
 -0.2718
 -- Virtual --
 -0.0689  -0.0661  -0.0554  -0.0529  -0.0514  -0.0376  -0.0137  -0.0061
  0.0036   0.0088   0.0093   0.0135   0.0166   0.0217   0.0234   0.0309
  0.0435   0.0445   0.0486   0.0549   0.0600   0.0615   0.0654   0.0680
  0.0718   0.0742   0.0819   0.0836   0.0853   0.0883   0.0918   0.0936
  0.0960   0.0977   0.1056   0.1098   0.1106   0.1137   0.1176   0.1188
  0.1198   0.1212   0.1256   0.1280   0.1322   0.1346   0.1361   0.1404
  0.1433   0.1501   0.1543   0.1558   0.1619   0.1630   0.1664   0.1753
  0.1768   0.1785   0.1813   0.1843   0.1865   0.1929   0.1976   0.2006
  0.2036   0.2104   0.2189   0.2204   0.2267   0.2294   0.2332   0.2382
  0.2397   0.2436   0.2473   0.2497   0.2512   0.2555   0.2585   0.2609
  0.2658   0.2684   0.2691   0.2718   0.2765   0.2828   0.2853   0.2864
  0.2896   0.2932   0.2971   0.3049   0.3112   0.3134   0.3238   0.3251
  0.3306   0.3483   0.3507   0.3874   0.4094   0.4251   0.4300   0.4323
  0.4350   0.4392   0.4456   0.4490   0.4508   0.4520   0.4553   0.4614
  0.4657   0.4672   0.4754   0.4790   0.4852   0.4894   0.4920   0.4969
  0.5022   0.5132   0.5213   0.5331   0.5476   0.5584   0.5601   0.5670
  0.5732   0.5810   0.5900   0.5947   0.6007   0.6127   0.6135   0.6185
  0.6255   0.6285   0.6330   0.6353   0.6430   0.6527   0.6539   0.6675
  0.6770   0.6852   0.6889   0.6916   0.6972   0.7133   0.7320   0.7445
  0.7795   0.7825   0.8021   0.8131   0.8176   0.8209   0.8255   0.8318
  0.8349   0.8368   0.8390   0.8433   0.8446   0.8463   0.8482   0.8498
  0.8507   0.8571   0.8605   0.8627   0.8635   0.8666   0.8745   0.8796
  0.8902   0.8980   0.9063   0.9095   0.9112   0.9147   0.9175   0.9306
  0.9356   0.9400   0.9437   0.9521   0.9536   0.9558   0.9563   0.9636
  0.9677   0.9718   0.9837   0.9898   1.0115   1.0204   1.0355   1.0381
  1.0540   1.0583   1.0817   1.1047   1.1263   1.1324   1.1636   1.1734
  1.1860   1.1972   1.2110   1.2287   1.2333   1.2540   1.2606   1.2640
  1.2704   1.2820   1.2854   1.2890   1.2905   1.2969   1.3090   1.3377
  1.3543   1.3583   1.3727   1.3958   1.4296   1.4511   1.4717   1.4887
  1.5431   1.5578   1.5661   1.5790   1.5841   1.5993   1.6081   1.6455
  1.6673   1.6773   1.7084   1.7364   1.7629   1.7754   1.7923   1.8024
  1.8100   1.8142   1.8247   1.8487   1.8520   1.8606   1.9079   1.9229
  1.9354   1.9486   1.9500   1.9750   1.9768   2.0256   2.0296   2.0864
  2.0988   2.1116   2.1166   2.1739   2.2123   2.2236   2.2300   2.2375
  2.2514   2.2542   2.2584   2.2624   2.2727   2.2774   2.2870   2.2937
  2.3035   2.3145   2.3380   2.3662   2.4016   2.4143   2.4180   2.4347
  2.4394   2.4417   2.4771   2.4955   2.5110   2.5147   2.5436   2.5475
  2.5493   2.5853   2.6021   2.6133   2.6393   2.6536   2.6742   2.6773
  2.6932   2.7211   2.7263   2.7413   2.7424   2.7584   2.7688   2.8188
  2.8241   2.8382   2.8657   2.8934   2.9601   2.9849   3.0523   3.0789
  3.0863   3.1091   3.1172   3.1281   3.1431   3.1605   3.2011   3.2060
  3.2302   3.2597   3.3384   3.3798   3.4179   3.5077   3.6215   3.6734
  3.7018   3.7152   3.7775   3.9047   4.0038   4.0131   4.0876   4.3092
  4.7932   4.8120   9.7471   9.7511   9.7885   9.7902   9.8059   9.8104
  9.8256  23.3196  23.4776  23.8049  23.8268  23.8349  23.8714  23.9245
 23.9348  24.0127  24.0355  24.0716  24.1430  25.7704  25.7720  25.8117
 25.8303  25.8716  25.8910  25.9314  26.0816  26.0960  26.1057  26.1401
 26.1722  26.2434  26.3725  26.4736  26.5024  26.6310  26.6486  26.7235
 26.8504  26.9691 215.7378 215.7425 215.7840 215.7862 215.8056 215.8095
215.8316
 --------------------------------------------------------------

          Ground-State Mulliken Net Atomic Charges

     Atom                 Charge (a.u.)
  ----------------------------------------
      1 C                    -0.662680
      2 C                    -1.327960
      3 Cl                    0.650178
      4 C                     0.790453
      5 Cl                    0.589293
      6 C                    -0.239726
      7 Cl                    0.548793
      8 C                    -0.462777
      9 H                     0.231250
     10 C                    -0.220588
     11 Cl                    0.481449
     12 C                     0.314080
     13 C                    -1.050759
     14 H                     0.232855
     15 C                    -0.247753
     16 Cl                    0.611178
     17 C                    -0.383944
     18 Cl                    0.608626
     19 C                    -0.234963
     20 Cl                    0.611294
     21 C                    -1.069676
     22 H                     0.231376
  ----------------------------------------
  Sum of atomic charges =     0.000000

 -----------------------------------------------------------------
                    Cartesian Multipole Moments
 -----------------------------------------------------------------
    Charge (ESU x 10^10)
                -0.0000
    Dipole Moment (Debye)
         X      -1.8132      Y      -0.1874      Z       0.2701
       Tot       1.8427
    Quadrupole Moments (Debye-Ang)
        XX    -161.9136     XY       0.4950     YY    -156.6025
        XZ       5.4478     YZ      -1.1940     ZZ    -162.3895
    Octopole Moments (Debye-Ang^2)
       XXX    -464.3230    XXY      -8.1852    XYY    -142.7062
       YYY     -15.5397    XXZ      59.9221    XYZ      -0.4658
       YYZ      49.6018    XZZ    -148.6920    YZZ      -3.3272
       ZZZ     156.2372
    Hexadecapole Moments (Debye-Ang^3)
      XXXX   -7935.7382   XXXY     145.0453   XXYY   -1576.3477
      XYYY     119.9111   YYYY   -1443.4490   XXXZ    2038.9553
      XXYZ     -23.9165   XYYZ     679.9142   YYYZ    -107.4957
      XXZZ   -2149.0088   XYZZ      50.4739   YYZZ   -1057.4607
      XZZZ    2030.0115   YZZZ     -62.3797   ZZZZ   -4855.0005
 -----------------------------------------------------------------
 Calculating analytic gradient of the SCF energy
 Gradient of SCF Energy
            1           2           3           4           5           6
    1  -0.0006099   0.0000063   0.0001334  -0.0000833   0.0001685   0.0003275
    2  -0.0000210   0.0000330  -0.0001127   0.0001700  -0.0000566  -0.0000564
    3   0.0002512  -0.0003156  -0.0000400   0.0007687  -0.0003015  -0.0006547
            7           8           9          10          11          12
    1  -0.0002219  -0.0000311  -0.0000297  -0.0000501   0.0001723   0.0006740
    2  -0.0000477   0.0000101   0.0000059   0.0000475   0.0000681  -0.0000191
    3   0.0001770   0.0000410   0.0000686   0.0001108  -0.0000332  -0.0003535
           13          14          15          16          17          18
    1  -0.0000958  -0.0000420  -0.0001929   0.0000531   0.0002758  -0.0001389
    2  -0.0000358   0.0000404   0.0000236  -0.0000152  -0.0000092   0.0000180
    3   0.0001552   0.0000675   0.0001117  -0.0000430  -0.0002743   0.0000920
           19          20          21          22
    1  -0.0001278   0.0000255  -0.0001242  -0.0000887
    2  -0.0000838   0.0000098   0.0000967  -0.0000656
    3   0.0001361  -0.0000566   0.0001080  -0.0000156
 Max gradient component =       7.687E-04
 RMS gradient           =       2.115E-04
 Gradient time:  CPU 289.70 s  wall 289.72 s
 Geometry Optimization Parameters
   NAtoms,    NIC,     NZ,  NCons,   NDum,   NFix, NCnnct, MaxDiis
       22     155      22       0       0       0       0       0

 Cartesian Hessian Update
 Hessian updated using BFGS update


** GEOMETRY OPTIMIZATION IN DELOCALIZED INTERNAL COORDINATES **
   Searching for a Minimum

   Optimization Cycle:   7

                       Coordinates (Angstroms)
     ATOM                X               Y               Z
      1  C         0.0182928007    0.0003810385    0.0032313398
      2  C        -0.0167872661    0.3617966780    1.3596421828
      3  Cl        1.4756108835    0.8103055171    2.1451692056
      4  C        -1.2140931781    0.3777331318    2.0920004763
      5  Cl       -1.2277609812    0.8265483625    3.7675124842
      6  C        -2.4013444408    0.0234003828    1.4393140830
      7  Cl       -3.9268858537    0.0140527157    2.2851940755
      8  C        -2.3956485863   -0.3336855678    0.0976683673
      9  H        -3.3193429892   -0.6058838618   -0.3926747205
     10  C        -1.1968215422   -0.3418595346   -0.6016171833
     11  Cl       -1.2372856788   -0.8118924035   -2.2894141974
     12  C         1.3012353240   -0.0231711541   -0.7617804632
     13  C         2.1491047832   -1.1246432363   -0.6720315660
     14  H         1.8946327007   -1.9656910614   -0.0407850861
     15  C         3.3366919812   -1.1535166787   -1.3944579171
     16  Cl        4.3586644479   -2.5616484286   -1.2467667320
     17  C         3.7041039448   -0.0817866459   -2.2203673354
     18  Cl        5.1877518871   -0.1165558136   -3.1194767604
     19  C         2.8399122246    1.0195349153   -2.2989880717
     20  Cl        3.2264796946    2.3896481436   -3.3108247577
     21  C         1.6510583218    1.0495322530   -1.5784408442
     22  H         1.0037871366    1.9123185009   -1.6625441749
   Point Group: c1    Number of degrees of freedom:    60


   Energy is  -3680.746452186

 Hessian updated using BFGS update

 60 Hessian modes will be used to form the next step
  Hessian Eigenvalues:
     0.002805    0.019246    0.020072    0.023115    0.023236    0.023575
     0.023737    0.023938    0.023981    0.024001    0.024104    0.024111
     0.024121    0.024133    0.024140    0.024168    0.024290    0.026436
     0.028090    0.158542    0.159643    0.160011    0.215198    0.231354
     0.234808    0.235534    0.244438    0.249978    0.249991    0.249994
     0.250000    0.250000    0.250088    0.250902    0.254867    0.281519
     0.296395    0.300954    0.301032    0.301048    0.302006    0.303233
     0.304178    0.346922    0.350867    0.356583    0.356759    0.359489
     0.424917    0.432140    0.437211    0.453235    0.465967    0.467815
     0.474131    0.478133    0.479819    0.482666    0.490118    0.529312

 Minimum search - taking simple RFO step
 Searching for Lamda that Minimizes Along All modes
 Value Taken    Lamda =  -0.00003807
 Step Taken.  Stepsize is  0.101632

                             Maximum     Tolerance    Cnvgd?
         Gradient           0.000569      0.000300      NO
         Displacement       0.089141      0.001200      NO
         Energy change     -0.000064      0.000001      NO


 New Cartesian Coordinates Obtained by Inverse Iteration

 Displacement from previous Coordinates is:  0.376452
 ----------------------------------------------------------------
             Standard Nuclear Orientation (Angstroms)
    I     Atom           X                Y                Z
 ----------------------------------------------------------------
    1      C       0.0196051567    -0.0012284303     0.0055018090
    2      C      -0.0208871891     0.3875584664     1.3540829255
    3      Cl      1.4650827974     0.8691361887     2.1309872675
    4      C      -1.2194805687     0.4043302395     2.0843652803
    5      Cl     -1.2423595982     0.8891712049     3.7510231625
    6      C      -2.4018020824     0.0216576831     1.4398359540
    7      Cl     -3.9279870629     0.0152704219     2.2837759794
    8      C      -2.3900571116    -0.3642434060     0.1061653355
    9      H      -3.3098061568    -0.6569877871    -0.3797408026
   10      C      -1.1905912533    -0.3724282785    -0.5924696097
   11      Cl     -1.2256357881    -0.8744835567    -2.2706465033
   12      C       1.3019929349    -0.0233709100    -0.7597233399
   13      C       2.1360678187    -1.1372638962    -0.6957654923
   14      H       1.8708377301    -1.9901595443    -0.0851140259
   15      C       3.3228768561    -1.1657405846    -1.4197105283
   16      Cl      4.3256111548    -2.5905859993    -1.3042221104
   17      C       3.7030679667    -0.0812424991    -2.2220686994
   18      Cl      5.1854614753    -0.1163474436    -3.1251242564
   19      C       2.8536719709     1.0326481236    -2.2757749144
   20      Cl      3.2577962603     2.4202464312    -3.2565878542
   21      C       1.6659470937     1.0622530501    -1.5532460695
   22      H       1.0319432100     1.9367277791    -1.6159811028
 ----------------------------------------------------------------
 Nuclear Repulsion Energy =        2299.99713058 hartrees
 There are       97 alpha and       97 beta electrons
 Applying Cartesian multipole field
    Component          Value
    ---------          -----
     (2,0,0)        1.00000E-12
     (0,2,0)        2.00000E-11
     (0,0,2)       -3.00000E-11
 Nucleus-field energy     =    -0.0000000819 hartrees
 Requested basis set is 6-311++G(d,p)
 There are 178 shells and 495 basis functions
 A cutoff of  1.0D-15 yielded  11461 shell pairs
 There are     98561 function pairs (    105890 Cartesian)
 Smallest overlap matrix eigenvalue = 1.56E-07
 Linear dependence detected in AO basis
 Number of orthogonalized atomic orbitals = 490
 Maximum deviation from orthogonality = 4.241E-10
 Guess from superposition of atomic densities
 Warning:  Energy on first SCF cycle will be non-variational
 SAD guess density has 194.000000 electrons

 -----------------------------------------------------------------------
  General SCF calculation program by
  Eric Jon Sundstrom, Paul Horn, Yuezhi Mao, Dmitri Zuev, Alec White,
  David Stuck, Shaama M.S., Shane Yost, Joonho Lee, David Small,
  Daniel Levine, Susi Lehtola, Hugh Burton, Evgeny Epifanovsky,
  Bang C. Huynh
 -----------------------------------------------------------------------
 Exchange:     0.2000 Hartree-Fock + 0.0800 Slater + 0.7200 B88
 Correlation:  0.1900 VWN1RPA + 0.8100 LYP
 Using SG-1 standard quadrature grid
 A restricted SCF calculation will be
 performed using DIIS
 SCF converges when DIIS error is below 1.0e-08
 ---------------------------------------
  Cycle       Energy         DIIS error
 ---------------------------------------
    1   -3685.1997504705      2.73e-02  
    2   -3680.6252705311      1.99e-03  
    3   -3680.5068997422      2.66e-03  
    4   -3680.7271207004      7.52e-04  
    5   -3680.7436667384      3.02e-04  
    6   -3680.7462017228      9.61e-05  
    7   -3680.7464468581      3.23e-05  
    8   -3680.7464755571      9.24e-06  
    9   -3680.7464777844      3.41e-06  
   10   -3680.7464781442      8.69e-07  
   11   -3680.7464781642      3.15e-07  
   12   -3680.7464781671      1.01e-07  
   13   -3680.7464781671      4.02e-08  
   14   -3680.7464781674      1.08e-08  
   15   -3680.7464781672      3.41e-09  Convergence criterion met
 ---------------------------------------
 SCF time:   CPU 850.83s  wall 851.00s 
 SCF   energy in the final basis set =    -3680.7464781672
 Total energy in the final basis set =    -3680.7464781672

 --------------------------------------------------------------

                    Orbital Energies (a.u.)
 --------------------------------------------------------------

 Alpha MOs
 -- Occupied --
********-101.5840-101.5838-101.5824-101.5773-101.5761-101.5760 -10.2874
-10.2846 -10.2841 -10.2806 -10.2767 -10.2740 -10.2740 -10.2449 -10.2324
-10.2287 -10.2182 -10.2181  -9.4991  -9.4986  -9.4986  -9.4970  -9.4919
 -9.4906  -9.4905  -7.2640  -7.2636  -7.2635  -7.2617  -7.2569  -7.2555
 -7.2555  -7.2540  -7.2535  -7.2535  -7.2532  -7.2527  -7.2525  -7.2518
 -7.2513  -7.2467  -7.2459  -7.2454  -7.2453  -7.2448  -7.2447  -0.9666
 -0.9509  -0.9184  -0.9118  -0.9002  -0.8808  -0.8765  -0.8580  -0.8426
 -0.7958  -0.7649  -0.7616  -0.7455  -0.6646  -0.6445  -0.6416  -0.6170
 -0.5564  -0.5541  -0.5357  -0.5300  -0.5004  -0.4883  -0.4757  -0.4715
 -0.4677  -0.4627  -0.4529  -0.4444  -0.4304  -0.4150  -0.4130  -0.4032
 -0.3945  -0.3868  -0.3672  -0.3634  -0.3616  -0.3521  -0.3520  -0.3474
 -0.3416  -0.3399  -0.3341  -0.3246  -0.3202  -0.2852  -0.2756  -0.2741
 -0.2725
 -- Virtual --
 -0.0684  -0.0656  -0.0565  -0.0527  -0.0517  -0.0378  -0.0137  -0.0060
  0.0036   0.0087   0.0093   0.0135   0.0165   0.0216   0.0233   0.0308
  0.0436   0.0445   0.0486   0.0552   0.0596   0.0614   0.0655   0.0679
  0.0719   0.0741   0.0822   0.0837   0.0853   0.0882   0.0916   0.0940
  0.0956   0.0972   0.1059   0.1096   0.1110   0.1133   0.1175   0.1187
  0.1196   0.1213   0.1254   0.1278   0.1323   0.1348   0.1360   0.1406
  0.1431   0.1501   0.1545   0.1554   0.1619   0.1625   0.1663   0.1758
  0.1769   0.1785   0.1812   0.1842   0.1864   0.1927   0.1979   0.2005
  0.2034   0.2109   0.2188   0.2201   0.2270   0.2290   0.2325   0.2389
  0.2396   0.2438   0.2469   0.2488   0.2509   0.2556   0.2585   0.2609
  0.2659   0.2679   0.2693   0.2714   0.2762   0.2832   0.2858   0.2867
  0.2901   0.2929   0.2960   0.3054   0.3132   0.3138   0.3239   0.3258
  0.3299   0.3493   0.3526   0.3873   0.4098   0.4248   0.4299   0.4325
  0.4361   0.4402   0.4445   0.4499   0.4513   0.4524   0.4544   0.4607
  0.4650   0.4677   0.4753   0.4783   0.4852   0.4895   0.4923   0.4972
  0.5026   0.5152   0.5222   0.5333   0.5470   0.5587   0.5598   0.5683
  0.5734   0.5807   0.5904   0.5950   0.5999   0.6127   0.6133   0.6193
  0.6266   0.6292   0.6342   0.6357   0.6420   0.6516   0.6538   0.6684
  0.6777   0.6857   0.6883   0.6912   0.6970   0.7163   0.7319   0.7486
  0.7810   0.7826   0.8038   0.8131   0.8190   0.8207   0.8251   0.8313
  0.8346   0.8366   0.8390   0.8424   0.8452   0.8462   0.8478   0.8494
  0.8502   0.8563   0.8602   0.8617   0.8623   0.8658   0.8745   0.8792
  0.8917   0.8971   0.9069   0.9103   0.9122   0.9150   0.9184   0.9313
  0.9365   0.9397   0.9439   0.9518   0.9528   0.9558   0.9566   0.9631
  0.9685   0.9738   0.9825   0.9888   1.0149   1.0225   1.0332   1.0382
  1.0520   1.0610   1.0820   1.1042   1.1256   1.1328   1.1666   1.1773
  1.1858   1.1954   1.2120   1.2286   1.2326   1.2562   1.2607   1.2641
  1.2717   1.2824   1.2865   1.2893   1.2903   1.2975   1.3137   1.3385
  1.3546   1.3589   1.3736   1.3947   1.4318   1.4518   1.4714   1.4863
  1.5440   1.5600   1.5694   1.5786   1.5829   1.5968   1.6086   1.6467
  1.6678   1.6782   1.7084   1.7357   1.7638   1.7774   1.7913   1.8025
  1.8087   1.8133   1.8252   1.8476   1.8529   1.8605   1.9079   1.9228
  1.9359   1.9474   1.9505   1.9768   1.9794   2.0261   2.0286   2.0885
  2.0991   2.1142   2.1159   2.1738   2.2129   2.2234   2.2304   2.2367
  2.2522   2.2539   2.2570   2.2622   2.2736   2.2766   2.2869   2.2933
  2.3031   2.3146   2.3392   2.3665   2.4003   2.4143   2.4165   2.4353
  2.4384   2.4408   2.4773   2.4949   2.5116   2.5154   2.5457   2.5477
  2.5487   2.5843   2.6038   2.6142   2.6372   2.6541   2.6735   2.6800
  2.6926   2.7221   2.7245   2.7398   2.7436   2.7520   2.7681   2.8195
  2.8241   2.8374   2.8706   2.8919   2.9603   2.9853   3.0550   3.0809
  3.0867   3.1114   3.1173   3.1255   3.1434   3.1609   3.2008   3.2055
  3.2304   3.2667   3.3363   3.3813   3.4188   3.5100   3.6245   3.6734
  3.7017   3.7160   3.7790   3.9059   4.0055   4.0135   4.0872   4.3076
  4.7939   4.8102   9.7479   9.7516   9.7876   9.7899   9.8049   9.8102
  9.8320  23.3213  23.4779  23.8051  23.8270  23.8348  23.8722  23.9249
 23.9354  24.0134  24.0350  24.0712  24.1433  25.7702  25.7719  25.8112
 25.8283  25.8667  25.8907  25.9330  26.0811  26.0968  26.1046  26.1398
 26.1723  26.2465  26.3670  26.4738  26.5054  26.6308  26.6447  26.7238
 26.8528  26.9719 215.7380 215.7437 215.7833 215.7856 215.8043 215.8091
215.8388
 --------------------------------------------------------------

          Ground-State Mulliken Net Atomic Charges

     Atom                 Charge (a.u.)
  ----------------------------------------
      1 C                    -0.668985
      2 C                    -1.308919
      3 Cl                    0.641478
      4 C                     0.798962
      5 Cl                    0.590296
      6 C                    -0.217584
      7 Cl                    0.551183
      8 C                    -0.452003
      9 H                     0.230785
     10 C                    -0.232555
     11 Cl                    0.472207
     12 C                     0.316602
     13 C                    -1.064942
     14 H                     0.232009
     15 C                    -0.244705
     16 Cl                    0.611141
     17 C                    -0.394299
     18 Cl                    0.607920
     19 C                    -0.241618
     20 Cl                    0.611219
     21 C                    -1.069665
     22 H                     0.231472
  ----------------------------------------
  Sum of atomic charges =     0.000000

 -----------------------------------------------------------------
                    Cartesian Multipole Moments
 -----------------------------------------------------------------
    Charge (ESU x 10^10)
                 0.0000
    Dipole Moment (Debye)
         X      -1.8116      Y      -0.2065      Z       0.2722
       Tot       1.8435
    Quadrupole Moments (Debye-Ang)
        XX    -161.9495     XY       0.5879     YY    -156.5239
        XZ       5.4278     YZ      -1.1796     ZZ    -162.4476
    Octopole Moments (Debye-Ang^2)
       XXX    -463.8722    XXY      -9.0196    XYY    -142.4582
       YYY     -17.5989    XXZ      60.2699    XYZ      -0.4312
       YYZ      49.8127    XZZ    -148.5904    YZZ      -4.0226
       ZZZ     156.8381
    Hexadecapole Moments (Debye-Ang^3)
      XXXX   -7926.6349   XXXY     136.8961   XXYY   -1582.5278
      XYYY     110.5789   YYYY   -1494.6707   XXXZ    2051.0934
      XXYZ     -33.0292   XYYZ     683.5540   YYYZ    -135.9501
      XXZZ   -2140.7526   XYZZ      47.2898   YYZZ   -1059.3887
      XZZZ    2042.5556   YZZZ     -89.3675   ZZZZ   -4819.0642
 -----------------------------------------------------------------
 Calculating analytic gradient of the SCF energy
 Gradient of SCF Energy
            1           2           3           4           5           6
    1  -0.0002073   0.0002105   0.0000171  -0.0002107  -0.0000628   0.0002951
    2   0.0000813  -0.0000984  -0.0000343  -0.0000964   0.0000717  -0.0000145
    3   0.0002469  -0.0001413  -0.0001093  -0.0000926   0.0001070  -0.0001337
            7           8           9          10          11          12
    1  -0.0001143  -0.0000426  -0.0000042   0.0001063   0.0000244   0.0000607
    2   0.0000251   0.0000654   0.0000244  -0.0000701   0.0000685  -0.0000046
    3   0.0001480   0.0001912   0.0000184  -0.0003043   0.0001346  -0.0000053
           13          14          15          16          17          18
    1   0.0000455  -0.0000179  -0.0000350   0.0000558  -0.0003386   0.0001634
    2   0.0000805  -0.0000237   0.0001087  -0.0000457   0.0000160  -0.0000048
    3   0.0000876  -0.0000308  -0.0000542  -0.0000216   0.0001762  -0.0001187
           19          20          21          22
    1   0.0000744   0.0000005  -0.0000195  -0.0000006
    2  -0.0001544   0.0000516  -0.0000576   0.0000116
    3   0.0000405  -0.0000835  -0.0001117   0.0000567
 Max gradient component =       3.386E-04
 RMS gradient           =       1.160E-04
 Gradient time:  CPU 289.18 s  wall 289.19 s
 Geometry Optimization Parameters
   NAtoms,    NIC,     NZ,  NCons,   NDum,   NFix, NCnnct, MaxDiis
       22     155      22       0       0       0       0       0

 Cartesian Hessian Update
 Hessian updated using BFGS update


** GEOMETRY OPTIMIZATION IN DELOCALIZED INTERNAL COORDINATES **
   Searching for a Minimum

   Optimization Cycle:   8

                       Coordinates (Angstroms)
     ATOM                X               Y               Z
      1  C         0.0196051567   -0.0012284303    0.0055018090
      2  C        -0.0208871891    0.3875584664    1.3540829255
      3  Cl        1.4650827974    0.8691361887    2.1309872675
      4  C        -1.2194805687    0.4043302395    2.0843652803
      5  Cl       -1.2423595982    0.8891712049    3.7510231625
      6  C        -2.4018020824    0.0216576831    1.4398359540
      7  Cl       -3.9279870629    0.0152704219    2.2837759794
      8  C        -2.3900571116   -0.3642434060    0.1061653355
      9  H        -3.3098061568   -0.6569877871   -0.3797408026
     10  C        -1.1905912533   -0.3724282785   -0.5924696097
     11  Cl       -1.2256357881   -0.8744835567   -2.2706465033
     12  C         1.3019929349   -0.0233709100   -0.7597233399
     13  C         2.1360678187   -1.1372638962   -0.6957654923
     14  H         1.8708377301   -1.9901595443   -0.0851140259
     15  C         3.3228768561   -1.1657405846   -1.4197105283
     16  Cl        4.3256111548   -2.5905859993   -1.3042221104
     17  C         3.7030679667   -0.0812424991   -2.2220686994
     18  Cl        5.1854614753   -0.1163474436   -3.1251242564
     19  C         2.8536719709    1.0326481236   -2.2757749144
     20  Cl        3.2577962603    2.4202464312   -3.2565878542
     21  C         1.6659470937    1.0622530501   -1.5532460695
     22  H         1.0319432100    1.9367277791   -1.6159811028
   Point Group: c1    Number of degrees of freedom:    60


   Energy is  -3680.746478167

 Hessian updated using BFGS update

 60 Hessian modes will be used to form the next step
  Hessian Eigenvalues:
     0.001581    0.019268    0.020083    0.023204    0.023482    0.023662
     0.023778    0.023935    0.023980    0.024002    0.024107    0.024113
     0.024126    0.024136    0.024146    0.024210    0.024464    0.026425
     0.029525    0.158099    0.159717    0.160136    0.215833    0.231250
     0.234987    0.235487    0.245081    0.249976    0.249989    0.249994
     0.250000    0.250000    0.250336    0.252062    0.259126    0.280986
     0.297935    0.300984    0.301032    0.301253    0.302253    0.303844
     0.308702    0.349014    0.350891    0.356583    0.356753    0.359787
     0.425284    0.432096    0.437642    0.453295    0.467784    0.468792
     0.475649    0.478197    0.479453    0.483168    0.493580    0.530704

 Minimum search - taking simple RFO step
 Searching for Lamda that Minimizes Along All modes
 Value Taken    Lamda =  -0.00001474
 Step Taken.  Stepsize is  0.089055

                             Maximum     Tolerance    Cnvgd?
         Gradient           0.000309      0.000300      NO
         Displacement       0.076733      0.001200      NO
         Energy change     -0.000026      0.000001      NO


 New Cartesian Coordinates Obtained by Inverse Iteration

 Displacement from previous Coordinates is:  0.323079
 ----------------------------------------------------------------
             Standard Nuclear Orientation (Angstroms)
    I     Atom           X                Y                Z
 ----------------------------------------------------------------
    1      C       0.0199168669     0.0004524622     0.0059627827
    2      C      -0.0252251943     0.4130406682     1.3474282867
    3      Cl      1.4556386757     0.9202292777     2.1172485641
    4      C      -1.2239681010     0.4283154200     2.0773537917
    5      Cl     -1.2515108205     0.9387121673     3.7365833436
    6      C      -2.4019393270     0.0197208880     1.4404736286
    7      Cl     -3.9278059269     0.0092512201     2.2839574749
    8      C      -2.3852940487    -0.3904287848     0.1139832923
    9      H      -3.3012401138    -0.7032777860    -0.3665594799
   10      C      -1.1858326030    -0.3964744781    -0.5845830595
   11      Cl     -1.2154667204    -0.9274927356    -2.2539157363
   12      C       1.3022169121    -0.0217534347    -0.7593621269
   13      C       2.1228809534    -1.1465919967    -0.7165559131
   14      H       1.8475478337    -2.0076947347    -0.1220654446
   15      C       3.3094769849    -1.1760736114    -1.4410037107
   16      Cl      4.2939125305    -2.6152687209    -1.3517267906
   17      C       3.7026682055    -0.0815970451    -2.2232879973
   18      Cl      5.1841105295    -0.1181794447    -3.1278517998
   19      C       2.8667928347     1.0434825948    -2.2558508639
   20      Cl      3.2882560965     2.4448643514    -3.2091377297
   21      C       1.6795053814     1.0740668673    -1.5325278751
   22      H       1.0567146652     1.9576141086    -1.5790002327
 ----------------------------------------------------------------
 Nuclear Repulsion Energy =        2299.80490131 hartrees
 There are       97 alpha and       97 beta electrons
 Applying Cartesian multipole field
    Component          Value
    ---------          -----
     (2,0,0)        1.00000E-12
     (0,2,0)        2.00000E-11
     (0,0,2)       -3.00000E-11
 Nucleus-field energy     =    -0.0000000804 hartrees
 Requested basis set is 6-311++G(d,p)
 There are 178 shells and 495 basis functions
 A cutoff of  1.0D-15 yielded  11477 shell pairs
 There are     98673 function pairs (    106002 Cartesian)
 Smallest overlap matrix eigenvalue = 1.41E-07
 Linear dependence detected in AO basis
 Number of orthogonalized atomic orbitals = 490
 Maximum deviation from orthogonality = 4.436E-10
 Guess from superposition of atomic densities
 Warning:  Energy on first SCF cycle will be non-variational
 SAD guess density has 194.000000 electrons

 -----------------------------------------------------------------------
  General SCF calculation program by
  Eric Jon Sundstrom, Paul Horn, Yuezhi Mao, Dmitri Zuev, Alec White,
  David Stuck, Shaama M.S., Shane Yost, Joonho Lee, David Small,
  Daniel Levine, Susi Lehtola, Hugh Burton, Evgeny Epifanovsky,
  Bang C. Huynh
 -----------------------------------------------------------------------
 Exchange:     0.2000 Hartree-Fock + 0.0800 Slater + 0.7200 B88
 Correlation:  0.1900 VWN1RPA + 0.8100 LYP
 Using SG-1 standard quadrature grid
 A restricted SCF calculation will be
 performed using DIIS
 SCF converges when DIIS error is below 1.0e-08
 ---------------------------------------
  Cycle       Energy         DIIS error
 ---------------------------------------
    1   -3685.1992247522      2.73e-02  
    2   -3680.6252603148      1.99e-03  
    3   -3680.5066700734      2.66e-03  
    4   -3680.7270947234      7.53e-04  
    5   -3680.7436746439      3.02e-04  
    6   -3680.7462107709      9.61e-05  
    7   -3680.7464558599      3.23e-05  
    8   -3680.7464846578      9.25e-06  
    9   -3680.7464868862      3.41e-06  
   10   -3680.7464872459      8.68e-07  
   11   -3680.7464872661      3.15e-07  
   12   -3680.7464872687      1.01e-07  
   13   -3680.7464872689      4.01e-08  
   14   -3680.7464872690      1.08e-08  
   15   -3680.7464872690      3.40e-09  Convergence criterion met
 ---------------------------------------
 SCF time:   CPU 852.59s  wall 853.00s 
 SCF   energy in the final basis set =    -3680.7464872690
 Total energy in the final basis set =    -3680.7464872690

 --------------------------------------------------------------

                    Orbital Energies (a.u.)
 --------------------------------------------------------------

 Alpha MOs
 -- Occupied --
********-101.5840-101.5838-101.5823-101.5773-101.5761-101.5760 -10.2874
-10.2846 -10.2841 -10.2806 -10.2767 -10.2740 -10.2740 -10.2449 -10.2324
-10.2286 -10.2182 -10.2181  -9.4992  -9.4986  -9.4986  -9.4970  -9.4919
 -9.4907  -9.4906  -7.2641  -7.2635  -7.2635  -7.2617  -7.2569  -7.2555
 -7.2555  -7.2540  -7.2535  -7.2534  -7.2533  -7.2527  -7.2525  -7.2518
 -7.2513  -7.2467  -7.2460  -7.2455  -7.2453  -7.2448  -7.2447  -0.9665
 -0.9509  -0.9183  -0.9118  -0.9002  -0.8808  -0.8765  -0.8580  -0.8425
 -0.7957  -0.7648  -0.7616  -0.7455  -0.6646  -0.6442  -0.6418  -0.6170
 -0.5564  -0.5540  -0.5358  -0.5300  -0.5004  -0.4883  -0.4757  -0.4716
 -0.4677  -0.4627  -0.4529  -0.4444  -0.4304  -0.4150  -0.4129  -0.4032
 -0.3945  -0.3869  -0.3671  -0.3634  -0.3616  -0.3521  -0.3520  -0.3474
 -0.3416  -0.3399  -0.3341  -0.3246  -0.3202  -0.2850  -0.2754  -0.2739
 -0.2730
 -- Virtual --
 -0.0682  -0.0651  -0.0573  -0.0525  -0.0519  -0.0378  -0.0137  -0.0060
  0.0037   0.0086   0.0093   0.0135   0.0165   0.0216   0.0233   0.0308
  0.0437   0.0445   0.0486   0.0555   0.0593   0.0614   0.0655   0.0678
  0.0719   0.0741   0.0823   0.0837   0.0853   0.0881   0.0915   0.0943
  0.0954   0.0969   0.1061   0.1096   0.1114   0.1129   0.1174   0.1187
  0.1195   0.1214   0.1253   0.1278   0.1323   0.1350   0.1358   0.1408
  0.1430   0.1501   0.1545   0.1554   0.1618   0.1623   0.1663   0.1760
  0.1769   0.1784   0.1812   0.1842   0.1864   0.1926   0.1980   0.2005
  0.2032   0.2112   0.2187   0.2199   0.2273   0.2286   0.2321   0.2389
  0.2400   0.2439   0.2469   0.2481   0.2508   0.2556   0.2585   0.2610
  0.2658   0.2677   0.2697   0.2711   0.2759   0.2834   0.2861   0.2869
  0.2906   0.2922   0.2956   0.3056   0.3138   0.3146   0.3241   0.3264
  0.3293   0.3499   0.3538   0.3873   0.4101   0.4246   0.4297   0.4325
  0.4367   0.4410   0.4437   0.4506   0.4517   0.4528   0.4537   0.4602
  0.4645   0.4679   0.4752   0.4779   0.4851   0.4895   0.4923   0.4973
  0.5029   0.5164   0.5229   0.5334   0.5468   0.5588   0.5596   0.5692
  0.5735   0.5806   0.5905   0.5956   0.5992   0.6128   0.6131   0.6199
  0.6272   0.6297   0.6348   0.6367   0.6407   0.6512   0.6537   0.6689
  0.6779   0.6861   0.6879   0.6909   0.6969   0.7177   0.7319   0.7518
  0.7814   0.7830   0.8052   0.8130   0.8184   0.8229   0.8248   0.8310
  0.8333   0.8361   0.8386   0.8419   0.8459   0.8464   0.8477   0.8492
  0.8502   0.8559   0.8598   0.8612   0.8615   0.8654   0.8747   0.8790
  0.8927   0.8963   0.9071   0.9108   0.9124   0.9152   0.9195   0.9319
  0.9373   0.9392   0.9441   0.9516   0.9523   0.9560   0.9569   0.9624
  0.9688   0.9757   0.9810   0.9885   1.0168   1.0247   1.0307   1.0383
  1.0507   1.0627   1.0816   1.1041   1.1251   1.1328   1.1675   1.1800
  1.1857   1.1948   1.2128   1.2286   1.2322   1.2575   1.2608   1.2643
  1.2724   1.2825   1.2873   1.2893   1.2902   1.2974   1.3181   1.3391
  1.3548   1.3590   1.3740   1.3942   1.4330   1.4524   1.4715   1.4847
  1.5446   1.5608   1.5718   1.5782   1.5820   1.5954   1.6088   1.6478
  1.6682   1.6791   1.7084   1.7354   1.7644   1.7791   1.7906   1.8026
  1.8082   1.8128   1.8255   1.8470   1.8537   1.8606   1.9078   1.9227
  1.9360   1.9467   1.9508   1.9774   1.9815   2.0266   2.0279   2.0898
  2.0995   2.1135   2.1179   2.1737   2.2132   2.2232   2.2305   2.2361
  2.2529   2.2538   2.2558   2.2618   2.2741   2.2762   2.2869   2.2930
  2.3029   2.3146   2.3397   2.3665   2.3992   2.4145   2.4155   2.4357
  2.4379   2.4403   2.4775   2.4947   2.5119   2.5162   2.5467   2.5478
  2.5483   2.5837   2.6049   2.6148   2.6357   2.6544   2.6730   2.6817
  2.6924   2.7225   2.7234   2.7386   2.7447   2.7481   2.7676   2.8198
  2.8234   2.8369   2.8738   2.8910   2.9603   2.9856   3.0563   3.0821
  3.0866   3.1132   3.1178   3.1231   3.1437   3.1611   3.2006   3.2052
  3.2304   3.2714   3.3352   3.3825   3.4193   3.5114   3.6267   3.6734
  3.7016   3.7162   3.7798   3.9065   4.0066   4.0139   4.0870   4.3068
  4.7941   4.8090   9.7485   9.7522   9.7870   9.7898   9.8044   9.8101
  9.8363  23.3225  23.4782  23.8048  23.8271  23.8344  23.8723  23.9246
 23.9352  24.0134  24.0347  24.0711  24.1436  25.7701  25.7719  25.8108
 25.8268  25.8638  25.8906  25.9340  26.0809  26.0967  26.1040  26.1403
 26.1726  26.2483  26.3639  26.4738  26.5073  26.6309  26.6420  26.7243
 26.8545  26.9735 215.7383 215.7446 215.7827 215.7853 215.8036 215.8090
215.8436
 --------------------------------------------------------------

          Ground-State Mulliken Net Atomic Charges

     Atom                 Charge (a.u.)
  ----------------------------------------
      1 C                    -0.672036
      2 C                    -1.297942
      3 Cl                    0.636672
      4 C                     0.800995
      5 Cl                    0.590549
      6 C                    -0.202822
      7 Cl                    0.552762
      8 C                    -0.442247
      9 H                     0.230539
     10 C                    -0.239624
     11 Cl                    0.465933
     12 C                     0.315758
     13 C                    -1.077092
     14 H                     0.231433
     15 C                    -0.240372
     16 Cl                    0.611449
     17 C                    -0.398681
     18 Cl                    0.607275
     19 C                    -0.251044
     20 Cl                    0.611177
     21 C                    -1.064190
     22 H                     0.231507
  ----------------------------------------
  Sum of atomic charges =     0.000000

 -----------------------------------------------------------------
                    Cartesian Multipole Moments
 -----------------------------------------------------------------
    Charge (ESU x 10^10)
                -0.0000
    Dipole Moment (Debye)
         X      -1.8080      Y      -0.2206      Z       0.2761
       Tot       1.8422
    Quadrupole Moments (Debye-Ang)
        XX    -161.9626     XY       0.6727     YY    -156.4645
        XZ       5.3925     YZ      -1.1706     ZZ    -162.4726
    Octopole Moments (Debye-Ang^2)
       XXX    -463.4657    XXY      -9.6768    XYY    -142.3311
       YYY     -19.0515    XXZ      60.4601    XYZ      -0.3829
       YYZ      49.9539    XZZ    -148.4580    YZZ      -4.5369
       ZZZ     157.3227
    Hexadecapole Moments (Debye-Ang^3)
      XXXX   -7916.6879   XXXY     128.6152   XXYY   -1587.7392
      XYYY     101.1260   YYYY   -1539.1585   XXXZ    2060.1422
      XXYZ     -40.7225   XYYZ     686.4087   YYYZ    -159.3044
      XXZZ   -2133.1415   XYZZ      44.0196   YYZZ   -1060.9921
      XZZZ    2052.3637   YZZZ    -111.7979   ZZZZ   -4786.4187
 -----------------------------------------------------------------
 Calculating analytic gradient of the SCF energy
 Gradient of SCF Energy
            1           2           3           4           5           6
    1  -0.0000197   0.0002201  -0.0000655  -0.0000641   0.0000243   0.0000282
    2   0.0000710   0.0000436  -0.0000494  -0.0000586   0.0000533   0.0000343
    3   0.0001329   0.0000637  -0.0000680  -0.0002804   0.0002044   0.0001015
            7           8           9          10          11          12
    1  -0.0000085  -0.0000625   0.0000054   0.0000192  -0.0000254  -0.0000325
    2  -0.0000266   0.0000142   0.0000038  -0.0000557   0.0000309  -0.0000583
    3  -0.0000188   0.0001025  -0.0000004  -0.0003184   0.0001902   0.0000535
           13          14          15          16          17          18
    1   0.0000132   0.0000040   0.0000878  -0.0000241  -0.0002991   0.0001617
    2   0.0000643  -0.0000382   0.0000096  -0.0000280   0.0000023  -0.0000069
    3   0.0000259  -0.0000356  -0.0000659   0.0000074   0.0001736  -0.0001308
           19          20          21          22
    1   0.0000809  -0.0000388  -0.0000342   0.0000298
    2  -0.0000237   0.0000178  -0.0000388   0.0000391
    3  -0.0000437  -0.0000343  -0.0001010   0.0000415
 Max gradient component =       3.184E-04
 RMS gradient           =       9.625E-05
 Gradient time:  CPU 288.35 s  wall 288.36 s
 Geometry Optimization Parameters
   NAtoms,    NIC,     NZ,  NCons,   NDum,   NFix, NCnnct, MaxDiis
       22     155      22       0       0       0       0       0

 Cartesian Hessian Update
 Hessian updated using BFGS update


** GEOMETRY OPTIMIZATION IN DELOCALIZED INTERNAL COORDINATES **
   Searching for a Minimum

   Optimization Cycle:   9

                       Coordinates (Angstroms)
     ATOM                X               Y               Z
      1  C         0.0199168669    0.0004524622    0.0059627827
      2  C        -0.0252251943    0.4130406682    1.3474282867
      3  Cl        1.4556386757    0.9202292777    2.1172485641
      4  C        -1.2239681010    0.4283154200    2.0773537917
      5  Cl       -1.2515108205    0.9387121673    3.7365833436
      6  C        -2.4019393270    0.0197208880    1.4404736286
      7  Cl       -3.9278059269    0.0092512201    2.2839574749
      8  C        -2.3852940487   -0.3904287848    0.1139832923
      9  H        -3.3012401138   -0.7032777860   -0.3665594799
     10  C        -1.1858326030   -0.3964744781   -0.5845830595
     11  Cl       -1.2154667204   -0.9274927356   -2.2539157363
     12  C         1.3022169121   -0.0217534347   -0.7593621269
     13  C         2.1228809534   -1.1465919967   -0.7165559131
     14  H         1.8475478337   -2.0076947347   -0.1220654446
     15  C         3.3094769849   -1.1760736114   -1.4410037107
     16  Cl        4.2939125305   -2.6152687209   -1.3517267906
     17  C         3.7026682055   -0.0815970451   -2.2232879973
     18  Cl        5.1841105295   -0.1181794447   -3.1278517998
     19  C         2.8667928347    1.0434825948   -2.2558508639
     20  Cl        3.2882560965    2.4448643514   -3.2091377297
     21  C         1.6795053814    1.0740668673   -1.5325278751
     22  H         1.0567146652    1.9576141086   -1.5790002327
   Point Group: c1    Number of degrees of freedom:    60


   Energy is  -3680.746487269

 Hessian updated using BFGS update

 60 Hessian modes will be used to form the next step
  Hessian Eigenvalues:
     0.001341    0.019330    0.020091    0.023204    0.023495    0.023686
     0.023782    0.023855    0.023969    0.024014    0.024020    0.024113
     0.024124    0.024129    0.024144    0.024194    0.024365    0.026891
     0.029921    0.158527    0.159837    0.160163    0.214601    0.233984
     0.235104    0.235482    0.245890    0.249923    0.249981    0.249999
     0.250000    0.250032    0.250409    0.252451    0.261047    0.280622
     0.298077    0.300949    0.301027    0.301138    0.302757    0.302964
     0.307469    0.348979    0.350858    0.356589    0.356758    0.359811
     0.425073    0.432158    0.438197    0.453862    0.467834    0.469393
     0.475225    0.477942    0.479295    0.483298    0.492974    0.527225

 Minimum search - taking simple RFO step
 Searching for Lamda that Minimizes Along All modes
 Value Taken    Lamda =  -0.00000158
 Step Taken.  Stepsize is  0.020765

                             Maximum     Tolerance    Cnvgd?
         Gradient           0.000230      0.000300     YES
         Displacement       0.017625      0.001200      NO
         Energy change     -0.000009      0.000001      NO


 New Cartesian Coordinates Obtained by Inverse Iteration

 Displacement from previous Coordinates is:  0.074325
 ----------------------------------------------------------------
             Standard Nuclear Orientation (Angstroms)
    I     Atom           X                Y                Z
 ----------------------------------------------------------------
    1      C       0.0198899282    -0.0002154590     0.0058393630
    2      C      -0.0261632338     0.4179532130     1.3455656552
    3      Cl      1.4537020558     0.9319523631     2.1131397227
    4      C      -1.2246822258     0.4332954396     2.0757569752
    5      Cl     -1.2533686801     0.9510252058     3.7323847234
    6      C      -2.4017739387     0.0192256658     1.4407042089
    7      Cl     -3.9274254015     0.0098335643     2.2845062762
    8      C      -2.3842995609    -0.3966415192     0.1159738024
    9      H      -3.2996482824    -0.7134156770    -0.3631198663
   10      C      -1.1849273557    -0.4027160602    -0.5826244962
   11      Cl     -1.2136058004    -0.9391331048    -2.2505771526
   12      C       1.3020650687    -0.0220216613    -0.7596403681
   13      C       2.1198568537    -1.1491079756    -0.7215909284
   14      H       1.8423984467    -2.0118348783    -0.1304722328
   15      C       3.3064521844    -1.1783825573    -1.4460392918
   16      Cl      4.2874353466    -2.6202573836    -1.3629820089
   17      C       3.7026758233    -0.0814344222    -2.2233869187
   18      Cl      5.1839788252    -0.1177134678    -3.1275346334
   19      C       2.8696525771     1.0459791734    -2.2508096486
   20      Cl      3.2955660921     2.4508343613    -3.1968931932
   21      C       1.6822613915     1.0763485972    -1.5276662738
   22      H       1.0613155003     1.9613438356    -1.5709713097
 ----------------------------------------------------------------
 Nuclear Repulsion Energy =        2299.84116803 hartrees
 There are       97 alpha and       97 beta electrons
 Applying Cartesian multipole field
    Component          Value
    ---------          -----
     (2,0,0)        1.00000E-12
     (0,2,0)        2.00000E-11
     (0,0,2)       -3.00000E-11
 Nucleus-field energy     =    -0.0000000800 hartrees
 Requested basis set is 6-311++G(d,p)
 There are 178 shells and 495 basis functions
 A cutoff of  1.0D-15 yielded  11480 shell pairs
 There are     98681 function pairs (    106010 Cartesian)
 Smallest overlap matrix eigenvalue = 1.39E-07
 Linear dependence detected in AO basis
 Number of orthogonalized atomic orbitals = 490
 Maximum deviation from orthogonality = 5.552E-10
 Guess from superposition of atomic densities
 Warning:  Energy on first SCF cycle will be non-variational
 SAD guess density has 194.000000 electrons

 -----------------------------------------------------------------------
  General SCF calculation program by
  Eric Jon Sundstrom, Paul Horn, Yuezhi Mao, Dmitri Zuev, Alec White,
  David Stuck, Shaama M.S., Shane Yost, Joonho Lee, David Small,
  Daniel Levine, Susi Lehtola, Hugh Burton, Evgeny Epifanovsky,
  Bang C. Huynh
 -----------------------------------------------------------------------
 Exchange:     0.2000 Hartree-Fock + 0.0800 Slater + 0.7200 B88
 Correlation:  0.1900 VWN1RPA + 0.8100 LYP
 Using SG-1 standard quadrature grid
 A restricted SCF calculation will be
 performed using DIIS
 SCF converges when DIIS error is below 1.0e-08
 ---------------------------------------
  Cycle       Energy         DIIS error
 ---------------------------------------
    1   -3685.1996929263      2.73e-02  
    2   -3680.6252480008      1.99e-03  
    3   -3680.5066153201      2.66e-03  
    4   -3680.7270831327      7.53e-04  
    5   -3680.7436756824      3.02e-04  
    6   -3680.7462117875      9.61e-05  
    7   -3680.7464568658      3.23e-05  
    8   -3680.7464856723      9.24e-06  
    9   -3680.7464879006      3.41e-06  
   10   -3680.7464882604      8.68e-07  
   11   -3680.7464882806      3.15e-07  
   12   -3680.7464882832      1.01e-07  
   13   -3680.7464882834      4.01e-08  
   14   -3680.7464882835      1.08e-08  
   15   -3680.7464882834      3.39e-09  Convergence criterion met
 ---------------------------------------
 SCF time:   CPU 855.41s  wall 855.00s 
 SCF   energy in the final basis set =    -3680.7464882834
 Total energy in the final basis set =    -3680.7464882834

 --------------------------------------------------------------

                    Orbital Energies (a.u.)
 --------------------------------------------------------------

 Alpha MOs
 -- Occupied --
********-101.5840-101.5838-101.5823-101.5773-101.5761-101.5760 -10.2874
-10.2846 -10.2841 -10.2806 -10.2767 -10.2740 -10.2740 -10.2449 -10.2324
-10.2286 -10.2182 -10.2181  -9.4992  -9.4986  -9.4986  -9.4969  -9.4919
 -9.4907  -9.4905  -7.2641  -7.2636  -7.2635  -7.2616  -7.2569  -7.2555
 -7.2555  -7.2540  -7.2534  -7.2534  -7.2533  -7.2527  -7.2525  -7.2517
 -7.2513  -7.2467  -7.2460  -7.2455  -7.2453  -7.2448  -7.2447  -0.9665
 -0.9509  -0.9183  -0.9118  -0.9002  -0.8809  -0.8766  -0.8580  -0.8425
 -0.7957  -0.7648  -0.7616  -0.7455  -0.6646  -0.6442  -0.6418  -0.6170
 -0.5564  -0.5540  -0.5358  -0.5300  -0.5004  -0.4883  -0.4757  -0.4716
 -0.4677  -0.4627  -0.4529  -0.4445  -0.4304  -0.4150  -0.4129  -0.4031
 -0.3945  -0.3869  -0.3672  -0.3634  -0.3616  -0.3521  -0.3520  -0.3473
 -0.3416  -0.3399  -0.3341  -0.3246  -0.3202  -0.2849  -0.2754  -0.2739
 -0.2731
 -- Virtual --
 -0.0682  -0.0650  -0.0574  -0.0524  -0.0520  -0.0377  -0.0137  -0.0060
  0.0037   0.0086   0.0093   0.0135   0.0165   0.0216   0.0233   0.0308
  0.0437   0.0445   0.0486   0.0555   0.0593   0.0614   0.0656   0.0678
  0.0719   0.0740   0.0823   0.0837   0.0853   0.0881   0.0915   0.0944
  0.0954   0.0969   0.1062   0.1096   0.1114   0.1129   0.1174   0.1187
  0.1195   0.1214   0.1253   0.1278   0.1323   0.1350   0.1358   0.1409
  0.1430   0.1501   0.1545   0.1554   0.1618   0.1623   0.1663   0.1760
  0.1769   0.1785   0.1812   0.1841   0.1864   0.1926   0.1980   0.2005
  0.2032   0.2112   0.2187   0.2198   0.2274   0.2285   0.2320   0.2389
  0.2401   0.2439   0.2469   0.2479   0.2508   0.2557   0.2585   0.2610
  0.2657   0.2677   0.2698   0.2711   0.2759   0.2834   0.2862   0.2870
  0.2907   0.2921   0.2955   0.3056   0.3139   0.3147   0.3241   0.3265
  0.3293   0.3499   0.3539   0.3874   0.4101   0.4245   0.4297   0.4325
  0.4368   0.4411   0.4436   0.4507   0.4519   0.4529   0.4536   0.4602
  0.4645   0.4680   0.4752   0.4778   0.4851   0.4895   0.4923   0.4974
  0.5029   0.5165   0.5230   0.5335   0.5467   0.5589   0.5596   0.5694
  0.5735   0.5806   0.5906   0.5957   0.5990   0.6128   0.6131   0.6201
  0.6273   0.6298   0.6348   0.6370   0.6403   0.6512   0.6537   0.6690
  0.6780   0.6861   0.6879   0.6908   0.6969   0.7179   0.7319   0.7523
  0.7814   0.7831   0.8054   0.8130   0.8182   0.8235   0.8247   0.8309
  0.8329   0.8360   0.8386   0.8419   0.8459   0.8465   0.8477   0.8491
  0.8501   0.8559   0.8597   0.8610   0.8614   0.8654   0.8747   0.8789
  0.8929   0.8962   0.9072   0.9109   0.9124   0.9152   0.9197   0.9321
  0.9374   0.9391   0.9441   0.9516   0.9522   0.9560   0.9570   0.9624
  0.9689   0.9762   0.9806   0.9886   1.0170   1.0253   1.0301   1.0383
  1.0505   1.0630   1.0815   1.1041   1.1251   1.1329   1.1677   1.1804
  1.1857   1.1948   1.2129   1.2287   1.2322   1.2577   1.2608   1.2643
  1.2725   1.2826   1.2875   1.2893   1.2902   1.2974   1.3189   1.3393
  1.3547   1.3590   1.3741   1.3941   1.4331   1.4526   1.4716   1.4844
  1.5446   1.5609   1.5722   1.5781   1.5818   1.5951   1.6089   1.6481
  1.6682   1.6792   1.7084   1.7355   1.7646   1.7793   1.7905   1.8027
  1.8082   1.8128   1.8256   1.8469   1.8538   1.8607   1.9078   1.9228
  1.9360   1.9466   1.9509   1.9775   1.9819   2.0267   2.0278   2.0900
  2.0996   2.1133   2.1183   2.1738   2.2133   2.2232   2.2306   2.2361
  2.2530   2.2538   2.2555   2.2617   2.2742   2.2762   2.2870   2.2930
  2.3029   2.3146   2.3398   2.3665   2.3991   2.4146   2.4153   2.4358
  2.4379   2.4403   2.4776   2.4947   2.5120   2.5164   2.5468   2.5479
  2.5483   2.5836   2.6051   2.6150   2.6355   2.6545   2.6730   2.6820
  2.6924   2.7225   2.7234   2.7384   2.7449   2.7475   2.7676   2.8199
  2.8232   2.8368   2.8743   2.8909   2.9603   2.9856   3.0566   3.0823
  3.0866   3.1135   3.1180   3.1226   3.1438   3.1612   3.2006   3.2052
  3.2304   3.2722   3.3350   3.3827   3.4195   3.5117   3.6271   3.6735
  3.7015   3.7162   3.7799   3.9067   4.0068   4.0140   4.0870   4.3068
  4.7942   4.8088   9.7485   9.7523   9.7870   9.7898   9.8044   9.8102
  9.8369  23.3227  23.4783  23.8048  23.8272  23.8343  23.8723  23.9246
 23.9352  24.0135  24.0348  24.0712  24.1438  25.7701  25.7719  25.8108
 25.8265  25.8635  25.8906  25.9341  26.0810  26.0969  26.1041  26.1402
 26.1725  26.2487  26.3632  26.4739  26.5077  26.6310  26.6416  26.7243
 26.8548  26.9737 215.7384 215.7447 215.7826 215.7853 215.8035 215.8091
215.8443
 --------------------------------------------------------------

          Ground-State Mulliken Net Atomic Charges

     Atom                 Charge (a.u.)
  ----------------------------------------
      1 C                    -0.672773
      2 C                    -1.297770
      3 Cl                    0.636080
      4 C                     0.801165
      5 Cl                    0.590503
      6 C                    -0.199410
      7 Cl                    0.552953
      8 C                    -0.441644
      9 H                     0.230482
     10 C                    -0.238728
     11 Cl                    0.464989
     12 C                     0.315805
     13 C                    -1.079351
     14 H                     0.231255
     15 C                    -0.239519
     16 Cl                    0.611376
     17 C                    -0.399877
     18 Cl                    0.607215
     19 C                    -0.253109
     20 Cl                    0.611192
     21 C                    -1.062373
     22 H                     0.231537
  ----------------------------------------
  Sum of atomic charges =     0.000000

 -----------------------------------------------------------------
                    Cartesian Multipole Moments
 -----------------------------------------------------------------
    Charge (ESU x 10^10)
                 0.0000
    Dipole Moment (Debye)
         X      -1.8072      Y      -0.2238      Z       0.2782
       Tot       1.8421
    Quadrupole Moments (Debye-Ang)
        XX    -161.9589     XY       0.6878     YY    -156.4558
        XZ       5.3730     YZ      -1.1679     ZZ    -162.4683
    Octopole Moments (Debye-Ang^2)
       XXX    -463.3537    XXY      -9.8528    XYY    -142.3292
       YYY     -19.5017    XXZ      60.4716    XYZ      -0.3750
       YYZ      50.0072    XZZ    -148.4411    YZZ      -4.6784
       ZZZ     157.4446
    Hexadecapole Moments (Debye-Ang^3)
      XXXX   -7914.6716   XXXY     126.7116   XXYY   -1589.0738
      XYYY      99.0440   YYYY   -1549.5203   XXXZ    2061.6580
      XXYZ     -42.5183   XYYZ     686.9476   YYYZ    -164.8096
      XXZZ   -2131.1555   XYZZ      43.2087   YYZZ   -1061.1234
      XZZZ    2054.1335   YZZZ    -117.0506   ZZZZ   -4777.3646
 -----------------------------------------------------------------
 Calculating analytic gradient of the SCF energy
 Gradient of SCF Energy
            1           2           3           4           5           6
    1  -0.0000019   0.0001112  -0.0000296  -0.0000219   0.0000138  -0.0000010
    2   0.0000296   0.0000243  -0.0000113  -0.0000551   0.0000286   0.0000266
    3   0.0000594   0.0000507  -0.0000418  -0.0001432   0.0000881   0.0000974
            7           8           9          10          11          12
    1   0.0000226  -0.0000108   0.0000041   0.0000092  -0.0000168  -0.0000182
    2   0.0000045   0.0000138   0.0000077  -0.0000462   0.0000183  -0.0000285
    3   0.0000046   0.0000371   0.0000119  -0.0001323   0.0000760   0.0000086
           13          14          15          16          17          18
    1  -0.0000199   0.0000036   0.0000568  -0.0000190  -0.0001343   0.0000465
    2   0.0000338  -0.0000166  -0.0000080   0.0000017  -0.0000129  -0.0000078
    3   0.0000161  -0.0000148  -0.0000499  -0.0000093   0.0000565  -0.0000536
           19          20          21          22
    1   0.0000325  -0.0000203  -0.0000166   0.0000101
    2   0.0000029  -0.0000095  -0.0000115   0.0000154
    3  -0.0000387  -0.0000123  -0.0000203   0.0000100
 Max gradient component =       1.432E-04
 RMS gradient           =       4.522E-05
 Gradient time:  CPU 297.51 s  wall 297.52 s
 Geometry Optimization Parameters
   NAtoms,    NIC,     NZ,  NCons,   NDum,   NFix, NCnnct, MaxDiis
       22     155      22       0       0       0       0       0

 Cartesian Hessian Update
 Hessian updated using BFGS update


** GEOMETRY OPTIMIZATION IN DELOCALIZED INTERNAL COORDINATES **
   Searching for a Minimum

   Optimization Cycle:  10

                       Coordinates (Angstroms)
     ATOM                X               Y               Z
      1  C         0.0198899282   -0.0002154590    0.0058393630
      2  C        -0.0261632338    0.4179532130    1.3455656552
      3  Cl        1.4537020558    0.9319523631    2.1131397227
      4  C        -1.2246822258    0.4332954396    2.0757569752
      5  Cl       -1.2533686801    0.9510252058    3.7323847234
      6  C        -2.4017739387    0.0192256658    1.4407042089
      7  Cl       -3.9274254015    0.0098335643    2.2845062762
      8  C        -2.3842995609   -0.3966415192    0.1159738024
      9  H        -3.2996482824   -0.7134156770   -0.3631198663
     10  C        -1.1849273557   -0.4027160602   -0.5826244962
     11  Cl       -1.2136058004   -0.9391331048   -2.2505771526
     12  C         1.3020650687   -0.0220216613   -0.7596403681
     13  C         2.1198568537   -1.1491079756   -0.7215909284
     14  H         1.8423984467   -2.0118348783   -0.1304722328
     15  C         3.3064521844   -1.1783825573   -1.4460392918
     16  Cl        4.2874353466   -2.6202573836   -1.3629820089
     17  C         3.7026758233   -0.0814344222   -2.2233869187
     18  Cl        5.1839788252   -0.1177134678   -3.1275346334
     19  C         2.8696525771    1.0459791734   -2.2508096486
     20  Cl        3.2955660921    2.4508343613   -3.1968931932
     21  C         1.6822613915    1.0763485972   -1.5276662738
     22  H         1.0613155003    1.9613438356   -1.5709713097
   Point Group: c1    Number of degrees of freedom:    60


   Energy is  -3680.746488283

 Hessian updated using BFGS update

 60 Hessian modes will be used to form the next step
  Hessian Eigenvalues:
     0.001486    0.019329    0.020097    0.022107    0.023256    0.023529
     0.023747    0.023785    0.023945    0.023999    0.024096    0.024115
     0.024118    0.024130    0.024147    0.024240    0.024735    0.026570
     0.030953    0.157789    0.159080    0.159893    0.200299    0.228933
     0.234948    0.235708    0.238142    0.247214    0.249980    0.250000
     0.250002    0.250044    0.250189    0.250468    0.260404    0.274673
     0.281556    0.298237    0.301028    0.301043    0.301402    0.303406
     0.304554    0.349263    0.351032    0.356584    0.356769    0.359554
     0.424969    0.432104    0.438106    0.453090    0.467670    0.469227
     0.474410    0.478089    0.478855    0.483968    0.493077    0.524820

 Minimum search - taking simple RFO step
 Searching for Lamda that Minimizes Along All modes
 Value Taken    Lamda =   0.00000000
 Step Taken.  Stepsize is  0.001928

                             Maximum     Tolerance    Cnvgd?
         Gradient           0.000116      0.000300     YES
         Displacement       0.000859      0.001200     YES
         Energy change     -0.000001      0.000001      NO

 Final energy is   -3680.7464882834406     


 ******************************
 **  OPTIMIZATION CONVERGED  **
 ******************************

                       Coordinates (Angstroms)
     ATOM                X               Y               Z
      1  C         0.0198899282   -0.0002154590    0.0058393630
      2  C        -0.0261632338    0.4179532130    1.3455656552
      3  Cl        1.4537020558    0.9319523631    2.1131397227
      4  C        -1.2246822258    0.4332954396    2.0757569752
      5  Cl       -1.2533686801    0.9510252058    3.7323847234
      6  C        -2.4017739387    0.0192256658    1.4407042089
      7  Cl       -3.9274254015    0.0098335643    2.2845062762
      8  C        -2.3842995609   -0.3966415192    0.1159738024
      9  H        -3.2996482824   -0.7134156770   -0.3631198663
     10  C        -1.1849273557   -0.4027160602   -0.5826244962
     11  Cl       -1.2136058004   -0.9391331048   -2.2505771526
     12  C         1.3020650687   -0.0220216613   -0.7596403681
     13  C         2.1198568537   -1.1491079756   -0.7215909284
     14  H         1.8423984467   -2.0118348783   -0.1304722328
     15  C         3.3064521844   -1.1783825573   -1.4460392918
     16  Cl        4.2874353466   -2.6202573836   -1.3629820089
     17  C         3.7026758233   -0.0814344222   -2.2233869187
     18  Cl        5.1839788252   -0.1177134678   -3.1275346334
     19  C         2.8696525771    1.0459791734   -2.2508096486
     20  Cl        3.2955660921    2.4508343613   -3.1968931932
     21  C         1.6822613915    1.0763485972   -1.5276662738
     22  H         1.0613155003    1.9613438356   -1.5709713097

Z-matrix Print:
$molecule
0 1
Cl
C  1 1.744525
C  2 1.403518 1 119.489239
C  3 1.400104 2 118.601349 1 179.886393 0
C  4 1.388583 3 120.711168 2 -0.063155 0
H  5 1.080620 4 120.006421 3 -179.967963 0
C  5 1.388009 4 119.495171 3 0.103636 0
C  7 1.399958 5 122.061375 4 -0.023405 0
C  8 1.493455 7 121.279340 5 179.603245 0
C  9 1.393038 8 120.120406 7 -91.824681 0
H  10 1.081990 9 120.631008 8 -0.749924 0
C  10 1.390572 9 120.248203 8 179.230850 0
C  9 1.393137 8 120.354925 7 87.468342 0
H  13 1.081973 9 120.685435 8 0.689640 0
C  13 1.390596 9 120.165176 8 -179.276743 0
C  12 1.401627 10 120.909191 9 0.067316 0
Cl 16 1.735816 12 120.914806 10 179.989231 0
Cl 3 1.735881 2 120.922436 1 -0.216487 0
Cl 4 1.743474 3 121.181743 2 179.937722 0
Cl 12 1.745918 10 118.167847 9 -179.818421 0
Cl 15 1.746452 13 118.188610 9 179.962997 0
Cl 7 1.752322 5 117.792740 4 179.870659 0
$end


 --------------------------------------------------------------

                    Orbital Energies (a.u.)
 --------------------------------------------------------------

 Alpha MOs
 -- Occupied --
********-101.5840-101.5838-101.5823-101.5773-101.5761-101.5760 -10.2874
-10.2846 -10.2841 -10.2806 -10.2767 -10.2740 -10.2740 -10.2449 -10.2324
-10.2286 -10.2182 -10.2181  -9.4992  -9.4986  -9.4986  -9.4969  -9.4919
 -9.4907  -9.4905  -7.2641  -7.2636  -7.2635  -7.2616  -7.2569  -7.2555
 -7.2555  -7.2540  -7.2534  -7.2534  -7.2533  -7.2527  -7.2525  -7.2517
 -7.2513  -7.2467  -7.2460  -7.2455  -7.2453  -7.2448  -7.2447  -0.9665
 -0.9509  -0.9183  -0.9118  -0.9002  -0.8809  -0.8766  -0.8580  -0.8425
 -0.7957  -0.7648  -0.7616  -0.7455  -0.6646  -0.6442  -0.6418  -0.6170
 -0.5564  -0.5540  -0.5358  -0.5300  -0.5004  -0.4883  -0.4757  -0.4716
 -0.4677  -0.4627  -0.4529  -0.4445  -0.4304  -0.4150  -0.4129  -0.4031
 -0.3945  -0.3869  -0.3672  -0.3634  -0.3616  -0.3521  -0.3520  -0.3473
 -0.3416  -0.3399  -0.3341  -0.3246  -0.3202  -0.2849  -0.2754  -0.2739
 -0.2731
 -- Virtual --
 -0.0682  -0.0650  -0.0574  -0.0524  -0.0520  -0.0377  -0.0137  -0.0060
  0.0037   0.0086   0.0093   0.0135   0.0165   0.0216   0.0233   0.0308
  0.0437   0.0445   0.0486   0.0555   0.0593   0.0614   0.0656   0.0678
  0.0719   0.0740   0.0823   0.0837   0.0853   0.0881   0.0915   0.0944
  0.0954   0.0969   0.1062   0.1096   0.1114   0.1129   0.1174   0.1187
  0.1195   0.1214   0.1253   0.1278   0.1323   0.1350   0.1358   0.1409
  0.1430   0.1501   0.1545   0.1554   0.1618   0.1623   0.1663   0.1760
  0.1769   0.1785   0.1812   0.1841   0.1864   0.1926   0.1980   0.2005
  0.2032   0.2112   0.2187   0.2198   0.2274   0.2285   0.2320   0.2389
  0.2401   0.2439   0.2469   0.2479   0.2508   0.2557   0.2585   0.2610
  0.2657   0.2677   0.2698   0.2711   0.2759   0.2834   0.2862   0.2870
  0.2907   0.2921   0.2955   0.3056   0.3139   0.3147   0.3241   0.3265
  0.3293   0.3499   0.3539   0.3874   0.4101   0.4245   0.4297   0.4325
  0.4368   0.4411   0.4436   0.4507   0.4519   0.4529   0.4536   0.4602
  0.4645   0.4680   0.4752   0.4778   0.4851   0.4895   0.4923   0.4974
  0.5029   0.5165   0.5230   0.5335   0.5467   0.5589   0.5596   0.5694
  0.5735   0.5806   0.5906   0.5957   0.5990   0.6128   0.6131   0.6201
  0.6273   0.6298   0.6348   0.6370   0.6403   0.6512   0.6537   0.6690
  0.6780   0.6861   0.6879   0.6908   0.6969   0.7179   0.7319   0.7523
  0.7814   0.7831   0.8054   0.8130   0.8182   0.8235   0.8247   0.8309
  0.8329   0.8360   0.8386   0.8419   0.8459   0.8465   0.8477   0.8491
  0.8501   0.8559   0.8597   0.8610   0.8614   0.8654   0.8747   0.8789
  0.8929   0.8962   0.9072   0.9109   0.9124   0.9152   0.9197   0.9321
  0.9374   0.9391   0.9441   0.9516   0.9522   0.9560   0.9570   0.9624
  0.9689   0.9762   0.9806   0.9886   1.0170   1.0253   1.0301   1.0383
  1.0505   1.0630   1.0815   1.1041   1.1251   1.1329   1.1677   1.1804
  1.1857   1.1948   1.2129   1.2287   1.2322   1.2577   1.2608   1.2643
  1.2725   1.2826   1.2875   1.2893   1.2902   1.2974   1.3189   1.3393
  1.3547   1.3590   1.3741   1.3941   1.4331   1.4526   1.4716   1.4844
  1.5446   1.5609   1.5722   1.5781   1.5818   1.5951   1.6089   1.6481
  1.6682   1.6792   1.7084   1.7355   1.7646   1.7793   1.7905   1.8027
  1.8082   1.8128   1.8256   1.8469   1.8538   1.8607   1.9078   1.9228
  1.9360   1.9466   1.9509   1.9775   1.9819   2.0267   2.0278   2.0900
  2.0996   2.1133   2.1183   2.1738   2.2133   2.2232   2.2306   2.2361
  2.2530   2.2538   2.2555   2.2617   2.2742   2.2762   2.2870   2.2930
  2.3029   2.3146   2.3398   2.3665   2.3991   2.4146   2.4153   2.4358
  2.4379   2.4403   2.4776   2.4947   2.5120   2.5164   2.5468   2.5479
  2.5483   2.5836   2.6051   2.6150   2.6355   2.6545   2.6730   2.6820
  2.6924   2.7225   2.7234   2.7384   2.7449   2.7475   2.7676   2.8199
  2.8232   2.8368   2.8743   2.8909   2.9603   2.9856   3.0566   3.0823
  3.0866   3.1135   3.1180   3.1226   3.1438   3.1612   3.2006   3.2052
  3.2304   3.2722   3.3350   3.3827   3.4195   3.5117   3.6271   3.6735
  3.7015   3.7162   3.7799   3.9067   4.0068   4.0140   4.0870   4.3068
  4.7942   4.8088   9.7485   9.7523   9.7870   9.7898   9.8044   9.8102
  9.8369  23.3227  23.4783  23.8048  23.8272  23.8343  23.8723  23.9246
 23.9352  24.0135  24.0348  24.0712  24.1438  25.7701  25.7719  25.8108
 25.8265  25.8635  25.8906  25.9341  26.0810  26.0969  26.1041  26.1402
 26.1725  26.2487  26.3632  26.4739  26.5077  26.6310  26.6416  26.7243
 26.8548  26.9737 215.7384 215.7447 215.7826 215.7853 215.8035 215.8091
215.8443
 --------------------------------------------------------------

          Ground-State Mulliken Net Atomic Charges

     Atom                 Charge (a.u.)
  ----------------------------------------
      1 C                    -0.672773
      2 C                    -1.297770
      3 Cl                    0.636080
      4 C                     0.801165
      5 Cl                    0.590503
      6 C                    -0.199410
      7 Cl                    0.552953
      8 C                    -0.441644
      9 H                     0.230482
     10 C                    -0.238728
     11 Cl                    0.464989
     12 C                     0.315805
     13 C                    -1.079351
     14 H                     0.231255
     15 C                    -0.239519
     16 Cl                    0.611376
     17 C                    -0.399877
     18 Cl                    0.607215
     19 C                    -0.253109
     20 Cl                    0.611192
     21 C                    -1.062373
     22 H                     0.231537
  ----------------------------------------
  Sum of atomic charges =     0.000000

 -----------------------------------------------------------------
                    Cartesian Multipole Moments
 -----------------------------------------------------------------
    Charge (ESU x 10^10)
                 0.0000
    Dipole Moment (Debye)
         X      -1.8072      Y      -0.2238      Z       0.2782
       Tot       1.8421
    Quadrupole Moments (Debye-Ang)
        XX    -161.9589     XY       0.6878     YY    -156.4558
        XZ       5.3730     YZ      -1.1679     ZZ    -162.4683
    Octopole Moments (Debye-Ang^2)
       XXX    -463.3537    XXY      -9.8528    XYY    -142.3292
       YYY     -19.5017    XXZ      60.4716    XYZ      -0.3750
       YYZ      50.0072    XZZ    -148.4411    YZZ      -4.6784
       ZZZ     157.4446
    Hexadecapole Moments (Debye-Ang^3)
      XXXX   -7914.6716   XXXY     126.7116   XXYY   -1589.0738
      XYYY      99.0440   YYYY   -1549.5203   XXXZ    2061.6580
      XXYZ     -42.5183   XYYZ     686.9476   YYYZ    -164.8096
      XXZZ   -2131.1555   XYZZ      43.2087   YYZZ   -1061.1234
      XZZZ    2054.1335   YZZZ    -117.0506   ZZZZ   -4777.3646
 -----------------------------------------------------------------
Archival summary:
1\1\november\OPT\ProcedureUnspecified\BasisUnspecified\l7123\taweetha\SatJan1112:18:532020SatJan1112:18:532020\0\\#,OPT,ProcedureUnspecified,BasisUnspecified,\\0,1\Cl\C,1,1.74452\C,2,1.40352,1,119.489\C,3,1.4001,2,118.601,1,179.886,0\C,4,1.38858,3,120.711,2,-0.0631548,0\H,5,1.08062,4,120.006,3,-179.968,0\C,5,1.38801,4,119.495,3,0.103636,0\C,7,1.39996,5,122.061,4,-0.0234047,0\C,8,1.49345,7,121.279,5,179.603,0\C,9,1.39304,8,120.12,7,-91.8247,0\H,10,1.08199,9,120.631,8,-0.749924,0\C,10,1.39057,9,120.248,8,179.231,0\C,9,1.39314,8,120.355,7,87.4683,0\H,13,1.08197,9,120.685,8,0.68964,0\C,13,1.3906,9,120.165,8,-179.277,0\C,12,1.40163,10,120.909,9,0.0673156,0\Cl,16,1.73582,12,120.915,10,179.989,0\Cl,3,1.73588,2,120.922,1,-0.216487,0\Cl,4,1.74347,3,121.182,2,179.938,0\Cl,12,1.74592,10,118.168,9,-179.818,0\Cl,15,1.74645,13,118.189,9,179.963,0\Cl,7,1.75232,5,117.793,4,179.871,0\\\@

 Total job time:  11455.94s(wall), 11454.97s(cpu) 
 Sat Jan 11 12:18:53 2020

        *************************************************************
        *                                                           *
        *  Thank you very much for using Q-Chem.  Have a nice day.  *
        *                                                           *
        *************************************************************


 
User input: 2 of 2 
 
                  Welcome to Q-Chem
     A Quantum Leap Into The Future Of Chemistry


 Q-Chem 5.2 (devel), Q-Chem, Inc., Pleasanton, CA (2019)

 Yihan Shao,  Zhengting Gan,  E. Epifanovsky,  A. T. B. Gilbert,  M. Wormit,  
 J. Kussmann,  A. W. Lange,  A. Behn,  Jia Deng,  Xintian Feng,  D. Ghosh,  
 M. Goldey,  P. R. Horn,  L. D. Jacobson,  I. Kaliman,  T. Kus,  A. Landau,  
 Jie Liu,  E. I. Proynov,  R. M. Richard,  R. P. Steele,  E. J. Sundstrom,  
 H. L. Woodcock III,  P. M. Zimmerman,  D. Zuev,  B. Albrecht,  E. Alguire,  
 S. A. Baeppler,  D. Barton,  Z. Benda,  Y. A. Bernard,  E. J. Berquist,  
 K. B. Bravaya,  H. Burton,  D. Casanova,  Chun-Min Chang,  Yunqing Chen,  
 A. Chien,  K. D. Closser,  M. P. Coons,  S. Coriani,  S. Dasgupta,  
 A. L. Dempwolff,  M. Diedenhofen,  Hainam Do,  R. G. Edgar,  Po-Tung Fang,  
 S. Faraji,  S. Fatehi,  Qingguo Feng,  K. D. Fenk,  J. Fosso-Tande,  
 J. Gayvert,  Qinghui Ge,  A. Ghysels,  G. Gidofalvi,  J. Gomes,  
 J. Gonthier,  A. Gunina,  D. Hait,  M. W. D. Hanson-Heine,  
 P. H. P. Harbach,  A. W. Hauser,  M. F. Herbst,  J. E. Herr,  
 E. G. Hohenstein,  Z. C. Holden,  Kerwin Hui,  B. C. Huynh,  T.-C. Jagau,  
 Hyunjun Ji,  B. Kaduk,  K. Khistyaev,  Jaehoon Kim,  P. Klunzinger,  K. Koh,  
 D. Kosenkov,  L. Koulias,  T. Kowalczyk,  C. M. Krauter,  A. Kunitsa,  
 Ka Un Lao,  A. Laurent,  K. V. Lawler,  Joonho Lee,  D. Lefrancois,  
 S. Lehtola,  D. S. Levine,  Yi-Pei Li,  You-Sheng Lin,  Fenglai Liu,  
 E. Livshits,  A. Luenser,  P. Manohar,  E. Mansoor,  S. F. Manzer,  
 Shan-Ping Mao,  Yuezhi Mao,  N. Mardirossian,  A. V. Marenich,  
 T. Markovich,  L. A. Martinez-Martinez,  S. A. Maurer,  N. J. Mayhall,  
 S. C. McKenzie,  J.-M. Mewes,  P. Morgante,  A. F. Morrison,  
 J. W. Mullinax,  K. Nanda,  T. S. Nguyen-Beck,  R. Olivares-Amaya,  
 J. A. Parkhill,  Zheng Pei,  T. M. Perrine,  F. Plasser,  P. Pokhilko,  
 S. Prager,  A. Prociuk,  E. Ramos,  D. R. Rehn,  F. Rob,  M. Scheurer,  
 M. Schneider,  N. Sergueev,  S. M. Sharada,  S. Sharma,  D. W. Small,  
 T. Stauch,  T. Stein,  Yu-Chuan Su,  A. J. W. Thom,  A. Tkatchenko,  
 T. Tsuchimochi,  N. M. Tubman,  L. Vogt,  M. L. Vidal,  O. Vydrov,  
 M. A. Watson,  J. Wenzel,  M. de Wergifosse,  T. A. Wesolowski,  A. White,  
 J. Witte,  A. Yamada,  Jun Yang,  K. Yao,  S. Yeganeh,  S. R. Yost,  
 Zhi-Qiang You,  A. Zech,  Igor Ying Zhang,  Xing Zhang,  Yan Zhao,  
 Ying Zhu,  B. R. Brooks,  G. K. L. Chan,  C. J. Cramer,  M. S. Gordon,  
 W. J. Hehre,  A. Klamt,  M. W. Schmidt,  C. D. Sherrill,  D. G. Truhlar,  
 A. Aspuru-Guzik,  R. Baer,  A. T. Bell,  N. A. Besley,  Jeng-Da Chai,  
 A. E. DePrince, III,  R. A. DiStasio Jr.,  A. Dreuw,  B. D. Dunietz,  
 T. R. Furlani,  Chao-Ping Hsu,  Yousung Jung,  Jing Kong,  D. S. Lambrecht,  
 WanZhen Liang,  C. Ochsenfeld,  V. A. Rassolov,  L. V. Slipchenko,  
 J. E. Subotnik,  T. Van Voorhis,  J. M. Herbert,  A. I. Krylov,  
 P. M. W. Gill,  M. Head-Gordon

 Contributors to earlier versions of Q-Chem not listed above: 
 R. D. Adamson,  B. Austin,  J. Baker,  G. J. O. Beran,  K. Brandhorst,  
 S. T. Brown,  E. F. C. Byrd,  A. K. Chakraborty,  C.-L. Cheng,  
 Siu Hung Chien,  D. M. Chipman,  D. L. Crittenden,  H. Dachsel,  
 R. J. Doerksen,  A. D. Dutoi,  L. Fusti-Molnar,  W. A. Goddard III,  
 A. Golubeva-Zadorozhnaya,  S. R. Gwaltney,  G. Hawkins,  A. Heyden,  
 S. Hirata,  G. Kedziora,  F. J. Keil,  C. Kelley,  Jihan Kim,  R. A. King,  
 R. Z. Khaliullin,  P. P. Korambath,  W. Kurlancheek,  A. M. Lee,  M. S. Lee,  
 S. V. Levchenko,  Ching Yeh Lin,  D. Liotard,  R. C. Lochan,  I. Lotan,  
 P. E. Maslen,  N. Nair,  D. P. O'Neill,  D. Neuhauser,  E. Neuscamman,  
 C. M. Oana,  R. Olson,  B. Peters,  R. Peverati,  P. A. Pieniazek,  
 Y. M. Rhee,  J. Ritchie,  M. A. Rohrdanz,  E. Rosta,  N. J. Russ,  
 H. F. Schaefer III,  N. E. Schultz,  N. Shenvi,  A. C. Simmonett,  A. Sodt,  
 D. Stuck,  K. S. Thanthiriwatte,  V. Vanovschi,  Tao Wang,  A. Warshel,  
 C. F. Williams,  Q. Wu,  X. Xu,  W. Zhang

 Please cite Q-Chem as follows:
 Y. Shao et al., Mol. Phys. 113, 184-215 (2015)
 DOI: 10.1080/00268976.2014.952696

 Q-Chem 5.2.1 for Intel X86 EM64T Linux

 Parts of Q-Chem use Armadillo 8.300.2 (Tropical Shenanigans).
 http://arma.sourceforge.net/

 Q-Chem begins on Sat Jan 11 12:18:53 2020  

Host: 
0

     Scratch files written to /scratch/taweetham/qchem4180//
NAlpha2: 194
NElect   194
Mult     1
The previous job contains 0 fragments, simply inherited here

 Q-Chem warning in module libgen/rem_setup.C, line 2168:

 Setting Thresh to 1e-14


Checking the input file for inconsistencies... 	...done.

--------------------------------------------------------------
User input:
--------------------------------------------------------------

$MOLECULE
READ
$END

$REM
   JOB_TYPE 	FREQUENCY
   BASIS 	6-311++G**
   METHOD	B3LYP
   SCF_GUESS_ALWAYS     TRUE
   S2THRESH     15
   THRESH       15
   MEM_TOTAL    10000
$END

--------------------------------------------------------------
 ----------------------------------------------------------------
             Standard Nuclear Orientation (Angstroms)
    I     Atom           X                Y                Z
 ----------------------------------------------------------------
    1      C       0.9114677544    -0.2968693025    -0.0264210595
    2      C       1.7632020115     0.8108004677     0.1131099597
    3      Cl      1.0538356382     2.3909618815     0.3210897798
    4      C       3.1602577194     0.6781705512     0.0905893852
    5      Cl      4.1907846890     2.0646082079     0.2611394033
    6      C       3.7096939975    -0.5989377846    -0.0749544730
    7      Cl      5.4358566529    -0.8408252707    -0.1143937627
    8      C       2.8899311914    -1.7112290493    -0.2126447178
    9      H       3.3261894404    -2.6917292775    -0.3392856860
   10      C       1.5113743979    -1.5514677104    -0.1875917424
   11      Cl      0.5193381706    -2.9845342524    -0.3687440895
   12      C      -0.5740549957    -0.1439474207    -0.0107725087
   13      C      -1.2620678540     0.1205168441    -1.1928265188
   14      H      -0.7292921155     0.2294701761    -2.1282309086
   15      C      -2.6467953217     0.2475678418    -1.1839498415
   16      Cl     -3.4541642176     0.5743298089    -2.6970960916
   17      C      -3.3743954596     0.1145224029     0.0066192101
   18      Cl     -5.1028918333     0.2733637080     0.0179138309
   19      C      -2.6678225202    -0.1505493644     1.1882421575
   20      Cl     -3.5047964582    -0.3303526973     2.7104904564
   21      C      -1.2831779091    -0.2788457465     1.1807716138
   22      H      -0.7679403023    -0.4845048358     2.1096958548
 ----------------------------------------------------------------
 Molecular Point Group                 C1    NOp =  1
 Largest Abelian Subgroup              C1    NOp =  1
 Nuclear Repulsion Energy =        2299.84116803 hartrees
 There are       97 alpha and       97 beta electrons
 Requested basis set is 6-311++G(d,p)
 There are 178 shells and 495 basis functions

 Total QAlloc Memory Limit  10000 MB
 Mega-Array Size       188 MB
 MEM_STATIC part       192 MB
 A cutoff of  1.0D-15 yielded  11480 shell pairs
 There are     98681 function pairs (    106010 Cartesian)
 Smallest overlap matrix eigenvalue = 1.39E-07
 Linear dependence detected in AO basis
 Number of orthogonalized atomic orbitals = 490
 Maximum deviation from orthogonality = 6.381E-10
 Guess from superposition of atomic densities
 Warning:  Energy on first SCF cycle will be non-variational
 SAD guess density has 194.000000 electrons

 -----------------------------------------------------------------------
  General SCF calculation program by
  Eric Jon Sundstrom, Paul Horn, Yuezhi Mao, Dmitri Zuev, Alec White,
  David Stuck, Shaama M.S., Shane Yost, Joonho Lee, David Small,
  Daniel Levine, Susi Lehtola, Hugh Burton, Evgeny Epifanovsky,
  Bang C. Huynh
 -----------------------------------------------------------------------
 Exchange:     0.2000 Hartree-Fock + 0.0800 Slater + 0.7200 B88
 Correlation:  0.1900 VWN1RPA + 0.8100 LYP
 Using SG-1 standard quadrature grid
 A restricted SCF calculation will be
 performed using DIIS
 SCF converges when DIIS error is below 1.0e-08
 ---------------------------------------
  Cycle       Energy         DIIS error
 ---------------------------------------
    1   -3685.1996495001      2.73e-02  
    2   -3680.6250868422      1.99e-03  
    3   -3680.5064778433      2.66e-03  
    4   -3680.7269386782      7.53e-04  
    5   -3680.7435220688      3.02e-04  
    6   -3680.7460580851      9.61e-05  
    7   -3680.7463030996      3.23e-05  
    8   -3680.7463318948      9.25e-06  
    9   -3680.7463341236      3.41e-06  
   10   -3680.7463344834      8.68e-07  
   11   -3680.7463345036      3.15e-07  
   12   -3680.7463345063      1.01e-07  
   13   -3680.7463345065      4.01e-08  
   14   -3680.7463345062      1.08e-08  
   15   -3680.7463345067      3.39e-09  Convergence criterion met
 ---------------------------------------
 SCF time:   CPU 855.23s  wall 855.00s 
 SCF   energy in the final basis set =    -3680.7463345067
 Total energy in the final basis set =    -3680.7463345067

 --------------------------------------------------------------

                    Orbital Energies (a.u.)
 --------------------------------------------------------------

 Alpha MOs
 -- Occupied --
********-101.5840-101.5839-101.5823-101.5773-101.5761-101.5760 -10.2874
-10.2846 -10.2841 -10.2806 -10.2767 -10.2740 -10.2740 -10.2449 -10.2324
-10.2286 -10.2182 -10.2181  -9.4992  -9.4987  -9.4986  -9.4969  -9.4919
 -9.4906  -9.4906  -7.2639  -7.2638  -7.2635  -7.2618  -7.2567  -7.2555
 -7.2554  -7.2540  -7.2535  -7.2535  -7.2534  -7.2526  -7.2525  -7.2518
 -7.2511  -7.2468  -7.2460  -7.2455  -7.2454  -7.2448  -7.2447  -0.9665
 -0.9509  -0.9183  -0.9118  -0.9002  -0.8809  -0.8766  -0.8580  -0.8425
 -0.7957  -0.7648  -0.7616  -0.7455  -0.6646  -0.6442  -0.6418  -0.6170
 -0.5564  -0.5540  -0.5358  -0.5300  -0.5004  -0.4883  -0.4757  -0.4715
 -0.4677  -0.4627  -0.4529  -0.4445  -0.4304  -0.4150  -0.4129  -0.4031
 -0.3945  -0.3869  -0.3672  -0.3634  -0.3616  -0.3521  -0.3520  -0.3473
 -0.3415  -0.3399  -0.3341  -0.3246  -0.3202  -0.2849  -0.2754  -0.2739
 -0.2731
 -- Virtual --
 -0.0682  -0.0650  -0.0574  -0.0524  -0.0519  -0.0377  -0.0135  -0.0060
  0.0038   0.0087   0.0093   0.0135   0.0167   0.0217   0.0234   0.0309
  0.0439   0.0446   0.0486   0.0557   0.0593   0.0617   0.0656   0.0678
  0.0718   0.0741   0.0822   0.0837   0.0852   0.0882   0.0916   0.0946
  0.0954   0.0969   0.1062   0.1097   0.1114   0.1130   0.1174   0.1186
  0.1197   0.1215   0.1251   0.1278   0.1325   0.1351   0.1359   0.1410
  0.1431   0.1504   0.1543   0.1556   0.1620   0.1626   0.1666   0.1764
  0.1768   0.1784   0.1815   0.1846   0.1867   0.1926   0.1983   0.2007
  0.2029   0.2113   0.2186   0.2198   0.2279   0.2288   0.2319   0.2389
  0.2406   0.2445   0.2469   0.2479   0.2513   0.2556   0.2586   0.2612
  0.2659   0.2678   0.2699   0.2711   0.2759   0.2833   0.2860   0.2869
  0.2908   0.2922   0.2958   0.3058   0.3139   0.3147   0.3238   0.3264
  0.3291   0.3501   0.3543   0.3873   0.4100   0.4245   0.4297   0.4325
  0.4370   0.4411   0.4437   0.4508   0.4519   0.4529   0.4537   0.4601
  0.4643   0.4683   0.4752   0.4781   0.4851   0.4895   0.4922   0.4972
  0.5029   0.5167   0.5230   0.5337   0.5467   0.5589   0.5595   0.5694
  0.5737   0.5805   0.5907   0.5957   0.5990   0.6130   0.6132   0.6204
  0.6274   0.6298   0.6348   0.6370   0.6405   0.6515   0.6539   0.6692
  0.6781   0.6861   0.6881   0.6912   0.6970   0.7180   0.7320   0.7523
  0.7814   0.7831   0.8054   0.8130   0.8182   0.8235   0.8247   0.8309
  0.8329   0.8360   0.8387   0.8420   0.8459   0.8464   0.8477   0.8491
  0.8501   0.8559   0.8597   0.8612   0.8615   0.8654   0.8746   0.8790
  0.8929   0.8963   0.9072   0.9108   0.9125   0.9151   0.9198   0.9320
  0.9375   0.9391   0.9442   0.9515   0.9521   0.9561   0.9571   0.9623
  0.9689   0.9762   0.9807   0.9884   1.0170   1.0253   1.0301   1.0383
  1.0506   1.0631   1.0815   1.1041   1.1251   1.1329   1.1678   1.1803
  1.1857   1.1948   1.2130   1.2286   1.2322   1.2577   1.2608   1.2643
  1.2725   1.2826   1.2874   1.2893   1.2903   1.2974   1.3189   1.3393
  1.3547   1.3589   1.3742   1.3941   1.4332   1.4526   1.4716   1.4844
  1.5447   1.5609   1.5722   1.5781   1.5819   1.5951   1.6089   1.6482
  1.6683   1.6793   1.7084   1.7355   1.7646   1.7793   1.7905   1.8026
  1.8083   1.8128   1.8256   1.8469   1.8538   1.8607   1.9078   1.9228
  1.9360   1.9466   1.9509   1.9774   1.9818   2.0267   2.0278   2.0900
  2.0996   2.1133   2.1183   2.1738   2.2133   2.2232   2.2305   2.2361
  2.2531   2.2538   2.2555   2.2617   2.2742   2.2763   2.2871   2.2930
  2.3029   2.3148   2.3398   2.3667   2.3991   2.4145   2.4153   2.4358
  2.4381   2.4403   2.4776   2.4947   2.5120   2.5165   2.5468   2.5478
  2.5483   2.5836   2.6051   2.6150   2.6355   2.6545   2.6730   2.6821
  2.6924   2.7224   2.7233   2.7384   2.7449   2.7475   2.7676   2.8199
  2.8233   2.8369   2.8743   2.8909   2.9604   2.9856   3.0566   3.0823
  3.0866   3.1136   3.1179   3.1227   3.1439   3.1612   3.2005   3.2052
  3.2304   3.2722   3.3351   3.3828   3.4195   3.5117   3.6271   3.6735
  3.7015   3.7162   3.7799   3.9067   4.0068   4.0140   4.0870   4.3067
  4.7942   4.8088   9.7485   9.7524   9.7870   9.7898   9.8043   9.8103
  9.8369  23.3227  23.4784  23.8048  23.8272  23.8343  23.8723  23.9246
 23.9352  24.0136  24.0348  24.0712  24.1438  25.7703  25.7720  25.8109
 25.8268  25.8636  25.8907  25.9344  26.0816  26.0968  26.1045  26.1403
 26.1732  26.2486  26.3631  26.4738  26.5079  26.6312  26.6416  26.7242
 26.8551  26.9736 215.7384 215.7447 215.7826 215.7853 215.8035 215.8091
215.8442
 --------------------------------------------------------------

          Ground-State Mulliken Net Atomic Charges

     Atom                 Charge (a.u.)
  ----------------------------------------
      1 C                    -0.684076
      2 C                    -1.288563
      3 Cl                    0.630756
      4 C                     0.802132
      5 Cl                    0.589176
      6 C                    -0.204312
      7 Cl                    0.553412
      8 C                    -0.444377
      9 H                     0.230295
     10 C                    -0.220890
     11 Cl                    0.460495
     12 C                     0.339246
     13 C                    -1.093297
     14 H                     0.232034
     15 C                    -0.250115
     16 Cl                    0.610662
     17 C                    -0.383475
     18 Cl                    0.607595
     19 C                    -0.265219
     20 Cl                    0.611063
     21 C                    -1.064030
     22 H                     0.231486
  ----------------------------------------
  Sum of atomic charges =     0.000000

 -----------------------------------------------------------------
                    Cartesian Multipole Moments
 -----------------------------------------------------------------
    Charge (ESU x 10^10)
                -0.0000
    Dipole Moment (Debye)
         X       1.6056      Y      -0.8957      Z      -0.1081
       Tot       1.8417
    Quadrupole Moments (Debye-Ang)
        XX    -164.4054     XY      -3.2958     YY    -156.7480
        XZ      -0.4431     YZ      -0.1787     ZZ    -156.2097
    Octopole Moments (Debye-Ang^2)
       XXX       8.8683    XXY      -8.2263    XYY       8.2181
       YYY       6.7860    XXZ      -1.1648    XYZ       1.2331
       YYZ       0.1523    XZZ      -1.3259    YZZ       2.7226
       ZZZ       0.9555
    Hexadecapole Moments (Debye-Ang^3)
      XXXX   -9897.9766   XXXY     -17.0056   XXYY   -1943.2694
      XYYY      16.6930   YYYY   -1896.8951   XXXZ      -2.7302
      XXYZ       6.6060   XYYZ       0.5991   YYYZ      15.4464
      XXZZ   -1927.1187   XYZZ       5.9004   YYZZ    -594.7628
      XZZZ       1.8131   YZZZ     -14.0307   ZZZZ   -1491.6982
 -----------------------------------------------------------------
 Calculating MO derivatives via CPSCF
    1     0    69    0.0180203  
    2     0    69    0.0055700  
    3     0    69    0.0006373  
    4     0    69    0.0000629  
    5    58    11    0.0000052  
    6    69     0    0.0000003  Converged
 Time for AOints: 1405.6 s (CPU) 1405.6 s (wall)
 ------------------------------------------------------------------------------
                     AOints        : Timing summary (seconds)
 ------------------------------------------------------------------------------
     job step          cpu (% of tot)      sys (% of tot)     wall (% of tot)
 ------------------------------------------------------------------------------
  AOints            0.1406E+04 ( 9.9)   0.1000E-04 ( 2.8)   0.1406E+04 ( 9.9)
 ------------------------------------------------------------------------------
   Grand Totals     0.1416E+05          0.3530E-03          0.1416E+05
 ------------------------------------------------------------------------------
 Polarizability Matrix (a.u.)
            1           2           3
    1-319.1445611  -0.0819747   0.4742296
    2  -0.0819747-198.6944342   0.7600874
    3   0.4742296   0.7600874-183.4445233
 Calculating analytic Hessian of the SCF energy

 Direct stationary perturbation theory relativistic correction:

 rels  =       5.538087915024
 relv  =     -21.379419560325
 rel2e =       5.901730214242
 E_rel =      -9.939601431060

 Hessian of the SCF Energy
            1           2           3           4           5           6
    1   0.6392714  -0.0102567  -0.0016869  -0.1830350  -0.1176342  -0.0148269
    2  -0.0102567   0.6029985   0.0541248  -0.0588611  -0.2080206  -0.0189351
    3  -0.0016869   0.0541248   0.1739231  -0.0074900  -0.0188856  -0.0604472
    4  -0.1830350  -0.0588611  -0.0074900   0.5874510   0.0387860   0.0028004
    5  -0.1176342  -0.2080206  -0.0188856   0.0387860   0.5048140   0.0507543
    6  -0.0148269  -0.0189351  -0.0604472   0.0028004   0.0507543   0.1191135
    7   0.0062023  -0.0047860  -0.0005718  -0.0590333   0.0423153   0.0060734
    8   0.0142915  -0.0419688  -0.0060742   0.0461068  -0.1384544  -0.0152977
    9   0.0018106  -0.0060326   0.0038405   0.0065045  -0.0151810  -0.0247556
   10  -0.0321648  -0.0667538  -0.0082817  -0.2871119   0.0472032   0.0070031
   11  -0.0170158   0.0406381   0.0046800  -0.0148421  -0.0962049  -0.0055310
   12  -0.0020463   0.0050027   0.0036805  -0.0007207  -0.0056513  -0.0548542
   13  -0.0024324   0.0043655   0.0005889  -0.0242438  -0.0316125  -0.0038652
   14   0.0008540   0.0017333  -0.0002707  -0.0106869  -0.0124125  -0.0018534
   15   0.0001377  -0.0002726   0.0038009  -0.0012230  -0.0017808   0.0023834
   16   0.0007684  -0.0072906  -0.0009386  -0.0151681   0.0288941   0.0037838
   17  -0.0059952  -0.0668743  -0.0085782   0.0879398   0.0202685   0.0018109
   18  -0.0007711  -0.0086637  -0.0000006   0.0112949   0.0019495   0.0036108
   19  -0.0019247   0.0011647   0.0001902   0.0029464   0.0015440   0.0001981
   20   0.0001874   0.0011629   0.0002724  -0.0025638  -0.0035485  -0.0009207
   21   0.0000204   0.0002839  -0.0010056  -0.0003384  -0.0009339   0.0036334
   22  -0.0137807   0.0748107   0.0095905  -0.0576947  -0.0243855  -0.0029197
   23   0.0313983   0.0195990   0.0016919  -0.0239606  -0.0097378  -0.0011549
   24   0.0040490   0.0016461   0.0056539  -0.0028710  -0.0011787   0.0000776
   25  -0.0050576  -0.0007011  -0.0000551  -0.0008951  -0.0008071  -0.0001055
   26  -0.0002463   0.0013704  -0.0004777  -0.0006614   0.0002149   0.0001819
   27  -0.0000215  -0.0004817   0.0050517  -0.0000734   0.0001948  -0.0011844
   28  -0.1517225   0.0497548   0.0069102   0.0645194   0.0158318   0.0018393
   29   0.1074116  -0.2486078  -0.0240260  -0.0428270  -0.0617736  -0.0087110
   30   0.0146995  -0.0241999  -0.0628189  -0.0056875  -0.0089454   0.0060910
   31   0.0026177  -0.0017145  -0.0002397  -0.0016267   0.0011729   0.0001953
   32  -0.0231974  -0.0350010  -0.0049853   0.0049762   0.0003642  -0.0004547
   33  -0.0029349  -0.0050037   0.0033582   0.0006765  -0.0004055   0.0035848
   34  -0.2153874   0.0153043   0.0015357  -0.0247122  -0.0091201  -0.0009816
   35   0.0145486  -0.0781667   0.0011095  -0.0238221   0.0070149   0.0002763
   36   0.0009614   0.0010352  -0.0781267  -0.0029337   0.0003310   0.0032694
   37  -0.0239947   0.0071881  -0.0268209   0.0000625   0.0033037  -0.0005000
   38   0.0043362   0.0031807   0.0025481  -0.0005308  -0.0019309   0.0009184
   39  -0.0058040   0.0003486   0.0049854   0.0020314   0.0002096  -0.0002117
   40   0.0011469  -0.0004051  -0.0003202  -0.0000454  -0.0002839  -0.0001622
   41  -0.0008355  -0.0037236  -0.0007541  -0.0005981   0.0007419  -0.0000626
   42   0.0013378  -0.0009095   0.0008149  -0.0006240   0.0000330  -0.0000183
   43   0.0010425   0.0009981  -0.0024889  -0.0004559   0.0001682   0.0004468
   44   0.0011248   0.0061346   0.0017415   0.0010027  -0.0004332   0.0002316
   45  -0.0028730   0.0016991  -0.0026150   0.0002417  -0.0000033  -0.0000899
   46   0.0001644   0.0001589  -0.0011401  -0.0001292   0.0004840   0.0000746
   47  -0.0001242   0.0000754   0.0001850   0.0001019  -0.0001135  -0.0001085
   48   0.0005613   0.0000332  -0.0004876  -0.0000747   0.0004868   0.0000911
   49  -0.0008209  -0.0000558   0.0000082   0.0002321   0.0000050  -0.0000275
   50  -0.0000238  -0.0011385   0.0001250  -0.0002819   0.0002859  -0.0000113
   51   0.0000375   0.0001149  -0.0017118  -0.0001167   0.0000431   0.0003982
   52   0.0013811  -0.0001055  -0.0000130  -0.0003666   0.0004866   0.0000609
   53  -0.0001638  -0.0002942  -0.0000790   0.0000199  -0.0000586  -0.0000085
   54  -0.0000161  -0.0000756   0.0001130   0.0000002  -0.0000011  -0.0000018
   55   0.0008736   0.0000558   0.0027045  -0.0003145   0.0001767  -0.0003265
   56   0.0000545   0.0062678   0.0012458   0.0010215  -0.0002329  -0.0002729
   57   0.0031070   0.0014077  -0.0026649   0.0002217  -0.0001347  -0.0001916
   58   0.0001610  -0.0002361   0.0011394  -0.0001537   0.0004911   0.0000571
   59   0.0000841   0.0000868   0.0000115   0.0000726   0.0000219   0.0000810
   60  -0.0005624   0.0001628  -0.0004910   0.0001019  -0.0004739  -0.0000191
   61  -0.0243395  -0.0020532   0.0271198  -0.0002563   0.0032640   0.0011985
   62   0.0014770   0.0043184  -0.0027706   0.0002986  -0.0014039  -0.0011259
   63   0.0061837  -0.0006909   0.0044634  -0.0020548  -0.0006645  -0.0005725
   64   0.0010422  -0.0005833   0.0002621   0.0000354  -0.0002889  -0.0000163
   65  -0.0002672  -0.0037747  -0.0008327  -0.0006867   0.0005994   0.0001923
   66  -0.0013632  -0.0005951   0.0006876   0.0003328   0.0002386   0.0000985
            7           8           9          10          11          12
    1   0.0062023   0.0142915   0.0018106  -0.0321648  -0.0170158  -0.0020463
    2  -0.0047860  -0.0419688  -0.0060326  -0.0667538   0.0406381   0.0050027
    3  -0.0005718  -0.0060742   0.0038405  -0.0082817   0.0046800   0.0036805
    4  -0.0590333   0.0461068   0.0065045  -0.2871119  -0.0148421  -0.0007207
    5   0.0423153  -0.1384544  -0.0151810   0.0472032  -0.0962049  -0.0056513
    6   0.0060734  -0.0152977  -0.0247556   0.0070031  -0.0055310  -0.0548542
    7   0.0828157  -0.0657826  -0.0091413  -0.0159120   0.0331988   0.0043936
    8  -0.0657826   0.2016088   0.0250993   0.0110277  -0.0221024  -0.0033019
    9  -0.0091413   0.0250993   0.0145876   0.0015134  -0.0034017   0.0027645
   10  -0.0159120   0.0110277   0.0015134   0.5670078  -0.0379700  -0.0078546
   11   0.0331988  -0.0221024  -0.0034017  -0.0379700   0.5459091   0.0564700
   12   0.0043936  -0.0033019   0.0027645  -0.0078546   0.0564700   0.1138756
   13  -0.0079650  -0.0026200  -0.0002375  -0.0840580  -0.0612556  -0.0068288
   14   0.0048998   0.0033203   0.0004700  -0.0611624  -0.1216354  -0.0126402
   15   0.0006459   0.0005098  -0.0007004  -0.0066950  -0.0126092  -0.0230975
   16  -0.0029380  -0.0001720   0.0000009  -0.1266981   0.1022783   0.0135586
   17  -0.0042635   0.0031191  -0.0000616   0.0397401  -0.2633690  -0.0267262
   18  -0.0005189  -0.0000990   0.0037862   0.0054595  -0.0266726  -0.0595077
   19  -0.0010734   0.0007725   0.0000981  -0.0321040   0.0042412   0.0007054
   20   0.0013914  -0.0004263  -0.0000688   0.0271109  -0.0038392  -0.0009797
   21   0.0001850  -0.0000703   0.0000578   0.0036645  -0.0009581   0.0030512
   22   0.0004086   0.0014500   0.0001640   0.0592965  -0.0388587  -0.0051186
   23   0.0013424  -0.0020504  -0.0001538   0.0113651  -0.0505545  -0.0072092
   24   0.0001760  -0.0001397  -0.0009503   0.0013053  -0.0070772   0.0050296
   25   0.0000852   0.0000371   0.0000046  -0.0018626  -0.0020788  -0.0002232
   26  -0.0000069   0.0000890   0.0000147  -0.0029271  -0.0010838  -0.0007978
   27  -0.0000007   0.0000215  -0.0000255  -0.0003303  -0.0008036   0.0051352
   28  -0.0016732  -0.0051618  -0.0006366  -0.0481274   0.0349949   0.0044936
   29  -0.0016534   0.0023136  -0.0001847   0.0340202  -0.0248371  -0.0031513
   30  -0.0002129  -0.0002361   0.0036264   0.0044429  -0.0031838  -0.0009020
   31   0.0003399  -0.0000525  -0.0000030   0.0014099  -0.0012636  -0.0001712
   32  -0.0003370  -0.0019703  -0.0002635  -0.0004608   0.0001581   0.0001192
   33  -0.0000443  -0.0002515   0.0000816  -0.0001002   0.0001527  -0.0007498
   34  -0.0021902   0.0026001   0.0002220   0.0009333  -0.0018752  -0.0002417
   35  -0.0038634  -0.0024903  -0.0000764  -0.0015838  -0.0031637  -0.0010762
   36  -0.0005377   0.0000822  -0.0022456  -0.0001381  -0.0011262   0.0057967
   37  -0.0000728  -0.0011731  -0.0011111  -0.0001426   0.0002520   0.0010940
   38  -0.0016761  -0.0002755  -0.0005752   0.0003037  -0.0000388   0.0001899
   39  -0.0001848   0.0002020  -0.0000431  -0.0000616  -0.0000002  -0.0002171
   40  -0.0000371   0.0000804   0.0000118  -0.0001184  -0.0000816   0.0000293
   41   0.0002364  -0.0002493   0.0000560  -0.0000478  -0.0000857   0.0000623
   42   0.0000873  -0.0001107   0.0001053  -0.0000784  -0.0001892  -0.0000731
   43   0.0005841   0.0001881   0.0004717  -0.0001245  -0.0001940   0.0000036
   44  -0.0001114   0.0000132  -0.0001031   0.0000408   0.0002243  -0.0003206
   45   0.0001527  -0.0001277  -0.0002880  -0.0001402  -0.0002630   0.0001025
   46   0.0000252  -0.0001840  -0.0000679   0.0000567   0.0001741   0.0000893
   47  -0.0000009   0.0000139   0.0000290  -0.0000417  -0.0000388   0.0000288
   48  -0.0000420  -0.0001942  -0.0000474   0.0000853   0.0002612  -0.0000062
   49  -0.0000163  -0.0000744  -0.0000065  -0.0000614  -0.0003029  -0.0000512
   50   0.0002541  -0.0000166  -0.0000605   0.0000312   0.0000316  -0.0000176
   51   0.0001631   0.0000431   0.0003836   0.0000316  -0.0000233   0.0000560
   52  -0.0000963  -0.0001819  -0.0000219   0.0001166   0.0002416   0.0000411
   53  -0.0000069   0.0000194   0.0000049  -0.0000168  -0.0000306  -0.0000123
   54  -0.0000020  -0.0000015  -0.0000089  -0.0000040  -0.0000080   0.0000414
   55   0.0003159   0.0000971  -0.0004230  -0.0001678  -0.0001520  -0.0000349
   56   0.0000644  -0.0000576   0.0001531   0.0000044   0.0001011   0.0002619
   57  -0.0002540   0.0000967  -0.0002180   0.0001069   0.0003016   0.0003003
   58   0.0000263  -0.0001818   0.0000173   0.0000575   0.0001898  -0.0000428
   59  -0.0000205  -0.0000462  -0.0000262  -0.0000103   0.0000509  -0.0000150
   60   0.0000381   0.0001606   0.0000053  -0.0000861  -0.0002463  -0.0000750
   61   0.0002720  -0.0011295   0.0007554  -0.0001522   0.0004220  -0.0010486
   62  -0.0013539  -0.0001533   0.0003874   0.0001858   0.0000055  -0.0001658
   63  -0.0004489  -0.0003189   0.0000421   0.0001343   0.0000587  -0.0002936
   64  -0.0000681   0.0000629   0.0000745  -0.0000818  -0.0000980  -0.0000270
   65   0.0001602  -0.0002357  -0.0000253  -0.0000640  -0.0001338  -0.0000675
   66   0.0000439   0.0000079   0.0000016   0.0000228   0.0001706  -0.0000570
           13          14          15          16          17          18
    1  -0.0024324   0.0008540   0.0001377   0.0007684  -0.0059952  -0.0007711
    2   0.0043655   0.0017333  -0.0002726  -0.0072906  -0.0668743  -0.0086637
    3   0.0005889  -0.0002707   0.0038009  -0.0009386  -0.0085782  -0.0000006
    4  -0.0242438  -0.0106869  -0.0012230  -0.0151681   0.0879398   0.0112949
    5  -0.0316125  -0.0124125  -0.0017808   0.0288941   0.0202685   0.0019495
    6  -0.0038652  -0.0018534   0.0023834   0.0037838   0.0018109   0.0036108
    7  -0.0079650   0.0048998   0.0006459  -0.0029380  -0.0042635  -0.0005189
    8  -0.0026200   0.0033203   0.0005098  -0.0001720   0.0031191  -0.0000990
    9  -0.0002375   0.0004700  -0.0007004   0.0000009  -0.0000616   0.0037862
   10  -0.0840580  -0.0611624  -0.0066950  -0.1266981   0.0397401   0.0054595
   11  -0.0612556  -0.1216354  -0.0126092   0.1022783  -0.2633690  -0.0266726
   12  -0.0068288  -0.0126402  -0.0230975   0.0135586  -0.0267262  -0.0595077
   13   0.1195092   0.0888950   0.0100133  -0.0017009  -0.0040974  -0.0004849
   14   0.0888950   0.1728627   0.0204307  -0.0261366  -0.0355057  -0.0048031
   15   0.0100133   0.0204307   0.0131207  -0.0032790  -0.0048797   0.0024921
   16  -0.0017009  -0.0261366  -0.0032790   0.5151515   0.0268319   0.0017489
   17  -0.0040974  -0.0355057  -0.0048797   0.0268319   0.6194547   0.0642678
   18  -0.0004849  -0.0048031   0.0024921   0.0017489   0.0642678   0.1219606
   19   0.0016047   0.0002379  -0.0000001  -0.1605899   0.0176690   0.0026768
   20   0.0070556  -0.0051690  -0.0005641   0.0138598  -0.0408799  -0.0023635
   21   0.0008807  -0.0005299  -0.0010394   0.0021654  -0.0022908  -0.0233168
   22   0.0003368   0.0057918   0.0007309  -0.1740735  -0.0662194  -0.0079072
   23   0.0016231  -0.0013693  -0.0006702  -0.1316938  -0.2630018  -0.0256835
   24   0.0002252  -0.0006795   0.0036510  -0.0163628  -0.0259180  -0.0598609
   25   0.0000011  -0.0013727  -0.0001752   0.0093265  -0.0185810  -0.0024002
   26   0.0000032  -0.0007786  -0.0001333   0.0107341  -0.0176191  -0.0026790
   27   0.0000024  -0.0001267   0.0002451   0.0013390  -0.0025701   0.0025928
   28   0.0000449  -0.0002121  -0.0000041  -0.0427595  -0.0776181  -0.0097034
   29   0.0000997   0.0005375   0.0001689  -0.0181989   0.0431421   0.0049859
   30   0.0000112   0.0002075  -0.0008733  -0.0021416   0.0052638   0.0051209
   31  -0.0006185  -0.0010861  -0.0001381  -0.0012990   0.0048095   0.0006265
   32  -0.0010378  -0.0013112  -0.0001316   0.0011794   0.0021229  -0.0002979
   33  -0.0001327  -0.0001420  -0.0002289   0.0001592  -0.0003571   0.0043512
   34   0.0001006   0.0004851   0.0000509  -0.0009436   0.0000693   0.0000099
   35  -0.0013479  -0.0003190  -0.0000670  -0.0002357  -0.0012460  -0.0000276
   36  -0.0001558  -0.0000589   0.0002004  -0.0000241   0.0000179  -0.0011668
   37  -0.0002621  -0.0002332   0.0000582   0.0004632  -0.0001409  -0.0002511
   38  -0.0001169   0.0000690  -0.0000943  -0.0000678   0.0001934  -0.0000415
   39   0.0001870   0.0001483   0.0000219   0.0000253   0.0000860   0.0000705
   40   0.0000224   0.0000348   0.0000112  -0.0000774   0.0000121  -0.0000205
   41  -0.0000814  -0.0000907  -0.0000063   0.0000138  -0.0000417   0.0000052
   42   0.0000211   0.0000410   0.0000040  -0.0001006   0.0000254  -0.0000159
   43   0.0001560   0.0001025  -0.0000419  -0.0001943   0.0001209   0.0000562
   44   0.0000832  -0.0000133   0.0000208   0.0001055   0.0000276   0.0000743
   45   0.0003283   0.0002576   0.0000571  -0.0004537   0.0001528  -0.0000598
   46  -0.0001381  -0.0001346  -0.0000074   0.0002196  -0.0000853  -0.0000359
   47   0.0000537   0.0000507   0.0000016  -0.0000793  -0.0000026  -0.0000108
   48  -0.0002092  -0.0001891  -0.0000114   0.0003221  -0.0001353   0.0000088
   49   0.0002071   0.0002050   0.0000278  -0.0003405   0.0001117   0.0000191
   50  -0.0000801  -0.0000592   0.0000050   0.0000473  -0.0000099  -0.0000101
   51  -0.0000065  -0.0000083  -0.0000518   0.0000073   0.0000289  -0.0000018
   52  -0.0003230  -0.0002633  -0.0000323   0.0004434  -0.0001565  -0.0000251
   53   0.0000250   0.0000273   0.0000035  -0.0000438   0.0000063   0.0000127
   54   0.0000007   0.0000024  -0.0000055  -0.0000034   0.0000032  -0.0000385
   55   0.0001466   0.0001035   0.0000615  -0.0002101   0.0000697  -0.0000191
   56   0.0001889   0.0000716  -0.0000174  -0.0000441   0.0000755  -0.0000119
   57  -0.0002754  -0.0002401  -0.0000095   0.0004557  -0.0001499  -0.0001205
   58  -0.0001408  -0.0001341  -0.0000256   0.0002249  -0.0000913   0.0000050
   59  -0.0000141  -0.0000111  -0.0000019   0.0000271  -0.0000462  -0.0000030
   60   0.0002087   0.0001833   0.0000336  -0.0003256   0.0001237   0.0000505
   61  -0.0002646  -0.0002241  -0.0001114   0.0004737  -0.0001653   0.0002114
   62  -0.0000463   0.0000787   0.0000993   0.0000063   0.0002115   0.0000652
   63  -0.0002266  -0.0001296   0.0000181  -0.0000302  -0.0000557   0.0000668
   64   0.0000185   0.0000365  -0.0000042  -0.0000815   0.0000367   0.0000296
   65  -0.0000828  -0.0000759  -0.0000111  -0.0000160  -0.0000230   0.0000072
   66  -0.0000455  -0.0000691  -0.0000107   0.0000972  -0.0000581  -0.0000258
           19          20          21          22          23          24
    1  -0.0019247   0.0001874   0.0000204  -0.0137807   0.0313983   0.0040490
    2   0.0011647   0.0011629   0.0002839   0.0748107   0.0195990   0.0016461
    3   0.0001902   0.0002724  -0.0010056   0.0095905   0.0016919   0.0056539
    4   0.0029464  -0.0025638  -0.0003384  -0.0576947  -0.0239606  -0.0028710
    5   0.0015440  -0.0035485  -0.0009339  -0.0243855  -0.0097378  -0.0011787
    6   0.0001981  -0.0009207   0.0036334  -0.0029197  -0.0011549   0.0000776
    7  -0.0010734   0.0013914   0.0001850   0.0004086   0.0013424   0.0001760
    8   0.0007725  -0.0004263  -0.0000703   0.0014500  -0.0020504  -0.0001397
    9   0.0000981  -0.0000688   0.0000578   0.0001640  -0.0001538  -0.0009503
   10  -0.0321040   0.0271109   0.0036645   0.0592965   0.0113651   0.0013053
   11   0.0042412  -0.0038392  -0.0009581  -0.0388587  -0.0505545  -0.0070772
   12   0.0007054  -0.0009797   0.0030512  -0.0051186  -0.0072092   0.0050296
   13   0.0016047   0.0070556   0.0008807   0.0003368   0.0016231   0.0002252
   14   0.0002379  -0.0051690  -0.0005299   0.0057918  -0.0013693  -0.0006795
   15  -0.0000001  -0.0005641  -0.0010394   0.0007309  -0.0006702   0.0036510
   16  -0.1605899   0.0138598   0.0021654  -0.1740735  -0.1316938  -0.0163628
   17   0.0176690  -0.0408799  -0.0022908  -0.0662194  -0.2630018  -0.0259180
   18   0.0026768  -0.0023635  -0.0233168  -0.0079072  -0.0256835  -0.0598609
   19   0.2329752  -0.0240781  -0.0039052  -0.0446362   0.0016941   0.0004609
   20  -0.0240781   0.0481831   0.0047377  -0.0211428   0.0058125   0.0002844
   21  -0.0039052   0.0047377   0.0122605  -0.0024733   0.0001612   0.0045729
   22  -0.0446362  -0.0211428  -0.0024733   0.6803852  -0.0344896  -0.0064451
   23   0.0016941   0.0058125   0.0001612  -0.0344896   0.7284304   0.0780018
   24   0.0004609   0.0002844   0.0045729  -0.0064451   0.0780018   0.1284151
   25   0.0004477  -0.0012115  -0.0001332  -0.1014874   0.1080745   0.0139727
   26   0.0008587   0.0010656   0.0004658   0.1079139  -0.2956800  -0.0339576
   27   0.0001049   0.0004776  -0.0026651   0.0138095  -0.0338553  -0.0376725
   28   0.0043782  -0.0000320  -0.0000090  -0.3233088   0.0708497   0.0100647
   29  -0.0034526  -0.0023487  -0.0008762   0.0066905  -0.1156502  -0.0076915
   30  -0.0004361  -0.0008874   0.0045406   0.0018835  -0.0079989  -0.0584595
   31  -0.0015132  -0.0006538  -0.0000718  -0.0263509  -0.0372166  -0.0046782
   32  -0.0007869  -0.0001423  -0.0000244  -0.0127574  -0.0113052  -0.0019728
   33  -0.0000904  -0.0000261   0.0000676  -0.0014598  -0.0018635   0.0040857
   34   0.0007532  -0.0000925  -0.0000128   0.0017323   0.0002150  -0.0000155
   35   0.0000332   0.0002018   0.0000334   0.0012910  -0.0045734  -0.0013039
   36  -0.0000112   0.0000478  -0.0001630   0.0001127  -0.0013071   0.0056110
   37  -0.0006251   0.0000935   0.0000116  -0.0002894   0.0001495   0.0010088
   38   0.0000017  -0.0000179   0.0000359  -0.0000405   0.0001175  -0.0002470
   39   0.0002448  -0.0000409  -0.0000147  -0.0000180  -0.0001480  -0.0002914
   40   0.0000770  -0.0000144   0.0000039  -0.0000339  -0.0000126   0.0000204
   41  -0.0000201  -0.0000112  -0.0000006   0.0000972  -0.0002560  -0.0001143
   42   0.0001098  -0.0000220   0.0000029   0.0000322   0.0000629  -0.0000609
   43   0.0002035  -0.0000414  -0.0000248  -0.0000493  -0.0000077   0.0000705
   44  -0.0000533   0.0000174  -0.0000217  -0.0000912   0.0002730   0.0002510
   45   0.0003681  -0.0000606  -0.0000066   0.0001408  -0.0000973   0.0002056
   46  -0.0002500   0.0000394   0.0000118  -0.0000462   0.0000655   0.0000662
   47   0.0000790  -0.0000106  -0.0000016   0.0000408   0.0000009  -0.0000232
   48  -0.0003430   0.0000567   0.0000105  -0.0000814   0.0000870   0.0000249
   49   0.0003329  -0.0000543  -0.0000093   0.0001558  -0.0000469  -0.0000016
   50  -0.0000588  -0.0000032  -0.0000028  -0.0000269  -0.0000803   0.0000216
   51  -0.0000068  -0.0000043   0.0000067  -0.0000383  -0.0000310   0.0000365
   52  -0.0004213   0.0000678   0.0000123  -0.0001273   0.0002279   0.0000201
   53   0.0000443  -0.0000069  -0.0000001   0.0000193  -0.0000232  -0.0000122
   54   0.0000036   0.0000000  -0.0000056   0.0000039  -0.0000062   0.0000270
   55   0.0002068  -0.0000400   0.0000110   0.0000249   0.0000352  -0.0000994
   56   0.0000389  -0.0000061   0.0000174  -0.0000480   0.0002571  -0.0002971
   57  -0.0003668   0.0000633   0.0000238  -0.0001164   0.0001793   0.0001232
   58  -0.0002557   0.0000420   0.0000019  -0.0000480   0.0000810  -0.0000391
   59  -0.0000346   0.0000086   0.0000010   0.0000191   0.0000268   0.0000195
   60   0.0003439  -0.0000586  -0.0000079   0.0000832  -0.0000966  -0.0000037
   61  -0.0006096   0.0000902   0.0000169  -0.0003428   0.0003130  -0.0008964
   62   0.0000891  -0.0000278  -0.0000176  -0.0001487   0.0000052   0.0003044
   63  -0.0002372   0.0000421  -0.0000096  -0.0000065   0.0002332  -0.0001677
   64   0.0000777  -0.0000132  -0.0000076  -0.0000731  -0.0000066  -0.0000314
   65   0.0000159  -0.0000145  -0.0000084   0.0000885  -0.0002385   0.0000804
   66  -0.0001078   0.0000147   0.0000065   0.0000278  -0.0001406  -0.0000481
           25          26          27          28          29          30
    1  -0.0050576  -0.0002463  -0.0000215  -0.1517225   0.1074116   0.0146995
    2  -0.0007011   0.0013704  -0.0004817   0.0497548  -0.2486078  -0.0241999
    3  -0.0000551  -0.0004777   0.0050517   0.0069102  -0.0240260  -0.0628189
    4  -0.0008951  -0.0006614  -0.0000734   0.0645194  -0.0428270  -0.0056875
    5  -0.0008071   0.0002149   0.0001948   0.0158318  -0.0617736  -0.0089454
    6  -0.0001055   0.0001819  -0.0011844   0.0018393  -0.0087110   0.0060910
    7   0.0000852  -0.0000069  -0.0000007  -0.0016732  -0.0016534  -0.0002129
    8   0.0000371   0.0000890   0.0000215  -0.0051618   0.0023136  -0.0002361
    9   0.0000046   0.0000147  -0.0000255  -0.0006366  -0.0001847   0.0036264
   10  -0.0018626  -0.0029271  -0.0003303  -0.0481274   0.0340202   0.0044429
   11  -0.0020788  -0.0010838  -0.0008036   0.0349949  -0.0248371  -0.0031838
   12  -0.0002232  -0.0007978   0.0051352   0.0044936  -0.0031513  -0.0009020
   13   0.0000011   0.0000032   0.0000024   0.0000449   0.0000997   0.0000112
   14  -0.0013727  -0.0007786  -0.0001267  -0.0002121   0.0005375   0.0002075
   15  -0.0001752  -0.0001333   0.0002451  -0.0000041   0.0001689  -0.0008733
   16   0.0093265   0.0107341   0.0013390  -0.0427595  -0.0181989  -0.0021416
   17  -0.0185810  -0.0176191  -0.0025701  -0.0776181   0.0431421   0.0052638
   18  -0.0024002  -0.0026790   0.0025928  -0.0097034   0.0049859   0.0051209
   19   0.0004477   0.0008587   0.0001049   0.0043782  -0.0034526  -0.0004361
   20  -0.0012115   0.0010656   0.0004776  -0.0000320  -0.0023487  -0.0008874
   21  -0.0001332   0.0004658  -0.0026651  -0.0000090  -0.0008762   0.0045406
   22  -0.1014874   0.1079139   0.0138095  -0.3233088   0.0066905   0.0018835
   23   0.1080745  -0.2956800  -0.0338553   0.0708497  -0.1156502  -0.0079989
   24   0.0139727  -0.0339576  -0.0376725   0.0100647  -0.0076915  -0.0584595
   25   0.1074642  -0.1128098  -0.0145794  -0.0084667   0.0277913   0.0034877
   26  -0.1128098   0.3105110   0.0372496  -0.0014639   0.0007230  -0.0002821
   27  -0.0145794   0.0372496   0.0279479  -0.0001058  -0.0005274   0.0027529
   28  -0.0084667  -0.0014639  -0.0001058   0.6053384  -0.0622806  -0.0105581
   29   0.0277913   0.0007230  -0.0005274  -0.0622806   0.5216240   0.0520218
   30   0.0034877  -0.0002821   0.0027529  -0.0105581   0.0520218   0.1211439
   31   0.0007589  -0.0012879  -0.0001558  -0.0776911  -0.0539789  -0.0058016
   32   0.0004831   0.0009832   0.0004643  -0.0535742  -0.1144779  -0.0115225
   33   0.0000697   0.0004287  -0.0024801  -0.0058507  -0.0115408  -0.0234560
   34   0.0001148  -0.0001594  -0.0000049  -0.0172285   0.0141456   0.0012123
   35   0.0011562   0.0001754  -0.0000200   0.0292387   0.0003496  -0.0002507
   36   0.0001346  -0.0000083   0.0002229   0.0036934  -0.0003557   0.0037805
   37  -0.0001515   0.0000057   0.0001019  -0.0010706  -0.0034184  -0.0012253
   38   0.0000248   0.0000202   0.0000545  -0.0004556  -0.0006502  -0.0010047
   39   0.0000800  -0.0000231   0.0000476   0.0018843  -0.0009635  -0.0006668
   40   0.0000105   0.0000059  -0.0000000   0.0002018   0.0003923   0.0000253
   41   0.0000524   0.0000023   0.0000132   0.0008216   0.0003938   0.0002563
   42  -0.0000056  -0.0000014   0.0000006  -0.0002797   0.0003380   0.0000991
   43  -0.0000189   0.0000188  -0.0000295  -0.0005189  -0.0000531   0.0001879
   44  -0.0001049  -0.0000213  -0.0000029  -0.0009382  -0.0001105  -0.0003145
   45   0.0000195   0.0000166   0.0000454  -0.0001980   0.0000770  -0.0001079
   46  -0.0000357  -0.0000024  -0.0000014  -0.0002819  -0.0004862  -0.0000092
   47   0.0000059   0.0000016   0.0000002  -0.0000118   0.0001225   0.0000942
   48  -0.0000418  -0.0000037  -0.0000157  -0.0002179  -0.0005092  -0.0000647
   49   0.0000250  -0.0000015  -0.0000027   0.0002751   0.0000667   0.0000299
   50   0.0000398   0.0000016   0.0000097   0.0002609   0.0002405  -0.0000785
   51   0.0000068   0.0000043  -0.0000588   0.0001310   0.0000285   0.0003891
   52  -0.0000753  -0.0000187  -0.0000008  -0.0005161  -0.0005491  -0.0000735
   53   0.0000078   0.0000014   0.0000001   0.0000588   0.0000294   0.0000057
   54   0.0000009   0.0000003  -0.0000020   0.0000069   0.0000050   0.0000056
   55  -0.0000197   0.0000191   0.0000413  -0.0006901  -0.0000807  -0.0002833
   56  -0.0000897  -0.0000100  -0.0000137  -0.0009292  -0.0002227   0.0003830
   57  -0.0000572  -0.0000300   0.0000413  -0.0002716  -0.0001565  -0.0000486
   58  -0.0000359  -0.0000035   0.0000021  -0.0002667  -0.0004916  -0.0001263
   59  -0.0000076  -0.0000008   0.0000053  -0.0000880  -0.0000317  -0.0000923
   60   0.0000417   0.0000083  -0.0000142   0.0002035   0.0005510   0.0000688
   61  -0.0001350   0.0000247  -0.0001008  -0.0006885  -0.0035285   0.0004840
   62   0.0000394   0.0000289  -0.0000709   0.0002456  -0.0013728   0.0008854
   63  -0.0000676   0.0000202   0.0000395  -0.0019303   0.0005953  -0.0002195
   64   0.0000072   0.0000048   0.0000061   0.0002406   0.0003809   0.0000907
   65   0.0000521   0.0000049  -0.0000186   0.0007014   0.0006036  -0.0001206
   66   0.0000258   0.0000036  -0.0000046   0.0005408  -0.0000782  -0.0000091
           31          32          33          34          35          36
    1   0.0026177  -0.0231974  -0.0029349  -0.2153874   0.0145486   0.0009614
    2  -0.0017145  -0.0350010  -0.0050037   0.0153043  -0.0781667   0.0010352
    3  -0.0002397  -0.0049853   0.0033582   0.0015357   0.0011095  -0.0781267
    4  -0.0016267   0.0049762   0.0006765  -0.0247122  -0.0238221  -0.0029337
    5   0.0011729   0.0003642  -0.0004055  -0.0091201   0.0070149   0.0003310
    6   0.0001953  -0.0004547   0.0035848  -0.0009816   0.0002763   0.0032694
    7   0.0003399  -0.0003370  -0.0000443  -0.0021902  -0.0038634  -0.0005377
    8  -0.0000525  -0.0019703  -0.0002515   0.0026001  -0.0024903   0.0000822
    9  -0.0000030  -0.0002635   0.0000816   0.0002220  -0.0000764  -0.0022456
   10   0.0014099  -0.0004608  -0.0001002   0.0009333  -0.0015838  -0.0001381
   11  -0.0012636   0.0001581   0.0001527  -0.0018752  -0.0031637  -0.0011262
   12  -0.0001712   0.0001192  -0.0007498  -0.0002417  -0.0010762   0.0057967
   13  -0.0006185  -0.0010378  -0.0001327   0.0001006  -0.0013479  -0.0001558
   14  -0.0010861  -0.0013112  -0.0001420   0.0004851  -0.0003190  -0.0000589
   15  -0.0001381  -0.0001316  -0.0002289   0.0000509  -0.0000670   0.0002004
   16  -0.0012990   0.0011794   0.0001592  -0.0009436  -0.0002357  -0.0000241
   17   0.0048095   0.0021229  -0.0003571   0.0000693  -0.0012460   0.0000179
   18   0.0006265  -0.0002979   0.0043512   0.0000099  -0.0000276  -0.0011668
   19  -0.0015132  -0.0007869  -0.0000904   0.0007532   0.0000332  -0.0000112
   20  -0.0006538  -0.0001423  -0.0000261  -0.0000925   0.0002018   0.0000478
   21  -0.0000718  -0.0000244   0.0000676  -0.0000128   0.0000334  -0.0001630
   22  -0.0263509  -0.0127574  -0.0014598   0.0017323   0.0012910   0.0001127
   23  -0.0372166  -0.0113052  -0.0018635   0.0002150  -0.0045734  -0.0013071
   24  -0.0046782  -0.0019728   0.0040857  -0.0000155  -0.0013039   0.0056110
   25   0.0007589   0.0004831   0.0000697   0.0001148   0.0011562   0.0001346
   26  -0.0012879   0.0009832   0.0004287  -0.0001594   0.0001754  -0.0000083
   27  -0.0001558   0.0004643  -0.0024801  -0.0000049  -0.0000200   0.0002229
   28  -0.0776911  -0.0535742  -0.0058507  -0.0172285   0.0292387   0.0036934
   29  -0.0539789  -0.1144779  -0.0115408   0.0141456   0.0003496  -0.0003557
   30  -0.0058016  -0.0115225  -0.0234560   0.0012123  -0.0002507   0.0037805
   31   0.1039381   0.0863010   0.0097607  -0.0019033   0.0033085   0.0003397
   32   0.0863010   0.1640718   0.0192532  -0.0026850  -0.0019505   0.0001536
   33   0.0097607   0.0192532   0.0136387  -0.0003645   0.0000396  -0.0021808
   34  -0.0019033  -0.0026850  -0.0003645   0.6332892  -0.0437120  -0.0072039
   35   0.0033085  -0.0019505   0.0000396  -0.0437120   0.1965779  -0.0785761
   36   0.0003397   0.0001536  -0.0021808  -0.0072039  -0.0785761   0.6349879
   37   0.0007562   0.0009421  -0.0006192  -0.1647561   0.0182047  -0.0485600
   38   0.0010914  -0.0004782   0.0005304   0.0284652  -0.0702506   0.0392926
   39   0.0004134  -0.0004433   0.0000634  -0.1128376   0.0458413  -0.2681486
   40  -0.0000824  -0.0001175  -0.0000417   0.0106131   0.0017629  -0.0144905
   41  -0.0002060  -0.0001574  -0.0000676  -0.0028458   0.0028936   0.0047222
   42  -0.0000382  -0.0000144   0.0000334   0.0135919   0.0021794  -0.0169226
   43   0.0002916  -0.0001671   0.0003584  -0.0279108   0.0168501  -0.0816706
   44  -0.0001231  -0.0000169   0.0000581   0.0075954   0.0055030   0.0036023
   45   0.0002701   0.0000211  -0.0002066  -0.0259135  -0.0017357   0.0318993
   46   0.0000533   0.0001817  -0.0000163  -0.0028879  -0.0001122   0.0047556
   47   0.0000049  -0.0000808  -0.0000241   0.0006897   0.0045263  -0.0003611
   48  -0.0000229   0.0001860   0.0000246   0.0000451   0.0000715   0.0040670
   49  -0.0000094   0.0000385  -0.0000016   0.0017615  -0.0005869   0.0005933
   50  -0.0002184   0.0000243  -0.0000325  -0.0005764  -0.0051662   0.0110143
   51  -0.0001412   0.0000742   0.0003113   0.0005042   0.0108142  -0.0689803
   52  -0.0000548   0.0002162   0.0000264  -0.0016915   0.0000883  -0.0000122
   53   0.0000206  -0.0000185  -0.0000002   0.0000942  -0.0007513  -0.0002236
   54   0.0000013  -0.0000041  -0.0000082  -0.0000003  -0.0002007   0.0004517
   55   0.0005434  -0.0003131  -0.0004185  -0.0296226  -0.0101333   0.0817880
   56   0.0000125   0.0000293  -0.0000296  -0.0010475   0.0089003  -0.0115901
   57  -0.0001943  -0.0000614  -0.0002364   0.0261528  -0.0064333   0.0304558
   58   0.0000527   0.0001947   0.0000672  -0.0028273   0.0014658  -0.0046585
   59  -0.0000043  -0.0000079   0.0000159   0.0006733   0.0043825   0.0004882
   60   0.0000181  -0.0002302  -0.0000335   0.0000733   0.0000585   0.0041260
   61   0.0005040   0.0010202   0.0008740  -0.1681131   0.0006595   0.0534027
   62   0.0013182  -0.0007002  -0.0007155  -0.0096495  -0.0653539   0.0305671
   63   0.0000939   0.0002046  -0.0000143   0.1176960   0.0246524  -0.2702528
   64  -0.0001163  -0.0000988   0.0000824   0.0108842  -0.0032061   0.0146117
   65  -0.0002346  -0.0001351  -0.0000186   0.0014245   0.0029064   0.0022526
   66  -0.0000631  -0.0000701  -0.0000058  -0.0135086   0.0046913  -0.0166814
           37          38          39          40          41          42
    1  -0.0239947   0.0043362  -0.0058040   0.0011469  -0.0008355   0.0013378
    2   0.0071881   0.0031807   0.0003486  -0.0004051  -0.0037236  -0.0009095
    3  -0.0268209   0.0025481   0.0049854  -0.0003202  -0.0007541   0.0008149
    4   0.0000625  -0.0005308   0.0020314  -0.0000454  -0.0005981  -0.0006240
    5   0.0033037  -0.0019309   0.0002096  -0.0002839   0.0007419   0.0000330
    6  -0.0005000   0.0009184  -0.0002117  -0.0001622  -0.0000626  -0.0000183
    7  -0.0000728  -0.0016761  -0.0001848  -0.0000371   0.0002364   0.0000873
    8  -0.0011731  -0.0002755   0.0002020   0.0000804  -0.0002493  -0.0001107
    9  -0.0011111  -0.0005752  -0.0000431   0.0000118   0.0000560   0.0001053
   10  -0.0001426   0.0003037  -0.0000616  -0.0001184  -0.0000478  -0.0000784
   11   0.0002520  -0.0000388  -0.0000002  -0.0000816  -0.0000857  -0.0001892
   12   0.0010940   0.0001899  -0.0002171   0.0000293   0.0000623  -0.0000731
   13  -0.0002621  -0.0001169   0.0001870   0.0000224  -0.0000814   0.0000211
   14  -0.0002332   0.0000690   0.0001483   0.0000348  -0.0000907   0.0000410
   15   0.0000582  -0.0000943   0.0000219   0.0000112  -0.0000063   0.0000040
   16   0.0004632  -0.0000678   0.0000253  -0.0000774   0.0000138  -0.0001006
   17  -0.0001409   0.0001934   0.0000860   0.0000121  -0.0000417   0.0000254
   18  -0.0002511  -0.0000415   0.0000705  -0.0000205   0.0000052  -0.0000159
   19  -0.0006251   0.0000017   0.0002448   0.0000770  -0.0000201   0.0001098
   20   0.0000935  -0.0000179  -0.0000409  -0.0000144  -0.0000112  -0.0000220
   21   0.0000116   0.0000359  -0.0000147   0.0000039  -0.0000006   0.0000029
   22  -0.0002894  -0.0000405  -0.0000180  -0.0000339   0.0000972   0.0000322
   23   0.0001495   0.0001175  -0.0001480  -0.0000126  -0.0002560   0.0000629
   24   0.0010088  -0.0002470  -0.0002914   0.0000204  -0.0001143  -0.0000609
   25  -0.0001515   0.0000248   0.0000800   0.0000105   0.0000524  -0.0000056
   26   0.0000057   0.0000202  -0.0000231   0.0000059   0.0000023  -0.0000014
   27   0.0001019   0.0000545   0.0000476  -0.0000000   0.0000132   0.0000006
   28  -0.0010706  -0.0004556   0.0018843   0.0002018   0.0008216  -0.0002797
   29  -0.0034184  -0.0006502  -0.0009635   0.0003923   0.0003938   0.0003380
   30  -0.0012253  -0.0010047  -0.0006668   0.0000253   0.0002563   0.0000991
   31   0.0007562   0.0010914   0.0004134  -0.0000824  -0.0002060  -0.0000382
   32   0.0009421  -0.0004782  -0.0004433  -0.0001175  -0.0001574  -0.0000144
   33  -0.0006192   0.0005304   0.0000634  -0.0000417  -0.0000676   0.0000334
   34  -0.1647561   0.0284652  -0.1128376   0.0106131  -0.0028458   0.0135919
   35   0.0182047  -0.0702506   0.0458413   0.0017629   0.0028936   0.0021794
   36  -0.0485600   0.0392926  -0.2681486  -0.0144905   0.0047222  -0.0169226
   37   0.6692032  -0.0429380  -0.0435034  -0.1251927  -0.0124961   0.1247544
   38  -0.0429380   0.1472286  -0.0942194  -0.0120129  -0.0384996   0.0279417
   39  -0.0435034  -0.0942194   0.7117949   0.1222702   0.0281666  -0.2697498
   40  -0.1251927  -0.0120129   0.1222702   0.1319061   0.0117550  -0.1301125
   41  -0.0124961  -0.0384996   0.0281666   0.0117550   0.0284604  -0.0317725
   42   0.1247544   0.0279417  -0.2697498  -0.1301125  -0.0317725   0.2842066
   43  -0.3201511   0.0156696   0.0480185  -0.0127687   0.0019605  -0.0030941
   44   0.0268257  -0.0631936   0.0036953  -0.0031317   0.0030939   0.0003933
   45  -0.0173842   0.0098726  -0.1101680   0.0273215  -0.0024469   0.0021416
   46  -0.0201471   0.0086151  -0.0376805   0.0006890  -0.0000887  -0.0013668
   47   0.0047388   0.0029644   0.0070953  -0.0004275  -0.0025008  -0.0004845
   48  -0.0147168   0.0050089  -0.0170650   0.0005227  -0.0006398   0.0010623
   49  -0.0264043  -0.0007095   0.0226090  -0.0038282   0.0009243  -0.0004558
   50  -0.0093525   0.0092744  -0.0063675   0.0010756   0.0051104   0.0007797
   51   0.0741239  -0.0112892   0.0322339  -0.0013590   0.0008616   0.0009346
   52   0.0030865  -0.0006510   0.0043731  -0.0012046   0.0001885  -0.0003883
   53   0.0001159   0.0037670   0.0008885  -0.0000199   0.0001990   0.0000126
   54  -0.0000941   0.0012979  -0.0036556   0.0009188  -0.0001160   0.0003590
   55  -0.0515804   0.0098001  -0.0303901  -0.0008915   0.0001568  -0.0008306
   56   0.0093796  -0.0052591   0.0050155   0.0001385  -0.0007987  -0.0000946
   57  -0.0288015   0.0048350  -0.0159459  -0.0007374  -0.0001097   0.0002533
   58   0.0006082  -0.0004608   0.0019580   0.0001619  -0.0000641   0.0001082
   59  -0.0003012  -0.0008480   0.0000305  -0.0000425  -0.0003060  -0.0000684
   60   0.0010064   0.0001033  -0.0021421  -0.0000209  -0.0000523   0.0000122
   61   0.0619255  -0.0087595   0.0229820  -0.0011407   0.0012401  -0.0034048
   62  -0.0011982   0.0087910   0.0093741   0.0012047   0.0055939   0.0017641
   63  -0.0222406   0.0137201  -0.0583449  -0.0031462   0.0017607  -0.0024599
   64  -0.0012644   0.0001134   0.0034054   0.0005925  -0.0001628   0.0007370
   65   0.0000523   0.0058401   0.0011069   0.0000874   0.0002314   0.0000961
   66   0.0036651   0.0011200  -0.0025460  -0.0007241   0.0002386  -0.0007293
           43          44          45          46          47          48
    1   0.0010425   0.0011248  -0.0028730   0.0001644  -0.0001242   0.0005613
    2   0.0009981   0.0061346   0.0016991   0.0001589   0.0000754   0.0000332
    3  -0.0024889   0.0017415  -0.0026150  -0.0011401   0.0001850  -0.0004876
    4  -0.0004559   0.0010027   0.0002417  -0.0001292   0.0001019  -0.0000747
    5   0.0001682  -0.0004332  -0.0000033   0.0004840  -0.0001135   0.0004868
    6   0.0004468   0.0002316  -0.0000899   0.0000746  -0.0001085   0.0000911
    7   0.0005841  -0.0001114   0.0001527   0.0000252  -0.0000009  -0.0000420
    8   0.0001881   0.0000132  -0.0001277  -0.0001840   0.0000139  -0.0001942
    9   0.0004717  -0.0001031  -0.0002880  -0.0000679   0.0000290  -0.0000474
   10  -0.0001245   0.0000408  -0.0001402   0.0000567  -0.0000417   0.0000853
   11  -0.0001940   0.0002243  -0.0002630   0.0001741  -0.0000388   0.0002612
   12   0.0000036  -0.0003206   0.0001025   0.0000893   0.0000288  -0.0000062
   13   0.0001560   0.0000832   0.0003283  -0.0001381   0.0000537  -0.0002092
   14   0.0001025  -0.0000133   0.0002576  -0.0001346   0.0000507  -0.0001891
   15  -0.0000419   0.0000208   0.0000571  -0.0000074   0.0000016  -0.0000114
   16  -0.0001943   0.0001055  -0.0004537   0.0002196  -0.0000793   0.0003221
   17   0.0001209   0.0000276   0.0001528  -0.0000853  -0.0000026  -0.0001353
   18   0.0000562   0.0000743  -0.0000598  -0.0000359  -0.0000108   0.0000088
   19   0.0002035  -0.0000533   0.0003681  -0.0002500   0.0000790  -0.0003430
   20  -0.0000414   0.0000174  -0.0000606   0.0000394  -0.0000106   0.0000567
   21  -0.0000248  -0.0000217  -0.0000066   0.0000118  -0.0000016   0.0000105
   22  -0.0000493  -0.0000912   0.0001408  -0.0000462   0.0000408  -0.0000814
   23  -0.0000077   0.0002730  -0.0000973   0.0000655   0.0000009   0.0000870
   24   0.0000705   0.0002510   0.0002056   0.0000662  -0.0000232   0.0000249
   25  -0.0000189  -0.0001049   0.0000195  -0.0000357   0.0000059  -0.0000418
   26   0.0000188  -0.0000213   0.0000166  -0.0000024   0.0000016  -0.0000037
   27  -0.0000295  -0.0000029   0.0000454  -0.0000014   0.0000002  -0.0000157
   28  -0.0005189  -0.0009382  -0.0001980  -0.0002819  -0.0000118  -0.0002179
   29  -0.0000531  -0.0001105   0.0000770  -0.0004862   0.0001225  -0.0005092
   30   0.0001879  -0.0003145  -0.0001079  -0.0000092   0.0000942  -0.0000647
   31   0.0002916  -0.0001231   0.0002701   0.0000533   0.0000049  -0.0000229
   32  -0.0001671  -0.0000169   0.0000211   0.0001817  -0.0000808   0.0001860
   33   0.0003584   0.0000581  -0.0002066  -0.0000163  -0.0000241   0.0000246
   34  -0.0279108   0.0075954  -0.0259135  -0.0028879   0.0006897   0.0000451
   35   0.0168501   0.0055030  -0.0017357  -0.0001122   0.0045263   0.0000715
   36  -0.0816706   0.0036023   0.0318993   0.0047556  -0.0003611   0.0040670
   37  -0.3201511   0.0268257  -0.0173842  -0.0201471   0.0047388  -0.0147168
   38   0.0156696  -0.0631936   0.0098726   0.0086151   0.0029644   0.0050089
   39   0.0480185   0.0036953  -0.1101680  -0.0376805   0.0070953  -0.0170650
   40  -0.0127687  -0.0031317   0.0273215   0.0006890  -0.0004275   0.0005227
   41   0.0019605   0.0030939  -0.0024469  -0.0000887  -0.0025008  -0.0006398
   42  -0.0030941   0.0003933   0.0021416  -0.0013668  -0.0004845   0.0010623
   43   0.6045486  -0.0359666  -0.0523828  -0.0652615   0.0115094  -0.0459330
   44  -0.0359666   0.1299439  -0.0627026   0.0121193  -0.0269556   0.0223565
   45  -0.0523828  -0.0627026   0.5148605  -0.0499220   0.0226632  -0.1279273
   46  -0.0652615   0.0121193  -0.0499220   0.0861420  -0.0193602   0.0751063
   47   0.0115094  -0.0269556   0.0226632  -0.0193602   0.0184694  -0.0362535
   48  -0.0459330   0.0223565  -0.1279273   0.0751063  -0.0362535   0.1833753
   49  -0.1506865  -0.0116210   0.1195400   0.0013794   0.0034929  -0.0197625
   50  -0.0011415  -0.0616745   0.0193950  -0.0004057   0.0018630   0.0084170
   51   0.0566519   0.0251213  -0.2369877   0.0032355   0.0062910  -0.0362071
   52  -0.0380571   0.0037276   0.0006916   0.0010621  -0.0003507   0.0010140
   53  -0.0000028   0.0031946   0.0003669  -0.0014211  -0.0009925   0.0003983
   54   0.0227108  -0.0017203   0.0007674   0.0076244  -0.0001255  -0.0040879
   55   0.0647941  -0.0006530  -0.0290586  -0.0018333  -0.0003112   0.0050734
   56  -0.0105674   0.0045083   0.0131710   0.0003730   0.0038317  -0.0000539
   57   0.0297441   0.0076374  -0.0563315   0.0010322   0.0003734   0.0011519
   58  -0.0017223   0.0006660  -0.0009115   0.0003878   0.0000210  -0.0002923
   59   0.0013571   0.0036254   0.0005358  -0.0000876   0.0000403   0.0003520
   60  -0.0049573   0.0009127   0.0012141   0.0003277   0.0002833  -0.0017988
   61  -0.0527835  -0.0003947   0.0294529   0.0006671   0.0000188  -0.0010002
   62  -0.0007097  -0.0033964  -0.0005367   0.0001833  -0.0009481   0.0003227
   63   0.0310906  -0.0006589  -0.0167196  -0.0019559   0.0003946  -0.0021110
   64  -0.0009158  -0.0001011   0.0007103   0.0001642  -0.0000493   0.0000077
   65  -0.0000925  -0.0007433  -0.0002554  -0.0000262  -0.0003166  -0.0000591
   66   0.0008123  -0.0002527   0.0002158  -0.0001204  -0.0000468   0.0000138
           49          50          51          52          53          54
    1  -0.0008209  -0.0000238   0.0000375   0.0013811  -0.0001638  -0.0000161
    2  -0.0000558  -0.0011385   0.0001149  -0.0001055  -0.0002942  -0.0000756
    3   0.0000082   0.0001250  -0.0017118  -0.0000130  -0.0000790   0.0001130
    4   0.0002321  -0.0002819  -0.0001167  -0.0003666   0.0000199   0.0000002
    5   0.0000050   0.0002859   0.0000431   0.0004866  -0.0000586  -0.0000011
    6  -0.0000275  -0.0000113   0.0003982   0.0000609  -0.0000085  -0.0000018
    7  -0.0000163   0.0002541   0.0001631  -0.0000963  -0.0000069  -0.0000020
    8  -0.0000744  -0.0000166   0.0000431  -0.0001819   0.0000194  -0.0000015
    9  -0.0000065  -0.0000605   0.0003836  -0.0000219   0.0000049  -0.0000089
   10  -0.0000614   0.0000312   0.0000316   0.0001166  -0.0000168  -0.0000040
   11  -0.0003029   0.0000316  -0.0000233   0.0002416  -0.0000306  -0.0000080
   12  -0.0000512  -0.0000176   0.0000560   0.0000411  -0.0000123   0.0000414
   13   0.0002071  -0.0000801  -0.0000065  -0.0003230   0.0000250   0.0000007
   14   0.0002050  -0.0000592  -0.0000083  -0.0002633   0.0000273   0.0000024
   15   0.0000278   0.0000050  -0.0000518  -0.0000323   0.0000035  -0.0000055
   16  -0.0003405   0.0000473   0.0000073   0.0004434  -0.0000438  -0.0000034
   17   0.0001117  -0.0000099   0.0000289  -0.0001565   0.0000063   0.0000032
   18   0.0000191  -0.0000101  -0.0000018  -0.0000251   0.0000127  -0.0000385
   19   0.0003329  -0.0000588  -0.0000068  -0.0004213   0.0000443   0.0000036
   20  -0.0000543  -0.0000032  -0.0000043   0.0000678  -0.0000069   0.0000000
   21  -0.0000093  -0.0000028   0.0000067   0.0000123  -0.0000001  -0.0000056
   22   0.0001558  -0.0000269  -0.0000383  -0.0001273   0.0000193   0.0000039
   23  -0.0000469  -0.0000803  -0.0000310   0.0002279  -0.0000232  -0.0000062
   24  -0.0000016   0.0000216   0.0000365   0.0000201  -0.0000122   0.0000270
   25   0.0000250   0.0000398   0.0000068  -0.0000753   0.0000078   0.0000009
   26  -0.0000015   0.0000016   0.0000043  -0.0000187   0.0000014   0.0000003
   27  -0.0000027   0.0000097  -0.0000588  -0.0000008   0.0000001  -0.0000020
   28   0.0002751   0.0002609   0.0001310  -0.0005161   0.0000588   0.0000069
   29   0.0000667   0.0002405   0.0000285  -0.0005491   0.0000294   0.0000050
   30   0.0000299  -0.0000785   0.0003891  -0.0000735   0.0000057   0.0000056
   31  -0.0000094  -0.0002184  -0.0001412  -0.0000548   0.0000206   0.0000013
   32   0.0000385   0.0000243   0.0000742   0.0002162  -0.0000185  -0.0000041
   33  -0.0000016  -0.0000325   0.0003113   0.0000264  -0.0000002  -0.0000082
   34   0.0017615  -0.0005764   0.0005042  -0.0016915   0.0000942  -0.0000003
   35  -0.0005869  -0.0051662   0.0108142   0.0000883  -0.0007513  -0.0002007
   36   0.0005933   0.0110143  -0.0689803  -0.0000122  -0.0002236   0.0004517
   37  -0.0264043  -0.0093525   0.0741239   0.0030865   0.0001159  -0.0000941
   38  -0.0007095   0.0092744  -0.0112892  -0.0006510   0.0037670   0.0012979
   39   0.0226090  -0.0063675   0.0322339   0.0043731   0.0008885  -0.0036556
   40  -0.0038282   0.0010756  -0.0013590  -0.0012046  -0.0000199   0.0009188
   41   0.0009243   0.0051104   0.0008616   0.0001885   0.0001990  -0.0001160
   42  -0.0004558   0.0007797   0.0009346  -0.0003883   0.0000126   0.0003590
   43  -0.1506865  -0.0011415   0.0566519  -0.0380571  -0.0000028   0.0227108
   44  -0.0116210  -0.0616745   0.0251213   0.0037276   0.0031946  -0.0017203
   45   0.1195400   0.0193950  -0.2369877   0.0006916   0.0003669   0.0007674
   46   0.0013794  -0.0004057   0.0032355   0.0010621  -0.0014211   0.0076244
   47   0.0034929   0.0018630   0.0062910  -0.0003507  -0.0009925  -0.0001255
   48  -0.0197625   0.0084170  -0.0362071   0.0010140   0.0003983  -0.0040879
   49   0.5196482  -0.0363939  -0.0072077  -0.1671213   0.0133046   0.0011078
   50  -0.0363939   0.1286699  -0.0789371   0.0132512  -0.0242715   0.0025280
   51  -0.0072077  -0.0789371   0.5842775   0.0010807   0.0026388  -0.0387196
   52  -0.1671213   0.0132512   0.0010807   0.2383927  -0.0209249  -0.0018923
   53   0.0133046  -0.0242715   0.0026388  -0.0209249   0.0141252  -0.0065885
   54   0.0011078   0.0025280  -0.0387196  -0.0018923  -0.0065885   0.0510135
   55  -0.1472964   0.0167675  -0.0521080  -0.0376243   0.0075174  -0.0220940
   56   0.0275036  -0.0668373   0.0342216   0.0038422   0.0024906   0.0024528
   57  -0.1149093   0.0400398  -0.2341498  -0.0001386   0.0003873   0.0010117
   58   0.0009974   0.0006329  -0.0024174   0.0012363   0.0010782  -0.0076132
   59  -0.0032868   0.0023488   0.0069164  -0.0000111  -0.0012203   0.0012600
   60   0.0204679   0.0048418  -0.0364850  -0.0009194   0.0006119  -0.0040181
   61  -0.0245773   0.0156027  -0.0741234   0.0031572   0.0000145   0.0002428
   62   0.0067322   0.0062586   0.0024656   0.0008107   0.0036220   0.0012395
   63  -0.0226226  -0.0023548   0.0334136  -0.0042028   0.0016574  -0.0036009
   64  -0.0038537   0.0005948   0.0015531  -0.0011963   0.0002796  -0.0009027
   65   0.0007507   0.0051462   0.0006254   0.0000638   0.0001853   0.0000584
   66   0.0006521   0.0006948   0.0009060   0.0004000  -0.0000642   0.0003624
           55          56          57          58          59          60
    1   0.0008736   0.0000545   0.0031070   0.0001610   0.0000841  -0.0005624
    2   0.0000558   0.0062678   0.0014077  -0.0002361   0.0000868   0.0001628
    3   0.0027045   0.0012458  -0.0026649   0.0011394   0.0000115  -0.0004910
    4  -0.0003145   0.0010215   0.0002217  -0.0001537   0.0000726   0.0001019
    5   0.0001767  -0.0002329  -0.0001347   0.0004911   0.0000219  -0.0004739
    6  -0.0003265  -0.0002729  -0.0001916   0.0000571   0.0000810  -0.0000191
    7   0.0003159   0.0000644  -0.0002540   0.0000263  -0.0000205   0.0000381
    8   0.0000971  -0.0000576   0.0000967  -0.0001818  -0.0000462   0.0001606
    9  -0.0004230   0.0001531  -0.0002180   0.0000173  -0.0000262   0.0000053
   10  -0.0001678   0.0000044   0.0001069   0.0000575  -0.0000103  -0.0000861
   11  -0.0001520   0.0001011   0.0003016   0.0001898   0.0000509  -0.0002463
   12  -0.0000349   0.0002619   0.0003003  -0.0000428  -0.0000150  -0.0000750
   13   0.0001466   0.0001889  -0.0002754  -0.0001408  -0.0000141   0.0002087
   14   0.0001035   0.0000716  -0.0002401  -0.0001341  -0.0000111   0.0001833
   15   0.0000615  -0.0000174  -0.0000095  -0.0000256  -0.0000019   0.0000336
   16  -0.0002101  -0.0000441   0.0004557   0.0002249   0.0000271  -0.0003256
   17   0.0000697   0.0000755  -0.0001499  -0.0000913  -0.0000462   0.0001237
   18  -0.0000191  -0.0000119  -0.0001205   0.0000050  -0.0000030   0.0000505
   19   0.0002068   0.0000389  -0.0003668  -0.0002557  -0.0000346   0.0003439
   20  -0.0000400  -0.0000061   0.0000633   0.0000420   0.0000086  -0.0000586
   21   0.0000110   0.0000174   0.0000238   0.0000019   0.0000010  -0.0000079
   22   0.0000249  -0.0000480  -0.0001164  -0.0000480   0.0000191   0.0000832
   23   0.0000352   0.0002571   0.0001793   0.0000810   0.0000268  -0.0000966
   24  -0.0000994  -0.0002971   0.0001232  -0.0000391   0.0000195  -0.0000037
   25  -0.0000197  -0.0000897  -0.0000572  -0.0000359  -0.0000076   0.0000417
   26   0.0000191  -0.0000100  -0.0000300  -0.0000035  -0.0000008   0.0000083
   27   0.0000413  -0.0000137   0.0000413   0.0000021   0.0000053  -0.0000142
   28  -0.0006901  -0.0009292  -0.0002716  -0.0002667  -0.0000880   0.0002035
   29  -0.0000807  -0.0002227  -0.0001565  -0.0004916  -0.0000317   0.0005510
   30  -0.0002833   0.0003830  -0.0000486  -0.0001263  -0.0000923   0.0000688
   31   0.0005434   0.0000125  -0.0001943   0.0000527  -0.0000043   0.0000181
   32  -0.0003131   0.0000293  -0.0000614   0.0001947  -0.0000079  -0.0002302
   33  -0.0004185  -0.0000296  -0.0002364   0.0000672   0.0000159  -0.0000335
   34  -0.0296226  -0.0010475   0.0261528  -0.0028273   0.0006733   0.0000733
   35  -0.0101333   0.0089003  -0.0064333   0.0014658   0.0043825   0.0000585
   36   0.0817880  -0.0115901   0.0304558  -0.0046585   0.0004882   0.0041260
   37  -0.0515804   0.0093796  -0.0288015   0.0006082  -0.0003012   0.0010064
   38   0.0098001  -0.0052591   0.0048350  -0.0004608  -0.0008480   0.0001033
   39  -0.0303901   0.0050155  -0.0159459   0.0019580   0.0000305  -0.0021421
   40  -0.0008915   0.0001385  -0.0007374   0.0001619  -0.0000425  -0.0000209
   41   0.0001568  -0.0007987  -0.0001097  -0.0000641  -0.0003060  -0.0000523
   42  -0.0008306  -0.0000946   0.0002533   0.0001082  -0.0000684   0.0000122
   43   0.0647941  -0.0105674   0.0297441  -0.0017223   0.0013571  -0.0049573
   44  -0.0006530   0.0045083   0.0076374   0.0006660   0.0036254   0.0009127
   45  -0.0290586   0.0131710  -0.0563315  -0.0009115   0.0005358   0.0012141
   46  -0.0018333   0.0003730   0.0010322   0.0003878  -0.0000876   0.0003277
   47  -0.0003112   0.0038317   0.0003734   0.0000210   0.0000403   0.0002833
   48   0.0050734  -0.0000539   0.0011519  -0.0002923   0.0003520  -0.0017988
   49  -0.1472964   0.0275036  -0.1149093   0.0009974  -0.0032868   0.0204679
   50   0.0167675  -0.0668373   0.0400398   0.0006329   0.0023488   0.0048418
   51  -0.0521080   0.0342216  -0.2341498  -0.0024174   0.0069164  -0.0364850
   52  -0.0376243   0.0038422  -0.0001386   0.0012363  -0.0000111  -0.0009194
   53   0.0075174   0.0024906   0.0003873   0.0010782  -0.0012203   0.0006119
   54  -0.0220940   0.0024528   0.0010117  -0.0076132   0.0012600  -0.0040181
   55   0.6021425  -0.0514273   0.0386842  -0.0670177  -0.0044397   0.0484887
   56  -0.0514273   0.1331191  -0.0693032  -0.0050509  -0.0242520   0.0127744
   57   0.0386842  -0.0693032   0.5126663   0.0525387   0.0124370  -0.1287557
   58  -0.0670177  -0.0050509   0.0525387   0.0889903   0.0064652  -0.0793204
   59  -0.0044397  -0.0242520   0.0124370   0.0064652   0.0141426  -0.0214184
   60   0.0484887   0.0127744  -0.1287557  -0.0793204  -0.0214184   0.1849250
   61  -0.3195349   0.0205683   0.0210744  -0.0211344  -0.0001650   0.0153889
   62   0.0319276  -0.0641975   0.0062991  -0.0040934   0.0045477   0.0023583
   63  -0.0440400   0.0122458  -0.1097205   0.0383705   0.0001924  -0.0176218
   64  -0.0122446   0.0060122  -0.0269937   0.0006983  -0.0001855  -0.0006003
   65   0.0008229   0.0022201   0.0025625  -0.0005197  -0.0025120  -0.0005574
   66   0.0032764  -0.0002567   0.0023725   0.0011816  -0.0007211   0.0010301
           61          62          63          64          65          66
    1  -0.0243395   0.0014770   0.0061837   0.0010422  -0.0002672  -0.0013632
    2  -0.0020532   0.0043184  -0.0006909  -0.0005833  -0.0037747  -0.0005951
    3   0.0271198  -0.0027706   0.0044634   0.0002621  -0.0008327   0.0006876
    4  -0.0002563   0.0002986  -0.0020548   0.0000354  -0.0006867   0.0003328
    5   0.0032640  -0.0014039  -0.0006645  -0.0002889   0.0005994   0.0002386
    6   0.0011985  -0.0011259  -0.0005725  -0.0000163   0.0001923   0.0000985
    7   0.0002720  -0.0013539  -0.0004489  -0.0000681   0.0001602   0.0000439
    8  -0.0011295  -0.0001533  -0.0003189   0.0000629  -0.0002357   0.0000079
    9   0.0007554   0.0003874   0.0000421   0.0000745  -0.0000253   0.0000016
   10  -0.0001522   0.0001858   0.0001343  -0.0000818  -0.0000640   0.0000228
   11   0.0004220   0.0000055   0.0000587  -0.0000980  -0.0001338   0.0001706
   12  -0.0010486  -0.0001658  -0.0002936  -0.0000270  -0.0000675  -0.0000570
   13  -0.0002646  -0.0000463  -0.0002266   0.0000185  -0.0000828  -0.0000455
   14  -0.0002241   0.0000787  -0.0001296   0.0000365  -0.0000759  -0.0000691
   15  -0.0001114   0.0000993   0.0000181  -0.0000042  -0.0000111  -0.0000107
   16   0.0004737   0.0000063  -0.0000302  -0.0000815  -0.0000160   0.0000972
   17  -0.0001653   0.0002115  -0.0000557   0.0000367  -0.0000230  -0.0000581
   18   0.0002114   0.0000652   0.0000668   0.0000296   0.0000072  -0.0000258
   19  -0.0006096   0.0000891  -0.0002372   0.0000777   0.0000159  -0.0001078
   20   0.0000902  -0.0000278   0.0000421  -0.0000132  -0.0000145   0.0000147
   21   0.0000169  -0.0000176  -0.0000096  -0.0000076  -0.0000084   0.0000065
   22  -0.0003428  -0.0001487  -0.0000065  -0.0000731   0.0000885   0.0000278
   23   0.0003130   0.0000052   0.0002332  -0.0000066  -0.0002385  -0.0001406
   24  -0.0008964   0.0003044  -0.0001677  -0.0000314   0.0000804  -0.0000481
   25  -0.0001350   0.0000394  -0.0000676   0.0000072   0.0000521   0.0000258
   26   0.0000247   0.0000289   0.0000202   0.0000048   0.0000049   0.0000036
   27  -0.0001008  -0.0000709   0.0000395   0.0000061  -0.0000186  -0.0000046
   28  -0.0006885   0.0002456  -0.0019303   0.0002406   0.0007014   0.0005408
   29  -0.0035285  -0.0013728   0.0005953   0.0003809   0.0006036  -0.0000782
   30   0.0004840   0.0008854  -0.0002195   0.0000907  -0.0001206  -0.0000091
   31   0.0005040   0.0013182   0.0000939  -0.0001163  -0.0002346  -0.0000631
   32   0.0010202  -0.0007002   0.0002046  -0.0000988  -0.0001351  -0.0000701
   33   0.0008740  -0.0007155  -0.0000143   0.0000824  -0.0000186  -0.0000058
   34  -0.1681131  -0.0096495   0.1176960   0.0108842   0.0014245  -0.0135086
   35   0.0006595  -0.0653539   0.0246524  -0.0032061   0.0029064   0.0046913
   36   0.0534027   0.0305671  -0.2702528   0.0146117   0.0022526  -0.0166814
   37   0.0619255  -0.0011982  -0.0222406  -0.0012644   0.0000523   0.0036651
   38  -0.0087595   0.0087910   0.0137201   0.0001134   0.0058401   0.0011200
   39   0.0229820   0.0093741  -0.0583449   0.0034054   0.0011069  -0.0025460
   40  -0.0011407   0.0012047  -0.0031462   0.0005925   0.0000874  -0.0007241
   41   0.0012401   0.0055939   0.0017607  -0.0001628   0.0002314   0.0002386
   42  -0.0034048   0.0017641  -0.0024599   0.0007370   0.0000961  -0.0007293
   43  -0.0527835  -0.0007097   0.0310906  -0.0009158  -0.0000925   0.0008123
   44  -0.0003947  -0.0033964  -0.0006589  -0.0001011  -0.0007433  -0.0002527
   45   0.0294529  -0.0005367  -0.0167196   0.0007103  -0.0002554   0.0002158
   46   0.0006671   0.0001833  -0.0019559   0.0001642  -0.0000262  -0.0001204
   47   0.0000188  -0.0009481   0.0003946  -0.0000493  -0.0003166  -0.0000468
   48  -0.0010002   0.0003227  -0.0021110   0.0000077  -0.0000591   0.0000138
   49  -0.0245773   0.0067322  -0.0226226  -0.0038537   0.0007507   0.0006521
   50   0.0156027   0.0062586  -0.0023548   0.0005948   0.0051462   0.0006948
   51  -0.0741234   0.0024656   0.0334136   0.0015531   0.0006254   0.0009060
   52   0.0031572   0.0008107  -0.0042028  -0.0011963   0.0000638   0.0004000
   53   0.0000145   0.0036220   0.0016574   0.0002796   0.0001853  -0.0000642
   54   0.0002428   0.0012395  -0.0036009  -0.0009027   0.0000584   0.0003624
   55  -0.3195349   0.0319276  -0.0440400  -0.0122446   0.0008229   0.0032764
   56   0.0205683  -0.0641975   0.0122458   0.0060122   0.0022201  -0.0002567
   57   0.0210744   0.0062991  -0.1097205  -0.0269937   0.0025625   0.0023725
   58  -0.0211344  -0.0040934   0.0383705   0.0006983  -0.0005197   0.0011816
   59  -0.0001650   0.0045477   0.0001924  -0.0001855  -0.0025120  -0.0007211
   60   0.0153889   0.0023583  -0.0176218  -0.0006003  -0.0005574   0.0010301
   61   0.6681736  -0.0553560   0.0265052  -0.1210983   0.0285371  -0.1190255
   62  -0.0553560   0.1505176  -0.1012356   0.0280387  -0.0464240   0.0505087
   63   0.0265052  -0.1012356   0.7108709  -0.1168667   0.0503293  -0.2668119
   64  -0.1210983   0.0280387  -0.1168667   0.1272329  -0.0307669   0.1238794
   65   0.0285371  -0.0464240   0.0503293  -0.0307669   0.0368897  -0.0553363
   66  -0.1190255   0.0505087  -0.2668119   0.1238794  -0.0553363   0.2812349
 **********************************************************************
 **                                                                  **
 **                       VIBRATIONAL ANALYSIS                       **
 **                       --------------------                       **
 **                                                                  **
 **        VIBRATIONAL FREQUENCIES (CM**-1) AND NORMAL MODES         **
 **     FORCE CONSTANTS (mDYN/ANGSTROM) AND REDUCED MASSES (AMU)     **
 **                  INFRARED INTENSITIES (KM/MOL)                   **
 **                                                                  **
 **********************************************************************


 Mode:                 1                      2                      3
 Frequency:        12.13                  32.03                  37.50
 Force Cnst:      0.0019                 0.0149                 0.0181
 Red. Mass:      21.5174                24.6844                21.8105
 IR Active:          YES                    YES                    YES
 IR Intens:        0.017                  0.022                  0.052
 Raman Active:       YES                    YES                    YES
               X      Y      Z        X      Y      Z        X      Y      Z
 C         -0.001 -0.015  0.031    0.000  0.055 -0.216   -0.001 -0.209 -0.055
 C         -0.005  0.005 -0.095    0.012  0.041 -0.178   -0.094 -0.138 -0.033
 Cl        -0.011  0.022 -0.243    0.028  0.072 -0.363   -0.231 -0.197 -0.052
 C         -0.004  0.009 -0.087    0.012 -0.001  0.018   -0.085 -0.018  0.005
 Cl        -0.012  0.035 -0.248    0.030 -0.026  0.115   -0.212  0.073  0.029
 C          0.002 -0.007  0.058   -0.002 -0.025  0.158    0.026  0.028  0.018
 Cl         0.003 -0.003  0.081   -0.003 -0.086  0.482    0.048  0.179  0.074
 C          0.006 -0.026  0.188   -0.015 -0.002  0.048    0.122 -0.040 -0.011
 H          0.010 -0.038  0.295   -0.026 -0.018  0.130    0.208 -0.003 -0.003
 C          0.005 -0.030  0.171   -0.013  0.039 -0.141    0.106 -0.157 -0.047
 Cl         0.015 -0.054  0.314   -0.031  0.066 -0.266    0.231 -0.241 -0.075
 C         -0.001 -0.017  0.018    0.001  0.056 -0.181   -0.006 -0.263 -0.061
 C          0.024  0.149  0.040   -0.093  0.051 -0.126   -0.008 -0.216 -0.049
 H          0.045  0.274  0.066   -0.170  0.070 -0.167   -0.019 -0.268 -0.061
 C          0.026  0.160  0.030   -0.098  0.016 -0.014    0.008 -0.038 -0.010
 Cl         0.059  0.394  0.062   -0.234  0.007  0.056    0.007  0.074  0.015
 C          0.000  0.001 -0.004   -0.004 -0.015  0.041    0.028  0.091  0.017
 Cl         0.002  0.017 -0.016   -0.008 -0.066  0.182    0.059  0.422  0.085
 C         -0.026 -0.166 -0.026    0.092 -0.006 -0.016    0.026 -0.020 -0.006
 Cl        -0.056 -0.371 -0.066    0.225 -0.051  0.051    0.047  0.108  0.020
 C         -0.026 -0.173 -0.015    0.093  0.030 -0.128    0.009 -0.195 -0.044
 H         -0.046 -0.297 -0.032    0.171  0.032 -0.171    0.011 -0.229 -0.054
 TransDip   0.000 -0.001  0.004   -0.000  0.001 -0.005    0.003 -0.006 -0.002

 Mode:                 4                      5                      6
 Frequency:        71.47                  77.21                 100.68
 Force Cnst:      0.0937                 0.1141                 0.1106
 Red. Mass:      31.1361                32.4722                18.5118
 IR Active:          YES                    YES                    YES
 IR Intens:        0.032                  0.001                  0.077
 Raman Active:       YES                    YES                    YES
               X      Y      Z        X      Y      Z        X      Y      Z
 C         -0.001  0.016 -0.099    0.004  0.118  0.021   -0.002  0.028 -0.233
 C         -0.001  0.017 -0.100    0.037  0.093  0.018   -0.000  0.007 -0.076
 Cl        -0.001  0.050 -0.356    0.096  0.117  0.042    0.005 -0.052  0.386
 C         -0.000 -0.007  0.074    0.035  0.046  0.001    0.000  0.007 -0.069
 Cl         0.012 -0.087  0.659    0.092  0.010 -0.029    0.001  0.005 -0.054
 C         -0.002  0.016 -0.108   -0.006  0.027  0.007    0.001  0.003 -0.041
 Cl        -0.003  0.047 -0.372   -0.015 -0.036  0.002    0.001 -0.013  0.075
 C         -0.002  0.017 -0.107   -0.041  0.052  0.018    0.000 -0.001  0.004
 H         -0.002  0.023 -0.155   -0.074  0.037  0.023   -0.000 -0.018  0.132
 C         -0.001  0.002  0.012   -0.034  0.100  0.022   -0.000  0.008 -0.070
 Cl         0.007 -0.046  0.354   -0.091  0.140  0.025    0.011 -0.046  0.300
 C         -0.002  0.014 -0.106    0.001  0.100  0.015   -0.001  0.038 -0.290
 C         -0.034  0.008 -0.090   -0.009 -0.002 -0.002   -0.076  0.039 -0.255
 H         -0.061  0.008 -0.106   -0.017 -0.075 -0.015   -0.142  0.048 -0.292
 C         -0.036  0.009 -0.049   -0.014 -0.054 -0.011   -0.088  0.028 -0.157
 Cl        -0.090  0.013 -0.021   -0.052 -0.482 -0.084   -0.252  0.042 -0.076
 C         -0.002  0.007 -0.028   -0.001  0.098  0.015   -0.004  0.013 -0.105
 Cl        -0.001  0.019  0.030    0.044  0.576  0.097   -0.006 -0.016  0.045
 C          0.030 -0.001 -0.051   -0.015 -0.065 -0.013    0.082  0.018 -0.157
 Cl         0.083 -0.035 -0.027   -0.052 -0.493 -0.083    0.246  0.002 -0.079
 C          0.029  0.011 -0.089   -0.011 -0.015 -0.005    0.072  0.031 -0.255
 H          0.055  0.011 -0.104   -0.018 -0.097 -0.019    0.135  0.033 -0.290
 TransDip  -0.000  0.001 -0.006   -0.001  0.000  0.000   -0.001  0.001 -0.009

 Mode:                 7                      8                      9
 Frequency:       145.18                 160.87                 187.01
 Force Cnst:      0.3276                 0.1487                 0.2844
 Red. Mass:      26.3795                 9.7536                13.8024
 IR Active:          YES                    YES                    YES
 IR Intens:        0.056                  0.092                  0.106
 Raman Active:       YES                    YES                    YES
               X      Y      Z        X      Y      Z        X      Y      Z
 C          0.006  0.012 -0.002    0.002 -0.011  0.083   -0.022 -0.025 -0.002
 C          0.096 -0.006 -0.014    0.006 -0.021  0.150   -0.012 -0.039 -0.000
 Cl         0.278  0.070  0.007    0.010  0.003 -0.017   -0.092 -0.072 -0.013
 C          0.117 -0.005 -0.021    0.007 -0.030  0.217   -0.015 -0.008  0.008
 Cl         0.206 -0.057 -0.007    0.005  0.004 -0.038   -0.092  0.041  0.004
 C          0.152  0.020 -0.025    0.009 -0.043  0.330   -0.015 -0.010  0.011
 Cl         0.162  0.007  0.020    0.008  0.026 -0.193   -0.035 -0.121 -0.020
 C          0.128  0.059 -0.038    0.009 -0.065  0.509   -0.022  0.003  0.016
 H          0.100  0.048 -0.046    0.007 -0.076  0.587   -0.014  0.007  0.018
 C          0.116  0.037 -0.022    0.008 -0.034  0.276   -0.024 -0.036  0.001
 Cl         0.402 -0.157 -0.019    0.008  0.016 -0.131    0.182 -0.183 -0.029
 C         -0.084 -0.004  0.015   -0.001  0.004 -0.075    0.008  0.207  0.030
 C         -0.153 -0.002  0.022   -0.011  0.014 -0.077    0.025  0.372  0.059
 H         -0.186  0.011  0.003   -0.024  0.025 -0.083    0.020  0.318  0.051
 C         -0.177 -0.003  0.025   -0.021  0.004 -0.054    0.027  0.387  0.060
 Cl        -0.343  0.017  0.110   -0.111  0.013 -0.014    0.018 -0.123 -0.050
 C         -0.190  0.002  0.007   -0.006 -0.002 -0.043    0.021  0.366  0.057
 Cl        -0.208  0.024  0.001   -0.006  0.002  0.002   -0.023 -0.083 -0.017
 C         -0.184  0.000 -0.006    0.010 -0.005 -0.057    0.025  0.351  0.054
 Cl        -0.376  0.059 -0.093    0.082  0.006 -0.025    0.036 -0.116  0.006
 C         -0.159 -0.005  0.007    0.002 -0.009 -0.081    0.019  0.303  0.043
 H         -0.196 -0.001  0.030    0.012 -0.013 -0.088    0.010  0.202  0.026
 TransDip  -0.007  0.003  0.000   -0.000 -0.001  0.010   -0.002  0.010  0.002

 Mode:                10                     11                     12
 Frequency:       201.99                 202.78                 210.94
 Force Cnst:      0.1193                 0.4797                 0.6792
 Red. Mass:       4.9628                19.7996                25.9063
 IR Active:          YES                    YES                    YES
 IR Intens:        0.006                  0.111                  0.022
 Raman Active:       YES                    YES                    YES
               X      Y      Z        X      Y      Z        X      Y      Z
 C          0.001 -0.013 -0.012    0.030 -0.127 -0.016    0.122  0.004 -0.002
 C          0.002 -0.014 -0.028    0.033 -0.154 -0.013    0.084 -0.001 -0.001
 Cl         0.021 -0.013 -0.000    0.102 -0.162 -0.022   -0.270 -0.161 -0.020
 C         -0.003 -0.017 -0.025    0.001 -0.160 -0.015    0.104  0.053  0.005
 Cl         0.001 -0.027  0.004    0.005 -0.190 -0.026   -0.034  0.176  0.024
 C          0.002 -0.013 -0.010    0.041 -0.123 -0.014    0.102  0.024 -0.004
 Cl         0.014  0.065  0.010    0.134  0.481  0.060    0.092 -0.254 -0.030
 C          0.005 -0.021  0.004    0.056 -0.167 -0.024    0.084  0.022 -0.009
 H          0.005 -0.023  0.012    0.056 -0.171 -0.023    0.091  0.026 -0.012
 C          0.000 -0.017  0.004    0.017 -0.139 -0.020    0.089  0.017 -0.002
 Cl        -0.035  0.004  0.003   -0.257  0.018  0.006   -0.098  0.173  0.029
 C          0.002 -0.004 -0.002    0.036  0.036  0.005    0.132  0.011  0.000
 C          0.032  0.339  0.057    0.029 -0.020 -0.012    0.169  0.048 -0.032
 H          0.054  0.577  0.098    0.012 -0.198 -0.043    0.194  0.061 -0.017
 C          0.016  0.168  0.029    0.039  0.121  0.020    0.170  0.027 -0.003
 Cl        -0.007 -0.087 -0.014   -0.097 -0.020  0.066   -0.283 -0.034  0.257
 C          0.004  0.009  0.003    0.060  0.205  0.033    0.253  0.005  0.002
 Cl         0.004 -0.005  0.013    0.043 -0.053 -0.017    0.302 -0.036  0.014
 C         -0.010 -0.151 -0.025    0.051  0.268  0.041    0.171 -0.002  0.005
 Cl        -0.006  0.087  0.004   -0.088 -0.082 -0.081   -0.287  0.068 -0.272
 C         -0.027 -0.332 -0.055    0.056  0.291  0.053    0.166 -0.019  0.035
 H         -0.048 -0.574 -0.097    0.059  0.339  0.063    0.188 -0.042  0.019
 TransDip   0.002 -0.001  0.001    0.011 -0.001 -0.000   -0.003 -0.003 -0.000

 Mode:                13                     14                     15
 Frequency:       215.46                 223.72                 242.21
 Force Cnst:      0.8672                 0.9702                 0.7850
 Red. Mass:      31.7055                32.9023                22.7105
 IR Active:          YES                    YES                    YES
 IR Intens:        0.084                  0.043                  0.062
 Raman Active:       YES                    YES                    YES
               X      Y      Z        X      Y      Z        X      Y      Z
 C         -0.003  0.009 -0.076    0.010  0.070  0.011    0.079 -0.037 -0.008
 C         -0.002  0.004 -0.041   -0.038  0.136  0.016    0.153 -0.114 -0.016
 Cl         0.007  0.000  0.018   -0.596 -0.074 -0.002   -0.105 -0.282 -0.036
 C         -0.003 -0.002 -0.001   -0.003  0.120  0.006    0.198 -0.037 -0.004
 Cl        -0.001 -0.005  0.002    0.641 -0.324 -0.049   -0.021  0.163  0.023
 C         -0.003 -0.008  0.050   -0.059  0.087  0.013    0.288 -0.029 -0.007
 Cl        -0.003  0.009 -0.022   -0.063  0.116  0.015    0.374 -0.129 -0.017
 C         -0.002 -0.014  0.099   -0.004  0.079  0.024    0.196  0.000 -0.007
 H         -0.003 -0.022  0.160    0.007  0.084  0.032    0.143 -0.026 -0.011
 C         -0.003 -0.002  0.008    0.008  0.081  0.018    0.162  0.020 -0.001
 Cl         0.003 -0.006 -0.006    0.105  0.045  0.001   -0.119  0.261  0.038
 C         -0.003  0.012 -0.073   -0.010  0.026  0.004   -0.021 -0.015 -0.002
 C         -0.039 -0.034 -0.056   -0.023  0.027  0.012   -0.127  0.015  0.050
 H         -0.044 -0.072 -0.063   -0.028  0.046  0.011   -0.192  0.020  0.013
 C         -0.054  0.008 -0.109   -0.026  0.018  0.006   -0.153  0.041  0.036
 Cl         0.272  0.037 -0.303    0.025  0.000 -0.031    0.068  0.008 -0.124
 C         -0.005  0.020 -0.064   -0.041  0.017  0.002   -0.250  0.059  0.008
 Cl        -0.014 -0.126  0.739   -0.053  0.003  0.000   -0.336  0.022  0.001
 C          0.048  0.042 -0.102   -0.027  0.012 -0.002   -0.154  0.043 -0.024
 Cl        -0.251  0.058 -0.290    0.024 -0.007  0.030    0.063 -0.029  0.122
 C          0.032  0.057 -0.042   -0.024  0.014 -0.005   -0.128  0.014 -0.046
 H          0.036  0.090 -0.037   -0.031  0.018 -0.000   -0.196 -0.007 -0.012
 TransDip  -0.000 -0.001  0.009    0.005 -0.005 -0.000    0.003 -0.007 -0.001

 Mode:                16                     17                     18
 Frequency:       280.93                 327.65                 338.30
 Force Cnst:      0.3539                 1.5493                 0.5143
 Red. Mass:       7.6106                24.4948                 7.6275
 IR Active:          YES                    YES                    YES
 IR Intens:        0.349                  0.403                  1.324
 Raman Active:       YES                    YES                    YES
               X      Y      Z        X      Y      Z        X      Y      Z
 C          0.001 -0.022  0.185    0.052 -0.073  0.006    0.018 -0.062 -0.032
 C          0.003 -0.052  0.406    0.156 -0.063 -0.009   -0.030  0.016  0.006
 Cl        -0.001  0.009 -0.073    0.093 -0.195 -0.025    0.034  0.069  0.008
 C          0.004 -0.054  0.413    0.188  0.225  0.012   -0.007  0.069  0.039
 Cl         0.002  0.007 -0.087    0.323  0.435  0.056    0.085  0.079  0.004
 C         -0.000 -0.011  0.075   -0.067  0.122  0.003   -0.020  0.058  0.031
 Cl         0.001  0.003  0.009   -0.138  0.051  0.009   -0.053 -0.025 -0.006
 C         -0.003  0.041 -0.330   -0.098  0.051  0.010    0.039  0.013 -0.003
 H         -0.004  0.084 -0.665    0.074  0.125  0.017    0.109  0.045 -0.006
 C         -0.002  0.012 -0.099   -0.146 -0.192 -0.007    0.044 -0.042 -0.029
 Cl         0.000 -0.009  0.049   -0.263 -0.377 -0.050   -0.058  0.008  0.006
 C          0.001  0.004  0.018    0.049  0.129  0.026   -0.010 -0.278 -0.055
 C          0.027  0.026 -0.012    0.016  0.097  0.034   -0.024 -0.259 -0.038
 H          0.054  0.047  0.006    0.002  0.186  0.036   -0.062 -0.468 -0.084
 C          0.011  0.016 -0.051   -0.011 -0.095  0.004    0.014  0.167  0.048
 Cl        -0.060  0.009 -0.041    0.008  0.006  0.031    0.015 -0.024  0.026
 C         -0.002 -0.001 -0.053   -0.058 -0.198 -0.038    0.023  0.428  0.078
 Cl        -0.002 -0.005  0.040   -0.070  0.042  0.009   -0.040 -0.071 -0.016
 C         -0.012 -0.010 -0.056   -0.014 -0.084 -0.042    0.019  0.165  0.020
 Cl         0.061  0.006 -0.040    0.018  0.015 -0.033   -0.000 -0.015 -0.021
 C         -0.026 -0.016 -0.020    0.011  0.105  0.002   -0.017 -0.261 -0.055
 H         -0.054 -0.031 -0.009   -0.010  0.189  0.032   -0.043 -0.468 -0.086
 TransDip   0.001  0.003 -0.019    0.009  0.018  0.003    0.001 -0.036 -0.008

 Mode:                19                     20                     21
 Frequency:       350.49                 352.37                 374.02
 Force Cnst:      2.0302                 0.8730                 2.6670
 Red. Mass:      28.0505                11.9326                32.3586
 IR Active:          YES                    YES                    YES
 IR Intens:        0.029                  0.259                  0.045
 Raman Active:       YES                    YES                    YES
               X      Y      Z        X      Y      Z        X      Y      Z
 C         -0.075  0.002 -0.090   -0.005 -0.065  0.450   -0.011  0.012 -0.009
 C         -0.001 -0.029 -0.018   -0.007 -0.011  0.087   -0.085  0.169  0.017
 Cl         0.025 -0.048 -0.005    0.003  0.010 -0.008   -0.243  0.536  0.072
 C          0.032  0.025  0.077   -0.004  0.050 -0.346   -0.010 -0.024  0.000
 Cl         0.078  0.078 -0.001    0.007 -0.000  0.051   -0.033 -0.027 -0.004
 C          0.036  0.021  0.080    0.003  0.055 -0.378    0.163 -0.067 -0.003
 Cl         0.071 -0.006 -0.014    0.008 -0.013  0.061    0.532 -0.071 -0.012
 C         -0.014  0.047  0.011    0.007  0.008 -0.029    0.032 -0.071 -0.009
 H         -0.017  0.043  0.018    0.012  0.017 -0.081    0.014 -0.087 -0.008
 C         -0.036  0.016 -0.083    0.007 -0.057  0.420   -0.064 -0.126 -0.023
 Cl        -0.037 -0.031  0.008   -0.005  0.008 -0.058   -0.282 -0.409 -0.049
 C         -0.135 -0.026 -0.042   -0.013 -0.057  0.179   -0.010  0.014 -0.003
 C         -0.075 -0.022 -0.126    0.084 -0.056  0.064   -0.002  0.022  0.001
 H          0.042 -0.080 -0.068    0.217 -0.109  0.131   -0.004  0.040  0.002
 C         -0.059  0.064 -0.192    0.056  0.028 -0.119   -0.001 -0.009  0.006
 Cl        -0.186  0.091 -0.454   -0.152  0.034 -0.126    0.013 -0.004  0.020
 C          0.185  0.052  0.034    0.019  0.068 -0.111   -0.003 -0.028 -0.002
 Cl         0.372 -0.045 -0.015    0.027 -0.019  0.051    0.000  0.005 -0.000
 C         -0.041 -0.013  0.242   -0.060  0.040 -0.082    0.002 -0.005 -0.004
 Cl        -0.249 -0.061  0.491    0.116 -0.004 -0.050    0.007  0.002 -0.016
 C         -0.042 -0.062  0.080   -0.099 -0.035  0.082    0.003  0.023  0.001
 H          0.125 -0.103 -0.018   -0.217 -0.053  0.141    0.008  0.040  0.002
 TransDip   0.004 -0.002 -0.003    0.002 -0.006  0.015   -0.006  0.004  0.000

 Mode:                22                     23                     24
 Frequency:       455.06                 477.07                 516.69
 Force Cnst:      1.1199                 1.4746                 1.2090
 Red. Mass:       9.1794                10.9965                 7.6865
 IR Active:          YES                    YES                    YES
 IR Intens:        4.474                 24.120                  1.173
 Raman Active:       YES                    YES                    YES
               X      Y      Z        X      Y      Z        X      Y      Z
 C          0.000  0.007 -0.097   -0.282  0.146  0.023    0.005  0.016 -0.041
 C         -0.004  0.025 -0.194   -0.070 -0.021 -0.003    0.012 -0.032  0.279
 Cl         0.000  0.001  0.013    0.056 -0.150 -0.020   -0.002  0.001 -0.020
 C         -0.002 -0.003  0.031   -0.040  0.028  0.003    0.008 -0.005  0.001
 Cl         0.002  0.002 -0.001    0.021 -0.018 -0.003   -0.003  0.000 -0.000
 C          0.001 -0.027  0.228    0.003  0.067  0.011   -0.001  0.025 -0.264
 Cl        -0.001  0.002 -0.026    0.181 -0.001 -0.001   -0.001 -0.000  0.021
 C          0.004 -0.005  0.027   -0.263  0.254  0.034   -0.007 -0.012  0.062
 H          0.007 -0.007  0.055   -0.426  0.185  0.024   -0.014 -0.040  0.249
 C          0.003  0.025 -0.226   -0.289  0.207  0.026   -0.005 -0.006  0.092
 Cl        -0.001  0.000  0.016    0.022 -0.034 -0.005    0.001 -0.002 -0.007
 C         -0.003 -0.056  0.335   -0.229  0.104  0.018    0.006  0.024 -0.097
 C         -0.064 -0.050  0.342   -0.163 -0.089 -0.019   -0.255  0.002  0.044
 H          0.097 -0.076  0.431   -0.149 -0.199 -0.019   -0.423  0.001 -0.049
 C         -0.064  0.001  0.020   -0.094 -0.019  0.017   -0.233  0.021  0.162
 Cl        -0.108  0.035 -0.146    0.076 -0.017  0.091    0.014  0.012 -0.086
 C         -0.001 -0.008  0.028   -0.009  0.125  0.023    0.000 -0.035  0.253
 Cl         0.000  0.005 -0.029    0.164 -0.029 -0.004   -0.005  0.011 -0.068
 C          0.064 -0.008  0.020   -0.090 -0.013 -0.021    0.237 -0.078  0.152
 Cl         0.110  0.014 -0.147    0.079  0.014 -0.093   -0.015  0.017 -0.081
 C          0.058 -0.060  0.341   -0.159 -0.092 -0.007    0.263 -0.028  0.045
 H         -0.102 -0.063  0.429   -0.146 -0.192 -0.041    0.434 -0.012 -0.043
 TransDip  -0.001 -0.012  0.067   -0.153  0.036  0.005    0.004 -0.005  0.034

 Mode:                25                     26                     27
 Frequency:       528.60                 536.49                 538.21
 Force Cnst:      0.8817                 1.2577                 0.8284
 Red. Mass:       5.3556                 7.4167                 4.8541
 IR Active:          YES                    YES                    YES
 IR Intens:        0.028                  5.591                  1.459
 Raman Active:       YES                    YES                    YES
               X      Y      Z        X      Y      Z        X      Y      Z
 C         -0.001 -0.002 -0.007    0.089  0.211  0.034    0.003  0.002  0.033
 C         -0.002 -0.009  0.060    0.220  0.090  0.004    0.003  0.043 -0.302
 Cl         0.001  0.001 -0.005   -0.051 -0.011 -0.001   -0.000 -0.006  0.026
 C         -0.002  0.003 -0.020    0.172 -0.121 -0.025    0.003 -0.016  0.131
 Cl         0.001  0.000  0.002   -0.040  0.030  0.005   -0.003 -0.002 -0.012
 C          0.000  0.006 -0.030   -0.015 -0.234 -0.018    0.001 -0.016  0.139
 Cl        -0.000 -0.001  0.001   -0.010  0.051  0.005   -0.000  0.001 -0.003
 C          0.002 -0.003  0.031   -0.186 -0.125 -0.011   -0.003  0.031 -0.200
 H          0.004 -0.013  0.115   -0.393 -0.218 -0.007   -0.003  0.105 -0.774
 C          0.001  0.005 -0.050   -0.150  0.116 -0.007   -0.000 -0.042  0.363
 Cl        -0.000  0.000  0.003    0.041 -0.036 -0.004   -0.000 -0.001 -0.020
 C         -0.002 -0.005  0.001    0.120  0.261  0.051    0.006  0.014 -0.048
 C          0.009  0.139  0.027    0.100 -0.137 -0.035   -0.062  0.022 -0.012
 H          0.048  0.545  0.096    0.104 -0.341 -0.058   -0.119  0.068 -0.039
 C         -0.040 -0.405 -0.067    0.077 -0.095 -0.039   -0.066 -0.060  0.033
 Cl         0.003  0.028  0.004   -0.028  0.018 -0.024    0.007  0.007 -0.018
 C         -0.000  0.001  0.002    0.061  0.199  0.024    0.002 -0.007  0.072
 Cl         0.001 -0.000 -0.000   -0.093 -0.010  0.000   -0.004  0.003 -0.017
 C          0.039  0.407  0.069    0.059 -0.088 -0.004    0.072  0.040  0.053
 Cl        -0.002 -0.029 -0.007   -0.027  0.008  0.034   -0.010 -0.001 -0.016
 C         -0.011 -0.137 -0.020    0.080 -0.145 -0.010    0.072 -0.023 -0.017
 H         -0.049 -0.526 -0.085    0.067 -0.356 -0.048    0.130 -0.067 -0.058
 TransDip  -0.003 -0.000  0.005    0.071 -0.026 -0.004    0.006  0.007 -0.037

 Mode:                28                     29                     30
 Frequency:       562.61                 619.70                 635.74
 Force Cnst:      1.8538                 1.8150                 2.1208
 Red. Mass:       9.9405                 8.0217                 8.9062
 IR Active:          YES                    YES                    YES
 IR Intens:       25.689                  5.822                  0.236
 Raman Active:       YES                    YES                    YES
               X      Y      Z        X      Y      Z        X      Y      Z
 C          0.037  0.052  0.007    0.161  0.039  0.010    0.004  0.046 -0.301
 C         -0.044  0.057  0.017    0.140  0.047  0.007    0.009  0.025 -0.155
 Cl         0.054 -0.097 -0.014   -0.017  0.002  0.000   -0.001 -0.001  0.004
 C         -0.079  0.211  0.019    0.104  0.060 -0.003    0.011 -0.063  0.507
 Cl        -0.080 -0.174 -0.021   -0.067 -0.083 -0.009   -0.003 -0.001 -0.026
 C          0.027  0.354  0.046    0.108  0.111  0.023    0.002  0.064 -0.491
 Cl         0.031 -0.043 -0.006   -0.099 -0.008 -0.001   -0.003 -0.002  0.024
 C          0.035  0.385  0.057    0.238  0.039  0.004    0.001 -0.008  0.108
 H          0.197  0.459  0.084    0.398  0.108  0.011   -0.000 -0.050  0.426
 C          0.004  0.076 -0.010    0.206 -0.030 -0.011    0.002 -0.013  0.148
 Cl        -0.083 -0.087 -0.010   -0.063 -0.061 -0.007   -0.002 -0.001 -0.017
 C          0.127  0.073  0.015    0.051  0.292  0.047    0.001 -0.008  0.087
 C          0.187 -0.038 -0.047   -0.164 -0.032  0.080    0.054 -0.019  0.083
 H          0.239 -0.115 -0.029   -0.312 -0.229 -0.025    0.166 -0.047  0.144
 C          0.149 -0.035 -0.047   -0.162 -0.122  0.047    0.061 -0.002 -0.061
 Cl        -0.040  0.013 -0.037    0.018  0.007  0.011   -0.008 -0.002  0.018
 C          0.107  0.045  0.005   -0.131  0.185  0.032   -0.001  0.021 -0.102
 Cl        -0.161  0.010  0.001    0.136 -0.023 -0.003    0.002 -0.003  0.013
 C          0.143 -0.049  0.032   -0.157 -0.100 -0.085   -0.063  0.017 -0.062
 Cl        -0.040  0.000  0.040    0.017  0.010 -0.008    0.008 -0.004  0.017
 C          0.180 -0.052  0.036   -0.159 -0.005 -0.095   -0.059 -0.010  0.080
 H          0.230 -0.119 -0.004   -0.302 -0.222 -0.065   -0.176 -0.014  0.144
 TransDip   0.124  0.103  0.014    0.058  0.050  0.005    0.004  0.002  0.015

 Mode:                31                     32                     33
 Frequency:       679.21                 725.85                 738.80
 Force Cnst:      3.1024                 0.9971                 2.8301
 Red. Mass:      11.4141                 3.2123                 8.8001
 IR Active:          YES                    YES                    YES
 IR Intens:       19.524                 17.612                  8.224
 Raman Active:       YES                    YES                    YES
               X      Y      Z        X      Y      Z        X      Y      Z
 C         -0.151 -0.235 -0.034   -0.024 -0.051 -0.001    0.003 -0.068  0.540
 C         -0.304 -0.167 -0.024   -0.063 -0.038 -0.010   -0.003  0.048 -0.350
 Cl         0.022  0.029  0.004    0.003  0.006  0.001    0.001 -0.003  0.013
 C         -0.263 -0.005  0.010   -0.061  0.004  0.006   -0.001 -0.027  0.228
 Cl         0.081  0.070  0.008    0.014  0.011  0.001    0.000  0.000 -0.005
 C         -0.104  0.028 -0.004   -0.024  0.015 -0.001   -0.002  0.020 -0.151
 Cl         0.060 -0.021 -0.003    0.010 -0.005 -0.001    0.001 -0.000  0.000
 C          0.067 -0.125 -0.014    0.032 -0.034 -0.002    0.001 -0.017  0.121
 H          0.195 -0.074 -0.004    0.083 -0.014  0.004    0.001 -0.058  0.444
 C          0.031 -0.209 -0.024    0.016 -0.058 -0.010   -0.001  0.039 -0.311
 Cl         0.041  0.082  0.010    0.008  0.016  0.002   -0.001 -0.001  0.009
 C         -0.045  0.334  0.053    0.010  0.253  0.042    0.003 -0.005 -0.060
 C          0.053  0.094 -0.051   -0.005 -0.084 -0.027    0.022  0.018 -0.110
 H          0.111 -0.143 -0.046   -0.047 -0.623 -0.113   -0.112  0.077 -0.181
 C          0.023 -0.312 -0.098    0.019  0.153  0.019   -0.002 -0.023  0.122
 Cl         0.004  0.014  0.008    0.001 -0.001  0.001   -0.009  0.007 -0.040
 C          0.114  0.366  0.066   -0.008 -0.213 -0.034   -0.004 -0.022  0.161
 Cl        -0.050 -0.012 -0.003   -0.005  0.007  0.001    0.001  0.001 -0.008
 C          0.023 -0.330 -0.006    0.020  0.155  0.034   -0.003 -0.020  0.119
 Cl         0.004  0.016 -0.004    0.000 -0.001 -0.002    0.009  0.006 -0.039
 C          0.053  0.072  0.071   -0.004 -0.092 -0.008   -0.021  0.021 -0.114
 H          0.121 -0.141 -0.014   -0.039 -0.615 -0.105    0.111  0.051 -0.181
 TransDip  -0.101 -0.098 -0.012   -0.053 -0.122 -0.018   -0.000 -0.010  0.091

 Mode:                34                     35                     36
 Frequency:       788.03                 807.46                 815.10
 Force Cnst:      4.1563                 4.3377                 4.2084
 Red. Mass:      11.3597                11.2919                10.7508
 IR Active:          YES                    YES                    YES
 IR Intens:       29.121                 81.256                 46.450
 Raman Active:       YES                    YES                    YES
               X      Y      Z        X      Y      Z        X      Y      Z
 C         -0.245 -0.013  0.001    0.007  0.019 -0.252   -0.020  0.312  0.028
 C          0.111 -0.236 -0.032    0.011 -0.023  0.091   -0.213  0.400  0.058
 Cl        -0.045  0.070  0.009   -0.002  0.005 -0.003    0.050 -0.127 -0.017
 C          0.218 -0.191 -0.026    0.010  0.010 -0.035   -0.262 -0.021 -0.003
 Cl        -0.001  0.005  0.001   -0.002 -0.002 -0.000    0.027  0.036  0.004
 C          0.396 -0.048 -0.007   -0.005  0.001  0.022   -0.069 -0.069 -0.006
 Cl        -0.136  0.019  0.003    0.002  0.001  0.001    0.010 -0.017 -0.002
 C          0.181  0.150  0.018   -0.017  0.016 -0.032    0.259 -0.308 -0.048
 H          0.048  0.089  0.016   -0.010  0.021 -0.047    0.121 -0.378 -0.023
 C          0.112  0.122  0.014   -0.015 -0.026  0.094    0.273  0.312  0.045
 Cl        -0.040 -0.030 -0.003    0.003  0.005 -0.003   -0.053 -0.094 -0.012
 C         -0.356  0.048  0.004    0.013  0.002 -0.007   -0.132 -0.008 -0.002
 C         -0.013  0.042 -0.241    0.294 -0.009 -0.101   -0.005  0.004 -0.098
 H          0.227 -0.040 -0.116    0.202 -0.015 -0.153    0.087  0.083 -0.038
 C          0.028  0.028 -0.176    0.258 -0.088  0.374    0.010  0.022 -0.058
 Cl         0.029 -0.009  0.037   -0.059  0.026 -0.121    0.010 -0.003  0.011
 C          0.218 -0.025  0.007   -0.011 -0.058  0.344    0.080 -0.014  0.012
 Cl        -0.070  0.007  0.000    0.002 -0.000  0.000   -0.023  0.002  0.000
 C          0.014 -0.034  0.194   -0.266 -0.036  0.364   -0.015 -0.001  0.093
 Cl         0.032  0.004 -0.043    0.059  0.014 -0.119    0.015  0.001 -0.021
 C         -0.029 -0.034  0.234   -0.289  0.047 -0.115   -0.033 -0.024  0.087
 H          0.219 -0.080  0.088   -0.222  0.031 -0.155    0.066  0.065  0.053
 TransDip   0.162 -0.060 -0.002   -0.003 -0.055  0.283   -0.065  0.204  0.042

 Mode:                37                     38                     39
 Frequency:       875.54                 895.75                 906.24
 Force Cnst:      0.6248                 0.8863                 1.2232
 Red. Mass:       1.3833                 1.8747                 2.5280
 IR Active:          YES                    YES                    YES
 IR Intens:       13.179                 12.311                  5.891
 Raman Active:       YES                    YES                    YES
               X      Y      Z        X      Y      Z        X      Y      Z
 C         -0.001 -0.003  0.009    0.026 -0.006 -0.003   -0.062  0.005 -0.001
 C         -0.001 -0.002 -0.007    0.032 -0.004 -0.001   -0.089 -0.050 -0.007
 Cl        -0.000  0.000  0.001    0.000  0.001  0.000   -0.001  0.004  0.001
 C         -0.000 -0.002  0.006    0.023  0.062  0.008   -0.073 -0.122 -0.015
 Cl         0.000  0.000 -0.000   -0.008 -0.011 -0.001    0.020  0.023  0.003
 C          0.002 -0.006  0.052   -0.067  0.029  0.005    0.123 -0.033 -0.005
 Cl        -0.000  0.001 -0.004    0.013 -0.002 -0.000   -0.023  0.002  0.000
 C         -0.001  0.023 -0.167    0.002 -0.040 -0.008    0.023  0.061  0.007
 H         -0.004 -0.126  0.975    0.116  0.005  0.016   -0.116  0.001 -0.000
 C         -0.000 -0.006  0.052   -0.013 -0.078 -0.007    0.026  0.081  0.012
 Cl        -0.000  0.001 -0.004    0.008  0.012  0.001   -0.011 -0.013 -0.002
 C          0.002 -0.000 -0.000   -0.031  0.105  0.017    0.071  0.037  0.007
 C         -0.001  0.003  0.001   -0.031 -0.139 -0.067    0.021 -0.158  0.054
 H         -0.005 -0.013 -0.003    0.085  0.804  0.106    0.075  0.780  0.196
 C         -0.002 -0.001 -0.001   -0.011  0.057 -0.032    0.035  0.027  0.083
 Cl         0.000  0.000  0.000    0.006 -0.005  0.007   -0.012  0.000 -0.015
 C         -0.001  0.000 -0.001    0.034 -0.003  0.000   -0.062  0.005  0.001
 Cl         0.000  0.000 -0.000   -0.006  0.000 -0.000    0.010 -0.001 -0.000
 C          0.003  0.001 -0.003   -0.013  0.026  0.046    0.031 -0.011 -0.079
 Cl        -0.001 -0.000  0.001    0.006 -0.001 -0.008   -0.011  0.001  0.015
 C          0.003 -0.002 -0.003   -0.028 -0.098  0.026    0.042  0.080 -0.068
 H          0.004  0.008 -0.001    0.051  0.479  0.112   -0.042 -0.425 -0.137
 TransDip   0.004 -0.018  0.115   -0.048  0.099  0.022    0.073 -0.026 -0.001

 Mode:                40                     41                     42
 Frequency:       908.33                1048.31                1077.83
 Force Cnst:      0.9064                 4.4764                 4.4667
 Red. Mass:       1.8645                 6.9136                 6.5259
 IR Active:          YES                    YES                    YES
 IR Intens:        2.737                 20.946                 24.187
 Raman Active:       YES                    YES                    YES
               X      Y      Z        X      Y      Z        X      Y      Z
 C         -0.041  0.003 -0.001    0.048 -0.009 -0.001    0.271 -0.036 -0.006
 C         -0.060 -0.040 -0.003   -0.026  0.035  0.005   -0.095  0.224  0.030
 Cl        -0.001  0.003  0.000    0.002 -0.003 -0.000    0.009 -0.021 -0.003
 C         -0.050 -0.078 -0.010   -0.039 -0.052 -0.006   -0.180 -0.255 -0.031
 Cl         0.014  0.015  0.002    0.005  0.007  0.001    0.020  0.029  0.003
 C          0.078 -0.018 -0.004    0.044 -0.014 -0.002    0.177 -0.064 -0.009
 Cl        -0.015  0.001  0.000   -0.004  0.001  0.000   -0.016  0.003  0.000
 C          0.019  0.036  0.008   -0.019  0.044  0.006   -0.098  0.210  0.027
 H         -0.059  0.005 -0.019   -0.044  0.034  0.005   -0.076  0.226  0.033
 C          0.016  0.043  0.003   -0.013 -0.025 -0.003   -0.075 -0.184 -0.023
 Cl        -0.007 -0.007 -0.001    0.001  0.001  0.000    0.008  0.014  0.002
 C          0.047  0.055  0.010    0.073 -0.004 -0.001    0.154 -0.006  0.000
 C          0.026  0.030  0.055   -0.138 -0.041  0.319   -0.023  0.029 -0.171
 H         -0.027 -0.275 -0.008    0.105 -0.091  0.465   -0.309  0.100 -0.346
 C          0.019 -0.021  0.046   -0.048  0.041 -0.219   -0.102  0.027 -0.103
 Cl        -0.007  0.004 -0.009    0.005 -0.003  0.017    0.014 -0.004  0.017
 C         -0.039  0.004  0.000    0.396 -0.037 -0.002   -0.006  0.001 -0.001
 Cl         0.006 -0.001 -0.000   -0.051  0.005  0.000    0.007 -0.001 -0.000
 C          0.025  0.054 -0.039   -0.052 -0.031  0.220   -0.103 -0.008  0.105
 Cl        -0.008 -0.004  0.008    0.005  0.002 -0.017    0.014  0.001 -0.017
 C          0.007 -0.154 -0.076   -0.132  0.065 -0.319   -0.026 -0.028  0.172
 H          0.085  0.908  0.115    0.106  0.072 -0.463   -0.313 -0.026  0.352
 TransDip   0.053  0.006  0.001    0.142 -0.035 -0.004   -0.103 -0.118 -0.014

 Mode:                43                     44                     45
 Frequency:      1146.97                1168.14                1187.13
 Force Cnst:      2.7270                 1.9091                 1.7348
 Red. Mass:       3.5183                 2.3746                 2.0894
 IR Active:          YES                    YES                    YES
 IR Intens:        3.647                 52.573                 42.447
 Raman Active:       YES                    YES                    YES
               X      Y      Z        X      Y      Z        X      Y      Z
 C         -0.082  0.059  0.008   -0.035  0.013  0.001    0.002  0.074  0.010
 C         -0.028  0.236  0.031   -0.009  0.036  0.005    0.079 -0.066 -0.009
 Cl         0.007 -0.025 -0.003    0.001 -0.004 -0.001   -0.007  0.008  0.001
 C          0.057 -0.022 -0.003    0.021  0.015  0.002   -0.039 -0.183 -0.023
 Cl        -0.006 -0.005 -0.001   -0.002 -0.003 -0.000    0.010  0.018  0.002
 C          0.142 -0.021 -0.003    0.032 -0.001 -0.000   -0.188 -0.016 -0.001
 Cl        -0.018  0.002  0.000   -0.004  0.000  0.000    0.019 -0.002 -0.000
 C          0.052 -0.019 -0.003    0.015 -0.018 -0.002    0.023  0.071  0.008
 H          0.567  0.191  0.027    0.093  0.011  0.001    0.840  0.439  0.059
 C         -0.158 -0.229 -0.028   -0.032 -0.036 -0.004    0.007  0.035  0.004
 Cl         0.016  0.023  0.003    0.003  0.004  0.000   -0.003 -0.004 -0.001
 C         -0.162  0.001 -0.001   -0.020 -0.001 -0.000   -0.013 -0.013 -0.003
 C          0.022 -0.007  0.051   -0.071  0.007 -0.004   -0.003  0.003  0.006
 H          0.371 -0.095  0.249   -0.589  0.104 -0.279   -0.013 -0.015 -0.001
 C          0.052 -0.015  0.058    0.084 -0.031  0.137    0.007 -0.002  0.010
 Cl        -0.005  0.002 -0.006   -0.007  0.003 -0.016   -0.001  0.000 -0.001
 C         -0.061  0.005  0.001    0.219 -0.020 -0.001    0.009 -0.001 -0.001
 Cl         0.004 -0.000  0.000   -0.027  0.002  0.000   -0.001  0.000  0.000
 C          0.052  0.005 -0.058    0.087  0.015 -0.138    0.007  0.001 -0.009
 Cl        -0.005 -0.001  0.006   -0.008 -0.002  0.016   -0.001 -0.000  0.001
 C          0.024  0.010 -0.050   -0.072  0.006  0.006   -0.003  0.004 -0.003
 H          0.376 -0.007 -0.259   -0.594  0.005  0.286   -0.013 -0.014 -0.003
 TransDip  -0.017 -0.059 -0.006    0.231 -0.021 -0.003   -0.187 -0.091 -0.010

 Mode:                46                     47                     48
 Frequency:      1221.32                1267.21                1276.86
 Force Cnst:      1.4075                11.0547                 3.6520
 Red. Mass:       1.6015                11.6842                 3.8018
 IR Active:          YES                    YES                    YES
 IR Intens:       17.769                  1.869                  3.862
 Raman Active:       YES                    YES                    YES
               X      Y      Z        X      Y      Z        X      Y      Z
 C          0.000 -0.000  0.003    0.016  0.452  0.058   -0.177  0.089  0.013
 C         -0.000 -0.001 -0.000   -0.400 -0.173 -0.020   -0.028 -0.067 -0.009
 Cl        -0.000  0.000  0.000   -0.001 -0.002 -0.000    0.000  0.001  0.000
 C          0.000  0.000 -0.000    0.364 -0.222 -0.031    0.007  0.109  0.014
 Cl        -0.000 -0.000  0.000   -0.001 -0.002 -0.000   -0.002 -0.008 -0.001
 C          0.000  0.000  0.000    0.014  0.385  0.049    0.117 -0.003 -0.001
 Cl        -0.000  0.000 -0.000    0.003  0.001  0.000   -0.012 -0.001 -0.000
 C         -0.000 -0.000 -0.000   -0.288 -0.162 -0.019    0.098 -0.134 -0.018
 H         -0.001 -0.001  0.001   -0.053 -0.063 -0.006    0.646  0.081  0.010
 C         -0.000 -0.000 -0.000    0.246 -0.246 -0.033   -0.212  0.040  0.005
 Cl        -0.000  0.000  0.000    0.005  0.002  0.000    0.008  0.004  0.000
 C         -0.000 -0.002  0.010    0.051 -0.039 -0.022    0.241 -0.038 -0.031
 C         -0.043 -0.004  0.046    0.020  0.007  0.008    0.066 -0.006  0.014
 H         -0.626  0.106 -0.265   -0.068 -0.040 -0.050   -0.325  0.055 -0.215
 C          0.112 -0.017  0.040   -0.021  0.008 -0.018   -0.074  0.025 -0.103
 Cl        -0.006  0.001 -0.004    0.001 -0.000  0.002    0.004 -0.002  0.009
 C          0.002  0.021 -0.126   -0.012  0.002 -0.015   -0.054  0.010 -0.029
 Cl        -0.000 -0.001  0.004    0.002 -0.000  0.000    0.007 -0.001  0.000
 C         -0.113  0.004  0.042   -0.008 -0.003  0.036   -0.044 -0.018  0.136
 Cl         0.006  0.000 -0.004    0.001  0.000 -0.002    0.005  0.001 -0.010
 C          0.043 -0.011  0.044    0.004  0.009  0.009    0.034 -0.001  0.010
 H          0.630 -0.013 -0.274   -0.088 -0.057  0.049   -0.341 -0.023  0.228
 TransDip  -0.001 -0.022  0.133   -0.043 -0.009  0.001   -0.052 -0.035  0.000

 Mode:                49                     50                     51
 Frequency:      1282.32                1352.48                1400.39
 Force Cnst:     11.1814                 8.4019                 3.4666
 Red. Mass:      11.5412                 7.7959                 3.0003
 IR Active:          YES                    YES                    YES
 IR Intens:        2.680                116.490                 52.272
 Raman Active:       YES                    YES                    YES
               X      Y      Z        X      Y      Z        X      Y      Z
 C         -0.032  0.033 -0.032   -0.224 -0.281 -0.037    0.004  0.010 -0.036
 C         -0.019 -0.016  0.005   -0.234  0.269  0.036    0.002 -0.005  0.003
 Cl         0.000  0.000 -0.000    0.009 -0.017 -0.002   -0.000  0.000 -0.000
 C          0.016  0.012  0.004    0.394  0.023  0.001   -0.004 -0.001  0.002
 Cl        -0.001 -0.002 -0.000   -0.016 -0.008 -0.001    0.000  0.000 -0.000
 C          0.020  0.010  0.000   -0.157 -0.243 -0.030    0.003  0.005 -0.000
 Cl        -0.002 -0.000  0.000    0.006  0.008  0.001   -0.000 -0.000  0.000
 C          0.007 -0.029 -0.001   -0.092  0.150  0.019   -0.001 -0.004  0.001
 H          0.124  0.019 -0.005    0.315  0.364  0.048    0.005 -0.002 -0.003
 C         -0.030  0.002  0.008    0.222  0.078  0.009   -0.004  0.000  0.004
 Cl         0.001  0.001 -0.000   -0.011 -0.004 -0.000    0.000  0.000 -0.000
 C          0.044 -0.080  0.411    0.102  0.046  0.016   -0.004 -0.037  0.211
 C         -0.271  0.057 -0.184    0.041 -0.017  0.019    0.175 -0.010 -0.039
 H         -0.116  0.025 -0.108   -0.246  0.097 -0.137   -0.469  0.115 -0.417
 C          0.274  0.023 -0.283   -0.010  0.010 -0.068   -0.161  0.026 -0.066
 Cl         0.007 -0.002  0.007    0.001 -0.001  0.004    0.005 -0.001  0.005
 C         -0.013 -0.080  0.483   -0.049  0.006 -0.001   -0.000 -0.014  0.082
 Cl         0.001  0.000 -0.002    0.004 -0.000 -0.000    0.000  0.001 -0.004
 C         -0.295  0.067 -0.236    0.005 -0.014  0.067    0.162 -0.003 -0.069
 Cl        -0.005 -0.000  0.003    0.001  0.001 -0.004   -0.006 -0.000  0.005
 C          0.294  0.005 -0.186    0.029 -0.008 -0.027   -0.174  0.023 -0.038
 H         -0.007  0.006 -0.021   -0.212  0.048  0.123    0.480  0.027 -0.426
 TransDip  -0.005  0.009 -0.051   -0.095  0.330  0.039    0.004  0.032 -0.229

 Mode:                52                     53                     54
 Frequency:      1429.23                1466.57                1554.67
 Force Cnst:      3.8784                 6.3432                14.4520
 Red. Mass:       3.2226                 5.0055                10.1485
 IR Active:          YES                    YES                    YES
 IR Intens:      174.150                  1.597                 25.649
 Raman Active:       YES                    YES                    YES
               X      Y      Z        X      Y      Z        X      Y      Z
 C          0.154 -0.024 -0.003    0.226 -0.001 -0.000    0.072 -0.423 -0.055
 C         -0.151 -0.085 -0.011   -0.078 -0.087 -0.011    0.050  0.188  0.024
 Cl         0.004  0.002  0.000    0.003  0.003  0.000   -0.002  0.002  0.000
 C          0.026  0.128  0.016   -0.049  0.117  0.015    0.100 -0.298 -0.038
 Cl        -0.002 -0.006 -0.001    0.000 -0.004 -0.001   -0.001  0.002  0.000
 C          0.104 -0.108 -0.014    0.108 -0.092 -0.012    0.071  0.493  0.062
 Cl        -0.006  0.003  0.000   -0.004  0.002  0.000   -0.001 -0.006 -0.001
 C         -0.123 -0.049 -0.006   -0.146 -0.035 -0.004   -0.114 -0.296 -0.037
 H          0.606  0.269  0.035    0.443  0.225  0.029    0.391 -0.109 -0.016
 C         -0.019  0.126  0.016    0.025  0.075  0.010   -0.184  0.330  0.043
 Cl        -0.000 -0.006 -0.001   -0.000 -0.005 -0.001    0.005 -0.003 -0.000
 C          0.036  0.003 -0.001   -0.221  0.023  0.002   -0.023  0.032  0.023
 C         -0.029  0.013 -0.066   -0.028 -0.011  0.083   -0.031  0.000 -0.015
 H          0.390 -0.061  0.159   -0.417  0.057 -0.111    0.034  0.024  0.027
 C         -0.095 -0.010  0.113    0.212  0.004 -0.140    0.025 -0.006  0.006
 Cl         0.001  0.001 -0.005   -0.003 -0.000  0.005   -0.000  0.000 -0.000
 C          0.127 -0.011 -0.002   -0.198  0.018  0.001   -0.015  0.006 -0.019
 Cl        -0.006  0.001  0.000    0.008 -0.001 -0.000    0.000 -0.000  0.000
 C         -0.094  0.027 -0.110    0.207 -0.042  0.138    0.031 -0.008  0.018
 Cl         0.001 -0.001  0.004   -0.003  0.001 -0.005   -0.000  0.000 -0.000
 C         -0.030 -0.009  0.067   -0.023  0.016 -0.084   -0.014 -0.002 -0.011
 H          0.390 -0.006 -0.159   -0.429  0.020  0.123   -0.008  0.035 -0.009
 TransDip   0.415  0.079  0.012    0.024  0.032  0.004   -0.044  0.153  0.033

 Mode:                55                     56                     57
 Frequency:      1570.00                1592.07                1620.58
 Force Cnst:     12.4102                12.5829                 9.7098
 Red. Mass:       8.5453                 8.4257                 6.2751
 IR Active:          YES                    YES                    YES
 IR Intens:       68.977                 30.712                 18.790
 Raman Active:       YES                    YES                    YES
               X      Y      Z        X      Y      Z        X      Y      Z
 C         -0.004  0.023 -0.030    0.265  0.025  0.002    0.119 -0.014 -0.002
 C          0.001 -0.008  0.002   -0.326 -0.092 -0.011   -0.049 -0.013 -0.002
 Cl         0.000  0.000 -0.000    0.003  0.002  0.000    0.001  0.000  0.000
 C         -0.006  0.011  0.004    0.265 -0.077 -0.011    0.031 -0.012 -0.002
 Cl         0.000 -0.000 -0.000   -0.002  0.003  0.000   -0.000  0.000  0.000
 C         -0.001 -0.017 -0.003   -0.197 -0.040 -0.004   -0.018  0.001  0.000
 Cl         0.000  0.000  0.000   -0.000 -0.000 -0.000   -0.001 -0.000 -0.000
 C          0.002  0.010  0.004    0.435  0.114  0.013    0.046  0.010  0.001
 H         -0.012  0.005 -0.001   -0.464 -0.291 -0.039   -0.043 -0.032 -0.004
 C          0.008 -0.014  0.002   -0.365  0.088  0.013   -0.055  0.023  0.003
 Cl        -0.000  0.000 -0.000    0.003 -0.002 -0.000    0.001 -0.000 -0.000
 C         -0.002 -0.078  0.447   -0.011 -0.006  0.002   -0.299  0.029  0.001
 C         -0.137  0.058 -0.268   -0.083  0.013 -0.024    0.321 -0.051  0.126
 H          0.393 -0.040  0.002    0.083 -0.025  0.069   -0.411  0.086 -0.278
 C         -0.092 -0.033  0.247    0.076 -0.005 -0.011   -0.232  0.017  0.028
 Cl         0.003 -0.000 -0.001   -0.001 -0.000  0.000    0.001  0.000 -0.001
 C          0.006  0.064 -0.382   -0.038  0.004 -0.002    0.101 -0.009 -0.001
 Cl        -0.000 -0.001  0.005    0.000 -0.000  0.000    0.002 -0.000  0.000
 C          0.084 -0.048  0.242    0.077 -0.009  0.013   -0.232  0.026 -0.025
 Cl        -0.003  0.000 -0.001   -0.001  0.000 -0.000    0.001 -0.000  0.001
 C          0.145  0.032 -0.270   -0.082  0.005  0.022    0.325 -0.009 -0.129
 H         -0.396  0.036  0.011    0.079 -0.001 -0.072   -0.425 -0.007  0.290
 TransDip   0.001 -0.051  0.261   -0.177  0.013  0.004   -0.138  0.012  0.002

 Mode:                58                     59                     60
 Frequency:      3207.27                3208.44                3223.00
 Force Cnst:      6.6188                 6.6259                 6.6896
 Red. Mass:       1.0921                 1.0925                 1.0930
 IR Active:          YES                    YES                    YES
 IR Intens:        0.365                  0.175                  3.094
 Raman Active:       YES                    YES                    YES
               X      Y      Z        X      Y      Z        X      Y      Z
 C         -0.000  0.000 -0.000    0.000  0.000 -0.000   -0.000  0.001  0.000
 C         -0.000  0.000  0.000    0.000 -0.000  0.000   -0.000  0.000  0.000
 Cl         0.000 -0.000 -0.000   -0.000  0.000 -0.000   -0.000  0.000  0.000
 C          0.000 -0.000 -0.000   -0.000  0.000  0.000   -0.000  0.000  0.000
 Cl        -0.000  0.000 -0.000    0.000 -0.000 -0.000   -0.000 -0.000  0.000
 C         -0.000 -0.000 -0.000    0.000 -0.000 -0.000    0.003  0.003  0.000
 Cl         0.000 -0.000  0.000   -0.000  0.000  0.000   -0.000  0.000  0.000
 C         -0.000  0.000  0.000    0.000 -0.000 -0.000    0.036 -0.080 -0.010
 H          0.000 -0.001 -0.000   -0.000  0.001  0.000   -0.402  0.904  0.117
 C         -0.000  0.000  0.000    0.000  0.000  0.000   -0.004 -0.000 -0.000
 Cl         0.000  0.000  0.000   -0.000 -0.000 -0.000    0.000  0.000  0.000
 C          0.002 -0.001  0.003   -0.003 -0.000  0.002   -0.000 -0.000 -0.000
 C          0.043  0.008 -0.074   -0.008 -0.002  0.014    0.000  0.000 -0.000
 H         -0.483 -0.098  0.846    0.090  0.018 -0.159   -0.000 -0.000  0.001
 C         -0.003  0.000 -0.001    0.001 -0.000  0.000    0.000  0.000  0.000
 Cl         0.000 -0.000  0.000   -0.000  0.000 -0.000    0.000  0.000  0.000
 C         -0.000 -0.000  0.001    0.000 -0.000  0.000   -0.000 -0.000 -0.000
 Cl         0.000 -0.000  0.000   -0.000  0.000  0.000   -0.000 -0.000 -0.000
 C          0.001 -0.000 -0.000    0.003 -0.000 -0.001    0.000  0.000 -0.000
 Cl        -0.000 -0.000  0.000   -0.000 -0.000  0.000    0.000 -0.000 -0.000
 C         -0.008  0.003 -0.013   -0.041  0.016 -0.074    0.000 -0.000  0.000
 H          0.088 -0.035  0.158    0.467 -0.187  0.840   -0.000  0.000 -0.000
 TransDip   0.002 -0.003  0.019   -0.002 -0.002  0.013   -0.023  0.051  0.007

 STANDARD THERMODYNAMIC QUANTITIES AT   298.15 K  AND     1.00 ATM

   This Molecule has  0 Imaginary Frequencies
   Zero point vibrational energy:       70.701 kcal/mol

   Atom    1 Element C  Has Mass   12.00000
   Atom    2 Element C  Has Mass   12.00000
   Atom    3 Element Cl Has Mass   34.96885
   Atom    4 Element C  Has Mass   12.00000
   Atom    5 Element Cl Has Mass   34.96885
   Atom    6 Element C  Has Mass   12.00000
   Atom    7 Element Cl Has Mass   34.96885
   Atom    8 Element C  Has Mass   12.00000
   Atom    9 Element H  Has Mass    1.00783
   Atom   10 Element C  Has Mass   12.00000
   Atom   11 Element Cl Has Mass   34.96885
   Atom   12 Element C  Has Mass   12.00000
   Atom   13 Element C  Has Mass   12.00000
   Atom   14 Element H  Has Mass    1.00783
   Atom   15 Element C  Has Mass   12.00000
   Atom   16 Element Cl Has Mass   34.96885
   Atom   17 Element C  Has Mass   12.00000
   Atom   18 Element Cl Has Mass   34.96885
   Atom   19 Element C  Has Mass   12.00000
   Atom   20 Element Cl Has Mass   34.96885
   Atom   21 Element C  Has Mass   12.00000
   Atom   22 Element H  Has Mass    1.00783
   Molecular Mass:   391.805440 amu
   Principal axes and moments of inertia in amu*Bohr^2:
                             1           2           3
    Eigenvalues --     4986.94473 17407.82377 18105.75957
          X               0.99999    -0.00329    -0.00040
          Y               0.00329     0.99999    -0.00330
          Z               0.00042     0.00330     0.99999
   Rotational Symmetry Number is   1
   The Molecule is an Asymmetric Top
   Translational Enthalpy:        0.889 kcal/mol
   Rotational Enthalpy:           0.889 kcal/mol
   Vibrational Enthalpy:         80.150 kcal/mol
   gas constant (RT):             0.592 kcal/mol
   Translational Entropy:        43.788  cal/mol.K
   Rotational Entropy:           35.706  cal/mol.K
   Vibrational Entropy:          64.879  cal/mol.K

   Total Enthalpy:               82.520 kcal/mol
   Total Entropy:               144.373  cal/mol.K

 ======================================================================

 STANDARD THERMODYNAMIC QUANTITIES FOR ANHARMONIC VIBRATION -- TOSH

   Zero point vibrational energy: ************ kcal/mol

   Vibrational Enthalpy:       Infinity kcal/mol
   Vibrational Entropy:             NaN  cal/mol.K

   Total Enthalpy:             Infinity kcal/mol
   Total Entropy:                   NaN  cal/mol.K

 ======================================================================

 STANDARD THERMODYNAMIC QUANTITIES FOR ANHARMONIC VIBRATION -- VPT2

   Zero point vibrational energy: ************ kcal/mol

   Vibrational Enthalpy:       Infinity kcal/mol
   Vibrational Entropy:             NaN  cal/mol.K

   Total Enthalpy:             Infinity kcal/mol
   Total Entropy:                   NaN  cal/mol.K

 ======================================================================

Archival summary:
1\1\november\FREQ\ProcedureUnspecified\BasisUnspecified\l7123\taweetha\SatJan1117:03:082020SatJan1117:03:082020\0\\#,FREQ,ProcedureUnspecified,BasisUnspecified,\\0,1\Cl\C,1,1.74452\C,2,1.40352,1,119.489\C,3,1.4001,2,118.601,1,179.886,0\C,4,1.38858,3,120.711,2,-0.0631548,0\H,5,1.08062,4,120.006,3,-179.968,0\C,5,1.38801,4,119.495,3,0.103636,0\C,7,1.39996,5,122.061,4,-0.0234047,0\C,8,1.49345,7,121.279,5,179.603,0\C,9,1.39304,8,120.12,7,-91.8247,0\H,10,1.08199,9,120.631,8,-0.749924,0\C,10,1.39057,9,120.248,8,179.231,0\C,9,1.39314,8,120.355,7,87.4683,0\H,13,1.08197,9,120.685,8,0.68964,0\C,13,1.3906,9,120.165,8,-179.277,0\C,12,1.40163,10,120.909,9,0.0673156,0\Cl,16,1.73582,12,120.915,10,179.989,0\Cl,3,1.73588,2,120.922,1,-0.216487,0\Cl,4,1.74347,3,121.182,2,179.938,0\Cl,12,1.74592,10,118.168,9,-179.818,0\Cl,15,1.74645,13,118.189,9,179.963,0\Cl,7,1.75232,5,117.793,4,179.871,0\\\@

 Total job time:  17055.06s(wall), 17054.72s(cpu) 
 Sat Jan 11 17:03:08 2020

        *************************************************************
        *                                                           *
        *  Thank you very much for using Q-Chem.  Have a nice day.  *
        *                                                           *
        *************************************************************
