# Supplementary material for: Quantum Chemical Investigation of Polychlorinated Dibenzodioxins, Dibenzofurans and Biphenyls: Relative Stability and Planarity Analysis
Source: Molecules. 2020 Dec 3;25(23):5697. doi: 10.3390/molecules25235697 (PMC7730433; doi:10.3390/molecules25235697)
Supplement: Supplementary file 1 [file molecules-25-05697-s001.zip › PCB/B3LYP/ClClClHClHClClHH.out]

                  Welcome to Q-Chem
     A Quantum Leap Into The Future Of Chemistry


 Q-Chem 5.2 (devel), Q-Chem, Inc., Pleasanton, CA (2019)

 Yihan Shao,  Zhengting Gan,  E. Epifanovsky,  A. T. B. Gilbert,  M. Wormit,  
 J. Kussmann,  A. W. Lange,  A. Behn,  Jia Deng,  Xintian Feng,  D. Ghosh,  
 M. Goldey,  P. R. Horn,  L. D. Jacobson,  I. Kaliman,  T. Kus,  A. Landau,  
 Jie Liu,  E. I. Proynov,  R. M. Richard,  R. P. Steele,  E. J. Sundstrom,  
 H. L. Woodcock III,  P. M. Zimmerman,  D. Zuev,  B. Albrecht,  E. Alguire,  
 S. A. Baeppler,  D. Barton,  Z. Benda,  Y. A. Bernard,  E. J. Berquist,  
 K. B. Bravaya,  H. Burton,  D. Casanova,  Chun-Min Chang,  Yunqing Chen,  
 A. Chien,  K. D. Closser,  M. P. Coons,  S. Coriani,  S. Dasgupta,  
 A. L. Dempwolff,  M. Diedenhofen,  Hainam Do,  R. G. Edgar,  Po-Tung Fang,  
 S. Faraji,  S. Fatehi,  Qingguo Feng,  K. D. Fenk,  J. Fosso-Tande,  
 J. Gayvert,  Qinghui Ge,  A. Ghysels,  G. Gidofalvi,  J. Gomes,  
 J. Gonthier,  A. Gunina,  D. Hait,  M. W. D. Hanson-Heine,  
 P. H. P. Harbach,  A. W. Hauser,  M. F. Herbst,  J. E. Herr,  
 E. G. Hohenstein,  Z. C. Holden,  Kerwin Hui,  B. C. Huynh,  T.-C. Jagau,  
 Hyunjun Ji,  B. Kaduk,  K. Khistyaev,  Jaehoon Kim,  P. Klunzinger,  K. Koh,  
 D. Kosenkov,  L. Koulias,  T. Kowalczyk,  C. M. Krauter,  A. Kunitsa,  
 Ka Un Lao,  A. Laurent,  K. V. Lawler,  Joonho Lee,  D. Lefrancois,  
 S. Lehtola,  D. S. Levine,  Yi-Pei Li,  You-Sheng Lin,  Fenglai Liu,  
 E. Livshits,  A. Luenser,  P. Manohar,  E. Mansoor,  S. F. Manzer,  
 Shan-Ping Mao,  Yuezhi Mao,  N. Mardirossian,  A. V. Marenich,  
 T. Markovich,  L. A. Martinez-Martinez,  S. A. Maurer,  N. J. Mayhall,  
 S. C. McKenzie,  J.-M. Mewes,  P. Morgante,  A. F. Morrison,  
 J. W. Mullinax,  K. Nanda,  T. S. Nguyen-Beck,  R. Olivares-Amaya,  
 J. A. Parkhill,  Zheng Pei,  T. M. Perrine,  F. Plasser,  P. Pokhilko,  
 S. Prager,  A. Prociuk,  E. Ramos,  D. R. Rehn,  F. Rob,  M. Scheurer,  
 M. Schneider,  N. Sergueev,  S. M. Sharada,  S. Sharma,  D. W. Small,  
 T. Stauch,  T. Stein,  Yu-Chuan Su,  A. J. W. Thom,  A. Tkatchenko,  
 T. Tsuchimochi,  N. M. Tubman,  L. Vogt,  M. L. Vidal,  O. Vydrov,  
 M. A. Watson,  J. Wenzel,  M. de Wergifosse,  T. A. Wesolowski,  A. White,  
 J. Witte,  A. Yamada,  Jun Yang,  K. Yao,  S. Yeganeh,  S. R. Yost,  
 Zhi-Qiang You,  A. Zech,  Igor Ying Zhang,  Xing Zhang,  Yan Zhao,  
 Ying Zhu,  B. R. Brooks,  G. K. L. Chan,  C. J. Cramer,  M. S. Gordon,  
 W. J. Hehre,  A. Klamt,  M. W. Schmidt,  C. D. Sherrill,  D. G. Truhlar,  
 A. Aspuru-Guzik,  R. Baer,  A. T. Bell,  N. A. Besley,  Jeng-Da Chai,  
 A. E. DePrince, III,  R. A. DiStasio Jr.,  A. Dreuw,  B. D. Dunietz,  
 T. R. Furlani,  Chao-Ping Hsu,  Yousung Jung,  Jing Kong,  D. S. Lambrecht,  
 WanZhen Liang,  C. Ochsenfeld,  V. A. Rassolov,  L. V. Slipchenko,  
 J. E. Subotnik,  T. Van Voorhis,  J. M. Herbert,  A. I. Krylov,  
 P. M. W. Gill,  M. Head-Gordon

 Contributors to earlier versions of Q-Chem not listed above: 
 R. D. Adamson,  B. Austin,  J. Baker,  G. J. O. Beran,  K. Brandhorst,  
 S. T. Brown,  E. F. C. Byrd,  A. K. Chakraborty,  C.-L. Cheng,  
 Siu Hung Chien,  D. M. Chipman,  D. L. Crittenden,  H. Dachsel,  
 R. J. Doerksen,  A. D. Dutoi,  L. Fusti-Molnar,  W. A. Goddard III,  
 A. Golubeva-Zadorozhnaya,  S. R. Gwaltney,  G. Hawkins,  A. Heyden,  
 S. Hirata,  G. Kedziora,  F. J. Keil,  C. Kelley,  Jihan Kim,  R. A. King,  
 R. Z. Khaliullin,  P. P. Korambath,  W. Kurlancheek,  A. M. Lee,  M. S. Lee,  
 S. V. Levchenko,  Ching Yeh Lin,  D. Liotard,  R. C. Lochan,  I. Lotan,  
 P. E. Maslen,  N. Nair,  D. P. O'Neill,  D. Neuhauser,  E. Neuscamman,  
 C. M. Oana,  R. Olson,  B. Peters,  R. Peverati,  P. A. Pieniazek,  
 Y. M. Rhee,  J. Ritchie,  M. A. Rohrdanz,  E. Rosta,  N. J. Russ,  
 H. F. Schaefer III,  N. E. Schultz,  N. Shenvi,  A. C. Simmonett,  A. Sodt,  
 D. Stuck,  K. S. Thanthiriwatte,  V. Vanovschi,  Tao Wang,  A. Warshel,  
 C. F. Williams,  Q. Wu,  X. Xu,  W. Zhang

 Please cite Q-Chem as follows:
 Y. Shao et al., Mol. Phys. 113, 184-215 (2015)
 DOI: 10.1080/00268976.2014.952696

 Q-Chem 5.2.1 for Intel X86 EM64T Linux

 Parts of Q-Chem use Armadillo 8.300.2 (Tropical Shenanigans).
 http://arma.sourceforge.net/

 Q-Chem begins on Sat Jan 11 09:10:49 2020  

Host: 
0

     Scratch files written to /scratch/taweetham/qchem4234//
NAlpha2: 178
NElect   178
Mult     1

 Q-Chem warning in module libgen/rem_setup.C, line 2168:

 Setting Thresh to 1e-14


Checking the input file for inconsistencies... 	...done.

--------------------------------------------------------------
User input:
--------------------------------------------------------------
$MOLECULE
0 1
C 
C  1 1.394960
Cl  2 CCl 1 119.528007
C  2 1.386606 1 120.846377 3 178.766605 0
Cl  4 CCl 2 119.698148 1 -179.612229 0
C  4 1.387279 2 120.235871 1 -0.083363 0
Cl  6 CCl 4 120.254637 2 -179.958574 0
C  6 1.387279 4 119.490737 2 0.041992 0
H  8 CH 6 120.064298 4 179.568218 0
C  8 1.386606 6 120.235863 4 0.041336 0
Cl  10 CCl 8 119.614146 6 178.681836 0
C  1 1.488550 2 120.827489 3 1.275929 0
C  12 1.394960 1 120.827496 2 44.635695 0
H  13 CH 12 119.528011 1 1.275194 0
C  13 1.386606 12 120.846392 1 -179.957497 0
Cl  15 CCl 13 119.698155 12 -179.612829 0
C  15 1.387278 13 120.235860 12 -0.083872 0
Cl  17 CCl 15 120.254633 13 -179.958492 0
C  17 1.387279 15 119.490737 13 0.041666 0
H  19 CH 17 120.064293 15 179.568399 0
C  19 1.386606 17 120.235874 15 0.041790 0
H  21 CH 19 119.614152 17 178.681599 0

CH=1.08273
CCl=1.75400
$END

$REM
   JOB_TYPE	OPTIMIZATION
   BASIS	6-311++G**
   METHOD	B3LYP
   SYM_IGNORE	TRUE
   SCF_GUESS_ALWAYS     TRUE
   SYM_IGNORE   TRUE
   S2THRESH     15
   THRESH       15
$END

--------------------------------------------------------------
 ----------------------------------------------------------------
             Standard Nuclear Orientation (Angstroms)
    I     Atom           X                Y                Z
 ----------------------------------------------------------------
    1      C       0.0000000000     0.0000000000     0.0000000000
    2      C       0.0000000000     0.0000000000     1.3949600000
    3      Cl      1.5261815140     0.0000000000     2.2594170471
    4      C      -1.1901880373     0.0256249026     2.1059255403
    5      Cl     -1.1548436435     0.0351778398     3.8595433764
    6      C      -2.4041742747     0.0535064326     1.4351028665
    7      Cl     -3.9099833729     0.0870232313     2.3339530118
    8      C      -2.4180259722     0.0546630380     0.0478935036
    9      H      -3.3603520375     0.0692493833    -0.4851290834
   10      C      -1.2274122092     0.0272853135    -0.6622934626
   11      Cl     -1.2645630159    -0.0058824468    -2.4155862839
   12      C       1.2779219872    -0.0284629571    -0.7628147595
   13      C       2.3095886281    -0.8932703637    -0.3971844912
   14      H       2.1704206894    -1.5663256744     0.4394355459
   15      C       3.5004827568    -0.9194878930    -1.1069450245
   16      Cl      4.7739092873    -2.0261183446    -0.6270805489
   17      C       3.6821124948    -0.0819958503    -2.1978886372
   18      Cl      5.1879324501    -0.1155248115    -3.0967201401
   19      C       2.6636000698     0.7822218600    -2.5724593424
   20      H       2.7980411655     1.4448431951    -3.4181323354
   21      C       1.4736782845     0.8090230106    -1.8610916159
   22      H       0.6936781770     1.5025559907    -2.1490431582
 ----------------------------------------------------------------
 Nuclear Repulsion Energy =        2006.49254470 hartrees
 There are       89 alpha and       89 beta electrons
 Requested basis set is 6-311++G(d,p)
 There are 170 shells and 472 basis functions

 Total QAlloc Memory Limit   2000 MB
 Mega-Array Size       188 MB
 MEM_STATIC part       192 MB
 A cutoff of  1.0D-15 yielded  10814 shell pairs
 There are     91423 function pairs (     98238 Cartesian)
 Smallest overlap matrix eigenvalue = 2.32E-07
 Linear dependence detected in AO basis
 Number of orthogonalized atomic orbitals = 467
 Maximum deviation from orthogonality = 5.216E-10

 Scale SEOQF with 1.000000e-02/1.000000e-01/1.000000e-01

 Standard Electronic Orientation quadrupole field applied
 Nucleus-field energy     =    -0.0000000812 hartrees
 Guess from superposition of atomic densities
 Warning:  Energy on first SCF cycle will be non-variational
 SAD guess density has 178.000000 electrons

 -----------------------------------------------------------------------
  General SCF calculation program by
  Eric Jon Sundstrom, Paul Horn, Yuezhi Mao, Dmitri Zuev, Alec White,
  David Stuck, Shaama M.S., Shane Yost, Joonho Lee, David Small,
  Daniel Levine, Susi Lehtola, Hugh Burton, Evgeny Epifanovsky,
  Bang C. Huynh
 -----------------------------------------------------------------------
 Exchange:     0.2000 Hartree-Fock + 0.0800 Slater + 0.7200 B88
 Correlation:  0.1900 VWN1RPA + 0.8100 LYP
 Using SG-1 standard quadrature grid
 A restricted SCF calculation will be
 performed using DIIS
 SCF converges when DIIS error is below 1.0e-08
 ---------------------------------------
  Cycle       Energy         DIIS error
 ---------------------------------------
    1   -3225.4465404769      2.84e-02  
    2   -3220.9824854973      2.19e-03  
    3   -3220.8815071296      2.79e-03  
    4   -3221.1039315436      6.70e-04  
    5   -3221.1150318032      3.25e-04  
    6   -3221.1178204355      9.54e-05  
    7   -3221.1180408690      2.95e-05  
    8   -3221.1180610843      1.16e-05  
    9   -3221.1180646957      3.10e-06  
   10   -3221.1180649551      1.04e-06  
   11   -3221.1180649831      2.94e-07  
   12   -3221.1180649851      1.40e-07  
   13   -3221.1180649855      4.47e-08  
   14   -3221.1180649857      1.44e-08  
   15   -3221.1180649858      4.84e-09  Convergence criterion met
 ---------------------------------------
 SCF time:   CPU 754.98s  wall 755.00s 
 SCF   energy in the final basis set =    -3221.1180649858
 Total energy in the final basis set =    -3221.1180649858

 --------------------------------------------------------------

                    Orbital Energies (a.u.)
 --------------------------------------------------------------

 Alpha MOs
 -- Occupied --
********-101.5828-101.5820-101.5797-101.5693-101.5677 -10.2833 -10.2824
-10.2812 -10.2789 -10.2633 -10.2616 -10.2424 -10.2292 -10.2223 -10.2114
-10.2092 -10.2067  -9.4981  -9.4979  -9.4971  -9.4942  -9.4837  -9.4823
 -7.2631  -7.2625  -7.2620  -7.2591  -7.2529  -7.2527  -7.2521  -7.2521
 -7.2520  -7.2509  -7.2491  -7.2485  -7.2482  -7.2472  -7.2386  -7.2379
 -7.2371  -7.2365  -0.9670  -0.9349  -0.9177  -0.9097  -0.8745  -0.8696
 -0.8632  -0.8459  -0.7985  -0.7714  -0.7613  -0.7429  -0.6624  -0.6499
 -0.6416  -0.6112  -0.5573  -0.5533  -0.5276  -0.5116  -0.4965  -0.4864
 -0.4745  -0.4685  -0.4663  -0.4575  -0.4393  -0.4372  -0.4250  -0.4096
 -0.4008  -0.3988  -0.3940  -0.3641  -0.3625  -0.3592  -0.3574  -0.3483
 -0.3433  -0.3406  -0.3323  -0.3211  -0.3174  -0.2951  -0.2779  -0.2735
 -0.2572
 -- Virtual --
 -0.0787  -0.0634  -0.0565  -0.0433  -0.0282  -0.0223  -0.0113  -0.0090
  0.0022   0.0054   0.0114   0.0183   0.0238   0.0255   0.0320   0.0394
  0.0449   0.0488   0.0548   0.0573   0.0604   0.0659   0.0699   0.0740
  0.0773   0.0806   0.0859   0.0883   0.0907   0.0933   0.0973   0.1030
  0.1051   0.1068   0.1136   0.1144   0.1164   0.1211   0.1236   0.1255
  0.1283   0.1297   0.1330   0.1343   0.1402   0.1412   0.1428   0.1478
  0.1511   0.1573   0.1632   0.1669   0.1760   0.1769   0.1799   0.1832
  0.1860   0.1907   0.1931   0.1974   0.2030   0.2061   0.2112   0.2132
  0.2179   0.2243   0.2305   0.2315   0.2326   0.2365   0.2404   0.2424
  0.2500   0.2514   0.2539   0.2577   0.2633   0.2674   0.2680   0.2744
  0.2781   0.2801   0.2824   0.2875   0.2896   0.2954   0.3017   0.3069
  0.3094   0.3171   0.3265   0.3315   0.3361   0.3453   0.3482   0.3640
  0.3888   0.4075   0.4263   0.4322   0.4359   0.4394   0.4465   0.4473
  0.4519   0.4566   0.4605   0.4646   0.4748   0.4777   0.4822   0.4859
  0.4927   0.4959   0.5014   0.5165   0.5191   0.5258   0.5416   0.5462
  0.5592   0.5640   0.5650   0.5714   0.5773   0.5914   0.5950   0.5987
  0.6067   0.6090   0.6157   0.6194   0.6274   0.6339   0.6379   0.6508
  0.6584   0.6647   0.6697   0.6741   0.6793   0.6975   0.6983   0.7124
  0.7285   0.7459   0.7618   0.7838   0.7924   0.8046   0.8080   0.8181
  0.8239   0.8276   0.8370   0.8382   0.8394   0.8422   0.8427   0.8466
  0.8507   0.8524   0.8542   0.8597   0.8673   0.8730   0.8755   0.8837
  0.8911   0.8972   0.9015   0.9034   0.9077   0.9111   0.9223   0.9273
  0.9307   0.9368   0.9430   0.9460   0.9522   0.9560   0.9619   0.9722
  0.9761   0.9851   0.9904   0.9959   1.0124   1.0283   1.0457   1.0662
  1.0729   1.0822   1.0951   1.1101   1.1214   1.1453   1.1607   1.1773
  1.2032   1.2146   1.2305   1.2488   1.2535   1.2610   1.2688   1.2766
  1.2790   1.2839   1.2892   1.2974   1.3070   1.3347   1.3533   1.3725
  1.3976   1.4173   1.4597   1.4863   1.5070   1.5105   1.5356   1.5482
  1.5729   1.5758   1.5814   1.6061   1.6168   1.6563   1.6649   1.6916
  1.6925   1.7311   1.7659   1.7714   1.7772   1.7961   1.8142   1.8343
  1.8524   1.8647   1.8805   1.8894   1.9023   1.9105   1.9175   1.9387
  1.9462   1.9625   1.9934   2.0020   2.0331   2.0530   2.0751   2.0899
  2.1211   2.1492   2.1681   2.2099   2.2287   2.2419   2.2478   2.2564
  2.2673   2.2742   2.2814   2.2883   2.2985   2.3036   2.3153   2.3355
  2.3782   2.3894   2.4106   2.4203   2.4340   2.4393   2.4491   2.4749
  2.4962   2.5044   2.5239   2.5490   2.5651   2.5719   2.5993   2.6157
  2.6251   2.6345   2.6543   2.6608   2.6969   2.7272   2.7355   2.7367
  2.7469   2.7571   2.7798   2.7999   2.8238   2.8307   2.8480   2.8605
  2.8770   2.9299   2.9497   2.9684   3.0478   3.0684   3.0897   3.1143
  3.1380   3.1452   3.1659   3.1965   3.2182   3.2398   3.2610   3.3571
  3.3805   3.4153   3.4994   3.5346   3.6085   3.6747   3.7272   3.7666
  3.8693   3.9071   4.0153   4.0795   4.1296   4.3919   4.8055   4.8346
  9.7356   9.7564   9.7905   9.8040   9.8075   9.8201  23.3124  23.5236
 23.8184  23.8493  23.8946  23.9181  23.9688  23.9904  24.0368  24.0710
 24.0882  24.1562  25.7753  25.7909  25.8434  25.8713  25.9068  25.9420
 26.0933  26.1228  26.1390  26.1531  26.2643  26.3953  26.4946  26.5199
 26.6603  26.7227  26.7880  26.9627 215.7267 215.7462 215.7875 215.8015
215.8107 215.8246
 --------------------------------------------------------------

          Ground-State Mulliken Net Atomic Charges

     Atom                 Charge (a.u.)
  ----------------------------------------
      1 C                    -0.750445
      2 C                    -1.302595
      3 Cl                    0.729993
      4 C                     0.548806
      5 Cl                    0.595362
      6 C                    -0.226376
      7 Cl                    0.542951
      8 C                    -0.380617
      9 H                     0.230217
     10 C                     0.046246
     11 Cl                    0.544098
     12 C                     0.059904
     13 C                    -1.173995
     14 H                     0.220534
     15 C                    -0.133719
     16 Cl                    0.626068
     17 C                     0.262371
     18 Cl                    0.514359
     19 C                    -0.749786
     20 H                     0.204056
     21 C                    -0.580612
     22 H                     0.173180
  ----------------------------------------
  Sum of atomic charges =     0.000000

 -----------------------------------------------------------------
                    Cartesian Multipole Moments
 -----------------------------------------------------------------
    Charge (ESU x 10^10)
                -0.0000
    Dipole Moment (Debye)
         X      -1.9749      Y       0.9605      Z      -0.8780
       Tot       2.3651
    Quadrupole Moments (Debye-Ang)
        XX    -153.1538     XY       2.3757     YY    -144.5871
        XZ       4.3591     YZ      -4.5356     ZZ    -146.0188
    Octopole Moments (Debye-Ang^2)
       XXX    -387.4890    XXY      34.4882    XYY    -108.7090
       YYY      79.8173    XXZ      14.2701    XYZ      -9.6100
       YYZ      -3.4225    XZZ    -106.6954    YZZ      37.7274
       ZZZ     -11.4156
    Hexadecapole Moments (Debye-Ang^3)
      XXXX   -7597.7418   XXXY     464.9404   XXYY   -1360.0261
      XYYY     448.6991   YYYY    -605.3826   XXXZ    1564.6632
      XXYZ     -36.3138   XYYZ     500.7569   YYYZ     -41.9369
      XXZZ   -1956.2315   XYZZ     175.1962   YYZZ    -798.0184
      XZZZ    1480.5547   YZZZ     -65.1250   ZZZZ   -4107.9464
 -----------------------------------------------------------------
 Calculating analytic gradient of the SCF energy
 Gradient of SCF Energy
            1           2           3           4           5           6
    1  -0.0180933  -0.0065955   0.0068144  -0.0008128   0.0009807   0.0064721
    2   0.0010853   0.0000594  -0.0053986  -0.0002979   0.0000545  -0.0002870
    3   0.0112755  -0.0015433  -0.0080168  -0.0234395   0.0045976   0.0004734
            7           8           9          10          11          12
    1  -0.0025649   0.0094809  -0.0002074   0.0018404   0.0158623  -0.0006786
    2   0.0001439   0.0000745   0.0000397  -0.0002734   0.0050845  -0.0001967
    3   0.0068231   0.0072473  -0.0011047  -0.0039507  -0.0001620  -0.0003294
           13          14          15          16          17          18
    1   0.0024755  -0.0035937  -0.0036770   0.0035833  -0.0073646   0.0040921
    2   0.0077394   0.0008987   0.0069133   0.0005261  -0.0011148  -0.0032103
    3   0.0007527   0.0050275  -0.0038832  -0.0028274   0.0061471   0.0010741
           19          20          21          22
    1   0.0016840  -0.0014533  -0.0028217  -0.0054227
    2  -0.0049403   0.0005507  -0.0068437  -0.0006073
    3   0.0029634  -0.0000770  -0.0011752   0.0001275
 Max gradient component =       2.344E-02
 RMS gradient           =       5.772E-03
 Gradient time:  CPU 253.50 s  wall 253.53 s
 Geometry Optimization Parameters
   NAtoms,    NIC,     NZ,  NCons,   NDum,   NFix, NCnnct, MaxDiis
       22     155      22       0       0       0       0       0


** GEOMETRY OPTIMIZATION IN DELOCALIZED INTERNAL COORDINATES **
   Searching for a Minimum

   Optimization Cycle:   1

                       Coordinates (Angstroms)
     ATOM                X               Y               Z
      1  C         0.0000000000    0.0000000000    0.0000000000
      2  C         0.0000000000    0.0000000000    1.3949600000
      3  Cl        1.5261815140    0.0000000000    2.2594170471
      4  C        -1.1901880373    0.0256249026    2.1059255403
      5  Cl       -1.1548436435    0.0351778398    3.8595433764
      6  C        -2.4041742747    0.0535064326    1.4351028665
      7  Cl       -3.9099833729    0.0870232313    2.3339530118
      8  C        -2.4180259722    0.0546630380    0.0478935036
      9  H        -3.3603520375    0.0692493833   -0.4851290834
     10  C        -1.2274122092    0.0272853135   -0.6622934626
     11  Cl       -1.2645630159   -0.0058824468   -2.4155862839
     12  C         1.2779219872   -0.0284629571   -0.7628147595
     13  C         2.3095886281   -0.8932703637   -0.3971844912
     14  H         2.1704206894   -1.5663256744    0.4394355459
     15  C         3.5004827568   -0.9194878930   -1.1069450245
     16  Cl        4.7739092873   -2.0261183446   -0.6270805489
     17  C         3.6821124948   -0.0819958503   -2.1978886372
     18  Cl        5.1879324501   -0.1155248115   -3.0967201401
     19  C         2.6636000698    0.7822218600   -2.5724593424
     20  H         2.7980411655    1.4448431951   -3.4181323354
     21  C         1.4736782845    0.8090230106   -1.8610916159
     22  H         0.6936781770    1.5025559907   -2.1490431582
   Point Group: c1    Number of degrees of freedom:    60


   Energy is  -3221.118064986


 Attempting to generate delocalized internal coordinates
 Initial Hessian constructed with Jon Baker's OPTIMIZE code

 60 Hessian modes will be used to form the next step
  Hessian Eigenvalues:
     0.010693    0.019215    0.019215    0.023207    0.023207    0.023578
     0.023582    0.023676    0.023682    0.023938    0.023939    0.024090
     0.024090    0.024114    0.024114    0.024135    0.024135    0.024143
     0.024143    0.159962    0.159969    0.159995    0.159995    0.223726
     0.234830    0.234853    0.246104    0.249938    0.249948    0.249992
     0.249992    0.250000    0.250000    0.250000    0.250000    0.250000
     0.250000    0.301033    0.301033    0.301033    0.301033    0.301033
     0.301033    0.336089    0.356665    0.356665    0.356665    0.356665
     0.429778    0.430928    0.431281    0.433554    0.467773    0.467824
     0.472159    0.472175    0.478203    0.478204    0.479142    0.479142

 Minimum search - taking simple RFO step
 Searching for Lamda that Minimizes Along All modes
 Value Taken    Lamda =  -0.03478665
 Calculated Step too Large.  Step scaled by  0.442608
 Step Taken.  Stepsize is  0.300000

                             Maximum     Tolerance    Cnvgd?
         Gradient           0.047325      0.000300      NO
         Displacement       0.266762      0.001200      NO
         Energy change     *********      0.000001      NO


 New Cartesian Coordinates Obtained by Inverse Iteration

 Displacement from previous Coordinates is:  1.119757
 ----------------------------------------------------------------
             Standard Nuclear Orientation (Angstroms)
    I     Atom           X                Y                Z
 ----------------------------------------------------------------
    1      C       0.0079835955    -0.0013299648    -0.0010612430
    2      C      -0.0076591367     0.0654844884     1.4050496900
    3      Cl      1.4859550443     0.2028632828     2.3116516612
    4      C      -1.2040799565     0.0913448558     2.1183263709
    5      Cl     -1.1764873159     0.1986072542     3.8656014019
    6      C      -2.4184396949     0.0468438459     1.4436971592
    7      Cl     -3.9337200561     0.0744630807     2.3187659842
    8      C      -2.4297638940    -0.0210534269     0.0609662407
    9      H      -3.3724298769    -0.0698265890    -0.4685282573
   10      C      -1.2396847804    -0.0426519473    -0.6502171865
   11      Cl     -1.3596496528    -0.2097083424    -2.3923056942
   12      C       1.2941354095    -0.0269633419    -0.7690484301
   13      C       2.2962004122    -0.9538481515    -0.4656947039
   14      H       2.1362893299    -1.6845262404     0.3140085242
   15      C       3.4881194049    -0.9825841811    -1.1759963593
   16      Cl      4.6995198131    -2.1791310075    -0.7592988102
   17      C       3.7093274626    -0.0767181450    -2.2092695000
   18      Cl      5.2077166647    -0.0918016584    -3.1168617580
   19      C       2.7254723596     0.8514389179    -2.5213267167
   20      H       2.8926107628     1.5659108939    -3.3173294441
   21      C       1.5331512600     0.8739123075    -1.8122666832
   22      H       0.7934377866     1.6233799254    -2.0550002374
 ----------------------------------------------------------------
 Nuclear Repulsion Energy =        1994.16638807 hartrees
 There are       89 alpha and       89 beta electrons
 Applying Cartesian multipole field
    Component          Value
    ---------          -----
     (2,0,0)        1.00000E-12
     (0,2,0)        2.00000E-11
     (0,0,2)       -3.00000E-11
 Nucleus-field energy     =    -0.0000000806 hartrees
 Requested basis set is 6-311++G(d,p)
 There are 170 shells and 472 basis functions
 A cutoff of  1.0D-15 yielded  10774 shell pairs
 There are     91110 function pairs (     97902 Cartesian)
 Smallest overlap matrix eigenvalue = 2.47E-07
 Linear dependence detected in AO basis
 Number of orthogonalized atomic orbitals = 468
 Maximum deviation from orthogonality = 8.473E-10
 Guess from superposition of atomic densities
 Warning:  Energy on first SCF cycle will be non-variational
 SAD guess density has 178.000000 electrons

 -----------------------------------------------------------------------
  General SCF calculation program by
  Eric Jon Sundstrom, Paul Horn, Yuezhi Mao, Dmitri Zuev, Alec White,
  David Stuck, Shaama M.S., Shane Yost, Joonho Lee, David Small,
  Daniel Levine, Susi Lehtola, Hugh Burton, Evgeny Epifanovsky,
  Bang C. Huynh
 -----------------------------------------------------------------------
 Exchange:     0.2000 Hartree-Fock + 0.0800 Slater + 0.7200 B88
 Correlation:  0.1900 VWN1RPA + 0.8100 LYP
 Using SG-1 standard quadrature grid
 A restricted SCF calculation will be
 performed using DIIS
 SCF converges when DIIS error is below 1.0e-08
 ---------------------------------------
  Cycle       Energy         DIIS error
 ---------------------------------------
    1   -3225.3573863602      2.82e-02  
    2   -3220.9946013385      2.16e-03  
    3   -3220.8987562415      2.73e-03  
    4   -3221.1132037863      6.53e-04  
    5   -3221.1238330888      3.18e-04  
    6   -3221.1265087156      9.50e-05  
    7   -3221.1267244902      3.17e-05  
    8   -3221.1267492484      1.15e-05  
    9   -3221.1267528215      2.99e-06  
   10   -3221.1267530597      1.05e-06  
   11   -3221.1267530883      3.11e-07  
   12   -3221.1267530909      1.40e-07  
   13   -3221.1267530912      4.16e-08  
   14   -3221.1267530913      1.47e-08  
   15   -3221.1267530912      4.85e-09  Convergence criterion met
 ---------------------------------------
 SCF time:   CPU 755.44s  wall 755.00s 
 SCF   energy in the final basis set =    -3221.1267530912
 Total energy in the final basis set =    -3221.1267530912

 --------------------------------------------------------------

                    Orbital Energies (a.u.)
 --------------------------------------------------------------

 Alpha MOs
 -- Occupied --
********-101.5818-101.5814-101.5795-101.5706-101.5692 -10.2848 -10.2815
-10.2807 -10.2795 -10.2650 -10.2639 -10.2462 -10.2270 -10.2259 -10.2134
-10.2108 -10.2089  -9.4977  -9.4966  -9.4962  -9.4941  -9.4850  -9.4837
 -7.2627  -7.2613  -7.2612  -7.2590  -7.2526  -7.2518  -7.2515  -7.2511
 -7.2509  -7.2501  -7.2498  -7.2490  -7.2486  -7.2482  -7.2399  -7.2393
 -7.2385  -7.2379  -0.9644  -0.9349  -0.9154  -0.9086  -0.8743  -0.8717
 -0.8635  -0.8430  -0.7977  -0.7708  -0.7595  -0.7420  -0.6617  -0.6481
 -0.6402  -0.6113  -0.5559  -0.5523  -0.5262  -0.5131  -0.4971  -0.4854
 -0.4727  -0.4672  -0.4649  -0.4571  -0.4388  -0.4376  -0.4248  -0.4075
 -0.4009  -0.3969  -0.3930  -0.3636  -0.3623  -0.3600  -0.3574  -0.3481
 -0.3432  -0.3412  -0.3324  -0.3211  -0.3197  -0.2930  -0.2759  -0.2756
 -0.2596
 -- Virtual --
 -0.0775  -0.0634  -0.0540  -0.0450  -0.0333  -0.0231  -0.0111  -0.0071
  0.0030   0.0046   0.0108   0.0178   0.0233   0.0247   0.0319   0.0386
  0.0446   0.0481   0.0541   0.0574   0.0604   0.0653   0.0693   0.0720
  0.0782   0.0812   0.0853   0.0880   0.0907   0.0937   0.0966   0.1025
  0.1039   0.1065   0.1123   0.1128   0.1154   0.1198   0.1227   0.1233
  0.1264   0.1285   0.1305   0.1327   0.1389   0.1417   0.1426   0.1443
  0.1506   0.1537   0.1619   0.1638   0.1731   0.1740   0.1773   0.1812
  0.1859   0.1866   0.1903   0.1969   0.2013   0.2056   0.2103   0.2121
  0.2177   0.2195   0.2269   0.2298   0.2326   0.2347   0.2389   0.2427
  0.2485   0.2499   0.2538   0.2583   0.2608   0.2667   0.2677   0.2728
  0.2767   0.2773   0.2802   0.2839   0.2891   0.2919   0.2954   0.3022
  0.3063   0.3076   0.3168   0.3306   0.3325   0.3357   0.3458   0.3474
  0.3604   0.3914   0.4052   0.4267   0.4326   0.4357   0.4446   0.4473
  0.4495   0.4509   0.4559   0.4602   0.4663   0.4769   0.4787   0.4814
  0.4896   0.4912   0.4969   0.5043   0.5097   0.5230   0.5258   0.5473
  0.5508   0.5613   0.5625   0.5739   0.5755   0.5771   0.5915   0.5930
  0.6034   0.6066   0.6093   0.6126   0.6197   0.6304   0.6367   0.6463
  0.6520   0.6610   0.6655   0.6752   0.6774   0.6849   0.6969   0.7021
  0.7072   0.7274   0.7462   0.7563   0.7907   0.7942   0.8027   0.8103
  0.8175   0.8235   0.8319   0.8376   0.8396   0.8428   0.8432   0.8448
  0.8486   0.8508   0.8517   0.8596   0.8613   0.8658   0.8762   0.8777
  0.8858   0.8882   0.8926   0.8999   0.9081   0.9109   0.9130   0.9252
  0.9280   0.9309   0.9388   0.9438   0.9474   0.9507   0.9574   0.9589
  0.9639   0.9691   0.9776   0.9779   0.9892   1.0070   1.0132   1.0371
  1.0505   1.0548   1.0817   1.0974   1.1045   1.1175   1.1478   1.1595
  1.1700   1.1971   1.2140   1.2277   1.2484   1.2535   1.2585   1.2671
  1.2682   1.2751   1.2876   1.2920   1.2940   1.3075   1.3348   1.3481
  1.3696   1.3893   1.4242   1.4589   1.4844   1.5074   1.5128   1.5345
  1.5473   1.5655   1.5746   1.5823   1.6060   1.6115   1.6559   1.6647
  1.6868   1.6915   1.7281   1.7558   1.7694   1.7778   1.8044   1.8121
  1.8263   1.8523   1.8621   1.8707   1.8764   1.9022   1.9096   1.9175
  1.9346   1.9461   1.9591   1.9838   1.9938   2.0309   2.0479   2.0726
  2.0874   2.1151   2.1366   2.1644   2.2023   2.2294   2.2405   2.2471
  2.2572   2.2656   2.2727   2.2827   2.2837   2.2927   2.2985   2.3173
  2.3277   2.3723   2.3933   2.4156   2.4182   2.4249   2.4400   2.4492
  2.4701   2.4943   2.5034   2.5174   2.5446   2.5635   2.5680   2.5924
  2.6125   2.6219   2.6430   2.6523   2.6577   2.6884   2.7239   2.7326
  2.7354   2.7470   2.7551   2.7835   2.7938   2.8010   2.8236   2.8401
  2.8570   2.8737   2.9149   2.9447   2.9717   3.0349   3.0644   3.0794
  3.1084   3.1259   3.1385   3.1584   3.1899   3.2103   3.2255   3.2481
  3.3482   3.3721   3.4094   3.4925   3.5282   3.6051   3.6707   3.7248
  3.7644   3.8643   3.8990   4.0107   4.0726   4.1243   4.3727   4.7944
  4.8305   9.7333   9.7589   9.7889   9.8015   9.8031   9.8189  23.3160
 23.5180  23.8085  23.8402  23.8830  23.9070  23.9482  23.9694  24.0241
 24.0660  24.0846  24.1467  25.7774  25.7884  25.8409  25.8698  25.8950
 25.9259  26.0948  26.1169  26.1345  26.1656  26.2342  26.3694  26.4925
 26.5115  26.6462  26.7186  26.7772  26.9307 215.7243 215.7493 215.7853
215.8002 215.8025 215.8215
 --------------------------------------------------------------

          Ground-State Mulliken Net Atomic Charges

     Atom                 Charge (a.u.)
  ----------------------------------------
      1 C                    -0.761940
      2 C                    -1.182474
      3 Cl                    0.703170
      4 C                     0.592793
      5 Cl                    0.597130
      6 C                    -0.305089
      7 Cl                    0.538251
      8 C                    -0.585241
      9 H                     0.232723
     10 C                     0.090880
     11 Cl                    0.507591
     12 C                     0.335299
     13 C                    -1.313599
     14 H                     0.225760
     15 C                     0.024629
     16 Cl                    0.611489
     17 C                     0.320581
     18 Cl                    0.498737
     19 C                    -0.886777
     20 H                     0.204230
     21 C                    -0.628860
     22 H                     0.180717
  ----------------------------------------
  Sum of atomic charges =     0.000000

 -----------------------------------------------------------------
                    Cartesian Multipole Moments
 -----------------------------------------------------------------
    Charge (ESU x 10^10)
                 0.0000
    Dipole Moment (Debye)
         X      -1.7945      Y       0.9664      Z      -0.8332
       Tot       2.2019
    Quadrupole Moments (Debye-Ang)
        XX    -152.5369     XY       2.8483     YY    -144.0895
        XZ       4.0795     YZ      -4.7392     ZZ    -146.5215
    Octopole Moments (Debye-Ang^2)
       XXX    -378.1298    XXY      34.6238    XYY    -104.8454
       YYY      79.5952    XXZ      13.3275    XYZ     -10.4915
       YYZ      -3.2188    XZZ    -104.0927    YZZ      37.9685
       ZZZ      -5.3004
    Hexadecapole Moments (Debye-Ang^3)
      XXXX   -7607.1453   XXXY     467.6446   XXYY   -1371.0926
      XYYY     440.8654   YYYY    -677.4879   XXXZ    1594.9815
      XXYZ     -63.1682   XYYZ     510.5634   YYYZ    -121.8097
      XXZZ   -1960.0503   XYZZ     178.3742   YYZZ    -812.9192
      XZZZ    1522.6727   YZZZ    -131.7057   ZZZZ   -4140.2195
 -----------------------------------------------------------------
 Calculating analytic gradient of the SCF energy
 Gradient of SCF Energy
            1           2           3           4           5           6
    1  -0.0087622  -0.0037844   0.0006204  -0.0004066   0.0018944   0.0042028
    2   0.0008421  -0.0026560  -0.0004101  -0.0008665   0.0004287  -0.0001811
    3   0.0062610   0.0022413   0.0030449  -0.0163521   0.0036830  -0.0008657
            7           8           9          10          11          12
    1  -0.0018929   0.0067130  -0.0004107  -0.0026214   0.0013125  -0.0002200
    2   0.0002675   0.0001805  -0.0000191   0.0021203   0.0005981  -0.0002606
    3   0.0042527   0.0046309  -0.0006873  -0.0046123  -0.0002520   0.0001082
           13          14          15          16          17          18
    1   0.0054445  -0.0013818  -0.0030543   0.0024726  -0.0054218   0.0029309
    2   0.0035999   0.0005291   0.0044669  -0.0003104  -0.0001176  -0.0016835
    3  -0.0006471  -0.0004249  -0.0017609  -0.0010626   0.0033538  -0.0002145
           19          20          21          22
    1   0.0017158  -0.0008882   0.0009952   0.0005420
    2  -0.0032572   0.0005307  -0.0032258  -0.0005760
    3   0.0015107   0.0000090  -0.0032775   0.0010612
 Max gradient component =       1.635E-02
 RMS gradient           =       3.391E-03
 Gradient time:  CPU 255.22 s  wall 255.25 s
 Geometry Optimization Parameters
   NAtoms,    NIC,     NZ,  NCons,   NDum,   NFix, NCnnct, MaxDiis
       22     155      22       0       0       0       0       0

 Cartesian Hessian Update
 Hessian updated using BFGS update


** GEOMETRY OPTIMIZATION IN DELOCALIZED INTERNAL COORDINATES **
   Searching for a Minimum

   Optimization Cycle:   2

                       Coordinates (Angstroms)
     ATOM                X               Y               Z
      1  C         0.0079835955   -0.0013299648   -0.0010612430
      2  C        -0.0076591367    0.0654844884    1.4050496900
      3  Cl        1.4859550443    0.2028632828    2.3116516612
      4  C        -1.2040799565    0.0913448558    2.1183263709
      5  Cl       -1.1764873159    0.1986072542    3.8656014019
      6  C        -2.4184396949    0.0468438459    1.4436971592
      7  Cl       -3.9337200561    0.0744630807    2.3187659842
      8  C        -2.4297638940   -0.0210534269    0.0609662407
      9  H        -3.3724298769   -0.0698265890   -0.4685282573
     10  C        -1.2396847804   -0.0426519473   -0.6502171865
     11  Cl       -1.3596496528   -0.2097083424   -2.3923056942
     12  C         1.2941354095   -0.0269633419   -0.7690484301
     13  C         2.2962004122   -0.9538481515   -0.4656947039
     14  H         2.1362893299   -1.6845262404    0.3140085242
     15  C         3.4881194049   -0.9825841811   -1.1759963593
     16  Cl        4.6995198131   -2.1791310075   -0.7592988102
     17  C         3.7093274626   -0.0767181450   -2.2092695000
     18  Cl        5.2077166647   -0.0918016584   -3.1168617580
     19  C         2.7254723596    0.8514389179   -2.5213267167
     20  H         2.8926107628    1.5659108939   -3.3173294441
     21  C         1.5331512600    0.8739123075   -1.8122666832
     22  H         0.7934377866    1.6233799254   -2.0550002374
   Point Group: c1    Number of degrees of freedom:    60


   Energy is  -3221.126753091

 Hessian updated using BFGS update

 51 Hessian modes will be used to form the next step
  Hessian Eigenvalues:
     0.017660    0.019215    0.019217    0.023207    0.023207    0.023567
     0.023676    0.023681    0.023930    0.023938    0.024089    0.024090
     0.024114    0.024114    0.024134    0.024135    0.024141    0.024143
     0.032198    0.159539    0.159973    0.159995    0.160235    0.223280
     0.227914    0.235203    0.238488    0.246258    0.249955    0.249987
     0.249993    0.249997    0.250000    0.297114    0.300898    0.308288
     0.353406    0.356618    0.368038    0.423549    0.430021    0.431649
     0.460321    0.467780    0.468034    0.470808    0.475183    0.478023
     0.478204    0.479138    0.553982

 Minimum search - taking simple RFO step
 Searching for Lamda that Minimizes Along All modes
 Value Taken    Lamda =  -0.00409555
 Calculated Step too Large.  Step scaled by  0.971881
 Step Taken.  Stepsize is  0.300000

                             Maximum     Tolerance    Cnvgd?
         Gradient           0.012571      0.000300      NO
         Displacement       0.237950      0.001200      NO
         Energy change     -0.008688      0.000001      NO


 New Cartesian Coordinates Obtained by Inverse Iteration

 Displacement from previous Coordinates is:  0.997450
 ----------------------------------------------------------------
             Standard Nuclear Orientation (Angstroms)
    I     Atom           X                Y                Z
 ----------------------------------------------------------------
    1      C       0.0236692362    -0.0000115137     0.0083768113
    2      C       0.0013201382     0.1458402055     1.4076634527
    3      Cl      1.5130491905     0.3668221890     2.2588683558
    4      C      -1.2028334317     0.1652446196     2.1306502470
    5      Cl     -1.2117044366     0.3510217116     3.8651137389
    6      C      -2.4124804189     0.0419632981     1.4394639565
    7      Cl     -3.9438424705     0.0534553231     2.2736720598
    8      C      -2.4163249799    -0.0982751427     0.0596785691
    9      H      -3.3526325020    -0.2057741497    -0.4702913903
   10      C      -1.2162774238    -0.1190447942    -0.6362073601
   11      Cl     -1.3056219799    -0.3675764502    -2.3700926931
   12      C       1.2996893299    -0.0221311140    -0.7566504668
   13      C       2.2573201547    -1.0099242560    -0.5118434716
   14      H       2.0776678434    -1.7758747499     0.2312421718
   15      C       3.4458867850    -1.0427046479    -1.2315213867
   16      Cl      4.5948661725    -2.3171430698    -0.8881576768
   17      C       3.6998269285    -0.0738208535    -2.2074044616
   18      Cl      5.1828901553    -0.0714462015    -3.1313327190
   19      C       2.7501402599     0.9138152546    -2.4544923401
   20      H       2.9470812313     1.6650283233    -3.2083274098
   21      C       1.5594866681     0.9367620570    -1.7409027502
   22      H       0.8368284911     1.7178798174    -1.9436432284
 ----------------------------------------------------------------
 Nuclear Repulsion Energy =        1994.05391434 hartrees
 There are       89 alpha and       89 beta electrons
 Applying Cartesian multipole field
    Component          Value
    ---------          -----
     (2,0,0)        1.00000E-12
     (0,2,0)        2.00000E-11
     (0,0,2)       -3.00000E-11
 Nucleus-field energy     =    -0.0000000784 hartrees
 Requested basis set is 6-311++G(d,p)
 There are 170 shells and 472 basis functions
 A cutoff of  1.0D-15 yielded  10780 shell pairs
 There are     91165 function pairs (     97953 Cartesian)
 Smallest overlap matrix eigenvalue = 2.51E-07
 Linear dependence detected in AO basis
 Number of orthogonalized atomic orbitals = 468
 Maximum deviation from orthogonality = 5.161E-10
 Guess from superposition of atomic densities
 Warning:  Energy on first SCF cycle will be non-variational
 SAD guess density has 178.000000 electrons

 -----------------------------------------------------------------------
  General SCF calculation program by
  Eric Jon Sundstrom, Paul Horn, Yuezhi Mao, Dmitri Zuev, Alec White,
  David Stuck, Shaama M.S., Shane Yost, Joonho Lee, David Small,
  Daniel Levine, Susi Lehtola, Hugh Burton, Evgeny Epifanovsky,
  Bang C. Huynh
 -----------------------------------------------------------------------
 Exchange:     0.2000 Hartree-Fock + 0.0800 Slater + 0.7200 B88
 Correlation:  0.1900 VWN1RPA + 0.8100 LYP
 Using SG-1 standard quadrature grid
 A restricted SCF calculation will be
 performed using DIIS
 SCF converges when DIIS error is below 1.0e-08
 ---------------------------------------
  Cycle       Energy         DIIS error
 ---------------------------------------
    1   -3225.3439456011      2.81e-02  
    2   -3220.9960411902      2.17e-03  
    3   -3220.8908252106      2.79e-03  
    4   -3221.1136868211      7.01e-04  
    5   -3221.1262116158      3.22e-04  
    6   -3221.1289437953      9.45e-05  
    7   -3221.1291529846      3.42e-05  
    8   -3221.1291830783      1.14e-05  
    9   -3221.1291864946      3.01e-06  
   10   -3221.1291867355      1.07e-06  
   11   -3221.1291867654      3.22e-07  
   12   -3221.1291867680      1.37e-07  
   13   -3221.1291867685      4.14e-08  
   14   -3221.1291867685      1.55e-08  
   15   -3221.1291867684      4.91e-09  Convergence criterion met
 ---------------------------------------
 SCF time:   CPU 754.02s  wall 754.00s 
 SCF   energy in the final basis set =    -3221.1291867684
 Total energy in the final basis set =    -3221.1291867684

 --------------------------------------------------------------

                    Orbital Energies (a.u.)
 --------------------------------------------------------------

 Alpha MOs
 -- Occupied --
********-101.5812-101.5812-101.5801-101.5709-101.5700 -10.2853 -10.2825
-10.2815 -10.2779 -10.2657 -10.2649 -10.2430 -10.2261 -10.2246 -10.2138
-10.2113 -10.2094  -9.4975  -9.4960  -9.4957  -9.4949  -9.4854  -9.4845
 -7.2624  -7.2610  -7.2606  -7.2596  -7.2523  -7.2516  -7.2509  -7.2506
 -7.2502  -7.2499  -7.2498  -7.2498  -7.2494  -7.2493  -7.2403  -7.2397
 -7.2393  -7.2387  -0.9630  -0.9345  -0.9150  -0.9089  -0.8762  -0.8738
 -0.8638  -0.8410  -0.7972  -0.7704  -0.7580  -0.7402  -0.6604  -0.6468
 -0.6400  -0.6107  -0.5556  -0.5514  -0.5255  -0.5146  -0.4975  -0.4860
 -0.4723  -0.4664  -0.4638  -0.4572  -0.4388  -0.4376  -0.4249  -0.4059
 -0.4018  -0.3970  -0.3922  -0.3633  -0.3621  -0.3601  -0.3577  -0.3475
 -0.3422  -0.3400  -0.3315  -0.3235  -0.3220  -0.2899  -0.2761  -0.2741
 -0.2605
 -- Virtual --
 -0.0740  -0.0636  -0.0517  -0.0452  -0.0376  -0.0222  -0.0106  -0.0059
  0.0033   0.0056   0.0113   0.0170   0.0230   0.0242   0.0321   0.0383
  0.0448   0.0480   0.0542   0.0578   0.0607   0.0647   0.0685   0.0712
  0.0793   0.0806   0.0853   0.0877   0.0902   0.0943   0.0959   0.1008
  0.1047   0.1073   0.1109   0.1134   0.1152   0.1190   0.1216   0.1229
  0.1254   0.1279   0.1302   0.1328   0.1380   0.1413   0.1426   0.1443
  0.1502   0.1531   0.1618   0.1623   0.1698   0.1727   0.1769   0.1813
  0.1835   0.1883   0.1892   0.1967   0.2009   0.2048   0.2105   0.2123
  0.2180   0.2204   0.2267   0.2300   0.2339   0.2344   0.2384   0.2439
  0.2483   0.2510   0.2547   0.2566   0.2622   0.2666   0.2678   0.2718
  0.2742   0.2775   0.2792   0.2845   0.2855   0.2901   0.2950   0.2967
  0.3027   0.3077   0.3169   0.3301   0.3313   0.3368   0.3438   0.3470
  0.3590   0.3915   0.4069   0.4266   0.4321   0.4359   0.4428   0.4465
  0.4497   0.4512   0.4581   0.4600   0.4676   0.4754   0.4779   0.4803
  0.4883   0.4920   0.4946   0.5005   0.5109   0.5215   0.5266   0.5488
  0.5528   0.5588   0.5657   0.5759   0.5777   0.5818   0.5881   0.5966
  0.6050   0.6108   0.6136   0.6189   0.6202   0.6307   0.6336   0.6470
  0.6577   0.6598   0.6672   0.6750   0.6781   0.6851   0.6932   0.7012
  0.7063   0.7231   0.7467   0.7591   0.7865   0.7928   0.8016   0.8176
  0.8201   0.8243   0.8335   0.8380   0.8389   0.8409   0.8450   0.8459
  0.8497   0.8513   0.8530   0.8583   0.8622   0.8663   0.8714   0.8796
  0.8858   0.8864   0.8888   0.9024   0.9094   0.9126   0.9128   0.9230
  0.9297   0.9305   0.9334   0.9435   0.9468   0.9522   0.9574   0.9620
  0.9650   0.9675   0.9752   0.9808   0.9933   1.0045   1.0136   1.0339
  1.0474   1.0530   1.0877   1.0920   1.1075   1.1255   1.1512   1.1568
  1.1703   1.1989   1.2192   1.2294   1.2459   1.2498   1.2589   1.2671
  1.2723   1.2785   1.2892   1.2935   1.2959   1.3100   1.3350   1.3483
  1.3718   1.3937   1.4286   1.4534   1.4834   1.5111   1.5140   1.5392
  1.5463   1.5638   1.5779   1.5839   1.6059   1.6141   1.6572   1.6663
  1.6841   1.6928   1.7289   1.7573   1.7677   1.7782   1.7992   1.8125
  1.8247   1.8516   1.8583   1.8618   1.8680   1.9026   1.9136   1.9257
  1.9364   1.9473   1.9617   1.9809   1.9945   2.0282   2.0470   2.0757
  2.0941   2.1117   2.1351   2.1646   2.1982   2.2281   2.2389   2.2472
  2.2566   2.2621   2.2715   2.2766   2.2886   2.2899   2.2978   2.3135
  2.3299   2.3695   2.3995   2.4127   2.4218   2.4296   2.4440   2.4483
  2.4704   2.4944   2.5037   2.5172   2.5445   2.5591   2.5662   2.5931
  2.6122   2.6182   2.6496   2.6520   2.6637   2.6930   2.7212   2.7253
  2.7400   2.7422   2.7541   2.7811   2.7879   2.7913   2.8195   2.8373
  2.8534   2.8685   2.9119   2.9555   2.9814   3.0399   3.0676   3.0781
  3.1103   3.1199   3.1404   3.1532   3.1886   3.2105   3.2257   3.2454
  3.3459   3.3728   3.4109   3.4949   3.5247   3.6072   3.6755   3.7230
  3.7645   3.8616   3.9015   4.0127   4.0707   4.1247   4.3539   4.7918
  4.8294   9.7386   9.7633   9.7934   9.8004   9.8027   9.8181  23.3231
 23.5250  23.8078  23.8283  23.8861  23.8960  23.9339  23.9543  24.0224
 24.0638  24.0812  24.1449  25.7755  25.7855  25.8375  25.8684  25.8939
 25.9233  26.0847  26.1058  26.1376  26.1800  26.2180  26.3878  26.4899
 26.5090  26.6407  26.7142  26.7746  26.9383 215.7299 215.7542 215.7902
215.7969 215.8039 215.8198
 --------------------------------------------------------------

          Ground-State Mulliken Net Atomic Charges

     Atom                 Charge (a.u.)
  ----------------------------------------
      1 C                    -0.624343
      2 C                    -1.167157
      3 Cl                    0.664556
      4 C                     0.717031
      5 Cl                    0.594813
      6 C                    -0.431380
      7 Cl                    0.540531
      8 C                    -0.601473
      9 H                     0.234573
     10 C                    -0.078174
     11 Cl                    0.495005
     12 C                     0.396537
     13 C                    -1.352014
     14 H                     0.232313
     15 C                     0.060182
     16 Cl                    0.601249
     17 C                     0.274818
     18 Cl                    0.500979
     19 C                    -0.848393
     20 H                     0.207073
     21 C                    -0.602517
     22 H                     0.185792
  ----------------------------------------
  Sum of atomic charges =     0.000000

 -----------------------------------------------------------------
                    Cartesian Multipole Moments
 -----------------------------------------------------------------
    Charge (ESU x 10^10)
                -0.0000
    Dipole Moment (Debye)
         X      -1.7116      Y       0.9653      Z      -0.7261
       Tot       2.0949
    Quadrupole Moments (Debye-Ang)
        XX    -152.0954     XY       3.1932     YY    -143.6697
        XZ       3.8881     YZ      -4.9361     ZZ    -147.0055
    Octopole Moments (Debye-Ang^2)
       XXX    -373.2007    XXY      34.5013    XYY    -102.9276
       YYY      79.0520    XXZ      14.9327    XYZ     -11.0844
       YYZ      -1.4254    XZZ    -104.2893    YZZ      37.7318
       ZZZ       3.8520
    Hexadecapole Moments (Debye-Ang^3)
      XXXX   -7498.2389   XXXY     468.7167   XXYY   -1365.2635
      XYYY     431.2933   YYYY    -760.2205   XXXZ    1617.5714
      XXYZ     -86.8607   XYYZ     517.5241   YYYZ    -192.1796
      XXZZ   -1938.0761   XYZZ     177.8028   YYZZ    -820.0000
      XZZZ    1545.8782   YZZZ    -192.3244   ZZZZ   -4112.8854
 -----------------------------------------------------------------
 Calculating analytic gradient of the SCF energy
 Gradient of SCF Energy
            1           2           3           4           5           6
    1  -0.0004858   0.0011480   0.0020466  -0.0007865  -0.0014696  -0.0006828
    2   0.0001501  -0.0014348  -0.0003005  -0.0005749   0.0002391  -0.0000185
    3   0.0008256  -0.0007118  -0.0014440  -0.0043172   0.0031121   0.0003680
            7           8           9          10          11          12
    1  -0.0003270   0.0014762  -0.0001295   0.0004178   0.0010024  -0.0023679
    2  -0.0000061   0.0003772  -0.0000427   0.0013606   0.0003576   0.0002481
    3   0.0004249   0.0015978  -0.0003453  -0.0012323   0.0005145   0.0013728
           13          14          15          16          17          18
    1   0.0027200  -0.0002466  -0.0018088   0.0005704  -0.0011351   0.0006429
    2   0.0008507  -0.0004937   0.0008373  -0.0007780   0.0004957   0.0000601
    3   0.0009806  -0.0000285   0.0007600   0.0002311   0.0002655  -0.0004750
           19          20          21          22
    1   0.0007047  -0.0006247  -0.0005182  -0.0001464
    2  -0.0005212   0.0002282  -0.0015569   0.0005228
    3  -0.0000286   0.0000755  -0.0018499  -0.0000960
 Max gradient component =       4.317E-03
 RMS gradient           =       1.141E-03
 Gradient time:  CPU 253.43 s  wall 253.48 s
 Geometry Optimization Parameters
   NAtoms,    NIC,     NZ,  NCons,   NDum,   NFix, NCnnct, MaxDiis
       22     155      22       0       0       0       0       0

 Cartesian Hessian Update
 Hessian updated using BFGS update


** GEOMETRY OPTIMIZATION IN DELOCALIZED INTERNAL COORDINATES **
   Searching for a Minimum

   Optimization Cycle:   3

                       Coordinates (Angstroms)
     ATOM                X               Y               Z
      1  C         0.0236692362   -0.0000115137    0.0083768113
      2  C         0.0013201382    0.1458402055    1.4076634527
      3  Cl        1.5130491905    0.3668221890    2.2588683558
      4  C        -1.2028334317    0.1652446196    2.1306502470
      5  Cl       -1.2117044366    0.3510217116    3.8651137389
      6  C        -2.4124804189    0.0419632981    1.4394639565
      7  Cl       -3.9438424705    0.0534553231    2.2736720598
      8  C        -2.4163249799   -0.0982751427    0.0596785691
      9  H        -3.3526325020   -0.2057741497   -0.4702913903
     10  C        -1.2162774238   -0.1190447942   -0.6362073601
     11  Cl       -1.3056219799   -0.3675764502   -2.3700926931
     12  C         1.2996893299   -0.0221311140   -0.7566504668
     13  C         2.2573201547   -1.0099242560   -0.5118434716
     14  H         2.0776678434   -1.7758747499    0.2312421718
     15  C         3.4458867850   -1.0427046479   -1.2315213867
     16  Cl        4.5948661725   -2.3171430698   -0.8881576768
     17  C         3.6998269285   -0.0738208535   -2.2074044616
     18  Cl        5.1828901553   -0.0714462015   -3.1313327190
     19  C         2.7501402599    0.9138152546   -2.4544923401
     20  H         2.9470812313    1.6650283233   -3.2083274098
     21  C         1.5594866681    0.9367620570   -1.7409027502
     22  H         0.8368284911    1.7178798174   -1.9436432284
   Point Group: c1    Number of degrees of freedom:    60


   Energy is  -3221.129186768

 Hessian updated using BFGS update

 53 Hessian modes will be used to form the next step
  Hessian Eigenvalues:
     0.013497    0.019215    0.019262    0.023205    0.023211    0.023458
     0.023681    0.023688    0.023923    0.023953    0.024089    0.024092
     0.024113    0.024114    0.024134    0.024136    0.024142    0.024172
     0.030858    0.158204    0.159978    0.159996    0.161102    0.215390
     0.224735    0.235120    0.239512    0.246530    0.249960    0.249991
     0.249993    0.249999    0.264407    0.293640    0.300916    0.303246
     0.309479    0.354195    0.356562    0.356681    0.373172    0.426571
     0.430676    0.436997    0.461780    0.467852    0.468848    0.472232
     0.474851    0.478077    0.478564    0.483746    0.606358

 Minimum search - taking simple RFO step
 Searching for Lamda that Minimizes Along All modes
 Value Taken    Lamda =  -0.00118760
 Step Taken.  Stepsize is  0.246559

                             Maximum     Tolerance    Cnvgd?
         Gradient           0.005789      0.000300      NO
         Displacement       0.189586      0.001200      NO
         Energy change     -0.002434      0.000001      NO


 New Cartesian Coordinates Obtained by Inverse Iteration

 Displacement from previous Coordinates is:  0.776908
 ----------------------------------------------------------------
             Standard Nuclear Orientation (Angstroms)
    I     Atom           X                Y                Z
 ----------------------------------------------------------------
    1      C       0.0237412335     0.0009662484     0.0062518487
    2      C      -0.0029690665     0.2088356939     1.3963947266
    3      Cl      1.5039112144     0.4864570509     2.2331396291
    4      C      -1.2016269911     0.2239748794     2.1249902149
    5      Cl     -1.1969883951     0.4783591776     3.8425385079
    6      C      -2.4076427576     0.0349749998     1.4379553143
    7      Cl     -3.9389422367     0.0387317687     2.2686940811
    8      C      -2.4121428565    -0.1672663683     0.0634787224
    9      H      -3.3459402415    -0.3210773035    -0.4578867640
   10      C      -1.2096608070    -0.1845865562    -0.6298918521
   11      Cl     -1.2755614701    -0.4844146214    -2.3579331005
   12      C       1.2984275493    -0.0192547267    -0.7574605464
   13      C       2.2185846150    -1.0486670932    -0.5589600223
   14      H       2.0170507321    -1.8337171923     0.1591517164
   15      C       3.4097196108    -1.0829311015    -1.2784018682
   16      Cl      4.5196869005    -2.4022375949    -0.9964877024
   17      C       3.6964037638    -0.0722091944    -2.2011210203
   18      Cl      5.1805912559    -0.0688249741    -3.1183092863
   19      C       2.7789073817     0.9588171281    -2.3979569187
   20      H       3.0075969864     1.7376405954    -3.1138074893
   21      C       1.5864620529     0.9836730049    -1.6857892368
   22      H       0.8783964671     1.7868620355    -1.8547269459
 ----------------------------------------------------------------
 Nuclear Repulsion Energy =        1995.35862068 hartrees
 There are       89 alpha and       89 beta electrons
 Applying Cartesian multipole field
    Component          Value
    ---------          -----
     (2,0,0)        1.00000E-12
     (0,2,0)        2.00000E-11
     (0,0,2)       -3.00000E-11
 Nucleus-field energy     =    -0.0000000766 hartrees
 Requested basis set is 6-311++G(d,p)
 There are 170 shells and 472 basis functions
 A cutoff of  1.0D-15 yielded  10796 shell pairs
 There are     91306 function pairs (     98099 Cartesian)
 Smallest overlap matrix eigenvalue = 2.51E-07
 Linear dependence detected in AO basis
 Number of orthogonalized atomic orbitals = 468
 Maximum deviation from orthogonality = 2.659E-10
 Guess from superposition of atomic densities
 Warning:  Energy on first SCF cycle will be non-variational
 SAD guess density has 178.000000 electrons

 -----------------------------------------------------------------------
  General SCF calculation program by
  Eric Jon Sundstrom, Paul Horn, Yuezhi Mao, Dmitri Zuev, Alec White,
  David Stuck, Shaama M.S., Shane Yost, Joonho Lee, David Small,
  Daniel Levine, Susi Lehtola, Hugh Burton, Evgeny Epifanovsky,
  Bang C. Huynh
 -----------------------------------------------------------------------
 Exchange:     0.2000 Hartree-Fock + 0.0800 Slater + 0.7200 B88
 Correlation:  0.1900 VWN1RPA + 0.8100 LYP
 Using SG-1 standard quadrature grid
 A restricted SCF calculation will be
 performed using DIIS
 SCF converges when DIIS error is below 1.0e-08
 ---------------------------------------
  Cycle       Energy         DIIS error
 ---------------------------------------
    1   -3225.3593985451      2.82e-02  
    2   -3220.9965031568      2.17e-03  
    3   -3220.8887265733      2.80e-03  
    4   -3221.1137113956      7.19e-04  
    5   -3221.1270080720      3.23e-04  
    6   -3221.1297482260      9.46e-05  
    7   -3221.1299581537      3.46e-05  
    8   -3221.1299892311      1.12e-05  
    9   -3221.1299925560      2.96e-06  
   10   -3221.1299927857      1.07e-06  
   11   -3221.1299928160      3.14e-07  
   12   -3221.1299928181      1.35e-07  
   13   -3221.1299928186      4.11e-08  
   14   -3221.1299928188      1.57e-08  
   15   -3221.1299928189      4.85e-09  Convergence criterion met
 ---------------------------------------
 SCF time:   CPU 750.47s  wall 751.00s 
 SCF   energy in the final basis set =    -3221.1299928189
 Total energy in the final basis set =    -3221.1299928189

 --------------------------------------------------------------

                    Orbital Energies (a.u.)
 --------------------------------------------------------------

 Alpha MOs
 -- Occupied --
********-101.5817-101.5807-101.5795-101.5708-101.5702 -10.2842 -10.2820
-10.2815 -10.2774 -10.2654 -10.2649 -10.2414 -10.2261 -10.2236 -10.2136
-10.2116 -10.2093  -9.4973  -9.4963  -9.4955  -9.4942  -9.4854  -9.4848
 -7.2621  -7.2612  -7.2604  -7.2588  -7.2521  -7.2514  -7.2512  -7.2504
 -7.2504  -7.2501  -7.2496  -7.2494  -7.2491  -7.2485  -7.2402  -7.2396
 -7.2396  -7.2390  -0.9634  -0.9348  -0.9150  -0.9092  -0.8771  -0.8744
 -0.8641  -0.8404  -0.7967  -0.7700  -0.7578  -0.7396  -0.6598  -0.6463
 -0.6401  -0.6104  -0.5557  -0.5511  -0.5253  -0.5159  -0.4974  -0.4861
 -0.4728  -0.4658  -0.4635  -0.4575  -0.4390  -0.4377  -0.4251  -0.4049
 -0.4024  -0.3972  -0.3915  -0.3631  -0.3620  -0.3598  -0.3581  -0.3470
 -0.3422  -0.3398  -0.3312  -0.3234  -0.3221  -0.2875  -0.2764  -0.2734
 -0.2620
 -- Virtual --
 -0.0707  -0.0631  -0.0505  -0.0454  -0.0407  -0.0217  -0.0104  -0.0053
  0.0032   0.0062   0.0117   0.0165   0.0235   0.0246   0.0323   0.0381
  0.0451   0.0483   0.0546   0.0581   0.0612   0.0643   0.0679   0.0710
  0.0794   0.0808   0.0855   0.0874   0.0900   0.0941   0.0952   0.1003
  0.1056   0.1078   0.1098   0.1142   0.1152   0.1186   0.1205   0.1232
  0.1253   0.1271   0.1307   0.1332   0.1372   0.1406   0.1430   0.1449
  0.1501   0.1529   0.1606   0.1633   0.1680   0.1719   0.1774   0.1814
  0.1829   0.1893   0.1904   0.1972   0.2017   0.2041   0.2102   0.2126
  0.2179   0.2214   0.2260   0.2301   0.2328   0.2347   0.2393   0.2440
  0.2488   0.2516   0.2538   0.2565   0.2641   0.2663   0.2684   0.2692
  0.2729   0.2773   0.2798   0.2828   0.2864   0.2877   0.2942   0.2977
  0.3026   0.3088   0.3168   0.3250   0.3314   0.3371   0.3422   0.3484
  0.3585   0.3917   0.4080   0.4274   0.4322   0.4367   0.4423   0.4470
  0.4497   0.4521   0.4577   0.4602   0.4665   0.4741   0.4784   0.4798
  0.4878   0.4902   0.4935   0.5016   0.5125   0.5210   0.5275   0.5478
  0.5533   0.5584   0.5656   0.5763   0.5779   0.5823   0.5893   0.5996
  0.6052   0.6089   0.6161   0.6215   0.6225   0.6300   0.6350   0.6482
  0.6576   0.6625   0.6679   0.6795   0.6831   0.6874   0.6933   0.6980
  0.7081   0.7216   0.7472   0.7635   0.7853   0.7907   0.8034   0.8177
  0.8203   0.8309   0.8352   0.8375   0.8398   0.8414   0.8438   0.8439
  0.8500   0.8516   0.8564   0.8589   0.8636   0.8665   0.8714   0.8780
  0.8835   0.8866   0.8895   0.9038   0.9087   0.9099   0.9149   0.9192
  0.9280   0.9303   0.9355   0.9447   0.9475   0.9540   0.9550   0.9626
  0.9643   0.9692   0.9755   0.9893   0.9996   1.0056   1.0143   1.0335
  1.0451   1.0533   1.0861   1.0918   1.1122   1.1335   1.1544   1.1554
  1.1739   1.2013   1.2228   1.2311   1.2458   1.2498   1.2618   1.2683
  1.2785   1.2824   1.2903   1.2947   1.2973   1.3108   1.3342   1.3510
  1.3732   1.3970   1.4312   1.4433   1.4800   1.5078   1.5209   1.5436
  1.5460   1.5626   1.5784   1.5834   1.6083   1.6161   1.6586   1.6670
  1.6833   1.6944   1.7296   1.7552   1.7695   1.7792   1.7972   1.8142
  1.8238   1.8478   1.8524   1.8591   1.8657   1.9019   1.9173   1.9330
  1.9402   1.9496   1.9650   1.9822   1.9989   2.0260   2.0461   2.0802
  2.1017   2.1105   2.1352   2.1635   2.1981   2.2274   2.2396   2.2479
  2.2571   2.2610   2.2691   2.2724   2.2860   2.2933   2.2981   2.3106
  2.3357   2.3702   2.4035   2.4138   2.4237   2.4331   2.4490   2.4513
  2.4729   2.4992   2.5051   2.5189   2.5456   2.5569   2.5667   2.5939
  2.6131   2.6164   2.6528   2.6572   2.6699   2.6985   2.7087   2.7253
  2.7391   2.7433   2.7527   2.7814   2.7835   2.7928   2.8187   2.8381
  2.8543   2.8631   2.9093   2.9621   2.9878   3.0449   3.0728   3.0814
  3.1117   3.1221   3.1435   3.1529   3.1885   3.2109   3.2296   3.2469
  3.3452   3.3748   3.4143   3.4975   3.5242   3.6115   3.6798   3.7233
  3.7687   3.8625   3.9051   4.0160   4.0715   4.1252   4.3403   4.7934
  4.8287   9.7416   9.7648   9.7937   9.8013   9.8037   9.8196  23.3271
 23.5273  23.8074  23.8304  23.8864  23.8972  23.9333  23.9561  24.0240
 24.0631  24.0809  24.1490  25.7745  25.7854  25.8373  25.8672  25.8912
 25.9241  26.0849  26.1020  26.1432  26.1805  26.2236  26.3935  26.4874
 26.5144  26.6472  26.7187  26.7750  26.9494 215.7332 215.7558 215.7903
215.7978 215.8051 215.8217
 --------------------------------------------------------------

          Ground-State Mulliken Net Atomic Charges

     Atom                 Charge (a.u.)
  ----------------------------------------
      1 C                    -0.555348
      2 C                    -1.237265
      3 Cl                    0.666871
      4 C                     0.706353
      5 Cl                    0.591141
      6 C                    -0.392146
      7 Cl                    0.536656
      8 C                    -0.602918
      9 H                     0.233305
     10 C                    -0.145664
     11 Cl                    0.491772
     12 C                     0.491534
     13 C                    -1.363198
     14 H                     0.232883
     15 C                     0.030411
     16 Cl                    0.597704
     17 C                     0.271162
     18 Cl                    0.500430
     19 C                    -0.828461
     20 H                     0.208034
     21 C                    -0.620843
     22 H                     0.187586
  ----------------------------------------
  Sum of atomic charges =     0.000000

 -----------------------------------------------------------------
                    Cartesian Multipole Moments
 -----------------------------------------------------------------
    Charge (ESU x 10^10)
                -0.0000
    Dipole Moment (Debye)
         X      -1.6644      Y       0.9632      Z      -0.6292
       Tot       2.0233
    Quadrupole Moments (Debye-Ang)
        XX    -151.8336     XY       3.4932     YY    -143.3481
        XZ       3.8462     YZ      -4.9759     ZZ    -147.3000
    Octopole Moments (Debye-Ang^2)
       XXX    -369.8137    XXY      34.0742    XYY    -101.7705
       YYY      78.3732    XXZ      15.7846    XYZ     -11.2918
       YYZ      -0.0932    XZZ    -104.1627    YZZ      37.2859
       ZZZ      11.1878
    Hexadecapole Moments (Debye-Ang^3)
      XXXX   -7415.2212   XXXY     466.0293   XXYY   -1361.3538
      XYYY     423.1976   YYYY    -827.2319   XXXZ    1629.8471
      XXYZ    -105.1117   XYYZ     520.8335   YYYZ    -248.8648
      XXZZ   -1921.6478   XYZZ     175.8701   YYZZ    -824.6945
      XZZZ    1565.0428   YZZZ    -241.0898   ZZZZ   -4084.0131
 -----------------------------------------------------------------
 Calculating analytic gradient of the SCF energy
 Gradient of SCF Energy
            1           2           3           4           5           6
    1   0.0015839  -0.0004041   0.0000165   0.0010502   0.0004029  -0.0010262
    2   0.0000104  -0.0000752  -0.0006294  -0.0000434  -0.0000669   0.0001974
    3  -0.0010493  -0.0001939  -0.0009898   0.0001779   0.0000769   0.0012003
            7           8           9          10          11          12
    1   0.0002826  -0.0007811   0.0001754   0.0011333   0.0013423  -0.0019292
    2  -0.0001207   0.0000891  -0.0000008   0.0002555   0.0004873   0.0002175
    3  -0.0007656  -0.0004327  -0.0000477   0.0005620  -0.0002427   0.0004751
           13          14          15          16          17          18
    1   0.0000141  -0.0000404  -0.0003125   0.0000209   0.0006762  -0.0003255
    2   0.0003549  -0.0002192   0.0000193   0.0000537  -0.0001652  -0.0000555
    3   0.0006120   0.0006762   0.0001294  -0.0001239  -0.0002938   0.0003301
           19          20          21          22
    1   0.0001117  -0.0001320  -0.0010503  -0.0008088
    2   0.0001481  -0.0000713  -0.0007068   0.0003212
    3  -0.0002057   0.0000542   0.0003694  -0.0003184
 Max gradient component =       1.929E-03
 RMS gradient           =       5.896E-04
 Gradient time:  CPU 253.83 s  wall 253.86 s
 Geometry Optimization Parameters
   NAtoms,    NIC,     NZ,  NCons,   NDum,   NFix, NCnnct, MaxDiis
       22     155      22       0       0       0       0       0

 Cartesian Hessian Update
 Hessian updated using BFGS update


** GEOMETRY OPTIMIZATION IN DELOCALIZED INTERNAL COORDINATES **
   Searching for a Minimum

   Optimization Cycle:   4

                       Coordinates (Angstroms)
     ATOM                X               Y               Z
      1  C         0.0237412335    0.0009662484    0.0062518487
      2  C        -0.0029690665    0.2088356939    1.3963947266
      3  Cl        1.5039112144    0.4864570509    2.2331396291
      4  C        -1.2016269911    0.2239748794    2.1249902149
      5  Cl       -1.1969883951    0.4783591776    3.8425385079
      6  C        -2.4076427576    0.0349749998    1.4379553143
      7  Cl       -3.9389422367    0.0387317687    2.2686940811
      8  C        -2.4121428565   -0.1672663683    0.0634787224
      9  H        -3.3459402415   -0.3210773035   -0.4578867640
     10  C        -1.2096608070   -0.1845865562   -0.6298918521
     11  Cl       -1.2755614701   -0.4844146214   -2.3579331005
     12  C         1.2984275493   -0.0192547267   -0.7574605464
     13  C         2.2185846150   -1.0486670932   -0.5589600223
     14  H         2.0170507321   -1.8337171923    0.1591517164
     15  C         3.4097196108   -1.0829311015   -1.2784018682
     16  Cl        4.5196869005   -2.4022375949   -0.9964877024
     17  C         3.6964037638   -0.0722091944   -2.2011210203
     18  Cl        5.1805912559   -0.0688249741   -3.1183092863
     19  C         2.7789073817    0.9588171281   -2.3979569187
     20  H         3.0075969864    1.7376405954   -3.1138074893
     21  C         1.5864620529    0.9836730049   -1.6857892368
     22  H         0.8783964671    1.7868620355   -1.8547269459
   Point Group: c1    Number of degrees of freedom:    60


   Energy is  -3221.129992819

 Hessian updated using BFGS update

 55 Hessian modes will be used to form the next step
  Hessian Eigenvalues:
     0.008182    0.019216    0.019260    0.023199    0.023215    0.023580
     0.023685    0.023694    0.023920    0.024015    0.024092    0.024101
     0.024114    0.024124    0.024134    0.024139    0.024153    0.024252
     0.029736    0.157878    0.159977    0.160012    0.161152    0.215964
     0.224713    0.235442    0.239463    0.246608    0.249960    0.249991
     0.249994    0.251894    0.273290    0.299789    0.300910    0.301497
     0.306034    0.319974    0.353466    0.356599    0.356673    0.356683
     0.369309    0.425960    0.430718    0.441080    0.461896    0.468214
     0.469420    0.473799    0.475406    0.478352    0.478671    0.512341
     0.565687

 Minimum search - taking simple RFO step
 Searching for Lamda that Minimizes Along All modes
 Value Taken    Lamda =  -0.00065960
 Step Taken.  Stepsize is  0.237315

                             Maximum     Tolerance    Cnvgd?
         Gradient           0.005951      0.000300      NO
         Displacement       0.203155      0.001200      NO
         Energy change     -0.000806      0.000001      NO


 New Cartesian Coordinates Obtained by Inverse Iteration

 Displacement from previous Coordinates is:  0.825347
 ----------------------------------------------------------------
             Standard Nuclear Orientation (Angstroms)
    I     Atom           X                Y                Z
 ----------------------------------------------------------------
    1      C       0.0192922775    -0.0000254995     0.0032505124
    2      C      -0.0093550016     0.2682857258     1.3820966872
    3      Cl      1.4967365656     0.6152949504     2.1933297355
    4      C      -1.2062713778     0.2831523939     2.1145681427
    5      Cl     -1.2106205303     0.6166135302     3.8139805376
    6      C      -2.4049703508     0.0251603000     1.4385661376
    7      Cl     -3.9313900484     0.0256694409     2.2797260832
    8      C      -2.4093690003    -0.2398274223     0.0746980759
    9      H      -3.3409280898    -0.4414714821    -0.4338637883
   10      C      -1.2083687314    -0.2495468785    -0.6209846908
   11      Cl     -1.2628666334    -0.6087541112    -2.3382256359
   12      C       1.2991602942    -0.0172892144    -0.7601351207
   13      C       2.1826333976    -1.0843614391    -0.6127228868
   14      H       1.9532218724    -1.8944248947     0.0681542573
   15      C       3.3774779642    -1.1186227698    -1.3288215758
   16      Cl      4.4447440530    -2.4826480836    -1.1124159340
   17      C       3.6992578162    -0.0693721274    -2.1947495046
   18      Cl      5.1852786061    -0.0655800113    -3.1082870547
   19      C       2.8167062658     1.0010284373    -2.3378821483
   20      H       3.0779785053     1.8080127724    -3.0104338078
   21      C       1.6223349347     1.0264733493    -1.6292343424
   22      H       0.9373221526     1.8563388898    -1.7567516708
 ----------------------------------------------------------------
 Nuclear Repulsion Energy =        1994.93995445 hartrees
 There are       89 alpha and       89 beta electrons
 Applying Cartesian multipole field
    Component          Value
    ---------          -----
     (2,0,0)        1.00000E-12
     (0,2,0)        2.00000E-11
     (0,0,2)       -3.00000E-11
 Nucleus-field energy     =    -0.0000000745 hartrees
 Requested basis set is 6-311++G(d,p)
 There are 170 shells and 472 basis functions
 A cutoff of  1.0D-15 yielded  10787 shell pairs
 There are     91208 function pairs (     97977 Cartesian)
 Smallest overlap matrix eigenvalue = 2.52E-07
 Linear dependence detected in AO basis
 Number of orthogonalized atomic orbitals = 468
 Maximum deviation from orthogonality = 3.058E-10
 Guess from superposition of atomic densities
 Warning:  Energy on first SCF cycle will be non-variational
 SAD guess density has 178.000000 electrons

 -----------------------------------------------------------------------
  General SCF calculation program by
  Eric Jon Sundstrom, Paul Horn, Yuezhi Mao, Dmitri Zuev, Alec White,
  David Stuck, Shaama M.S., Shane Yost, Joonho Lee, David Small,
  Daniel Levine, Susi Lehtola, Hugh Burton, Evgeny Epifanovsky,
  Bang C. Huynh
 -----------------------------------------------------------------------
 Exchange:     0.2000 Hartree-Fock + 0.0800 Slater + 0.7200 B88
 Correlation:  0.1900 VWN1RPA + 0.8100 LYP
 Using SG-1 standard quadrature grid
 A restricted SCF calculation will be
 performed using DIIS
 SCF converges when DIIS error is below 1.0e-08
 ---------------------------------------
  Cycle       Energy         DIIS error
 ---------------------------------------
    1   -3225.3601661880      2.82e-02  
    2   -3220.9969641691      2.17e-03  
    3   -3220.8890742906      2.80e-03  
    4   -3221.1140147687      7.23e-04  
    5   -3221.1274933067      3.22e-04  
    6   -3221.1302104325      9.51e-05  
    7   -3221.1304228428      3.50e-05  
    8   -3221.1304549577      1.11e-05  
    9   -3221.1304581758      2.93e-06  
   10   -3221.1304584000      1.07e-06  
   11   -3221.1304584302      3.11e-07  
   12   -3221.1304584326      1.35e-07  
   13   -3221.1304584327      4.09e-08  
   14   -3221.1304584329      1.59e-08  
   15   -3221.1304584328      4.81e-09  Convergence criterion met
 ---------------------------------------
 SCF time:   CPU 752.33s  wall 752.00s 
 SCF   energy in the final basis set =    -3221.1304584328
 Total energy in the final basis set =    -3221.1304584328

 --------------------------------------------------------------

                    Orbital Energies (a.u.)
 --------------------------------------------------------------

 Alpha MOs
 -- Occupied --
********-101.5820-101.5806-101.5792-101.5706-101.5704 -10.2840 -10.2817
-10.2812 -10.2773 -10.2654 -10.2649 -10.2409 -10.2261 -10.2235 -10.2134
-10.2118 -10.2091  -9.4969  -9.4967  -9.4953  -9.4939  -9.4852  -9.4850
 -7.2618  -7.2615  -7.2603  -7.2585  -7.2518  -7.2515  -7.2510  -7.2508
 -7.2503  -7.2500  -7.2499  -7.2493  -7.2488  -7.2482  -7.2400  -7.2398
 -7.2395  -7.2392  -0.9635  -0.9349  -0.9149  -0.9088  -0.8774  -0.8747
 -0.8642  -0.8401  -0.7963  -0.7698  -0.7579  -0.7395  -0.6592  -0.6459
 -0.6403  -0.6103  -0.5553  -0.5510  -0.5253  -0.5168  -0.4971  -0.4861
 -0.4731  -0.4654  -0.4633  -0.4578  -0.4391  -0.4376  -0.4253  -0.4041
 -0.4024  -0.3973  -0.3907  -0.3630  -0.3617  -0.3595  -0.3582  -0.3467
 -0.3422  -0.3396  -0.3312  -0.3234  -0.3222  -0.2856  -0.2772  -0.2728
 -0.2637
 -- Virtual --
 -0.0675  -0.0631  -0.0499  -0.0457  -0.0437  -0.0216  -0.0104  -0.0049
  0.0029   0.0065   0.0117   0.0160   0.0237   0.0248   0.0323   0.0378
  0.0452   0.0490   0.0547   0.0581   0.0615   0.0637   0.0674   0.0709
  0.0789   0.0812   0.0855   0.0868   0.0903   0.0939   0.0945   0.0994
  0.1063   0.1081   0.1090   0.1146   0.1153   0.1183   0.1198   0.1230
  0.1257   0.1262   0.1308   0.1338   0.1366   0.1404   0.1433   0.1452
  0.1494   0.1530   0.1595   0.1640   0.1665   0.1710   0.1778   0.1811
  0.1824   0.1889   0.1921   0.1978   0.2018   0.2030   0.2090   0.2129
  0.2179   0.2222   0.2255   0.2290   0.2323   0.2355   0.2402   0.2434
  0.2487   0.2513   0.2533   0.2575   0.2634   0.2662   0.2665   0.2701
  0.2725   0.2760   0.2808   0.2834   0.2866   0.2880   0.2939   0.2993
  0.3043   0.3092   0.3128   0.3230   0.3310   0.3360   0.3412   0.3516
  0.3584   0.3916   0.4090   0.4296   0.4322   0.4377   0.4414   0.4480
  0.4503   0.4530   0.4552   0.4606   0.4653   0.4721   0.4764   0.4803
  0.4881   0.4890   0.4936   0.5031   0.5141   0.5215   0.5281   0.5465
  0.5529   0.5594   0.5638   0.5731   0.5785   0.5817   0.5927   0.6000
  0.6035   0.6089   0.6162   0.6203   0.6250   0.6310   0.6378   0.6485
  0.6566   0.6646   0.6667   0.6806   0.6855   0.6935   0.6960   0.6979
  0.7088   0.7220   0.7470   0.7661   0.7859   0.7894   0.8047   0.8174
  0.8206   0.8291   0.8363   0.8383   0.8389   0.8431   0.8439   0.8444
  0.8502   0.8509   0.8568   0.8594   0.8631   0.8659   0.8710   0.8717
  0.8831   0.8864   0.8918   0.9035   0.9062   0.9102   0.9156   0.9191
  0.9281   0.9318   0.9390   0.9460   0.9486   0.9526   0.9541   0.9617
  0.9653   0.9710   0.9761   0.9963   0.9983   1.0146   1.0188   1.0312
  1.0456   1.0543   1.0844   1.0916   1.1139   1.1443   1.1521   1.1600
  1.1768   1.2024   1.2246   1.2314   1.2465   1.2480   1.2644   1.2677
  1.2829   1.2844   1.2906   1.2948   1.2977   1.3117   1.3333   1.3550
  1.3727   1.4008   1.4281   1.4382   1.4758   1.5025   1.5267   1.5457
  1.5503   1.5594   1.5773   1.5834   1.6102   1.6166   1.6611   1.6667
  1.6816   1.6948   1.7310   1.7522   1.7708   1.7789   1.7945   1.8137
  1.8205   1.8400   1.8483   1.8558   1.8679   1.8975   1.9202   1.9346
  1.9456   1.9515   1.9682   1.9847   2.0037   2.0236   2.0451   2.0850
  2.1081   2.1109   2.1341   2.1605   2.1990   2.2267   2.2404   2.2467
  2.2559   2.2620   2.2642   2.2713   2.2831   2.2958   2.2981   2.3094
  2.3412   2.3693   2.4044   2.4133   2.4243   2.4324   2.4475   2.4589
  2.4740   2.5012   2.5084   2.5194   2.5458   2.5522   2.5671   2.5914
  2.6134   2.6152   2.6536   2.6602   2.6772   2.6991   2.7011   2.7240
  2.7373   2.7436   2.7495   2.7800   2.7820   2.8043   2.8216   2.8408
  2.8534   2.8570   2.9054   2.9637   2.9909   3.0493   3.0783   3.0865
  3.1125   3.1224   3.1439   3.1506   3.1877   3.2090   3.2311   3.2499
  3.3413   3.3770   3.4188   3.4998   3.5251   3.6156   3.6821   3.7238
  3.7732   3.8633   3.9074   4.0164   4.0725   4.1258   4.3285   4.7947
  4.8255   9.7442   9.7656   9.7945   9.8012   9.8065   9.8172  23.3305
 23.5268  23.8078  23.8305  23.8840  23.8972  23.9335  23.9551  24.0243
 24.0644  24.0833  24.1531  25.7740  25.7855  25.8361  25.8659  25.8867
 25.9270  26.0879  26.1037  26.1401  26.1787  26.2362  26.3898  26.4852
 26.5184  26.6502  26.7191  26.7762  26.9576 215.7358 215.7569 215.7911
215.7976 215.8080 215.8195
 --------------------------------------------------------------

          Ground-State Mulliken Net Atomic Charges

     Atom                 Charge (a.u.)
  ----------------------------------------
      1 C                    -0.547244
      2 C                    -1.268248
      3 Cl                    0.668405
      4 C                     0.711521
      5 Cl                    0.589072
      6 C                    -0.332766
      7 Cl                    0.537469
      8 C                    -0.587583
      9 H                     0.231541
     10 C                    -0.175811
     11 Cl                    0.490873
     12 C                     0.574274
     13 C                    -1.388737
     14 H                     0.231712
     15 C                    -0.003821
     16 Cl                    0.594477
     17 C                     0.265336
     18 Cl                    0.500639
     19 C                    -0.824597
     20 H                     0.208717
     21 C                    -0.664506
     22 H                     0.189276
  ----------------------------------------
  Sum of atomic charges =     0.000000

 -----------------------------------------------------------------
                    Cartesian Multipole Moments
 -----------------------------------------------------------------
    Charge (ESU x 10^10)
                -0.0000
    Dipole Moment (Debye)
         X      -1.6268      Y       0.9576      Z      -0.5461
       Tot       1.9651
    Quadrupole Moments (Debye-Ang)
        XX    -151.6494     XY       3.8545     YY    -143.0014
        XZ       3.8028     YZ      -4.9602     ZZ    -147.7230
    Octopole Moments (Debye-Ang^2)
       XXX    -365.6930    XXY      33.7358    XYY    -100.2179
       YYY      77.1488    XXZ      17.1137    XYZ     -11.5306
       YYZ       1.3254    XZZ    -104.3436    YZZ      36.5268
       ZZZ      18.4951
    Hexadecapole Moments (Debye-Ang^3)
      XXXX   -7359.7251   XXXY     462.3902   XXYY   -1362.2740
      XYYY     413.6850   YYYY    -903.0113   XXXZ    1652.4305
      XXYZ    -124.4243   XYYZ     527.1534   YYYZ    -308.6388
      XXZZ   -1908.2270   XYZZ     172.7714   YYZZ    -830.8419
      XZZZ    1592.1006   YZZZ    -292.9787   ZZZZ   -4056.6151
 -----------------------------------------------------------------
 Calculating analytic gradient of the SCF energy
 Gradient of SCF Energy
            1           2           3           4           5           6
    1   0.0008427  -0.0006786   0.0002007   0.0001975  -0.0003146  -0.0000040
    2  -0.0000766   0.0000148  -0.0005646   0.0004728  -0.0004482   0.0001401
    3  -0.0007241  -0.0001529  -0.0011766   0.0022318  -0.0016647   0.0006860
            7           8           9          10          11          12
    1   0.0006446  -0.0007756   0.0001455   0.0004174   0.0008384   0.0003172
    2   0.0000863  -0.0002497   0.0000303   0.0001567   0.0003335  -0.0000655
    3  -0.0001694  -0.0009043   0.0001577   0.0013347  -0.0006396  -0.0002894
           13          14          15          16          17          18
    1  -0.0011527  -0.0000624   0.0007115  -0.0002574   0.0010065  -0.0005919
    2   0.0002801   0.0001618  -0.0004809   0.0005095  -0.0002580  -0.0001152
    3   0.0004075   0.0007558  -0.0002932  -0.0002087  -0.0003618   0.0004745
           19          20          21          22
    1  -0.0004877   0.0002810  -0.0005675  -0.0007106
    2   0.0003076  -0.0001350   0.0000143  -0.0001140
    3  -0.0000004  -0.0000150   0.0007418  -0.0001897
 Max gradient component =       2.232E-03
 RMS gradient           =       6.114E-04
 Gradient time:  CPU 256.07 s  wall 256.10 s
 Geometry Optimization Parameters
   NAtoms,    NIC,     NZ,  NCons,   NDum,   NFix, NCnnct, MaxDiis
       22     155      22       0       0       0       0       0

 Cartesian Hessian Update
 Hessian updated using BFGS update


** GEOMETRY OPTIMIZATION IN DELOCALIZED INTERNAL COORDINATES **
   Searching for a Minimum

   Optimization Cycle:   5

                       Coordinates (Angstroms)
     ATOM                X               Y               Z
      1  C         0.0192922775   -0.0000254995    0.0032505124
      2  C        -0.0093550016    0.2682857258    1.3820966872
      3  Cl        1.4967365656    0.6152949504    2.1933297355
      4  C        -1.2062713778    0.2831523939    2.1145681427
      5  Cl       -1.2106205303    0.6166135302    3.8139805376
      6  C        -2.4049703508    0.0251603000    1.4385661376
      7  Cl       -3.9313900484    0.0256694409    2.2797260832
      8  C        -2.4093690003   -0.2398274223    0.0746980759
      9  H        -3.3409280898   -0.4414714821   -0.4338637883
     10  C        -1.2083687314   -0.2495468785   -0.6209846908
     11  Cl       -1.2628666334   -0.6087541112   -2.3382256359
     12  C         1.2991602942   -0.0172892144   -0.7601351207
     13  C         2.1826333976   -1.0843614391   -0.6127228868
     14  H         1.9532218724   -1.8944248947    0.0681542573
     15  C         3.3774779642   -1.1186227698   -1.3288215758
     16  Cl        4.4447440530   -2.4826480836   -1.1124159340
     17  C         3.6992578162   -0.0693721274   -2.1947495046
     18  Cl        5.1852786061   -0.0655800113   -3.1082870547
     19  C         2.8167062658    1.0010284373   -2.3378821483
     20  H         3.0779785053    1.8080127724   -3.0104338078
     21  C         1.6223349347    1.0264733493   -1.6292343424
     22  H         0.9373221526    1.8563388898   -1.7567516708
   Point Group: c1    Number of degrees of freedom:    60


   Energy is  -3221.130458433

 Hessian updated using BFGS update

 59 Hessian modes will be used to form the next step
  Hessian Eigenvalues:
     0.005307    0.019222    0.019373    0.023201    0.023216    0.023675
     0.023692    0.023799    0.023978    0.024011    0.024098    0.024114
     0.024115    0.024124    0.024138    0.024142    0.024211    0.024255
     0.028402    0.158210    0.159987    0.160013    0.162192    0.216769
     0.224627    0.235408    0.239144    0.246613    0.249955    0.249966
     0.249991    0.249997    0.250000    0.250000    0.258676    0.278083
     0.299783    0.300957    0.301011    0.301967    0.313565    0.331806
     0.347695    0.356608    0.356682    0.356761    0.359829    0.426273
     0.430681    0.440316    0.460154    0.468514    0.469293    0.472858
     0.473963    0.478508    0.484210    0.491939    0.532743

 Minimum search - taking simple RFO step
 Searching for Lamda that Minimizes Along All modes
 Value Taken    Lamda =  -0.00036836
 Step Taken.  Stepsize is  0.213242

                             Maximum     Tolerance    Cnvgd?
         Gradient           0.003600      0.000300      NO
         Displacement       0.188300      0.001200      NO
         Energy change     -0.000466      0.000001      NO


 New Cartesian Coordinates Obtained by Inverse Iteration

 Displacement from previous Coordinates is:  0.768753
 ----------------------------------------------------------------
             Standard Nuclear Orientation (Angstroms)
    I     Atom           X                Y                Z
 ----------------------------------------------------------------
    1      C       0.0202343641     0.0020962928     0.0096203311
    2      C      -0.0174936291     0.3254434064     1.3760272449
    3      Cl      1.4767617886     0.7411320292     2.1776157448
    4      C      -1.2170768782     0.3376488859     2.1048788635
    5      Cl     -1.2318494618     0.7451198457     3.7889640667
    6      C      -2.4057555198     0.0166440360     1.4369384007
    7      Cl     -3.9358439260     0.0064579738     2.2750176265
    8      C      -2.3993975004    -0.3026185316     0.0854542275
    9      H      -3.3243110743    -0.5490027679    -0.4159053215
   10      C      -1.1971948574    -0.3052182289    -0.6074834994
   11      Cl     -1.2329164873    -0.7237487257    -2.3103874216
   12      C       1.3041010952    -0.0132578866    -0.7534215696
   13      C       2.1539203174    -1.1128240658    -0.6606627060
   14      H       1.8983140594    -1.9501054650    -0.0237054698
   15      C       3.3475162877    -1.1480788513    -1.3793270115
   16      Cl      4.3717303483    -2.5537557775    -1.2315368158
   17      C       3.6984226167    -0.0690585423    -2.1958534566
   18      Cl      5.1808351885    -0.0668476199    -3.1176157346
   19      C       2.8488196691     1.0331185087    -2.2852438443
   20      H       3.1329381749     1.8627163265    -2.9202067849
   21      C       1.6572750568     1.0609656610    -1.5727323697
   22      H       0.9989753088     1.9172793525    -1.6565724921
 ----------------------------------------------------------------
 Nuclear Repulsion Energy =        1993.66040138 hartrees
 There are       89 alpha and       89 beta electrons
 Applying Cartesian multipole field
    Component          Value
    ---------          -----
     (2,0,0)        1.00000E-12
     (0,2,0)        2.00000E-11
     (0,0,2)       -3.00000E-11
 Nucleus-field energy     =    -0.0000000729 hartrees
 Requested basis set is 6-311++G(d,p)
 There are 170 shells and 472 basis functions
 A cutoff of  1.0D-15 yielded  10783 shell pairs
 There are     91254 function pairs (     98040 Cartesian)
 Smallest overlap matrix eigenvalue = 2.15E-07
 Linear dependence detected in AO basis
 Number of orthogonalized atomic orbitals = 468
 Maximum deviation from orthogonality = 6.119E-10
 Guess from superposition of atomic densities
 Warning:  Energy on first SCF cycle will be non-variational
 SAD guess density has 178.000000 electrons

 -----------------------------------------------------------------------
  General SCF calculation program by
  Eric Jon Sundstrom, Paul Horn, Yuezhi Mao, Dmitri Zuev, Alec White,
  David Stuck, Shaama M.S., Shane Yost, Joonho Lee, David Small,
  Daniel Levine, Susi Lehtola, Hugh Burton, Evgeny Epifanovsky,
  Bang C. Huynh
 -----------------------------------------------------------------------
 Exchange:     0.2000 Hartree-Fock + 0.0800 Slater + 0.7200 B88
 Correlation:  0.1900 VWN1RPA + 0.8100 LYP
 Using SG-1 standard quadrature grid
 A restricted SCF calculation will be
 performed using DIIS
 SCF converges when DIIS error is below 1.0e-08
 ---------------------------------------
  Cycle       Energy         DIIS error
 ---------------------------------------
    1   -3225.3524137295      2.82e-02  
    2   -3220.9972457136      2.17e-03  
    3   -3220.8894655295      2.80e-03  
    4   -3221.1141613547      7.26e-04  
    5   -3221.1277468092      3.21e-04  
    6   -3221.1304436234      9.56e-05  
    7   -3221.1306579047      3.54e-05  
    8   -3221.1306907937      1.10e-05  
    9   -3221.1306939357      2.91e-06  
   10   -3221.1306941576      1.07e-06  
   11   -3221.1306941876      3.09e-07  
   12   -3221.1306941896      1.34e-07  
   13   -3221.1306941903      4.08e-08  
   14   -3221.1306941904      1.61e-08  
   15   -3221.1306941905      4.76e-09  Convergence criterion met
 ---------------------------------------
 SCF time:   CPU 754.67s  wall 755.00s 
 SCF   energy in the final basis set =    -3221.1306941905
 Total energy in the final basis set =    -3221.1306941905

 --------------------------------------------------------------

                    Orbital Energies (a.u.)
 --------------------------------------------------------------

 Alpha MOs
 -- Occupied --
********-101.5820-101.5806-101.5792-101.5706-101.5705 -10.2841 -10.2819
-10.2814 -10.2772 -10.2656 -10.2650 -10.2408 -10.2260 -10.2238 -10.2134
-10.2119 -10.2091  -9.4968  -9.4967  -9.4954  -9.4939  -9.4851  -9.4851
 -7.2617  -7.2616  -7.2603  -7.2585  -7.2517  -7.2515  -7.2509  -7.2508
 -7.2503  -7.2500  -7.2499  -7.2493  -7.2487  -7.2482  -7.2400  -7.2399
 -7.2394  -7.2394  -0.9633  -0.9347  -0.9148  -0.9085  -0.8771  -0.8746
 -0.8642  -0.8401  -0.7962  -0.7698  -0.7579  -0.7395  -0.6590  -0.6457
 -0.6403  -0.6105  -0.5551  -0.5509  -0.5252  -0.5174  -0.4968  -0.4860
 -0.4732  -0.4652  -0.4631  -0.4579  -0.4390  -0.4375  -0.4253  -0.4040
 -0.4018  -0.3977  -0.3901  -0.3628  -0.3613  -0.3592  -0.3583  -0.3465
 -0.3422  -0.3396  -0.3313  -0.3233  -0.3223  -0.2842  -0.2782  -0.2723
 -0.2651
 -- Virtual --
 -0.0655  -0.0628  -0.0503  -0.0469  -0.0450  -0.0219  -0.0105  -0.0046
  0.0025   0.0068   0.0114   0.0156   0.0238   0.0246   0.0320   0.0376
  0.0451   0.0498   0.0549   0.0578   0.0615   0.0630   0.0671   0.0710
  0.0786   0.0814   0.0854   0.0861   0.0908   0.0937   0.0940   0.0985
  0.1066   0.1077   0.1095   0.1142   0.1158   0.1181   0.1194   0.1223
  0.1256   0.1263   0.1307   0.1336   0.1364   0.1405   0.1435   0.1455
  0.1483   0.1534   0.1586   0.1643   0.1656   0.1709   0.1779   0.1807
  0.1822   0.1885   0.1927   0.1983   0.2016   0.2020   0.2075   0.2132
  0.2180   0.2230   0.2250   0.2276   0.2325   0.2367   0.2405   0.2422
  0.2480   0.2502   0.2533   0.2579   0.2637   0.2644   0.2671   0.2704
  0.2723   0.2753   0.2809   0.2861   0.2865   0.2896   0.2938   0.2983
  0.3063   0.3083   0.3122   0.3246   0.3309   0.3345   0.3407   0.3548
  0.3601   0.3914   0.4102   0.4315   0.4335   0.4387   0.4405   0.4479
  0.4505   0.4522   0.4549   0.4594   0.4656   0.4707   0.4747   0.4805
  0.4872   0.4894   0.4935   0.5049   0.5158   0.5226   0.5288   0.5459
  0.5525   0.5611   0.5625   0.5718   0.5784   0.5818   0.5950   0.5991
  0.6032   0.6093   0.6154   0.6201   0.6275   0.6321   0.6402   0.6484
  0.6563   0.6610   0.6686   0.6811   0.6873   0.6935   0.6967   0.7022
  0.7135   0.7271   0.7469   0.7655   0.7870   0.7907   0.8051   0.8175
  0.8215   0.8275   0.8352   0.8382   0.8389   0.8421   0.8461   0.8464
  0.8499   0.8504   0.8547   0.8592   0.8622   0.8658   0.8665   0.8694
  0.8822   0.8852   0.8945   0.9014   0.9066   0.9119   0.9157   0.9188
  0.9286   0.9341   0.9410   0.9470   0.9496   0.9520   0.9541   0.9610
  0.9669   0.9715   0.9777   0.9944   0.9982   1.0197   1.0247   1.0298
  1.0467   1.0579   1.0825   1.0913   1.1126   1.1490   1.1534   1.1659
  1.1797   1.2028   1.2284   1.2303   1.2468   1.2485   1.2656   1.2678
  1.2835   1.2847   1.2905   1.2950   1.2968   1.3157   1.3344   1.3584
  1.3724   1.3995   1.4298   1.4387   1.4732   1.4971   1.5296   1.5466
  1.5558   1.5582   1.5753   1.5844   1.6117   1.6167   1.6643   1.6675
  1.6795   1.6935   1.7332   1.7489   1.7724   1.7787   1.7916   1.8127
  1.8152   1.8343   1.8469   1.8544   1.8710   1.8924   1.9214   1.9348
  1.9479   1.9538   1.9710   1.9875   2.0076   2.0224   2.0446   2.0904
  2.1098   2.1146   2.1328   2.1571   2.1999   2.2260   2.2407   2.2456
  2.2557   2.2604   2.2640   2.2707   2.2801   2.2948   2.2981   2.3101
  2.3457   2.3688   2.4028   2.4135   2.4241   2.4278   2.4439   2.4640
  2.4730   2.4999   2.5126   2.5190   2.5432   2.5493   2.5669   2.5877
  2.6110   2.6178   2.6545   2.6618   2.6838   2.6944   2.7007   2.7215
  2.7361   2.7457   2.7458   2.7704   2.7801   2.8187   2.8278   2.8421
  2.8501   2.8559   2.9015   2.9631   2.9921   3.0542   3.0829   3.0909
  3.1133   3.1237   3.1415   3.1475   3.1869   3.2057   3.2312   3.2577
  3.3362   3.3801   3.4231   3.5024   3.5273   3.6202   3.6834   3.7243
  3.7777   3.8635   3.9089   4.0163   4.0733   4.1266   4.3207   4.7957
  4.8215   9.7471   9.7664   9.7915   9.8003   9.8078   9.8226  23.3342
 23.5265  23.8078  23.8300  23.8830  23.8962  23.9322  23.9546  24.0250
 24.0658  24.0858  24.1555  25.7731  25.7852  25.8341  25.8644  25.8789
 25.9302  26.0874  26.0997  26.1422  26.1776  26.2499  26.3769  26.4821
 26.5212  26.6439  26.7201  26.7785  26.9633 215.7386 215.7579 215.7876
215.7967 215.8079 215.8273
 --------------------------------------------------------------

          Ground-State Mulliken Net Atomic Charges

     Atom                 Charge (a.u.)
  ----------------------------------------
      1 C                    -0.562600
      2 C                    -1.273371
      3 Cl                    0.655542
      4 C                     0.739487
      5 Cl                    0.589548
      6 C                    -0.268234
      7 Cl                    0.541394
      8 C                    -0.538259
      9 H                     0.230408
     10 C                    -0.224449
     11 Cl                    0.479616
     12 C                     0.633065
     13 C                    -1.449256
     14 H                     0.230824
     15 C                    -0.015057
     16 Cl                    0.592091
     17 C                     0.250871
     18 Cl                    0.501848
     19 C                    -0.833441
     20 H                     0.209479
     21 C                    -0.680838
     22 H                     0.191332
  ----------------------------------------
  Sum of atomic charges =     0.000000

 -----------------------------------------------------------------
                    Cartesian Multipole Moments
 -----------------------------------------------------------------
    Charge (ESU x 10^10)
                -0.0000
    Dipole Moment (Debye)
         X      -1.5935      Y       0.9497      Z      -0.4932
       Tot       1.9195
    Quadrupole Moments (Debye-Ang)
        XX    -151.5844     XY       4.2186     YY    -142.6958
        XZ       3.8970     YZ      -4.9128     ZZ    -148.1691
    Octopole Moments (Debye-Ang^2)
       XXX    -361.5924    XXY      33.4763    XYY     -98.5847
       YYY      75.8324    XXZ      18.5629    XYZ     -11.6332
       YYZ       2.7325    XZZ    -104.0709    YZZ      35.7103
       ZZZ      24.8707
    Hexadecapole Moments (Debye-Ang^3)
      XXXX   -7303.4677   XXXY     459.9169   XXYY   -1363.3591
      XYYY     405.5169   YYYY    -979.9362   XXXZ    1680.9250
      XXYZ    -143.3075   XYYZ     535.4387   YYYZ    -365.6072
      XXZZ   -1898.0575   XYZZ     170.0087   YYZZ    -840.2454
      XZZZ    1625.5293   YZZZ    -343.9660   ZZZZ   -4046.9866
 -----------------------------------------------------------------
 Calculating analytic gradient of the SCF energy
 Gradient of SCF Energy
            1           2           3           4           5           6
    1  -0.0007986  -0.0003563   0.0002131   0.0000572   0.0002979   0.0002533
    2  -0.0002856  -0.0001550  -0.0000467   0.0004957  -0.0002122  -0.0001165
    3  -0.0003553  -0.0001522  -0.0001692   0.0022069  -0.0012071  -0.0005868
            7           8           9          10          11          12
    1  -0.0000424  -0.0001839  -0.0000039   0.0000037   0.0007186   0.0013298
    2   0.0000127  -0.0001535  -0.0000008   0.0002604   0.0002407  -0.0002181
    3   0.0000007  -0.0004821   0.0001072   0.0010888  -0.0003188  -0.0006078
           13          14          15          16          17          18
    1  -0.0010302  -0.0000769   0.0007132  -0.0002506   0.0003968  -0.0002948
    2   0.0000609   0.0001313  -0.0005848   0.0003778  -0.0000238  -0.0000202
    3   0.0001540   0.0003746  -0.0001445  -0.0000567  -0.0001132   0.0001163
           19          20          21          22
    1  -0.0005764   0.0002900  -0.0002503  -0.0004094
    2   0.0002296  -0.0000626   0.0002508  -0.0001798
    3   0.0002020  -0.0000364   0.0000313  -0.0000518
 Max gradient component =       2.207E-03
 RMS gradient           =       4.938E-04
 Gradient time:  CPU 251.38 s  wall 251.42 s
 Geometry Optimization Parameters
   NAtoms,    NIC,     NZ,  NCons,   NDum,   NFix, NCnnct, MaxDiis
       22     155      22       0       0       0       0       0

 Cartesian Hessian Update
 Hessian updated using BFGS update


** GEOMETRY OPTIMIZATION IN DELOCALIZED INTERNAL COORDINATES **
   Searching for a Minimum

   Optimization Cycle:   6

                       Coordinates (Angstroms)
     ATOM                X               Y               Z
      1  C         0.0202343641    0.0020962928    0.0096203311
      2  C        -0.0174936291    0.3254434064    1.3760272449
      3  Cl        1.4767617886    0.7411320292    2.1776157448
      4  C        -1.2170768782    0.3376488859    2.1048788635
      5  Cl       -1.2318494618    0.7451198457    3.7889640667
      6  C        -2.4057555198    0.0166440360    1.4369384007
      7  Cl       -3.9358439260    0.0064579738    2.2750176265
      8  C        -2.3993975004   -0.3026185316    0.0854542275
      9  H        -3.3243110743   -0.5490027679   -0.4159053215
     10  C        -1.1971948574   -0.3052182289   -0.6074834994
     11  Cl       -1.2329164873   -0.7237487257   -2.3103874216
     12  C         1.3041010952   -0.0132578866   -0.7534215696
     13  C         2.1539203174   -1.1128240658   -0.6606627060
     14  H         1.8983140594   -1.9501054650   -0.0237054698
     15  C         3.3475162877   -1.1480788513   -1.3793270115
     16  Cl        4.3717303483   -2.5537557775   -1.2315368158
     17  C         3.6984226167   -0.0690585423   -2.1958534566
     18  Cl        5.1808351885   -0.0668476199   -3.1176157346
     19  C         2.8488196691    1.0331185087   -2.2852438443
     20  H         3.1329381749    1.8627163265   -2.9202067849
     21  C         1.6572750568    1.0609656610   -1.5727323697
     22  H         0.9989753088    1.9172793525   -1.6565724921
   Point Group: c1    Number of degrees of freedom:    60


   Energy is  -3221.130694190

 Hessian updated using BFGS update

 60 Hessian modes will be used to form the next step
  Hessian Eigenvalues:
     0.004103    0.019220    0.019492    0.023202    0.023289    0.023621
     0.023699    0.023757    0.023942    0.024000    0.024104    0.024113
     0.024114    0.024122    0.024135    0.024140    0.024174    0.024376
     0.028071    0.158305    0.159986    0.159996    0.160808    0.217479
     0.224575    0.235385    0.238126    0.246501    0.249411    0.249977
     0.249992    0.249997    0.250000    0.251306    0.255106    0.277152
     0.299181    0.300906    0.301032    0.301601    0.302630    0.303498
     0.332688    0.350106    0.356613    0.356688    0.356699    0.360254
     0.426456    0.430750    0.436698    0.453100    0.466558    0.468826
     0.470800    0.474054    0.478512    0.480708    0.487036    0.529677

 Minimum search - taking simple RFO step
 Searching for Lamda that Minimizes Along All modes
 Value Taken    Lamda =  -0.00011528
 Step Taken.  Stepsize is  0.126136

                             Maximum     Tolerance    Cnvgd?
         Gradient           0.002012      0.000300      NO
         Displacement       0.107637      0.001200      NO
         Energy change     -0.000236      0.000001      NO


 New Cartesian Coordinates Obtained by Inverse Iteration

 Displacement from previous Coordinates is:  0.438756
 ----------------------------------------------------------------
             Standard Nuclear Orientation (Angstroms)
    I     Atom           X                Y                Z
 ----------------------------------------------------------------
    1      C       0.0195913587     0.0045258537     0.0098048744
    2      C      -0.0230355992     0.3594260811     1.3677058070
    3      Cl      1.4660134885     0.8052028685     2.1616609822
    4      C      -1.2234366371     0.3698308605     2.0955046037
    5      Cl     -1.2465860897     0.8132256006     3.7727135724
    6      C      -2.4068102594     0.0145721859     1.4370633428
    7      Cl     -3.9360128250    -0.0020113992     2.2774585646
    8      C      -2.3949326886    -0.3370028719     0.0940902901
    9      H      -3.3158815928    -0.6098225104    -0.4009586352
   10      C      -1.1930242690    -0.3381848377    -0.6000836343
   11      Cl     -1.2267131016    -0.7984493285    -2.2912461045
   12      C       1.3051175777    -0.0105311287    -0.7512984649
   13      C       2.1376582585    -1.1258086418    -0.6885226251
   14      H       1.8668291201    -1.9786902089    -0.0793113351
   15      C       3.3307698174    -1.1614692104    -1.4075672876
   16      Cl      4.3304523815    -2.5890615199    -1.2983122985
   17      C       3.6998832638    -0.0683540914    -2.1960558463
   18      Cl      5.1830678553    -0.0671891104    -3.1182658349
   19      C       2.8697215462     1.0500373009    -2.2549019855
   20      H       3.1657470371     1.8919822341    -2.8677148070
   21      C       1.6795281682     1.0796922462    -1.5398981650
   22      H       1.0400581306     1.9521854838    -1.5980030046
 ----------------------------------------------------------------
 Nuclear Repulsion Energy =        1992.86911081 hartrees
 There are       89 alpha and       89 beta electrons
 Applying Cartesian multipole field
    Component          Value
    ---------          -----
     (2,0,0)        1.00000E-12
     (0,2,0)        2.00000E-11
     (0,0,2)       -3.00000E-11
 Nucleus-field energy     =    -0.0000000718 hartrees
 Requested basis set is 6-311++G(d,p)
 There are 170 shells and 472 basis functions
 A cutoff of  1.0D-15 yielded  10786 shell pairs
 There are     91231 function pairs (     98017 Cartesian)
 Smallest overlap matrix eigenvalue = 1.84E-07
 Linear dependence detected in AO basis
 Number of orthogonalized atomic orbitals = 468
 Maximum deviation from orthogonality = 3.832E-10
 Guess from superposition of atomic densities
 Warning:  Energy on first SCF cycle will be non-variational
 SAD guess density has 178.000000 electrons

 -----------------------------------------------------------------------
  General SCF calculation program by
  Eric Jon Sundstrom, Paul Horn, Yuezhi Mao, Dmitri Zuev, Alec White,
  David Stuck, Shaama M.S., Shane Yost, Joonho Lee, David Small,
  Daniel Levine, Susi Lehtola, Hugh Burton, Evgeny Epifanovsky,
  Bang C. Huynh
 -----------------------------------------------------------------------
 Exchange:     0.2000 Hartree-Fock + 0.0800 Slater + 0.7200 B88
 Correlation:  0.1900 VWN1RPA + 0.8100 LYP
 Using SG-1 standard quadrature grid
 A restricted SCF calculation will be
 performed using DIIS
 SCF converges when DIIS error is below 1.0e-08
 ---------------------------------------
  Cycle       Energy         DIIS error
 ---------------------------------------
    1   -3225.3484311549      2.82e-02  
    2   -3220.9974754161      2.17e-03  
    3   -3220.8904525682      2.80e-03  
    4   -3221.1143692818      7.23e-04  
    5   -3221.1278280806      3.21e-04  
    6   -3221.1305212063      9.59e-05  
    7   -3221.1307371895      3.54e-05  
    8   -3221.1307702978      1.09e-05  
    9   -3221.1307734003      2.90e-06  
   10   -3221.1307736202      1.06e-06  
   11   -3221.1307736498      3.08e-07  
   12   -3221.1307736522      1.35e-07  
   13   -3221.1307736526      4.07e-08  
   14   -3221.1307736528      1.61e-08  
   15   -3221.1307736530      4.74e-09  Convergence criterion met
 ---------------------------------------
 SCF time:   CPU 748.10s  wall 748.00s 
 SCF   energy in the final basis set =    -3221.1307736530
 Total energy in the final basis set =    -3221.1307736530

 --------------------------------------------------------------

                    Orbital Energies (a.u.)
 --------------------------------------------------------------

 Alpha MOs
 -- Occupied --
********-101.5818-101.5807-101.5793-101.5705-101.5705 -10.2841 -10.2819
-10.2814 -10.2774 -10.2656 -10.2650 -10.2409 -10.2260 -10.2240 -10.2134
-10.2119 -10.2091  -9.4968  -9.4965  -9.4955  -9.4940  -9.4851  -9.4851
 -7.2617  -7.2614  -7.2604  -7.2587  -7.2517  -7.2513  -7.2509  -7.2506
 -7.2504  -7.2499  -7.2499  -7.2494  -7.2489  -7.2483  -7.2399  -7.2399
 -7.2394  -7.2393  -0.9632  -0.9347  -0.9147  -0.9086  -0.8768  -0.8745
 -0.8641  -0.8401  -0.7963  -0.7698  -0.7579  -0.7396  -0.6590  -0.6458
 -0.6401  -0.6106  -0.5550  -0.5509  -0.5252  -0.5176  -0.4968  -0.4859
 -0.4730  -0.4652  -0.4629  -0.4579  -0.4390  -0.4375  -0.4254  -0.4040
 -0.4015  -0.3979  -0.3899  -0.3627  -0.3610  -0.3591  -0.3583  -0.3464
 -0.3422  -0.3398  -0.3313  -0.3232  -0.3222  -0.2835  -0.2788  -0.2720
 -0.2659
 -- Virtual --
 -0.0649  -0.0624  -0.0508  -0.0478  -0.0451  -0.0222  -0.0106  -0.0045
  0.0022   0.0070   0.0113   0.0154   0.0238   0.0245   0.0319   0.0374
  0.0451   0.0503   0.0550   0.0576   0.0614   0.0627   0.0670   0.0711
  0.0786   0.0814   0.0851   0.0859   0.0910   0.0936   0.0940   0.0979
  0.1064   0.1076   0.1098   0.1140   0.1160   0.1178   0.1191   0.1220
  0.1253   0.1269   0.1307   0.1334   0.1365   0.1407   0.1436   0.1459
  0.1479   0.1535   0.1581   0.1638   0.1654   0.1711   0.1777   0.1807
  0.1822   0.1882   0.1932   0.1985   0.2011   0.2019   0.2069   0.2133
  0.2183   0.2231   0.2249   0.2269   0.2326   0.2376   0.2405   0.2415
  0.2475   0.2496   0.2536   0.2581   0.2628   0.2643   0.2674   0.2703
  0.2722   0.2759   0.2809   0.2866   0.2875   0.2902   0.2938   0.2973
  0.3051   0.3093   0.3146   0.3259   0.3308   0.3336   0.3404   0.3562
  0.3619   0.3912   0.4108   0.4313   0.4350   0.4391   0.4408   0.4474
  0.4497   0.4529   0.4555   0.4582   0.4663   0.4705   0.4741   0.4805
  0.4870   0.4894   0.4932   0.5056   0.5169   0.5236   0.5287   0.5462
  0.5522   0.5616   0.5627   0.5725   0.5778   0.5818   0.5953   0.5994
  0.6023   0.6094   0.6157   0.6202   0.6289   0.6334   0.6411   0.6476
  0.6564   0.6592   0.6693   0.6815   0.6888   0.6926   0.6969   0.7023
  0.7161   0.7341   0.7470   0.7647   0.7873   0.7931   0.8067   0.8171
  0.8216   0.8266   0.8342   0.8381   0.8390   0.8420   0.8458   0.8479
  0.8501   0.8504   0.8522   0.8588   0.8618   0.8650   0.8669   0.8689
  0.8818   0.8842   0.8964   0.9007   0.9058   0.9133   0.9161   0.9190
  0.9297   0.9354   0.9412   0.9464   0.9487   0.9528   0.9553   0.9611
  0.9673   0.9718   0.9799   0.9919   0.9982   1.0202   1.0255   1.0315
  1.0466   1.0603   1.0790   1.0931   1.1110   1.1480   1.1555   1.1699
  1.1825   1.2039   1.2296   1.2322   1.2462   1.2496   1.2646   1.2696
  1.2829   1.2844   1.2904   1.2950   1.2963   1.3199   1.3356   1.3596
  1.3736   1.3985   1.4321   1.4390   1.4725   1.4942   1.5307   1.5469
  1.5537   1.5619   1.5747   1.5851   1.6122   1.6173   1.6665   1.6686
  1.6785   1.6925   1.7353   1.7468   1.7736   1.7796   1.7909   1.8118
  1.8125   1.8315   1.8474   1.8547   1.8730   1.8895   1.9217   1.9344
  1.9490   1.9550   1.9723   1.9896   2.0088   2.0222   2.0445   2.0934
  2.1099   2.1180   2.1321   2.1563   2.2007   2.2257   2.2406   2.2453
  2.2560   2.2589   2.2636   2.2699   2.2790   2.2942   2.2979   2.3107
  2.3477   2.3686   2.4014   2.4136   2.4242   2.4245   2.4420   2.4652
  2.4728   2.4989   2.5147   2.5195   2.5414   2.5491   2.5666   2.5861
  2.6095   2.6191   2.6549   2.6624   2.6873   2.6931   2.7007   2.7195
  2.7358   2.7436   2.7478   2.7629   2.7789   2.8217   2.8298   2.8419
  2.8480   2.8600   2.8992   2.9630   2.9925   3.0572   3.0852   3.0926
  3.1139   3.1245   3.1393   3.1469   3.1868   3.2047   3.2308   3.2645
  3.3339   3.3812   3.4253   3.5041   3.5292   3.6230   3.6838   3.7251
  3.7800   3.8638   3.9105   4.0161   4.0735   4.1270   4.3182   4.7964
  4.8195   9.7482   9.7666   9.7901   9.7999   9.8068   9.8295  23.3363
 23.5267  23.8080  23.8298  23.8833  23.8965  23.9326  23.9546  24.0258
 24.0658  24.0858  24.1556  25.7727  25.7850  25.8316  25.8627  25.8742
 25.9320  26.0875  26.0997  26.1418  26.1765  26.2554  26.3691  26.4813
 26.5226  26.6395  26.7197  26.7806  26.9666 215.7396 215.7582 215.7860
215.7962 215.8063 215.8353
 --------------------------------------------------------------

          Ground-State Mulliken Net Atomic Charges

     Atom                 Charge (a.u.)
  ----------------------------------------
      1 C                    -0.567160
      2 C                    -1.271717
      3 Cl                    0.643871
      4 C                     0.764655
      5 Cl                    0.591213
      6 C                    -0.232212
      7 Cl                    0.544317
      8 C                    -0.524557
      9 H                     0.229788
     10 C                    -0.243630
     11 Cl                    0.467950
     12 C                     0.650103
     13 C                    -1.466266
     14 H                     0.230385
     15 C                    -0.015005
     16 Cl                    0.591596
     17 C                     0.249846
     18 Cl                    0.502725
     19 C                    -0.845833
     20 H                     0.209788
     21 C                    -0.702625
     22 H                     0.192768
  ----------------------------------------
  Sum of atomic charges =     0.000000

 -----------------------------------------------------------------
                    Cartesian Multipole Moments
 -----------------------------------------------------------------
    Charge (ESU x 10^10)
                -0.0000
    Dipole Moment (Debye)
         X      -1.5742      Y       0.9475      Z      -0.4699
       Tot       1.8965
    Quadrupole Moments (Debye-Ang)
        XX    -151.5145     XY       4.4468     YY    -142.5393
        XZ       3.9291     YZ      -4.8844     ZZ    -148.4399
    Octopole Moments (Debye-Ang^2)
       XXX    -359.0900    XXY      33.5050    XYY     -97.6395
       YYY      75.4355    XXZ      19.4756    XYZ     -11.6832
       YYZ       3.4848    XZZ    -103.9302    YZZ      35.1931
       ZZZ      28.2650
    Hexadecapole Moments (Debye-Ang^3)
      XXXX   -7278.1384   XXXY     457.5471   XXYY   -1365.5492
      XYYY     400.1437   YYYY   -1024.7096   XXXZ    1696.1804
      XXYZ    -153.8605   XYYZ     540.0814   YYYZ    -396.8355
      XXZZ   -1892.1389   XYZZ     167.9146   YYZZ    -845.0764
      XZZZ    1644.0409   YZZZ    -372.5616   ZZZZ   -4037.2892
 -----------------------------------------------------------------
 Calculating analytic gradient of the SCF energy
 Gradient of SCF Energy
            1           2           3           4           5           6
    1  -0.0005559   0.0000254   0.0001869  -0.0002222   0.0000224   0.0004286
    2   0.0000314   0.0000091  -0.0001310   0.0001355  -0.0000679  -0.0000434
    3   0.0002800  -0.0003771  -0.0001762   0.0008477  -0.0003651  -0.0006128
            7           8           9          10          11          12
    1  -0.0001677  -0.0000732  -0.0000210  -0.0000615   0.0001663   0.0007995
    2  -0.0000288   0.0000086  -0.0000074   0.0000181   0.0000724  -0.0002758
    3   0.0002252   0.0000115   0.0000830   0.0001509  -0.0000644  -0.0002794
           13          14          15          16          17          18
    1  -0.0004414  -0.0000197   0.0004331  -0.0000795  -0.0001663   0.0000567
    2   0.0002074   0.0000429  -0.0001415   0.0001686  -0.0001495  -0.0000246
    3   0.0002761   0.0001035  -0.0001357  -0.0000656   0.0000978  -0.0000489
           19          20          21          22
    1  -0.0002747   0.0001043   0.0000073  -0.0001474
    2   0.0000698  -0.0000313   0.0002382  -0.0001009
    3   0.0000858  -0.0000275  -0.0000224   0.0000134
 Max gradient component =       8.477E-04
 RMS gradient           =       2.430E-04
 Gradient time:  CPU 254.02 s  wall 254.05 s
 Geometry Optimization Parameters
   NAtoms,    NIC,     NZ,  NCons,   NDum,   NFix, NCnnct, MaxDiis
       22     155      22       0       0       0       0       0

 Cartesian Hessian Update
 Hessian updated using BFGS update


** GEOMETRY OPTIMIZATION IN DELOCALIZED INTERNAL COORDINATES **
   Searching for a Minimum

   Optimization Cycle:   7

                       Coordinates (Angstroms)
     ATOM                X               Y               Z
      1  C         0.0195913587    0.0045258537    0.0098048744
      2  C        -0.0230355992    0.3594260811    1.3677058070
      3  Cl        1.4660134885    0.8052028685    2.1616609822
      4  C        -1.2234366371    0.3698308605    2.0955046037
      5  Cl       -1.2465860897    0.8132256006    3.7727135724
      6  C        -2.4068102594    0.0145721859    1.4370633428
      7  Cl       -3.9360128250   -0.0020113992    2.2774585646
      8  C        -2.3949326886   -0.3370028719    0.0940902901
      9  H        -3.3158815928   -0.6098225104   -0.4009586352
     10  C        -1.1930242690   -0.3381848377   -0.6000836343
     11  Cl       -1.2267131016   -0.7984493285   -2.2912461045
     12  C         1.3051175777   -0.0105311287   -0.7512984649
     13  C         2.1376582585   -1.1258086418   -0.6885226251
     14  H         1.8668291201   -1.9786902089   -0.0793113351
     15  C         3.3307698174   -1.1614692104   -1.4075672876
     16  Cl        4.3304523815   -2.5890615199   -1.2983122985
     17  C         3.6998832638   -0.0683540914   -2.1960558463
     18  Cl        5.1830678553   -0.0671891104   -3.1182658349
     19  C         2.8697215462    1.0500373009   -2.2549019855
     20  H         3.1657470371    1.8919822341   -2.8677148070
     21  C         1.6795281682    1.0796922462   -1.5398981650
     22  H         1.0400581306    1.9521854838   -1.5980030046
   Point Group: c1    Number of degrees of freedom:    60


   Energy is  -3221.130773653

 Hessian updated using BFGS update

 60 Hessian modes will be used to form the next step
  Hessian Eigenvalues:
     0.002572    0.019241    0.019597    0.023123    0.023328    0.023563
     0.023710    0.023902    0.023949    0.024000    0.024098    0.024114
     0.024118    0.024123    0.024137    0.024149    0.024316    0.025191
     0.027708    0.157937    0.158417    0.160020    0.160127    0.217521
     0.223981    0.229922    0.235731    0.241923    0.247639    0.249977
     0.249992    0.249997    0.250232    0.251090    0.252742    0.277159
     0.297683    0.300823    0.301043    0.301713    0.302343    0.303360
     0.338399    0.350435    0.356610    0.356663    0.356696    0.360765
     0.426415    0.430749    0.433327    0.452636    0.465196    0.468873
     0.473900    0.475604    0.478726    0.479789    0.494398    0.530763

 Minimum search - taking simple RFO step
 Searching for Lamda that Minimizes Along All modes
 Value Taken    Lamda =  -0.00004965
 Step Taken.  Stepsize is  0.119897

                             Maximum     Tolerance    Cnvgd?
         Gradient           0.000579      0.000300      NO
         Displacement       0.104504      0.001200      NO
         Energy change     -0.000079      0.000001      NO


 New Cartesian Coordinates Obtained by Inverse Iteration

 Displacement from previous Coordinates is:  0.426787
 ----------------------------------------------------------------
             Standard Nuclear Orientation (Angstroms)
    I     Atom           X                Y                Z
 ----------------------------------------------------------------
    1      C       0.0214079179     0.0035566228     0.0133264664
    2      C      -0.0280885676     0.3888361877     1.3627751074
    3      Cl      1.4525802648     0.8712169603     2.1499341708
    4      C      -1.2302229893     0.3995213007     2.0875028373
    5      Cl     -1.2631159021     0.8814551181     3.7553940492
    6      C      -2.4077233694     0.0123851016     1.4372613553
    7      Cl     -3.9384046692    -0.0024992894     2.2742411389
    8      C      -2.3880582876    -0.3708532370     0.1030498532
    9      H      -3.3042352981    -0.6665441316    -0.3877665160
   10      C      -1.1851627938    -0.3713944556    -0.5897985659
   11      Cl     -1.2115072823    -0.8670740282    -2.2703571507
   12      C       1.3066528900    -0.0099450936    -0.7477830495
   13      C       2.1215194236    -1.1400059272    -0.7179430421
   14      H       1.8370420349    -2.0065819246    -0.1348433186
   15      C       3.3136760601    -1.1746300253    -1.4380856111
   16      Cl      4.2901976657    -2.6212605142    -1.3672226800
   17      C       3.7004931601    -0.0668662402    -2.1970054176
   18      Cl      5.1832354813    -0.0641919583    -3.1202533380
   19      C       2.8878411835     1.0651390707    -2.2250794433
   20      H       3.1947509038     1.9189155503    -2.8157228308
   21      C       1.6988962608     1.0944950678    -1.5074775167
   22      H       1.0762308542     1.9804317014    -1.5402844900
 ----------------------------------------------------------------
 Nuclear Repulsion Energy =        1992.38183922 hartrees
 There are       89 alpha and       89 beta electrons
 Applying Cartesian multipole field
    Component          Value
    ---------          -----
     (2,0,0)        1.00000E-12
     (0,2,0)        2.00000E-11
     (0,0,2)       -3.00000E-11
 Nucleus-field energy     =    -0.0000000708 hartrees
 Requested basis set is 6-311++G(d,p)
 There are 170 shells and 472 basis functions
 A cutoff of  1.0D-15 yielded  10788 shell pairs
 There are     91258 function pairs (     98044 Cartesian)
 Smallest overlap matrix eigenvalue = 1.60E-07
 Linear dependence detected in AO basis
 Number of orthogonalized atomic orbitals = 468
 Maximum deviation from orthogonality = 5.221E-10
 Guess from superposition of atomic densities
 Warning:  Energy on first SCF cycle will be non-variational
 SAD guess density has 178.000000 electrons

 -----------------------------------------------------------------------
  General SCF calculation program by
  Eric Jon Sundstrom, Paul Horn, Yuezhi Mao, Dmitri Zuev, Alec White,
  David Stuck, Shaama M.S., Shane Yost, Joonho Lee, David Small,
  Daniel Levine, Susi Lehtola, Hugh Burton, Evgeny Epifanovsky,
  Bang C. Huynh
 -----------------------------------------------------------------------
 Exchange:     0.2000 Hartree-Fock + 0.0800 Slater + 0.7200 B88
 Correlation:  0.1900 VWN1RPA + 0.8100 LYP
 Using SG-1 standard quadrature grid
 A restricted SCF calculation will be
 performed using DIIS
 SCF converges when DIIS error is below 1.0e-08
 ---------------------------------------
  Cycle       Energy         DIIS error
 ---------------------------------------
    1   -3225.3471835145      2.82e-02  
    2   -3220.9975312002      2.17e-03  
    3   -3220.8906317761      2.80e-03  
    4   -3221.1144349370      7.22e-04  
    5   -3221.1278573732      3.21e-04  
    6   -3221.1305497436      9.61e-05  
    7   -3221.1307669800      3.56e-05  
    8   -3221.1308003759      1.09e-05  
    9   -3221.1308034464      2.89e-06  
   10   -3221.1308036645      1.06e-06  
   11   -3221.1308036941      3.07e-07  
   12   -3221.1308036963      1.35e-07  
   13   -3221.1308036970      4.07e-08  
   14   -3221.1308036969      1.61e-08  
   15   -3221.1308036969      4.72e-09  Convergence criterion met
 ---------------------------------------
 SCF time:   CPU 747.87s  wall 748.00s 
 SCF   energy in the final basis set =    -3221.1308036969
 Total energy in the final basis set =    -3221.1308036969

 --------------------------------------------------------------

                    Orbital Energies (a.u.)
 --------------------------------------------------------------

 Alpha MOs
 -- Occupied --
********-101.5817-101.5808-101.5794-101.5706-101.5705 -10.2842 -10.2819
-10.2813 -10.2773 -10.2656 -10.2650 -10.2409 -10.2259 -10.2241 -10.2134
-10.2120 -10.2092  -9.4969  -9.4963  -9.4955  -9.4940  -9.4851  -9.4851
 -7.2618  -7.2612  -7.2604  -7.2587  -7.2518  -7.2511  -7.2510  -7.2504
 -7.2504  -7.2499  -7.2499  -7.2495  -7.2489  -7.2484  -7.2399  -7.2399
 -7.2394  -7.2393  -0.9631  -0.9346  -0.9147  -0.9087  -0.8767  -0.8744
 -0.8641  -0.8402  -0.7963  -0.7697  -0.7579  -0.7396  -0.6591  -0.6461
 -0.6398  -0.6108  -0.5549  -0.5509  -0.5252  -0.5178  -0.4968  -0.4859
 -0.4729  -0.4653  -0.4628  -0.4578  -0.4390  -0.4375  -0.4253  -0.4041
 -0.4013  -0.3981  -0.3899  -0.3627  -0.3608  -0.3590  -0.3583  -0.3463
 -0.3422  -0.3398  -0.3313  -0.3231  -0.3222  -0.2828  -0.2794  -0.2718
 -0.2663
 -- Virtual --
 -0.0648  -0.0618  -0.0514  -0.0482  -0.0451  -0.0223  -0.0106  -0.0044
  0.0020   0.0072   0.0113   0.0152   0.0238   0.0244   0.0318   0.0373
  0.0451   0.0506   0.0552   0.0573   0.0613   0.0624   0.0671   0.0713
  0.0786   0.0813   0.0848   0.0858   0.0913   0.0934   0.0943   0.0974
  0.1060   0.1077   0.1103   0.1137   0.1162   0.1176   0.1189   0.1219
  0.1251   0.1274   0.1305   0.1332   0.1366   0.1408   0.1435   0.1463
  0.1476   0.1537   0.1577   0.1636   0.1652   0.1715   0.1775   0.1808
  0.1825   0.1877   0.1936   0.1987   0.2005   0.2020   0.2065   0.2135
  0.2184   0.2231   0.2250   0.2266   0.2327   0.2384   0.2403   0.2408
  0.2468   0.2492   0.2540   0.2584   0.2617   0.2644   0.2676   0.2703
  0.2722   0.2767   0.2808   0.2866   0.2878   0.2906   0.2941   0.2968
  0.3045   0.3097   0.3166   0.3270   0.3309   0.3330   0.3401   0.3571
  0.3632   0.3911   0.4113   0.4313   0.4353   0.4388   0.4424   0.4462
  0.4494   0.4538   0.4558   0.4573   0.4671   0.4704   0.4738   0.4805
  0.4867   0.4893   0.4928   0.5063   0.5180   0.5242   0.5287   0.5464
  0.5521   0.5617   0.5634   0.5729   0.5777   0.5819   0.5952   0.5999
  0.6012   0.6099   0.6162   0.6200   0.6297   0.6349   0.6421   0.6466
  0.6565   0.6578   0.6694   0.6818   0.6898   0.6916   0.6970   0.7024
  0.7177   0.7395   0.7482   0.7641   0.7874   0.7953   0.8077   0.8168
  0.8210   0.8276   0.8341   0.8375   0.8383   0.8420   0.8442   0.8483
  0.8504   0.8509   0.8519   0.8578   0.8615   0.8644   0.8664   0.8704
  0.8815   0.8834   0.8983   0.9001   0.9050   0.9146   0.9168   0.9189
  0.9310   0.9366   0.9412   0.9447   0.9489   0.9527   0.9567   0.9613
  0.9682   0.9720   0.9822   0.9893   0.9985   1.0201   1.0256   1.0333
  1.0466   1.0623   1.0762   1.0936   1.1101   1.1470   1.1563   1.1723
  1.1846   1.2058   1.2290   1.2358   1.2453   1.2507   1.2640   1.2713
  1.2823   1.2847   1.2910   1.2948   1.2955   1.3240   1.3370   1.3603
  1.3746   1.3977   1.4337   1.4397   1.4723   1.4923   1.5315   1.5468
  1.5524   1.5639   1.5747   1.5857   1.6126   1.6184   1.6680   1.6701
  1.6777   1.6918   1.7378   1.7448   1.7749   1.7800   1.7919   1.8088
  1.8128   1.8294   1.8480   1.8557   1.8742   1.8878   1.9216   1.9346
  1.9501   1.9553   1.9729   1.9912   2.0096   2.0222   2.0445   2.0960
  2.1101   2.1195   2.1324   2.1559   2.2015   2.2255   2.2403   2.2450
  2.2568   2.2581   2.2634   2.2684   2.2788   2.2937   2.2979   2.3111
  2.3489   2.3687   2.4008   2.4140   2.4215   2.4247   2.4406   2.4650
  2.4733   2.4983   2.5156   2.5214   2.5407   2.5492   2.5666   2.5849
  2.6085   2.6200   2.6554   2.6628   2.6896   2.6929   2.7008   2.7175
  2.7356   2.7418   2.7499   2.7571   2.7781   2.8231   2.8297   2.8418
  2.8461   2.8647   2.8976   2.9631   2.9928   3.0594   3.0866   3.0937
  3.1143   3.1261   3.1368   3.1470   3.1868   3.2039   3.2309   3.2703
  3.3326   3.3822   3.4269   3.5052   3.5308   3.6257   3.6842   3.7256
  3.7816   3.8639   3.9120   4.0162   4.0736   4.1274   4.3170   4.7969
  4.8181   9.7490   9.7669   9.7891   9.7995   9.8063   9.8355  23.3380
 23.5269  23.8080  23.8300  23.8839  23.8962  23.9330  23.9547  24.0264
 24.0655  24.0857  24.1557  25.7725  25.7848  25.8288  25.8612  25.8715
 25.9331  26.0872  26.0992  26.1422  26.1762  26.2586  26.3648  26.4807
 26.5236  26.6365  26.7200  26.7826  26.9689 215.7404 215.7587 215.7848
215.7957 215.8055 215.8419
 --------------------------------------------------------------

          Ground-State Mulliken Net Atomic Charges

     Atom                 Charge (a.u.)
  ----------------------------------------
      1 C                    -0.573305
      2 C                    -1.255970
      3 Cl                    0.632342
      4 C                     0.776875
      5 Cl                    0.592642
      6 C                    -0.209500
      7 Cl                    0.546722
      8 C                    -0.504026
      9 H                     0.229493
     10 C                    -0.260438
     11 Cl                    0.458460
     12 C                     0.653474
     13 C                    -1.491390
     14 H                     0.230223
     15 C                    -0.015452
     16 Cl                    0.591515
     17 C                     0.250215
     18 Cl                    0.503353
     19 C                    -0.852367
     20 H                     0.210079
     21 C                    -0.706721
     22 H                     0.193776
  ----------------------------------------
  Sum of atomic charges =     0.000000

 -----------------------------------------------------------------
                    Cartesian Multipole Moments
 -----------------------------------------------------------------
    Charge (ESU x 10^10)
                 0.0000
    Dipole Moment (Debye)
         X      -1.5555      Y       0.9431      Z      -0.4428
       Tot       1.8722
    Quadrupole Moments (Debye-Ang)
        XX    -151.4297     XY       4.6575     YY    -142.4010
        XZ       3.9541     YZ      -4.8485     ZZ    -148.6800
    Octopole Moments (Debye-Ang^2)
       XXX    -356.6555    XXY      33.3992    XYY     -96.7447
       YYY      74.4703    XXZ      20.4089    XYZ     -11.6958
       YYZ       4.3429    XZZ    -103.7680    YZZ      34.5414
       ZZZ      31.6561
    Hexadecapole Moments (Debye-Ang^3)
      XXXX   -7248.6938   XXXY     455.9757   XXYY   -1367.3429
      XYYY     396.0869   YYYY   -1069.9540   XXXZ    1711.7098
      XXYZ    -164.3322   XYYZ     545.0583   YYYZ    -427.8450
      XXZZ   -1885.9658   XYZZ     165.9864   YYZZ    -850.1469
      XZZZ    1662.9501   YZZZ    -401.3588   ZZZZ   -4028.5978
 -----------------------------------------------------------------
 Calculating analytic gradient of the SCF energy
 Gradient of SCF Energy
            1           2           3           4           5           6
    1  -0.0003574   0.0002190   0.0000099  -0.0002301  -0.0000237   0.0003137
    2   0.0000660  -0.0000893  -0.0000101  -0.0000909   0.0000830  -0.0000304
    3   0.0002537  -0.0000889  -0.0000682  -0.0000973   0.0001078  -0.0001449
            7           8           9          10          11          12
    1  -0.0001286  -0.0000121  -0.0000085   0.0000983   0.0000628   0.0002145
    2   0.0000122   0.0000545   0.0000166  -0.0000764   0.0000784  -0.0001072
    3   0.0001384   0.0001973   0.0000153  -0.0003565   0.0001896  -0.0000208
           13          14          15          16          17          18
    1  -0.0001358   0.0000183   0.0000866   0.0000039  -0.0002570   0.0001323
    2   0.0001291  -0.0000228   0.0000883  -0.0000250  -0.0000459   0.0000145
    3   0.0000801  -0.0000185  -0.0000856  -0.0000105   0.0001973  -0.0001298
           19          20          21          22
    1   0.0000892  -0.0000372  -0.0000753   0.0000174
    2  -0.0000156   0.0000070  -0.0000499   0.0000140
    3  -0.0000466  -0.0000156  -0.0001328   0.0000362
 Max gradient component =       3.574E-04
 RMS gradient           =       1.260E-04
 Gradient time:  CPU 256.54 s  wall 256.58 s
 Geometry Optimization Parameters
   NAtoms,    NIC,     NZ,  NCons,   NDum,   NFix, NCnnct, MaxDiis
       22     155      22       0       0       0       0       0

 Cartesian Hessian Update
 Hessian updated using BFGS update


** GEOMETRY OPTIMIZATION IN DELOCALIZED INTERNAL COORDINATES **
   Searching for a Minimum

   Optimization Cycle:   8

                       Coordinates (Angstroms)
     ATOM                X               Y               Z
      1  C         0.0214079179    0.0035566228    0.0133264664
      2  C        -0.0280885676    0.3888361877    1.3627751074
      3  Cl        1.4525802648    0.8712169603    2.1499341708
      4  C        -1.2302229893    0.3995213007    2.0875028373
      5  Cl       -1.2631159021    0.8814551181    3.7553940492
      6  C        -2.4077233694    0.0123851016    1.4372613553
      7  Cl       -3.9384046692   -0.0024992894    2.2742411389
      8  C        -2.3880582876   -0.3708532370    0.1030498532
      9  H        -3.3042352981   -0.6665441316   -0.3877665160
     10  C        -1.1851627938   -0.3713944556   -0.5897985659
     11  Cl       -1.2115072823   -0.8670740282   -2.2703571507
     12  C         1.3066528900   -0.0099450936   -0.7477830495
     13  C         2.1215194236   -1.1400059272   -0.7179430421
     14  H         1.8370420349   -2.0065819246   -0.1348433186
     15  C         3.3136760601   -1.1746300253   -1.4380856111
     16  Cl        4.2901976657   -2.6212605142   -1.3672226800
     17  C         3.7004931601   -0.0668662402   -2.1970054176
     18  Cl        5.1832354813   -0.0641919583   -3.1202533380
     19  C         2.8878411835    1.0651390707   -2.2250794433
     20  H         3.1947509038    1.9189155503   -2.8157228308
     21  C         1.6988962608    1.0944950678   -1.5074775167
     22  H         1.0762308542    1.9804317014   -1.5402844900
   Point Group: c1    Number of degrees of freedom:    60


   Energy is  -3221.130803697

 Hessian updated using BFGS update

 60 Hessian modes will be used to form the next step
  Hessian Eigenvalues:
     0.001928    0.019242    0.019691    0.023159    0.023363    0.023667
     0.023718    0.023880    0.023943    0.024000    0.024093    0.024112
     0.024119    0.024131    0.024142    0.024177    0.024367    0.025415
     0.028364    0.158323    0.158760    0.160018    0.160385    0.214624
     0.224083    0.230073    0.235603    0.241685    0.247373    0.249977
     0.249996    0.250046    0.250132    0.251959    0.254016    0.276196
     0.298155    0.300903    0.301137    0.302096    0.302504    0.307822
     0.337307    0.349899    0.356608    0.356667    0.356697    0.360610
     0.426239    0.430768    0.433036    0.451803    0.465318    0.469501
     0.474313    0.475551    0.478274    0.479831    0.494163    0.529017

 Minimum search - taking simple RFO step
 Searching for Lamda that Minimizes Along All modes
 Value Taken    Lamda =  -0.00000658
 Step Taken.  Stepsize is  0.049518

                             Maximum     Tolerance    Cnvgd?
         Gradient           0.000306      0.000300      NO
         Displacement       0.041472      0.001200      NO
         Energy change     -0.000030      0.000001      NO


 New Cartesian Coordinates Obtained by Inverse Iteration

 Displacement from previous Coordinates is:  0.169055
 ----------------------------------------------------------------
             Standard Nuclear Orientation (Angstroms)
    I     Atom           X                Y                Z
 ----------------------------------------------------------------
    1      C       0.0215336006     0.0047513025     0.0131594264
    2      C      -0.0304741058     0.4024894715     1.3590262927
    3      Cl      1.4476623313     0.8974810624     2.1429399519
    4      C      -1.2324991807     0.4119700994     2.0838142503
    5      Cl     -1.2673856414     0.9053570080     3.7483626622
    6      C      -2.4079662179     0.0115953139     1.4375602491
    7      Cl     -3.9382225152    -0.0060422639     2.2744392249
    8      C      -2.3858141683    -0.3841758291     0.1069713692
    9      H      -3.3000005924    -0.6904860094    -0.3810365866
   10      C      -1.1829839520    -0.3836428017    -0.5858851001
   11      Cl     -1.2074721819    -0.8946608513    -2.2620826107
   12      C       1.3067284222    -0.0088040617    -0.7477140404
   13      C       2.1140218277    -1.1447782998    -0.7299079171
   14      H       1.8233264792    -2.0156767626    -0.1563995124
   15      C       3.3062646054    -1.1797749469    -1.4496925621
   16      Cl      4.2731310274    -2.6335521787    -1.3929182992
   17      C       3.7010375664    -0.0667021163    -2.1968450243
   18      Cl      5.1842119174    -0.0641473739    -3.1188288892
   19      C       2.8960272079     1.0710385990    -2.2128739831
   20      H       3.2087747722     1.9289580374    -2.7943805698
   21      C       1.7072226335     1.1011247168    -1.4949598338
   22      H       1.0908811056     1.9917837407    -1.5188864895
 ----------------------------------------------------------------
 Nuclear Repulsion Energy =        1992.27484097 hartrees
 There are       89 alpha and       89 beta electrons
 Applying Cartesian multipole field
    Component          Value
    ---------          -----
     (2,0,0)        1.00000E-12
     (0,2,0)        2.00000E-11
     (0,0,2)       -3.00000E-11
 Nucleus-field energy     =    -0.0000000703 hartrees
 Requested basis set is 6-311++G(d,p)
 There are 170 shells and 472 basis functions
 A cutoff of  1.0D-15 yielded  10792 shell pairs
 There are     91265 function pairs (     98051 Cartesian)
 Smallest overlap matrix eigenvalue = 1.54E-07
 Linear dependence detected in AO basis
 Number of orthogonalized atomic orbitals = 468
 Maximum deviation from orthogonality = 3.720E-10
 Guess from superposition of atomic densities
 Warning:  Energy on first SCF cycle will be non-variational
 SAD guess density has 178.000000 electrons

 -----------------------------------------------------------------------
  General SCF calculation program by
  Eric Jon Sundstrom, Paul Horn, Yuezhi Mao, Dmitri Zuev, Alec White,
  David Stuck, Shaama M.S., Shane Yost, Joonho Lee, David Small,
  Daniel Levine, Susi Lehtola, Hugh Burton, Evgeny Epifanovsky,
  Bang C. Huynh
 -----------------------------------------------------------------------
 Exchange:     0.2000 Hartree-Fock + 0.0800 Slater + 0.7200 B88
 Correlation:  0.1900 VWN1RPA + 0.8100 LYP
 Using SG-1 standard quadrature grid
 A restricted SCF calculation will be
 performed using DIIS
 SCF converges when DIIS error is below 1.0e-08
 ---------------------------------------
  Cycle       Energy         DIIS error
 ---------------------------------------
    1   -3225.3468787243      2.82e-02  
    2   -3220.9975411445      2.17e-03  
    3   -3220.8906395999      2.80e-03  
    4   -3221.1144462518      7.22e-04  
    5   -3221.1278589486      3.21e-04  
    6   -3221.1305529727      9.62e-05  
    7   -3221.1307704918      3.56e-05  
    8   -3221.1308039956      1.08e-05  
    9   -3221.1308070528      2.88e-06  
   10   -3221.1308072700      1.06e-06  
   11   -3221.1308072996      3.06e-07  
   12   -3221.1308073016      1.35e-07  
   13   -3221.1308073022      4.07e-08  
   14   -3221.1308073022      1.61e-08  
   15   -3221.1308073022      4.71e-09  Convergence criterion met
 ---------------------------------------
 SCF time:   CPU 751.14s  wall 752.00s 
 SCF   energy in the final basis set =    -3221.1308073022
 Total energy in the final basis set =    -3221.1308073022

 --------------------------------------------------------------

                    Orbital Energies (a.u.)
 --------------------------------------------------------------

 Alpha MOs
 -- Occupied --
********-101.5817-101.5808-101.5793-101.5706-101.5705 -10.2842 -10.2819
-10.2813 -10.2773 -10.2656 -10.2650 -10.2410 -10.2259 -10.2241 -10.2134
-10.2120 -10.2092  -9.4969  -9.4963  -9.4955  -9.4940  -9.4852  -9.4851
 -7.2618  -7.2612  -7.2604  -7.2587  -7.2518  -7.2511  -7.2510  -7.2504
 -7.2504  -7.2499  -7.2499  -7.2495  -7.2488  -7.2483  -7.2399  -7.2399
 -7.2395  -7.2393  -0.9631  -0.9346  -0.9146  -0.9087  -0.8767  -0.8745
 -0.8641  -0.8401  -0.7963  -0.7697  -0.7579  -0.7396  -0.6591  -0.6462
 -0.6396  -0.6109  -0.5549  -0.5508  -0.5252  -0.5178  -0.4968  -0.4859
 -0.4729  -0.4654  -0.4628  -0.4578  -0.4390  -0.4376  -0.4253  -0.4041
 -0.4012  -0.3982  -0.3898  -0.3627  -0.3608  -0.3589  -0.3583  -0.3463
 -0.3422  -0.3399  -0.3313  -0.3231  -0.3223  -0.2825  -0.2797  -0.2717
 -0.2664
 -- Virtual --
 -0.0648  -0.0616  -0.0515  -0.0483  -0.0451  -0.0222  -0.0105  -0.0043
  0.0019   0.0073   0.0113   0.0152   0.0239   0.0244   0.0318   0.0372
  0.0451   0.0507   0.0553   0.0572   0.0613   0.0622   0.0671   0.0714
  0.0786   0.0813   0.0847   0.0858   0.0913   0.0934   0.0945   0.0973
  0.1059   0.1077   0.1105   0.1136   0.1163   0.1175   0.1188   0.1219
  0.1250   0.1277   0.1305   0.1331   0.1366   0.1407   0.1435   0.1465
  0.1476   0.1537   0.1575   0.1635   0.1652   0.1716   0.1774   0.1808
  0.1826   0.1875   0.1938   0.1988   0.2002   0.2020   0.2064   0.2135
  0.2184   0.2230   0.2251   0.2265   0.2328   0.2386   0.2401   0.2407
  0.2466   0.2491   0.2542   0.2585   0.2614   0.2645   0.2677   0.2702
  0.2722   0.2770   0.2808   0.2866   0.2876   0.2907   0.2943   0.2968
  0.3042   0.3097   0.3171   0.3273   0.3309   0.3329   0.3400   0.3573
  0.3635   0.3912   0.4115   0.4312   0.4353   0.4387   0.4431   0.4457
  0.4493   0.4541   0.4557   0.4571   0.4674   0.4705   0.4737   0.4804
  0.4866   0.4892   0.4926   0.5064   0.5183   0.5244   0.5286   0.5464
  0.5521   0.5618   0.5635   0.5731   0.5777   0.5820   0.5951   0.5999
  0.6010   0.6100   0.6164   0.6199   0.6298   0.6354   0.6424   0.6462
  0.6565   0.6575   0.6694   0.6818   0.6901   0.6912   0.6971   0.7023
  0.7181   0.7405   0.7487   0.7639   0.7874   0.7957   0.8081   0.8168
  0.8208   0.8281   0.8342   0.8366   0.8382   0.8420   0.8435   0.8484
  0.8506   0.8507   0.8526   0.8573   0.8615   0.8643   0.8662   0.8709
  0.8816   0.8831   0.8988   0.8999   0.9047   0.9151   0.9171   0.9189
  0.9314   0.9367   0.9412   0.9442   0.9490   0.9527   0.9571   0.9613
  0.9684   0.9719   0.9832   0.9882   0.9985   1.0201   1.0255   1.0336
  1.0468   1.0628   1.0754   1.0935   1.1100   1.1468   1.1565   1.1728
  1.1851   1.2066   1.2288   1.2372   1.2447   1.2511   1.2639   1.2717
  1.2818   1.2849   1.2911   1.2946   1.2954   1.3251   1.3375   1.3603
  1.3748   1.3976   1.4342   1.4397   1.4723   1.4918   1.5317   1.5466
  1.5522   1.5641   1.5746   1.5858   1.6127   1.6188   1.6684   1.6704
  1.6774   1.6918   1.7389   1.7440   1.7752   1.7799   1.7928   1.8075
  1.8132   1.8286   1.8484   1.8561   1.8744   1.8876   1.9214   1.9345
  1.9503   1.9554   1.9730   1.9918   2.0096   2.0222   2.0444   2.0967
  2.1102   2.1196   2.1328   2.1558   2.2018   2.2255   2.2402   2.2450
  2.2568   2.2582   2.2635   2.2677   2.2788   2.2936   2.2979   2.3112
  2.3491   2.3687   2.4007   2.4142   2.4206   2.4250   2.4404   2.4646
  2.4736   2.4981   2.5155   2.5224   2.5406   2.5492   2.5667   2.5846
  2.6081   2.6202   2.6554   2.6628   2.6902   2.6930   2.7008   2.7169
  2.7356   2.7414   2.7506   2.7556   2.7779   2.8235   2.8293   2.8417
  2.8457   2.8657   2.8972   2.9631   2.9930   3.0597   3.0868   3.0939
  3.1142   3.1267   3.1360   3.1473   3.1868   3.2037   3.2309   3.2717
  3.3323   3.3824   3.4273   3.5054   3.5311   3.6264   3.6843   3.7257
  3.7819   3.8639   3.9123   4.0163   4.0737   4.1275   4.3169   4.7968
  4.8178   9.7493   9.7670   9.7888   9.7995   9.8062   9.8369  23.3385
 23.5271  23.8078  23.8301  23.8840  23.8959  23.9328  23.9545  24.0266
 24.0653  24.0856  24.1556  25.7724  25.7847  25.8280  25.8610  25.8709
 25.9333  26.0871  26.0989  26.1426  26.1760  26.2593  26.3638  26.4806
 26.5238  26.6357  26.7201  26.7833  26.9692 215.7406 215.7588 215.7845
215.7957 215.8054 215.8435
 --------------------------------------------------------------

          Ground-State Mulliken Net Atomic Charges

     Atom                 Charge (a.u.)
  ----------------------------------------
      1 C                    -0.574083
      2 C                    -1.254233
      3 Cl                    0.629633
      4 C                     0.780794
      5 Cl                    0.592686
      6 C                    -0.205376
      7 Cl                    0.547316
      8 C                    -0.500174
      9 H                     0.229491
     10 C                    -0.262700
     11 Cl                    0.456168
     12 C                     0.654415
     13 C                    -1.498415
     14 H                     0.230135
     15 C                    -0.014436
     16 Cl                    0.591621
     17 C                     0.251859
     18 Cl                    0.503396
     19 C                    -0.857096
     20 H                     0.210106
     21 C                    -0.705139
     22 H                     0.194034
  ----------------------------------------
  Sum of atomic charges =     0.000000

 -----------------------------------------------------------------
                    Cartesian Multipole Moments
 -----------------------------------------------------------------
    Charge (ESU x 10^10)
                -0.0000
    Dipole Moment (Debye)
         X      -1.5462      Y       0.9420      Z      -0.4290
       Tot       1.8607
    Quadrupole Moments (Debye-Ang)
        XX    -151.3702     XY       4.7423     YY    -142.3510
        XZ       3.9431     YZ      -4.8345     ZZ    -148.7643
    Octopole Moments (Debye-Ang^2)
       XXX    -355.6055    XXY      33.3898    XYY     -96.4090
       YYY      74.2491    XXZ      20.7253    XYZ     -11.6925
       YYZ       4.6655    XZZ    -103.6764    YZZ      34.3143
       ZZZ      33.0147
    Hexadecapole Moments (Debye-Ang^3)
      XXXX   -7235.7855   XXXY     454.6204   XXYY   -1367.9410
      XYYY     393.6409   YYYY   -1088.0998   XXXZ    1716.4323
      XXYZ    -168.3096   XYYZ     546.6828   YYYZ    -439.2668
      XXZZ   -1883.0196   XYZZ     164.9272   YYZZ    -851.9616
      XZZZ    1669.2768   YZZZ    -412.0710   ZZZZ   -4023.1233
 -----------------------------------------------------------------
 Calculating analytic gradient of the SCF energy
 Gradient of SCF Energy
            1           2           3           4           5           6
    1  -0.0000927   0.0001763  -0.0000297  -0.0000739   0.0000272   0.0000723
    2   0.0000534   0.0000387  -0.0000296  -0.0000379   0.0000354   0.0000163
    3   0.0001578   0.0000132  -0.0000386  -0.0001426   0.0001197   0.0000009
            7           8           9          10          11          12
    1  -0.0000341  -0.0000310  -0.0000036   0.0000064  -0.0000189   0.0000405
    2  -0.0000270   0.0000129  -0.0000027  -0.0000573   0.0000213  -0.0000442
    3   0.0000173   0.0000997   0.0000088  -0.0002780   0.0001589  -0.0000029
           13          14          15          16          17          18
    1  -0.0000150   0.0000214   0.0000169   0.0000018  -0.0001210   0.0000500
    2   0.0000357  -0.0000223   0.0000588  -0.0000405  -0.0000347   0.0000171
    3   0.0000296  -0.0000226  -0.0000391   0.0000049   0.0000529  -0.0000625
           19          20          21          22
    1   0.0000819  -0.0000487  -0.0000498   0.0000237
    2   0.0000007   0.0000081  -0.0000304   0.0000281
    3  -0.0000484  -0.0000137  -0.0000195   0.0000041
 Max gradient component =       2.780E-04
 RMS gradient           =       6.719E-05
 Gradient time:  CPU 252.21 s  wall 252.25 s
 Geometry Optimization Parameters
   NAtoms,    NIC,     NZ,  NCons,   NDum,   NFix, NCnnct, MaxDiis
       22     155      22       0       0       0       0       0

 Cartesian Hessian Update
 Hessian updated using BFGS update


** GEOMETRY OPTIMIZATION IN DELOCALIZED INTERNAL COORDINATES **
   Searching for a Minimum

   Optimization Cycle:   9

                       Coordinates (Angstroms)
     ATOM                X               Y               Z
      1  C         0.0215336006    0.0047513025    0.0131594264
      2  C        -0.0304741058    0.4024894715    1.3590262927
      3  Cl        1.4476623313    0.8974810624    2.1429399519
      4  C        -1.2324991807    0.4119700994    2.0838142503
      5  Cl       -1.2673856414    0.9053570080    3.7483626622
      6  C        -2.4079662179    0.0115953139    1.4375602491
      7  Cl       -3.9382225152   -0.0060422639    2.2744392249
      8  C        -2.3858141683   -0.3841758291    0.1069713692
      9  H        -3.3000005924   -0.6904860094   -0.3810365866
     10  C        -1.1829839520   -0.3836428017   -0.5858851001
     11  Cl       -1.2074721819   -0.8946608513   -2.2620826107
     12  C         1.3067284222   -0.0088040617   -0.7477140404
     13  C         2.1140218277   -1.1447782998   -0.7299079171
     14  H         1.8233264792   -2.0156767626   -0.1563995124
     15  C         3.3062646054   -1.1797749469   -1.4496925621
     16  Cl        4.2731310274   -2.6335521787   -1.3929182992
     17  C         3.7010375664   -0.0667021163   -2.1968450243
     18  Cl        5.1842119174   -0.0641473739   -3.1188288892
     19  C         2.8960272079    1.0710385990   -2.2128739831
     20  H         3.2087747722    1.9289580374   -2.7943805698
     21  C         1.7072226335    1.1011247168   -1.4949598338
     22  H         1.0908811056    1.9917837407   -1.5188864895
   Point Group: c1    Number of degrees of freedom:    60


   Energy is  -3221.130807302

 Hessian updated using BFGS update

 60 Hessian modes will be used to form the next step
  Hessian Eigenvalues:
     0.001788    0.019247    0.019645    0.023144    0.023310    0.023566
     0.023709    0.023828    0.023947    0.023967    0.024069    0.024105
     0.024125    0.024131    0.024145    0.024171    0.024201    0.026612
     0.028839    0.158304    0.159535    0.159985    0.160129    0.212104
     0.224285    0.230836    0.235424    0.241131    0.246747    0.249404
     0.249977    0.250003    0.250318    0.251321    0.256786    0.273972
     0.294387    0.299286    0.300942    0.301229    0.302580    0.303519
     0.337168    0.349348    0.356605    0.356673    0.356705    0.360574
     0.426314    0.430721    0.433752    0.453213    0.465118    0.470254
     0.473907    0.475843    0.477814    0.479821    0.493113    0.525832

 Minimum search - taking simple RFO step
 Searching for Lamda that Minimizes Along All modes
 Value Taken    Lamda =   0.00000000
 Step Taken.  Stepsize is  0.007804

                             Maximum     Tolerance    Cnvgd?
         Gradient           0.000133      0.000300     YES
         Displacement       0.006221      0.001200      NO
         Energy change     -0.000004      0.000001      NO


 New Cartesian Coordinates Obtained by Inverse Iteration

 Displacement from previous Coordinates is:  0.025545
 ----------------------------------------------------------------
             Standard Nuclear Orientation (Angstroms)
    I     Atom           X                Y                Z
 ----------------------------------------------------------------
    1      C       0.0216308730     0.0042057620     0.0130653851
    2      C      -0.0307614037     0.4038357329     1.3584074953
    3      Cl      1.4469907890     0.9016279048     2.1414971108
    4      C      -1.2326297090     0.4134211431     2.0833496096
    5      Cl     -1.2679437468     0.9094193036     3.7469166945
    6      C      -2.4079110897     0.0114062343     1.4377224777
    7      Cl     -3.9380562808    -0.0049829702     2.2746198735
    8      C      -2.3854853976    -0.3863487361     0.1076825490
    9      H      -3.2994986659    -0.6937626104    -0.3799305008
   10      C      -1.1826620804    -0.3859872886    -0.5851015092
   11      Cl     -1.2070095986    -0.8983868570    -2.2611816200
   12      C       1.3066364442    -0.0090308548    -0.7478965221
   13      C       2.1129147077    -1.1457789052    -0.7319437906
   14      H       1.8212749496    -2.0172277474    -0.1597591833
   15      C       3.3052656246    -1.1805344626    -1.4515090906
   16      Cl      4.2710775291    -2.6350322803    -1.3971398268
   17      C       3.7012251132    -0.0664148509    -2.1965325361
   18      Cl      5.1845406443    -0.0636385344    -3.1179909819
   19      C       2.8970848898     1.0719989031    -2.2107647551
   20      H       3.2109311531     1.9306048748    -2.7906719431
   21      C       1.7081553666     1.1018701692    -1.4930955686
   22      H       1.0922348297     1.9928419263    -1.5158813589
 ----------------------------------------------------------------
 Nuclear Repulsion Energy =        1992.29381278 hartrees
 There are       89 alpha and       89 beta electrons
 Applying Cartesian multipole field
    Component          Value
    ---------          -----
     (2,0,0)        1.00000E-12
     (0,2,0)        2.00000E-11
     (0,0,2)       -3.00000E-11
 Nucleus-field energy     =    -0.0000000703 hartrees
 Requested basis set is 6-311++G(d,p)
 There are 170 shells and 472 basis functions
 A cutoff of  1.0D-15 yielded  10797 shell pairs
 There are     91283 function pairs (     98069 Cartesian)
 Smallest overlap matrix eigenvalue = 1.53E-07
 Linear dependence detected in AO basis
 Number of orthogonalized atomic orbitals = 468
 Maximum deviation from orthogonality = 4.266E-10
 Guess from superposition of atomic densities
 Warning:  Energy on first SCF cycle will be non-variational
 SAD guess density has 178.000000 electrons

 -----------------------------------------------------------------------
  General SCF calculation program by
  Eric Jon Sundstrom, Paul Horn, Yuezhi Mao, Dmitri Zuev, Alec White,
  David Stuck, Shaama M.S., Shane Yost, Joonho Lee, David Small,
  Daniel Levine, Susi Lehtola, Hugh Burton, Evgeny Epifanovsky,
  Bang C. Huynh
 -----------------------------------------------------------------------
 Exchange:     0.2000 Hartree-Fock + 0.0800 Slater + 0.7200 B88
 Correlation:  0.1900 VWN1RPA + 0.8100 LYP
 Using SG-1 standard quadrature grid
 A restricted SCF calculation will be
 performed using DIIS
 SCF converges when DIIS error is below 1.0e-08
 ---------------------------------------
  Cycle       Energy         DIIS error
 ---------------------------------------
    1   -3225.3472184545      2.82e-02  
    2   -3220.9975331281      2.17e-03  
    3   -3220.8906066305      2.80e-03  
    4   -3221.1144417951      7.22e-04  
    5   -3221.1278585859      3.21e-04  
    6   -3221.1305533032      9.62e-05  
    7   -3221.1307708565      3.56e-05  
    8   -3221.1308043768      1.08e-05  
    9   -3221.1308074324      2.88e-06  
   10   -3221.1308076493      1.06e-06  
   11   -3221.1308076789      3.06e-07  
   12   -3221.1308076812      1.35e-07  
   13   -3221.1308076815      4.07e-08  
   14   -3221.1308076817      1.61e-08  
   15   -3221.1308076815      4.71e-09  Convergence criterion met
 ---------------------------------------
 SCF time:   CPU 754.37s  wall 755.00s 
 SCF   energy in the final basis set =    -3221.1308076815
 Total energy in the final basis set =    -3221.1308076815

 --------------------------------------------------------------

                    Orbital Energies (a.u.)
 --------------------------------------------------------------

 Alpha MOs
 -- Occupied --
********-101.5817-101.5808-101.5793-101.5706-101.5705 -10.2842 -10.2818
-10.2813 -10.2773 -10.2656 -10.2650 -10.2410 -10.2259 -10.2241 -10.2134
-10.2120 -10.2092  -9.4969  -9.4963  -9.4955  -9.4939  -9.4852  -9.4851
 -7.2618  -7.2612  -7.2604  -7.2586  -7.2518  -7.2511  -7.2511  -7.2504
 -7.2504  -7.2499  -7.2499  -7.2495  -7.2488  -7.2483  -7.2399  -7.2399
 -7.2395  -7.2393  -0.9631  -0.9347  -0.9146  -0.9087  -0.8767  -0.8745
 -0.8641  -0.8401  -0.7963  -0.7697  -0.7579  -0.7396  -0.6591  -0.6462
 -0.6395  -0.6109  -0.5549  -0.5508  -0.5252  -0.5178  -0.4968  -0.4859
 -0.4729  -0.4654  -0.4628  -0.4578  -0.4390  -0.4376  -0.4253  -0.4041
 -0.4012  -0.3981  -0.3898  -0.3627  -0.3608  -0.3589  -0.3583  -0.3463
 -0.3423  -0.3399  -0.3313  -0.3231  -0.3223  -0.2825  -0.2797  -0.2717
 -0.2664
 -- Virtual --
 -0.0648  -0.0616  -0.0515  -0.0483  -0.0450  -0.0222  -0.0105  -0.0043
  0.0019   0.0074   0.0113   0.0152   0.0239   0.0244   0.0319   0.0372
  0.0451   0.0507   0.0553   0.0572   0.0613   0.0622   0.0671   0.0714
  0.0786   0.0813   0.0847   0.0858   0.0913   0.0934   0.0946   0.0972
  0.1059   0.1077   0.1105   0.1136   0.1163   0.1175   0.1188   0.1219
  0.1250   0.1277   0.1305   0.1331   0.1366   0.1407   0.1435   0.1465
  0.1476   0.1537   0.1575   0.1635   0.1651   0.1716   0.1774   0.1808
  0.1827   0.1875   0.1939   0.1988   0.2002   0.2020   0.2064   0.2135
  0.2184   0.2230   0.2251   0.2265   0.2328   0.2387   0.2401   0.2407
  0.2465   0.2491   0.2542   0.2585   0.2613   0.2645   0.2677   0.2702
  0.2722   0.2770   0.2808   0.2866   0.2876   0.2907   0.2944   0.2968
  0.3042   0.3097   0.3171   0.3274   0.3309   0.3329   0.3399   0.3574
  0.3635   0.3912   0.4115   0.4312   0.4353   0.4386   0.4433   0.4457
  0.4493   0.4542   0.4557   0.4572   0.4674   0.4705   0.4737   0.4804
  0.4866   0.4892   0.4926   0.5065   0.5183   0.5244   0.5286   0.5464
  0.5521   0.5618   0.5635   0.5731   0.5776   0.5820   0.5951   0.5999
  0.6009   0.6101   0.6164   0.6200   0.6298   0.6354   0.6425   0.6462
  0.6565   0.6575   0.6694   0.6819   0.6902   0.6912   0.6971   0.7023
  0.7181   0.7406   0.7488   0.7639   0.7874   0.7958   0.8081   0.8168
  0.8208   0.8282   0.8343   0.8365   0.8381   0.8420   0.8434   0.8484
  0.8506   0.8507   0.8527   0.8573   0.8615   0.8643   0.8661   0.8710
  0.8816   0.8831   0.8988   0.8999   0.9046   0.9151   0.9171   0.9188
  0.9314   0.9367   0.9412   0.9442   0.9490   0.9528   0.9572   0.9613
  0.9685   0.9719   0.9834   0.9880   0.9986   1.0201   1.0255   1.0337
  1.0468   1.0629   1.0753   1.0935   1.1100   1.1467   1.1565   1.1729
  1.1851   1.2066   1.2288   1.2374   1.2447   1.2511   1.2639   1.2718
  1.2818   1.2850   1.2911   1.2946   1.2954   1.3252   1.3376   1.3603
  1.3749   1.3975   1.4343   1.4397   1.4724   1.4918   1.5318   1.5466
  1.5522   1.5641   1.5746   1.5857   1.6127   1.6190   1.6684   1.6704
  1.6774   1.6918   1.7390   1.7439   1.7753   1.7799   1.7929   1.8074
  1.8133   1.8285   1.8485   1.8561   1.8744   1.8877   1.9214   1.9345
  1.9503   1.9554   1.9730   1.9919   2.0095   2.0222   2.0444   2.0968
  2.1102   2.1196   2.1329   2.1558   2.2019   2.2255   2.2402   2.2450
  2.2567   2.2582   2.2636   2.2676   2.2788   2.2936   2.2979   2.3112
  2.3492   2.3687   2.4007   2.4142   2.4205   2.4250   2.4404   2.4647
  2.4736   2.4982   2.5154   2.5226   2.5406   2.5491   2.5668   2.5845
  2.6081   2.6202   2.6554   2.6628   2.6903   2.6930   2.7008   2.7169
  2.7356   2.7413   2.7506   2.7555   2.7779   2.8235   2.8293   2.8418
  2.8457   2.8659   2.8972   2.9631   2.9930   3.0598   3.0868   3.0939
  3.1142   3.1269   3.1359   3.1473   3.1868   3.2037   3.2309   3.2719
  3.3323   3.3824   3.4274   3.5055   3.5311   3.6265   3.6844   3.7257
  3.7819   3.8639   3.9124   4.0162   4.0738   4.1275   4.3169   4.7967
  4.8178   9.7494   9.7671   9.7888   9.7995   9.8062   9.8370  23.3386
 23.5272  23.8078  23.8302  23.8841  23.8958  23.9328  23.9545  24.0266
 24.0653  24.0856  24.1556  25.7724  25.7847  25.8280  25.8609  25.8709
 25.9333  26.0873  26.0991  26.1426  26.1758  26.2593  26.3636  26.4806
 26.5240  26.6356  26.7201  26.7834  26.9691 215.7406 215.7589 215.7845
215.7957 215.8054 215.8436
 --------------------------------------------------------------

          Ground-State Mulliken Net Atomic Charges

     Atom                 Charge (a.u.)
  ----------------------------------------
      1 C                    -0.574613
      2 C                    -1.254496
      3 Cl                    0.629379
      4 C                     0.780952
      5 Cl                    0.592652
      6 C                    -0.204474
      7 Cl                    0.547366
      8 C                    -0.499310
      9 H                     0.229460
     10 C                    -0.261969
     11 Cl                    0.455964
     12 C                     0.654195
     13 C                    -1.499635
     14 H                     0.230086
     15 C                    -0.014185
     16 Cl                    0.591559
     17 C                     0.251742
     18 Cl                    0.503445
     19 C                    -0.857592
     20 H                     0.210117
     21 C                    -0.704715
     22 H                     0.194074
  ----------------------------------------
  Sum of atomic charges =     0.000000

 -----------------------------------------------------------------
                    Cartesian Multipole Moments
 -----------------------------------------------------------------
    Charge (ESU x 10^10)
                -0.0000
    Dipole Moment (Debye)
         X      -1.5451      Y       0.9416      Z      -0.4255
       Tot       1.8588
    Quadrupole Moments (Debye-Ang)
        XX    -151.3560     XY       4.7508     YY    -142.3443
        XZ       3.9339     YZ      -4.8315     ZZ    -148.7741
    Octopole Moments (Debye-Ang^2)
       XXX    -355.4581    XXY      33.3642    XYY     -96.3671
       YYY      74.1352    XXZ      20.7737    XYZ     -11.6881
       YYZ       4.7305    XZZ    -103.6798    YZZ      34.2618
       ZZZ      33.2531
    Hexadecapole Moments (Debye-Ang^3)
      XXXX   -7233.9846   XXXY     454.4559   XXYY   -1368.0555
      XYYY     393.4114   YYYY   -1090.7564   XXXZ    1716.9400
      XXYZ    -168.8815   XYYZ     546.8853   YYYZ    -441.0750
      XXZZ   -1882.5168   XYZZ     164.7546   YYZZ    -852.1317
      XZZZ    1670.0643   YZZZ    -413.7411   ZZZZ   -4021.8204
 -----------------------------------------------------------------
 Calculating analytic gradient of the SCF energy
 Gradient of SCF Energy
            1           2           3           4           5           6
    1  -0.0000108   0.0000766  -0.0000138  -0.0000283   0.0000101   0.0000276
    2   0.0000204   0.0000106  -0.0000004  -0.0000312   0.0000168   0.0000120
    3   0.0000567   0.0000172  -0.0000239  -0.0000605   0.0000404   0.0000467
            7           8           9          10          11          12
    1   0.0000078  -0.0000035   0.0000011   0.0000079  -0.0000133  -0.0000067
    2   0.0000012   0.0000087  -0.0000002  -0.0000400   0.0000104  -0.0000055
    3   0.0000200   0.0000357   0.0000150  -0.0001031   0.0000581  -0.0000054
           13          14          15          16          17          18
    1  -0.0000076   0.0000084  -0.0000000   0.0000038  -0.0000360   0.0000008
    2   0.0000092  -0.0000064   0.0000268  -0.0000080  -0.0000153  -0.0000025
    3   0.0000042  -0.0000082  -0.0000261  -0.0000095   0.0000069  -0.0000267
           19          20          21          22
    1   0.0000229  -0.0000249  -0.0000244   0.0000023
    2  -0.0000028  -0.0000000  -0.0000119   0.0000081
    3  -0.0000233  -0.0000125   0.0000028  -0.0000046
 Max gradient component =       1.031E-04
 RMS gradient           =       2.649E-05
 Gradient time:  CPU 253.43 s  wall 253.47 s
 Geometry Optimization Parameters
   NAtoms,    NIC,     NZ,  NCons,   NDum,   NFix, NCnnct, MaxDiis
       22     155      22       0       0       0       0       0

 Cartesian Hessian Update
 Hessian updated using BFGS update


** GEOMETRY OPTIMIZATION IN DELOCALIZED INTERNAL COORDINATES **
   Searching for a Minimum

   Optimization Cycle:  10

                       Coordinates (Angstroms)
     ATOM                X               Y               Z
      1  C         0.0216308730    0.0042057620    0.0130653851
      2  C        -0.0307614037    0.4038357329    1.3584074953
      3  Cl        1.4469907890    0.9016279048    2.1414971108
      4  C        -1.2326297090    0.4134211431    2.0833496096
      5  Cl       -1.2679437468    0.9094193036    3.7469166945
      6  C        -2.4079110897    0.0114062343    1.4377224777
      7  Cl       -3.9380562808   -0.0049829702    2.2746198735
      8  C        -2.3854853976   -0.3863487361    0.1076825490
      9  H        -3.2994986659   -0.6937626104   -0.3799305008
     10  C        -1.1826620804   -0.3859872886   -0.5851015092
     11  Cl       -1.2070095986   -0.8983868570   -2.2611816200
     12  C         1.3066364442   -0.0090308548   -0.7478965221
     13  C         2.1129147077   -1.1457789052   -0.7319437906
     14  H         1.8212749496   -2.0172277474   -0.1597591833
     15  C         3.3052656246   -1.1805344626   -1.4515090906
     16  Cl        4.2710775291   -2.6350322803   -1.3971398268
     17  C         3.7012251132   -0.0664148509   -2.1965325361
     18  Cl        5.1845406443   -0.0636385344   -3.1179909819
     19  C         2.8970848898    1.0719989031   -2.2107647551
     20  H         3.2109311531    1.9306048748   -2.7906719431
     21  C         1.7081553666    1.1018701692   -1.4930955686
     22  H         1.0922348297    1.9928419263   -1.5158813589
   Point Group: c1    Number of degrees of freedom:    60


   Energy is  -3221.130807681

 Hessian updated using BFGS update

 60 Hessian modes will be used to form the next step
  Hessian Eigenvalues:
     0.001905    0.019366    0.019587    0.022336    0.023188    0.023504
     0.023746    0.023838    0.023909    0.023974    0.024078    0.024107
     0.024130    0.024136    0.024165    0.024176    0.024285    0.027055
     0.031084    0.148408    0.158446    0.159643    0.160022    0.195975
     0.224357    0.228591    0.234243    0.235769    0.242205    0.247621
     0.249978    0.250003    0.250405    0.251216    0.257707    0.271772
     0.280088    0.298932    0.300941    0.301178    0.302194    0.303758
     0.337500    0.350648    0.356611    0.356649    0.356722    0.361171
     0.426357    0.430654    0.433382    0.451963    0.465329    0.470248
     0.471874    0.476058    0.477571    0.480403    0.494149    0.523749

 Minimum search - taking simple RFO step
 Searching for Lamda that Minimizes Along All modes
 Value Taken    Lamda =   0.00000000
 Step Taken.  Stepsize is  0.001146

                             Maximum     Tolerance    Cnvgd?
         Gradient           0.000057      0.000300     YES
         Displacement       0.000523      0.001200     YES
         Energy change     -0.000000      0.000001     YES

 Final energy is   -3221.1308076814848     


 ******************************
 **  OPTIMIZATION CONVERGED  **
 ******************************

                       Coordinates (Angstroms)
     ATOM                X               Y               Z
      1  C         0.0216308730    0.0042057620    0.0130653851
      2  C        -0.0307614037    0.4038357329    1.3584074953
      3  Cl        1.4469907890    0.9016279048    2.1414971108
      4  C        -1.2326297090    0.4134211431    2.0833496096
      5  Cl       -1.2679437468    0.9094193036    3.7469166945
      6  C        -2.4079110897    0.0114062343    1.4377224777
      7  Cl       -3.9380562808   -0.0049829702    2.2746198735
      8  C        -2.3854853976   -0.3863487361    0.1076825490
      9  H        -3.2994986659   -0.6937626104   -0.3799305008
     10  C        -1.1826620804   -0.3859872886   -0.5851015092
     11  Cl       -1.2070095986   -0.8983868570   -2.2611816200
     12  C         1.3066364442   -0.0090308548   -0.7478965221
     13  C         2.1129147077   -1.1457789052   -0.7319437906
     14  H         1.8212749496   -2.0172277474   -0.1597591833
     15  C         3.3052656246   -1.1805344626   -1.4515090906
     16  Cl        4.2710775291   -2.6350322803   -1.3971398268
     17  C         3.7012251132   -0.0664148509   -2.1965325361
     18  Cl        5.1845406443   -0.0636385344   -3.1179909819
     19  C         2.8970848898    1.0719989031   -2.2107647551
     20  H         3.2109311531    1.9306048748   -2.7906719431
     21  C         1.7081553666    1.1018701692   -1.4930955686
     22  H         1.0922348297    1.9928419263   -1.5158813589

Z-matrix Print:
$molecule
0 1
Cl
C  1 1.744929
C  2 1.403610 1 119.434269
C  3 1.399906 2 118.601516 1 179.963354 0
C  4 1.388423 3 120.697744 2 -0.102588 0
H  5 1.080597 4 120.007055 3 -179.950531 0
C  5 1.388068 4 119.474364 3 0.101659 0
C  7 1.400134 5 122.153213 4 0.012882 0
C  8 1.493478 7 121.326466 5 179.689014 0
C  9 1.393749 8 119.943207 7 -91.212633 0
H  10 1.082530 9 120.448957 8 -0.845002 0
C  10 1.393084 9 120.635545 8 179.104625 0
C  9 1.396653 8 120.808381 7 88.024437 0
H  13 1.083378 9 120.127142 8 0.735849 0
C  13 1.389063 9 120.306738 8 -179.173745 0
H  15 1.082588 13 120.519809 9 179.912620 0
C  15 1.393854 13 120.403437 9 0.074056 0
Cl 3 1.736294 2 120.945118 1 -0.147752 0
Cl 4 1.744136 3 121.194179 2 179.910961 0
Cl 17 1.746230 15 118.905761 13 179.755375 0
Cl 12 1.746801 10 118.550358 9 -179.802897 0
Cl 7 1.752824 5 117.718933 4 179.930499 0
$end


 --------------------------------------------------------------

                    Orbital Energies (a.u.)
 --------------------------------------------------------------

 Alpha MOs
 -- Occupied --
********-101.5817-101.5808-101.5793-101.5706-101.5705 -10.2842 -10.2818
-10.2813 -10.2773 -10.2656 -10.2650 -10.2410 -10.2259 -10.2241 -10.2134
-10.2120 -10.2092  -9.4969  -9.4963  -9.4955  -9.4939  -9.4852  -9.4851
 -7.2618  -7.2612  -7.2604  -7.2586  -7.2518  -7.2511  -7.2511  -7.2504
 -7.2504  -7.2499  -7.2499  -7.2495  -7.2488  -7.2483  -7.2399  -7.2399
 -7.2395  -7.2393  -0.9631  -0.9347  -0.9146  -0.9087  -0.8767  -0.8745
 -0.8641  -0.8401  -0.7963  -0.7697  -0.7579  -0.7396  -0.6591  -0.6462
 -0.6395  -0.6109  -0.5549  -0.5508  -0.5252  -0.5178  -0.4968  -0.4859
 -0.4729  -0.4654  -0.4628  -0.4578  -0.4390  -0.4376  -0.4253  -0.4041
 -0.4012  -0.3981  -0.3898  -0.3627  -0.3608  -0.3589  -0.3583  -0.3463
 -0.3423  -0.3399  -0.3313  -0.3231  -0.3223  -0.2825  -0.2797  -0.2717
 -0.2664
 -- Virtual --
 -0.0648  -0.0616  -0.0515  -0.0483  -0.0450  -0.0222  -0.0105  -0.0043
  0.0019   0.0074   0.0113   0.0152   0.0239   0.0244   0.0319   0.0372
  0.0451   0.0507   0.0553   0.0572   0.0613   0.0622   0.0671   0.0714
  0.0786   0.0813   0.0847   0.0858   0.0913   0.0934   0.0946   0.0972
  0.1059   0.1077   0.1105   0.1136   0.1163   0.1175   0.1188   0.1219
  0.1250   0.1277   0.1305   0.1331   0.1366   0.1407   0.1435   0.1465
  0.1476   0.1537   0.1575   0.1635   0.1651   0.1716   0.1774   0.1808
  0.1827   0.1875   0.1939   0.1988   0.2002   0.2020   0.2064   0.2135
  0.2184   0.2230   0.2251   0.2265   0.2328   0.2387   0.2401   0.2407
  0.2465   0.2491   0.2542   0.2585   0.2613   0.2645   0.2677   0.2702
  0.2722   0.2770   0.2808   0.2866   0.2876   0.2907   0.2944   0.2968
  0.3042   0.3097   0.3171   0.3274   0.3309   0.3329   0.3399   0.3574
  0.3635   0.3912   0.4115   0.4312   0.4353   0.4386   0.4433   0.4457
  0.4493   0.4542   0.4557   0.4572   0.4674   0.4705   0.4737   0.4804
  0.4866   0.4892   0.4926   0.5065   0.5183   0.5244   0.5286   0.5464
  0.5521   0.5618   0.5635   0.5731   0.5776   0.5820   0.5951   0.5999
  0.6009   0.6101   0.6164   0.6200   0.6298   0.6354   0.6425   0.6462
  0.6565   0.6575   0.6694   0.6819   0.6902   0.6912   0.6971   0.7023
  0.7181   0.7406   0.7488   0.7639   0.7874   0.7958   0.8081   0.8168
  0.8208   0.8282   0.8343   0.8365   0.8381   0.8420   0.8434   0.8484
  0.8506   0.8507   0.8527   0.8573   0.8615   0.8643   0.8661   0.8710
  0.8816   0.8831   0.8988   0.8999   0.9046   0.9151   0.9171   0.9188
  0.9314   0.9367   0.9412   0.9442   0.9490   0.9528   0.9572   0.9613
  0.9685   0.9719   0.9834   0.9880   0.9986   1.0201   1.0255   1.0337
  1.0468   1.0629   1.0753   1.0935   1.1100   1.1467   1.1565   1.1729
  1.1851   1.2066   1.2288   1.2374   1.2447   1.2511   1.2639   1.2718
  1.2818   1.2850   1.2911   1.2946   1.2954   1.3252   1.3376   1.3603
  1.3749   1.3975   1.4343   1.4397   1.4724   1.4918   1.5318   1.5466
  1.5522   1.5641   1.5746   1.5857   1.6127   1.6190   1.6684   1.6704
  1.6774   1.6918   1.7390   1.7439   1.7753   1.7799   1.7929   1.8074
  1.8133   1.8285   1.8485   1.8561   1.8744   1.8877   1.9214   1.9345
  1.9503   1.9554   1.9730   1.9919   2.0095   2.0222   2.0444   2.0968
  2.1102   2.1196   2.1329   2.1558   2.2019   2.2255   2.2402   2.2450
  2.2567   2.2582   2.2636   2.2676   2.2788   2.2936   2.2979   2.3112
  2.3492   2.3687   2.4007   2.4142   2.4205   2.4250   2.4404   2.4647
  2.4736   2.4982   2.5154   2.5226   2.5406   2.5491   2.5668   2.5845
  2.6081   2.6202   2.6554   2.6628   2.6903   2.6930   2.7008   2.7169
  2.7356   2.7413   2.7506   2.7555   2.7779   2.8235   2.8293   2.8418
  2.8457   2.8659   2.8972   2.9631   2.9930   3.0598   3.0868   3.0939
  3.1142   3.1269   3.1359   3.1473   3.1868   3.2037   3.2309   3.2719
  3.3323   3.3824   3.4274   3.5055   3.5311   3.6265   3.6844   3.7257
  3.7819   3.8639   3.9124   4.0162   4.0738   4.1275   4.3169   4.7967
  4.8178   9.7494   9.7671   9.7888   9.7995   9.8062   9.8370  23.3386
 23.5272  23.8078  23.8302  23.8841  23.8958  23.9328  23.9545  24.0266
 24.0653  24.0856  24.1556  25.7724  25.7847  25.8280  25.8609  25.8709
 25.9333  26.0873  26.0991  26.1426  26.1758  26.2593  26.3636  26.4806
 26.5240  26.6356  26.7201  26.7834  26.9691 215.7406 215.7589 215.7845
215.7957 215.8054 215.8436
 --------------------------------------------------------------

          Ground-State Mulliken Net Atomic Charges

     Atom                 Charge (a.u.)
  ----------------------------------------
      1 C                    -0.574613
      2 C                    -1.254496
      3 Cl                    0.629379
      4 C                     0.780952
      5 Cl                    0.592652
      6 C                    -0.204474
      7 Cl                    0.547366
      8 C                    -0.499310
      9 H                     0.229460
     10 C                    -0.261969
     11 Cl                    0.455964
     12 C                     0.654195
     13 C                    -1.499635
     14 H                     0.230086
     15 C                    -0.014185
     16 Cl                    0.591559
     17 C                     0.251742
     18 Cl                    0.503445
     19 C                    -0.857592
     20 H                     0.210117
     21 C                    -0.704715
     22 H                     0.194074
  ----------------------------------------
  Sum of atomic charges =     0.000000

 -----------------------------------------------------------------
                    Cartesian Multipole Moments
 -----------------------------------------------------------------
    Charge (ESU x 10^10)
                -0.0000
    Dipole Moment (Debye)
         X      -1.5451      Y       0.9416      Z      -0.4255
       Tot       1.8588
    Quadrupole Moments (Debye-Ang)
        XX    -151.3560     XY       4.7508     YY    -142.3443
        XZ       3.9339     YZ      -4.8315     ZZ    -148.7741
    Octopole Moments (Debye-Ang^2)
       XXX    -355.4581    XXY      33.3642    XYY     -96.3671
       YYY      74.1352    XXZ      20.7737    XYZ     -11.6881
       YYZ       4.7305    XZZ    -103.6798    YZZ      34.2618
       ZZZ      33.2531
    Hexadecapole Moments (Debye-Ang^3)
      XXXX   -7233.9846   XXXY     454.4559   XXYY   -1368.0555
      XYYY     393.4114   YYYY   -1090.7564   XXXZ    1716.9400
      XXYZ    -168.8815   XYYZ     546.8853   YYYZ    -441.0750
      XXZZ   -1882.5168   XYZZ     164.7546   YYZZ    -852.1317
      XZZZ    1670.0643   YZZZ    -413.7411   ZZZZ   -4021.8204
 -----------------------------------------------------------------
Archival summary:
1\1\november\OPT\ProcedureUnspecified\BasisUnspecified\l6124\taweetha\SatJan1111:58:452020SatJan1111:58:452020\0\\#,OPT,ProcedureUnspecified,BasisUnspecified,\\0,1\Cl\C,1,1.74493\C,2,1.40361,1,119.434\C,3,1.39991,2,118.602,1,179.963,0\C,4,1.38842,3,120.698,2,-0.102588,0\H,5,1.0806,4,120.007,3,-179.951,0\C,5,1.38807,4,119.474,3,0.101659,0\C,7,1.40013,5,122.153,4,0.0128819,0\C,8,1.49348,7,121.326,5,179.689,0\C,9,1.39375,8,119.943,7,-91.2126,0\H,10,1.08253,9,120.449,8,-0.845002,0\C,10,1.39308,9,120.636,8,179.105,0\C,9,1.39665,8,120.808,7,88.0244,0\H,13,1.08338,9,120.127,8,0.735849,0\C,13,1.38906,9,120.307,8,-179.174,0\H,15,1.08259,13,120.52,9,179.913,0\C,15,1.39385,13,120.403,9,0.074056,0\Cl,3,1.73629,2,120.945,1,-0.147752,0\Cl,4,1.74414,3,121.194,2,179.911,0\Cl,17,1.74623,15,118.906,13,179.755,0\Cl,12,1.7468,10,118.55,9,-179.803,0\Cl,7,1.75282,5,117.719,4,179.93,0\\\@

 Total job time:  10075.20s(wall), 10073.75s(cpu) 
 Sat Jan 11 11:58:45 2020

        *************************************************************
        *                                                           *
        *  Thank you very much for using Q-Chem.  Have a nice day.  *
        *                                                           *
        *************************************************************


 
User input: 2 of 2 
 
                  Welcome to Q-Chem
     A Quantum Leap Into The Future Of Chemistry


 Q-Chem 5.2 (devel), Q-Chem, Inc., Pleasanton, CA (2019)

 Yihan Shao,  Zhengting Gan,  E. Epifanovsky,  A. T. B. Gilbert,  M. Wormit,  
 J. Kussmann,  A. W. Lange,  A. Behn,  Jia Deng,  Xintian Feng,  D. Ghosh,  
 M. Goldey,  P. R. Horn,  L. D. Jacobson,  I. Kaliman,  T. Kus,  A. Landau,  
 Jie Liu,  E. I. Proynov,  R. M. Richard,  R. P. Steele,  E. J. Sundstrom,  
 H. L. Woodcock III,  P. M. Zimmerman,  D. Zuev,  B. Albrecht,  E. Alguire,  
 S. A. Baeppler,  D. Barton,  Z. Benda,  Y. A. Bernard,  E. J. Berquist,  
 K. B. Bravaya,  H. Burton,  D. Casanova,  Chun-Min Chang,  Yunqing Chen,  
 A. Chien,  K. D. Closser,  M. P. Coons,  S. Coriani,  S. Dasgupta,  
 A. L. Dempwolff,  M. Diedenhofen,  Hainam Do,  R. G. Edgar,  Po-Tung Fang,  
 S. Faraji,  S. Fatehi,  Qingguo Feng,  K. D. Fenk,  J. Fosso-Tande,  
 J. Gayvert,  Qinghui Ge,  A. Ghysels,  G. Gidofalvi,  J. Gomes,  
 J. Gonthier,  A. Gunina,  D. Hait,  M. W. D. Hanson-Heine,  
 P. H. P. Harbach,  A. W. Hauser,  M. F. Herbst,  J. E. Herr,  
 E. G. Hohenstein,  Z. C. Holden,  Kerwin Hui,  B. C. Huynh,  T.-C. Jagau,  
 Hyunjun Ji,  B. Kaduk,  K. Khistyaev,  Jaehoon Kim,  P. Klunzinger,  K. Koh,  
 D. Kosenkov,  L. Koulias,  T. Kowalczyk,  C. M. Krauter,  A. Kunitsa,  
 Ka Un Lao,  A. Laurent,  K. V. Lawler,  Joonho Lee,  D. Lefrancois,  
 S. Lehtola,  D. S. Levine,  Yi-Pei Li,  You-Sheng Lin,  Fenglai Liu,  
 E. Livshits,  A. Luenser,  P. Manohar,  E. Mansoor,  S. F. Manzer,  
 Shan-Ping Mao,  Yuezhi Mao,  N. Mardirossian,  A. V. Marenich,  
 T. Markovich,  L. A. Martinez-Martinez,  S. A. Maurer,  N. J. Mayhall,  
 S. C. McKenzie,  J.-M. Mewes,  P. Morgante,  A. F. Morrison,  
 J. W. Mullinax,  K. Nanda,  T. S. Nguyen-Beck,  R. Olivares-Amaya,  
 J. A. Parkhill,  Zheng Pei,  T. M. Perrine,  F. Plasser,  P. Pokhilko,  
 S. Prager,  A. Prociuk,  E. Ramos,  D. R. Rehn,  F. Rob,  M. Scheurer,  
 M. Schneider,  N. Sergueev,  S. M. Sharada,  S. Sharma,  D. W. Small,  
 T. Stauch,  T. Stein,  Yu-Chuan Su,  A. J. W. Thom,  A. Tkatchenko,  
 T. Tsuchimochi,  N. M. Tubman,  L. Vogt,  M. L. Vidal,  O. Vydrov,  
 M. A. Watson,  J. Wenzel,  M. de Wergifosse,  T. A. Wesolowski,  A. White,  
 J. Witte,  A. Yamada,  Jun Yang,  K. Yao,  S. Yeganeh,  S. R. Yost,  
 Zhi-Qiang You,  A. Zech,  Igor Ying Zhang,  Xing Zhang,  Yan Zhao,  
 Ying Zhu,  B. R. Brooks,  G. K. L. Chan,  C. J. Cramer,  M. S. Gordon,  
 W. J. Hehre,  A. Klamt,  M. W. Schmidt,  C. D. Sherrill,  D. G. Truhlar,  
 A. Aspuru-Guzik,  R. Baer,  A. T. Bell,  N. A. Besley,  Jeng-Da Chai,  
 A. E. DePrince, III,  R. A. DiStasio Jr.,  A. Dreuw,  B. D. Dunietz,  
 T. R. Furlani,  Chao-Ping Hsu,  Yousung Jung,  Jing Kong,  D. S. Lambrecht,  
 WanZhen Liang,  C. Ochsenfeld,  V. A. Rassolov,  L. V. Slipchenko,  
 J. E. Subotnik,  T. Van Voorhis,  J. M. Herbert,  A. I. Krylov,  
 P. M. W. Gill,  M. Head-Gordon

 Contributors to earlier versions of Q-Chem not listed above: 
 R. D. Adamson,  B. Austin,  J. Baker,  G. J. O. Beran,  K. Brandhorst,  
 S. T. Brown,  E. F. C. Byrd,  A. K. Chakraborty,  C.-L. Cheng,  
 Siu Hung Chien,  D. M. Chipman,  D. L. Crittenden,  H. Dachsel,  
 R. J. Doerksen,  A. D. Dutoi,  L. Fusti-Molnar,  W. A. Goddard III,  
 A. Golubeva-Zadorozhnaya,  S. R. Gwaltney,  G. Hawkins,  A. Heyden,  
 S. Hirata,  G. Kedziora,  F. J. Keil,  C. Kelley,  Jihan Kim,  R. A. King,  
 R. Z. Khaliullin,  P. P. Korambath,  W. Kurlancheek,  A. M. Lee,  M. S. Lee,  
 S. V. Levchenko,  Ching Yeh Lin,  D. Liotard,  R. C. Lochan,  I. Lotan,  
 P. E. Maslen,  N. Nair,  D. P. O'Neill,  D. Neuhauser,  E. Neuscamman,  
 C. M. Oana,  R. Olson,  B. Peters,  R. Peverati,  P. A. Pieniazek,  
 Y. M. Rhee,  J. Ritchie,  M. A. Rohrdanz,  E. Rosta,  N. J. Russ,  
 H. F. Schaefer III,  N. E. Schultz,  N. Shenvi,  A. C. Simmonett,  A. Sodt,  
 D. Stuck,  K. S. Thanthiriwatte,  V. Vanovschi,  Tao Wang,  A. Warshel,  
 C. F. Williams,  Q. Wu,  X. Xu,  W. Zhang

 Please cite Q-Chem as follows:
 Y. Shao et al., Mol. Phys. 113, 184-215 (2015)
 DOI: 10.1080/00268976.2014.952696

 Q-Chem 5.2.1 for Intel X86 EM64T Linux

 Parts of Q-Chem use Armadillo 8.300.2 (Tropical Shenanigans).
 http://arma.sourceforge.net/

 Q-Chem begins on Sat Jan 11 11:58:45 2020  

Host: 
0

     Scratch files written to /scratch/taweetham/qchem4234//
NAlpha2: 178
NElect   178
Mult     1
The previous job contains 0 fragments, simply inherited here

 Q-Chem warning in module libgen/rem_setup.C, line 2168:

 Setting Thresh to 1e-14


Checking the input file for inconsistencies... 	...done.

--------------------------------------------------------------
User input:
--------------------------------------------------------------

$MOLECULE
READ
$END

$REM
   JOB_TYPE 	FREQUENCY
   BASIS 	6-311++G**
   METHOD	B3LYP
   SCF_GUESS_ALWAYS     TRUE
   S2THRESH     15
   THRESH       15
   MEM_TOTAL    10000
$END

--------------------------------------------------------------
 ----------------------------------------------------------------
             Standard Nuclear Orientation (Angstroms)
    I     Atom           X                Y                Z
 ----------------------------------------------------------------
    1      C       0.6156702717    -0.3012826415     0.1866626929
    2      C       1.4673439380     0.8149348088     0.1534207442
    3      Cl      0.7669823958     2.4063776186     0.3003269344
    4      C       2.8570893243     0.6837842678     0.0066976393
    5      Cl      3.8863972826     2.0814818387    -0.0343307650
    6      C       3.4004658814    -0.6011739874    -0.1088917347
    7      Cl      5.1176582267    -0.8423314981    -0.2962514615
    8      C       2.5821053590    -1.7223254530    -0.0768981913
    9      H       3.0135240368    -2.7090245692    -0.1663007056
   10      C       1.2109680706    -1.5631136583     0.0692796291
   11      Cl      0.2211565580    -3.0093481541     0.1019845162
   12      C      -0.8626769331    -0.1510641207     0.3363339605
   13      C      -1.6643735136     0.0013844440    -0.7935232367
   14      H      -1.2216839306     0.0255289200    -1.7811036310
   15      C      -3.0466995169     0.1240447132    -0.6718180287
   16      Cl     -3.9996592728     0.3073531628    -2.1242567605
   17      C      -3.6391150664     0.0960839992     0.5936338176
   18      Cl     -5.3673683730     0.2415587296     0.7968478709
   19      C      -2.8379752687    -0.0533423993     1.7244196974
   20      H      -3.3048545606    -0.0743078156     2.7009340170
   21      C      -1.4601619415    -0.1768805260     1.5984691858
   22      H      -0.8506650690    -0.2950520741     2.4863075831
 ----------------------------------------------------------------
 Molecular Point Group                 C1    NOp =  1
 Largest Abelian Subgroup              C1    NOp =  1
 Nuclear Repulsion Energy =        1992.29381278 hartrees
 There are       89 alpha and       89 beta electrons
 Requested basis set is 6-311++G(d,p)
 There are 170 shells and 472 basis functions

 Total QAlloc Memory Limit  10000 MB
 Mega-Array Size       188 MB
 MEM_STATIC part       192 MB
 A cutoff of  1.0D-15 yielded  10797 shell pairs
 There are     91283 function pairs (     98069 Cartesian)
 Smallest overlap matrix eigenvalue = 1.53E-07
 Linear dependence detected in AO basis
 Number of orthogonalized atomic orbitals = 468
 Maximum deviation from orthogonality = 5.669E-10
 Guess from superposition of atomic densities
 Warning:  Energy on first SCF cycle will be non-variational
 SAD guess density has 178.000000 electrons

 -----------------------------------------------------------------------
  General SCF calculation program by
  Eric Jon Sundstrom, Paul Horn, Yuezhi Mao, Dmitri Zuev, Alec White,
  David Stuck, Shaama M.S., Shane Yost, Joonho Lee, David Small,
  Daniel Levine, Susi Lehtola, Hugh Burton, Evgeny Epifanovsky,
  Bang C. Huynh
 -----------------------------------------------------------------------
 Exchange:     0.2000 Hartree-Fock + 0.0800 Slater + 0.7200 B88
 Correlation:  0.1900 VWN1RPA + 0.8100 LYP
 Using SG-1 standard quadrature grid
 A restricted SCF calculation will be
 performed using DIIS
 SCF converges when DIIS error is below 1.0e-08
 ---------------------------------------
  Cycle       Energy         DIIS error
 ---------------------------------------
    1   -3225.3469485553      2.82e-02  
    2   -3220.9973724792      2.17e-03  
    3   -3220.8904642554      2.80e-03  
    4   -3221.1143018728      7.22e-04  
    5   -3221.1277167639      3.21e-04  
    6   -3221.1304111934      9.62e-05  
    7   -3221.1306286748      3.56e-05  
    8   -3221.1306621987      1.08e-05  
    9   -3221.1306652555      2.88e-06  
   10   -3221.1306654724      1.06e-06  
   11   -3221.1306655018      3.06e-07  
   12   -3221.1306655038      1.35e-07  
   13   -3221.1306655043      4.07e-08  
   14   -3221.1306655044      1.61e-08  
   15   -3221.1306655045      4.71e-09  Convergence criterion met
 ---------------------------------------
 SCF time:   CPU 755.38s  wall 756.00s 
 SCF   energy in the final basis set =    -3221.1306655045
 Total energy in the final basis set =    -3221.1306655045

 --------------------------------------------------------------

                    Orbital Energies (a.u.)
 --------------------------------------------------------------

 Alpha MOs
 -- Occupied --
********-101.5817-101.5808-101.5792-101.5706-101.5705 -10.2842 -10.2819
-10.2813 -10.2773 -10.2656 -10.2650 -10.2410 -10.2259 -10.2241 -10.2134
-10.2120 -10.2091  -9.4969  -9.4964  -9.4955  -9.4939  -9.4852  -9.4851
 -7.2617  -7.2614  -7.2604  -7.2587  -7.2518  -7.2513  -7.2512  -7.2505
 -7.2502  -7.2499  -7.2498  -7.2495  -7.2488  -7.2481  -7.2401  -7.2399
 -7.2395  -7.2392  -0.9631  -0.9347  -0.9146  -0.9087  -0.8767  -0.8745
 -0.8641  -0.8401  -0.7963  -0.7697  -0.7579  -0.7396  -0.6591  -0.6462
 -0.6395  -0.6109  -0.5549  -0.5508  -0.5252  -0.5178  -0.4968  -0.4859
 -0.4729  -0.4654  -0.4628  -0.4578  -0.4390  -0.4376  -0.4253  -0.4041
 -0.4012  -0.3981  -0.3898  -0.3627  -0.3608  -0.3589  -0.3583  -0.3463
 -0.3423  -0.3399  -0.3313  -0.3231  -0.3222  -0.2825  -0.2797  -0.2717
 -0.2664
 -- Virtual --
 -0.0648  -0.0616  -0.0515  -0.0483  -0.0451  -0.0222  -0.0105  -0.0044
  0.0019   0.0074   0.0113   0.0151   0.0239   0.0244   0.0318   0.0374
  0.0451   0.0506   0.0554   0.0573   0.0615   0.0623   0.0671   0.0714
  0.0786   0.0813   0.0848   0.0856   0.0914   0.0934   0.0945   0.0973
  0.1059   0.1078   0.1106   0.1138   0.1163   0.1176   0.1187   0.1219
  0.1250   0.1279   0.1304   0.1332   0.1366   0.1408   0.1435   0.1466
  0.1477   0.1537   0.1575   0.1636   0.1653   0.1716   0.1778   0.1809
  0.1827   0.1875   0.1940   0.1987   0.2004   0.2019   0.2063   0.2135
  0.2185   0.2229   0.2251   0.2266   0.2329   0.2386   0.2401   0.2404
  0.2465   0.2497   0.2542   0.2584   0.2611   0.2647   0.2677   0.2701
  0.2721   0.2770   0.2811   0.2867   0.2876   0.2902   0.2947   0.2968
  0.3039   0.3099   0.3170   0.3273   0.3308   0.3328   0.3399   0.3574
  0.3637   0.3911   0.4113   0.4312   0.4355   0.4386   0.4434   0.4456
  0.4493   0.4541   0.4558   0.4571   0.4676   0.4706   0.4737   0.4804
  0.4867   0.4892   0.4926   0.5067   0.5183   0.5246   0.5285   0.5466
  0.5521   0.5618   0.5635   0.5731   0.5777   0.5821   0.5950   0.5998
  0.6010   0.6102   0.6163   0.6202   0.6298   0.6354   0.6424   0.6462
  0.6565   0.6578   0.6696   0.6822   0.6903   0.6911   0.6974   0.7024
  0.7182   0.7406   0.7489   0.7639   0.7874   0.7958   0.8081   0.8168
  0.8209   0.8282   0.8342   0.8365   0.8382   0.8421   0.8434   0.8484
  0.8506   0.8506   0.8527   0.8573   0.8614   0.8643   0.8662   0.8710
  0.8815   0.8831   0.8989   0.8999   0.9046   0.9152   0.9171   0.9189
  0.9314   0.9367   0.9412   0.9441   0.9490   0.9528   0.9572   0.9613
  0.9685   0.9719   0.9833   0.9880   0.9985   1.0201   1.0255   1.0337
  1.0468   1.0628   1.0754   1.0935   1.1099   1.1467   1.1565   1.1729
  1.1850   1.2067   1.2288   1.2373   1.2447   1.2511   1.2639   1.2717
  1.2819   1.2850   1.2910   1.2946   1.2954   1.3252   1.3375   1.3601
  1.3750   1.3976   1.4343   1.4397   1.4724   1.4918   1.5319   1.5466
  1.5522   1.5641   1.5747   1.5857   1.6127   1.6190   1.6684   1.6704
  1.6774   1.6918   1.7391   1.7439   1.7753   1.7799   1.7929   1.8074
  1.8133   1.8284   1.8485   1.8561   1.8744   1.8877   1.9214   1.9345
  1.9503   1.9554   1.9730   1.9918   2.0096   2.0222   2.0444   2.0968
  2.1102   2.1196   2.1329   2.1558   2.2018   2.2255   2.2402   2.2450
  2.2567   2.2582   2.2636   2.2676   2.2788   2.2936   2.2979   2.3112
  2.3492   2.3688   2.4007   2.4143   2.4205   2.4252   2.4403   2.4647
  2.4736   2.4982   2.5155   2.5226   2.5407   2.5492   2.5668   2.5845
  2.6081   2.6202   2.6554   2.6629   2.6903   2.6930   2.7009   2.7169
  2.7356   2.7413   2.7506   2.7555   2.7780   2.8235   2.8293   2.8418
  2.8457   2.8659   2.8972   2.9631   2.9930   3.0598   3.0868   3.0939
  3.1142   3.1269   3.1359   3.1473   3.1868   3.2037   3.2310   3.2719
  3.3324   3.3824   3.4274   3.5055   3.5311   3.6265   3.6844   3.7257
  3.7819   3.8639   3.9124   4.0163   4.0738   4.1275   4.3169   4.7967
  4.8177   9.7493   9.7671   9.7888   9.7996   9.8061   9.8370  23.3386
 23.5272  23.8078  23.8302  23.8841  23.8959  23.9328  23.9545  24.0266
 24.0653  24.0857  24.1557  25.7723  25.7850  25.8281  25.8608  25.8710
 25.9333  26.0878  26.0988  26.1425  26.1763  26.2592  26.3633  26.4805
 26.5243  26.6357  26.7200  26.7837  26.9690 215.7406 215.7588 215.7845
215.7957 215.8054 215.8436
 --------------------------------------------------------------

          Ground-State Mulliken Net Atomic Charges

     Atom                 Charge (a.u.)
  ----------------------------------------
      1 C                    -0.594450
      2 C                    -1.250580
      3 Cl                    0.626880
      4 C                     0.783909
      5 Cl                    0.592032
      6 C                    -0.207097
      7 Cl                    0.547887
      8 C                    -0.498693
      9 H                     0.229197
     10 C                    -0.241952
     11 Cl                    0.451589
     12 C                     0.667106
     13 C                    -1.505642
     14 H                     0.230869
     15 C                    -0.013040
     16 Cl                    0.590783
     17 C                     0.257904
     18 Cl                    0.503331
     19 C                    -0.865015
     20 H                     0.210015
     21 C                    -0.709299
     22 H                     0.194267
  ----------------------------------------
  Sum of atomic charges =     0.000000

 -----------------------------------------------------------------
                    Cartesian Multipole Moments
 -----------------------------------------------------------------
    Charge (ESU x 10^10)
                -0.0000
    Dipole Moment (Debye)
         X       1.1477      Y      -0.9474      Z       1.1140
       Tot       1.8590
    Quadrupole Moments (Debye-Ang)
        XX    -154.3167     XY      -2.7137     YY    -145.5825
        XZ      -3.6226     YZ      -0.1704     ZZ    -140.1110
    Octopole Moments (Debye-Ang^2)
       XXX      34.1309    XXY      -7.8410    XYY      12.1453
       YYY       7.3570    XXZ       6.9593    XYZ       1.0975
       YYZ      -4.1506    XZZ     -10.6474    YZZ       2.1896
       ZZZ       4.3161
    Hexadecapole Moments (Debye-Ang^3)
      XXXX   -9135.5264   XXXY      -0.6452   XXYY   -1801.2082
      XYYY      15.1577   YYYY   -1878.9911   XXXZ     -22.9928
      XXYZ       0.4020   XYYZ       2.9238   YYYZ       6.6483
      XXZZ   -1634.7246   XYZZ       5.8781   YYZZ    -483.4898
      XZZZ      -2.0049   YZZZ      -5.8432   ZZZZ    -814.0123
 -----------------------------------------------------------------
 Calculating MO derivatives via CPSCF
    1     0    69    0.0188134  
    2     0    69    0.0055053  
    3     0    69    0.0006212  
    4     0    69    0.0000512  
    5    64     5    0.0000036  
    6    69     0    0.0000002  Converged
 Time for AOints: 1214.8 s (CPU) 1214.9 s (wall)
 ------------------------------------------------------------------------------
                     AOints        : Timing summary (seconds)
 ------------------------------------------------------------------------------
     job step          cpu (% of tot)      sys (% of tot)     wall (% of tot)
 ------------------------------------------------------------------------------
  AOints            0.1215E+04 ( 9.6)   0.1700E-04 ( 4.0)   0.1215E+04 ( 9.6)
 ------------------------------------------------------------------------------
   Grand Totals     0.1262E+05          0.4210E-03          0.1262E+05
 ------------------------------------------------------------------------------
 Polarizability Matrix (a.u.)
            1           2           3
    1-308.1588615  -0.0884975   3.7791298
    2  -0.0884975-193.2414233   0.5994334
    3   3.7791298   0.5994334-158.1870092
 Calculating analytic Hessian of the SCF energy

 Direct stationary perturbation theory relativistic correction:

 rels  =       4.761701964359
 relv  =     -18.303646083187
 rel2e =       4.997782721423
 E_rel =      -8.544161397405

 Hessian of the SCF Energy
            1           2           3           4           5           6
    1   0.6337389  -0.0087019  -0.0460436  -0.1822434  -0.1181281   0.0065858
    2  -0.0087019   0.6067150   0.0200725  -0.0592997  -0.2094301  -0.0010416
    3  -0.0460436   0.0200725   0.1738504   0.0093680   0.0048694  -0.0592209
    4  -0.1822434  -0.0592997   0.0093680   0.5825824   0.0403587  -0.0461132
    5  -0.1181281  -0.2094301   0.0048694   0.0403587   0.5086733   0.0149051
    6   0.0065858  -0.0010416  -0.0592209  -0.0461132   0.0149051   0.1186523
    7   0.0061940  -0.0048345  -0.0003430  -0.0583110   0.0420225   0.0062752
    8   0.0141986  -0.0427314  -0.0037420   0.0457384  -0.1386441  -0.0101946
    9   0.0005186  -0.0017264   0.0045959   0.0063016  -0.0098959  -0.0241222
   10  -0.0318510  -0.0669046   0.0005698  -0.2846286   0.0470730   0.0254911
   11  -0.0170432   0.0411480   0.0032838  -0.0152999  -0.0968956  -0.0006900
   12   0.0028935   0.0084115   0.0039342   0.0227809  -0.0068840  -0.0572959
   13  -0.0023585   0.0044347   0.0008242  -0.0239879  -0.0317832   0.0012602
   14   0.0008331   0.0017793  -0.0001853  -0.0107403  -0.0127631   0.0003796
   15   0.0006432  -0.0005313   0.0036273   0.0022020   0.0025055   0.0025184
   16   0.0007796  -0.0074849  -0.0003904  -0.0146787   0.0288165   0.0031719
   17  -0.0062100  -0.0679666  -0.0024741   0.0881704   0.0207748  -0.0081015
   18  -0.0003313  -0.0023796   0.0004038   0.0059667  -0.0022075   0.0027777
   19  -0.0018107   0.0011692   0.0001532   0.0028640   0.0015155   0.0001624
   20   0.0001749   0.0011940   0.0000792  -0.0025746  -0.0036454  -0.0000800
   21   0.0000863  -0.0000177  -0.0009936  -0.0000600  -0.0004912   0.0036809
   22  -0.0131398   0.0749117   0.0054259  -0.0571966  -0.0244742   0.0046425
   23   0.0315402   0.0201613  -0.0024830  -0.0242953  -0.0100368   0.0019936
   24   0.0033532  -0.0067926   0.0051409   0.0046572   0.0020152  -0.0002741
   25  -0.0049719  -0.0007433   0.0009828  -0.0009054  -0.0008095  -0.0000682
   26  -0.0002635   0.0013222  -0.0001518  -0.0006531   0.0002411   0.0001271
   27   0.0009839  -0.0001025   0.0049852  -0.0000395   0.0001570  -0.0011532
   28  -0.1505985   0.0492922   0.0115043   0.0637900   0.0156989  -0.0048744
   29   0.1068470  -0.2500931  -0.0192177  -0.0429271  -0.0629804   0.0010087
   30   0.0145853  -0.0136859  -0.0624376  -0.0077445  -0.0049405   0.0080430
   31   0.0025312  -0.0018394  -0.0000142  -0.0014734   0.0012079   0.0005897
   32  -0.0233406  -0.0357785   0.0005472   0.0050453   0.0003620  -0.0006553
   33  -0.0009247  -0.0017437   0.0041029   0.0007679  -0.0002510   0.0034982
   34  -0.2130128   0.0150511   0.0134689  -0.0243650  -0.0094950   0.0025873
   35   0.0144402  -0.0778039  -0.0005712  -0.0239060   0.0068831   0.0024898
   36   0.0133763  -0.0005780  -0.0807045   0.0017194   0.0009937   0.0034072
   37  -0.0276769   0.0046501  -0.0243796   0.0001440   0.0032850  -0.0008014
   38   0.0038038   0.0030938   0.0021312  -0.0002701  -0.0017509   0.0009928
   39  -0.0031805   0.0000257   0.0073626   0.0020827   0.0000523  -0.0004073
   40   0.0011671  -0.0004527  -0.0003994  -0.0000641  -0.0002350  -0.0001847
   41  -0.0007190  -0.0038012  -0.0002372  -0.0007019   0.0007714  -0.0001305
   42   0.0013791  -0.0005013   0.0007419  -0.0005261   0.0000106   0.0000615
   43   0.0008789   0.0008053  -0.0028549  -0.0004063   0.0002471   0.0004765
   44   0.0009745   0.0067675   0.0010206   0.0011227  -0.0004449   0.0003422
   45  -0.0034072   0.0008076  -0.0022675   0.0001982  -0.0000587  -0.0001854
   46   0.0000702   0.0000565  -0.0012005  -0.0001300   0.0005278   0.0000637
   47  -0.0000550   0.0001094   0.0001193   0.0000878  -0.0000727  -0.0001251
   48   0.0005019  -0.0000186  -0.0004436  -0.0000722   0.0004609   0.0000584
   49  -0.0009070  -0.0000313  -0.0002703   0.0002593  -0.0000725  -0.0000223
   50  -0.0000545  -0.0009894  -0.0000823  -0.0003113   0.0003096  -0.0002208
   51   0.0003189   0.0000605  -0.0018912  -0.0000916   0.0001437   0.0004332
   52   0.0014415  -0.0001319  -0.0000022  -0.0003928   0.0005022   0.0000582
   53  -0.0001799  -0.0005109  -0.0000504  -0.0000102  -0.0000626   0.0000355
   54  -0.0002136  -0.0000370   0.0002151   0.0000422  -0.0000585  -0.0000118
   55   0.0019967   0.0002424   0.0026208  -0.0004495   0.0004729  -0.0003336
   56   0.0003749   0.0063949   0.0006059   0.0010631  -0.0004485  -0.0002194
   57   0.0020532   0.0006446  -0.0042239   0.0003411  -0.0007758  -0.0001217
   58  -0.0001079  -0.0000781   0.0011438  -0.0001714   0.0003310   0.0000393
   59   0.0000249   0.0001081  -0.0000994   0.0000849   0.0001298   0.0000626
   60  -0.0000990   0.0000122   0.0000608   0.0000093  -0.0000416  -0.0000125
   61  -0.0211030   0.0003657   0.0296690  -0.0003115   0.0032350   0.0009299
   62   0.0017690   0.0037847  -0.0030689  -0.0000575  -0.0015588  -0.0011400
   63   0.0084016  -0.0007208   0.0022543  -0.0022058  -0.0007110  -0.0003310
   64   0.0009918  -0.0004836   0.0001738   0.0000732  -0.0002964   0.0000617
   65  -0.0002804  -0.0034730  -0.0003714  -0.0006207   0.0005883   0.0002606
   66  -0.0014767  -0.0001599   0.0009204   0.0004201   0.0002013   0.0000077
            7           8           9          10          11          12
    1   0.0061940   0.0141986   0.0005186  -0.0318510  -0.0170432   0.0028935
    2  -0.0048345  -0.0427314  -0.0017264  -0.0669046   0.0411480   0.0084115
    3  -0.0003430  -0.0037420   0.0045959   0.0005698   0.0032838   0.0039342
    4  -0.0583110   0.0457384   0.0063016  -0.2846286  -0.0152999   0.0227809
    5   0.0420225  -0.1386441  -0.0098959   0.0470730  -0.0968956  -0.0068840
    6   0.0062752  -0.0101946  -0.0241222   0.0254911  -0.0006900  -0.0572959
    7   0.0815090  -0.0653340  -0.0108871  -0.0155936   0.0331585   0.0035032
    8  -0.0653340   0.2027258   0.0158763   0.0108929  -0.0224388  -0.0023223
    9  -0.0108871   0.0158763   0.0132957   0.0024630  -0.0045654   0.0028409
   10  -0.0155936   0.0108929   0.0024630   0.5622372  -0.0360611  -0.0479553
   11   0.0331585  -0.0224388  -0.0045654  -0.0360611   0.5536233   0.0245806
   12   0.0035032  -0.0023223   0.0028409  -0.0479553   0.0245806   0.1125002
   13  -0.0079189  -0.0025975   0.0006636  -0.0837697  -0.0621135   0.0032236
   14   0.0048989   0.0033855  -0.0003505  -0.0619731  -0.1242100   0.0016795
   15   0.0009633   0.0004477  -0.0008756   0.0033350   0.0017301  -0.0218138
   16  -0.0028801  -0.0001729   0.0006577  -0.1257553   0.1021716   0.0120210
   17  -0.0042296   0.0030520   0.0004198   0.0393230  -0.2664996  -0.0139750
   18   0.0004565  -0.0000058   0.0036749   0.0090543  -0.0200950  -0.0572625
   19  -0.0010582   0.0007851   0.0001482  -0.0315706   0.0040261   0.0037336
   20   0.0013873  -0.0004328  -0.0001655   0.0270142  -0.0038203  -0.0030623
   21   0.0001871  -0.0001120   0.0000656   0.0048261  -0.0007821   0.0025997
   22   0.0003532   0.0015226  -0.0000813   0.0585725  -0.0390551  -0.0071795
   23   0.0013266  -0.0020460  -0.0001982   0.0115075  -0.0515652  -0.0038193
   24  -0.0000588  -0.0002011  -0.0008763  -0.0047812   0.0012217   0.0062946
   25   0.0000823   0.0000411  -0.0000094  -0.0017925  -0.0021074   0.0006233
   26  -0.0000060   0.0000899   0.0000059  -0.0029648  -0.0011824   0.0000072
   27  -0.0000116   0.0000082  -0.0000355   0.0005777  -0.0000757   0.0050952
   28  -0.0015846  -0.0052663   0.0002829  -0.0475506   0.0349315   0.0062156
   29  -0.0017199   0.0023385   0.0000999   0.0337888  -0.0251325  -0.0044104
   30   0.0004431   0.0003841   0.0035769   0.0062127  -0.0045582  -0.0017401
   31   0.0003403  -0.0000574  -0.0000228   0.0013213  -0.0012352  -0.0002707
   32  -0.0003435  -0.0020231  -0.0000649  -0.0005030   0.0001964   0.0000882
   33  -0.0000429  -0.0000798   0.0001148  -0.0002649   0.0001927  -0.0006436
   34  -0.0020898   0.0028584   0.0001273   0.0009692  -0.0018048   0.0004150
   35  -0.0037757  -0.0022688   0.0003974  -0.0015487  -0.0033119  -0.0002409
   36  -0.0002292  -0.0001578  -0.0022167   0.0004765  -0.0003135   0.0057834
   37  -0.0000896  -0.0012246  -0.0009900  -0.0000517   0.0002757   0.0011086
   38  -0.0017793  -0.0003870  -0.0004211   0.0003282  -0.0000575   0.0003018
   39   0.0000448   0.0003474   0.0001138  -0.0001148  -0.0000096  -0.0003751
   40   0.0000030   0.0000948  -0.0000160  -0.0001176  -0.0000985   0.0000443
   41   0.0002828  -0.0002035   0.0000493  -0.0000662  -0.0000976   0.0000661
   42   0.0000458  -0.0000966   0.0000117  -0.0000668  -0.0001828  -0.0000620
   43   0.0005692   0.0001550   0.0003569  -0.0001263  -0.0001727   0.0000086
   44  -0.0000521   0.0000228  -0.0001195  -0.0000800   0.0002672  -0.0006946
   45   0.0000992  -0.0001177  -0.0002957  -0.0001343  -0.0002889   0.0001780
   46   0.0000165  -0.0002048  -0.0000579   0.0000752   0.0002133   0.0000629
   47  -0.0000118  -0.0000095   0.0000203  -0.0000249  -0.0000213   0.0000753
   48  -0.0000439  -0.0001778  -0.0000206   0.0000864   0.0002626  -0.0000365
   49  -0.0000119  -0.0000564   0.0000250  -0.0000827  -0.0003742   0.0000515
   50   0.0002419  -0.0000011  -0.0000215   0.0001033  -0.0000487   0.0004139
   51   0.0000961  -0.0000005   0.0003613   0.0000748   0.0000847   0.0000607
   52  -0.0000910  -0.0001808  -0.0000009   0.0001291   0.0002672  -0.0000346
   53  -0.0000018   0.0000333  -0.0000030  -0.0000221  -0.0000326  -0.0000351
   54   0.0000139   0.0000190  -0.0000077  -0.0000170  -0.0000389   0.0000174
   55   0.0002563  -0.0000065  -0.0004277  -0.0000768   0.0000854  -0.0000315
   56   0.0000293   0.0000364   0.0001104  -0.0000153   0.0002363  -0.0000768
   57  -0.0002156   0.0003346  -0.0001836   0.0000067  -0.0000343   0.0002336
   58   0.0000567  -0.0001351   0.0000102   0.0000039   0.0000427  -0.0000678
   59  -0.0000026  -0.0001351  -0.0000165  -0.0000127   0.0000091   0.0000445
   60   0.0000060   0.0000088  -0.0000040   0.0000017   0.0000035  -0.0000119
   61   0.0003199  -0.0011453   0.0008553  -0.0002651   0.0002754  -0.0011276
   62  -0.0013834  -0.0001341   0.0005733   0.0002191  -0.0000704  -0.0000737
   63  -0.0003689  -0.0002509   0.0000130   0.0001247   0.0000883  -0.0002319
   64  -0.0000719   0.0000947   0.0000824  -0.0000755  -0.0000835  -0.0000197
   65   0.0001265  -0.0002295  -0.0000039  -0.0000772  -0.0000991  -0.0000730
   66   0.0000667   0.0000325  -0.0000270   0.0000326   0.0001850  -0.0000704
           13          14          15          16          17          18
    1  -0.0023585   0.0008331   0.0006432   0.0007796  -0.0062100  -0.0003313
    2   0.0044347   0.0017793  -0.0005313  -0.0074849  -0.0679666  -0.0023796
    3   0.0008242  -0.0001853   0.0036273  -0.0003904  -0.0024741   0.0004038
    4  -0.0239879  -0.0107403   0.0022020  -0.0146787   0.0881704   0.0059667
    5  -0.0317832  -0.0127631   0.0025055   0.0288165   0.0207748  -0.0022075
    6   0.0012602   0.0003796   0.0025184   0.0031719  -0.0081015   0.0027777
    7  -0.0079189   0.0048989   0.0009633  -0.0028801  -0.0042296   0.0004565
    8  -0.0025975   0.0033855   0.0004477  -0.0001729   0.0030520  -0.0000058
    9   0.0006636  -0.0003505  -0.0008756   0.0006577   0.0004198   0.0036749
   10  -0.0837697  -0.0619731   0.0033350  -0.1257553   0.0393230   0.0090543
   11  -0.0621135  -0.1242100   0.0017301   0.1021716  -0.2664996  -0.0200950
   12   0.0032236   0.0016795  -0.0218138   0.0120210  -0.0139750  -0.0572625
   13   0.1188589   0.0899862  -0.0066733  -0.0017687  -0.0041650   0.0002868
   14   0.0899862   0.1763844  -0.0015760  -0.0263143  -0.0360288   0.0008661
   15  -0.0066733  -0.0015760   0.0113150  -0.0007353  -0.0014242   0.0030361
   16  -0.0017687  -0.0263143  -0.0007353   0.5076267   0.0292883  -0.0393527
   17  -0.0041650  -0.0360288  -0.0014242   0.0292883   0.6260276   0.0207256
   18   0.0002868   0.0008661   0.0030361  -0.0393527   0.0207256   0.1169308
   19   0.0016069   0.0002287  -0.0002792  -0.1551901   0.0169795   0.0144892
   20   0.0070481  -0.0052088  -0.0009101   0.0131517  -0.0402608  -0.0021348
   21   0.0000518  -0.0002154  -0.0009660   0.0143138  -0.0024624  -0.0234817
   22   0.0003829   0.0057493   0.0005970  -0.1735602  -0.0672702   0.0089752
   23   0.0015718  -0.0014753  -0.0004071  -0.1330224  -0.2660032   0.0038500
   24   0.0004220  -0.0008424   0.0036581   0.0059858  -0.0027005  -0.0570113
   25  -0.0000021  -0.0013801  -0.0000390   0.0092197  -0.0186487  -0.0014836
   26  -0.0000021  -0.0008011  -0.0000520   0.0107589  -0.0179575  -0.0020572
   27   0.0000271   0.0000915   0.0002829  -0.0001575   0.0009219   0.0029635
   28   0.0000665  -0.0001518  -0.0000742  -0.0425239  -0.0777501   0.0012471
   29   0.0001058   0.0005437   0.0000429  -0.0180478   0.0435964   0.0036242
   30  -0.0000974   0.0001061  -0.0008209   0.0039793   0.0096700   0.0048362
   31  -0.0006173  -0.0010876  -0.0000121  -0.0012362   0.0047345   0.0007824
   32  -0.0010458  -0.0013359   0.0000558   0.0011427   0.0020685  -0.0002262
   33  -0.0000057   0.0000573  -0.0002203   0.0006033  -0.0006323   0.0042183
   34   0.0001147   0.0004830   0.0000259  -0.0009514   0.0000687   0.0000008
   35  -0.0013548  -0.0003192   0.0001060  -0.0002250  -0.0011771   0.0000305
   36  -0.0000478  -0.0000582   0.0002143  -0.0000189   0.0000234  -0.0010738
   37  -0.0001857  -0.0001710   0.0000948   0.0003692  -0.0001242  -0.0002936
   38  -0.0001409   0.0000798  -0.0000919  -0.0000725   0.0001866  -0.0001282
   39   0.0002344   0.0001674  -0.0000031   0.0000082   0.0000899   0.0001297
   40   0.0000243   0.0000406   0.0000045  -0.0000874   0.0000263  -0.0000179
   41  -0.0000850  -0.0000870   0.0000068   0.0000015  -0.0000424   0.0000060
   42   0.0000232   0.0000454  -0.0000032  -0.0000923   0.0000334  -0.0000032
   43   0.0001295   0.0000836  -0.0000567  -0.0001568   0.0001045   0.0000617
   44   0.0001597  -0.0000244   0.0000516   0.0001067   0.0000468   0.0002344
   45   0.0003587   0.0002948   0.0000031  -0.0005139   0.0001576  -0.0000397
   46  -0.0001625  -0.0001595   0.0000195   0.0002504  -0.0001001  -0.0000521
   47   0.0000298   0.0000392  -0.0000105  -0.0000543  -0.0000181  -0.0000227
   48  -0.0002089  -0.0001895   0.0000224   0.0003188  -0.0001296  -0.0000133
   49   0.0002532   0.0002468  -0.0000238  -0.0004185   0.0001431   0.0000225
   50  -0.0000993  -0.0000185  -0.0000381   0.0000078  -0.0000078  -0.0002013
   51  -0.0001157  -0.0000997  -0.0000464   0.0001579  -0.0000339  -0.0000061
   52  -0.0003396  -0.0002841   0.0000254   0.0004688  -0.0001691  -0.0000316
   53   0.0000215   0.0000252   0.0000028  -0.0000408   0.0000080   0.0000115
   54   0.0000468   0.0000400  -0.0000064  -0.0000696   0.0000212  -0.0000193
   55  -0.0000330  -0.0000657   0.0000494   0.0000950  -0.0000327  -0.0000247
   56   0.0001883   0.0000372   0.0000032   0.0000129   0.0000371   0.0001483
   57   0.0000110   0.0000159   0.0000215   0.0000194   0.0000178  -0.0000715
   58  -0.0000515  -0.0000489  -0.0000011   0.0000552  -0.0000302   0.0000167
   59  -0.0000053  -0.0000061  -0.0000095  -0.0000068  -0.0000273  -0.0000133
   60   0.0000063   0.0000027   0.0000018  -0.0000153   0.0000015   0.0000068
   61  -0.0002630  -0.0002057  -0.0000579   0.0004047  -0.0001371   0.0002009
   62  -0.0000728   0.0000846   0.0000938  -0.0000052   0.0002304  -0.0000346
   63  -0.0002612  -0.0001727   0.0000557   0.0000096  -0.0000934   0.0000343
   64   0.0000217   0.0000321  -0.0000076  -0.0000638   0.0000324   0.0000285
   65  -0.0000805  -0.0000806   0.0000042  -0.0000103  -0.0000334   0.0000103
   66  -0.0000294  -0.0000569  -0.0000010   0.0000949  -0.0000551  -0.0000312
           19          20          21          22          23          24
    1  -0.0018107   0.0001749   0.0000863  -0.0131398   0.0315402   0.0033532
    2   0.0011692   0.0011940  -0.0000177   0.0749117   0.0201613  -0.0067926
    3   0.0001532   0.0000792  -0.0009936   0.0054259  -0.0024830   0.0051409
    4   0.0028640  -0.0025746  -0.0000600  -0.0571966  -0.0242953   0.0046572
    5   0.0015155  -0.0036454  -0.0004912  -0.0244742  -0.0100368   0.0020152
    6   0.0001624  -0.0000800   0.0036809   0.0046425   0.0019936  -0.0002741
    7  -0.0010582   0.0013873   0.0001871   0.0003532   0.0013266  -0.0000588
    8   0.0007851  -0.0004328  -0.0001120   0.0015226  -0.0020460  -0.0002011
    9   0.0001482  -0.0001655   0.0000656  -0.0000813  -0.0001982  -0.0008763
   10  -0.0315706   0.0270142   0.0048261   0.0585725   0.0115075  -0.0047812
   11   0.0040261  -0.0038203  -0.0007821  -0.0390551  -0.0515652   0.0012217
   12   0.0037336  -0.0030623   0.0025997  -0.0071795  -0.0038193   0.0062946
   13   0.0016069   0.0070481   0.0000518   0.0003829   0.0015718   0.0004220
   14   0.0002287  -0.0052088  -0.0002154   0.0057493  -0.0014753  -0.0008424
   15  -0.0002792  -0.0009101  -0.0009660   0.0005970  -0.0004071   0.0036581
   16  -0.1551901   0.0131517   0.0143138  -0.1735602  -0.1330224   0.0059858
   17   0.0169795  -0.0402608  -0.0024624  -0.0672702  -0.2660032  -0.0027005
   18   0.0144892  -0.0021348  -0.0234817   0.0089752   0.0038500  -0.0570113
   19   0.2265738  -0.0231702  -0.0232236  -0.0440960   0.0017285   0.0050574
   20  -0.0231702   0.0477961   0.0040175  -0.0212379   0.0057941   0.0022390
   21  -0.0232236   0.0040175   0.0132213   0.0040101  -0.0001065   0.0041205
   22  -0.0440960  -0.0212379   0.0040101   0.6747069  -0.0318363  -0.0580309
   23   0.0017285   0.0057941  -0.0001065  -0.0318363   0.7368661   0.0321215
   24   0.0050574   0.0022390   0.0041205  -0.0580309   0.0321215   0.1261661
   25   0.0004246  -0.0011969  -0.0003867  -0.1002224   0.1075079   0.0116821
   26   0.0008582   0.0010504   0.0000737   0.1073522  -0.2988990  -0.0233281
   27  -0.0002906   0.0002717  -0.0027397   0.0115486  -0.0232500  -0.0356010
   28   0.0043106  -0.0000275   0.0000144  -0.3205833   0.0704667   0.0299359
   29  -0.0034566  -0.0024538   0.0000242   0.0060757  -0.1164733  -0.0037019
   30  -0.0001136  -0.0003139   0.0045908   0.0270607  -0.0102271  -0.0613315
   31  -0.0015014  -0.0006543   0.0001324  -0.0261465  -0.0373784   0.0013315
   32  -0.0008066  -0.0001486   0.0000719  -0.0128647  -0.0117281   0.0005708
   33   0.0001267   0.0000543   0.0000746   0.0025481   0.0030693   0.0042572
   34   0.0007098  -0.0000857  -0.0000940   0.0017290   0.0000431   0.0003568
   35   0.0000364   0.0002076   0.0000039   0.0012175  -0.0046829  -0.0005928
   36  -0.0000480   0.0000176  -0.0001638   0.0004085  -0.0004115   0.0056644
   37  -0.0005274   0.0000775   0.0000560  -0.0001701   0.0001575   0.0009905
   38   0.0000329  -0.0000294   0.0000274  -0.0000964   0.0000593  -0.0002252
   39   0.0002930  -0.0000479  -0.0000479  -0.0000198  -0.0002321  -0.0003604
   40   0.0000871  -0.0000156  -0.0000024  -0.0000438  -0.0000064   0.0000240
   41  -0.0000110  -0.0000127   0.0000033   0.0000898  -0.0002584  -0.0001278
   42   0.0001026  -0.0000189  -0.0000050   0.0000099   0.0000844  -0.0000631
   43   0.0001663  -0.0000335  -0.0000261  -0.0000365   0.0000375   0.0000666
   44  -0.0000540   0.0000376  -0.0000064  -0.0000184   0.0003167   0.0001993
   45   0.0004096  -0.0000657  -0.0000386   0.0001867  -0.0001514   0.0001738
   46  -0.0002898   0.0000468   0.0000308  -0.0000468   0.0000701   0.0000870
   47   0.0000513  -0.0000089  -0.0000082   0.0000314   0.0000069  -0.0000090
   48  -0.0003395   0.0000568   0.0000392  -0.0000830   0.0000821   0.0000269
   49   0.0004140  -0.0000736  -0.0000438   0.0001663  -0.0000589  -0.0000187
   50  -0.0000273  -0.0000241  -0.0000002  -0.0000714  -0.0000960  -0.0000024
   51  -0.0001512   0.0000211   0.0000120  -0.0000687   0.0000445   0.0000660
   52  -0.0004502   0.0000743   0.0000511  -0.0001333   0.0002331  -0.0000041
   53   0.0000423  -0.0000061  -0.0000035   0.0000228  -0.0000277   0.0000151
   54   0.0000625  -0.0000100  -0.0000059   0.0000213  -0.0000328  -0.0000030
   55  -0.0000951   0.0000134   0.0000156  -0.0000576   0.0001088  -0.0000486
   56  -0.0000179   0.0000245   0.0000124  -0.0000302   0.0003082  -0.0002268
   57   0.0001034  -0.0000146   0.0000034   0.0000049   0.0000025   0.0001714
   58  -0.0000891   0.0000129   0.0000096  -0.0000174   0.0000523  -0.0000787
   59   0.0000061  -0.0000051  -0.0000001   0.0000236  -0.0000174  -0.0000112
   60   0.0000074  -0.0000013  -0.0000018   0.0000059  -0.0000164  -0.0000151
   61  -0.0005537   0.0000818   0.0000659  -0.0004009   0.0002709  -0.0009179
   62   0.0000798  -0.0000342  -0.0000226  -0.0001527   0.0000195   0.0002903
   63  -0.0003034   0.0000518   0.0000179  -0.0000141   0.0002119  -0.0001543
   64   0.0000750  -0.0000135  -0.0000145  -0.0000613  -0.0000260  -0.0000128
   65   0.0000039  -0.0000131  -0.0000057   0.0001065  -0.0002233   0.0000922
   66  -0.0000999   0.0000158   0.0000179   0.0000274  -0.0001262  -0.0000523
           25          26          27          28          29          30
    1  -0.0049719  -0.0002635   0.0009839  -0.1505985   0.1068470   0.0145853
    2  -0.0007433   0.0013222  -0.0001025   0.0492922  -0.2500931  -0.0136859
    3   0.0009828  -0.0001518   0.0049852   0.0115043  -0.0192177  -0.0624376
    4  -0.0009054  -0.0006531  -0.0000395   0.0637900  -0.0429271  -0.0077445
    5  -0.0008095   0.0002411   0.0001570   0.0156989  -0.0629804  -0.0049405
    6  -0.0000682   0.0001271  -0.0011532  -0.0048744   0.0010087   0.0080430
    7   0.0000823  -0.0000060  -0.0000116  -0.0015846  -0.0017199   0.0004431
    8   0.0000411   0.0000899   0.0000082  -0.0052663   0.0023385   0.0003841
    9  -0.0000094   0.0000059  -0.0000355   0.0002829   0.0000999   0.0035769
   10  -0.0017925  -0.0029648   0.0005777  -0.0475506   0.0337888   0.0062127
   11  -0.0021074  -0.0011824  -0.0000757   0.0349315  -0.0251325  -0.0045582
   12   0.0006233   0.0000072   0.0050952   0.0062156  -0.0044104  -0.0017401
   13  -0.0000021  -0.0000021   0.0000271   0.0000665   0.0001058  -0.0000974
   14  -0.0013801  -0.0008011   0.0000915  -0.0001518   0.0005437   0.0001061
   15  -0.0000390  -0.0000520   0.0002829  -0.0000742   0.0000429  -0.0008209
   16   0.0092197   0.0107589  -0.0001575  -0.0425239  -0.0180478   0.0039793
   17  -0.0186487  -0.0179575   0.0009219  -0.0777501   0.0435964   0.0096700
   18  -0.0014836  -0.0020572   0.0029635   0.0012471   0.0036242   0.0048362
   19   0.0004246   0.0008582  -0.0002906   0.0043106  -0.0034566  -0.0001136
   20  -0.0011969   0.0010504   0.0002717  -0.0000275  -0.0024538  -0.0003139
   21  -0.0003867   0.0000737  -0.0027397   0.0000144   0.0000242   0.0045908
   22  -0.1002224   0.1073522   0.0115486  -0.3205833   0.0060757   0.0270607
   23   0.1075079  -0.2988990  -0.0232500   0.0704667  -0.1164733  -0.0102271
   24   0.0116821  -0.0233281  -0.0356010   0.0299359  -0.0037019  -0.0613315
   25   0.1060659  -0.1121926  -0.0134300  -0.0082763   0.0278600   0.0023121
   26  -0.1121926   0.3142222   0.0250567  -0.0014866   0.0006692   0.0000263
   27  -0.0134300   0.0250567   0.0258649   0.0011137  -0.0030552   0.0026034
   28  -0.0082763  -0.0014866   0.0011137   0.6010271  -0.0599021  -0.0516162
   29   0.0278600   0.0006692  -0.0030552  -0.0599021   0.5284399   0.0254395
   30   0.0023121   0.0000263   0.0026034  -0.0516162   0.0254395   0.1223937
   31   0.0006765  -0.0012938  -0.0003984  -0.0778509  -0.0550757   0.0027714
   32   0.0004979   0.0010448   0.0001276  -0.0546130  -0.1176381   0.0009272
   33  -0.0002891   0.0002873  -0.0025396   0.0026478   0.0009039  -0.0228495
   34   0.0001389  -0.0001629   0.0000126  -0.0168199   0.0143511   0.0022363
   35   0.0011470   0.0001720  -0.0001254   0.0291459   0.0001694  -0.0029480
   36   0.0000436   0.0000099   0.0001989   0.0033379  -0.0014281   0.0037035
   37  -0.0001206   0.0000168   0.0001150  -0.0008696  -0.0035110  -0.0009004
   38   0.0000472   0.0000286   0.0000438  -0.0003015  -0.0008396  -0.0009205
   39   0.0001018  -0.0000219   0.0000299   0.0020373  -0.0005964  -0.0006175
   40   0.0000104   0.0000050  -0.0000004   0.0001768   0.0004209  -0.0000402
   41   0.0000533   0.0000030   0.0000102   0.0008106   0.0004651   0.0001382
   42  -0.0000121  -0.0000022   0.0000005  -0.0003618   0.0002542   0.0000891
   43  -0.0000314   0.0000128  -0.0000223  -0.0005855  -0.0001268   0.0002620
   44  -0.0001173  -0.0000286   0.0000200  -0.0010677  -0.0001317  -0.0003152
   45   0.0000472   0.0000199   0.0000365   0.0000110   0.0001827  -0.0001139
   46  -0.0000399  -0.0000019  -0.0000024  -0.0002912  -0.0005315   0.0000468
   47   0.0000031   0.0000024  -0.0000036  -0.0000299   0.0000774   0.0000859
   48  -0.0000416  -0.0000048  -0.0000117  -0.0002025  -0.0004965  -0.0000212
   49   0.0000329   0.0000017  -0.0000090   0.0003377   0.0001620   0.0000938
   50   0.0000502   0.0000094   0.0000032   0.0002990   0.0002068   0.0001094
   51  -0.0000238  -0.0000051  -0.0000529   0.0000030  -0.0001238   0.0003781
   52  -0.0000762  -0.0000177   0.0000116  -0.0005388  -0.0005729  -0.0000066
   53   0.0000088   0.0000011  -0.0000035   0.0000862   0.0000228  -0.0000259
   54   0.0000107   0.0000033  -0.0000017   0.0000731   0.0000716   0.0000057
   55  -0.0000474   0.0000095   0.0000478  -0.0008650  -0.0004906  -0.0003399
   56  -0.0001128  -0.0000203  -0.0000061  -0.0010292  -0.0003413   0.0002615
   57   0.0000213  -0.0000184   0.0000088   0.0002778   0.0005989   0.0000135
   58  -0.0000231   0.0000032   0.0000056  -0.0002430  -0.0002702   0.0000126
   59   0.0000050   0.0000037   0.0000089  -0.0000185   0.0001948  -0.0000721
   60   0.0000046   0.0000026   0.0000037   0.0000189   0.0000704  -0.0000155
   61  -0.0001546   0.0000229  -0.0000803  -0.0008431  -0.0033405   0.0007957
   62   0.0000381   0.0000262  -0.0000732   0.0002581  -0.0012027   0.0011157
   63  -0.0000684   0.0000200   0.0000715  -0.0020472   0.0008552  -0.0002420
   64   0.0000125   0.0000037  -0.0000013   0.0003077   0.0003675   0.0000392
   65   0.0000492   0.0000028  -0.0000255   0.0006600   0.0005646  -0.0002538
   66   0.0000225   0.0000017  -0.0000096   0.0004590  -0.0001431  -0.0000552
           31          32          33          34          35          36
    1   0.0025312  -0.0233406  -0.0009247  -0.2130128   0.0144402   0.0133763
    2  -0.0018394  -0.0357785  -0.0017437   0.0150511  -0.0778039  -0.0005780
    3  -0.0000142   0.0005472   0.0041029   0.0134689  -0.0005712  -0.0807045
    4  -0.0014734   0.0050453   0.0007679  -0.0243650  -0.0239060   0.0017194
    5   0.0012079   0.0003620  -0.0002510  -0.0094950   0.0068831   0.0009937
    6   0.0005897  -0.0006553   0.0034982   0.0025873   0.0024898   0.0034072
    7   0.0003403  -0.0003435  -0.0000429  -0.0020898  -0.0037757  -0.0002292
    8  -0.0000574  -0.0020231  -0.0000798   0.0028584  -0.0022688  -0.0001578
    9  -0.0000228  -0.0000649   0.0001148   0.0001273   0.0003974  -0.0022167
   10   0.0013213  -0.0005030  -0.0002649   0.0009692  -0.0015487   0.0004765
   11  -0.0012352   0.0001964   0.0001927  -0.0018048  -0.0033119  -0.0003135
   12  -0.0002707   0.0000882  -0.0006436   0.0004150  -0.0002409   0.0057834
   13  -0.0006173  -0.0010458  -0.0000057   0.0001147  -0.0013548  -0.0000478
   14  -0.0010876  -0.0013359   0.0000573   0.0004830  -0.0003192  -0.0000582
   15  -0.0000121   0.0000558  -0.0002203   0.0000259   0.0001060   0.0002143
   16  -0.0012362   0.0011427   0.0006033  -0.0009514  -0.0002250  -0.0000189
   17   0.0047345   0.0020685  -0.0006323   0.0000687  -0.0011771   0.0000234
   18   0.0007824  -0.0002262   0.0042183   0.0000008   0.0000305  -0.0010738
   19  -0.0015014  -0.0008066   0.0001267   0.0007098   0.0000364  -0.0000480
   20  -0.0006543  -0.0001486   0.0000543  -0.0000857   0.0002076   0.0000176
   21   0.0001324   0.0000719   0.0000746  -0.0000940   0.0000039  -0.0001638
   22  -0.0261465  -0.0128647   0.0025481   0.0017290   0.0012175   0.0004085
   23  -0.0373784  -0.0117281   0.0030693   0.0000431  -0.0046829  -0.0004115
   24   0.0013315   0.0005708   0.0042572   0.0003568  -0.0005928   0.0056644
   25   0.0006765   0.0004979  -0.0002891   0.0001389   0.0011470   0.0000436
   26  -0.0012938   0.0010448   0.0002873  -0.0001629   0.0001720   0.0000099
   27  -0.0003984   0.0001276  -0.0025396   0.0000126  -0.0001254   0.0001989
   28  -0.0778509  -0.0546130   0.0026478  -0.0168199   0.0291459   0.0033379
   29  -0.0550757  -0.1176381   0.0009039   0.0143511   0.0001694  -0.0014281
   30   0.0027714   0.0009272  -0.0228495   0.0022363  -0.0029480   0.0037035
   31   0.1039422   0.0876101  -0.0048718  -0.0019432   0.0033418   0.0000190
   32   0.0876101   0.1684420  -0.0014188  -0.0027393  -0.0018751   0.0003304
   33  -0.0048718  -0.0014188   0.0122470  -0.0001895  -0.0002159  -0.0022140
   34  -0.0019432  -0.0027393  -0.0001895   0.6315658  -0.0472511  -0.0017012
   35   0.0033418  -0.0018751  -0.0002159  -0.0472511   0.1862373  -0.0320384
   36   0.0000190   0.0003304  -0.0022140  -0.0017012  -0.0320384   0.6408105
   37   0.0006949   0.0008533  -0.0007505  -0.1807417   0.0159005  -0.0581952
   38   0.0012518  -0.0005231   0.0004382   0.0197603  -0.0646769   0.0188667
   39   0.0002207  -0.0004851   0.0000790  -0.1227974   0.0252037  -0.2563687
   40  -0.0001080  -0.0001141  -0.0000457   0.0103270   0.0005173  -0.0169935
   41  -0.0001593  -0.0001904   0.0000246  -0.0012236   0.0036912   0.0028721
   42  -0.0000263   0.0000408   0.0000198   0.0113784   0.0002579  -0.0170900
   43   0.0003389  -0.0001173   0.0002944  -0.0367949   0.0090616  -0.0758338
   44  -0.0001415   0.0000014   0.0000716   0.0055303   0.0063870   0.0050692
   45   0.0002014  -0.0000050  -0.0002503  -0.0197719  -0.0003084   0.0426259
   46   0.0000504   0.0002043  -0.0000328  -0.0021502   0.0002858   0.0053351
   47   0.0000104  -0.0000670  -0.0000132   0.0006147   0.0046824  -0.0004221
   48  -0.0000220   0.0001835   0.0000208   0.0007283   0.0000123   0.0033045
   49  -0.0000163   0.0000273   0.0000099   0.0012153  -0.0003156  -0.0060771
   50  -0.0001756   0.0000541  -0.0000252  -0.0003646  -0.0066147   0.0050349
   51  -0.0000859   0.0001518   0.0003044  -0.0053028   0.0047598  -0.0731892
   52  -0.0000501   0.0002188   0.0000184  -0.0018544   0.0000594   0.0010723
   53   0.0000159  -0.0000047   0.0000028   0.0001200  -0.0005843  -0.0002441
   54   0.0000098  -0.0000299  -0.0000087   0.0000549  -0.0001158   0.0013193
   55   0.0004292  -0.0001593  -0.0003816  -0.0193039  -0.0024598   0.0810265
   56   0.0000058   0.0000914  -0.0000199   0.0004357   0.0095609  -0.0087018
   57  -0.0002162  -0.0003590  -0.0001843   0.0336389  -0.0041678   0.0229781
   58   0.0000776   0.0001007   0.0000151  -0.0050331   0.0011498  -0.0002372
   59  -0.0000360  -0.0001461   0.0000099   0.0011369   0.0065380   0.0003455
   60   0.0000034  -0.0000300  -0.0000024  -0.0003160   0.0003476   0.0019261
   61   0.0006117   0.0010761   0.0007231  -0.1518854   0.0059899   0.0404505
   62   0.0012459  -0.0006621  -0.0007659   0.0022625  -0.0643351   0.0104439
   63  -0.0000614   0.0002446  -0.0000388   0.1024157   0.0046907  -0.2814237
   64  -0.0000715  -0.0001295   0.0000444   0.0101808  -0.0014570   0.0121184
   65  -0.0002912  -0.0001399   0.0000541   0.0004075   0.0031182   0.0003456
   66  -0.0000609  -0.0000652   0.0000138  -0.0172820   0.0030300  -0.0174893
           37          38          39          40          41          42
    1  -0.0276769   0.0038038  -0.0031805   0.0011671  -0.0007190   0.0013791
    2   0.0046501   0.0030938   0.0000257  -0.0004527  -0.0038012  -0.0005013
    3  -0.0243796   0.0021312   0.0073626  -0.0003994  -0.0002372   0.0007419
    4   0.0001440  -0.0002701   0.0020827  -0.0000641  -0.0007019  -0.0005261
    5   0.0032850  -0.0017509   0.0000523  -0.0002350   0.0007714   0.0000106
    6  -0.0008014   0.0009928  -0.0004073  -0.0001847  -0.0001305   0.0000615
    7  -0.0000896  -0.0017793   0.0000448   0.0000030   0.0002828   0.0000458
    8  -0.0012246  -0.0003870   0.0003474   0.0000948  -0.0002035  -0.0000966
    9  -0.0009900  -0.0004211   0.0001138  -0.0000160   0.0000493   0.0000117
   10  -0.0000517   0.0003282  -0.0001148  -0.0001176  -0.0000662  -0.0000668
   11   0.0002757  -0.0000575  -0.0000096  -0.0000985  -0.0000976  -0.0001828
   12   0.0011086   0.0003018  -0.0003751   0.0000443   0.0000661  -0.0000620
   13  -0.0001857  -0.0001409   0.0002344   0.0000243  -0.0000850   0.0000232
   14  -0.0001710   0.0000798   0.0001674   0.0000406  -0.0000870   0.0000454
   15   0.0000948  -0.0000919  -0.0000031   0.0000045   0.0000068  -0.0000032
   16   0.0003692  -0.0000725   0.0000082  -0.0000874   0.0000015  -0.0000923
   17  -0.0001242   0.0001866   0.0000899   0.0000263  -0.0000424   0.0000334
   18  -0.0002936  -0.0001282   0.0001297  -0.0000179   0.0000060  -0.0000032
   19  -0.0005274   0.0000329   0.0002930   0.0000871  -0.0000110   0.0001026
   20   0.0000775  -0.0000294  -0.0000479  -0.0000156  -0.0000127  -0.0000189
   21   0.0000560   0.0000274  -0.0000479  -0.0000024   0.0000033  -0.0000050
   22  -0.0001701  -0.0000964  -0.0000198  -0.0000438   0.0000898   0.0000099
   23   0.0001575   0.0000593  -0.0002321  -0.0000064  -0.0002584   0.0000844
   24   0.0009905  -0.0002252  -0.0003604   0.0000240  -0.0001278  -0.0000631
   25  -0.0001206   0.0000472   0.0001018   0.0000104   0.0000533  -0.0000121
   26   0.0000168   0.0000286  -0.0000219   0.0000050   0.0000030  -0.0000022
   27   0.0001150   0.0000438   0.0000299  -0.0000004   0.0000102   0.0000005
   28  -0.0008696  -0.0003015   0.0020373   0.0001768   0.0008106  -0.0003618
   29  -0.0035110  -0.0008396  -0.0005964   0.0004209   0.0004651   0.0002542
   30  -0.0009004  -0.0009205  -0.0006175  -0.0000402   0.0001382   0.0000891
   31   0.0006949   0.0012518   0.0002207  -0.0001080  -0.0001593  -0.0000263
   32   0.0008533  -0.0005231  -0.0004851  -0.0001141  -0.0001904   0.0000408
   33  -0.0007505   0.0004382   0.0000790  -0.0000457   0.0000246   0.0000198
   34  -0.1807417   0.0197603  -0.1227974   0.0103270  -0.0012236   0.0113784
   35   0.0159005  -0.0646769   0.0252037   0.0005173   0.0036912   0.0002579
   36  -0.0581952   0.0188667  -0.2563687  -0.0169935   0.0028721  -0.0170900
   37   0.6584901  -0.0479708  -0.0332771  -0.1042031  -0.0008939   0.1090197
   38  -0.0479708   0.1373922  -0.0367600  -0.0006951  -0.0358079   0.0069121
   39  -0.0332771  -0.0367600   0.7259493   0.1067065   0.0071792  -0.2929119
   40  -0.1042031  -0.0006951   0.1067065   0.1094628  -0.0004767  -0.1135926
   41  -0.0008939  -0.0358079   0.0071792  -0.0004767   0.0246760  -0.0082799
   42   0.1090197   0.0069121  -0.2929119  -0.1135926  -0.0082799   0.3091797
   43  -0.3113161   0.0190509   0.0641482  -0.0101726   0.0013971  -0.0020347
   44   0.0235493  -0.0643962  -0.0028569  -0.0006637   0.0031405   0.0003849
   45  -0.0025869   0.0035998  -0.1147399   0.0286573  -0.0025212  -0.0001166
   46  -0.0246644   0.0051805  -0.0372709   0.0008316  -0.0002713  -0.0013230
   47   0.0036607   0.0038424   0.0046202  -0.0003640  -0.0026114  -0.0001182
   48  -0.0137634   0.0024301  -0.0126977   0.0005800  -0.0003119   0.0012729
   49  -0.0175921   0.0007415   0.0277939  -0.0040953   0.0008953   0.0000419
   50  -0.0027264   0.0103948  -0.0035916   0.0009635   0.0053620   0.0002895
   51   0.0820108  -0.0089203   0.0252204  -0.0009333   0.0003386   0.0011102
   52   0.0024912  -0.0001517   0.0038515  -0.0011907   0.0001464  -0.0002879
   53   0.0002294   0.0036870   0.0001949   0.0000551   0.0001544   0.0000201
   54  -0.0015582   0.0007049  -0.0045495   0.0010692  -0.0001119   0.0002772
   55  -0.0538928   0.0063688  -0.0245831  -0.0008101   0.0000681  -0.0006587
   56   0.0062341  -0.0060543   0.0028858   0.0000216  -0.0010140  -0.0000386
   57  -0.0241217   0.0027565  -0.0131556  -0.0006202  -0.0000233   0.0004604
   58  -0.0008408   0.0000412  -0.0008107   0.0000449  -0.0000437   0.0000737
   59   0.0000159  -0.0010660  -0.0000126  -0.0000421  -0.0003542  -0.0000303
   60  -0.0007421  -0.0000232   0.0003184   0.0000390  -0.0000250  -0.0000371
   61   0.0611889  -0.0055562   0.0114251  -0.0018018   0.0009861  -0.0037085
   62  -0.0026479   0.0108573   0.0035351   0.0009960   0.0059843   0.0009262
   63  -0.0346391   0.0079829  -0.0592927  -0.0033627   0.0009132  -0.0021070
   64  -0.0004367   0.0004271   0.0031161   0.0005597  -0.0000794   0.0006167
   65   0.0003612   0.0059701   0.0003094   0.0000228   0.0002328   0.0000093
   66   0.0036013   0.0002992  -0.0036805  -0.0009158   0.0001610  -0.0008257
           43          44          45          46          47          48
    1   0.0008789   0.0009745  -0.0034072   0.0000702  -0.0000550   0.0005019
    2   0.0008053   0.0067675   0.0008076   0.0000565   0.0001094  -0.0000186
    3  -0.0028549   0.0010206  -0.0022675  -0.0012005   0.0001193  -0.0004436
    4  -0.0004063   0.0011227   0.0001982  -0.0001300   0.0000878  -0.0000722
    5   0.0002471  -0.0004449  -0.0000587   0.0005278  -0.0000727   0.0004609
    6   0.0004765   0.0003422  -0.0001854   0.0000637  -0.0001251   0.0000584
    7   0.0005692  -0.0000521   0.0000992   0.0000165  -0.0000118  -0.0000439
    8   0.0001550   0.0000228  -0.0001177  -0.0002048  -0.0000095  -0.0001778
    9   0.0003569  -0.0001195  -0.0002957  -0.0000579   0.0000203  -0.0000206
   10  -0.0001263  -0.0000800  -0.0001343   0.0000752  -0.0000249   0.0000864
   11  -0.0001727   0.0002672  -0.0002889   0.0002133  -0.0000213   0.0002626
   12   0.0000086  -0.0006946   0.0001780   0.0000629   0.0000753  -0.0000365
   13   0.0001295   0.0001597   0.0003587  -0.0001625   0.0000298  -0.0002089
   14   0.0000836  -0.0000244   0.0002948  -0.0001595   0.0000392  -0.0001895
   15  -0.0000567   0.0000516   0.0000031   0.0000195  -0.0000105   0.0000224
   16  -0.0001568   0.0001067  -0.0005139   0.0002504  -0.0000543   0.0003188
   17   0.0001045   0.0000468   0.0001576  -0.0001001  -0.0000181  -0.0001296
   18   0.0000617   0.0002344  -0.0000397  -0.0000521  -0.0000227  -0.0000133
   19   0.0001663  -0.0000540   0.0004096  -0.0002898   0.0000513  -0.0003395
   20  -0.0000335   0.0000376  -0.0000657   0.0000468  -0.0000089   0.0000568
   21  -0.0000261  -0.0000064  -0.0000386   0.0000308  -0.0000082   0.0000392
   22  -0.0000365  -0.0000184   0.0001867  -0.0000468   0.0000314  -0.0000830
   23   0.0000375   0.0003167  -0.0001514   0.0000701   0.0000069   0.0000821
   24   0.0000666   0.0001993   0.0001738   0.0000870  -0.0000090   0.0000269
   25  -0.0000314  -0.0001173   0.0000472  -0.0000399   0.0000031  -0.0000416
   26   0.0000128  -0.0000286   0.0000199  -0.0000019   0.0000024  -0.0000048
   27  -0.0000223   0.0000200   0.0000365  -0.0000024  -0.0000036  -0.0000117
   28  -0.0005855  -0.0010677   0.0000110  -0.0002912  -0.0000299  -0.0002025
   29  -0.0001268  -0.0001317   0.0001827  -0.0005315   0.0000774  -0.0004965
   30   0.0002620  -0.0003152  -0.0001139   0.0000468   0.0000859  -0.0000212
   31   0.0003389  -0.0001415   0.0002014   0.0000504   0.0000104  -0.0000220
   32  -0.0001173   0.0000014  -0.0000050   0.0002043  -0.0000670   0.0001835
   33   0.0002944   0.0000716  -0.0002503  -0.0000328  -0.0000132   0.0000208
   34  -0.0367949   0.0055303  -0.0197719  -0.0021502   0.0006147   0.0007283
   35   0.0090616   0.0063870  -0.0003084   0.0002858   0.0046824   0.0000123
   36  -0.0758338   0.0050692   0.0426259   0.0053351  -0.0004221   0.0033045
   37  -0.3113161   0.0235493  -0.0025869  -0.0246644   0.0036607  -0.0137634
   38   0.0190509  -0.0643962   0.0035998   0.0051805   0.0038424   0.0024301
   39   0.0641482  -0.0028569  -0.1147399  -0.0372709   0.0046202  -0.0126977
   40  -0.0101726  -0.0006637   0.0286573   0.0008316  -0.0003640   0.0005800
   41   0.0013971   0.0031405  -0.0025212  -0.0002713  -0.0026114  -0.0003119
   42  -0.0020347   0.0003849  -0.0001166  -0.0013230  -0.0001182   0.0012729
   43   0.5867427  -0.0397454  -0.0553749  -0.0743739   0.0076256  -0.0518096
   44  -0.0397454   0.1259348  -0.0222184   0.0079613  -0.0240392   0.0110573
   45  -0.0553749  -0.0222184   0.5415037  -0.0557040   0.0113842  -0.1199917
   46  -0.0743739   0.0079613  -0.0557040   0.0999288  -0.0133171   0.0856549
   47   0.0076256  -0.0240392   0.0113842  -0.0133171   0.0133219  -0.0182667
   48  -0.0518096   0.0110573  -0.1199917   0.0856549  -0.0182667   0.1706440
   49  -0.1333754  -0.0006963   0.1113010  -0.0011011   0.0020746  -0.0255842
   50   0.0034685  -0.0655857   0.0028269   0.0004104   0.0032323   0.0048492
   51   0.0470240   0.0088290  -0.2652923  -0.0005101   0.0024707  -0.0345304
   52  -0.0335471   0.0033072   0.0016756   0.0020744  -0.0003341   0.0005426
   53   0.0016469   0.0033013   0.0002111  -0.0007043  -0.0010503   0.0001234
   54   0.0267503  -0.0021450  -0.0021488   0.0060578  -0.0003552  -0.0037778
   55   0.0613421  -0.0023996  -0.0388587  -0.0003705  -0.0000411   0.0067109
   56  -0.0058499   0.0101797   0.0078836   0.0003018   0.0036026  -0.0003051
   57   0.0152172   0.0027118  -0.0537808   0.0010992   0.0002536  -0.0015161
   58  -0.0014443   0.0007648  -0.0021579   0.0000146   0.0001097  -0.0013992
   59   0.0008433   0.0052013   0.0006493   0.0000135   0.0001790   0.0002115
   60  -0.0031012   0.0007448  -0.0015281   0.0000133   0.0000760  -0.0009950
   61  -0.0470189   0.0015984   0.0345097   0.0001794   0.0000015  -0.0014821
   62   0.0014982  -0.0064033  -0.0021217   0.0000802  -0.0005787   0.0002048
   63   0.0354727  -0.0022415  -0.0238512  -0.0021710   0.0002784  -0.0013493
   64  -0.0007819  -0.0000389   0.0008501   0.0001294  -0.0000686  -0.0000717
   65   0.0000088  -0.0005516  -0.0001596  -0.0000618  -0.0006186  -0.0000342
   66   0.0009753  -0.0001428   0.0001225  -0.0001466  -0.0000292   0.0000160
           49          50          51          52          53          54
    1  -0.0009070  -0.0000545   0.0003189   0.0014415  -0.0001799  -0.0002136
    2  -0.0000313  -0.0009894   0.0000605  -0.0001319  -0.0005109  -0.0000370
    3  -0.0002703  -0.0000823  -0.0018912  -0.0000022  -0.0000504   0.0002151
    4   0.0002593  -0.0003113  -0.0000916  -0.0003928  -0.0000102   0.0000422
    5  -0.0000725   0.0003096   0.0001437   0.0005022  -0.0000626  -0.0000585
    6  -0.0000223  -0.0002208   0.0004332   0.0000582   0.0000355  -0.0000118
    7  -0.0000119   0.0002419   0.0000961  -0.0000910  -0.0000018   0.0000139
    8  -0.0000564  -0.0000011  -0.0000005  -0.0001808   0.0000333   0.0000190
    9   0.0000250  -0.0000215   0.0003613  -0.0000009  -0.0000030  -0.0000077
   10  -0.0000827   0.0001033   0.0000748   0.0001291  -0.0000221  -0.0000170
   11  -0.0003742  -0.0000487   0.0000847   0.0002672  -0.0000326  -0.0000389
   12   0.0000515   0.0004139   0.0000607  -0.0000346  -0.0000351   0.0000174
   13   0.0002532  -0.0000993  -0.0001157  -0.0003396   0.0000215   0.0000468
   14   0.0002468  -0.0000185  -0.0000997  -0.0002841   0.0000252   0.0000400
   15  -0.0000238  -0.0000381  -0.0000464   0.0000254   0.0000028  -0.0000064
   16  -0.0004185   0.0000078   0.0001579   0.0004688  -0.0000408  -0.0000696
   17   0.0001431  -0.0000078  -0.0000339  -0.0001691   0.0000080   0.0000212
   18   0.0000225  -0.0002013  -0.0000061  -0.0000316   0.0000115  -0.0000193
   19   0.0004140  -0.0000273  -0.0001512  -0.0004502   0.0000423   0.0000625
   20  -0.0000736  -0.0000241   0.0000211   0.0000743  -0.0000061  -0.0000100
   21  -0.0000438  -0.0000002   0.0000120   0.0000511  -0.0000035  -0.0000059
   22   0.0001663  -0.0000714  -0.0000687  -0.0001333   0.0000228   0.0000213
   23  -0.0000589  -0.0000960   0.0000445   0.0002331  -0.0000277  -0.0000328
   24  -0.0000187  -0.0000024   0.0000660  -0.0000041   0.0000151  -0.0000030
   25   0.0000329   0.0000502  -0.0000238  -0.0000762   0.0000088   0.0000107
   26   0.0000017   0.0000094  -0.0000051  -0.0000177   0.0000011   0.0000033
   27  -0.0000090   0.0000032  -0.0000529   0.0000116  -0.0000035  -0.0000017
   28   0.0003377   0.0002990   0.0000030  -0.0005388   0.0000862   0.0000731
   29   0.0001620   0.0002068  -0.0001238  -0.0005729   0.0000228   0.0000716
   30   0.0000938   0.0001094   0.0003781  -0.0000066  -0.0000259   0.0000057
   31  -0.0000163  -0.0001756  -0.0000859  -0.0000501   0.0000159   0.0000098
   32   0.0000273   0.0000541   0.0001518   0.0002188  -0.0000047  -0.0000299
   33   0.0000099  -0.0000252   0.0003044   0.0000184   0.0000028  -0.0000087
   34   0.0012153  -0.0003646  -0.0053028  -0.0018544   0.0001200   0.0000549
   35  -0.0003156  -0.0066147   0.0047598   0.0000594  -0.0005843  -0.0001158
   36  -0.0060771   0.0050349  -0.0731892   0.0010723  -0.0002441   0.0013193
   37  -0.0175921  -0.0027264   0.0820108   0.0024912   0.0002294  -0.0015582
   38   0.0007415   0.0103948  -0.0089203  -0.0001517   0.0036870   0.0007049
   39   0.0277939  -0.0035916   0.0252204   0.0038515   0.0001949  -0.0045495
   40  -0.0040953   0.0009635  -0.0009333  -0.0011907   0.0000551   0.0010692
   41   0.0008953   0.0053620   0.0003386   0.0001464   0.0001544  -0.0001119
   42   0.0000419   0.0002895   0.0011102  -0.0002879   0.0000201   0.0002772
   43  -0.1333754   0.0034685   0.0470240  -0.0335471   0.0016469   0.0267503
   44  -0.0006963  -0.0655857   0.0088290   0.0033072   0.0033013  -0.0021450
   45   0.1113010   0.0028269  -0.2652923   0.0016756   0.0002111  -0.0021488
   46  -0.0011011   0.0004104  -0.0005101   0.0020744  -0.0007043   0.0060578
   47   0.0020746   0.0032323   0.0024707  -0.0003341  -0.0010503  -0.0003552
   48  -0.0255842   0.0048492  -0.0345304   0.0005426   0.0001234  -0.0037778
   49   0.5091690  -0.0371680   0.0105326  -0.1555072   0.0113051   0.0116862
   50  -0.0371680   0.1262310  -0.0339070   0.0110510  -0.0236809   0.0000444
   51   0.0105326  -0.0339070   0.6204828   0.0154419  -0.0003046  -0.0406611
   52  -0.1555072   0.0110510   0.0154419   0.2270930  -0.0184146  -0.0204909
   53   0.0113051  -0.0236809  -0.0003046  -0.0184146   0.0127413  -0.0002782
   54   0.0116862   0.0000444  -0.0406611  -0.0204909  -0.0002782   0.0453284
   55  -0.1666873   0.0134444  -0.0569899  -0.0426423   0.0058292  -0.0220150
   56   0.0180766  -0.0664332   0.0182077   0.0041840   0.0039224   0.0019484
   57  -0.1236014   0.0244038  -0.2583430   0.0024262  -0.0003104   0.0057651
   58   0.0087765   0.0006622  -0.0181451   0.0008031  -0.0002677  -0.0010854
   59  -0.0013880   0.0029449   0.0032094  -0.0003583  -0.0025549  -0.0001658
   60   0.0125567   0.0003037  -0.0191864   0.0006944  -0.0003173   0.0010616
   61  -0.0371479   0.0093637  -0.0747514   0.0036482   0.0000879   0.0002391
   62   0.0056246   0.0078834   0.0048105   0.0004532   0.0045619   0.0004610
   63  -0.0197522  -0.0004412   0.0433194  -0.0053033   0.0009875  -0.0029208
   64  -0.0036834   0.0009316   0.0015096  -0.0013355   0.0001706  -0.0006880
   65   0.0009364   0.0068720   0.0002614   0.0001184   0.0000563   0.0000651
   66   0.0012900   0.0002549   0.0014535   0.0002930  -0.0000287   0.0001328
           55          56          57          58          59          60
    1   0.0019967   0.0003749   0.0020532  -0.0001079   0.0000249  -0.0000990
    2   0.0002424   0.0063949   0.0006446  -0.0000781   0.0001081   0.0000122
    3   0.0026208   0.0006059  -0.0042239   0.0011438  -0.0000994   0.0000608
    4  -0.0004495   0.0010631   0.0003411  -0.0001714   0.0000849   0.0000093
    5   0.0004729  -0.0004485  -0.0007758   0.0003310   0.0001298  -0.0000416
    6  -0.0003336  -0.0002194  -0.0001217   0.0000393   0.0000626  -0.0000125
    7   0.0002563   0.0000293  -0.0002156   0.0000567  -0.0000026   0.0000060
    8  -0.0000065   0.0000364   0.0003346  -0.0001351  -0.0001351   0.0000088
    9  -0.0004277   0.0001104  -0.0001836   0.0000102  -0.0000165  -0.0000040
   10  -0.0000768  -0.0000153   0.0000067   0.0000039  -0.0000127   0.0000017
   11   0.0000854   0.0002363  -0.0000343   0.0000427   0.0000091   0.0000035
   12  -0.0000315  -0.0000768   0.0002336  -0.0000678   0.0000445  -0.0000119
   13  -0.0000330   0.0001883   0.0000110  -0.0000515  -0.0000053   0.0000063
   14  -0.0000657   0.0000372   0.0000159  -0.0000489  -0.0000061   0.0000027
   15   0.0000494   0.0000032   0.0000215  -0.0000011  -0.0000095   0.0000018
   16   0.0000950   0.0000129   0.0000194   0.0000552  -0.0000068  -0.0000153
   17  -0.0000327   0.0000371   0.0000178  -0.0000302  -0.0000273   0.0000015
   18  -0.0000247   0.0001483  -0.0000715   0.0000167  -0.0000133   0.0000068
   19  -0.0000951  -0.0000179   0.0001034  -0.0000891   0.0000061   0.0000074
   20   0.0000134   0.0000245  -0.0000146   0.0000129  -0.0000051  -0.0000013
   21   0.0000156   0.0000124   0.0000034   0.0000096  -0.0000001  -0.0000018
   22  -0.0000576  -0.0000302   0.0000049  -0.0000174   0.0000236   0.0000059
   23   0.0001088   0.0003082   0.0000025   0.0000523  -0.0000174  -0.0000164
   24  -0.0000486  -0.0002268   0.0001714  -0.0000787  -0.0000112  -0.0000151
   25  -0.0000474  -0.0001128   0.0000213  -0.0000231   0.0000050   0.0000046
   26   0.0000095  -0.0000203  -0.0000184   0.0000032   0.0000037   0.0000026
   27   0.0000478  -0.0000061   0.0000088   0.0000056   0.0000089   0.0000037
   28  -0.0008650  -0.0010292   0.0002778  -0.0002430  -0.0000185   0.0000189
   29  -0.0004906  -0.0003413   0.0005989  -0.0002702   0.0001948   0.0000704
   30  -0.0003399   0.0002615   0.0000135   0.0000126  -0.0000721  -0.0000155
   31   0.0004292   0.0000058  -0.0002162   0.0000776  -0.0000360   0.0000034
   32  -0.0001593   0.0000914  -0.0003590   0.0001007  -0.0001461  -0.0000300
   33  -0.0003816  -0.0000199  -0.0001843   0.0000151   0.0000099  -0.0000024
   34  -0.0193039   0.0004357   0.0336389  -0.0050331   0.0011369  -0.0003160
   35  -0.0024598   0.0095609  -0.0041678   0.0011498   0.0065380   0.0003476
   36   0.0810265  -0.0087018   0.0229781  -0.0002372   0.0003455   0.0019261
   37  -0.0538928   0.0062341  -0.0241217  -0.0008408   0.0000159  -0.0007421
   38   0.0063688  -0.0060543   0.0027565   0.0000412  -0.0010660  -0.0000232
   39  -0.0245831   0.0028858  -0.0131556  -0.0008107  -0.0000126   0.0003184
   40  -0.0008101   0.0000216  -0.0006202   0.0000449  -0.0000421   0.0000390
   41   0.0000681  -0.0010140  -0.0000233  -0.0000437  -0.0003542  -0.0000250
   42  -0.0006587  -0.0000386   0.0004604   0.0000737  -0.0000303  -0.0000371
   43   0.0613421  -0.0058499   0.0152172  -0.0014443   0.0008433  -0.0031012
   44  -0.0023996   0.0101797   0.0027118   0.0007648   0.0052013   0.0007448
   45  -0.0388587   0.0078836  -0.0537808  -0.0021579   0.0006493  -0.0015281
   46  -0.0003705   0.0003018   0.0010992   0.0000146   0.0000135   0.0000133
   47  -0.0000411   0.0036026   0.0002536   0.0001097   0.0001790   0.0000760
   48   0.0067109  -0.0003051  -0.0015161  -0.0013992   0.0002115  -0.0009950
   49  -0.1666873   0.0180766  -0.1236014   0.0087765  -0.0013880   0.0125567
   50   0.0134444  -0.0664332   0.0244038   0.0006622   0.0029449   0.0003037
   51  -0.0569899   0.0182077  -0.2583430  -0.0181451   0.0032094  -0.0191864
   52  -0.0426423   0.0041840   0.0024262   0.0008031  -0.0003583   0.0006944
   53   0.0058292   0.0039224  -0.0003104  -0.0002677  -0.0025549  -0.0003173
   54  -0.0220150   0.0019484   0.0057651  -0.0010854  -0.0001658   0.0010616
   55   0.6785063  -0.0490524  -0.0453631  -0.1078167  -0.0006499   0.1093367
   56  -0.0490524   0.1374206  -0.0340646  -0.0006954  -0.0355993   0.0066540
   57  -0.0453631  -0.0340646   0.7133553   0.1121137   0.0064440  -0.2894598
   58  -0.1078167  -0.0006954   0.1121137   0.1133434  -0.0004112  -0.1175875
   59  -0.0006499  -0.0355993   0.0064440  -0.0004112   0.0249066  -0.0076163
   60   0.1093367   0.0066540  -0.2894598  -0.1175875  -0.0076163   0.3049043
   61  -0.3362807   0.0224632   0.0533171  -0.0081948   0.0012900  -0.0010205
   62   0.0274826  -0.0650468  -0.0007510  -0.0007896   0.0038662   0.0001861
   63  -0.0137949   0.0055114  -0.1280607   0.0284339  -0.0026341   0.0023205
   64  -0.0131961   0.0034105  -0.0265127   0.0008569  -0.0005125   0.0001780
   65   0.0012322   0.0031046   0.0023359  -0.0005001  -0.0041700  -0.0003427
   66   0.0040439  -0.0005737   0.0060855  -0.0003036  -0.0003045   0.0006657
           61          62          63          64          65          66
    1  -0.0211030   0.0017690   0.0084016   0.0009918  -0.0002804  -0.0014767
    2   0.0003657   0.0037847  -0.0007208  -0.0004836  -0.0034730  -0.0001599
    3   0.0296690  -0.0030689   0.0022543   0.0001738  -0.0003714   0.0009204
    4  -0.0003115  -0.0000575  -0.0022058   0.0000732  -0.0006207   0.0004201
    5   0.0032350  -0.0015588  -0.0007110  -0.0002964   0.0005883   0.0002013
    6   0.0009299  -0.0011400  -0.0003310   0.0000617   0.0002606   0.0000077
    7   0.0003199  -0.0013834  -0.0003689  -0.0000719   0.0001265   0.0000667
    8  -0.0011453  -0.0001341  -0.0002509   0.0000947  -0.0002295   0.0000325
    9   0.0008553   0.0005733   0.0000130   0.0000824  -0.0000039  -0.0000270
   10  -0.0002651   0.0002191   0.0001247  -0.0000755  -0.0000772   0.0000326
   11   0.0002754  -0.0000704   0.0000883  -0.0000835  -0.0000991   0.0001850
   12  -0.0011276  -0.0000737  -0.0002319  -0.0000197  -0.0000730  -0.0000704
   13  -0.0002630  -0.0000728  -0.0002612   0.0000217  -0.0000805  -0.0000294
   14  -0.0002057   0.0000846  -0.0001727   0.0000321  -0.0000806  -0.0000569
   15  -0.0000579   0.0000938   0.0000557  -0.0000076   0.0000042  -0.0000010
   16   0.0004047  -0.0000052   0.0000096  -0.0000638  -0.0000103   0.0000949
   17  -0.0001371   0.0002304  -0.0000934   0.0000324  -0.0000334  -0.0000551
   18   0.0002009  -0.0000346   0.0000343   0.0000285   0.0000103  -0.0000312
   19  -0.0005537   0.0000798  -0.0003034   0.0000750   0.0000039  -0.0000999
   20   0.0000818  -0.0000342   0.0000518  -0.0000135  -0.0000131   0.0000158
   21   0.0000659  -0.0000226   0.0000179  -0.0000145  -0.0000057   0.0000179
   22  -0.0004009  -0.0001527  -0.0000141  -0.0000613   0.0001065   0.0000274
   23   0.0002709   0.0000195   0.0002119  -0.0000260  -0.0002233  -0.0001262
   24  -0.0009179   0.0002903  -0.0001543  -0.0000128   0.0000922  -0.0000523
   25  -0.0001546   0.0000381  -0.0000684   0.0000125   0.0000492   0.0000225
   26   0.0000229   0.0000262   0.0000200   0.0000037   0.0000028   0.0000017
   27  -0.0000803  -0.0000732   0.0000715  -0.0000013  -0.0000255  -0.0000096
   28  -0.0008431   0.0002581  -0.0020472   0.0003077   0.0006600   0.0004590
   29  -0.0033405  -0.0012027   0.0008552   0.0003675   0.0005646  -0.0001431
   30   0.0007957   0.0011157  -0.0002420   0.0000392  -0.0002538  -0.0000552
   31   0.0006117   0.0012459  -0.0000614  -0.0000715  -0.0002912  -0.0000609
   32   0.0010761  -0.0006621   0.0002446  -0.0001295  -0.0001399  -0.0000652
   33   0.0007231  -0.0007659  -0.0000388   0.0000444   0.0000541   0.0000138
   34  -0.1518854   0.0022625   0.1024157   0.0101808   0.0004075  -0.0172820
   35   0.0059899  -0.0643351   0.0046907  -0.0014570   0.0031182   0.0030300
   36   0.0404505   0.0104439  -0.2814237   0.0121184   0.0003456  -0.0174893
   37   0.0611889  -0.0026479  -0.0346391  -0.0004367   0.0003612   0.0036013
   38  -0.0055562   0.0108573   0.0079829   0.0004271   0.0059701   0.0002992
   39   0.0114251   0.0035351  -0.0592927   0.0031161   0.0003094  -0.0036805
   40  -0.0018018   0.0009960  -0.0033627   0.0005597   0.0000228  -0.0009158
   41   0.0009861   0.0059843   0.0009132  -0.0000794   0.0002328   0.0001610
   42  -0.0037085   0.0009262  -0.0021070   0.0006167   0.0000093  -0.0008257
   43  -0.0470189   0.0014982   0.0354727  -0.0007819   0.0000088   0.0009753
   44   0.0015984  -0.0064033  -0.0022415  -0.0000389  -0.0005516  -0.0001428
   45   0.0345097  -0.0021217  -0.0238512   0.0008501  -0.0001596   0.0001225
   46   0.0001794   0.0000802  -0.0021710   0.0001294  -0.0000618  -0.0001466
   47   0.0000015  -0.0005787   0.0002784  -0.0000686  -0.0006186  -0.0000292
   48  -0.0014821   0.0002048  -0.0013493  -0.0000717  -0.0000342   0.0000160
   49  -0.0371479   0.0056246  -0.0197522  -0.0036834   0.0009364   0.0012900
   50   0.0093637   0.0078834  -0.0004412   0.0009316   0.0068720   0.0002549
   51  -0.0747514   0.0048105   0.0433194   0.0015096   0.0002614   0.0014535
   52   0.0036482   0.0004532  -0.0053033  -0.0013355   0.0001184   0.0002930
   53   0.0000879   0.0045619   0.0009875   0.0001706   0.0000563  -0.0000287
   54   0.0002391   0.0004610  -0.0029208  -0.0006880   0.0000651   0.0001328
   55  -0.3362807   0.0274826  -0.0137949  -0.0131961   0.0012322   0.0040439
   56   0.0224632  -0.0650468   0.0055114   0.0034105   0.0031046  -0.0005737
   57   0.0533171  -0.0007510  -0.1280607  -0.0265127   0.0023359   0.0060855
   58  -0.0081948  -0.0007896   0.0284339   0.0008569  -0.0005001  -0.0003036
   59   0.0012900   0.0038662  -0.0026341  -0.0005125  -0.0041700  -0.0003045
   60  -0.0010205   0.0001861   0.0023205   0.0001780  -0.0003427   0.0006657
   61   0.6867275  -0.0561954   0.0392850  -0.1468526   0.0194705  -0.1293141
   62  -0.0561954   0.1429331  -0.0407952   0.0193004  -0.0402068   0.0262088
   63   0.0392850  -0.0407952   0.6991520  -0.1297930   0.0262267  -0.2472282
   64  -0.1468526   0.0193004  -0.1297930   0.1534216  -0.0215817   0.1383024
   65   0.0194705  -0.0402068   0.0262267  -0.0215817   0.0293290  -0.0287052
   66  -0.1293141   0.0262088  -0.2472282   0.1383024  -0.0287052   0.2600347
 **********************************************************************
 **                                                                  **
 **                       VIBRATIONAL ANALYSIS                       **
 **                       --------------------                       **
 **                                                                  **
 **        VIBRATIONAL FREQUENCIES (CM**-1) AND NORMAL MODES         **
 **     FORCE CONSTANTS (mDYN/ANGSTROM) AND REDUCED MASSES (AMU)     **
 **                  INFRARED INTENSITIES (KM/MOL)                   **
 **                                                                  **
 **********************************************************************


 Mode:                 1                      2                      3
 Frequency:        12.14                  32.33                  36.61
 Force Cnst:      0.0010                 0.0143                 0.0174
 Red. Mass:      12.0410                23.1483                22.0566
 IR Active:          YES                    YES                    YES
 IR Intens:        0.133                  0.045                  0.032
 Raman Active:       YES                    YES                    YES
               X      Y      Z        X      Y      Z        X      Y      Z
 C          0.000 -0.034  0.017    0.002  0.008 -0.226    0.001 -0.205 -0.009
 C         -0.020 -0.021 -0.058    0.006  0.006 -0.188   -0.089 -0.134  0.001
 Cl        -0.048 -0.025 -0.141   -0.013  0.014 -0.357   -0.222 -0.192 -0.001
 C         -0.018 -0.005 -0.053    0.025 -0.002 -0.003   -0.080 -0.014  0.006
 Cl        -0.044  0.012 -0.151    0.034 -0.006  0.092   -0.201  0.075  0.023
 C          0.006 -0.003  0.038    0.039 -0.008  0.127    0.026  0.031 -0.002
 Cl         0.011  0.017  0.058    0.075 -0.022  0.471    0.048  0.184  0.001
 C          0.027 -0.016  0.115    0.028 -0.002  0.010    0.118 -0.037 -0.013
 H          0.045 -0.014  0.179    0.035 -0.006  0.085    0.201 -0.000 -0.019
 C          0.024 -0.031  0.103    0.009  0.006 -0.168    0.103 -0.154 -0.014
 Cl         0.048 -0.046  0.176   -0.001  0.010 -0.293    0.222 -0.235 -0.026
 C         -0.002 -0.053  0.008    0.006  0.004 -0.177   -0.004 -0.255 -0.013
 C          0.022  0.140  0.017   -0.091  0.007 -0.106    0.002 -0.225 -0.013
 H          0.044  0.310  0.030   -0.181  0.015 -0.147   -0.003 -0.301 -0.016
 C          0.020  0.121  0.008   -0.082  0.003  0.023    0.019 -0.037 -0.004
 Cl         0.050  0.375  0.020   -0.223  0.017  0.116    0.030  0.041 -0.001
 C         -0.007 -0.094 -0.009    0.029 -0.006  0.075    0.032  0.124  0.006
 Cl        -0.012 -0.128 -0.022    0.047 -0.013  0.236    0.066  0.495  0.026
 C         -0.032 -0.285 -0.017    0.128 -0.010  0.003    0.020  0.026  0.001
 H         -0.052 -0.449 -0.030    0.217 -0.017  0.045    0.027  0.132  0.007
 C         -0.029 -0.266 -0.009    0.115 -0.004 -0.124    0.003 -0.162 -0.008
 H         -0.048 -0.416 -0.016    0.196 -0.004 -0.180   -0.002 -0.190 -0.008
 TransDip  -0.000 -0.011  0.003    0.004 -0.000 -0.005    0.003 -0.005 -0.001

 Mode:                 4                      5                      6
 Frequency:        72.45                 107.52                 120.76
 Force Cnst:      0.0968                 0.1069                 0.0595
 Red. Mass:      31.2968                15.6913                 6.9305
 IR Active:          YES                    YES                    YES
 IR Intens:        0.030                  0.148                  0.408
 Raman Active:       YES                    YES                    YES
               X      Y      Z        X      Y      Z        X      Y      Z
 C         -0.001  0.001 -0.098   -0.003  0.015 -0.261   -0.003 -0.064 -0.018
 C         -0.001  0.002 -0.107    0.021  0.005 -0.114   -0.015 -0.057 -0.003
 Cl        -0.035  0.016 -0.408    0.088 -0.007  0.316   -0.051 -0.077  0.022
 C          0.018 -0.006  0.080    0.027  0.003 -0.090   -0.017 -0.029 -0.006
 Cl         0.076 -0.032  0.665    0.042 -0.004 -0.021   -0.056 -0.003 -0.002
 C          0.001  0.003 -0.095    0.033  0.005 -0.073    0.003 -0.020 -0.012
 Cl        -0.027  0.016 -0.370    0.049  0.000  0.066    0.011  0.016  0.011
 C          0.001  0.003 -0.099    0.033  0.007 -0.041    0.017 -0.031 -0.022
 H         -0.003  0.006 -0.150    0.041 -0.000  0.080    0.033 -0.024 -0.018
 C          0.012 -0.003  0.011    0.026  0.010 -0.103    0.011 -0.058 -0.022
 Cl         0.044 -0.018  0.312    0.085 -0.022  0.278    0.057 -0.090  0.006
 C         -0.002  0.000 -0.101   -0.018  0.005 -0.301    0.005  0.006 -0.014
 C         -0.033  0.003 -0.079   -0.100  0.018 -0.254   -0.008 -0.099 -0.020
 H         -0.063  0.008 -0.093   -0.174  0.037 -0.287   -0.024 -0.245 -0.030
 C         -0.031  0.008 -0.035   -0.105  0.006 -0.145    0.005  0.028 -0.007
 Cl        -0.084  0.044  0.002   -0.292  0.016 -0.033    0.007  0.142  0.005
 C          0.005 -0.006 -0.018   -0.008 -0.010 -0.100    0.020  0.129  0.002
 Cl         0.010 -0.025  0.039    0.014  0.023  0.069   -0.007 -0.185 -0.008
 C          0.038 -0.007 -0.042    0.071 -0.041 -0.163    0.046  0.369  0.015
 H          0.067 -0.014 -0.029    0.143 -0.063 -0.129    0.063  0.532  0.027
 C          0.033  0.001 -0.084    0.055 -0.034 -0.268    0.042  0.334  0.009
 H          0.060  0.005 -0.103    0.117 -0.055 -0.313    0.062  0.520  0.020
 TransDip   0.001  0.000 -0.005    0.004 -0.001 -0.012    0.004  0.020 -0.000

 Mode:                 7                      8                      9
 Frequency:       155.32                 168.27                 192.26
 Force Cnst:      0.2178                 0.1779                 0.1939
 Red. Mass:      15.3238                10.6629                 8.9034
 IR Active:          YES                    YES                    YES
 IR Intens:        0.097                  0.110                  0.018
 Raman Active:       YES                    YES                    YES
               X      Y      Z        X      Y      Z        X      Y      Z
 C          0.008 -0.004 -0.121    0.032 -0.014 -0.024   -0.015  0.002 -0.017
 C         -0.052  0.009 -0.146   -0.000 -0.010  0.075   -0.010 -0.005 -0.020
 Cl        -0.152 -0.053  0.052   -0.110 -0.056  0.026   -0.078 -0.033  0.010
 C         -0.069  0.012 -0.185   -0.000 -0.009  0.159   -0.008  0.016 -0.011
 Cl        -0.105  0.037  0.052   -0.067  0.030 -0.023   -0.062  0.054  0.014
 C         -0.097  0.001 -0.265    0.000 -0.025  0.273   -0.013  0.009  0.005
 Cl        -0.057 -0.005  0.160   -0.041  0.011 -0.139   -0.037 -0.140 -0.005
 C         -0.095 -0.018 -0.394    0.027 -0.051  0.420   -0.018  0.022  0.022
 H         -0.081 -0.009 -0.428    0.048 -0.051  0.515   -0.012  0.024  0.034
 C         -0.072 -0.012 -0.231    0.006 -0.031  0.185   -0.017 -0.006  0.008
 Cl        -0.236  0.107  0.161   -0.178  0.089 -0.062    0.136 -0.112 -0.017
 C          0.074 -0.009 -0.001    0.057 -0.004 -0.154    0.007  0.137 -0.008
 C          0.104 -0.004  0.005    0.057 -0.002 -0.149    0.037  0.466  0.018
 H          0.120 -0.001  0.013    0.042 -0.004 -0.156    0.051  0.612  0.028
 C          0.122 -0.009  0.005    0.061 -0.000 -0.098    0.026  0.348  0.008
 Cl         0.241 -0.023 -0.062   -0.011  0.005 -0.056    0.028 -0.144 -0.058
 C          0.150 -0.020  0.017    0.132 -0.003 -0.062    0.020  0.213  0.005
 Cl         0.176 -0.018  0.087    0.169 -0.026  0.110    0.005 -0.047  0.062
 C          0.147 -0.033  0.021    0.154  0.002 -0.083    0.014  0.064 -0.010
 H          0.137 -0.042  0.015    0.174  0.008 -0.074    0.002 -0.071 -0.018
 C          0.137 -0.031  0.016    0.130 -0.002 -0.132   -0.002 -0.062 -0.019
 H          0.166 -0.046 -0.006    0.183 -0.003 -0.169   -0.022 -0.313 -0.038
 TransDip   0.005 -0.003 -0.008    0.010 -0.003  0.002   -0.003  0.003  0.000

 Mode:                10                     11                     12
 Frequency:       201.27                 203.77                 223.31
 Force Cnst:      0.4318                 0.6473                 0.9685
 Red. Mass:      18.0922                26.4581                32.9632
 IR Active:          YES                    YES                    YES
 IR Intens:        0.027                  0.096                  0.042
 Raman Active:       YES                    YES                    YES
               X      Y      Z        X      Y      Z        X      Y      Z
 C          0.039 -0.098  0.014   -0.064 -0.075 -0.023    0.021  0.068  0.008
 C          0.032 -0.117 -0.009   -0.029 -0.091 -0.020   -0.025  0.131  0.023
 Cl         0.035 -0.144 -0.018    0.244  0.007 -0.021   -0.607 -0.096  0.058
 C          0.007 -0.115 -0.020   -0.056 -0.131 -0.002    0.011  0.120  0.015
 Cl        -0.012 -0.120 -0.001    0.047 -0.234 -0.012    0.636 -0.312 -0.082
 C          0.033 -0.091 -0.032   -0.023 -0.089  0.020   -0.044  0.087  0.002
 Cl         0.104  0.330  0.014    0.041  0.459  0.007   -0.044  0.105  0.013
 C          0.042 -0.126 -0.044   -0.005 -0.112  0.041    0.006  0.082 -0.019
 H          0.043 -0.126 -0.060   -0.013 -0.120  0.065    0.014  0.088 -0.033
 C          0.018 -0.107 -0.009   -0.037 -0.088  0.010    0.018  0.083 -0.006
 Cl        -0.206  0.026  0.024   -0.084 -0.089  0.001    0.093  0.062 -0.000
 C          0.053  0.039  0.030   -0.079  0.001 -0.019   -0.002  0.028  0.005
 C          0.092  0.311  0.029   -0.101  0.132  0.021   -0.014  0.030  0.010
 H          0.103  0.401  0.036   -0.108  0.161  0.019   -0.016  0.048  0.009
 C          0.099  0.253  0.065   -0.124  0.132 -0.042   -0.019  0.021  0.001
 Cl        -0.189 -0.102  0.232    0.218 -0.040 -0.323    0.004 -0.003 -0.023
 C          0.095  0.170  0.045   -0.155  0.103 -0.034   -0.031  0.019 -0.002
 Cl         0.055 -0.028 -0.304   -0.152 -0.035  0.399   -0.039 -0.000  0.026
 C          0.048  0.064  0.057   -0.101  0.053 -0.066   -0.023  0.015 -0.007
 H          0.041 -0.016  0.052   -0.100  0.027 -0.066   -0.020  0.007 -0.006
 C          0.042 -0.072  0.026   -0.111 -0.028 -0.033   -0.020  0.016 -0.001
 H          0.033 -0.274  0.006   -0.153 -0.117 -0.017   -0.031  0.017  0.007
 TransDip   0.004 -0.002 -0.002    0.010  0.000  0.002    0.004 -0.005 -0.000

 Mode:                13                     14                     15
 Frequency:       239.96                 281.20                 327.26
 Force Cnst:      0.7632                 0.3642                 1.1755
 Red. Mass:      22.4963                 7.8177                18.6294
 IR Active:          YES                    YES                    YES
 IR Intens:        0.062                  0.492                  0.518
 Raman Active:       YES                    YES                    YES
               X      Y      Z        X      Y      Z        X      Y      Z
 C          0.098 -0.043  0.024    0.019 -0.009  0.186    0.036 -0.041 -0.054
 C          0.169 -0.123  0.007    0.043 -0.021  0.396    0.144 -0.062 -0.013
 Cl        -0.114 -0.304 -0.011   -0.003  0.001 -0.072    0.070 -0.194 -0.016
 C          0.213 -0.038 -0.011    0.042 -0.020  0.395    0.167  0.167  0.041
 Cl        -0.035  0.185  0.008   -0.014  0.006 -0.083    0.246  0.351 -0.017
 C          0.302 -0.031 -0.042    0.006 -0.005  0.064   -0.049  0.082  0.053
 Cl         0.394 -0.143 -0.041    0.002  0.002  0.011   -0.109  0.055  0.006
 C          0.206 -0.003 -0.054   -0.035  0.013 -0.329   -0.095  0.038  0.012
 H          0.150 -0.028 -0.076   -0.066  0.029 -0.651    0.032  0.093  0.000
 C          0.174  0.017 -0.016   -0.012  0.001 -0.096   -0.142 -0.151 -0.037
 Cl        -0.141  0.285  0.029    0.003 -0.009  0.048   -0.203 -0.330  0.013
 C         -0.002 -0.019  0.031    0.003  0.011  0.018    0.048  0.210 -0.026
 C         -0.083  0.028  0.069    0.048  0.016 -0.040   -0.003  0.126  0.002
 H         -0.124  0.040  0.049    0.104  0.022 -0.016   -0.043  0.200 -0.014
 C         -0.117  0.046  0.028    0.027  0.015 -0.097   -0.023 -0.101  0.029
 Cl         0.002 -0.004 -0.085   -0.103  0.010 -0.055    0.034  0.007  0.023
 C         -0.203  0.056  0.002    0.035 -0.000 -0.089   -0.056 -0.253  0.012
 Cl        -0.267  0.009  0.100    0.072 -0.008  0.056   -0.064  0.058 -0.004
 C         -0.144  0.037 -0.032   -0.017 -0.009 -0.066    0.002 -0.127 -0.008
 H         -0.113  0.032 -0.016   -0.070 -0.021 -0.092    0.044 -0.179  0.012
 C         -0.122 -0.007 -0.004   -0.027  0.003 -0.006    0.043  0.220 -0.025
 H         -0.202 -0.034  0.049   -0.052 -0.006  0.009    0.064  0.380 -0.018
 TransDip   0.001 -0.007  0.004   -0.002  0.001 -0.022    0.011  0.020 -0.001

 Mode:                16                     17                     18
 Frequency:       331.63                 335.31                 373.47
 Force Cnst:      0.6342                 0.5553                 2.6590
 Red. Mass:       9.7870                 8.3822                32.3566
 IR Active:          YES                    YES                    YES
 IR Intens:        0.450                  0.482                  0.074
 Raman Active:       YES                    YES                    YES
               X      Y      Z        X      Y      Z        X      Y      Z
 C         -0.002 -0.021 -0.270    0.024 -0.077  0.126   -0.020  0.009 -0.015
 C         -0.017  0.017  0.040   -0.011  0.004 -0.003   -0.086  0.166  0.008
 Cl         0.014  0.056 -0.003    0.046  0.036 -0.003   -0.239  0.534  0.051
 C          0.017  0.020  0.308    0.007  0.106 -0.127   -0.008 -0.020  0.005
 Cl         0.025  0.028 -0.051    0.131  0.135  0.014   -0.025 -0.020  0.001
 C          0.005  0.018  0.251   -0.031  0.082 -0.110    0.159 -0.063 -0.006
 Cl        -0.050 -0.012 -0.034   -0.050 -0.021  0.023    0.533 -0.070 -0.060
 C          0.020 -0.000 -0.036    0.026  0.026  0.004    0.026 -0.069  0.000
 H          0.056  0.019 -0.069    0.110  0.063 -0.004    0.010 -0.084  0.009
 C          0.005 -0.012 -0.266    0.033 -0.067  0.119   -0.073 -0.130 -0.014
 Cl        -0.019  0.010  0.050   -0.092 -0.034 -0.014   -0.282 -0.417  0.010
 C          0.005 -0.153 -0.178   -0.020 -0.269  0.062   -0.019  0.016  0.002
 C         -0.099 -0.097 -0.048    0.027 -0.198  0.013   -0.009  0.025  0.000
 H         -0.265 -0.142 -0.121    0.085 -0.323  0.034   -0.004  0.043  0.004
 C         -0.047  0.076  0.153    0.034  0.116 -0.059   -0.007 -0.008  0.002
 Cl         0.164 -0.030  0.102   -0.080 -0.001 -0.046    0.004  0.000 -0.002
 C         -0.040  0.196  0.154    0.045  0.334 -0.046    0.004 -0.032  0.006
 Cl        -0.147 -0.022 -0.066    0.037 -0.071  0.028    0.019  0.004 -0.005
 C          0.096  0.076  0.062   -0.032  0.157 -0.023    0.000 -0.007  0.012
 H          0.254  0.075  0.139   -0.097  0.212 -0.054   -0.003 -0.002  0.010
 C          0.079 -0.175 -0.138   -0.075 -0.293  0.037    0.001  0.025  0.010
 H          0.150 -0.315 -0.205   -0.146 -0.510  0.057    0.014  0.046  0.004
 TransDip   0.010 -0.014 -0.013   -0.001 -0.022  0.004   -0.008  0.004  0.000

 Mode:                19                     20                     21
 Frequency:       410.79                 447.91                 462.84
 Force Cnst:      1.2134                 0.3899                 0.9328
 Red. Mass:      12.2040                 3.2989                 7.3906
 IR Active:          YES                    YES                    YES
 IR Intens:        4.081                  2.862                  3.947
 Raman Active:       YES                    YES                    YES
               X      Y      Z        X      Y      Z        X      Y      Z
 C          0.146 -0.033  0.228    0.020 -0.037 -0.013   -0.052  0.016 -0.085
 C          0.050  0.024  0.195   -0.015 -0.004 -0.011   -0.035  0.002 -0.187
 Cl        -0.030  0.069 -0.009    0.000  0.022  0.002    0.010 -0.020  0.011
 C         -0.006 -0.006 -0.106   -0.009  0.007  0.007   -0.007  0.004  0.020
 Cl        -0.036 -0.023  0.014    0.007  0.006 -0.001    0.007  0.001 -0.002
 C         -0.049 -0.013 -0.273    0.001  0.008  0.019    0.023  0.003  0.207
 Cl        -0.068  0.001  0.043   -0.022 -0.005  0.000    0.023 -0.000 -0.025
 C          0.050 -0.073 -0.057    0.040 -0.020 -0.006   -0.027  0.033  0.018
 H          0.087 -0.050 -0.133    0.071 -0.006 -0.014   -0.043  0.024  0.042
 C          0.102 -0.070  0.290    0.041 -0.030 -0.024   -0.054  0.034 -0.205
 Cl        -0.012 -0.003 -0.027   -0.005  0.013  0.003    0.004 -0.002  0.015
 C          0.139 -0.000 -0.211    0.009 -0.099  0.014   -0.034 -0.001  0.087
 C          0.167  0.031 -0.211    0.026  0.185  0.034    0.161 -0.015 -0.023
 H          0.048  0.083 -0.265    0.074  0.589  0.065    0.294 -0.018  0.036
 C          0.144 -0.022 -0.034   -0.019 -0.218 -0.015    0.158 -0.023 -0.136
 Cl         0.107 -0.024  0.218   -0.013  0.019 -0.016    0.051 -0.015  0.181
 C         -0.061 -0.022 -0.121   -0.015 -0.170 -0.010   -0.027  0.022 -0.258
 Cl        -0.212  0.019  0.066   -0.010  0.012  0.000    0.047 -0.010  0.076
 C          0.018  0.019 -0.217    0.028  0.227  0.017   -0.236  0.049 -0.193
 H          0.153  0.028 -0.154    0.060  0.634  0.042   -0.401  0.088 -0.275
 C          0.012  0.038 -0.304    0.000 -0.131  0.012   -0.240  0.005  0.013
 H         -0.009  0.063 -0.287   -0.015 -0.161  0.019   -0.405 -0.004  0.124
 TransDip   0.048 -0.001 -0.044    0.024  0.048  0.009   -0.058  0.011 -0.025

 Mode:                22                     23                     24
 Frequency:       471.21                 532.28                 538.14
 Force Cnst:      1.2114                 1.1413                 0.8130
 Red. Mass:       9.2597                 6.8372                 4.7649
 IR Active:          YES                    YES                    YES
 IR Intens:       18.934                  3.013                  1.936
 Raman Active:       YES                    YES                    YES
               X      Y      Z        X      Y      Z        X      Y      Z
 C         -0.218  0.083  0.067   -0.042 -0.209 -0.024    0.005  0.014 -0.057
 C         -0.056 -0.035  0.143   -0.158 -0.086  0.063    0.057 -0.012  0.342
 Cl         0.046 -0.109 -0.019    0.027  0.042 -0.005   -0.010  0.007 -0.028
 C         -0.040  0.027 -0.000   -0.121  0.070  0.018    0.007 -0.013 -0.117
 Cl         0.027 -0.005 -0.003    0.042  0.002 -0.004    0.001  0.010  0.011
 C         -0.012  0.067 -0.150    0.011  0.142 -0.049   -0.021 -0.025 -0.194
 Cl         0.137 -0.005  0.002   -0.022 -0.037  0.004   -0.006  0.005  0.007
 C         -0.177  0.188  0.017    0.203  0.013  0.001    0.013 -0.041  0.209
 H         -0.284  0.142  0.021    0.388  0.089  0.043    0.051 -0.079  0.801
 C         -0.183  0.135  0.165    0.175 -0.137 -0.023   -0.037  0.018 -0.330
 Cl         0.015 -0.015 -0.012   -0.027  0.048  0.004    0.008  0.000  0.017
 C         -0.218  0.035 -0.173   -0.106 -0.231 -0.058    0.007  0.017  0.026
 C         -0.171  0.030 -0.161   -0.091  0.088 -0.020    0.012 -0.005  0.023
 H         -0.261  0.156 -0.195   -0.140  0.133 -0.039    0.035  0.004  0.034
 C         -0.110 -0.117  0.043   -0.052  0.233  0.045    0.008 -0.018 -0.012
 Cl         0.118 -0.004  0.086    0.032 -0.026  0.022   -0.002  0.001  0.005
 C         -0.013  0.017  0.064   -0.063 -0.177  0.006   -0.001  0.017 -0.021
 Cl         0.154 -0.019 -0.022    0.100  0.008 -0.006    0.002 -0.002  0.004
 C         -0.062  0.112  0.071   -0.108 -0.077  0.022   -0.018  0.006 -0.013
 H         -0.000  0.241  0.102   -0.103 -0.009  0.025   -0.044 -0.010 -0.026
 C         -0.141 -0.109 -0.150   -0.100  0.200 -0.027   -0.013 -0.012  0.025
 H         -0.005 -0.221 -0.262   -0.049  0.549 -0.017   -0.044 -0.053  0.040
 TransDip  -0.132  0.041 -0.019   -0.056  0.002 -0.001    0.004 -0.012  0.043

 Mode:                25                     26                     27
 Frequency:       555.68                 610.82                 627.31
 Force Cnst:      1.7175                 1.4910                 2.1764
 Red. Mass:       9.4407                 6.7826                 9.3871
 IR Active:          YES                    YES                    YES
 IR Intens:       15.999                  4.398                  0.199
 Raman Active:       YES                    YES                    YES
               X      Y      Z        X      Y      Z        X      Y      Z
 C         -0.032 -0.002  0.011    0.144  0.013 -0.026   -0.026  0.030 -0.333
 C         -0.122  0.021  0.045    0.101  0.034 -0.011   -0.002  0.017 -0.139
 Cl         0.070 -0.099 -0.015   -0.012  0.004  0.002    0.000 -0.004  0.004
 C         -0.142  0.228 -0.004    0.072  0.066  0.007    0.060 -0.022  0.511
 Cl        -0.056 -0.166  0.001   -0.059 -0.081  0.001   -0.007 -0.002 -0.027
 C          0.017  0.392  0.020    0.095  0.127 -0.014   -0.052  0.022 -0.496
 Cl         0.056 -0.053 -0.009   -0.088 -0.012  0.009    0.004 -0.000  0.025
 C          0.040  0.413  0.043    0.234  0.045 -0.024   -0.003  0.004  0.098
 H          0.225  0.494  0.101    0.402  0.120 -0.053    0.014 -0.012  0.360
 C         -0.009  0.060 -0.064    0.202 -0.048 -0.004    0.010  0.003  0.199
 Cl        -0.079 -0.069  0.008   -0.061 -0.053  0.003   -0.003 -0.003 -0.019
 C          0.072 -0.018  0.049    0.052  0.279 -0.008    0.019 -0.011  0.080
 C          0.132 -0.010  0.011   -0.112  0.008  0.053   -0.003 -0.013  0.125
 H          0.220 -0.024  0.049   -0.242 -0.085 -0.007    0.084 -0.036  0.164
 C          0.107  0.000 -0.051   -0.129 -0.221  0.055   -0.002  0.017 -0.049
 Cl        -0.035  0.004 -0.019    0.015  0.014  0.005    0.003 -0.002  0.026
 C          0.078 -0.010 -0.031   -0.096  0.182  0.036   -0.010 -0.007 -0.098
 Cl        -0.124  0.011  0.011    0.103 -0.018 -0.011   -0.002  0.000  0.005
 C          0.135 -0.012 -0.031   -0.122  0.014 -0.011    0.002  0.012 -0.100
 H          0.126 -0.013 -0.035   -0.117 -0.275 -0.015   -0.102  0.050 -0.149
 C          0.153 -0.013  0.057   -0.128 -0.017 -0.067    0.030 -0.017  0.112
 H          0.154 -0.013  0.057   -0.233 -0.400 -0.045   -0.079  0.005  0.190
 TransDip   0.074  0.104  0.008    0.061  0.027 -0.001   -0.007  0.006  0.011

 Mode:                28                     29                     30
 Frequency:       668.42                 685.93                 743.38
 Force Cnst:      1.8601                 2.0973                 1.0368
 Red. Mass:       7.0665                 7.5658                 3.1844
 IR Active:          YES                    YES                    YES
 IR Intens:       25.826                 30.121                 11.587
 Raman Active:       YES                    YES                    YES
               X      Y      Z        X      Y      Z        X      Y      Z
 C          0.134  0.197  0.002    0.045  0.064  0.055   -0.016 -0.038 -0.000
 C          0.251  0.137  0.013    0.090  0.044 -0.134   -0.052 -0.029  0.008
 Cl        -0.018 -0.026 -0.000   -0.011 -0.002  0.006    0.003  0.003 -0.000
 C          0.204  0.012 -0.070    0.110 -0.011  0.129   -0.053  0.007  0.002
 Cl        -0.070 -0.064  0.006   -0.027 -0.024 -0.004    0.011  0.008 -0.001
 C          0.089 -0.012  0.031    0.055  0.003 -0.114   -0.024  0.014  0.006
 Cl        -0.050  0.016  0.005   -0.037  0.006  0.007    0.009 -0.004 -0.001
 C         -0.043  0.105 -0.005    0.044  0.025  0.049    0.029 -0.033 -0.005
 H         -0.132  0.072 -0.034    0.043  0.010  0.210    0.077 -0.013 -0.010
 C         -0.016  0.161  0.015    0.029  0.057 -0.080    0.015 -0.051 -0.004
 Cl        -0.037 -0.072  0.001   -0.020 -0.030  0.002    0.007  0.012  0.000
 C          0.053 -0.212 -0.007   -0.047 -0.026 -0.073    0.016  0.250  0.017
 C         -0.099 -0.073  0.113    0.224 -0.028 -0.274   -0.010 -0.075 -0.011
 H         -0.180 -0.005  0.079    0.229 -0.028 -0.276   -0.061 -0.690 -0.049
 C         -0.073  0.285  0.060    0.225  0.047  0.061    0.015  0.174  0.004
 Cl         0.006 -0.015  0.009   -0.040  0.005 -0.071    0.001 -0.002  0.002
 C         -0.120 -0.207 -0.036    0.094 -0.075  0.162   -0.015 -0.228 -0.017
 Cl         0.056  0.003 -0.009   -0.033  0.003  0.016   -0.002  0.007  0.001
 C         -0.009  0.059 -0.109   -0.186  0.009  0.387    0.018  0.132  0.009
 H          0.064  0.537 -0.065   -0.117  0.133  0.428    0.021  0.243  0.014
 C         -0.015 -0.069 -0.045   -0.207 -0.005 -0.050   -0.006 -0.113 -0.002
 H         -0.083  0.357  0.057   -0.000  0.086 -0.177   -0.038 -0.503 -0.031
 TransDip   0.080  0.142 -0.006    0.158  0.030  0.071   -0.049 -0.097 -0.006

 Mode:                31                     32                     33
 Frequency:       746.07                 786.67                 813.99
 Force Cnst:      2.8599                 3.8932                 3.8089
 Red. Mass:       8.7204                10.6775                 9.7569
 IR Active:          YES                    YES                    YES
 IR Intens:        5.893                 35.911                 55.833
 Raman Active:       YES                    YES                    YES
               X      Y      Z        X      Y      Z        X      Y      Z
 C          0.082 -0.041  0.539   -0.193 -0.030  0.215    0.010  0.289  0.054
 C         -0.077  0.037 -0.329    0.083 -0.212 -0.106   -0.195  0.394  0.026
 Cl         0.011 -0.011  0.011   -0.039  0.063  0.011    0.048 -0.122 -0.010
 C         -0.037  0.018  0.219    0.190 -0.168  0.014   -0.248  0.002  0.029
 Cl         0.006  0.004 -0.005   -0.000  0.005 -0.000    0.022  0.031 -0.001
 C         -0.090  0.015 -0.128    0.341 -0.038 -0.061   -0.097 -0.057  0.006
 Cl         0.032 -0.004 -0.004   -0.114  0.016  0.012    0.018 -0.018 -0.003
 C         -0.039 -0.023  0.120    0.150  0.137  0.019    0.232 -0.305 -0.036
 H          0.007 -0.030  0.427    0.041  0.082  0.084    0.133 -0.355 -0.017
 C         -0.068 -0.016 -0.303    0.078  0.100 -0.088    0.246  0.271 -0.025
 Cl         0.013  0.012  0.009   -0.033 -0.024  0.005   -0.047 -0.085  0.001
 C          0.089 -0.010 -0.013   -0.298  0.044  0.016   -0.109  0.007  0.000
 C         -0.066  0.004  0.067   -0.172  0.027 -0.161   -0.071  0.003 -0.076
 H         -0.215  0.033  0.002    0.024 -0.038 -0.076    0.007  0.069 -0.041
 C         -0.082 -0.001  0.079   -0.126  0.030 -0.260   -0.054  0.021 -0.110
 Cl        -0.001  0.001 -0.006    0.056 -0.010  0.072    0.022 -0.004  0.027
 C         -0.100  0.011  0.033    0.199 -0.019 -0.114    0.085  0.014 -0.042
 Cl         0.034 -0.002 -0.012   -0.063  0.006  0.003   -0.022  0.000  0.002
 C          0.072  0.001 -0.133    0.145 -0.007  0.005    0.027 -0.033  0.029
 H          0.236 -0.026 -0.058   -0.135  0.004 -0.129   -0.086  0.215 -0.019
 C          0.040  0.007 -0.153    0.145 -0.029  0.225    0.036 -0.039  0.099
 H         -0.010  0.010 -0.122    0.341 -0.092  0.081    0.142  0.200  0.060
 TransDip  -0.070  0.000  0.034    0.136 -0.053 -0.124   -0.071  0.227 -0.030

 Mode:                34                     35                     36
 Frequency:       836.89                 878.18                 886.57
 Force Cnst:      0.5886                 0.6337                 3.1833
 Red. Mass:       1.4263                 1.3945                 6.8739
 IR Active:          YES                    YES                    YES
 IR Intens:        9.546                 17.169                 15.153
 Raman Active:       YES                    YES                    YES
               X      Y      Z        X      Y      Z        X      Y      Z
 C         -0.002 -0.018 -0.001   -0.009  0.001  0.006   -0.176  0.038 -0.024
 C         -0.002 -0.030  0.000   -0.010 -0.004 -0.004   -0.179 -0.080  0.028
 Cl        -0.002  0.006  0.000   -0.000  0.000  0.001   -0.002  0.004 -0.001
 C         -0.002  0.006  0.000   -0.006 -0.014  0.006   -0.132 -0.260 -0.003
 Cl         0.000 -0.001 -0.000    0.002  0.003 -0.000    0.043  0.051 -0.002
 C         -0.007  0.012  0.001    0.021 -0.006  0.049    0.281 -0.085 -0.046
 Cl         0.002 -0.001 -0.000   -0.004  0.000 -0.004   -0.057  0.005  0.007
 C          0.002 -0.000 -0.001   -0.012  0.014 -0.166    0.083  0.112  0.040
 H          0.038  0.014  0.005    0.079 -0.050  0.977   -0.280 -0.018 -0.248
 C         -0.007 -0.038 -0.002    0.010  0.010  0.053    0.079  0.231 -0.000
 Cl         0.004  0.007  0.000   -0.002 -0.002 -0.004   -0.032 -0.040  0.002
 C          0.006  0.086  0.005    0.004 -0.002  0.002    0.075 -0.012  0.022
 C         -0.002  0.009 -0.001    0.006  0.005  0.006    0.140  0.054  0.134
 H         -0.010 -0.093 -0.008    0.001 -0.031  0.003    0.071 -0.451  0.099
 C         -0.003 -0.007 -0.004    0.005 -0.004  0.010    0.130 -0.052  0.191
 Cl         0.001  0.000  0.001   -0.002  0.000 -0.002   -0.034  0.008 -0.041
 C          0.008  0.063  0.003   -0.007  0.001  0.004   -0.126  0.017  0.064
 Cl        -0.001 -0.005 -0.000    0.001 -0.000 -0.000    0.020 -0.002 -0.003
 C         -0.010 -0.114 -0.006    0.003  0.000 -0.007    0.027 -0.019 -0.114
 H          0.063  0.744  0.048    0.019 -0.002  0.000    0.318  0.094  0.023
 C         -0.009 -0.099 -0.003   -0.000  0.000 -0.010   -0.021  0.010 -0.165
 H          0.066  0.621  0.041   -0.005  0.000 -0.008   -0.112  0.045 -0.107
 TransDip   0.001  0.099  0.006    0.023 -0.013  0.130    0.085 -0.049  0.077

 Mode:                37                     38                     39
 Frequency:       904.19                 973.57                1040.89
 Force Cnst:      0.7721                 0.7580                 4.0736
 Red. Mass:       1.6029                 1.3574                 6.3815
 IR Active:          YES                    YES                    YES
 IR Intens:        3.233                  0.653                 52.283
 Raman Active:       YES                    YES                    YES
               X      Y      Z        X      Y      Z        X      Y      Z
 C         -0.023  0.002 -0.003   -0.003  0.003 -0.000    0.061 -0.013 -0.006
 C         -0.028 -0.030  0.002   -0.003 -0.007  0.001   -0.036  0.039  0.006
 Cl        -0.000  0.003  0.000   -0.000  0.001 -0.000    0.002 -0.004 -0.000
 C         -0.024 -0.028  0.001   -0.003 -0.002 -0.000   -0.053 -0.069  0.002
 Cl         0.006  0.006 -0.000    0.001  0.000 -0.000    0.007  0.009 -0.000
 C          0.026  0.000 -0.002    0.001  0.003  0.000    0.056 -0.019 -0.007
 Cl        -0.005 -0.000  0.000   -0.000 -0.000  0.000   -0.005  0.001  0.001
 C          0.018  0.005 -0.004    0.004 -0.002  0.000   -0.026  0.057  0.005
 H          0.015  0.002  0.005    0.013  0.002 -0.005   -0.069  0.040  0.008
 C          0.009 -0.001  0.002    0.000 -0.006 -0.001   -0.015 -0.026  0.000
 Cl        -0.002 -0.001 -0.000    0.000  0.001  0.000    0.001  0.001  0.000
 C          0.013  0.092  0.009    0.001  0.023  0.002    0.095 -0.005 -0.003
 C         -0.004 -0.184 -0.000    0.003  0.018  0.003   -0.103 -0.013  0.325
 H          0.105  0.962  0.077   -0.005 -0.099 -0.004    0.169 -0.037  0.456
 C          0.020  0.061  0.023    0.000 -0.006  0.000   -0.085  0.025 -0.260
 Cl        -0.004 -0.003 -0.004   -0.000  0.000 -0.000    0.010 -0.002  0.022
 C         -0.013 -0.008  0.006   -0.002 -0.017 -0.001    0.324 -0.026 -0.067
 Cl         0.002 -0.000 -0.000    0.000  0.002  0.000   -0.038  0.003  0.005
 C          0.006  0.017 -0.011    0.012  0.115  0.007   -0.040 -0.009  0.199
 H          0.032 -0.019 -0.000   -0.054 -0.643 -0.041    0.090 -0.022  0.254
 C         -0.004 -0.021 -0.018   -0.013 -0.129 -0.010   -0.132  0.032 -0.298
 H         -0.004  0.049 -0.009    0.074  0.730  0.044    0.057  0.022 -0.441
 TransDip   0.015  0.049  0.027   -0.003 -0.026 -0.000    0.171 -0.035 -0.152

 Mode:                40                     41                     42
 Frequency:      1062.06                1139.11                1142.06
 Force Cnst:      3.5706                 1.7577                 3.7672
 Red. Mass:       5.3727                 2.2992                 4.9022
 IR Active:          YES                    YES                    YES
 IR Intens:       19.670                 41.219                 35.604
 Raman Active:       YES                    YES                    YES
               X      Y      Z        X      Y      Z        X      Y      Z
 C          0.238 -0.042 -0.012   -0.017  0.027 -0.004   -0.054  0.047  0.005
 C         -0.099  0.154  0.015   -0.015  0.144  0.009   -0.025  0.227  0.014
 Cl         0.007 -0.014 -0.001    0.004 -0.014 -0.001    0.007 -0.023 -0.002
 C         -0.178 -0.232  0.007    0.017 -0.032 -0.003    0.043 -0.028 -0.006
 Cl         0.021  0.029 -0.001   -0.002 -0.001  0.000   -0.005 -0.004  0.000
 C          0.156 -0.058 -0.019    0.079 -0.016 -0.009    0.131 -0.022 -0.015
 Cl        -0.013  0.003  0.001   -0.009  0.001  0.001   -0.016  0.002  0.002
 C         -0.095  0.195  0.019    0.018  0.007 -0.001    0.039 -0.007 -0.004
 H         -0.171  0.168  0.029    0.298  0.125 -0.022    0.484  0.177 -0.037
 C         -0.051 -0.117 -0.003   -0.085 -0.138  0.003   -0.141 -0.219  0.004
 Cl         0.004  0.008  0.000    0.009  0.014 -0.000    0.015  0.022 -0.000
 C          0.199 -0.005 -0.056   -0.087 -0.001  0.034   -0.140  0.001  0.016
 C         -0.031  0.010 -0.134    0.064 -0.003 -0.023   -0.075  0.008  0.030
 H         -0.407  0.072 -0.318    0.614 -0.080  0.219   -0.403  0.033 -0.102
 C         -0.095  0.013 -0.051   -0.055  0.011 -0.094    0.146 -0.027  0.211
 Cl         0.012 -0.002  0.012    0.007 -0.001  0.012   -0.015  0.003 -0.026
 C         -0.040  0.005 -0.028   -0.170  0.014  0.024    0.254 -0.025  0.024
 Cl         0.010 -0.001  0.000    0.018 -0.001 -0.003   -0.031  0.003  0.002
 C         -0.095  0.005  0.078    0.041 -0.006  0.022    0.072  0.003 -0.155
 H         -0.446  0.040 -0.076    0.515 -0.061  0.252   -0.180  0.034 -0.297
 C          0.063 -0.020  0.158    0.004  0.002 -0.013   -0.087  0.013 -0.025
 H         -0.050  0.006  0.262    0.097 -0.015 -0.081   -0.285  0.010  0.095
 TransDip  -0.075 -0.112 -0.044   -0.202 -0.038 -0.012    0.154 -0.070  0.088

 Mode:                43                     44                     45
 Frequency:      1167.80                1186.48                1264.38
 Force Cnst:      1.1253                 1.7409                 2.4381
 Red. Mass:       1.4005                 2.0990                 2.5885
 IR Active:          YES                    YES                    YES
 IR Intens:        0.089                 43.421                  2.818
 Raman Active:       YES                    YES                    YES
               X      Y      Z        X      Y      Z        X      Y      Z
 C         -0.027  0.009  0.011    0.005  0.075  0.003    0.094 -0.168 -0.016
 C         -0.007  0.026  0.001    0.078 -0.066 -0.011    0.122  0.070 -0.010
 Cl         0.001 -0.003 -0.000   -0.007  0.008  0.001   -0.000  0.001  0.000
 C          0.016  0.013 -0.001   -0.041 -0.188 -0.005   -0.111  0.006  0.012
 Cl        -0.002 -0.002  0.000    0.010  0.018 -0.000    0.002  0.005  0.000
 C          0.025 -0.000 -0.002   -0.186 -0.017  0.019   -0.060 -0.102  0.001
 Cl        -0.003  0.000  0.000    0.018 -0.002 -0.002    0.005 -0.000 -0.001
 C          0.011 -0.015 -0.002    0.022  0.074  0.000    0.027  0.111  0.002
 H          0.066  0.006 -0.005    0.834  0.446 -0.056   -0.318 -0.029  0.029
 C         -0.025 -0.026  0.000    0.009  0.035  0.001    0.037  0.055 -0.001
 Cl         0.002  0.003  0.000   -0.004 -0.005  0.000   -0.006 -0.003  0.000
 C         -0.022  0.001 -0.019   -0.013 -0.014 -0.001   -0.122  0.032 -0.001
 C          0.001 -0.004  0.061   -0.002  0.003  0.008   -0.008 -0.002 -0.028
 H         -0.004 -0.006  0.065   -0.002 -0.017  0.008    0.689 -0.063  0.288
 C          0.057 -0.007  0.029    0.008 -0.001  0.006   -0.041 -0.002  0.071
 Cl        -0.005  0.001 -0.003   -0.001  0.000 -0.001    0.000  0.000 -0.004
 C         -0.063  0.009 -0.044    0.002 -0.000 -0.002    0.049 -0.010  0.091
 Cl         0.006 -0.001  0.002   -0.001  0.000  0.000   -0.004  0.001 -0.002
 C         -0.081  0.006  0.027   -0.003  0.001 -0.002    0.033  0.001 -0.078
 H         -0.504  0.057 -0.165   -0.029  0.003 -0.015   -0.335  0.049 -0.262
 C          0.094 -0.007 -0.015    0.003  0.004 -0.004   -0.022 -0.001 -0.023
 H          0.696 -0.044 -0.430    0.042 -0.017 -0.034    0.050  0.023 -0.079
 TransDip   0.001 -0.001  0.009   -0.189 -0.093  0.016    0.043  0.022  0.023

 Mode:                46                     47                     48
 Frequency:      1267.14                1284.74                1295.89
 Force Cnst:      4.1926                 2.2159                 7.3937
 Red. Mass:       4.4319                 2.2787                 7.4727
 IR Active:          YES                    YES                    YES
 IR Intens:        0.197                  8.320                  1.399
 Raman Active:       YES                    YES                    YES
               X      Y      Z        X      Y      Z        X      Y      Z
 C          0.103  0.191  0.001    0.080 -0.051 -0.023   -0.054  0.051 -0.022
 C         -0.187 -0.068  0.015    0.014  0.047  0.003   -0.018 -0.044  0.005
 Cl        -0.000 -0.001 -0.000    0.000 -0.001 -0.000   -0.000  0.001 -0.000
 C          0.167 -0.162 -0.025    0.006 -0.058 -0.003   -0.002  0.038  0.004
 Cl         0.001  0.003  0.000    0.001  0.004  0.000   -0.000 -0.003 -0.000
 C         -0.041  0.199  0.013   -0.063 -0.003  0.006    0.050  0.012 -0.005
 Cl         0.007  0.001 -0.001    0.006  0.001 -0.001   -0.005 -0.000  0.000
 C         -0.191 -0.021  0.019   -0.049  0.073  0.009    0.028 -0.059 -0.004
 H         -0.340 -0.079  0.030   -0.328 -0.037  0.029    0.237  0.024 -0.028
 C          0.216 -0.139 -0.029    0.112 -0.026 -0.010   -0.080  0.018  0.015
 Cl        -0.001 -0.002 -0.000   -0.004 -0.002  0.000    0.003  0.001 -0.000
 C         -0.078 -0.001 -0.020   -0.122  0.014  0.141    0.139 -0.045  0.302
 C          0.004  0.005 -0.020   -0.088  0.007 -0.009   -0.192  0.031 -0.163
 H          0.581 -0.092  0.238   -0.450  0.061 -0.163    0.220 -0.030  0.007
 C         -0.051  0.002  0.057    0.162 -0.013 -0.042    0.098  0.007 -0.233
 Cl         0.001  0.000 -0.003   -0.003  0.000 -0.001    0.009 -0.001  0.007
 C          0.041 -0.009  0.073   -0.026  0.003 -0.013    0.023 -0.030  0.422
 Cl        -0.003  0.000 -0.002    0.000 -0.000  0.002    0.004 -0.000 -0.003
 C          0.027  0.002 -0.054   -0.038  0.006 -0.039   -0.215  0.030 -0.136
 H         -0.328  0.043 -0.230    0.572 -0.067  0.247   -0.390  0.050 -0.223
 C         -0.015  0.006 -0.016    0.001 -0.001 -0.010    0.208 -0.007 -0.186
 H         -0.012 -0.017 -0.028    0.311 -0.008 -0.229   -0.279  0.017  0.150
 TransDip  -0.007 -0.005  0.011   -0.059  0.036  0.061   -0.014 -0.013 -0.033

 Mode:                49                     50                     51
 Frequency:      1352.74                1401.20                1439.68
 Force Cnst:      8.1783                 3.4218                 4.2769
 Red. Mass:       7.5855                 2.9580                 3.5023
 IR Active:          YES                    YES                    YES
 IR Intens:      111.440                 22.168                146.474
 Raman Active:       YES                    YES                    YES
               X      Y      Z        X      Y      Z        X      Y      Z
 C         -0.225 -0.275  0.013   -0.006  0.003  0.037    0.230 -0.021 -0.019
 C         -0.238  0.260  0.036    0.028  0.010 -0.006   -0.162 -0.112  0.011
 Cl         0.009 -0.017 -0.002   -0.001 -0.000  0.000    0.004  0.003 -0.000
 C          0.393  0.026 -0.039   -0.014 -0.018 -0.001    0.002  0.159  0.007
 Cl        -0.016 -0.009  0.001    0.001  0.001  0.000   -0.001 -0.007 -0.000
 C         -0.149 -0.239  0.004   -0.014  0.015  0.003    0.133 -0.130 -0.020
 Cl         0.005  0.008 -0.000    0.001 -0.001 -0.000   -0.007  0.004  0.001
 C         -0.091  0.142  0.015    0.015  0.010 -0.003   -0.163 -0.058  0.013
 H          0.344  0.369 -0.014   -0.106 -0.044  0.011    0.696  0.323 -0.052
 C          0.213  0.084 -0.018    0.007 -0.022 -0.005   -0.009  0.143  0.007
 Cl        -0.011 -0.004  0.001    0.000  0.001  0.000   -0.001 -0.007 -0.000
 C          0.120  0.046 -0.030   -0.048  0.017 -0.200   -0.054  0.012 -0.013
 C          0.029 -0.013  0.011   -0.173  0.011  0.073   -0.080  0.009 -0.024
 H         -0.071  0.058 -0.037    0.342 -0.054  0.331    0.248 -0.030  0.129
 C         -0.029  0.003 -0.041    0.216 -0.020  0.000    0.036 -0.007  0.058
 Cl         0.001 -0.000  0.003   -0.006  0.001 -0.003   -0.001  0.000 -0.003
 C         -0.019  0.002  0.019   -0.056  0.010 -0.071    0.036 -0.001 -0.035
 Cl         0.002 -0.000 -0.000    0.002 -0.000  0.004   -0.002  0.000  0.001
 C         -0.013 -0.004  0.040   -0.086  0.003  0.076   -0.044  0.006 -0.034
 H         -0.216  0.028 -0.049    0.041 -0.014  0.157    0.254 -0.030  0.104
 C          0.050 -0.012 -0.025    0.163 -0.016  0.005   -0.015 -0.002  0.043
 H         -0.230  0.056  0.181   -0.540  0.020  0.512    0.150 -0.007 -0.067
 TransDip  -0.060  0.333  0.001   -0.029 -0.032  0.145    0.379  0.076  0.024

 Mode:                52                     53                     54
 Frequency:      1500.93                1554.39                1586.46
 Force Cnst:      3.9225                14.3508                10.9100
 Red. Mass:       2.9553                10.0811                 7.3573
 IR Active:          YES                    YES                    YES
 IR Intens:       30.229                 26.457                 17.588
 Raman Active:       YES                    YES                    YES
               X      Y      Z        X      Y      Z        X      Y      Z
 C          0.086  0.009 -0.010    0.072 -0.423 -0.026   -0.022  0.000 -0.026
 C         -0.006 -0.028 -0.001    0.053  0.187  0.003    0.036  0.008 -0.000
 Cl         0.001  0.001 -0.000   -0.002  0.002  0.000   -0.000 -0.000 -0.000
 C         -0.035  0.044  0.006    0.095 -0.299 -0.023   -0.031  0.010  0.006
 Cl         0.000 -0.001 -0.000   -0.000  0.002  0.000    0.000 -0.000 -0.000
 C          0.039 -0.037 -0.006    0.075  0.497  0.015    0.023  0.004 -0.003
 Cl        -0.001  0.001  0.000   -0.001 -0.005 -0.000    0.000  0.000 -0.000
 C         -0.061 -0.005  0.006   -0.120 -0.300 -0.002   -0.049 -0.013  0.006
 H          0.120  0.077 -0.008    0.394 -0.105 -0.044    0.054  0.035 -0.005
 C          0.029  0.007 -0.002   -0.178  0.330  0.033    0.041 -0.009 -0.001
 Cl        -0.000 -0.001 -0.000    0.005 -0.003 -0.001   -0.000  0.000 -0.000
 C         -0.160  0.016  0.004   -0.033  0.036  0.002    0.007 -0.026  0.382
 C          0.082 -0.014  0.092   -0.013 -0.004  0.006   -0.110  0.024 -0.206
 H         -0.460  0.052 -0.142   -0.009  0.031  0.011    0.282 -0.024 -0.045
 C          0.083  0.002 -0.152    0.025 -0.004 -0.014   -0.071 -0.009  0.235
 Cl        -0.001 -0.000  0.005   -0.000  0.000  0.000    0.002 -0.000 -0.001
 C         -0.148  0.009  0.077   -0.020  0.002  0.005   -0.041  0.029 -0.374
 Cl         0.005 -0.000 -0.002    0.000  0.000 -0.000    0.000 -0.000  0.004
 C          0.205 -0.025  0.089    0.034 -0.006  0.008    0.116 -0.027  0.238
 H         -0.581  0.071 -0.277   -0.053  0.010 -0.033   -0.353  0.030  0.041
 C         -0.018  0.007 -0.086   -0.018 -0.003 -0.002    0.137  0.005 -0.273
 H         -0.362  0.027  0.130   -0.011  0.031 -0.006   -0.443  0.039  0.108
 TransDip  -0.169  0.016 -0.047   -0.050  0.156  0.014    0.080 -0.014  0.107

 Mode:                55                     56                     57
 Frequency:      1592.68                1627.69                3188.15
 Force Cnst:     12.6714                 9.4390                 6.5213
 Red. Mass:       8.4785                 6.0469                 1.0889
 IR Active:          YES                    YES                    YES
 IR Intens:       37.751                  4.153                  1.751
 Raman Active:       YES                    YES                    YES
               X      Y      Z        X      Y      Z        X      Y      Z
 C          0.275  0.021 -0.030    0.091 -0.012 -0.007    0.000  0.000 -0.000
 C         -0.325 -0.092  0.029   -0.030 -0.007  0.002    0.000 -0.000  0.000
 Cl         0.004  0.002 -0.000    0.001  0.000 -0.000   -0.000  0.000  0.000
 C          0.263 -0.079 -0.030    0.018 -0.008 -0.002   -0.000  0.000  0.000
 Cl        -0.002  0.003  0.000   -0.000  0.000  0.000    0.000 -0.000  0.000
 C         -0.193 -0.038  0.018   -0.009  0.001  0.001    0.000 -0.000 -0.000
 Cl        -0.001 -0.000  0.000   -0.000 -0.000  0.000   -0.000  0.000  0.000
 C          0.432  0.114 -0.038    0.026  0.005 -0.003    0.000 -0.000 -0.000
 H         -0.457 -0.294  0.029   -0.025 -0.019  0.001   -0.000  0.001  0.000
 C         -0.366  0.091  0.042   -0.034  0.015  0.004    0.000  0.000  0.000
 Cl         0.003 -0.002 -0.000    0.001 -0.000 -0.000   -0.000 -0.000 -0.000
 C         -0.041 -0.005  0.052   -0.272  0.028  0.003   -0.002  0.000  0.002
 C         -0.063  0.009 -0.030    0.311 -0.036  0.097    0.000 -0.000  0.001
 H          0.065 -0.013  0.028   -0.400  0.051 -0.223    0.004  0.000 -0.010
 C          0.047 -0.005  0.007   -0.218  0.017  0.052    0.000 -0.000 -0.000
 Cl        -0.000 -0.000  0.000    0.001  0.000 -0.002    0.000  0.000  0.000
 C         -0.041  0.006 -0.038    0.118 -0.011 -0.007   -0.001  0.000 -0.001
 Cl         0.000 -0.000  0.000    0.002 -0.000  0.000    0.000 -0.000 -0.000
 C          0.088 -0.011  0.041   -0.281  0.029 -0.036   -0.015 -0.001  0.037
 H         -0.118  0.014 -0.056    0.207 -0.032  0.209    0.200  0.010 -0.429
 C         -0.042  0.006 -0.021    0.319 -0.023 -0.128   -0.042  0.008 -0.063
 H         -0.024  0.001 -0.041   -0.351  0.015  0.343    0.492 -0.095  0.719
 TransDip  -0.191  0.013  0.044   -0.024  0.006 -0.060   -0.038  0.004 -0.018

 Mode:                58                     59                     60
 Frequency:      3200.62                3205.46                3223.16
 Force Cnst:      6.5909                 6.6295                 6.6898
 Red. Mass:       1.0920                 1.0951                 1.0929
 IR Active:          YES                    YES                    YES
 IR Intens:        0.102                  0.773                  2.841
 Raman Active:       YES                    YES                    YES
               X      Y      Z        X      Y      Z        X      Y      Z
 C         -0.000  0.000 -0.000    0.000  0.000 -0.000   -0.000  0.001  0.000
 C         -0.000  0.000  0.000    0.000 -0.000 -0.000   -0.000  0.000  0.000
 Cl         0.000 -0.000 -0.000   -0.000  0.000 -0.000   -0.000  0.000  0.000
 C          0.000 -0.000  0.000   -0.000  0.000  0.000   -0.000  0.000  0.000
 Cl        -0.000  0.000  0.000    0.000  0.000  0.000   -0.000 -0.000  0.000
 C         -0.000  0.000 -0.000   -0.000  0.000 -0.000    0.003  0.003 -0.000
 Cl         0.000 -0.000  0.000    0.000 -0.000 -0.000   -0.000  0.000  0.000
 C         -0.000  0.000  0.000    0.000 -0.000 -0.000    0.035 -0.080 -0.007
 H          0.000 -0.001 -0.000   -0.000  0.001  0.000   -0.398  0.910  0.083
 C         -0.000  0.000  0.000    0.000  0.000 -0.000   -0.004 -0.000  0.000
 Cl         0.000  0.000  0.000   -0.000 -0.000 -0.000    0.000  0.000 -0.000
 C          0.002 -0.000  0.003   -0.002  0.000  0.001   -0.000 -0.000 -0.000
 C          0.036  0.002 -0.079   -0.005 -0.000  0.013    0.000  0.000 -0.000
 H         -0.405 -0.022  0.897    0.063  0.003 -0.139   -0.000 -0.000  0.001
 C         -0.003  0.000 -0.001    0.000 -0.000  0.001    0.000  0.000  0.000
 Cl         0.000 -0.000  0.000   -0.000  0.000 -0.000    0.000  0.000  0.000
 C          0.000 -0.000  0.001    0.003 -0.000  0.002   -0.000 -0.000 -0.000
 Cl        -0.000  0.000 -0.000   -0.000  0.000 -0.000   -0.000 -0.000  0.000
 C          0.005  0.000 -0.010    0.034  0.001 -0.069   -0.000  0.000  0.000
 H         -0.056 -0.003  0.117   -0.374 -0.017  0.783    0.000  0.000 -0.000
 C         -0.005  0.001 -0.005   -0.026  0.005 -0.033    0.000 -0.000  0.000
 H          0.047 -0.009  0.067    0.264 -0.050  0.379   -0.000  0.000 -0.001
 TransDip   0.010 -0.001 -0.001   -0.003  0.002 -0.028   -0.022  0.049  0.004

 STANDARD THERMODYNAMIC QUANTITIES AT   298.15 K  AND     1.00 ATM

   This Molecule has  0 Imaginary Frequencies
   Zero point vibrational energy:       76.796 kcal/mol

   Atom    1 Element C  Has Mass   12.00000
   Atom    2 Element C  Has Mass   12.00000
   Atom    3 Element Cl Has Mass   34.96885
   Atom    4 Element C  Has Mass   12.00000
   Atom    5 Element Cl Has Mass   34.96885
   Atom    6 Element C  Has Mass   12.00000
   Atom    7 Element Cl Has Mass   34.96885
   Atom    8 Element C  Has Mass   12.00000
   Atom    9 Element H  Has Mass    1.00783
   Atom   10 Element C  Has Mass   12.00000
   Atom   11 Element Cl Has Mass   34.96885
   Atom   12 Element C  Has Mass   12.00000
   Atom   13 Element C  Has Mass   12.00000
   Atom   14 Element H  Has Mass    1.00783
   Atom   15 Element C  Has Mass   12.00000
   Atom   16 Element Cl Has Mass   34.96885
   Atom   17 Element C  Has Mass   12.00000
   Atom   18 Element Cl Has Mass   34.96885
   Atom   19 Element C  Has Mass   12.00000
   Atom   20 Element H  Has Mass    1.00783
   Atom   21 Element C  Has Mass   12.00000
   Atom   22 Element H  Has Mass    1.00783
   Molecular Mass:   357.844420 amu
   Principal axes and moments of inertia in amu*Bohr^2:
                             1           2           3
    Eigenvalues --     3865.18524 14799.16003 16598.74314
          X               0.99999    -0.00326    -0.00338
          Y               0.00325     0.99999    -0.00133
          Z               0.00338     0.00132     0.99999
   Rotational Symmetry Number is   1
   The Molecule is an Asymmetric Top
   Translational Enthalpy:        0.889 kcal/mol
   Rotational Enthalpy:           0.889 kcal/mol
   Vibrational Enthalpy:         85.450 kcal/mol
   gas constant (RT):             0.592 kcal/mol
   Translational Entropy:        43.518  cal/mol.K
   Rotational Entropy:           35.205  cal/mol.K
   Vibrational Entropy:          59.427  cal/mol.K

   Total Enthalpy:               87.820 kcal/mol
   Total Entropy:               138.150  cal/mol.K

 ======================================================================

 STANDARD THERMODYNAMIC QUANTITIES FOR ANHARMONIC VIBRATION -- TOSH

   Zero point vibrational energy: ************ kcal/mol

   Vibrational Enthalpy:       Infinity kcal/mol
   Vibrational Entropy:             NaN  cal/mol.K

   Total Enthalpy:             Infinity kcal/mol
   Total Entropy:                   NaN  cal/mol.K

 ======================================================================

 STANDARD THERMODYNAMIC QUANTITIES FOR ANHARMONIC VIBRATION -- VPT2

   Zero point vibrational energy: ************ kcal/mol

   Vibrational Enthalpy:       Infinity kcal/mol
   Vibrational Entropy:             NaN  cal/mol.K

   Total Enthalpy:             Infinity kcal/mol
   Total Entropy:                   NaN  cal/mol.K

 ======================================================================

Archival summary:
1\1\november\FREQ\ProcedureUnspecified\BasisUnspecified\l6124\taweetha\SatJan1116:12:472020SatJan1116:12:472020\0\\#,FREQ,ProcedureUnspecified,BasisUnspecified,\\0,1\Cl\C,1,1.74493\C,2,1.40361,1,119.434\C,3,1.39991,2,118.602,1,179.963,0\C,4,1.38842,3,120.698,2,-0.102588,0\H,5,1.0806,4,120.007,3,-179.951,0\C,5,1.38807,4,119.474,3,0.101659,0\C,7,1.40013,5,122.153,4,0.0128819,0\C,8,1.49348,7,121.326,5,179.689,0\C,9,1.39375,8,119.943,7,-91.2126,0\H,10,1.08253,9,120.449,8,-0.845002,0\C,10,1.39308,9,120.636,8,179.105,0\C,9,1.39665,8,120.808,7,88.0244,0\H,13,1.08338,9,120.127,8,0.735849,0\C,13,1.38906,9,120.307,8,-179.174,0\H,15,1.08259,13,120.52,9,179.913,0\C,15,1.39385,13,120.403,9,0.074056,0\Cl,3,1.73629,2,120.945,1,-0.147752,0\Cl,4,1.74414,3,121.194,2,179.911,0\Cl,17,1.74623,15,118.906,13,179.755,0\Cl,12,1.7468,10,118.55,9,-179.803,0\Cl,7,1.75282,5,117.719,4,179.93,0\\\@

 Total job time:  15242.37s(wall), 15240.54s(cpu) 
 Sat Jan 11 16:12:47 2020

        *************************************************************
        *                                                           *
        *  Thank you very much for using Q-Chem.  Have a nice day.  *
        *                                                           *
        *************************************************************
