# Supplementary material for: Quantum Chemical Investigation of Polychlorinated Dibenzodioxins, Dibenzofurans and Biphenyls: Relative Stability and Planarity Analysis
Source: Molecules. 2020 Dec 3;25(23):5697. doi: 10.3390/molecules25235697 (PMC7730433; doi:10.3390/molecules25235697)
Supplement: Supplementary file 1 [file molecules-25-05697-s001.zip › PCB/B3LYP/ClClClHClHClHClH.out]

                  Welcome to Q-Chem
     A Quantum Leap Into The Future Of Chemistry


 Q-Chem 5.2 (devel), Q-Chem, Inc., Pleasanton, CA (2019)

 Yihan Shao,  Zhengting Gan,  E. Epifanovsky,  A. T. B. Gilbert,  M. Wormit,  
 J. Kussmann,  A. W. Lange,  A. Behn,  Jia Deng,  Xintian Feng,  D. Ghosh,  
 M. Goldey,  P. R. Horn,  L. D. Jacobson,  I. Kaliman,  T. Kus,  A. Landau,  
 Jie Liu,  E. I. Proynov,  R. M. Richard,  R. P. Steele,  E. J. Sundstrom,  
 H. L. Woodcock III,  P. M. Zimmerman,  D. Zuev,  B. Albrecht,  E. Alguire,  
 S. A. Baeppler,  D. Barton,  Z. Benda,  Y. A. Bernard,  E. J. Berquist,  
 K. B. Bravaya,  H. Burton,  D. Casanova,  Chun-Min Chang,  Yunqing Chen,  
 A. Chien,  K. D. Closser,  M. P. Coons,  S. Coriani,  S. Dasgupta,  
 A. L. Dempwolff,  M. Diedenhofen,  Hainam Do,  R. G. Edgar,  Po-Tung Fang,  
 S. Faraji,  S. Fatehi,  Qingguo Feng,  K. D. Fenk,  J. Fosso-Tande,  
 J. Gayvert,  Qinghui Ge,  A. Ghysels,  G. Gidofalvi,  J. Gomes,  
 J. Gonthier,  A. Gunina,  D. Hait,  M. W. D. Hanson-Heine,  
 P. H. P. Harbach,  A. W. Hauser,  M. F. Herbst,  J. E. Herr,  
 E. G. Hohenstein,  Z. C. Holden,  Kerwin Hui,  B. C. Huynh,  T.-C. Jagau,  
 Hyunjun Ji,  B. Kaduk,  K. Khistyaev,  Jaehoon Kim,  P. Klunzinger,  K. Koh,  
 D. Kosenkov,  L. Koulias,  T. Kowalczyk,  C. M. Krauter,  A. Kunitsa,  
 Ka Un Lao,  A. Laurent,  K. V. Lawler,  Joonho Lee,  D. Lefrancois,  
 S. Lehtola,  D. S. Levine,  Yi-Pei Li,  You-Sheng Lin,  Fenglai Liu,  
 E. Livshits,  A. Luenser,  P. Manohar,  E. Mansoor,  S. F. Manzer,  
 Shan-Ping Mao,  Yuezhi Mao,  N. Mardirossian,  A. V. Marenich,  
 T. Markovich,  L. A. Martinez-Martinez,  S. A. Maurer,  N. J. Mayhall,  
 S. C. McKenzie,  J.-M. Mewes,  P. Morgante,  A. F. Morrison,  
 J. W. Mullinax,  K. Nanda,  T. S. Nguyen-Beck,  R. Olivares-Amaya,  
 J. A. Parkhill,  Zheng Pei,  T. M. Perrine,  F. Plasser,  P. Pokhilko,  
 S. Prager,  A. Prociuk,  E. Ramos,  D. R. Rehn,  F. Rob,  M. Scheurer,  
 M. Schneider,  N. Sergueev,  S. M. Sharada,  S. Sharma,  D. W. Small,  
 T. Stauch,  T. Stein,  Yu-Chuan Su,  A. J. W. Thom,  A. Tkatchenko,  
 T. Tsuchimochi,  N. M. Tubman,  L. Vogt,  M. L. Vidal,  O. Vydrov,  
 M. A. Watson,  J. Wenzel,  M. de Wergifosse,  T. A. Wesolowski,  A. White,  
 J. Witte,  A. Yamada,  Jun Yang,  K. Yao,  S. Yeganeh,  S. R. Yost,  
 Zhi-Qiang You,  A. Zech,  Igor Ying Zhang,  Xing Zhang,  Yan Zhao,  
 Ying Zhu,  B. R. Brooks,  G. K. L. Chan,  C. J. Cramer,  M. S. Gordon,  
 W. J. Hehre,  A. Klamt,  M. W. Schmidt,  C. D. Sherrill,  D. G. Truhlar,  
 A. Aspuru-Guzik,  R. Baer,  A. T. Bell,  N. A. Besley,  Jeng-Da Chai,  
 A. E. DePrince, III,  R. A. DiStasio Jr.,  A. Dreuw,  B. D. Dunietz,  
 T. R. Furlani,  Chao-Ping Hsu,  Yousung Jung,  Jing Kong,  D. S. Lambrecht,  
 WanZhen Liang,  C. Ochsenfeld,  V. A. Rassolov,  L. V. Slipchenko,  
 J. E. Subotnik,  T. Van Voorhis,  J. M. Herbert,  A. I. Krylov,  
 P. M. W. Gill,  M. Head-Gordon

 Contributors to earlier versions of Q-Chem not listed above: 
 R. D. Adamson,  B. Austin,  J. Baker,  G. J. O. Beran,  K. Brandhorst,  
 S. T. Brown,  E. F. C. Byrd,  A. K. Chakraborty,  C.-L. Cheng,  
 Siu Hung Chien,  D. M. Chipman,  D. L. Crittenden,  H. Dachsel,  
 R. J. Doerksen,  A. D. Dutoi,  L. Fusti-Molnar,  W. A. Goddard III,  
 A. Golubeva-Zadorozhnaya,  S. R. Gwaltney,  G. Hawkins,  A. Heyden,  
 S. Hirata,  G. Kedziora,  F. J. Keil,  C. Kelley,  Jihan Kim,  R. A. King,  
 R. Z. Khaliullin,  P. P. Korambath,  W. Kurlancheek,  A. M. Lee,  M. S. Lee,  
 S. V. Levchenko,  Ching Yeh Lin,  D. Liotard,  R. C. Lochan,  I. Lotan,  
 P. E. Maslen,  N. Nair,  D. P. O'Neill,  D. Neuhauser,  E. Neuscamman,  
 C. M. Oana,  R. Olson,  B. Peters,  R. Peverati,  P. A. Pieniazek,  
 Y. M. Rhee,  J. Ritchie,  M. A. Rohrdanz,  E. Rosta,  N. J. Russ,  
 H. F. Schaefer III,  N. E. Schultz,  N. Shenvi,  A. C. Simmonett,  A. Sodt,  
 D. Stuck,  K. S. Thanthiriwatte,  V. Vanovschi,  Tao Wang,  A. Warshel,  
 C. F. Williams,  Q. Wu,  X. Xu,  W. Zhang

 Please cite Q-Chem as follows:
 Y. Shao et al., Mol. Phys. 113, 184-215 (2015)
 DOI: 10.1080/00268976.2014.952696

 Q-Chem 5.2.1 for Intel X86 EM64T Linux

 Parts of Q-Chem use Armadillo 8.300.2 (Tropical Shenanigans).
 http://arma.sourceforge.net/

 Q-Chem begins on Sat Jan 11 10:19:59 2020  

Host: 
0

     Scratch files written to /scratch/taweetham/qchem4421//
NAlpha2: 178
NElect   178
Mult     1

 Q-Chem warning in module libgen/rem_setup.C, line 2168:

 Setting Thresh to 1e-14


Checking the input file for inconsistencies... 	...done.

--------------------------------------------------------------
User input:
--------------------------------------------------------------
$MOLECULE
0 1
C 
C  1 1.394960
Cl  2 CCl 1 119.528007
C  2 1.386606 1 120.846377 3 178.766605 0
Cl  4 CCl 2 119.698148 1 -179.612229 0
C  4 1.387279 2 120.235871 1 -0.083363 0
Cl  6 CCl 4 120.254637 2 -179.958574 0
C  6 1.387279 4 119.490737 2 0.041992 0
H  8 CH 6 120.064298 4 179.568218 0
C  8 1.386606 6 120.235863 4 0.041336 0
Cl  10 CCl 8 119.614146 6 178.681836 0
C  1 1.488550 2 120.827489 3 1.275929 0
C  12 1.394960 1 120.827496 2 44.635695 0
H  13 CH 12 119.528011 1 1.275194 0
C  13 1.386606 12 120.846392 1 -179.957497 0
Cl  15 CCl 13 119.698155 12 -179.612829 0
C  15 1.387278 13 120.235860 12 -0.083872 0
H  17 CH 15 120.254633 13 -179.958492 0
C  17 1.387279 15 119.490737 13 0.041666 0
Cl  19 CCl 17 120.064293 15 179.568399 0
C  19 1.386606 17 120.235874 15 0.041790 0
H  21 CH 19 119.614152 17 178.681599 0

CH=1.08273
CCl=1.75400
$END

$REM
   JOB_TYPE	OPTIMIZATION
   BASIS	6-311++G**
   METHOD	B3LYP
   SYM_IGNORE	TRUE
   SCF_GUESS_ALWAYS     TRUE
   SYM_IGNORE   TRUE
   S2THRESH     15
   THRESH       15
$END

--------------------------------------------------------------
 ----------------------------------------------------------------
             Standard Nuclear Orientation (Angstroms)
    I     Atom           X                Y                Z
 ----------------------------------------------------------------
    1      C       0.0000000000     0.0000000000     0.0000000000
    2      C       0.0000000000     0.0000000000     1.3949600000
    3      Cl      1.5261815140     0.0000000000     2.2594170471
    4      C      -1.1901880373     0.0256249026     2.1059255403
    5      Cl     -1.1548436435     0.0351778398     3.8595433764
    6      C      -2.4041742747     0.0535064326     1.4351028665
    7      Cl     -3.9099833729     0.0870232313     2.3339530118
    8      C      -2.4180259722     0.0546630380     0.0478935036
    9      H      -3.3603520375     0.0692493833    -0.4851290834
   10      C      -1.2274122092     0.0272853135    -0.6622934626
   11      Cl     -1.2645630159    -0.0058824468    -2.4155862839
   12      C       1.2779219872    -0.0284629571    -0.7628147595
   13      C       2.3095886281    -0.8932703637    -0.3971844912
   14      H       2.1704206894    -1.5663256744     0.4394355459
   15      C       3.5004827568    -0.9194878930    -1.1069450245
   16      Cl      4.7739092873    -2.0261183446    -0.6270805489
   17      C       3.6821124948    -0.0819958503    -2.1978886372
   18      H       4.6116429624    -0.1026930066    -2.7527300472
   19      C       2.6636000698     0.7822218600    -2.5724593424
   20      Cl      2.8813918386     1.8556545918    -3.9424319391
   21      C       1.4736782845     0.8090230106    -1.8610916159
   22      H       0.6936781770     1.5025559907    -2.1490431582
 ----------------------------------------------------------------
 Nuclear Repulsion Energy =        2004.79222151 hartrees
 There are       89 alpha and       89 beta electrons
 Requested basis set is 6-311++G(d,p)
 There are 170 shells and 472 basis functions

 Total QAlloc Memory Limit   2000 MB
 Mega-Array Size       188 MB
 MEM_STATIC part       192 MB
 A cutoff of  1.0D-15 yielded  10834 shell pairs
 There are     91639 function pairs (     98458 Cartesian)
 Smallest overlap matrix eigenvalue = 2.09E-07
 Linear dependence detected in AO basis
 Number of orthogonalized atomic orbitals = 467
 Maximum deviation from orthogonality = 6.240E-10

 Scale SEOQF with 1.000000e-01/1.000000e-01/1.000000e-01

 Standard Electronic Orientation quadrupole field applied
 Nucleus-field energy     =    -0.0000000483 hartrees
 Guess from superposition of atomic densities
 Warning:  Energy on first SCF cycle will be non-variational
 SAD guess density has 178.000000 electrons

 -----------------------------------------------------------------------
  General SCF calculation program by
  Eric Jon Sundstrom, Paul Horn, Yuezhi Mao, Dmitri Zuev, Alec White,
  David Stuck, Shaama M.S., Shane Yost, Joonho Lee, David Small,
  Daniel Levine, Susi Lehtola, Hugh Burton, Evgeny Epifanovsky,
  Bang C. Huynh
 -----------------------------------------------------------------------
 Exchange:     0.2000 Hartree-Fock + 0.0800 Slater + 0.7200 B88
 Correlation:  0.1900 VWN1RPA + 0.8100 LYP
 Using SG-1 standard quadrature grid
 A restricted SCF calculation will be
 performed using DIIS
 SCF converges when DIIS error is below 1.0e-08
 ---------------------------------------
  Cycle       Energy         DIIS error
 ---------------------------------------
    1   -3225.4399260199      2.84e-02  
    2   -3220.9829345116      2.23e-03  
    3   -3220.8972585373      2.75e-03  
    4   -3221.1119463717      5.52e-04  
    5   -3221.1185385145      3.04e-04  
    6   -3221.1209739775      9.78e-05  
    7   -3221.1212187384      2.58e-05  
    8   -3221.1212334592      9.71e-06  
    9   -3221.1212358593      3.13e-06  
   10   -3221.1212361237      1.08e-06  
   11   -3221.1212361531      3.04e-07  
   12   -3221.1212361550      1.40e-07  
   13   -3221.1212361556      4.37e-08  
   14   -3221.1212361557      1.24e-08  
   15   -3221.1212361557      4.88e-09  Convergence criterion met
 ---------------------------------------
 SCF time:   CPU 751.92s  wall 752.00s 
 SCF   energy in the final basis set =    -3221.1212361557
 Total energy in the final basis set =    -3221.1212361557

 --------------------------------------------------------------

                    Orbital Energies (a.u.)
 --------------------------------------------------------------

 Alpha MOs
 -- Occupied --
********-101.5828-101.5825-101.5803-101.5708-101.5705 -10.2845 -10.2834
-10.2820 -10.2799 -10.2612 -10.2611 -10.2439 -10.2299 -10.2269 -10.2125
-10.2086 -10.2083  -9.4987  -9.4979  -9.4977  -9.4948  -9.4852  -9.4850
 -7.2637  -7.2626  -7.2625  -7.2597  -7.2536  -7.2528  -7.2527  -7.2526
 -7.2521  -7.2515  -7.2500  -7.2498  -7.2497  -7.2488  -7.2399  -7.2397
 -7.2397  -7.2394  -0.9679  -0.9310  -0.9166  -0.9097  -0.8906  -0.8742
 -0.8537  -0.8455  -0.8003  -0.7665  -0.7581  -0.7539  -0.6700  -0.6488
 -0.6280  -0.6174  -0.5560  -0.5535  -0.5361  -0.5127  -0.4989  -0.4848
 -0.4750  -0.4687  -0.4678  -0.4578  -0.4379  -0.4364  -0.4239  -0.4101
 -0.4019  -0.4003  -0.3937  -0.3806  -0.3618  -0.3593  -0.3543  -0.3476
 -0.3405  -0.3372  -0.3318  -0.3306  -0.3201  -0.2973  -0.2791  -0.2655
 -0.2642
 -- Virtual --
 -0.0807  -0.0640  -0.0570  -0.0429  -0.0299  -0.0163  -0.0102  -0.0083
  0.0012   0.0056   0.0131   0.0142   0.0176   0.0231   0.0281   0.0415
  0.0446   0.0463   0.0507   0.0566   0.0617   0.0677   0.0707   0.0754
  0.0792   0.0826   0.0840   0.0884   0.0923   0.0941   0.0995   0.1029
  0.1062   0.1110   0.1125   0.1138   0.1170   0.1184   0.1217   0.1261
  0.1266   0.1283   0.1316   0.1329   0.1368   0.1410   0.1422   0.1434
  0.1473   0.1518   0.1573   0.1639   0.1729   0.1763   0.1799   0.1814
  0.1838   0.1914   0.1952   0.1972   0.2013   0.2056   0.2103   0.2131
  0.2212   0.2261   0.2288   0.2305   0.2339   0.2364   0.2412   0.2420
  0.2502   0.2553   0.2598   0.2623   0.2650   0.2660   0.2695   0.2705
  0.2735   0.2818   0.2865   0.2906   0.2915   0.2924   0.2981   0.3054
  0.3064   0.3161   0.3249   0.3340   0.3381   0.3434   0.3477   0.3556
  0.3871   0.4088   0.4270   0.4286   0.4347   0.4453   0.4465   0.4495
  0.4534   0.4565   0.4577   0.4658   0.4699   0.4795   0.4801   0.4882
  0.4955   0.4976   0.5045   0.5097   0.5175   0.5391   0.5416   0.5439
  0.5536   0.5621   0.5680   0.5716   0.5804   0.5899   0.5946   0.5959
  0.5977   0.6076   0.6114   0.6180   0.6239   0.6275   0.6358   0.6430
  0.6567   0.6596   0.6652   0.6750   0.6917   0.7025   0.7092   0.7115
  0.7175   0.7372   0.7429   0.7757   0.7879   0.8017   0.8111   0.8172
  0.8237   0.8294   0.8361   0.8368   0.8386   0.8405   0.8435   0.8511
  0.8535   0.8578   0.8583   0.8642   0.8667   0.8679   0.8740   0.8813
  0.8880   0.8925   0.9013   0.9048   0.9086   0.9094   0.9146   0.9233
  0.9308   0.9380   0.9481   0.9504   0.9561   0.9587   0.9613   0.9666
  0.9774   0.9850   0.9918   1.0002   1.0004   1.0328   1.0578   1.0662
  1.0760   1.0806   1.0973   1.1096   1.1291   1.1407   1.1548   1.1782
  1.2054   1.2166   1.2238   1.2331   1.2350   1.2432   1.2558   1.2617
  1.2722   1.2772   1.2864   1.2920   1.3182   1.3378   1.3441   1.3707
  1.4020   1.4262   1.4552   1.4874   1.5089   1.5121   1.5414   1.5592
  1.5739   1.5874   1.5979   1.6029   1.6092   1.6208   1.6600   1.6627
  1.6897   1.7119   1.7452   1.7654   1.7850   1.8053   1.8153   1.8494
  1.8650   1.8673   1.8855   1.8966   1.9043   1.9094   1.9366   1.9408
  1.9644   1.9707   1.9777   2.0245   2.0438   2.0471   2.0710   2.0929
  2.1028   2.1324   2.1549   2.2065   2.2258   2.2288   2.2388   2.2564
  2.2690   2.2806   2.2846   2.2865   2.2953   2.3022   2.3182   2.3343
  2.3764   2.3925   2.4177   2.4200   2.4303   2.4356   2.4587   2.4773
  2.5038   2.5146   2.5440   2.5510   2.5554   2.5696   2.5977   2.6065
  2.6298   2.6343   2.6531   2.6606   2.6901   2.7326   2.7404   2.7432
  2.7554   2.7603   2.7753   2.7798   2.7922   2.8293   2.8327   2.8489
  2.8798   2.9306   2.9431   2.9663   3.0562   3.0677   3.0883   3.1169
  3.1415   3.1576   3.1693   3.2064   3.2235   3.2285   3.2617   3.3557
  3.3777   3.3896   3.4802   3.5606   3.6171   3.6849   3.7305   3.7593
  3.8199   3.9102   4.0152   4.1000   4.1034   4.3996   4.8036   4.8309
  9.7350   9.7657   9.7875   9.7909   9.8093   9.8182  23.3153  23.5394
 23.8187  23.8493  23.8683  23.9148  23.9759  24.0040  24.0537  24.0585
 24.0843  24.1455  25.7741  25.8188  25.8370  25.8460  25.9088  25.9423
 26.0983  26.1096  26.1307  26.1972  26.2695  26.3960  26.4964  26.6095
 26.6610  26.6791  26.7310  26.9698 215.7258 215.7565 215.7825 215.7879
215.8128 215.8232
 --------------------------------------------------------------

          Ground-State Mulliken Net Atomic Charges

     Atom                 Charge (a.u.)
  ----------------------------------------
      1 C                    -0.607489
      2 C                    -1.177865
      3 Cl                    0.730640
      4 C                     0.596327
      5 Cl                    0.594336
      6 C                    -0.239346
      7 Cl                    0.545739
      8 C                    -0.651443
      9 H                     0.231282
     10 C                     0.154310
     11 Cl                    0.559450
     12 C                    -0.226188
     13 C                    -0.958740
     14 H                     0.199522
     15 C                     0.358404
     16 Cl                    0.489898
     17 C                    -1.001099
     18 H                     0.199585
     19 C                     0.393894
     20 Cl                    0.491026
     21 C                    -0.877671
     22 H                     0.195427
  ----------------------------------------
  Sum of atomic charges =     0.000000

 -----------------------------------------------------------------
                    Cartesian Multipole Moments
 -----------------------------------------------------------------
    Charge (ESU x 10^10)
                 0.0000
    Dipole Moment (Debye)
         X      -1.1313      Y       0.0191      Z      -0.3412
       Tot       1.1818
    Quadrupole Moments (Debye-Ang)
        XX    -144.8473     XY      -0.2398     YY    -146.8124
        XZ       2.3617     YZ      -0.3320     ZZ    -149.3912
    Octopole Moments (Debye-Ang^2)
       XXX    -257.7021    XXY       4.3479    XYY     -87.1521
       YYY       5.4234    XXZ       3.1584    XYZ       1.6628
       YYZ      13.5848    XZZ     -78.6038    YZZ      -0.9634
       ZZZ      36.3235
    Hexadecapole Moments (Debye-Ang^3)
      XXXX   -6017.9564   XXXY     237.7303   XXYY   -1194.1917
      XYYY     226.7237   YYYY    -864.0396   XXXZ    1272.6173
      XXYZ      87.4467   XYYZ     459.4439   YYYZ     245.9024
      XXZZ   -1760.6085   XYZZ      64.9147   YYZZ    -927.9832
      XZZZ    1324.8284   YZZZ     259.0320   ZZZZ   -4604.9846
 -----------------------------------------------------------------
 Calculating analytic gradient of the SCF energy
 Gradient of SCF Energy
            1           2           3           4           5           6
    1  -0.0172587  -0.0072612   0.0069965  -0.0007869   0.0009557   0.0065484
    2   0.0004362  -0.0000466  -0.0055318  -0.0001908   0.0000524  -0.0003405
    3   0.0115878  -0.0015122  -0.0081234  -0.0234942   0.0046778   0.0005001
            7           8           9          10          11          12
    1  -0.0026946   0.0094818  -0.0002412   0.0017580   0.0157939  -0.0057815
    2   0.0001456   0.0001523   0.0000289  -0.0001395   0.0049761  -0.0000555
    3   0.0068924   0.0071065  -0.0010802  -0.0032467  -0.0004018   0.0025603
           13          14          15          16          17          18
    1   0.0010201  -0.0026581   0.0066969   0.0001373  -0.0128463   0.0002412
    2   0.0127834   0.0006583  -0.0027445  -0.0008377   0.0003262   0.0000293
    3  -0.0036779   0.0048028   0.0008348   0.0008340   0.0076524  -0.0001628
           19          20          21          22
    1   0.0022061  -0.0004195   0.0035746  -0.0054625
    2   0.0026517   0.0007498  -0.0126446  -0.0004588
    3  -0.0061229  -0.0006209   0.0011096  -0.0001156
 Max gradient component =       2.349E-02
 RMS gradient           =       6.176E-03
 Gradient time:  CPU 258.40 s  wall 258.41 s
 Geometry Optimization Parameters
   NAtoms,    NIC,     NZ,  NCons,   NDum,   NFix, NCnnct, MaxDiis
       22     155      22       0       0       0       0       0


** GEOMETRY OPTIMIZATION IN DELOCALIZED INTERNAL COORDINATES **
   Searching for a Minimum

   Optimization Cycle:   1

                       Coordinates (Angstroms)
     ATOM                X               Y               Z
      1  C         0.0000000000    0.0000000000    0.0000000000
      2  C         0.0000000000    0.0000000000    1.3949600000
      3  Cl        1.5261815140    0.0000000000    2.2594170471
      4  C        -1.1901880373    0.0256249026    2.1059255403
      5  Cl       -1.1548436435    0.0351778398    3.8595433764
      6  C        -2.4041742747    0.0535064326    1.4351028665
      7  Cl       -3.9099833729    0.0870232313    2.3339530118
      8  C        -2.4180259722    0.0546630380    0.0478935036
      9  H        -3.3603520375    0.0692493833   -0.4851290834
     10  C        -1.2274122092    0.0272853135   -0.6622934626
     11  Cl       -1.2645630159   -0.0058824468   -2.4155862839
     12  C         1.2779219872   -0.0284629571   -0.7628147595
     13  C         2.3095886281   -0.8932703637   -0.3971844912
     14  H         2.1704206894   -1.5663256744    0.4394355459
     15  C         3.5004827568   -0.9194878930   -1.1069450245
     16  Cl        4.7739092873   -2.0261183446   -0.6270805489
     17  C         3.6821124948   -0.0819958503   -2.1978886372
     18  H         4.6116429624   -0.1026930066   -2.7527300472
     19  C         2.6636000698    0.7822218600   -2.5724593424
     20  Cl        2.8813918386    1.8556545918   -3.9424319391
     21  C         1.4736782845    0.8090230106   -1.8610916159
     22  H         0.6936781770    1.5025559907   -2.1490431582
   Point Group: c1    Number of degrees of freedom:    60


   Energy is  -3221.121236156


 Attempting to generate delocalized internal coordinates
 Initial Hessian constructed with Jon Baker's OPTIMIZE code

 60 Hessian modes will be used to form the next step
  Hessian Eigenvalues:
     0.010693    0.019215    0.019215    0.023207    0.023207    0.023578
     0.023582    0.023677    0.023682    0.023938    0.023939    0.024090
     0.024090    0.024114    0.024114    0.024135    0.024136    0.024143
     0.024143    0.159963    0.159969    0.159995    0.160000    0.234671
     0.234791    0.234853    0.235016    0.249938    0.249948    0.249991
     0.249992    0.249992    0.250000    0.250000    0.250000    0.250000
     0.250000    0.301033    0.301033    0.301033    0.301033    0.301033
     0.301033    0.336089    0.356665    0.356665    0.356665    0.356665
     0.429162    0.430928    0.432123    0.433554    0.467799    0.467824
     0.472132    0.472175    0.478203    0.478204    0.479142    0.479142

 Minimum search - taking simple RFO step
 Searching for Lamda that Minimizes Along All modes
 Value Taken    Lamda =  -0.03453079
 Calculated Step too Large.  Step scaled by  0.437763
 Step Taken.  Stepsize is  0.300000

                             Maximum     Tolerance    Cnvgd?
         Gradient           0.048141      0.000300      NO
         Displacement       0.264436      0.001200      NO
         Energy change     *********      0.000001      NO


 New Cartesian Coordinates Obtained by Inverse Iteration

 Displacement from previous Coordinates is:  1.148970
 ----------------------------------------------------------------
             Standard Nuclear Orientation (Angstroms)
    I     Atom           X                Y                Z
 ----------------------------------------------------------------
    1      C       0.0080528769    -0.0022285768    -0.0002295503
    2      C      -0.0072466484     0.0702291136     1.4054531335
    3      Cl      1.4859177153     0.2135854956     2.3117545909
    4      C      -1.2038759401     0.0972914283     2.1181944044
    5      Cl     -1.1767592741     0.2115671347     3.8650090222
    6      C      -2.4180447761     0.0487522733     1.4434714316
    7      Cl     -3.9333171636     0.0781000420     2.3183760153
    8      C      -2.4292119732    -0.0243575450     0.0609813276
    9      H      -3.3717056537    -0.0759760685    -0.4685400033
   10      C      -1.2390240621    -0.0472795818    -0.6499181752
   11      Cl     -1.3571412706    -0.2199690803    -2.3914134450
   12      C       1.2937019518    -0.0299184044    -0.7684897873
   13      C       2.2965331328    -0.9560234597    -0.4627185674
   14      H       2.1389371136    -1.6846919643     0.3194845359
   15      C       3.4842076818    -0.9788241447    -1.1800299972
   16      Cl      4.7129498668    -2.1639471349    -0.7798833374
   17      C       3.7069329145    -0.0814440676    -2.2146611904
   18      H       4.6354018925    -0.1013400649    -2.7709723011
   19      C       2.7181681687     0.8418101600    -2.5232904832
   20      Cl      2.9803714188     1.9957195825    -3.8171608612
   21      C       1.5257253526     0.8695612937    -1.8141616231
   22      H       0.7844928026     1.6171326269    -2.0577026420
 ----------------------------------------------------------------
 Nuclear Repulsion Energy =        1992.79347016 hartrees
 There are       89 alpha and       89 beta electrons
 Applying Cartesian multipole field
    Component          Value
    ---------          -----
     (2,0,0)        1.00000E-11
     (0,2,0)        2.00000E-11
     (0,0,2)       -3.00000E-11
 Nucleus-field energy     =    -0.0000000449 hartrees
 Requested basis set is 6-311++G(d,p)
 There are 170 shells and 472 basis functions
 A cutoff of  1.0D-15 yielded  10795 shell pairs
 There are     91324 function pairs (     98120 Cartesian)
 Smallest overlap matrix eigenvalue = 2.31E-07
 Linear dependence detected in AO basis
 Number of orthogonalized atomic orbitals = 467
 Maximum deviation from orthogonality = 3.776E-10
 Guess from superposition of atomic densities
 Warning:  Energy on first SCF cycle will be non-variational
 SAD guess density has 178.000000 electrons

 -----------------------------------------------------------------------
  General SCF calculation program by
  Eric Jon Sundstrom, Paul Horn, Yuezhi Mao, Dmitri Zuev, Alec White,
  David Stuck, Shaama M.S., Shane Yost, Joonho Lee, David Small,
  Daniel Levine, Susi Lehtola, Hugh Burton, Evgeny Epifanovsky,
  Bang C. Huynh
 -----------------------------------------------------------------------
 Exchange:     0.2000 Hartree-Fock + 0.0800 Slater + 0.7200 B88
 Correlation:  0.1900 VWN1RPA + 0.8100 LYP
 Using SG-1 standard quadrature grid
 A restricted SCF calculation will be
 performed using DIIS
 SCF converges when DIIS error is below 1.0e-08
 ---------------------------------------
  Cycle       Energy         DIIS error
 ---------------------------------------
    1   -3225.3575339732      2.82e-02  
    2   -3220.9954890220      2.20e-03  
    3   -3220.9174319177      2.68e-03  
    4   -3221.1211600054      5.30e-04  
    5   -3221.1273029411      2.90e-04  
    6   -3221.1294954112      9.75e-05  
    7   -3221.1297378315      2.67e-05  
    8   -3221.1297540761      1.01e-05  
    9   -3221.1297567423      3.09e-06  
   10   -3221.1297569997      1.09e-06  
   11   -3221.1297570296      3.18e-07  
   12   -3221.1297570319      1.32e-07  
   13   -3221.1297570325      3.95e-08  
   14   -3221.1297570322      1.22e-08  
   15   -3221.1297570324      4.78e-09  Convergence criterion met
 ---------------------------------------
 SCF time:   CPU 747.52s  wall 748.00s 
 SCF   energy in the final basis set =    -3221.1297570324
 Total energy in the final basis set =    -3221.1297570324

 --------------------------------------------------------------

                    Orbital Energies (a.u.)
 --------------------------------------------------------------

 Alpha MOs
 -- Occupied --
********-101.5821-101.5821-101.5802-101.5712-101.5711 -10.2860 -10.2825
-10.2815 -10.2805 -10.2629 -10.2628 -10.2476 -10.2307 -10.2277 -10.2138
-10.2108 -10.2107  -9.4983  -9.4969  -9.4969  -9.4947  -9.4857  -9.4856
 -7.2633  -7.2619  -7.2615  -7.2596  -7.2532  -7.2524  -7.2518  -7.2517
 -7.2512  -7.2508  -7.2505  -7.2504  -7.2496  -7.2488  -7.2404  -7.2403
 -7.2402  -7.2400  -0.9653  -0.9310  -0.9151  -0.9089  -0.8916  -0.8737
 -0.8543  -0.8426  -0.7998  -0.7645  -0.7585  -0.7525  -0.6697  -0.6459
 -0.6274  -0.6173  -0.5545  -0.5534  -0.5347  -0.5146  -0.4994  -0.4841
 -0.4733  -0.4680  -0.4656  -0.4573  -0.4379  -0.4369  -0.4239  -0.4079
 -0.4010  -0.3990  -0.3937  -0.3809  -0.3621  -0.3594  -0.3544  -0.3471
 -0.3403  -0.3380  -0.3320  -0.3308  -0.3200  -0.2954  -0.2776  -0.2675
 -0.2668
 -- Virtual --
 -0.0794  -0.0642  -0.0546  -0.0447  -0.0352  -0.0172  -0.0102  -0.0065
  0.0019   0.0057   0.0123   0.0140   0.0167   0.0227   0.0274   0.0407
  0.0444   0.0458   0.0495   0.0564   0.0622   0.0673   0.0698   0.0743
  0.0801   0.0831   0.0846   0.0886   0.0917   0.0945   0.0987   0.1020
  0.1054   0.1100   0.1118   0.1128   0.1164   0.1178   0.1195   0.1249
  0.1253   0.1279   0.1291   0.1302   0.1369   0.1390   0.1419   0.1427
  0.1453   0.1519   0.1565   0.1637   0.1727   0.1734   0.1744   0.1803
  0.1825   0.1896   0.1938   0.1957   0.2002   0.2042   0.2097   0.2124
  0.2219   0.2232   0.2277   0.2293   0.2332   0.2370   0.2397   0.2437
  0.2493   0.2567   0.2594   0.2625   0.2644   0.2667   0.2672   0.2704
  0.2738   0.2817   0.2828   0.2879   0.2906   0.2916   0.2939   0.3008
  0.3053   0.3069   0.3289   0.3335   0.3366   0.3382   0.3461   0.3564
  0.3881   0.4061   0.4268   0.4285   0.4346   0.4424   0.4472   0.4477
  0.4553   0.4565   0.4606   0.4649   0.4693   0.4790   0.4828   0.4878
  0.4928   0.4957   0.5009   0.5075   0.5147   0.5388   0.5460   0.5470
  0.5491   0.5623   0.5658   0.5688   0.5798   0.5896   0.5934   0.5978
  0.6024   0.6038   0.6096   0.6175   0.6252   0.6336   0.6377   0.6544
  0.6551   0.6586   0.6765   0.6785   0.6918   0.6999   0.7079   0.7106
  0.7165   0.7237   0.7356   0.7751   0.7901   0.8049   0.8093   0.8187
  0.8237   0.8299   0.8363   0.8378   0.8385   0.8411   0.8449   0.8519
  0.8553   0.8588   0.8600   0.8630   0.8645   0.8652   0.8679   0.8801
  0.8844   0.8950   0.9011   0.9025   0.9042   0.9101   0.9152   0.9196
  0.9282   0.9392   0.9451   0.9516   0.9540   0.9585   0.9627   0.9658
  0.9695   0.9787   0.9792   0.9902   0.9948   1.0143   1.0444   1.0513
  1.0615   1.0863   1.0976   1.1003   1.1227   1.1398   1.1560   1.1752
  1.2017   1.2147   1.2217   1.2267   1.2356   1.2401   1.2533   1.2602
  1.2651   1.2746   1.2911   1.2929   1.3156   1.3290   1.3447   1.3689
  1.3935   1.4360   1.4524   1.4828   1.5065   1.5108   1.5389   1.5599
  1.5639   1.5847   1.5952   1.6005   1.6085   1.6224   1.6598   1.6634
  1.6923   1.7084   1.7347   1.7635   1.7872   1.8016   1.8132   1.8372
  1.8612   1.8710   1.8803   1.8888   1.9052   1.9091   1.9371   1.9399
  1.9558   1.9606   1.9687   2.0222   2.0428   2.0439   2.0683   2.0852
  2.0966   2.1225   2.1449   2.1992   2.2260   2.2285   2.2390   2.2564
  2.2683   2.2749   2.2835   2.2855   2.2892   2.2950   2.3214   2.3274
  2.3712   2.3930   2.4136   2.4198   2.4278   2.4353   2.4542   2.4733
  2.5021   2.5108   2.5344   2.5427   2.5514   2.5673   2.5918   2.5991
  2.6282   2.6387   2.6509   2.6606   2.6826   2.7296   2.7345   2.7382
  2.7524   2.7550   2.7717   2.7782   2.7884   2.8077   2.8233   2.8414
  2.8770   2.9145   2.9392   2.9682   3.0427   3.0626   3.0773   3.1117
  3.1278   3.1534   3.1615   3.1961   3.2130   3.2218   3.2493   3.3513
  3.3648   3.3785   3.4755   3.5587   3.6118   3.6832   3.7220   3.7572
  3.8108   3.9012   4.0100   4.0952   4.0963   4.3809   4.7938   4.8294
  9.7328   9.7650   9.7869   9.7900   9.8037   9.8184  23.3192  23.5344
 23.8057  23.8391  23.8650  23.8974  23.9601  23.9802  24.0464  24.0532
 24.0827  24.1358  25.7741  25.8186  25.8341  25.8415  25.8940  25.9255
 26.0917  26.1074  26.1279  26.1775  26.2344  26.3656  26.4876  26.6049
 26.6355  26.6470  26.7244  26.9361 215.7236 215.7559 215.7824 215.7863
215.8050 215.8210
 --------------------------------------------------------------

          Ground-State Mulliken Net Atomic Charges

     Atom                 Charge (a.u.)
  ----------------------------------------
      1 C                    -0.525419
      2 C                    -1.123356
      3 Cl                    0.694004
      4 C                     0.664612
      5 Cl                    0.597776
      6 C                    -0.354041
      7 Cl                    0.543647
      8 C                    -0.629680
      9 H                     0.233836
     10 C                     0.020943
     11 Cl                    0.528166
     12 C                    -0.126899
     13 C                    -0.967841
     14 H                     0.204982
     15 C                     0.340383
     16 Cl                    0.482037
     17 C                    -0.937905
     18 H                     0.198176
     19 C                     0.371423
     20 Cl                    0.482833
     21 C                    -0.895829
     22 H                     0.198153
  ----------------------------------------
  Sum of atomic charges =     0.000000

 -----------------------------------------------------------------
                    Cartesian Multipole Moments
 -----------------------------------------------------------------
    Charge (ESU x 10^10)
                -0.0000
    Dipole Moment (Debye)
         X      -1.0118      Y      -0.0388      Z      -0.3599
       Tot       1.0746
    Quadrupole Moments (Debye-Ang)
        XX    -144.5189     XY      -0.0303     YY    -146.7143
        XZ       2.0928     YZ      -0.3800     ZZ    -149.2957
    Octopole Moments (Debye-Ang^2)
       XXX    -251.9292    XXY       1.6433    XYY     -85.7811
       YYY      -0.3237    XXZ       1.1491    XYZ       1.6779
       YYZ      13.2036    XZZ     -76.2393    YZZ      -2.5423
       ZZZ      35.1455
    Hexadecapole Moments (Debye-Ang^3)
      XXXX   -6055.5481   XXXY     217.6599   XXYY   -1221.5751
      XYYY     200.5949   YYYY    -973.1231   XXXZ    1302.2310
      XXYZ      65.4613   XYYZ     471.3477   YYYZ     168.6279
      XXZZ   -1756.6397   XYZZ      60.4733   YYZZ    -937.5214
      XZZZ    1360.5536   YZZZ     194.9041   ZZZZ   -4548.9522
 -----------------------------------------------------------------
 Calculating analytic gradient of the SCF energy
 Gradient of SCF Energy
            1           2           3           4           5           6
    1  -0.0081641  -0.0041980   0.0007161  -0.0003743   0.0018882   0.0042938
    2   0.0003907  -0.0027744  -0.0003954  -0.0008721   0.0004522  -0.0002309
    3   0.0063470   0.0022449   0.0031238  -0.0164708   0.0037476  -0.0008462
            7           8           9          10          11          12
    1  -0.0019833   0.0067335  -0.0004246  -0.0026171   0.0014650  -0.0039950
    2   0.0002922   0.0002839  -0.0000240   0.0022224   0.0006226  -0.0000247
    3   0.0043126   0.0045534  -0.0006755  -0.0041385  -0.0004504   0.0020936
           13          14          15          16          17          18
    1   0.0041458  -0.0007349   0.0047151  -0.0000835  -0.0089586   0.0004756
    2   0.0076710   0.0002125  -0.0022769  -0.0003256   0.0001203   0.0000160
    3  -0.0036000  -0.0005483   0.0000735   0.0003962   0.0052986  -0.0002734
           19          20          21          22
    1   0.0019312  -0.0002844   0.0052509   0.0002025
    2   0.0021663   0.0004235  -0.0076192  -0.0003303
    3  -0.0040143  -0.0001286  -0.0019114   0.0008661
 Max gradient component =       1.647E-02
 RMS gradient           =       3.773E-03
 Gradient time:  CPU 251.59 s  wall 251.60 s
 Geometry Optimization Parameters
   NAtoms,    NIC,     NZ,  NCons,   NDum,   NFix, NCnnct, MaxDiis
       22     155      22       0       0       0       0       0

 Cartesian Hessian Update
 Hessian updated using BFGS update


** GEOMETRY OPTIMIZATION IN DELOCALIZED INTERNAL COORDINATES **
   Searching for a Minimum

   Optimization Cycle:   2

                       Coordinates (Angstroms)
     ATOM                X               Y               Z
      1  C         0.0080528769   -0.0022285768   -0.0002295503
      2  C        -0.0072466484    0.0702291136    1.4054531335
      3  Cl        1.4859177153    0.2135854956    2.3117545909
      4  C        -1.2038759401    0.0972914283    2.1181944044
      5  Cl       -1.1767592741    0.2115671347    3.8650090222
      6  C        -2.4180447761    0.0487522733    1.4434714316
      7  Cl       -3.9333171636    0.0781000420    2.3183760153
      8  C        -2.4292119732   -0.0243575450    0.0609813276
      9  H        -3.3717056537   -0.0759760685   -0.4685400033
     10  C        -1.2390240621   -0.0472795818   -0.6499181752
     11  Cl       -1.3571412706   -0.2199690803   -2.3914134450
     12  C         1.2937019518   -0.0299184044   -0.7684897873
     13  C         2.2965331328   -0.9560234597   -0.4627185674
     14  H         2.1389371136   -1.6846919643    0.3194845359
     15  C         3.4842076818   -0.9788241447   -1.1800299972
     16  Cl        4.7129498668   -2.1639471349   -0.7798833374
     17  C         3.7069329145   -0.0814440676   -2.2146611904
     18  H         4.6354018925   -0.1013400649   -2.7709723011
     19  C         2.7181681687    0.8418101600   -2.5232904832
     20  Cl        2.9803714188    1.9957195825   -3.8171608612
     21  C         1.5257253526    0.8695612937   -1.8141616231
     22  H         0.7844928026    1.6171326269   -2.0577026420
   Point Group: c1    Number of degrees of freedom:    60


   Energy is  -3221.129757032

 Hessian updated using BFGS update

 52 Hessian modes will be used to form the next step
  Hessian Eigenvalues:
     0.017813    0.019214    0.019215    0.023206    0.023207    0.023567
     0.023676    0.023681    0.023933    0.023938    0.024089    0.024090
     0.024114    0.024114    0.024135    0.024136    0.024141    0.024143
     0.032704    0.159958    0.159969    0.160000    0.160222    0.216742
     0.234791    0.234857    0.235491    0.244292    0.249959    0.249988
     0.249991    0.249992    0.249997    0.250000    0.298333    0.300883
     0.308820    0.353574    0.356608    0.367234    0.425558    0.429459
     0.432123    0.462176    0.467798    0.467993    0.471310    0.474632
     0.478146    0.478204    0.479125    0.556589

 Minimum search - taking simple RFO step
 Searching for Lamda that Minimizes Along All modes
 Value Taken    Lamda =  -0.00446186
 Calculated Step too Large.  Step scaled by  0.946432
 Step Taken.  Stepsize is  0.300000

                             Maximum     Tolerance    Cnvgd?
         Gradient           0.011343      0.000300      NO
         Displacement       0.234438      0.001200      NO
         Energy change     -0.008521      0.000001      NO


 New Cartesian Coordinates Obtained by Inverse Iteration

 Displacement from previous Coordinates is:  1.007224
 ----------------------------------------------------------------
             Standard Nuclear Orientation (Angstroms)
    I     Atom           X                Y                Z
 ----------------------------------------------------------------
    1      C       0.0215062229     0.0003885434     0.0054873459
    2      C       0.0021816262     0.1541100710     1.4037960410
    3      Cl      1.5145370626     0.3818860271     2.2516638062
    4      C      -1.2006585700     0.1749772287     2.1284736089
    5      Cl     -1.2062969416     0.3703979988     3.8618711478
    6      C      -2.4112437354     0.0453785274     1.4403064441
    7      Cl     -3.9406013014     0.0581520971     2.2778922279
    8      C      -2.4175058755    -0.1035210892     0.0614923041
    9      H      -3.3545947994    -0.2166393909    -0.4659368153
   10      C      -1.2191174778    -0.1256060286    -0.6371844947
   11      Cl     -1.3126063372    -0.3871936927    -2.3684582025
   12      C       1.2980368249    -0.0267974716    -0.7593522254
   13      C       2.2551288316    -1.0145863643    -0.5048546580
   14      H       2.0768210819    -1.7753255670     0.2438647453
   15      C       3.4358613185    -1.0322177750    -1.2358803691
   16      Cl      4.6230824032    -2.2825617853    -0.9186843263
   17      C       3.6983342826    -0.0827421940    -2.2175968727
   18      H       4.6220607991    -0.1052116417    -2.7799756476
   19      C       2.7386630925     0.8946022214    -2.4578292467
   20      Cl      3.0416358424     2.1065696580    -3.6875681472
   21      C       1.5460483743     0.9319350321    -1.7467389705
   22      H       0.8237934023     1.7117546531    -1.9512351976
 ----------------------------------------------------------------
 Nuclear Repulsion Energy =        1993.14654519 hartrees
 There are       89 alpha and       89 beta electrons
 Applying Cartesian multipole field
    Component          Value
    ---------          -----
     (2,0,0)        1.00000E-11
     (0,2,0)        2.00000E-11
     (0,0,2)       -3.00000E-11
 Nucleus-field energy     =    -0.0000000408 hartrees
 Requested basis set is 6-311++G(d,p)
 There are 170 shells and 472 basis functions
 A cutoff of  1.0D-15 yielded  10808 shell pairs
 There are     91444 function pairs (     98226 Cartesian)
 Smallest overlap matrix eigenvalue = 2.36E-07
 Linear dependence detected in AO basis
 Number of orthogonalized atomic orbitals = 467
 Maximum deviation from orthogonality = 5.407E-10
 Guess from superposition of atomic densities
 Warning:  Energy on first SCF cycle will be non-variational
 SAD guess density has 178.000000 electrons

 -----------------------------------------------------------------------
  General SCF calculation program by
  Eric Jon Sundstrom, Paul Horn, Yuezhi Mao, Dmitri Zuev, Alec White,
  David Stuck, Shaama M.S., Shane Yost, Joonho Lee, David Small,
  Daniel Levine, Susi Lehtola, Hugh Burton, Evgeny Epifanovsky,
  Bang C. Huynh
 -----------------------------------------------------------------------
 Exchange:     0.2000 Hartree-Fock + 0.0800 Slater + 0.7200 B88
 Correlation:  0.1900 VWN1RPA + 0.8100 LYP
 Using SG-1 standard quadrature grid
 A restricted SCF calculation will be
 performed using DIIS
 SCF converges when DIIS error is below 1.0e-08
 ---------------------------------------
  Cycle       Energy         DIIS error
 ---------------------------------------
    1   -3225.3437708741      2.82e-02  
    2   -3220.9990724603      2.19e-03  
    3   -3220.9187758740      2.69e-03  
    4   -3221.1221994679      5.78e-04  
    5   -3221.1297223596      3.05e-04  
    6   -3221.1321821208      9.43e-05  
    7   -3221.1324018987      2.86e-05  
    8   -3221.1324212903      1.04e-05  
    9   -3221.1324241070      3.15e-06  
   10   -3221.1324243752      1.09e-06  
   11   -3221.1324244055      3.23e-07  
   12   -3221.1324244077      1.24e-07  
   13   -3221.1324244081      3.88e-08  
   14   -3221.1324244080      1.30e-08  
   15   -3221.1324244080      4.77e-09  Convergence criterion met
 ---------------------------------------
 SCF time:   CPU 747.57s  wall 748.00s 
 SCF   energy in the final basis set =    -3221.1324244080
 Total energy in the final basis set =    -3221.1324244080

 --------------------------------------------------------------

                    Orbital Energies (a.u.)
 --------------------------------------------------------------

 Alpha MOs
 -- Occupied --
********-101.5821-101.5819-101.5807-101.5708-101.5706 -10.2864 -10.2834
-10.2824 -10.2790 -10.2639 -10.2638 -10.2446 -10.2300 -10.2269 -10.2146
-10.2118 -10.2118  -9.4981  -9.4969  -9.4964  -9.4955  -9.4853  -9.4852
 -7.2630  -7.2618  -7.2613  -7.2601  -7.2530  -7.2522  -7.2518  -7.2512
 -7.2508  -7.2505  -7.2503  -7.2501  -7.2500  -7.2498  -7.2401  -7.2400
 -7.2398  -7.2396  -0.9641  -0.9311  -0.9145  -0.9095  -0.8917  -0.8761
 -0.8546  -0.8409  -0.7993  -0.7631  -0.7589  -0.7511  -0.6690  -0.6448
 -0.6269  -0.6162  -0.5544  -0.5527  -0.5345  -0.5167  -0.4998  -0.4844
 -0.4731  -0.4675  -0.4641  -0.4576  -0.4388  -0.4373  -0.4239  -0.4066
 -0.4026  -0.3988  -0.3935  -0.3807  -0.3614  -0.3597  -0.3541  -0.3465
 -0.3388  -0.3377  -0.3318  -0.3302  -0.3227  -0.2923  -0.2765  -0.2683
 -0.2679
 -- Virtual --
 -0.0761  -0.0644  -0.0523  -0.0452  -0.0398  -0.0168  -0.0101  -0.0053
  0.0023   0.0075   0.0116   0.0139   0.0163   0.0219   0.0271   0.0405
  0.0444   0.0458   0.0494   0.0567   0.0628   0.0659   0.0696   0.0743
  0.0804   0.0829   0.0851   0.0883   0.0917   0.0945   0.0978   0.1014
  0.1053   0.1095   0.1108   0.1127   0.1169   0.1176   0.1192   0.1238
  0.1244   0.1274   0.1278   0.1292   0.1373   0.1381   0.1419   0.1423
  0.1449   0.1523   0.1549   0.1641   0.1697   0.1709   0.1752   0.1792
  0.1816   0.1886   0.1927   0.1965   0.1988   0.2039   0.2101   0.2137
  0.2231   0.2252   0.2276   0.2294   0.2329   0.2360   0.2387   0.2441
  0.2495   0.2569   0.2586   0.2615   0.2643   0.2653   0.2677   0.2686
  0.2745   0.2786   0.2803   0.2849   0.2889   0.2910   0.2932   0.2994
  0.3052   0.3056   0.3292   0.3310   0.3341   0.3383   0.3468   0.3565
  0.3882   0.4076   0.4261   0.4312   0.4347   0.4405   0.4459   0.4472
  0.4559   0.4581   0.4632   0.4675   0.4711   0.4781   0.4793   0.4850
  0.4914   0.4958   0.4996   0.5073   0.5148   0.5364   0.5439   0.5501
  0.5545   0.5588   0.5667   0.5703   0.5835   0.5905   0.5937   0.6016
  0.6054   0.6110   0.6141   0.6192   0.6274   0.6300   0.6400   0.6528
  0.6569   0.6700   0.6709   0.6812   0.6903   0.6937   0.7000   0.7065
  0.7127   0.7220   0.7368   0.7794   0.7918   0.8032   0.8106   0.8201
  0.8315   0.8338   0.8371   0.8373   0.8399   0.8423   0.8452   0.8478
  0.8533   0.8572   0.8619   0.8628   0.8641   0.8662   0.8678   0.8799
  0.8830   0.8913   0.9021   0.9040   0.9059   0.9134   0.9179   0.9226
  0.9245   0.9358   0.9421   0.9507   0.9549   0.9600   0.9626   0.9648
  0.9712   0.9754   0.9843   0.9902   0.9963   1.0152   1.0407   1.0487
  1.0594   1.0849   1.0950   1.1031   1.1269   1.1374   1.1604   1.1755
  1.2064   1.2153   1.2247   1.2269   1.2347   1.2394   1.2520   1.2600
  1.2744   1.2780   1.2925   1.2944   1.3185   1.3243   1.3499   1.3713
  1.3972   1.4425   1.4472   1.4812   1.5039   1.5191   1.5420   1.5606
  1.5647   1.5818   1.5902   1.5973   1.6064   1.6227   1.6639   1.6673
  1.6939   1.7087   1.7362   1.7647   1.7875   1.8016   1.8073   1.8361
  1.8568   1.8637   1.8723   1.8970   1.9101   1.9144   1.9350   1.9434
  1.9539   1.9590   1.9716   2.0230   2.0425   2.0451   2.0657   2.0829
  2.0986   2.1209   2.1391   2.1956   2.2270   2.2296   2.2415   2.2573
  2.2644   2.2713   2.2783   2.2852   2.2913   2.2949   2.3193   2.3291
  2.3690   2.3974   2.4094   2.4223   2.4262   2.4452   2.4567   2.4698
  2.5020   2.5036   2.5328   2.5424   2.5521   2.5668   2.5930   2.6000
  2.6290   2.6456   2.6491   2.6682   2.6881   2.7168   2.7336   2.7389
  2.7477   2.7556   2.7682   2.7781   2.7842   2.7949   2.8183   2.8417
  2.8719   2.9113   2.9507   2.9770   3.0454   3.0655   3.0754   3.1101
  3.1234   3.1529   3.1607   3.1982   3.2168   3.2191   3.2476   3.3498
  3.3591   3.3769   3.4791   3.5653   3.6118   3.6906   3.7145   3.7562
  3.8033   3.9004   4.0112   4.0949   4.1007   4.3624   4.7919   4.8296
  9.7387   9.7667   9.7882   9.7932   9.8040   9.8211  23.3270  23.5427
 23.8056  23.8271  23.8607  23.9023  23.9345  23.9832  24.0410  24.0500
 24.0779  24.1348  25.7722  25.8184  25.8297  25.8388  25.8923  25.9227
 26.0923  26.1045  26.1303  26.1657  26.2190  26.3802  26.4859  26.6080
 26.6232  26.6422  26.7181  26.9433 215.7299 215.7576 215.7836 215.7900
215.8056 215.8235
 --------------------------------------------------------------

          Ground-State Mulliken Net Atomic Charges

     Atom                 Charge (a.u.)
  ----------------------------------------
      1 C                    -0.439214
      2 C                    -1.146942
      3 Cl                    0.654403
      4 C                     0.773758
      5 Cl                    0.592968
      6 C                    -0.437867
      7 Cl                    0.547135
      8 C                    -0.586745
      9 H                     0.236740
     10 C                    -0.171311
     11 Cl                    0.505845
     12 C                    -0.043979
     13 C                    -0.911170
     14 H                     0.211086
     15 C                     0.313357
     16 Cl                    0.473822
     17 C                    -0.918471
     18 H                     0.196909
     19 C                     0.355728
     20 Cl                    0.476403
     21 C                    -0.885036
     22 H                     0.202581
  ----------------------------------------
  Sum of atomic charges =     0.000000

 -----------------------------------------------------------------
                    Cartesian Multipole Moments
 -----------------------------------------------------------------
    Charge (ESU x 10^10)
                -0.0000
    Dipole Moment (Debye)
         X      -0.9942      Y      -0.0828      Z      -0.3074
       Tot       1.0439
    Quadrupole Moments (Debye-Ang)
        XX    -144.4892     XY       0.1369     YY    -146.6922
        XZ       1.9005     YZ      -0.4810     ZZ    -149.2678
    Octopole Moments (Debye-Ang^2)
       XXX    -251.9482    XXY      -0.5833    XYY     -86.5152
       YYY      -5.0961    XXZ       1.8191    XYZ       1.7209
       YYZ      14.3650    XZZ     -76.7187    YZZ      -4.1497
       ZZZ      37.4954
    Hexadecapole Moments (Debye-Ang^3)
      XXXX   -6003.3041   XXXY     200.7047   XXYY   -1234.7024
      XYYY     176.8040   YYYY   -1086.5589   XXXZ    1322.7668
      XXYZ      45.0078   XYYZ     479.3663   YYYZ      99.4861
      XXZZ   -1730.1638   XYZZ      53.8757   YYZZ    -937.9279
      XZZZ    1374.7606   YZZZ     134.7771   ZZZZ   -4434.9582
 -----------------------------------------------------------------
 Calculating analytic gradient of the SCF energy
 Gradient of SCF Energy
            1           2           3           4           5           6
    1  -0.0000341   0.0010125   0.0020792  -0.0007670  -0.0014153  -0.0005633
    2   0.0000952  -0.0015350  -0.0004190  -0.0005907   0.0002531  -0.0000223
    3   0.0008315  -0.0006504  -0.0014124  -0.0045766   0.0031675   0.0003262
            7           8           9          10          11          12
    1  -0.0003717   0.0015403  -0.0001309   0.0001507   0.0007747  -0.0036055
    2  -0.0000075   0.0004036  -0.0000575   0.0014826   0.0002704   0.0001029
    3   0.0004923   0.0015498  -0.0003441  -0.0012353   0.0004486   0.0022066
           13          14          15          16          17          18
    1   0.0018106  -0.0001376   0.0014276  -0.0005591  -0.0019013   0.0003532
    2   0.0027227  -0.0007118  -0.0012992   0.0003948  -0.0000540  -0.0000211
    3   0.0003278   0.0001337   0.0005500  -0.0000621   0.0011684  -0.0002122
           19          20          21          22
    1   0.0001232  -0.0003239   0.0008382  -0.0003006
    2   0.0014910  -0.0004041  -0.0027979   0.0007038
    3  -0.0014393   0.0005215  -0.0017419  -0.0000496
 Max gradient component =       4.577E-03
 RMS gradient           =       1.299E-03
 Gradient time:  CPU 253.81 s  wall 253.82 s
 Geometry Optimization Parameters
   NAtoms,    NIC,     NZ,  NCons,   NDum,   NFix, NCnnct, MaxDiis
       22     155      22       0       0       0       0       0

 Cartesian Hessian Update
 Hessian updated using BFGS update


** GEOMETRY OPTIMIZATION IN DELOCALIZED INTERNAL COORDINATES **
   Searching for a Minimum

   Optimization Cycle:   3

                       Coordinates (Angstroms)
     ATOM                X               Y               Z
      1  C         0.0215062229    0.0003885434    0.0054873459
      2  C         0.0021816262    0.1541100710    1.4037960410
      3  Cl        1.5145370626    0.3818860271    2.2516638062
      4  C        -1.2006585700    0.1749772287    2.1284736089
      5  Cl       -1.2062969416    0.3703979988    3.8618711478
      6  C        -2.4112437354    0.0453785274    1.4403064441
      7  Cl       -3.9406013014    0.0581520971    2.2778922279
      8  C        -2.4175058755   -0.1035210892    0.0614923041
      9  H        -3.3545947994   -0.2166393909   -0.4659368153
     10  C        -1.2191174778   -0.1256060286   -0.6371844947
     11  Cl       -1.3126063372   -0.3871936927   -2.3684582025
     12  C         1.2980368249   -0.0267974716   -0.7593522254
     13  C         2.2551288316   -1.0145863643   -0.5048546580
     14  H         2.0768210819   -1.7753255670    0.2438647453
     15  C         3.4358613185   -1.0322177750   -1.2358803691
     16  Cl        4.6230824032   -2.2825617853   -0.9186843263
     17  C         3.6983342826   -0.0827421940   -2.2175968727
     18  H         4.6220607991   -0.1052116417   -2.7799756476
     19  C         2.7386630925    0.8946022214   -2.4578292467
     20  Cl        3.0416358424    2.1065696580   -3.6875681472
     21  C         1.5460483743    0.9319350321   -1.7467389705
     22  H         0.8237934023    1.7117546531   -1.9512351976
   Point Group: c1    Number of degrees of freedom:    60


   Energy is  -3221.132424408

 Hessian updated using BFGS update

 54 Hessian modes will be used to form the next step
  Hessian Eigenvalues:
     0.013827    0.019215    0.019218    0.023196    0.023207    0.023464
     0.023677    0.023703    0.023929    0.023950    0.024090    0.024094
     0.024113    0.024114    0.024135    0.024136    0.024143    0.024177
     0.031237    0.159779    0.159969    0.160000    0.160919    0.197918
     0.234793    0.234861    0.235541    0.245793    0.249965    0.249991
     0.249992    0.249993    0.250000    0.264984    0.295973    0.300943
     0.303733    0.310066    0.354426    0.356504    0.356677    0.374554
     0.428254    0.432117    0.436745    0.463821    0.467798    0.469663
     0.472799    0.475695    0.478189    0.478362    0.480463    0.602718

 Minimum search - taking simple RFO step
 Searching for Lamda that Minimizes Along All modes
 Value Taken    Lamda =  -0.00136747
 Step Taken.  Stepsize is  0.260944

                             Maximum     Tolerance    Cnvgd?
         Gradient           0.005936      0.000300      NO
         Displacement       0.198627      0.001200      NO
         Energy change     -0.002667      0.000001      NO


 New Cartesian Coordinates Obtained by Inverse Iteration

 Displacement from previous Coordinates is:  0.841534
 ----------------------------------------------------------------
             Standard Nuclear Orientation (Angstroms)
    I     Atom           X                Y                Z
 ----------------------------------------------------------------
    1      C       0.0241439263    -0.0009679344     0.0067824111
    2      C      -0.0021239262     0.2227968357     1.3943174140
    3      Cl      1.5025786590     0.5192788774     2.2276788113
    4      C      -1.2006661762     0.2402625117     2.1227314583
    5      Cl     -1.1961957380     0.5149970073     3.8367189753
    6      C      -2.4059010735     0.0388459630     1.4377430667
    7      Cl     -3.9368010164     0.0466541953     2.2686222527
    8      C      -2.4099211138    -0.1784438023     0.0654811652
    9      H      -3.3432507988    -0.3404163987    -0.4542313053
   10      C      -1.2076008058    -0.1982157584    -0.6282774790
   11      Cl     -1.2706166768    -0.5131489730    -2.3530840817
   12      C       1.2995482695    -0.0270110828    -0.7576922341
   13      C       2.2165686966    -1.0603678544    -0.5517740874
   14      H       2.0164926917    -1.8403160045     0.1714261052
   15      C       3.3957180239    -1.0741137789    -1.2866195445
   16      Cl      4.5486838471    -2.3726736266    -1.0336880063
   17      C       3.6918440374    -0.0830857907    -2.2178883953
   18      H       4.6135690327    -0.1051114624    -2.7815169104
   19      C       2.7620073410     0.9355769247    -2.4024588307
   20      Cl      3.1059562161     2.1969875204    -3.5728174182
   21      C       1.5696335905     0.9776935932    -1.6892321622
   22      H       0.8613991206     1.7785280963    -1.8586687069
 ----------------------------------------------------------------
 Nuclear Repulsion Energy =        1994.05748185 hartrees
 There are       89 alpha and       89 beta electrons
 Applying Cartesian multipole field
    Component          Value
    ---------          -----
     (2,0,0)        1.00000E-11
     (0,2,0)        2.00000E-11
     (0,0,2)       -3.00000E-11
 Nucleus-field energy     =    -0.0000000374 hartrees
 Requested basis set is 6-311++G(d,p)
 There are 170 shells and 472 basis functions
 A cutoff of  1.0D-15 yielded  10803 shell pairs
 There are     91462 function pairs (     98249 Cartesian)
 Smallest overlap matrix eigenvalue = 2.37E-07
 Linear dependence detected in AO basis
 Number of orthogonalized atomic orbitals = 467
 Maximum deviation from orthogonality = 6.009E-10
 Guess from superposition of atomic densities
 Warning:  Energy on first SCF cycle will be non-variational
 SAD guess density has 178.000000 electrons

 -----------------------------------------------------------------------
  General SCF calculation program by
  Eric Jon Sundstrom, Paul Horn, Yuezhi Mao, Dmitri Zuev, Alec White,
  David Stuck, Shaama M.S., Shane Yost, Joonho Lee, David Small,
  Daniel Levine, Susi Lehtola, Hugh Burton, Evgeny Epifanovsky,
  Bang C. Huynh
 -----------------------------------------------------------------------
 Exchange:     0.2000 Hartree-Fock + 0.0800 Slater + 0.7200 B88
 Correlation:  0.1900 VWN1RPA + 0.8100 LYP
 Using SG-1 standard quadrature grid
 A restricted SCF calculation will be
 performed using DIIS
 SCF converges when DIIS error is below 1.0e-08
 ---------------------------------------
  Cycle       Energy         DIIS error
 ---------------------------------------
    1   -3225.3520048352      2.82e-02  
    2   -3221.0002506767      2.18e-03  
    3   -3220.9196334870      2.68e-03  
    4   -3221.1222071151      6.02e-04  
    5   -3221.1305499959      3.09e-04  
    6   -3221.1330913620      9.36e-05  
    7   -3221.1333058602      2.92e-05  
    8   -3221.1333263988      1.04e-05  
    9   -3221.1333291925      3.10e-06  
   10   -3221.1333294493      1.09e-06  
   11   -3221.1333294801      3.14e-07  
   12   -3221.1333294818      1.20e-07  
   13   -3221.1333294822      3.77e-08  
   14   -3221.1333294824      1.27e-08  
   15   -3221.1333294823      4.46e-09  Convergence criterion met
 ---------------------------------------
 SCF time:   CPU 747.60s  wall 747.00s 
 SCF   energy in the final basis set =    -3221.1333294823
 Total energy in the final basis set =    -3221.1333294823

 --------------------------------------------------------------

                    Orbital Energies (a.u.)
 --------------------------------------------------------------

 Alpha MOs
 -- Occupied --
********-101.5824-101.5816-101.5801-101.5705-101.5705 -10.2854 -10.2829
-10.2824 -10.2784 -10.2645 -10.2645 -10.2428 -10.2294 -10.2269 -10.2149
-10.2120 -10.2119  -9.4979  -9.4970  -9.4964  -9.4948  -9.4851  -9.4850
 -7.2628  -7.2619  -7.2614  -7.2595  -7.2528  -7.2520  -7.2519  -7.2513
 -7.2511  -7.2504  -7.2498  -7.2498  -7.2497  -7.2492  -7.2399  -7.2398
 -7.2395  -7.2394  -0.9645  -0.9311  -0.9145  -0.9097  -0.8913  -0.8772
 -0.8547  -0.8404  -0.7989  -0.7627  -0.7593  -0.7509  -0.6687  -0.6438
 -0.6273  -0.6160  -0.5547  -0.5524  -0.5346  -0.5182  -0.4996  -0.4844
 -0.4737  -0.4670  -0.4637  -0.4581  -0.4393  -0.4374  -0.4239  -0.4059
 -0.4033  -0.3990  -0.3929  -0.3803  -0.3618  -0.3597  -0.3534  -0.3460
 -0.3381  -0.3375  -0.3320  -0.3299  -0.3227  -0.2896  -0.2765  -0.2699
 -0.2686
 -- Virtual --
 -0.0725  -0.0639  -0.0511  -0.0456  -0.0435  -0.0171  -0.0102  -0.0047
  0.0025   0.0084   0.0112   0.0137   0.0158   0.0224   0.0270   0.0402
  0.0442   0.0463   0.0496   0.0572   0.0636   0.0648   0.0694   0.0741
  0.0806   0.0831   0.0853   0.0881   0.0915   0.0941   0.0973   0.1005
  0.1054   0.1091   0.1109   0.1128   0.1167   0.1181   0.1191   0.1232
  0.1238   0.1260   0.1272   0.1296   0.1370   0.1378   0.1417   0.1419
  0.1453   0.1528   0.1545   0.1644   0.1679   0.1700   0.1757   0.1791
  0.1817   0.1892   0.1920   0.1982   0.1986   0.2031   0.2104   0.2148
  0.2229   0.2255   0.2271   0.2304   0.2328   0.2356   0.2381   0.2430
  0.2490   0.2550   0.2590   0.2622   0.2624   0.2638   0.2689   0.2699
  0.2740   0.2749   0.2795   0.2846   0.2880   0.2905   0.2932   0.3025
  0.3052   0.3070   0.3250   0.3289   0.3329   0.3390   0.3471   0.3585
  0.3892   0.4088   0.4264   0.4315   0.4345   0.4393   0.4466   0.4468
  0.4547   0.4577   0.4641   0.4668   0.4711   0.4766   0.4800   0.4856
  0.4892   0.4982   0.4999   0.5059   0.5159   0.5338   0.5444   0.5516
  0.5555   0.5581   0.5662   0.5712   0.5868   0.5901   0.5958   0.5993
  0.6100   0.6133   0.6182   0.6215   0.6243   0.6296   0.6446   0.6516
  0.6579   0.6640   0.6787   0.6826   0.6900   0.6931   0.6949   0.7055
  0.7161   0.7276   0.7374   0.7774   0.7906   0.8068   0.8124   0.8189
  0.8333   0.8368   0.8371   0.8395   0.8430   0.8435   0.8452   0.8474
  0.8544   0.8570   0.8612   0.8623   0.8651   0.8669   0.8726   0.8794
  0.8831   0.8877   0.8990   0.9046   0.9095   0.9132   0.9154   0.9244
  0.9261   0.9377   0.9434   0.9475   0.9556   0.9580   0.9614   0.9644
  0.9718   0.9769   0.9894   0.9933   1.0057   1.0183   1.0381   1.0463
  1.0546   1.0799   1.0972   1.1095   1.1318   1.1402   1.1630   1.1778
  1.2080   1.2162   1.2247   1.2293   1.2355   1.2391   1.2538   1.2629
  1.2809   1.2819   1.2933   1.2988   1.3188   1.3214   1.3529   1.3733
  1.3987   1.4305   1.4490   1.4789   1.5013   1.5286   1.5446   1.5628
  1.5666   1.5764   1.5872   1.5953   1.6076   1.6201   1.6663   1.6720
  1.6918   1.7104   1.7363   1.7671   1.7876   1.8049   1.8058   1.8316
  1.8522   1.8586   1.8669   1.9038   1.9139   1.9188   1.9355   1.9466
  1.9534   1.9622   1.9789   2.0221   2.0405   2.0440   2.0653   2.0866
  2.1011   2.1206   2.1352   2.1933   2.2258   2.2340   2.2451   2.2575
  2.2618   2.2676   2.2747   2.2844   2.2947   2.2949   2.3171   2.3347
  2.3699   2.4021   2.4075   2.4224   2.4261   2.4469   2.4665   2.4760
  2.4975   2.5039   2.5309   2.5454   2.5543   2.5653   2.5943   2.6027
  2.6303   2.6489   2.6521   2.6759   2.6942   2.7045   2.7344   2.7392
  2.7479   2.7539   2.7665   2.7782   2.7796   2.7988   2.8157   2.8434
  2.8663   2.9087   2.9577   2.9825   3.0493   3.0705   3.0781   3.1095
  3.1266   3.1530   3.1608   3.2006   3.2165   3.2233   3.2483   3.3505
  3.3565   3.3780   3.4842   3.5715   3.6157   3.6966   3.7113   3.7589
  3.8008   3.9028   4.0142   4.0966   4.1048   4.3482   4.7933   4.8268
  9.7426   9.7681   9.7875   9.7933   9.8053   9.8226  23.3317  23.5459
 23.8059  23.8291  23.8587  23.9043  23.9339  23.9882  24.0400  24.0519
 24.0758  24.1405  25.7710  25.8180  25.8278  25.8385  25.8908  25.9226
 26.0916  26.1011  26.1375  26.1590  26.2254  26.3855  26.4847  26.6069
 26.6252  26.6509  26.7222  26.9552 215.7342 215.7592 215.7825 215.7900
215.8072 215.8254
 --------------------------------------------------------------

          Ground-State Mulliken Net Atomic Charges

     Atom                 Charge (a.u.)
  ----------------------------------------
      1 C                    -0.433228
      2 C                    -1.188133
      3 Cl                    0.650706
      4 C                     0.717423
      5 Cl                    0.591344
      6 C                    -0.396223
      7 Cl                    0.544425
      8 C                    -0.549160
      9 H                     0.235884
     10 C                    -0.217671
     11 Cl                    0.508336
     12 C                    -0.046020
     13 C                    -0.814464
     14 H                     0.212477
     15 C                     0.279376
     16 Cl                    0.469796
     17 C                    -0.924513
     18 H                     0.196745
     19 C                     0.332379
     20 Cl                    0.473484
     21 C                    -0.846342
     22 H                     0.203379
  ----------------------------------------
  Sum of atomic charges =     0.000000

 -----------------------------------------------------------------
                    Cartesian Multipole Moments
 -----------------------------------------------------------------
    Charge (ESU x 10^10)
                 0.0000
    Dipole Moment (Debye)
         X      -0.9962      Y      -0.1198      Z      -0.2559
       Tot       1.0355
    Quadrupole Moments (Debye-Ang)
        XX    -144.6109     XY       0.2940     YY    -146.6787
        XZ       1.8847     YZ      -0.5208     ZZ    -149.1276
    Octopole Moments (Debye-Ang^2)
       XXX    -252.7051    XXY      -2.7961    XYY     -87.4246
       YYY      -9.8239    XXZ       2.1932    XYZ       1.7511
       YYZ      15.3101    XZZ     -76.7206    YZZ      -5.4615
       ZZZ      39.3997
    Hexadecapole Moments (Debye-Ang^3)
      XXXX   -5953.5696   XXXY     183.8893   XXYY   -1245.2183
      XYYY     155.6031   YYYY   -1190.5855   XXXZ    1340.0536
      XXYZ      26.5260   XYYZ     485.5859   YYYZ      39.2000
      XXZZ   -1708.2467   XYZZ      47.8716   YYZZ    -940.2844
      XZZZ    1390.5062   YZZZ      81.5014   ZZZZ   -4342.3981
 -----------------------------------------------------------------
 Calculating analytic gradient of the SCF energy
 Gradient of SCF Energy
            1           2           3           4           5           6
    1   0.0015213  -0.0004851  -0.0001380   0.0011107   0.0005055  -0.0009867
    2  -0.0000971  -0.0001276  -0.0005767  -0.0000353  -0.0000572   0.0001998
    3  -0.0012917  -0.0000365  -0.0007375   0.0002078  -0.0000156   0.0012550
            7           8           9          10          11          12
    1   0.0002923  -0.0007774   0.0001824   0.0011768   0.0015174  -0.0015109
    2  -0.0000978   0.0000866   0.0000142   0.0002927   0.0006045  -0.0000505
    3  -0.0007688  -0.0004239  -0.0000508   0.0005677  -0.0002339   0.0004197
           13          14          15          16          17          18
    1  -0.0002587  -0.0000646  -0.0005130  -0.0001500   0.0011022  -0.0001191
    2   0.0001526  -0.0002254  -0.0001799   0.0001850   0.0000569   0.0000035
    3   0.0008188   0.0006640   0.0003379  -0.0000262  -0.0006157   0.0000722
           19          20          21          22
    1  -0.0003423  -0.0000812  -0.0012241  -0.0007578
    2   0.0002053  -0.0002281  -0.0004180   0.0002923
    3  -0.0000100   0.0001837  -0.0000437  -0.0002723
 Max gradient component =       1.521E-03
 RMS gradient           =       6.000E-04
 Gradient time:  CPU 255.39 s  wall 255.40 s
 Geometry Optimization Parameters
   NAtoms,    NIC,     NZ,  NCons,   NDum,   NFix, NCnnct, MaxDiis
       22     155      22       0       0       0       0       0

 Cartesian Hessian Update
 Hessian updated using BFGS update


** GEOMETRY OPTIMIZATION IN DELOCALIZED INTERNAL COORDINATES **
   Searching for a Minimum

   Optimization Cycle:   4

                       Coordinates (Angstroms)
     ATOM                X               Y               Z
      1  C         0.0241439263   -0.0009679344    0.0067824111
      2  C        -0.0021239262    0.2227968357    1.3943174140
      3  Cl        1.5025786590    0.5192788774    2.2276788113
      4  C        -1.2006661762    0.2402625117    2.1227314583
      5  Cl       -1.1961957380    0.5149970073    3.8367189753
      6  C        -2.4059010735    0.0388459630    1.4377430667
      7  Cl       -3.9368010164    0.0466541953    2.2686222527
      8  C        -2.4099211138   -0.1784438023    0.0654811652
      9  H        -3.3432507988   -0.3404163987   -0.4542313053
     10  C        -1.2076008058   -0.1982157584   -0.6282774790
     11  Cl       -1.2706166768   -0.5131489730   -2.3530840817
     12  C         1.2995482695   -0.0270110828   -0.7576922341
     13  C         2.2165686966   -1.0603678544   -0.5517740874
     14  H         2.0164926917   -1.8403160045    0.1714261052
     15  C         3.3957180239   -1.0741137789   -1.2866195445
     16  Cl        4.5486838471   -2.3726736266   -1.0336880063
     17  C         3.6918440374   -0.0830857907   -2.2178883953
     18  H         4.6135690327   -0.1051114624   -2.7815169104
     19  C         2.7620073410    0.9355769247   -2.4024588307
     20  Cl        3.1059562161    2.1969875204   -3.5728174182
     21  C         1.5696335905    0.9776935932   -1.6892321622
     22  H         0.8613991206    1.7785280963   -1.8586687069
   Point Group: c1    Number of degrees of freedom:    60


   Energy is  -3221.133329482

 Hessian updated using BFGS update

 57 Hessian modes will be used to form the next step
  Hessian Eigenvalues:
     0.008320    0.019215    0.019307    0.023200    0.023214    0.023560
     0.023679    0.023737    0.023925    0.024008    0.024090    0.024094
     0.024114    0.024122    0.024135    0.024141    0.024165    0.024193
     0.029847    0.159649    0.159971    0.160000    0.160934    0.203068
     0.234799    0.234931    0.235546    0.245862    0.249966    0.249991
     0.249992    0.249993    0.250000    0.252423    0.281400    0.300247
     0.300942    0.301620    0.306081    0.323740    0.354208    0.356623
     0.356668    0.356753    0.370305    0.428067    0.432117    0.439848
     0.464996    0.467798    0.470451    0.472954    0.477159    0.478203
     0.478907    0.507591    0.573951

 Minimum search - taking simple RFO step
 Searching for Lamda that Minimizes Along All modes
 Value Taken    Lamda =  -0.00073575
 Step Taken.  Stepsize is  0.248103

                             Maximum     Tolerance    Cnvgd?
         Gradient           0.006112      0.000300      NO
         Displacement       0.210108      0.001200      NO
         Energy change     -0.000905      0.000001      NO


 New Cartesian Coordinates Obtained by Inverse Iteration

 Displacement from previous Coordinates is:  0.889413
 ----------------------------------------------------------------
             Standard Nuclear Orientation (Angstroms)
    I     Atom           X                Y                Z
 ----------------------------------------------------------------
    1      C       0.0159509449    -0.0015965197    -0.0016098164
    2      C      -0.0082847054     0.2882544265     1.3719072041
    3      Cl      1.5002986417     0.6552362881     2.1684542367
    4      C      -1.2023102950     0.3059655911     2.1085568978
    5      Cl     -1.2019073396     0.6644556279     3.8024984733
    6      C      -2.4016456730     0.0302660871     1.4404272878
    7      Cl     -3.9246678365     0.0332497416     2.2872188433
    8      C      -2.4090915711    -0.2565175185     0.0807820779
    9      H      -3.3410978335    -0.4718081119    -0.4213273330
   10      C      -1.2105517700    -0.2696088186    -0.6193928875
   11      Cl     -1.2659287357    -0.6563147066    -2.3300237538
   12      C       1.2965242713    -0.0265271640    -0.7660721849
   13      C       2.1766936676    -1.0978579061    -0.6068939167
   14      H       1.9469858410    -1.9012135573     0.0804778684
   15      C       3.3604161641    -1.1098548968    -1.3351703698
   16      Cl      4.4725217241    -2.4560403184    -1.1447579376
   17      C       3.6941626659    -0.0810231628    -2.2105595020
   18      H       4.6184823314    -0.1023936576    -2.7692892466
   19      C       2.7998528141     0.9763057699    -2.3440136367
   20      Cl      3.1964774836     2.2877746898    -3.4432214903
   21      C       1.6035877975     1.0200086098    -1.6367343536
   22      H       0.9185975390     1.8469885643    -1.7677039627
 ----------------------------------------------------------------
 Nuclear Repulsion Energy =        1993.48313961 hartrees
 There are       89 alpha and       89 beta electrons
 Applying Cartesian multipole field
    Component          Value
    ---------          -----
     (2,0,0)        1.00000E-11
     (0,2,0)        2.00000E-11
     (0,0,2)       -3.00000E-11
 Nucleus-field energy     =    -0.0000000332 hartrees
 Requested basis set is 6-311++G(d,p)
 There are 170 shells and 472 basis functions
 A cutoff of  1.0D-15 yielded  10800 shell pairs
 There are     91529 function pairs (     98329 Cartesian)
 Smallest overlap matrix eigenvalue = 2.40E-07
 Linear dependence detected in AO basis
 Number of orthogonalized atomic orbitals = 468
 Maximum deviation from orthogonality = 1.174E-09
 Guess from superposition of atomic densities
 Warning:  Energy on first SCF cycle will be non-variational
 SAD guess density has 178.000000 electrons

 -----------------------------------------------------------------------
  General SCF calculation program by
  Eric Jon Sundstrom, Paul Horn, Yuezhi Mao, Dmitri Zuev, Alec White,
  David Stuck, Shaama M.S., Shane Yost, Joonho Lee, David Small,
  Daniel Levine, Susi Lehtola, Hugh Burton, Evgeny Epifanovsky,
  Bang C. Huynh
 -----------------------------------------------------------------------
 Exchange:     0.2000 Hartree-Fock + 0.0800 Slater + 0.7200 B88
 Correlation:  0.1900 VWN1RPA + 0.8100 LYP
 Using SG-1 standard quadrature grid
 A restricted SCF calculation will be
 performed using DIIS
 SCF converges when DIIS error is below 1.0e-08
 ---------------------------------------
  Cycle       Energy         DIIS error
 ---------------------------------------
    1   -3225.3499678692      2.82e-02  
    2   -3221.0009306616      2.18e-03  
    3   -3220.9207843904      2.67e-03  
    4   -3221.1225696291      6.07e-04  
    5   -3221.1311629263      3.08e-04  
    6   -3221.1336945851      9.35e-05  
    7   -3221.1339090142      2.96e-05  
    8   -3221.1339303825      1.03e-05  
    9   -3221.1339331324      3.07e-06  
   10   -3221.1339333835      1.09e-06  
   11   -3221.1339334142      3.09e-07  
   12   -3221.1339334163      1.16e-07  
   13   -3221.1339334166      3.66e-08  
   14   -3221.1339334166      1.20e-08  
   15   -3221.1339334166      4.12e-09  Convergence criterion met
 ---------------------------------------
 SCF time:   CPU 748.50s  wall 748.00s 
 SCF   energy in the final basis set =    -3221.1339334166
 Total energy in the final basis set =    -3221.1339334166

 --------------------------------------------------------------

                    Orbital Energies (a.u.)
 --------------------------------------------------------------

 Alpha MOs
 -- Occupied --
********-101.5827-101.5815-101.5800-101.5706-101.5706 -10.2850 -10.2826
-10.2821 -10.2784 -10.2650 -10.2650 -10.2422 -10.2295 -10.2269 -10.2149
-10.2120 -10.2119  -9.4975  -9.4974  -9.4963  -9.4947  -9.4851  -9.4851
 -7.2624  -7.2622  -7.2612  -7.2593  -7.2524  -7.2522  -7.2516  -7.2514
 -7.2512  -7.2502  -7.2498  -7.2498  -7.2495  -7.2490  -7.2399  -7.2398
 -7.2395  -7.2395  -0.9646  -0.9311  -0.9144  -0.9094  -0.8909  -0.8777
 -0.8545  -0.8401  -0.7987  -0.7628  -0.7596  -0.7507  -0.6682  -0.6433
 -0.6278  -0.6158  -0.5547  -0.5523  -0.5347  -0.5193  -0.4992  -0.4842
 -0.4740  -0.4667  -0.4634  -0.4585  -0.4393  -0.4375  -0.4239  -0.4055
 -0.4029  -0.3991  -0.3923  -0.3800  -0.3620  -0.3596  -0.3529  -0.3457
 -0.3376  -0.3373  -0.3324  -0.3299  -0.3228  -0.2872  -0.2773  -0.2714
 -0.2693
 -- Virtual --
 -0.0690  -0.0638  -0.0508  -0.0472  -0.0457  -0.0176  -0.0104  -0.0043
  0.0026   0.0088   0.0108   0.0134   0.0152   0.0227   0.0268   0.0399
  0.0440   0.0470   0.0496   0.0578   0.0634   0.0644   0.0691   0.0738
  0.0807   0.0831   0.0849   0.0868   0.0910   0.0936   0.0966   0.0995
  0.1047   0.1081   0.1116   0.1128   0.1162   0.1177   0.1190   0.1225
  0.1234   0.1249   0.1263   0.1302   0.1364   0.1369   0.1417   0.1422
  0.1456   0.1518   0.1555   0.1640   0.1651   0.1687   0.1722   0.1775
  0.1827   0.1884   0.1905   0.1969   0.1992   0.2016   0.2079   0.2142
  0.2185   0.2220   0.2265   0.2298   0.2330   0.2370   0.2380   0.2415
  0.2467   0.2538   0.2565   0.2600   0.2630   0.2648   0.2685   0.2697
  0.2733   0.2751   0.2788   0.2821   0.2883   0.2905   0.2956   0.2996
  0.3068   0.3109   0.3156   0.3218   0.3306   0.3324   0.3403   0.3468
  0.3637   0.3913   0.4103   0.4270   0.4310   0.4348   0.4389   0.4466
  0.4485   0.4511   0.4606   0.4636   0.4666   0.4715   0.4777   0.4833
  0.4894   0.4899   0.5013   0.5036   0.5096   0.5206   0.5327   0.5457
  0.5519   0.5544   0.5598   0.5674   0.5740   0.5876   0.5922   0.5964
  0.6033   0.6081   0.6140   0.6203   0.6244   0.6298   0.6321   0.6463
  0.6548   0.6604   0.6659   0.6740   0.6846   0.6894   0.6938   0.6989
  0.7085   0.7181   0.7375   0.7418   0.7915   0.7928   0.8096   0.8165
  0.8183   0.8358   0.8368   0.8379   0.8404   0.8444   0.8450   0.8490
  0.8496   0.8558   0.8581   0.8612   0.8617   0.8639   0.8678   0.8741
  0.8773   0.8821   0.8855   0.9019   0.9081   0.9136   0.9153   0.9193
  0.9298   0.9323   0.9435   0.9449   0.9487   0.9555   0.9589   0.9613
  0.9660   0.9717   0.9793   0.9895   0.9974   1.0160   1.0281   1.0401
  1.0431   1.0504   1.0800   1.0989   1.1128   1.1384   1.1479   1.1645
  1.1845   1.2070   1.2119   1.2223   1.2316   1.2390   1.2415   1.2602
  1.2652   1.2827   1.2852   1.2936   1.3029   1.3164   1.3192   1.3565
  1.3739   1.4004   1.4232   1.4516   1.4766   1.5029   1.5402   1.5467
  1.5652   1.5683   1.5728   1.5866   1.5948   1.6090   1.6146   1.6683
  1.6749   1.6884   1.7117   1.7354   1.7692   1.7856   1.8026   1.8082
  1.8258   1.8486   1.8568   1.8630   1.9089   1.9170   1.9213   1.9344
  1.9463   1.9577   1.9643   1.9870   2.0282   2.0388   2.0443   2.0660
  2.0945   2.1029   2.1199   2.1343   2.1914   2.2256   2.2380   2.2473
  2.2565   2.2596   2.2639   2.2753   2.2836   2.2962   2.2982   2.3167
  2.3404   2.3691   2.4019   2.4153   2.4214   2.4351   2.4459   2.4725
  2.4867   2.4939   2.5051   2.5306   2.5494   2.5557   2.5618   2.5917
  2.6046   2.6350   2.6487   2.6533   2.6843   2.6981   2.6990   2.7353
  2.7393   2.7478   2.7503   2.7649   2.7773   2.7815   2.8136   2.8182
  2.8447   2.8623   2.9050   2.9606   2.9889   3.0533   3.0765   3.0836
  3.1120   3.1274   3.1526   3.1595   3.2013   3.2161   3.2277   3.2500
  3.3517   3.3553   3.3798   3.4902   3.5758   3.6200   3.7010   3.7112
  3.7618   3.8030   3.9050   4.0146   4.0979   4.1067   4.3364   4.7950
  4.8253   9.7457   9.7693   9.7886   9.7943   9.8090   9.8191  23.3354
 23.5460  23.8076  23.8292  23.8588  23.9020  23.9341  23.9912  24.0420
 24.0552  24.0777  24.1454  25.7730  25.8172  25.8285  25.8372  25.8858
 25.9278  26.0970  26.1006  26.1334  26.1847  26.2376  26.3900  26.4856
 26.6130  26.6360  26.6579  26.7222  26.9646 215.7374 215.7607 215.7834
215.7911 215.8114 215.8221
 --------------------------------------------------------------

          Ground-State Mulliken Net Atomic Charges

     Atom                 Charge (a.u.)
  ----------------------------------------
      1 C                    -0.520492
      2 C                    -1.207886
      3 Cl                    0.658526
      4 C                     0.677108
      5 Cl                    0.591288
      6 C                    -0.336756
      7 Cl                    0.550109
      8 C                    -0.555609
      9 H                     0.235342
     10 C                    -0.188860
     11 Cl                    0.513590
     12 C                     0.175722
     13 C                    -1.074828
     14 H                     0.212963
     15 C                     0.369256
     16 Cl                    0.460940
     17 C                    -0.857652
     18 H                     0.198951
     19 C                     0.491345
     20 Cl                    0.451249
     21 C                    -1.045051
     22 H                     0.200745
  ----------------------------------------
  Sum of atomic charges =     0.000000

 -----------------------------------------------------------------
                    Cartesian Multipole Moments
 -----------------------------------------------------------------
    Charge (ESU x 10^10)
                 0.0000
    Dipole Moment (Debye)
         X      -0.9953      Y      -0.1586      Z      -0.2274
       Tot       1.0332
    Quadrupole Moments (Debye-Ang)
        XX    -144.6842     XY       0.4656     YY    -146.6318
        XZ       1.8362     YZ      -0.5415     ZZ    -149.0817
    Octopole Moments (Debye-Ang^2)
       XXX    -252.6259    XXY      -5.0656    XYY     -88.1075
       YYY     -14.3699    XXZ       2.9541    XYZ       1.7000
       YYZ      16.0720    XZZ     -77.2444    YZZ      -6.7097
       ZZZ      40.8708
    Hexadecapole Moments (Debye-Ang^3)
      XXXX   -5934.3231   XXXY     159.1179   XXYY   -1262.0475
      XYYY     127.3346   YYYY   -1304.9851   XXXZ    1362.3536
      XXYZ       7.4841   XYYZ     493.0898   YYYZ     -22.5268
      XXZZ   -1688.3095   XYZZ      39.2127   YYZZ    -941.4784
      XZZZ    1409.7627   YZZZ      25.8858   ZZZZ   -4235.9467
 -----------------------------------------------------------------
 Calculating analytic gradient of the SCF energy
 Gradient of SCF Energy
            1           2           3           4           5           6
    1   0.0006081  -0.0007589   0.0002466   0.0002533  -0.0003046  -0.0000198
    2   0.0001127   0.0000084  -0.0007188   0.0004327  -0.0004959   0.0002574
    3  -0.0003767  -0.0003140  -0.0015548   0.0021706  -0.0016853   0.0007371
            7           8           9          10          11          12
    1   0.0006356  -0.0007958   0.0001586   0.0005323   0.0008587   0.0010506
    2   0.0000702  -0.0003036   0.0000330   0.0002103   0.0003008  -0.0003275
    3  -0.0001597  -0.0008395   0.0001432   0.0012268  -0.0006462  -0.0006771
           13          14          15          16          17          18
    1  -0.0008744  -0.0001368  -0.0008510   0.0003090   0.0012110  -0.0003072
    2  -0.0004771   0.0003217   0.0006702  -0.0002721  -0.0000183   0.0000218
    3   0.0008898   0.0007338  -0.0000608   0.0000105  -0.0007476   0.0001897
           19          20          21          22
    1  -0.0003050   0.0001623  -0.0011025  -0.0005703
    2  -0.0006343   0.0001963   0.0008527  -0.0002404
    3   0.0006311  -0.0002591   0.0007664  -0.0001783
 Max gradient component =       2.171E-03
 RMS gradient           =       6.688E-04
 Gradient time:  CPU 253.96 s  wall 253.97 s
 Geometry Optimization Parameters
   NAtoms,    NIC,     NZ,  NCons,   NDum,   NFix, NCnnct, MaxDiis
       22     155      22       0       0       0       0       0

 Cartesian Hessian Update
 Hessian updated using BFGS update


** GEOMETRY OPTIMIZATION IN DELOCALIZED INTERNAL COORDINATES **
   Searching for a Minimum

   Optimization Cycle:   5

                       Coordinates (Angstroms)
     ATOM                X               Y               Z
      1  C         0.0159509449   -0.0015965197   -0.0016098164
      2  C        -0.0082847054    0.2882544265    1.3719072041
      3  Cl        1.5002986417    0.6552362881    2.1684542367
      4  C        -1.2023102950    0.3059655911    2.1085568978
      5  Cl       -1.2019073396    0.6644556279    3.8024984733
      6  C        -2.4016456730    0.0302660871    1.4404272878
      7  Cl       -3.9246678365    0.0332497416    2.2872188433
      8  C        -2.4090915711   -0.2565175185    0.0807820779
      9  H        -3.3410978335   -0.4718081119   -0.4213273330
     10  C        -1.2105517700   -0.2696088186   -0.6193928875
     11  Cl       -1.2659287357   -0.6563147066   -2.3300237538
     12  C         1.2965242713   -0.0265271640   -0.7660721849
     13  C         2.1766936676   -1.0978579061   -0.6068939167
     14  H         1.9469858410   -1.9012135573    0.0804778684
     15  C         3.3604161641   -1.1098548968   -1.3351703698
     16  Cl        4.4725217241   -2.4560403184   -1.1447579376
     17  C         3.6941626659   -0.0810231628   -2.2105595020
     18  H         4.6184823314   -0.1023936576   -2.7692892466
     19  C         2.7998528141    0.9763057699   -2.3440136367
     20  Cl        3.1964774836    2.2877746898   -3.4432214903
     21  C         1.6035877975    1.0200086098   -1.6367343536
     22  H         0.9185975390    1.8469885643   -1.7677039627
   Point Group: c1    Number of degrees of freedom:    60


   Energy is  -3221.133933417

 Hessian updated using BFGS update

 59 Hessian modes will be used to form the next step
  Hessian Eigenvalues:
     0.005472    0.019215    0.019775    0.023206    0.023237    0.023677
     0.023729    0.023857    0.023966    0.024005    0.024090    0.024099
     0.024121    0.024129    0.024137    0.024141    0.024167    0.024205
     0.028499    0.159646    0.159982    0.160000    0.161408    0.206476
     0.234803    0.234894    0.235698    0.245795    0.249966    0.249990
     0.249991    0.249992    0.250000    0.250000    0.258835    0.286168
     0.300257    0.300992    0.301024    0.301978    0.310879    0.348240
     0.354729    0.356627    0.356723    0.357565    0.360629    0.427783
     0.432127    0.441064    0.464596    0.467811    0.469800    0.473194
     0.475098    0.478216    0.480723    0.490225    0.538463

 Minimum search - taking simple RFO step
 Searching for Lamda that Minimizes Along All modes
 Value Taken    Lamda =  -0.00041307
 Step Taken.  Stepsize is  0.214883

                             Maximum     Tolerance    Cnvgd?
         Gradient           0.004327      0.000300      NO
         Displacement       0.190233      0.001200      NO
         Energy change     -0.000604      0.000001      NO


 New Cartesian Coordinates Obtained by Inverse Iteration

 Displacement from previous Coordinates is:  0.799851
 ----------------------------------------------------------------
             Standard Nuclear Orientation (Angstroms)
    I     Atom           X                Y                Z
 ----------------------------------------------------------------
    1      C       0.0178566601    -0.0019610786     0.0068113242
    2      C      -0.0163008864     0.3476148588     1.3663294987
    3      Cl      1.4792467748     0.7880286092     2.1518335831
    4      C      -1.2140920484     0.3649836863     2.0983966631
    5      Cl     -1.2287101298     0.8043283807     3.7740368281
    6      C      -2.4021107213     0.0226943265     1.4397772795
    7      Cl     -3.9290200490     0.0191145680     2.2830232072
    8      C      -2.3977547218    -0.3223797296     0.0945604181
    9      H      -3.3226569039    -0.5835210390    -0.3993149881
   10      C      -1.1976896081    -0.3299715606    -0.6020669504
   11      Cl     -1.2325551957    -0.7773758401    -2.2970436073
   12      C       1.3012852330    -0.0244806472    -0.7596108755
   13      C       2.1492065829    -1.1282525558    -0.6564306238
   14      H       1.8956332307    -1.9585032497    -0.0108089468
   15      C       3.3306274755    -1.1407111812    -1.3886734047
   16      Cl      4.4005111469    -2.5288255256    -1.2702765772
   17      C       3.6911567196    -0.0819221518    -2.2156130135
   18      H       4.6129386672    -0.1042216304    -2.7792409955
   19      C       2.8279313253     1.0054606189    -2.2974684107
   20      Cl      3.2604062310     2.3553636398    -3.3354447599
   21      C       1.6349352872     1.0502534590    -1.5848778460
   22      H       0.9742210567     1.9020331003    -1.6743453048
 ----------------------------------------------------------------
 Nuclear Repulsion Energy =        1992.12121922 hartrees
 There are       89 alpha and       89 beta electrons
 Applying Cartesian multipole field
    Component          Value
    ---------          -----
     (2,0,0)        1.00000E-11
     (0,2,0)        2.00000E-11
     (0,0,2)       -3.00000E-11
 Nucleus-field energy     =    -0.0000000298 hartrees
 Requested basis set is 6-311++G(d,p)
 There are 170 shells and 472 basis functions
 A cutoff of  1.0D-15 yielded  10794 shell pairs
 There are     91488 function pairs (     98287 Cartesian)
 Smallest overlap matrix eigenvalue = 2.10E-07
 Linear dependence detected in AO basis
 Number of orthogonalized atomic orbitals = 468
 Maximum deviation from orthogonality = 1.288E-09
 Guess from superposition of atomic densities
 Warning:  Energy on first SCF cycle will be non-variational
 SAD guess density has 178.000000 electrons

 -----------------------------------------------------------------------
  General SCF calculation program by
  Eric Jon Sundstrom, Paul Horn, Yuezhi Mao, Dmitri Zuev, Alec White,
  David Stuck, Shaama M.S., Shane Yost, Joonho Lee, David Small,
  Daniel Levine, Susi Lehtola, Hugh Burton, Evgeny Epifanovsky,
  Bang C. Huynh
 -----------------------------------------------------------------------
 Exchange:     0.2000 Hartree-Fock + 0.0800 Slater + 0.7200 B88
 Correlation:  0.1900 VWN1RPA + 0.8100 LYP
 Using SG-1 standard quadrature grid
 A restricted SCF calculation will be
 performed using DIIS
 SCF converges when DIIS error is below 1.0e-08
 ---------------------------------------
  Cycle       Energy         DIIS error
 ---------------------------------------
    1   -3225.3423122080      2.82e-02  
    2   -3221.0011985322      2.18e-03  
    3   -3220.9210175607      2.67e-03  
    4   -3221.1227111441      6.10e-04  
    5   -3221.1314392226      3.08e-04  
    6   -3221.1339594728      9.35e-05  
    7   -3221.1341727458      3.00e-05  
    8   -3221.1341948205      1.03e-05  
    9   -3221.1341975679      3.07e-06  
   10   -3221.1341978204      1.09e-06  
   11   -3221.1341978507      3.07e-07  
   12   -3221.1341978525      1.14e-07  
   13   -3221.1341978531      3.60e-08  
   14   -3221.1341978532      1.16e-08  
   15   -3221.1341978530      3.82e-09  Convergence criterion met
 ---------------------------------------
 SCF time:   CPU 751.85s  wall 752.00s 
 SCF   energy in the final basis set =    -3221.1341978530
 Total energy in the final basis set =    -3221.1341978530

 --------------------------------------------------------------

                    Orbital Energies (a.u.)
 --------------------------------------------------------------

 Alpha MOs
 -- Occupied --
********-101.5827-101.5816-101.5800-101.5707-101.5706 -10.2852 -10.2827
-10.2822 -10.2782 -10.2651 -10.2651 -10.2421 -10.2297 -10.2268 -10.2148
-10.2119 -10.2119  -9.4974  -9.4973  -9.4963  -9.4947  -9.4852  -9.4852
 -7.2622  -7.2622  -7.2612  -7.2593  -7.2522  -7.2522  -7.2515  -7.2514
 -7.2512  -7.2503  -7.2499  -7.2499  -7.2495  -7.2490  -7.2400  -7.2399
 -7.2396  -7.2396  -0.9643  -0.9310  -0.9145  -0.9090  -0.8910  -0.8774
 -0.8544  -0.8401  -0.7986  -0.7629  -0.7595  -0.7507  -0.6680  -0.6429
 -0.6281  -0.6158  -0.5546  -0.5520  -0.5346  -0.5199  -0.4989  -0.4840
 -0.4741  -0.4665  -0.4631  -0.4585  -0.4392  -0.4375  -0.4240  -0.4054
 -0.4022  -0.3995  -0.3918  -0.3800  -0.3619  -0.3596  -0.3525  -0.3456
 -0.3376  -0.3369  -0.3327  -0.3300  -0.3228  -0.2852  -0.2787  -0.2722
 -0.2696
 -- Virtual --
 -0.0667  -0.0635  -0.0518  -0.0491  -0.0458  -0.0178  -0.0105  -0.0042
  0.0027   0.0087   0.0104   0.0133   0.0150   0.0225   0.0266   0.0396
  0.0440   0.0474   0.0499   0.0583   0.0621   0.0652   0.0687   0.0736
  0.0809   0.0831   0.0846   0.0868   0.0906   0.0937   0.0961   0.0987
  0.1051   0.1079   0.1124   0.1128   0.1157   0.1177   0.1193   0.1220
  0.1228   0.1242   0.1258   0.1308   0.1360   0.1362   0.1416   0.1426
  0.1459   0.1507   0.1567   0.1639   0.1652   0.1684   0.1712   0.1776
  0.1844   0.1876   0.1900   0.1968   0.1994   0.1998   0.2070   0.2135
  0.2192   0.2212   0.2260   0.2293   0.2323   0.2380   0.2395   0.2410
  0.2454   0.2541   0.2553   0.2604   0.2639   0.2668   0.2682   0.2703
  0.2725   0.2752   0.2767   0.2812   0.2873   0.2901   0.2969   0.2978
  0.3086   0.3122   0.3163   0.3245   0.3291   0.3325   0.3394   0.3472
  0.3697   0.3910   0.4122   0.4268   0.4309   0.4340   0.4371   0.4458
  0.4483   0.4511   0.4589   0.4628   0.4654   0.4713   0.4774   0.4869
  0.4897   0.4919   0.5021   0.5057   0.5083   0.5217   0.5320   0.5463
  0.5520   0.5538   0.5610   0.5689   0.5749   0.5868   0.5931   0.5955
  0.6007   0.6060   0.6136   0.6239   0.6263   0.6310   0.6359   0.6456
  0.6534   0.6608   0.6666   0.6728   0.6838   0.6880   0.6950   0.7020
  0.7105   0.7198   0.7411   0.7450   0.7916   0.7970   0.8116   0.8180
  0.8204   0.8313   0.8366   0.8380   0.8413   0.8427   0.8443   0.8475
  0.8495   0.8552   0.8564   0.8583   0.8588   0.8643   0.8669   0.8716
  0.8788   0.8817   0.8835   0.9034   0.9062   0.9152   0.9180   0.9233
  0.9316   0.9344   0.9424   0.9440   0.9497   0.9559   0.9580   0.9612
  0.9694   0.9706   0.9797   0.9882   0.9982   1.0176   1.0327   1.0411
  1.0460   1.0474   1.0830   1.0971   1.1124   1.1427   1.1583   1.1648
  1.1883   1.2034   1.2084   1.2221   1.2317   1.2385   1.2470   1.2629
  1.2723   1.2849   1.2882   1.2940   1.3013   1.3135   1.3200   1.3588
  1.3742   1.3956   1.4277   1.4528   1.4749   1.4988   1.5475   1.5514
  1.5656   1.5691   1.5740   1.5851   1.5950   1.6062   1.6109   1.6690
  1.6777   1.6860   1.7117   1.7343   1.7722   1.7841   1.7979   1.8091
  1.8217   1.8487   1.8532   1.8602   1.9131   1.9174   1.9228   1.9332
  1.9434   1.9582   1.9684   1.9938   2.0274   2.0379   2.0430   2.0669
  2.1000   2.1029   2.1173   2.1365   2.1892   2.2251   2.2407   2.2491
  2.2534   2.2591   2.2624   2.2745   2.2833   2.2951   2.2981   2.3157
  2.3445   2.3685   2.4003   2.4155   2.4210   2.4319   2.4430   2.4718
  2.4916   2.4959   2.5049   2.5239   2.5494   2.5573   2.5585   2.5872
  2.6059   2.6407   2.6477   2.6546   2.6902   2.6940   2.6996   2.7354
  2.7407   2.7443   2.7466   2.7643   2.7687   2.7762   2.8199   2.8266
  2.8427   2.8669   2.9012   2.9600   2.9900   3.0575   3.0807   3.0879
  3.1136   3.1280   3.1490   3.1561   3.1990   3.2150   3.2295   3.2587
  3.3497   3.3528   3.3830   3.4958   3.5774   3.6259   3.7032   3.7107
  3.7637   3.8073   3.9057   4.0143   4.0977   4.1075   4.3292   4.7957
  4.8215   9.7483   9.7706   9.7878   9.7917   9.8091   9.8258  23.3387
 23.5455  23.8074  23.8284  23.8580  23.9000  23.9321  23.9923  24.0414
 24.0577  24.0803  24.1474  25.7721  25.8162  25.8295  25.8346  25.8762
 25.9309  26.0967  26.0984  26.1332  26.1842  26.2485  26.3770  26.4839
 26.6108  26.6445  26.6488  26.7244  26.9696 215.7398 215.7623 215.7824
215.7881 215.8096 215.8317
 --------------------------------------------------------------

          Ground-State Mulliken Net Atomic Charges

     Atom                 Charge (a.u.)
  ----------------------------------------
      1 C                    -0.589958
      2 C                    -1.186872
      3 Cl                    0.645584
      4 C                     0.672646
      5 Cl                    0.592758
      6 C                    -0.282933
      7 Cl                    0.554190
      8 C                    -0.470522
      9 H                     0.233374
     10 C                    -0.234764
     11 Cl                    0.505674
     12 C                     0.212534
     13 C                    -1.124472
     14 H                     0.209471
     15 C                     0.402513
     16 Cl                    0.457786
     17 C                    -0.883832
     18 H                     0.198470
     19 C                     0.469001
     20 Cl                    0.452457
     21 C                    -1.033730
     22 H                     0.200628
  ----------------------------------------
  Sum of atomic charges =     0.000000

 -----------------------------------------------------------------
                    Cartesian Multipole Moments
 -----------------------------------------------------------------
    Charge (ESU x 10^10)
                -0.0000
    Dipole Moment (Debye)
         X      -0.9815      Y      -0.2007      Z      -0.2334
       Tot       1.0287
    Quadrupole Moments (Debye-Ang)
        XX    -144.7765     XY       0.6260     YY    -146.5504
        XZ       1.8340     YZ      -0.5494     ZZ    -149.0713
    Octopole Moments (Debye-Ang^2)
       XXX    -251.2620    XXY      -7.2280    XYY     -88.0583
       YYY     -18.8507    XXZ       3.2102    XYZ       1.6673
       YYZ      16.5790    XZZ     -76.7138    YZZ      -7.8529
       ZZZ      41.2061
    Hexadecapole Moments (Debye-Ang^3)
      XXXX   -5910.5699   XXXY     141.0228   XXYY   -1275.7187
      XYYY     106.9818   YYYY   -1412.1828   XXXZ    1389.0328
      XXYZ     -11.9986   XYYZ     501.9189   YYYZ     -83.4565
      XXZZ   -1671.6627   XYZZ      33.4023   YYZZ    -946.3646
      XZZZ    1435.0907   YZZZ     -31.1487   ZZZZ   -4161.7884
 -----------------------------------------------------------------
 Calculating analytic gradient of the SCF energy
 Gradient of SCF Energy
            1           2           3           4           5           6
    1  -0.0012204  -0.0002500   0.0004543  -0.0001517   0.0000450   0.0002842
    2  -0.0003352  -0.0001774  -0.0000475   0.0005158  -0.0002468  -0.0001474
    3  -0.0002665  -0.0001776  -0.0003982   0.0022980  -0.0012472  -0.0005506
            7           8           9          10          11          12
    1   0.0000590  -0.0001459  -0.0000153   0.0000906   0.0008732   0.0018371
    2   0.0000664  -0.0001409   0.0000234   0.0002566   0.0003131   0.0000890
    3   0.0000631  -0.0004205   0.0001070   0.0010561  -0.0002569  -0.0009522
           13          14          15          16          17          18
    1  -0.0005846  -0.0001380  -0.0005740   0.0003319   0.0003187  -0.0001380
    2  -0.0007185   0.0002734   0.0007513  -0.0004084   0.0001006   0.0000019
    3   0.0002055   0.0003983  -0.0000588  -0.0000242  -0.0001722   0.0000428
           19          20          21          22
    1  -0.0000419   0.0001896  -0.0008317  -0.0003922
    2  -0.0008363   0.0003788   0.0005844  -0.0002963
    3   0.0005456  -0.0003216   0.0002235  -0.0000935
 Max gradient component =       2.298E-03
 RMS gradient           =       5.709E-04
 Gradient time:  CPU 253.74 s  wall 253.75 s
 Geometry Optimization Parameters
   NAtoms,    NIC,     NZ,  NCons,   NDum,   NFix, NCnnct, MaxDiis
       22     155      22       0       0       0       0       0

 Cartesian Hessian Update
 Hessian updated using BFGS update


** GEOMETRY OPTIMIZATION IN DELOCALIZED INTERNAL COORDINATES **
   Searching for a Minimum

   Optimization Cycle:   6

                       Coordinates (Angstroms)
     ATOM                X               Y               Z
      1  C         0.0178566601   -0.0019610786    0.0068113242
      2  C        -0.0163008864    0.3476148588    1.3663294987
      3  Cl        1.4792467748    0.7880286092    2.1518335831
      4  C        -1.2140920484    0.3649836863    2.0983966631
      5  Cl       -1.2287101298    0.8043283807    3.7740368281
      6  C        -2.4021107213    0.0226943265    1.4397772795
      7  Cl       -3.9290200490    0.0191145680    2.2830232072
      8  C        -2.3977547218   -0.3223797296    0.0945604181
      9  H        -3.3226569039   -0.5835210390   -0.3993149881
     10  C        -1.1976896081   -0.3299715606   -0.6020669504
     11  Cl       -1.2325551957   -0.7773758401   -2.2970436073
     12  C         1.3012852330   -0.0244806472   -0.7596108755
     13  C         2.1492065829   -1.1282525558   -0.6564306238
     14  H         1.8956332307   -1.9585032497   -0.0108089468
     15  C         3.3306274755   -1.1407111812   -1.3886734047
     16  Cl        4.4005111469   -2.5288255256   -1.2702765772
     17  C         3.6911567196   -0.0819221518   -2.2156130135
     18  H         4.6129386672   -0.1042216304   -2.7792409955
     19  C         2.8279313253    1.0054606189   -2.2974684107
     20  Cl        3.2604062310    2.3553636398   -3.3354447599
     21  C         1.6349352872    1.0502534590   -1.5848778460
     22  H         0.9742210567    1.9020331003   -1.6743453048
   Point Group: c1    Number of degrees of freedom:    60


   Energy is  -3221.134197853

 Hessian updated using BFGS update

 60 Hessian modes will be used to form the next step
  Hessian Eigenvalues:
     0.004358    0.019215    0.020079    0.023207    0.023338    0.023578
     0.023683    0.023933    0.023974    0.024013    0.024091    0.024095
     0.024116    0.024128    0.024136    0.024141    0.024160    0.024677
     0.028249    0.159549    0.159987    0.160000    0.160416    0.206402
     0.234802    0.235097    0.235621    0.245142    0.249330    0.249979
     0.249991    0.249992    0.249999    0.251072    0.255232    0.279024
     0.298552    0.301022    0.301032    0.301543    0.303005    0.303847
     0.349070    0.351455    0.356629    0.356706    0.356753    0.361028
     0.427756    0.432125    0.434801    0.456595    0.467488    0.467942
     0.473278    0.473727    0.478194    0.479394    0.486773    0.527159

 Minimum search - taking simple RFO step
 Searching for Lamda that Minimizes Along All modes
 Value Taken    Lamda =  -0.00014300
 Step Taken.  Stepsize is  0.128237

                             Maximum     Tolerance    Cnvgd?
         Gradient           0.002252      0.000300      NO
         Displacement       0.107817      0.001200      NO
         Energy change     -0.000264      0.000001      NO


 New Cartesian Coordinates Obtained by Inverse Iteration

 Displacement from previous Coordinates is:  0.455083
 ----------------------------------------------------------------
             Standard Nuclear Orientation (Angstroms)
    I     Atom           X                Y                Z
 ----------------------------------------------------------------
    1      C       0.0167836310     0.0007534357     0.0058464995
    2      C      -0.0224650430     0.3840120763     1.3558388913
    3      Cl      1.4663212359     0.8540413930     2.1355631813
    4      C      -1.2203843993     0.4001413241     2.0875087538
    5      Cl     -1.2395645013     0.8764668449     3.7554212604
    6      C      -2.4032704544     0.0214676767     1.4405555679
    7      Cl     -3.9293179129     0.0096666015     2.2863493015
    8      C      -2.3934531815    -0.3584074108     0.1052672368
    9      H      -3.3140966210    -0.6485065527    -0.3804432224
   10      C      -1.1942151731    -0.3647341207    -0.5934110990
   11      Cl     -1.2292175525    -0.8576888054    -2.2748850852
   12      C       1.3009844455    -0.0222233885    -0.7595481553
   13      C       2.1326032158    -1.1409685863    -0.6850647523
   14      H       1.8646878329    -1.9868766436    -0.0660145836
   15      C       3.3143021214    -1.1549765006    -1.4171778164
   16      Cl      4.3591421244    -2.5633384642    -1.3343116377
   17      C       3.6919364904    -0.0822337186    -2.2177244402
   18      H       4.6134927209    -0.1056972880    -2.7822253063
   19      C       2.8475814473     1.0215863003    -2.2707196867
   20      Cl      3.3025042419     2.3907724450    -3.2716530203
   21      C       1.6562057939     1.0679496143    -1.5556907671
   22      H       1.0145056644     1.9365428256    -1.6199286226
 ----------------------------------------------------------------
 Nuclear Repulsion Energy =        1991.30065241 hartrees
 There are       89 alpha and       89 beta electrons
 Applying Cartesian multipole field
    Component          Value
    ---------          -----
     (2,0,0)        1.00000E-11
     (0,2,0)        2.00000E-11
     (0,0,2)       -3.00000E-11
 Nucleus-field energy     =    -0.0000000278 hartrees
 Requested basis set is 6-311++G(d,p)
 There are 170 shells and 472 basis functions
 A cutoff of  1.0D-15 yielded  10794 shell pairs
 There are     91455 function pairs (     98246 Cartesian)
 Smallest overlap matrix eigenvalue = 1.81E-07
 Linear dependence detected in AO basis
 Number of orthogonalized atomic orbitals = 468
 Maximum deviation from orthogonality = 4.735E-10
 Guess from superposition of atomic densities
 Warning:  Energy on first SCF cycle will be non-variational
 SAD guess density has 178.000000 electrons

 -----------------------------------------------------------------------
  General SCF calculation program by
  Eric Jon Sundstrom, Paul Horn, Yuezhi Mao, Dmitri Zuev, Alec White,
  David Stuck, Shaama M.S., Shane Yost, Joonho Lee, David Small,
  Daniel Levine, Susi Lehtola, Hugh Burton, Evgeny Epifanovsky,
  Bang C. Huynh
 -----------------------------------------------------------------------
 Exchange:     0.2000 Hartree-Fock + 0.0800 Slater + 0.7200 B88
 Correlation:  0.1900 VWN1RPA + 0.8100 LYP
 Using SG-1 standard quadrature grid
 A restricted SCF calculation will be
 performed using DIIS
 SCF converges when DIIS error is below 1.0e-08
 ---------------------------------------
  Cycle       Energy         DIIS error
 ---------------------------------------
    1   -3225.3400697444      2.82e-02  
    2   -3221.0013357522      2.18e-03  
    3   -3220.9214465152      2.67e-03  
    4   -3221.1229239443      6.07e-04  
    5   -3221.1315415924      3.07e-04  
    6   -3221.1340571710      9.36e-05  
    7   -3221.1342713628      3.00e-05  
    8   -3221.1342935199      1.02e-05  
    9   -3221.1342962605      3.06e-06  
   10   -3221.1342965106      1.09e-06  
   11   -3221.1342965411      3.07e-07  
   12   -3221.1342965433      1.13e-07  
   13   -3221.1342965436      3.57e-08  
   14   -3221.1342965437      1.13e-08  
   15   -3221.1342965437      3.67e-09  Convergence criterion met
 ---------------------------------------
 SCF time:   CPU 752.26s  wall 752.00s 
 SCF   energy in the final basis set =    -3221.1342965437
 Total energy in the final basis set =    -3221.1342965437

 --------------------------------------------------------------

                    Orbital Energies (a.u.)
 --------------------------------------------------------------

 Alpha MOs
 -- Occupied --
********-101.5824-101.5816-101.5801-101.5708-101.5707 -10.2852 -10.2826
-10.2821 -10.2784 -10.2650 -10.2650 -10.2423 -10.2299 -10.2267 -10.2148
-10.2119 -10.2118  -9.4973  -9.4971  -9.4963  -9.4948  -9.4854  -9.4853
 -7.2622  -7.2620  -7.2612  -7.2595  -7.2522  -7.2519  -7.2514  -7.2512
 -7.2511  -7.2503  -7.2501  -7.2500  -7.2496  -7.2491  -7.2402  -7.2400
 -7.2397  -7.2397  -0.9641  -0.9310  -0.9144  -0.9090  -0.8912  -0.8770
 -0.8545  -0.8400  -0.7986  -0.7628  -0.7593  -0.7506  -0.6680  -0.6428
 -0.6280  -0.6159  -0.5545  -0.5519  -0.5345  -0.5200  -0.4989  -0.4841
 -0.4739  -0.4666  -0.4629  -0.4584  -0.4391  -0.4375  -0.4240  -0.4054
 -0.4019  -0.3997  -0.3916  -0.3801  -0.3616  -0.3596  -0.3523  -0.3454
 -0.3377  -0.3368  -0.3329  -0.3301  -0.3227  -0.2841  -0.2797  -0.2724
 -0.2696
 -- Virtual --
 -0.0659  -0.0631  -0.0531  -0.0495  -0.0457  -0.0178  -0.0105  -0.0041
  0.0028   0.0087   0.0103   0.0133   0.0151   0.0223   0.0266   0.0395
  0.0440   0.0474   0.0501   0.0588   0.0614   0.0656   0.0685   0.0735
  0.0811   0.0833   0.0843   0.0869   0.0905   0.0938   0.0960   0.0983
  0.1053   0.1079   0.1128   0.1128   0.1154   0.1177   0.1194   0.1217
  0.1226   0.1240   0.1254   0.1310   0.1356   0.1359   0.1415   0.1429
  0.1461   0.1505   0.1571   0.1638   0.1652   0.1685   0.1706   0.1776
  0.1853   0.1872   0.1899   0.1967   0.1989   0.1995   0.2064   0.2131
  0.2197   0.2209   0.2257   0.2292   0.2316   0.2382   0.2393   0.2420
  0.2449   0.2536   0.2554   0.2612   0.2644   0.2672   0.2683   0.2701
  0.2724   0.2745   0.2763   0.2814   0.2856   0.2900   0.2970   0.2983
  0.3093   0.3114   0.3182   0.3265   0.3293   0.3327   0.3389   0.3485
  0.3727   0.3907   0.4132   0.4259   0.4318   0.4336   0.4365   0.4446
  0.4481   0.4523   0.4579   0.4628   0.4645   0.4711   0.4771   0.4882
  0.4898   0.4941   0.5022   0.5062   0.5082   0.5233   0.5319   0.5466
  0.5521   0.5540   0.5615   0.5706   0.5749   0.5862   0.5930   0.5952
  0.5991   0.6062   0.6133   0.6255   0.6273   0.6321   0.6375   0.6441
  0.6532   0.6606   0.6659   0.6737   0.6833   0.6875   0.6951   0.7026
  0.7130   0.7207   0.7410   0.7511   0.7918   0.8007   0.8140   0.8181
  0.8227   0.8271   0.8367   0.8381   0.8406   0.8418   0.8437   0.8464
  0.8479   0.8544   0.8566   0.8575   0.8579   0.8641   0.8668   0.8722
  0.8793   0.8818   0.8834   0.9029   0.9052   0.9150   0.9199   0.9257
  0.9325   0.9349   0.9425   0.9435   0.9499   0.9565   0.9581   0.9620
  0.9682   0.9727   0.9800   0.9870   0.9987   1.0175   1.0328   1.0413
  1.0450   1.0496   1.0845   1.0955   1.1116   1.1438   1.1608   1.1684
  1.1901   1.2012   1.2081   1.2224   1.2318   1.2380   1.2502   1.2628
  1.2749   1.2867   1.2923   1.2970   1.3005   1.3117   1.3216   1.3598
  1.3754   1.3939   1.4311   1.4533   1.4745   1.4964   1.5483   1.5562
  1.5658   1.5698   1.5768   1.5835   1.5951   1.6022   1.6114   1.6696
  1.6794   1.6852   1.7115   1.7340   1.7754   1.7848   1.7946   1.8100
  1.8191   1.8493   1.8517   1.8595   1.9153   1.9182   1.9226   1.9316
  1.9422   1.9569   1.9719   1.9969   2.0275   2.0382   2.0424   2.0674
  2.1018   2.1039   2.1149   2.1403   2.1887   2.2249   2.2427   2.2498
  2.2510   2.2588   2.2611   2.2741   2.2837   2.2941   2.2980   2.3155
  2.3463   2.3685   2.3996   2.4160   2.4214   2.4286   2.4415   2.4709
  2.4927   2.4992   2.5059   2.5196   2.5485   2.5564   2.5597   2.5855
  2.6064   2.6431   2.6472   2.6553   2.6917   2.6929   2.7009   2.7359
  2.7414   2.7421   2.7444   2.7590   2.7659   2.7755   2.8209   2.8274
  2.8416   2.8730   2.8989   2.9601   2.9905   3.0597   3.0828   3.0894
  3.1144   3.1288   3.1459   3.1552   3.1990   3.2150   3.2297   3.2670
  3.3470   3.3532   3.3846   3.4995   3.5771   3.6291   3.7048   3.7107
  3.7653   3.8099   3.9065   4.0142   4.0971   4.1081   4.3274   4.7961
  4.8198   9.7493   9.7714   9.7877   9.7898   9.8075   9.8337  23.3407
 23.5458  23.8073  23.8285  23.8573  23.8994  23.9325  23.9919  24.0408
 24.0584  24.0804  24.1473  25.7717  25.8156  25.8299  25.8323  25.8697
 25.9323  26.0957  26.0983  26.1336  26.1847  26.2530  26.3684  26.4835
 26.6110  26.6425  26.6492  26.7256  26.9723 215.7408 215.7633 215.7824
215.7858 215.8073 215.8406
 --------------------------------------------------------------

          Ground-State Mulliken Net Atomic Charges

     Atom                 Charge (a.u.)
  ----------------------------------------
      1 C                    -0.613825
      2 C                    -1.171156
      3 Cl                    0.636595
      4 C                     0.682744
      5 Cl                    0.593989
      6 C                    -0.250898
      7 Cl                    0.556748
      8 C                    -0.456348
      9 H                     0.232632
     10 C                    -0.246950
     11 Cl                    0.493534
     12 C                     0.213469
     13 C                    -1.126787
     14 H                     0.207597
     15 C                     0.406378
     16 Cl                    0.459309
     17 C                    -0.885872
     18 H                     0.198999
     19 C                     0.455822
     20 Cl                    0.453234
     21 C                    -1.040291
     22 H                     0.201078
  ----------------------------------------
  Sum of atomic charges =     0.000000

 -----------------------------------------------------------------
                    Cartesian Multipole Moments
 -----------------------------------------------------------------
    Charge (ESU x 10^10)
                -0.0000
    Dipole Moment (Debye)
         X      -0.9642      Y      -0.2237      Z      -0.2455
       Tot       1.0198
    Quadrupole Moments (Debye-Ang)
        XX    -144.7646     XY       0.7243     YY    -146.4825
        XZ       1.8097     YZ      -0.5608     ZZ    -149.0908
    Octopole Moments (Debye-Ang^2)
       XXX    -250.1369    XXY      -8.3668    XYY     -87.8870
       YYY     -20.7600    XXZ       3.3282    XYZ       1.6635
       YYZ      16.6957    XZZ     -76.2853    YZZ      -8.4223
       ZZZ      41.1625
    Hexadecapole Moments (Debye-Ang^3)
      XXXX   -5901.9277   XXXY     127.4980   XXYY   -1284.2022
      XYYY      92.7664   YYYY   -1472.6635   XXXZ    1401.2763
      XXYZ     -22.7966   XYYZ     506.0848   YYYZ    -116.2666
      XXZZ   -1661.9860   XYZZ      29.3173   YYZZ    -948.2974
      XZZZ    1447.8356   YZZZ     -62.7116   ZZZZ   -4115.6708
 -----------------------------------------------------------------
 Calculating analytic gradient of the SCF energy
 Gradient of SCF Energy
            1           2           3           4           5           6
    1  -0.0007030   0.0000643   0.0001416  -0.0000998   0.0001879   0.0003436
    2  -0.0000052   0.0001164  -0.0001611   0.0002463  -0.0000498  -0.0000948
    3   0.0003247  -0.0003282  -0.0000614   0.0009483  -0.0003556  -0.0007598
            7           8           9          10          11          12
    1  -0.0002169  -0.0001021  -0.0000299  -0.0001119   0.0001858   0.0009295
    2  -0.0000642  -0.0000055  -0.0000024  -0.0000368   0.0001059  -0.0000205
    3   0.0001654   0.0000088   0.0000950   0.0001079  -0.0000259  -0.0004785
           13          14          15          16          17          18
    1  -0.0001227  -0.0000474  -0.0001074   0.0000893  -0.0001038   0.0000184
    2  -0.0001921   0.0000987   0.0003213  -0.0001483   0.0000116  -0.0000002
    3   0.0002448   0.0001434  -0.0000357  -0.0000468  -0.0000275  -0.0000169
           19          20          21          22
    1  -0.0000224   0.0000778  -0.0002045  -0.0001662
    2  -0.0003988   0.0001419   0.0002614  -0.0001236
    3   0.0001829  -0.0001211   0.0000628  -0.0000265
 Max gradient component =       9.483E-04
 RMS gradient           =       2.633E-04
 Gradient time:  CPU 262.07 s  wall 262.08 s
 Geometry Optimization Parameters
   NAtoms,    NIC,     NZ,  NCons,   NDum,   NFix, NCnnct, MaxDiis
       22     155      22       0       0       0       0       0

 Cartesian Hessian Update
 Hessian updated using BFGS update


** GEOMETRY OPTIMIZATION IN DELOCALIZED INTERNAL COORDINATES **
   Searching for a Minimum

   Optimization Cycle:   7

                       Coordinates (Angstroms)
     ATOM                X               Y               Z
      1  C         0.0167836310    0.0007534357    0.0058464995
      2  C        -0.0224650430    0.3840120763    1.3558388913
      3  Cl        1.4663212359    0.8540413930    2.1355631813
      4  C        -1.2203843993    0.4001413241    2.0875087538
      5  Cl       -1.2395645013    0.8764668449    3.7554212604
      6  C        -2.4032704544    0.0214676767    1.4405555679
      7  Cl       -3.9293179129    0.0096666015    2.2863493015
      8  C        -2.3934531815   -0.3584074108    0.1052672368
      9  H        -3.3140966210   -0.6485065527   -0.3804432224
     10  C        -1.1942151731   -0.3647341207   -0.5934110990
     11  Cl       -1.2292175525   -0.8576888054   -2.2748850852
     12  C         1.3009844455   -0.0222233885   -0.7595481553
     13  C         2.1326032158   -1.1409685863   -0.6850647523
     14  H         1.8646878329   -1.9868766436   -0.0660145836
     15  C         3.3143021214   -1.1549765006   -1.4171778164
     16  Cl        4.3591421244   -2.5633384642   -1.3343116377
     17  C         3.6919364904   -0.0822337186   -2.2177244402
     18  H         4.6134927209   -0.1056972880   -2.7822253063
     19  C         2.8475814473    1.0215863003   -2.2707196867
     20  Cl        3.3025042419    2.3907724450   -3.2716530203
     21  C         1.6562057939    1.0679496143   -1.5556907671
     22  H         1.0145056644    1.9365428256   -1.6199286226
   Point Group: c1    Number of degrees of freedom:    60


   Energy is  -3221.134296544

 Hessian updated using BFGS update

 60 Hessian modes will be used to form the next step
  Hessian Eigenvalues:
     0.002737    0.019248    0.020114    0.023067    0.023257    0.023494
     0.023704    0.023909    0.023982    0.024036    0.024092    0.024110
     0.024120    0.024128    0.024136    0.024149    0.024326    0.025810
     0.028382    0.158205    0.159710    0.160000    0.160029    0.205568
     0.228656    0.234805    0.235373    0.240526    0.246624    0.249979
     0.249991    0.249993    0.250099    0.250628    0.253859    0.279094
     0.299102    0.301031    0.301041    0.302011    0.302882    0.303484
     0.348230    0.352641    0.356631    0.356736    0.356923    0.361778
     0.427263    0.432015    0.433049    0.456946    0.467225    0.467860
     0.473202    0.477988    0.478968    0.480554    0.487674    0.526781

 Minimum search - taking simple RFO step
 Searching for Lamda that Minimizes Along All modes
 Value Taken    Lamda =  -0.00006320
 Step Taken.  Stepsize is  0.131871

                             Maximum     Tolerance    Cnvgd?
         Gradient           0.000608      0.000300      NO
         Displacement       0.114302      0.001200      NO
         Energy change     -0.000099      0.000001      NO


 New Cartesian Coordinates Obtained by Inverse Iteration

 Displacement from previous Coordinates is:  0.482684
 ----------------------------------------------------------------
             Standard Nuclear Orientation (Angstroms)
    I     Atom           X                Y                Z
 ----------------------------------------------------------------
    1      C       0.0180168025    -0.0020900969     0.0082653963
    2      C      -0.0280227390     0.4158860145     1.3475127619
    3      Cl      1.4521576817     0.9288102430     2.1152968072
    4      C      -1.2271948435     0.4337039187     2.0768536892
    5      Cl     -1.2574028552     0.9557784557     3.7324479584
    6      C      -2.4037261334     0.0198840373     1.4415527028
    7      Cl     -3.9303838854     0.0130635109     2.2857309082
    8      C      -2.3861977945    -0.3967086349     0.1172738265
    9      H      -3.3017883192    -0.7125963763    -0.3619079750
   10      C      -1.1864787146    -0.4036407294    -0.5810705189
   11      Cl     -1.2145787080    -0.9385606355    -2.2492863233
   12      C       1.3010866034    -0.0233761447    -0.7577293802
   13      C       2.1146260291    -1.1571587944    -0.7180870796
   14      H       1.8327097560    -2.0184892285    -0.1270071115
   15      C       3.2964059677    -1.1699158609    -1.4503551283
   16      Cl      4.3176911406    -2.5963161543    -1.4064625257
   17      C       3.6914403908    -0.0810528475    -2.2200902710
   18      H       4.6122716955    -0.1035875510    -2.7858874604
   19      C       2.8652849459     1.0376723812    -2.2406873838
   20      Cl      3.3411890286     2.4272388909    -3.2017556775
   21      C       1.6757822953     1.0828869708    -1.5224308016
   22      H       1.0521777824     1.9663176891    -1.5586239163
 ----------------------------------------------------------------
 Nuclear Repulsion Energy =        1991.08892821 hartrees
 There are       89 alpha and       89 beta electrons
 Applying Cartesian multipole field
    Component          Value
    ---------          -----
     (2,0,0)        1.00000E-11
     (0,2,0)        2.00000E-11
     (0,0,2)       -3.00000E-11
 Nucleus-field energy     =    -0.0000000256 hartrees
 Requested basis set is 6-311++G(d,p)
 There are 170 shells and 472 basis functions
 A cutoff of  1.0D-15 yielded  10805 shell pairs
 There are     91509 function pairs (     98300 Cartesian)
 Smallest overlap matrix eigenvalue = 1.57E-07
 Linear dependence detected in AO basis
 Number of orthogonalized atomic orbitals = 468
 Maximum deviation from orthogonality = 1.505E-09
 Guess from superposition of atomic densities
 Warning:  Energy on first SCF cycle will be non-variational
 SAD guess density has 178.000000 electrons

 -----------------------------------------------------------------------
  General SCF calculation program by
  Eric Jon Sundstrom, Paul Horn, Yuezhi Mao, Dmitri Zuev, Alec White,
  David Stuck, Shaama M.S., Shane Yost, Joonho Lee, David Small,
  Daniel Levine, Susi Lehtola, Hugh Burton, Evgeny Epifanovsky,
  Bang C. Huynh
 -----------------------------------------------------------------------
 Exchange:     0.2000 Hartree-Fock + 0.0800 Slater + 0.7200 B88
 Correlation:  0.1900 VWN1RPA + 0.8100 LYP
 Using SG-1 standard quadrature grid
 A restricted SCF calculation will be
 performed using DIIS
 SCF converges when DIIS error is below 1.0e-08
 ---------------------------------------
  Cycle       Energy         DIIS error
 ---------------------------------------
    1   -3225.3415544743      2.82e-02  
    2   -3221.0012913437      2.18e-03  
    3   -3220.9211890944      2.67e-03  
    4   -3221.1229666618      6.07e-04  
    5   -3221.1315746163      3.08e-04  
    6   -3221.1340938555      9.37e-05  
    7   -3221.1343084307      3.01e-05  
    8   -3221.1343307556      1.02e-05  
    9   -3221.1343334950      3.05e-06  
   10   -3221.1343337435      1.09e-06  
   11   -3221.1343337742      3.07e-07  
   12   -3221.1343337764      1.12e-07  
   13   -3221.1343337765      3.56e-08  
   14   -3221.1343337767      1.12e-08  
   15   -3221.1343337767      3.58e-09  Convergence criterion met
 ---------------------------------------
 SCF time:   CPU 755.53s  wall 755.00s 
 SCF   energy in the final basis set =    -3221.1343337767
 Total energy in the final basis set =    -3221.1343337767

 --------------------------------------------------------------

                    Orbital Energies (a.u.)
 --------------------------------------------------------------

 Alpha MOs
 -- Occupied --
********-101.5823-101.5816-101.5801-101.5709-101.5708 -10.2852 -10.2826
-10.2820 -10.2783 -10.2650 -10.2649 -10.2422 -10.2299 -10.2266 -10.2148
-10.2119 -10.2118  -9.4974  -9.4969  -9.4963  -9.4948  -9.4854  -9.4853
 -7.2623  -7.2618  -7.2613  -7.2595  -7.2522  -7.2517  -7.2515  -7.2512
 -7.2509  -7.2503  -7.2501  -7.2501  -7.2496  -7.2491  -7.2403  -7.2401
 -7.2398  -7.2398  -0.9641  -0.9310  -0.9143  -0.9091  -0.8914  -0.8768
 -0.8546  -0.8401  -0.7986  -0.7628  -0.7592  -0.7506  -0.6682  -0.6427
 -0.6280  -0.6159  -0.5545  -0.5519  -0.5344  -0.5201  -0.4989  -0.4841
 -0.4737  -0.4667  -0.4628  -0.4584  -0.4392  -0.4374  -0.4239  -0.4054
 -0.4018  -0.3998  -0.3916  -0.3802  -0.3615  -0.3596  -0.3522  -0.3454
 -0.3377  -0.3367  -0.3330  -0.3301  -0.3226  -0.2830  -0.2806  -0.2725
 -0.2696
 -- Virtual --
 -0.0655  -0.0624  -0.0540  -0.0496  -0.0456  -0.0177  -0.0104  -0.0041
  0.0028   0.0087   0.0102   0.0133   0.0152   0.0222   0.0266   0.0394
  0.0440   0.0474   0.0502   0.0593   0.0607   0.0659   0.0683   0.0735
  0.0812   0.0835   0.0840   0.0870   0.0904   0.0939   0.0960   0.0981
  0.1055   0.1079   0.1128   0.1131   0.1152   0.1177   0.1194   0.1216
  0.1225   0.1239   0.1252   0.1312   0.1354   0.1359   0.1415   0.1431
  0.1462   0.1503   0.1575   0.1637   0.1654   0.1689   0.1698   0.1776
  0.1861   0.1868   0.1899   0.1969   0.1982   0.1996   0.2061   0.2130
  0.2202   0.2207   0.2256   0.2294   0.2309   0.2381   0.2391   0.2429
  0.2447   0.2533   0.2555   0.2619   0.2646   0.2676   0.2684   0.2696
  0.2722   0.2742   0.2764   0.2816   0.2844   0.2900   0.2974   0.2988
  0.3098   0.3108   0.3190   0.3267   0.3310   0.3330   0.3383   0.3498
  0.3744   0.3906   0.4140   0.4255   0.4319   0.4338   0.4363   0.4438
  0.4483   0.4534   0.4571   0.4631   0.4639   0.4711   0.4767   0.4884
  0.4901   0.4959   0.5023   0.5057   0.5090   0.5244   0.5322   0.5469
  0.5523   0.5544   0.5617   0.5720   0.5749   0.5860   0.5930   0.5955
  0.5978   0.6064   0.6133   0.6264   0.6280   0.6336   0.6392   0.6419
  0.6531   0.6605   0.6659   0.6743   0.6829   0.6872   0.6950   0.7029
  0.7142   0.7214   0.7409   0.7560   0.7920   0.8039   0.8152   0.8194
  0.8227   0.8271   0.8356   0.8368   0.8401   0.8411   0.8430   0.8444
  0.8482   0.8543   0.8565   0.8569   0.8578   0.8642   0.8667   0.8730
  0.8794   0.8814   0.8838   0.9023   0.9051   0.9149   0.9212   0.9278
  0.9337   0.9348   0.9426   0.9429   0.9497   0.9573   0.9576   0.9630
  0.9673   0.9754   0.9805   0.9854   0.9995   1.0174   1.0324   1.0421
  1.0438   1.0518   1.0848   1.0946   1.1112   1.1447   1.1615   1.1723
  1.1913   1.1997   1.2082   1.2229   1.2321   1.2374   1.2522   1.2628
  1.2761   1.2880   1.2929   1.2996   1.3041   1.3097   1.3237   1.3606
  1.3767   1.3928   1.4335   1.4539   1.4744   1.4948   1.5489   1.5594
  1.5658   1.5710   1.5797   1.5819   1.5954   1.5996   1.6121   1.6702
  1.6812   1.6847   1.7115   1.7340   1.7792   1.7852   1.7917   1.8117
  1.8169   1.8497   1.8513   1.8596   1.9165   1.9189   1.9225   1.9308
  1.9413   1.9558   1.9748   1.9993   2.0277   2.0393   2.0415   2.0678
  2.1024   2.1067   2.1121   2.1437   2.1884   2.2248   2.2439   2.2492
  2.2509   2.2584   2.2598   2.2739   2.2846   2.2933   2.2979   2.3155
  2.3475   2.3687   2.3994   2.4166   2.4227   2.4255   2.4405   2.4705
  2.4933   2.5010   2.5092   2.5159   2.5482   2.5558   2.5607   2.5846
  2.6071   2.6450   2.6469   2.6559   2.6914   2.6934   2.7028   2.7367
  2.7399   2.7416   2.7436   2.7524   2.7667   2.7750   2.8214   2.8267
  2.8409   2.8782   2.8972   2.9604   2.9910   3.0617   3.0843   3.0904
  3.1154   3.1301   3.1433   3.1551   3.1993   3.2150   3.2302   3.2746
  3.3455   3.3534   3.3862   3.5023   3.5770   3.6324   3.7060   3.7107
  3.7665   3.8120   3.9078   4.0143   4.0965   4.1088   4.3265   4.7968
  4.8188   9.7498   9.7720   9.7879   9.7888   9.8067   9.8402  23.3422
 23.5464  23.8077  23.8290  23.8569  23.9000  23.9336  23.9920  24.0404
 24.0585  24.0805  24.1476  25.7716  25.8150  25.8295  25.8303  25.8653
 25.9335  26.0953  26.0991  26.1331  26.1852  26.2557  26.3638  26.4837
 26.6118  26.6386  26.6519  26.7268  26.9747 215.7412 215.7641 215.7828
215.7845 215.8061 215.8478
 --------------------------------------------------------------

          Ground-State Mulliken Net Atomic Charges

     Atom                 Charge (a.u.)
  ----------------------------------------
      1 C                    -0.636994
      2 C                    -1.146905
      3 Cl                    0.626795
      4 C                     0.689790
      5 Cl                    0.595299
      6 C                    -0.229826
      7 Cl                    0.558757
      8 C                    -0.438800
      9 H                     0.231959
     10 C                    -0.253598
     11 Cl                    0.483849
     12 C                     0.212227
     13 C                    -1.135871
     14 H                     0.205124
     15 C                     0.423165
     16 Cl                    0.458867
     17 C                    -0.887998
     18 H                     0.199097
     19 C                     0.439940
     20 Cl                    0.455548
     21 C                    -1.052926
     22 H                     0.202501
  ----------------------------------------
  Sum of atomic charges =     0.000000

 -----------------------------------------------------------------
                    Cartesian Multipole Moments
 -----------------------------------------------------------------
    Charge (ESU x 10^10)
                -0.0000
    Dipole Moment (Debye)
         X      -0.9542      Y      -0.2479      Z      -0.2499
       Tot       1.0171
    Quadrupole Moments (Debye-Ang)
        XX    -144.7583     XY       0.8272     YY    -146.4220
        XZ       1.7604     YZ      -0.5760     ZZ    -149.0997
    Octopole Moments (Debye-Ang^2)
       XXX    -249.1720    XXY      -9.5600    XYY     -87.7284
       YYY     -23.3871    XXZ       3.6289    XYZ       1.6116
       YYZ      16.9875    XZZ     -75.9838    YZZ      -9.1488
       ZZZ      41.3438
    Hexadecapole Moments (Debye-Ang^3)
      XXXX   -5889.4236   XXXY     116.1424   XXYY   -1292.8853
      XYYY      81.1006   YYYY   -1538.6529   XXXZ    1414.7456
      XXYZ     -34.8725   XYYZ     510.7585   YYYZ    -152.6803
      XXZZ   -1650.6164   XYZZ      25.7418   YYZZ    -950.0238
      XZZZ    1461.2275   YZZZ     -98.3368   ZZZZ   -4063.9693
 -----------------------------------------------------------------
 Calculating analytic gradient of the SCF energy
 Gradient of SCF Energy
            1           2           3           4           5           6
    1  -0.0003630   0.0002417  -0.0000193  -0.0002561  -0.0000600   0.0003961
    2   0.0001109  -0.0001436  -0.0000277  -0.0001103   0.0000905  -0.0000177
    3   0.0003721  -0.0001643  -0.0001402  -0.0002206   0.0001320  -0.0001485
            7           8           9          10          11          12
    1  -0.0001551   0.0000023   0.0000010   0.0001540   0.0000682   0.0000458
    2   0.0000473   0.0000796   0.0000249  -0.0001044   0.0000838   0.0000003
    3   0.0002189   0.0002317   0.0000337  -0.0003744   0.0001578  -0.0000167
           13          14          15          16          17          18
    1  -0.0000498   0.0000080   0.0001424  -0.0000539  -0.0001696   0.0000124
    2   0.0002091  -0.0000290  -0.0001221   0.0000491   0.0000125  -0.0000094
    3   0.0000601  -0.0000063  -0.0000551  -0.0000067   0.0000702  -0.0000220
           19          20          21          22
    1   0.0000600  -0.0000153   0.0000023   0.0000079
    2   0.0000691  -0.0000425  -0.0001972   0.0000268
    3  -0.0001004   0.0000070  -0.0000652   0.0000371
 Max gradient component =       3.961E-04
 RMS gradient           =       1.397E-04
 Gradient time:  CPU 252.71 s  wall 252.73 s
 Geometry Optimization Parameters
   NAtoms,    NIC,     NZ,  NCons,   NDum,   NFix, NCnnct, MaxDiis
       22     155      22       0       0       0       0       0

 Cartesian Hessian Update
 Hessian updated using BFGS update


** GEOMETRY OPTIMIZATION IN DELOCALIZED INTERNAL COORDINATES **
   Searching for a Minimum

   Optimization Cycle:   8

                       Coordinates (Angstroms)
     ATOM                X               Y               Z
      1  C         0.0180168025   -0.0020900969    0.0082653963
      2  C        -0.0280227390    0.4158860145    1.3475127619
      3  Cl        1.4521576817    0.9288102430    2.1152968072
      4  C        -1.2271948435    0.4337039187    2.0768536892
      5  Cl       -1.2574028552    0.9557784557    3.7324479584
      6  C        -2.4037261334    0.0198840373    1.4415527028
      7  Cl       -3.9303838854    0.0130635109    2.2857309082
      8  C        -2.3861977945   -0.3967086349    0.1172738265
      9  H        -3.3017883192   -0.7125963763   -0.3619079750
     10  C        -1.1864787146   -0.4036407294   -0.5810705189
     11  Cl       -1.2145787080   -0.9385606355   -2.2492863233
     12  C         1.3010866034   -0.0233761447   -0.7577293802
     13  C         2.1146260291   -1.1571587944   -0.7180870796
     14  H         1.8327097560   -2.0184892285   -0.1270071115
     15  C         3.2964059677   -1.1699158609   -1.4503551283
     16  Cl        4.3176911406   -2.5963161543   -1.4064625257
     17  C         3.6914403908   -0.0810528475   -2.2200902710
     18  H         4.6122716955   -0.1035875510   -2.7858874604
     19  C         2.8652849459    1.0376723812   -2.2406873838
     20  Cl        3.3411890286    2.4272388909   -3.2017556775
     21  C         1.6757822953    1.0828869708   -1.5224308016
     22  H         1.0521777824    1.9663176891   -1.5586239163
   Point Group: c1    Number of degrees of freedom:    60


   Energy is  -3221.134333777

 Hessian updated using BFGS update

 60 Hessian modes will be used to form the next step
  Hessian Eigenvalues:
     0.002200    0.019251    0.020112    0.023123    0.023406    0.023604
     0.023707    0.023887    0.023984    0.024041    0.024094    0.024110
     0.024127    0.024134    0.024137    0.024169    0.024252    0.025841
     0.029414    0.158172    0.159720    0.160000    0.160071    0.210928
     0.225688    0.234814    0.235364    0.238339    0.246671    0.249981
     0.249992    0.250004    0.250024    0.251302    0.255889    0.278385
     0.298847    0.301007    0.301033    0.301767    0.303433    0.305690
     0.347569    0.353146    0.356632    0.356729    0.356911    0.362113
     0.426596    0.431504    0.432459    0.457214    0.467796    0.469995
     0.473262    0.477891    0.478821    0.481275    0.489004    0.527340

 Minimum search - taking simple RFO step
 Searching for Lamda that Minimizes Along All modes
 Value Taken    Lamda =  -0.00000632
 Step Taken.  Stepsize is  0.040025

                             Maximum     Tolerance    Cnvgd?
         Gradient           0.000440      0.000300      NO
         Displacement       0.032795      0.001200      NO
         Energy change     -0.000037      0.000001      NO


 New Cartesian Coordinates Obtained by Inverse Iteration

 Displacement from previous Coordinates is:  0.138448
 ----------------------------------------------------------------
             Standard Nuclear Orientation (Angstroms)
    I     Atom           X                Y                Z
 ----------------------------------------------------------------
    1      C       0.0186294040    -0.0015006549     0.0087325446
    2      C      -0.0301141784     0.4272422723     1.3448912028
    3      Cl      1.4475651883     0.9502437368     2.1108215641
    4      C      -1.2294887503     0.4443730917     2.0739829879
    5      Cl     -1.2616616731     0.9761885393     3.7263287992
    6      C      -2.4042046123     0.0198921172     1.4417234755
    7      Cl     -3.9310295291     0.0111709386     2.2845256015
    8      C      -2.3841157414    -0.4073408322     0.1208056229
    9      H      -3.2978376056    -0.7319137463    -0.3561838771
   10      C      -1.1842191172    -0.4138659521    -0.5769923173
   11      Cl     -1.2107999328    -0.9623723122    -2.2410276175
   12      C       1.3016171566    -0.0229096580    -0.7573020656
   13      C       2.1091022658    -1.1614730448    -0.7276269756
   14      H       1.8227557906    -2.0263868599    -0.1439804912
   15      C       3.2908881881    -1.1740459000    -1.4599107961
   16      Cl      4.3048991381    -2.6059813133    -1.4277005233
   17      C       3.6915955666    -0.0810444669    -2.2208648139
   18      H       4.6120038433    -0.1038031624    -2.7872904341
   19      C       2.8710139547     1.0420298821    -2.2319526331
   20      Cl      3.3533070917     2.4366355843    -3.1824531377
   21      C       1.6820643251     1.0878431792    -1.5127809415
   22      H       1.0630953539     1.9747676194    -1.5421926769
 ----------------------------------------------------------------
 Nuclear Repulsion Energy =        1990.91730035 hartrees
 There are       89 alpha and       89 beta electrons
 Applying Cartesian multipole field
    Component          Value
    ---------          -----
     (2,0,0)        1.00000E-11
     (0,2,0)        2.00000E-11
     (0,0,2)       -3.00000E-11
 Nucleus-field energy     =    -0.0000000249 hartrees
 Requested basis set is 6-311++G(d,p)
 There are 170 shells and 472 basis functions
 A cutoff of  1.0D-15 yielded  10803 shell pairs
 There are     91504 function pairs (     98295 Cartesian)
 Smallest overlap matrix eigenvalue = 1.54E-07
 Linear dependence detected in AO basis
 Number of orthogonalized atomic orbitals = 468
 Maximum deviation from orthogonality = 6.266E-10
 Guess from superposition of atomic densities
 Warning:  Energy on first SCF cycle will be non-variational
 SAD guess density has 178.000000 electrons

 -----------------------------------------------------------------------
  General SCF calculation program by
  Eric Jon Sundstrom, Paul Horn, Yuezhi Mao, Dmitri Zuev, Alec White,
  David Stuck, Shaama M.S., Shane Yost, Joonho Lee, David Small,
  Daniel Levine, Susi Lehtola, Hugh Burton, Evgeny Epifanovsky,
  Bang C. Huynh
 -----------------------------------------------------------------------
 Exchange:     0.2000 Hartree-Fock + 0.0800 Slater + 0.7200 B88
 Correlation:  0.1900 VWN1RPA + 0.8100 LYP
 Using SG-1 standard quadrature grid
 A restricted SCF calculation will be
 performed using DIIS
 SCF converges when DIIS error is below 1.0e-08
 ---------------------------------------
  Cycle       Energy         DIIS error
 ---------------------------------------
    1   -3225.3402850839      2.82e-02  
    2   -3221.0013611299      2.18e-03  
    3   -3220.9213161757      2.67e-03  
    4   -3221.1229663387      6.07e-04  
    5   -3221.1315788856      3.08e-04  
    6   -3221.1340974608      9.37e-05  
    7   -3221.1343118341      3.01e-05  
    8   -3221.1343342339      1.02e-05  
    9   -3221.1343369765      3.06e-06  
   10   -3221.1343372255      1.09e-06  
   11   -3221.1343372562      3.06e-07  
   12   -3221.1343372581      1.12e-07  
   13   -3221.1343372585      3.56e-08  
   14   -3221.1343372586      1.12e-08  
   15   -3221.1343372586      3.56e-09  Convergence criterion met
 ---------------------------------------
 SCF time:   CPU 782.61s  wall 783.00s 
 SCF   energy in the final basis set =    -3221.1343372586
 Total energy in the final basis set =    -3221.1343372586

 --------------------------------------------------------------

                    Orbital Energies (a.u.)
 --------------------------------------------------------------

 Alpha MOs
 -- Occupied --
********-101.5823-101.5816-101.5801-101.5709-101.5708 -10.2852 -10.2826
-10.2821 -10.2783 -10.2650 -10.2650 -10.2423 -10.2299 -10.2266 -10.2148
-10.2119 -10.2118  -9.4974  -9.4969  -9.4963  -9.4947  -9.4854  -9.4853
 -7.2623  -7.2618  -7.2613  -7.2594  -7.2523  -7.2517  -7.2515  -7.2512
 -7.2509  -7.2503  -7.2501  -7.2500  -7.2495  -7.2491  -7.2403  -7.2401
 -7.2398  -7.2397  -0.9640  -0.9310  -0.9143  -0.9091  -0.8914  -0.8768
 -0.8546  -0.8400  -0.7986  -0.7628  -0.7592  -0.7506  -0.6682  -0.6426
 -0.6280  -0.6159  -0.5545  -0.5518  -0.5344  -0.5202  -0.4990  -0.4841
 -0.4736  -0.4667  -0.4628  -0.4584  -0.4392  -0.4374  -0.4239  -0.4054
 -0.4018  -0.3998  -0.3916  -0.3802  -0.3615  -0.3596  -0.3521  -0.3453
 -0.3377  -0.3367  -0.3330  -0.3301  -0.3226  -0.2827  -0.2809  -0.2725
 -0.2696
 -- Virtual --
 -0.0655  -0.0624  -0.0542  -0.0496  -0.0456  -0.0177  -0.0104  -0.0041
  0.0028   0.0088   0.0102   0.0133   0.0152   0.0222   0.0266   0.0394
  0.0440   0.0474   0.0502   0.0593   0.0606   0.0659   0.0683   0.0735
  0.0812   0.0836   0.0839   0.0870   0.0904   0.0939   0.0960   0.0980
  0.1055   0.1079   0.1128   0.1131   0.1151   0.1177   0.1194   0.1216
  0.1224   0.1239   0.1251   0.1312   0.1353   0.1358   0.1415   0.1432
  0.1462   0.1503   0.1575   0.1638   0.1654   0.1690   0.1696   0.1776
  0.1862   0.1867   0.1899   0.1968   0.1981   0.1996   0.2061   0.2130
  0.2203   0.2207   0.2256   0.2295   0.2308   0.2381   0.2391   0.2430
  0.2446   0.2532   0.2556   0.2620   0.2646   0.2677   0.2684   0.2695
  0.2721   0.2742   0.2764   0.2816   0.2842   0.2900   0.2974   0.2989
  0.3098   0.3107   0.3190   0.3267   0.3313   0.3330   0.3382   0.3500
  0.3746   0.3906   0.4141   0.4254   0.4318   0.4339   0.4363   0.4437
  0.4484   0.4536   0.4570   0.4632   0.4637   0.4711   0.4766   0.4884
  0.4900   0.4961   0.5023   0.5055   0.5092   0.5245   0.5321   0.5469
  0.5523   0.5543   0.5617   0.5722   0.5749   0.5860   0.5929   0.5953
  0.5976   0.6064   0.6133   0.6265   0.6280   0.6338   0.6397   0.6413
  0.6530   0.6604   0.6659   0.6745   0.6829   0.6870   0.6949   0.7029
  0.7143   0.7215   0.7409   0.7566   0.7919   0.8044   0.8153   0.8196
  0.8221   0.8282   0.8346   0.8367   0.8402   0.8409   0.8427   0.8442
  0.8484   0.8543   0.8566   0.8568   0.8578   0.8642   0.8667   0.8731
  0.8795   0.8814   0.8840   0.9021   0.9050   0.9149   0.9212   0.9281
  0.9339   0.9348   0.9425   0.9430   0.9496   0.9573   0.9577   0.9631
  0.9671   0.9758   0.9805   0.9851   0.9995   1.0173   1.0321   1.0424
  1.0435   1.0520   1.0846   1.0943   1.1111   1.1447   1.1614   1.1727
  1.1914   1.1997   1.2082   1.2229   1.2320   1.2373   1.2525   1.2629
  1.2762   1.2882   1.2929   1.2995   1.3056   1.3091   1.3240   1.3605
  1.3767   1.3926   1.4338   1.4541   1.4744   1.4946   1.5490   1.5596
  1.5656   1.5710   1.5800   1.5816   1.5953   1.5992   1.6121   1.6703
  1.6815   1.6846   1.7114   1.7341   1.7796   1.7854   1.7911   1.8120
  1.8164   1.8499   1.8511   1.8595   1.9165   1.9189   1.9225   1.9307
  1.9411   1.9556   1.9750   1.9994   2.0277   2.0396   2.0411   2.0677
  2.1023   2.1074   2.1113   2.1441   2.1884   2.2247   2.2439   2.2490
  2.2509   2.2583   2.2596   2.2739   2.2847   2.2931   2.2979   2.3154
  2.3475   2.3686   2.3993   2.4167   2.4230   2.4247   2.4404   2.4703
  2.4933   2.5011   2.5101   2.5147   2.5480   2.5556   2.5607   2.5844
  2.6072   2.6451   2.6468   2.6558   2.6913   2.6934   2.7030   2.7369
  2.7394   2.7415   2.7437   2.7515   2.7667   2.7748   2.8215   2.8266
  2.8408   2.8788   2.8969   2.9603   2.9910   3.0616   3.0843   3.0904
  3.1151   3.1303   3.1428   3.1550   3.1990   3.2150   3.2301   3.2755
  3.3451   3.3533   3.3863   3.5024   3.5770   3.6327   3.7060   3.7105
  3.7665   3.8120   3.9076   4.0142   4.0965   4.1090   4.3266   4.7965
  4.8184   9.7501   9.7721   9.7880   9.7885   9.8066   9.8409  23.3425
 23.5465  23.8072  23.8289  23.8566  23.8997  23.9331  23.9916  24.0402
 24.0584  24.0804  24.1472  25.7715  25.8149  25.8292  25.8302  25.8648
 25.9336  26.0951  26.0989  26.1334  26.1851  26.2557  26.3633  26.4836
 26.6119  26.6377  26.6518  26.7271  26.9746 215.7415 215.7642 215.7829
215.7841 215.8060 215.8486
 --------------------------------------------------------------

          Ground-State Mulliken Net Atomic Charges

     Atom                 Charge (a.u.)
  ----------------------------------------
      1 C                    -0.638143
      2 C                    -1.140685
      3 Cl                    0.625395
      4 C                     0.688594
      5 Cl                    0.595426
      6 C                    -0.230330
      7 Cl                    0.559083
      8 C                    -0.432902
      9 H                     0.231967
     10 C                    -0.257125
     11 Cl                    0.482621
     12 C                     0.209374
     13 C                    -1.137773
     14 H                     0.204687
     15 C                     0.426320
     16 Cl                    0.459091
     17 C                    -0.887453
     18 H                     0.199226
     19 C                     0.435944
     20 Cl                    0.455907
     21 C                    -1.052148
     22 H                     0.202924
  ----------------------------------------
  Sum of atomic charges =     0.000000

 -----------------------------------------------------------------
                    Cartesian Multipole Moments
 -----------------------------------------------------------------
    Charge (ESU x 10^10)
                 0.0000
    Dipole Moment (Debye)
         X      -0.9535      Y      -0.2536      Z      -0.2465
       Tot       1.0170
    Quadrupole Moments (Debye-Ang)
        XX    -144.7593     XY       0.8556     YY    -146.4135
        XZ       1.7433     YZ      -0.5821     ZZ    -149.0976
    Octopole Moments (Debye-Ang^2)
       XXX    -248.9650    XXY      -9.8903    XYY     -87.7249
       YYY     -23.9968    XXZ       3.7307    XYZ       1.6153
       YYZ      17.0712    XZZ     -75.8880    YZZ      -9.3187
       ZZZ      41.4764
    Hexadecapole Moments (Debye-Ang^3)
      XXXX   -5886.1235   XXXY     112.3983   XXYY   -1295.5649
      XYYY      77.1921   YYYY   -1557.8108   XXXZ    1418.5857
      XXYZ     -38.2797   XYYZ     512.1463   YYYZ    -162.7829
      XXZZ   -1647.6200   XYZZ      24.5228   YYZZ    -950.7502
      XZZZ    1465.1797   YZZZ    -108.3554   ZZZZ   -4049.8267
 -----------------------------------------------------------------
 Calculating analytic gradient of the SCF energy
 Gradient of SCF Energy
            1           2           3           4           5           6
    1  -0.0000590   0.0002012  -0.0000410  -0.0000949   0.0000348   0.0001005
    2   0.0000360   0.0000558  -0.0000220  -0.0000224   0.0000405   0.0000135
    3   0.0001271   0.0000233  -0.0000211  -0.0000938   0.0001041  -0.0000154
            7           8           9          10          11          12
    1  -0.0000377  -0.0000428  -0.0000071  -0.0000166  -0.0000355   0.0000248
    2  -0.0000119   0.0000160   0.0000019  -0.0000761   0.0000356  -0.0000088
    3   0.0000144   0.0000843   0.0000151  -0.0002463   0.0001512  -0.0000035
           13          14          15          16          17          18
    1  -0.0000573   0.0000171   0.0000988  -0.0000508  -0.0000148  -0.0000058
    2   0.0000635  -0.0000326  -0.0000991   0.0000503  -0.0000151  -0.0000142
    3   0.0000163  -0.0000143  -0.0000209  -0.0000080  -0.0000065  -0.0000237
           19          20          21          22
    1   0.0000170  -0.0000285  -0.0000215   0.0000193
    2   0.0000881  -0.0000650  -0.0000615   0.0000274
    3  -0.0000610   0.0000095  -0.0000308  -0.0000002
 Max gradient component =       2.463E-04
 RMS gradient           =       6.433E-05
 Gradient time:  CPU 251.53 s  wall 251.54 s
 Geometry Optimization Parameters
   NAtoms,    NIC,     NZ,  NCons,   NDum,   NFix, NCnnct, MaxDiis
       22     155      22       0       0       0       0       0

 Cartesian Hessian Update
 Hessian updated using BFGS update


** GEOMETRY OPTIMIZATION IN DELOCALIZED INTERNAL COORDINATES **
   Searching for a Minimum

   Optimization Cycle:   9

                       Coordinates (Angstroms)
     ATOM                X               Y               Z
      1  C         0.0186294040   -0.0015006549    0.0087325446
      2  C        -0.0301141784    0.4272422723    1.3448912028
      3  Cl        1.4475651883    0.9502437368    2.1108215641
      4  C        -1.2294887503    0.4443730917    2.0739829879
      5  Cl       -1.2616616731    0.9761885393    3.7263287992
      6  C        -2.4042046123    0.0198921172    1.4417234755
      7  Cl       -3.9310295291    0.0111709386    2.2845256015
      8  C        -2.3841157414   -0.4073408322    0.1208056229
      9  H        -3.2978376056   -0.7319137463   -0.3561838771
     10  C        -1.1842191172   -0.4138659521   -0.5769923173
     11  Cl       -1.2107999328   -0.9623723122   -2.2410276175
     12  C         1.3016171566   -0.0229096580   -0.7573020656
     13  C         2.1091022658   -1.1614730448   -0.7276269756
     14  H         1.8227557906   -2.0263868599   -0.1439804912
     15  C         3.2908881881   -1.1740459000   -1.4599107961
     16  Cl        4.3048991381   -2.6059813133   -1.4277005233
     17  C         3.6915955666   -0.0810444669   -2.2208648139
     18  H         4.6120038433   -0.1038031624   -2.7872904341
     19  C         2.8710139547    1.0420298821   -2.2319526331
     20  Cl        3.3533070917    2.4366355843   -3.1824531377
     21  C         1.6820643251    1.0878431792   -1.5127809415
     22  H         1.0630953539    1.9747676194   -1.5421926769
   Point Group: c1    Number of degrees of freedom:    60


   Energy is  -3221.134337259

 Hessian updated using BFGS update

 60 Hessian modes will be used to form the next step
  Hessian Eigenvalues:
     0.002076    0.019253    0.020140    0.023055    0.023391    0.023515
     0.023672    0.023853    0.023941    0.024037    0.024070    0.024100
     0.024117    0.024132    0.024137    0.024173    0.024275    0.026120
     0.029966    0.159190    0.159692    0.159917    0.160001    0.205871
     0.227339    0.234839    0.235270    0.237696    0.246631    0.249053
     0.249985    0.250001    0.250067    0.250453    0.261300    0.279278
     0.293103    0.299441    0.301034    0.301082    0.303016    0.305202
     0.347836    0.355730    0.356661    0.356798    0.357104    0.363015
     0.429352    0.432136    0.438855    0.457488    0.467812    0.471282
     0.472959    0.477843    0.479144    0.484044    0.488363    0.523330

 Minimum search - taking simple RFO step
 Searching for Lamda that Minimizes Along All modes
 Value Taken    Lamda =   0.00000000
 Step Taken.  Stepsize is  0.005085

                             Maximum     Tolerance    Cnvgd?
         Gradient           0.000184      0.000300     YES
         Displacement       0.003939      0.001200      NO
         Energy change     -0.000003      0.000001      NO


 New Cartesian Coordinates Obtained by Inverse Iteration

 Displacement from previous Coordinates is:  0.017678
 ----------------------------------------------------------------
             Standard Nuclear Orientation (Angstroms)
    I     Atom           X                Y                Z
 ----------------------------------------------------------------
    1      C       0.0187711562    -0.0022274549     0.0087484794
    2      C      -0.0302986022     0.4278630920     1.3444588095
    3      Cl      1.4472630573     0.9524747811     2.1097730381
    4      C      -1.2295586577     0.4454362296     2.0735598590
    5      Cl     -1.2619926295     0.9792254694     3.7250777889
    6      C      -2.4042434099     0.0201889963     1.4416779698
    7      Cl     -3.9310023082     0.0127724326     2.2844088546
    8      C      -2.3838765472    -0.4085579177     0.1211944744
    9      H      -3.2974747383    -0.7337358003    -0.3555961284
   10      C      -1.1839026635    -0.4155752722    -0.5764024181
   11      Cl     -1.2100898045    -0.9656080638    -2.2402274741
   12      C       1.3016211769    -0.0234046900    -0.7572886781
   13      C       2.1086317521    -1.1623397893    -0.7288105704
   14      H       1.8218513456    -2.0276050705    -0.1459339537
   15      C       3.2903260284    -1.1744831709    -1.4611468479
   16      Cl      4.3039033242    -2.6069205679    -1.4306203280
   17      C       3.6915078948    -0.0807552962    -2.2208031799
   18      H       4.6119315430    -0.1031845547    -2.7871978313
   19      C       2.8713811348     1.0426420553    -2.2305700005
   20      Cl      3.3543297095     2.4383305799    -3.1793548629
   21      C       1.6824620144     1.0881307811    -1.5113800885
   22      H       1.0635253505     1.9750822891    -1.5400144144
 ----------------------------------------------------------------
 Nuclear Repulsion Energy =        1990.94499335 hartrees
 There are       89 alpha and       89 beta electrons
 Applying Cartesian multipole field
    Component          Value
    ---------          -----
     (2,0,0)        1.00000E-11
     (0,2,0)        2.00000E-11
     (0,0,2)       -3.00000E-11
 Nucleus-field energy     =    -0.0000000248 hartrees
 Requested basis set is 6-311++G(d,p)
 There are 170 shells and 472 basis functions
 A cutoff of  1.0D-15 yielded  10803 shell pairs
 There are     91504 function pairs (     98295 Cartesian)
 Smallest overlap matrix eigenvalue = 1.54E-07
 Linear dependence detected in AO basis
 Number of orthogonalized atomic orbitals = 468
 Maximum deviation from orthogonality = 5.053E-10
 Guess from superposition of atomic densities
 Warning:  Energy on first SCF cycle will be non-variational
 SAD guess density has 178.000000 electrons

 -----------------------------------------------------------------------
  General SCF calculation program by
  Eric Jon Sundstrom, Paul Horn, Yuezhi Mao, Dmitri Zuev, Alec White,
  David Stuck, Shaama M.S., Shane Yost, Joonho Lee, David Small,
  Daniel Levine, Susi Lehtola, Hugh Burton, Evgeny Epifanovsky,
  Bang C. Huynh
 -----------------------------------------------------------------------
 Exchange:     0.2000 Hartree-Fock + 0.0800 Slater + 0.7200 B88
 Correlation:  0.1900 VWN1RPA + 0.8100 LYP
 Using SG-1 standard quadrature grid
 A restricted SCF calculation will be
 performed using DIIS
 SCF converges when DIIS error is below 1.0e-08
 ---------------------------------------
  Cycle       Energy         DIIS error
 ---------------------------------------
    1   -3225.3404143190      2.82e-02  
    2   -3221.0013666162      2.18e-03  
    3   -3220.9213386029      2.67e-03  
    4   -3221.1229582532      6.07e-04  
    5   -3221.1315784107      3.08e-04  
    6   -3221.1340978102      9.37e-05  
    7   -3221.1343121680      3.01e-05  
    8   -3221.1343345608      1.03e-05  
    9   -3221.1343373031      3.06e-06  
   10   -3221.1343375525      1.09e-06  
   11   -3221.1343375830      3.06e-07  
   12   -3221.1343375851      1.12e-07  
   13   -3221.1343375853      3.56e-08  
   14   -3221.1343375855      1.12e-08  
   15   -3221.1343375852      3.56e-09  Convergence criterion met
 ---------------------------------------
 SCF time:   CPU 748.25s  wall 748.00s 
 SCF   energy in the final basis set =    -3221.1343375852
 Total energy in the final basis set =    -3221.1343375852

 --------------------------------------------------------------

                    Orbital Energies (a.u.)
 --------------------------------------------------------------

 Alpha MOs
 -- Occupied --
********-101.5823-101.5816-101.5801-101.5709-101.5708 -10.2852 -10.2826
-10.2821 -10.2783 -10.2650 -10.2650 -10.2423 -10.2299 -10.2266 -10.2149
-10.2119 -10.2118  -9.4974  -9.4969  -9.4963  -9.4947  -9.4854  -9.4853
 -7.2623  -7.2618  -7.2612  -7.2594  -7.2523  -7.2517  -7.2515  -7.2512
 -7.2509  -7.2503  -7.2501  -7.2500  -7.2495  -7.2490  -7.2403  -7.2401
 -7.2398  -7.2397  -0.9641  -0.9310  -0.9143  -0.9091  -0.8914  -0.8768
 -0.8546  -0.8400  -0.7986  -0.7628  -0.7592  -0.7506  -0.6682  -0.6426
 -0.6280  -0.6159  -0.5545  -0.5519  -0.5344  -0.5202  -0.4990  -0.4841
 -0.4736  -0.4667  -0.4628  -0.4584  -0.4392  -0.4374  -0.4239  -0.4054
 -0.4018  -0.3998  -0.3916  -0.3802  -0.3615  -0.3596  -0.3521  -0.3453
 -0.3377  -0.3367  -0.3330  -0.3301  -0.3226  -0.2827  -0.2809  -0.2725
 -0.2696
 -- Virtual --
 -0.0655  -0.0624  -0.0542  -0.0496  -0.0456  -0.0177  -0.0104  -0.0041
  0.0028   0.0088   0.0102   0.0133   0.0152   0.0223   0.0266   0.0394
  0.0440   0.0474   0.0502   0.0594   0.0606   0.0659   0.0683   0.0735
  0.0812   0.0836   0.0839   0.0870   0.0904   0.0939   0.0960   0.0980
  0.1055   0.1079   0.1128   0.1131   0.1151   0.1177   0.1194   0.1216
  0.1224   0.1239   0.1251   0.1312   0.1353   0.1358   0.1415   0.1432
  0.1462   0.1503   0.1575   0.1638   0.1655   0.1690   0.1696   0.1776
  0.1862   0.1867   0.1899   0.1969   0.1981   0.1996   0.2061   0.2130
  0.2203   0.2207   0.2256   0.2295   0.2308   0.2381   0.2391   0.2430
  0.2446   0.2532   0.2556   0.2620   0.2646   0.2677   0.2684   0.2695
  0.2721   0.2742   0.2764   0.2816   0.2842   0.2900   0.2975   0.2989
  0.3099   0.3107   0.3190   0.3267   0.3313   0.3330   0.3382   0.3500
  0.3746   0.3906   0.4141   0.4254   0.4318   0.4339   0.4363   0.4437
  0.4484   0.4537   0.4570   0.4632   0.4637   0.4711   0.4766   0.4885
  0.4900   0.4961   0.5023   0.5055   0.5092   0.5246   0.5321   0.5469
  0.5523   0.5543   0.5617   0.5722   0.5749   0.5860   0.5929   0.5954
  0.5976   0.6064   0.6133   0.6266   0.6280   0.6338   0.6398   0.6412
  0.6530   0.6604   0.6658   0.6745   0.6828   0.6871   0.6949   0.7029
  0.7144   0.7215   0.7409   0.7566   0.7918   0.8044   0.8154   0.8197
  0.8221   0.8283   0.8345   0.8367   0.8403   0.8409   0.8427   0.8442
  0.8484   0.8543   0.8566   0.8568   0.8578   0.8642   0.8667   0.8731
  0.8795   0.8814   0.8840   0.9021   0.9050   0.9149   0.9213   0.9281
  0.9340   0.9347   0.9425   0.9430   0.9496   0.9572   0.9578   0.9631
  0.9671   0.9758   0.9805   0.9851   0.9996   1.0173   1.0321   1.0424
  1.0434   1.0520   1.0845   1.0943   1.1111   1.1447   1.1615   1.1728
  1.1914   1.1996   1.2082   1.2229   1.2321   1.2373   1.2525   1.2629
  1.2762   1.2882   1.2929   1.2995   1.3058   1.3090   1.3241   1.3605
  1.3767   1.3926   1.4338   1.4542   1.4744   1.4946   1.5490   1.5596
  1.5656   1.5710   1.5800   1.5816   1.5953   1.5991   1.6121   1.6703
  1.6815   1.6845   1.7114   1.7341   1.7797   1.7854   1.7911   1.8121
  1.8164   1.8500   1.8511   1.8595   1.9165   1.9190   1.9226   1.9308
  1.9411   1.9557   1.9750   1.9994   2.0277   2.0397   2.0410   2.0677
  2.1023   2.1075   2.1112   2.1441   2.1884   2.2247   2.2440   2.2490
  2.2510   2.2583   2.2596   2.2739   2.2847   2.2931   2.2980   2.3154
  2.3475   2.3686   2.3993   2.4167   2.4231   2.4247   2.4405   2.4703
  2.4933   2.5011   2.5101   2.5147   2.5480   2.5556   2.5607   2.5844
  2.6072   2.6452   2.6468   2.6559   2.6913   2.6935   2.7030   2.7369
  2.7394   2.7415   2.7436   2.7514   2.7667   2.7748   2.8215   2.8265
  2.8408   2.8789   2.8969   2.9603   2.9910   3.0616   3.0844   3.0905
  3.1152   3.1303   3.1428   3.1550   3.1991   3.2149   3.2301   3.2756
  3.3451   3.3534   3.3863   3.5025   3.5771   3.6328   3.7060   3.7105
  3.7665   3.8119   3.9076   4.0142   4.0966   4.1091   4.3266   4.7965
  4.8184   9.7501   9.7721   9.7880   9.7885   9.8065   9.8410  23.3425
 23.5465  23.8072  23.8290  23.8567  23.8998  23.9332  23.9917  24.0403
 24.0584  24.0804  24.1473  25.7715  25.8149  25.8292  25.8302  25.8647
 25.9336  26.0951  26.0989  26.1334  26.1851  26.2558  26.3631  26.4836
 26.6118  26.6377  26.6518  26.7270  26.9746 215.7415 215.7642 215.7829
215.7841 215.8060 215.8487
 --------------------------------------------------------------

          Ground-State Mulliken Net Atomic Charges

     Atom                 Charge (a.u.)
  ----------------------------------------
      1 C                    -0.638496
      2 C                    -1.140771
      3 Cl                    0.625354
      4 C                     0.688639
      5 Cl                    0.595370
      6 C                    -0.229818
      7 Cl                    0.559115
      8 C                    -0.432648
      9 H                     0.231938
     10 C                    -0.255864
     11 Cl                    0.482541
     12 C                     0.208452
     13 C                    -1.135135
     14 H                     0.204529
     15 C                     0.427763
     16 Cl                    0.458905
     17 C                    -0.888122
     18 H                     0.199227
     19 C                     0.435412
     20 Cl                    0.456157
     21 C                    -1.055579
     22 H                     0.203032
  ----------------------------------------
  Sum of atomic charges =     0.000000

 -----------------------------------------------------------------
                    Cartesian Multipole Moments
 -----------------------------------------------------------------
    Charge (ESU x 10^10)
                 0.0000
    Dipole Moment (Debye)
         X      -0.9552      Y      -0.2541      Z      -0.2442
       Tot       1.0181
    Quadrupole Moments (Debye-Ang)
        XX    -144.7601     XY       0.8578     YY    -146.4159
        XZ       1.7375     YZ      -0.5843     ZZ    -149.0962
    Octopole Moments (Debye-Ang^2)
       XXX    -248.9981    XXY      -9.9247    XYY     -87.7438
       YYY     -24.1212    XXZ       3.7691    XYZ       1.6085
       YYZ      17.1040    XZZ     -75.9059    YZZ      -9.3463
       ZZZ      41.5373
    Hexadecapole Moments (Debye-Ang^3)
      XXXX   -5885.7088   XXXY     112.2685   XXYY   -1295.9512
      XYYY      77.0318   YYYY   -1560.3553   XXXZ    1418.8743
      XXYZ     -38.7730   XYYZ     512.2650   YYYZ    -164.2305
      XXZZ   -1647.1244   XYZZ      24.4521   YYZZ    -950.7407
      XZZZ    1465.4372   YZZZ    -109.7696   ZZZZ   -4047.3500
 -----------------------------------------------------------------
 Calculating analytic gradient of the SCF energy
 Gradient of SCF Energy
            1           2           3           4           5           6
    1  -0.0000104   0.0000821  -0.0000163  -0.0000311   0.0000248   0.0000412
    2   0.0000110   0.0000215  -0.0000012  -0.0000179   0.0000210   0.0000230
    3   0.0000498   0.0000136  -0.0000178  -0.0000362   0.0000301   0.0000349
            7           8           9          10          11          12
    1  -0.0000007  -0.0000087  -0.0000001  -0.0000020  -0.0000158   0.0000004
    2   0.0000081   0.0000082   0.0000051  -0.0000303   0.0000124  -0.0000026
    3   0.0000207   0.0000295   0.0000184  -0.0000909   0.0000575  -0.0000118
           13          14          15          16          17          18
    1  -0.0000292   0.0000050   0.0000296  -0.0000232  -0.0000116  -0.0000102
    2   0.0000212  -0.0000107  -0.0000404   0.0000120  -0.0000144  -0.0000107
    3   0.0000097  -0.0000056  -0.0000161  -0.0000086  -0.0000097  -0.0000197
           19          20          21          22
    1  -0.0000044  -0.0000176  -0.0000062   0.0000043
    2   0.0000280  -0.0000275  -0.0000211   0.0000053
    3  -0.0000298  -0.0000090  -0.0000021  -0.0000067
 Max gradient component =       9.090E-05
 RMS gradient           =       2.557E-05
 Gradient time:  CPU 256.90 s  wall 256.91 s
 Geometry Optimization Parameters
   NAtoms,    NIC,     NZ,  NCons,   NDum,   NFix, NCnnct, MaxDiis
       22     155      22       0       0       0       0       0

 Cartesian Hessian Update
 Hessian updated using BFGS update


** GEOMETRY OPTIMIZATION IN DELOCALIZED INTERNAL COORDINATES **
   Searching for a Minimum

   Optimization Cycle:  10

                       Coordinates (Angstroms)
     ATOM                X               Y               Z
      1  C         0.0187711562   -0.0022274549    0.0087484794
      2  C        -0.0302986022    0.4278630920    1.3444588095
      3  Cl        1.4472630573    0.9524747811    2.1097730381
      4  C        -1.2295586577    0.4454362296    2.0735598590
      5  Cl       -1.2619926295    0.9792254694    3.7250777889
      6  C        -2.4042434099    0.0201889963    1.4416779698
      7  Cl       -3.9310023082    0.0127724326    2.2844088546
      8  C        -2.3838765472   -0.4085579177    0.1211944744
      9  H        -3.2974747383   -0.7337358003   -0.3555961284
     10  C        -1.1839026635   -0.4155752722   -0.5764024181
     11  Cl       -1.2100898045   -0.9656080638   -2.2402274741
     12  C         1.3016211769   -0.0234046900   -0.7572886781
     13  C         2.1086317521   -1.1623397893   -0.7288105704
     14  H         1.8218513456   -2.0276050705   -0.1459339537
     15  C         3.2903260284   -1.1744831709   -1.4611468479
     16  Cl        4.3039033242   -2.6069205679   -1.4306203280
     17  C         3.6915078948   -0.0807552962   -2.2208031799
     18  H         4.6119315430   -0.1031845547   -2.7871978313
     19  C         2.8713811348    1.0426420553   -2.2305700005
     20  Cl        3.3543297095    2.4383305799   -3.1793548629
     21  C         1.6824620144    1.0881307811   -1.5113800885
     22  H         1.0635253505    1.9750822891   -1.5400144144
   Point Group: c1    Number of degrees of freedom:    60


   Energy is  -3221.134337585

 Hessian updated using BFGS update

 60 Hessian modes will be used to form the next step
  Hessian Eigenvalues:
     0.002152    0.019186    0.020174    0.022204    0.023258    0.023551
     0.023741    0.023896    0.023936    0.024046    0.024075    0.024101
     0.024126    0.024137    0.024167    0.024214    0.024282    0.026106
     0.030777    0.150289    0.159645    0.159888    0.160019    0.187788
     0.227339    0.230047    0.234913    0.236404    0.240353    0.247317
     0.249982    0.250005    0.250084    0.250455    0.259157    0.274598
     0.279290    0.299841    0.301032    0.301087    0.302142    0.304237
     0.348219    0.354524    0.356676    0.356792    0.356821    0.363650
     0.427455    0.432188    0.439638    0.454945    0.467696    0.471037
     0.473087    0.477666    0.478322    0.483857    0.492035    0.522750

 Minimum search - taking simple RFO step
 Searching for Lamda that Minimizes Along All modes
 Value Taken    Lamda =   0.00000000
 Step Taken.  Stepsize is  0.000923

                             Maximum     Tolerance    Cnvgd?
         Gradient           0.000072      0.000300     YES
         Displacement       0.000412      0.001200     YES
         Energy change     -0.000000      0.000001     YES

 Final energy is   -3221.1343375852412     


 ******************************
 **  OPTIMIZATION CONVERGED  **
 ******************************

                       Coordinates (Angstroms)
     ATOM                X               Y               Z
      1  C         0.0187711562   -0.0022274549    0.0087484794
      2  C        -0.0302986022    0.4278630920    1.3444588095
      3  Cl        1.4472630573    0.9524747811    2.1097730381
      4  C        -1.2295586577    0.4454362296    2.0735598590
      5  Cl       -1.2619926295    0.9792254694    3.7250777889
      6  C        -2.4042434099    0.0201889963    1.4416779698
      7  Cl       -3.9310023082    0.0127724326    2.2844088546
      8  C        -2.3838765472   -0.4085579177    0.1211944744
      9  H        -3.2974747383   -0.7337358003   -0.3555961284
     10  C        -1.1839026635   -0.4155752722   -0.5764024181
     11  Cl       -1.2100898045   -0.9656080638   -2.2402274741
     12  C         1.3016211769   -0.0234046900   -0.7572886781
     13  C         2.1086317521   -1.1623397893   -0.7288105704
     14  H         1.8218513456   -2.0276050705   -0.1459339537
     15  C         3.2903260284   -1.1744831709   -1.4611468479
     16  Cl        4.3039033242   -2.6069205679   -1.4306203280
     17  C         3.6915078948   -0.0807552962   -2.2208031799
     18  H         4.6119315430   -0.1031845547   -2.7871978313
     19  C         2.8713811348    1.0426420553   -2.2305700005
     20  Cl        3.3543297095    2.4383305799   -3.1793548629
     21  C         1.6824620144    1.0881307811   -1.5113800885
     22  H         1.0635253505    1.9750822891   -1.5400144144

Z-matrix Print:
$molecule
0 1
Cl
C  1 1.744738
C  2 1.403610 1 119.469308
C  3 1.399998 2 118.597332 1 -179.979313 0
C  4 1.388494 3 120.711993 2 -0.069163 0
H  5 1.080616 4 120.008441 3 -179.956723 0
C  5 1.388030 4 119.485642 3 0.065938 0
C  7 1.399887 5 122.083453 4 0.012625 0
C  8 1.494311 7 121.270671 5 179.704217 0
C  9 1.396139 8 119.985773 7 88.779588 0
H  10 1.081936 9 120.724819 8 0.726530 0
C  10 1.390263 9 119.119733 8 -179.197795 0
C  12 1.390944 10 121.804409 9 0.076282 0
H  13 1.080965 12 121.006115 10 179.819375 0
C  13 1.390779 12 117.963108 10 -0.118083 0
C  15 1.390275 13 121.737726 12 0.035743 0
H  16 1.081976 15 120.137273 13 -179.951145 0
Cl 3 1.735942 2 120.930511 1 -0.090127 0
Cl 4 1.743916 3 121.182331 2 179.939218 0
Cl 7 1.752580 5 117.761858 4 179.991804 0
Cl 15 1.755035 13 118.997387 12 179.940003 0
Cl 12 1.755386 10 119.266157 9 -179.969272 0
$end


 --------------------------------------------------------------

                    Orbital Energies (a.u.)
 --------------------------------------------------------------

 Alpha MOs
 -- Occupied --
********-101.5823-101.5816-101.5801-101.5709-101.5708 -10.2852 -10.2826
-10.2821 -10.2783 -10.2650 -10.2650 -10.2423 -10.2299 -10.2266 -10.2149
-10.2119 -10.2118  -9.4974  -9.4969  -9.4963  -9.4947  -9.4854  -9.4853
 -7.2623  -7.2618  -7.2612  -7.2594  -7.2523  -7.2517  -7.2515  -7.2512
 -7.2509  -7.2503  -7.2501  -7.2500  -7.2495  -7.2490  -7.2403  -7.2401
 -7.2398  -7.2397  -0.9641  -0.9310  -0.9143  -0.9091  -0.8914  -0.8768
 -0.8546  -0.8400  -0.7986  -0.7628  -0.7592  -0.7506  -0.6682  -0.6426
 -0.6280  -0.6159  -0.5545  -0.5519  -0.5344  -0.5202  -0.4990  -0.4841
 -0.4736  -0.4667  -0.4628  -0.4584  -0.4392  -0.4374  -0.4239  -0.4054
 -0.4018  -0.3998  -0.3916  -0.3802  -0.3615  -0.3596  -0.3521  -0.3453
 -0.3377  -0.3367  -0.3330  -0.3301  -0.3226  -0.2827  -0.2809  -0.2725
 -0.2696
 -- Virtual --
 -0.0655  -0.0624  -0.0542  -0.0496  -0.0456  -0.0177  -0.0104  -0.0041
  0.0028   0.0088   0.0102   0.0133   0.0152   0.0223   0.0266   0.0394
  0.0440   0.0474   0.0502   0.0594   0.0606   0.0659   0.0683   0.0735
  0.0812   0.0836   0.0839   0.0870   0.0904   0.0939   0.0960   0.0980
  0.1055   0.1079   0.1128   0.1131   0.1151   0.1177   0.1194   0.1216
  0.1224   0.1239   0.1251   0.1312   0.1353   0.1358   0.1415   0.1432
  0.1462   0.1503   0.1575   0.1638   0.1655   0.1690   0.1696   0.1776
  0.1862   0.1867   0.1899   0.1969   0.1981   0.1996   0.2061   0.2130
  0.2203   0.2207   0.2256   0.2295   0.2308   0.2381   0.2391   0.2430
  0.2446   0.2532   0.2556   0.2620   0.2646   0.2677   0.2684   0.2695
  0.2721   0.2742   0.2764   0.2816   0.2842   0.2900   0.2975   0.2989
  0.3099   0.3107   0.3190   0.3267   0.3313   0.3330   0.3382   0.3500
  0.3746   0.3906   0.4141   0.4254   0.4318   0.4339   0.4363   0.4437
  0.4484   0.4537   0.4570   0.4632   0.4637   0.4711   0.4766   0.4885
  0.4900   0.4961   0.5023   0.5055   0.5092   0.5246   0.5321   0.5469
  0.5523   0.5543   0.5617   0.5722   0.5749   0.5860   0.5929   0.5954
  0.5976   0.6064   0.6133   0.6266   0.6280   0.6338   0.6398   0.6412
  0.6530   0.6604   0.6658   0.6745   0.6828   0.6871   0.6949   0.7029
  0.7144   0.7215   0.7409   0.7566   0.7918   0.8044   0.8154   0.8197
  0.8221   0.8283   0.8345   0.8367   0.8403   0.8409   0.8427   0.8442
  0.8484   0.8543   0.8566   0.8568   0.8578   0.8642   0.8667   0.8731
  0.8795   0.8814   0.8840   0.9021   0.9050   0.9149   0.9213   0.9281
  0.9340   0.9347   0.9425   0.9430   0.9496   0.9572   0.9578   0.9631
  0.9671   0.9758   0.9805   0.9851   0.9996   1.0173   1.0321   1.0424
  1.0434   1.0520   1.0845   1.0943   1.1111   1.1447   1.1615   1.1728
  1.1914   1.1996   1.2082   1.2229   1.2321   1.2373   1.2525   1.2629
  1.2762   1.2882   1.2929   1.2995   1.3058   1.3090   1.3241   1.3605
  1.3767   1.3926   1.4338   1.4542   1.4744   1.4946   1.5490   1.5596
  1.5656   1.5710   1.5800   1.5816   1.5953   1.5991   1.6121   1.6703
  1.6815   1.6845   1.7114   1.7341   1.7797   1.7854   1.7911   1.8121
  1.8164   1.8500   1.8511   1.8595   1.9165   1.9190   1.9226   1.9308
  1.9411   1.9557   1.9750   1.9994   2.0277   2.0397   2.0410   2.0677
  2.1023   2.1075   2.1112   2.1441   2.1884   2.2247   2.2440   2.2490
  2.2510   2.2583   2.2596   2.2739   2.2847   2.2931   2.2980   2.3154
  2.3475   2.3686   2.3993   2.4167   2.4231   2.4247   2.4405   2.4703
  2.4933   2.5011   2.5101   2.5147   2.5480   2.5556   2.5607   2.5844
  2.6072   2.6452   2.6468   2.6559   2.6913   2.6935   2.7030   2.7369
  2.7394   2.7415   2.7436   2.7514   2.7667   2.7748   2.8215   2.8265
  2.8408   2.8789   2.8969   2.9603   2.9910   3.0616   3.0844   3.0905
  3.1152   3.1303   3.1428   3.1550   3.1991   3.2149   3.2301   3.2756
  3.3451   3.3534   3.3863   3.5025   3.5771   3.6328   3.7060   3.7105
  3.7665   3.8119   3.9076   4.0142   4.0966   4.1091   4.3266   4.7965
  4.8184   9.7501   9.7721   9.7880   9.7885   9.8065   9.8410  23.3425
 23.5465  23.8072  23.8290  23.8567  23.8998  23.9332  23.9917  24.0403
 24.0584  24.0804  24.1473  25.7715  25.8149  25.8292  25.8302  25.8647
 25.9336  26.0951  26.0989  26.1334  26.1851  26.2558  26.3631  26.4836
 26.6118  26.6377  26.6518  26.7270  26.9746 215.7415 215.7642 215.7829
215.7841 215.8060 215.8487
 --------------------------------------------------------------

          Ground-State Mulliken Net Atomic Charges

     Atom                 Charge (a.u.)
  ----------------------------------------
      1 C                    -0.638496
      2 C                    -1.140771
      3 Cl                    0.625354
      4 C                     0.688639
      5 Cl                    0.595370
      6 C                    -0.229818
      7 Cl                    0.559115
      8 C                    -0.432648
      9 H                     0.231938
     10 C                    -0.255864
     11 Cl                    0.482541
     12 C                     0.208452
     13 C                    -1.135135
     14 H                     0.204529
     15 C                     0.427763
     16 Cl                    0.458905
     17 C                    -0.888122
     18 H                     0.199227
     19 C                     0.435412
     20 Cl                    0.456157
     21 C                    -1.055579
     22 H                     0.203032
  ----------------------------------------
  Sum of atomic charges =     0.000000

 -----------------------------------------------------------------
                    Cartesian Multipole Moments
 -----------------------------------------------------------------
    Charge (ESU x 10^10)
                 0.0000
    Dipole Moment (Debye)
         X      -0.9552      Y      -0.2541      Z      -0.2442
       Tot       1.0181
    Quadrupole Moments (Debye-Ang)
        XX    -144.7601     XY       0.8578     YY    -146.4159
        XZ       1.7375     YZ      -0.5843     ZZ    -149.0962
    Octopole Moments (Debye-Ang^2)
       XXX    -248.9981    XXY      -9.9247    XYY     -87.7438
       YYY     -24.1212    XXZ       3.7691    XYZ       1.6085
       YYZ      17.1040    XZZ     -75.9059    YZZ      -9.3463
       ZZZ      41.5373
    Hexadecapole Moments (Debye-Ang^3)
      XXXX   -5885.7088   XXXY     112.2685   XXYY   -1295.9512
      XYYY      77.0318   YYYY   -1560.3553   XXXZ    1418.8743
      XXYZ     -38.7730   XYYZ     512.2650   YYYZ    -164.2305
      XXZZ   -1647.1244   XYZZ      24.4521   YYZZ    -950.7407
      XZZZ    1465.4372   YZZZ    -109.7696   ZZZZ   -4047.3500
 -----------------------------------------------------------------
Archival summary:
1\1\november\OPT\ProcedureUnspecified\BasisUnspecified\l6124\taweetha\SatJan1113:08:142020SatJan1113:08:142020\0\\#,OPT,ProcedureUnspecified,BasisUnspecified,\\0,1\Cl\C,1,1.74474\C,2,1.40361,1,119.469\C,3,1.4,2,118.597,1,-179.979,0\C,4,1.38849,3,120.712,2,-0.0691635,0\H,5,1.08062,4,120.008,3,-179.957,0\C,5,1.38803,4,119.486,3,0.0659384,0\C,7,1.39989,5,122.083,4,0.0126252,0\C,8,1.49431,7,121.271,5,179.704,0\C,9,1.39614,8,119.986,7,88.7796,0\H,10,1.08194,9,120.725,8,0.72653,0\C,10,1.39026,9,119.12,8,-179.198,0\C,12,1.39094,10,121.804,9,0.0762821,0\H,13,1.08097,12,121.006,10,179.819,0\C,13,1.39078,12,117.963,10,-0.118083,0\C,15,1.39028,13,121.738,12,0.035743,0\H,16,1.08198,15,120.137,13,-179.951,0\Cl,3,1.73594,2,120.931,1,-0.0901269,0\Cl,4,1.74392,3,121.182,2,179.939,0\Cl,7,1.75258,5,117.762,4,179.992,0\Cl,15,1.75503,13,118.997,12,179.94,0\Cl,12,1.75539,10,119.266,9,-179.969,0\\\@

 Total job time:  10094.90s(wall), 10094.38s(cpu) 
 Sat Jan 11 13:08:14 2020

        *************************************************************
        *                                                           *
        *  Thank you very much for using Q-Chem.  Have a nice day.  *
        *                                                           *
        *************************************************************


 
User input: 2 of 2 
 
                  Welcome to Q-Chem
     A Quantum Leap Into The Future Of Chemistry


 Q-Chem 5.2 (devel), Q-Chem, Inc., Pleasanton, CA (2019)

 Yihan Shao,  Zhengting Gan,  E. Epifanovsky,  A. T. B. Gilbert,  M. Wormit,  
 J. Kussmann,  A. W. Lange,  A. Behn,  Jia Deng,  Xintian Feng,  D. Ghosh,  
 M. Goldey,  P. R. Horn,  L. D. Jacobson,  I. Kaliman,  T. Kus,  A. Landau,  
 Jie Liu,  E. I. Proynov,  R. M. Richard,  R. P. Steele,  E. J. Sundstrom,  
 H. L. Woodcock III,  P. M. Zimmerman,  D. Zuev,  B. Albrecht,  E. Alguire,  
 S. A. Baeppler,  D. Barton,  Z. Benda,  Y. A. Bernard,  E. J. Berquist,  
 K. B. Bravaya,  H. Burton,  D. Casanova,  Chun-Min Chang,  Yunqing Chen,  
 A. Chien,  K. D. Closser,  M. P. Coons,  S. Coriani,  S. Dasgupta,  
 A. L. Dempwolff,  M. Diedenhofen,  Hainam Do,  R. G. Edgar,  Po-Tung Fang,  
 S. Faraji,  S. Fatehi,  Qingguo Feng,  K. D. Fenk,  J. Fosso-Tande,  
 J. Gayvert,  Qinghui Ge,  A. Ghysels,  G. Gidofalvi,  J. Gomes,  
 J. Gonthier,  A. Gunina,  D. Hait,  M. W. D. Hanson-Heine,  
 P. H. P. Harbach,  A. W. Hauser,  M. F. Herbst,  J. E. Herr,  
 E. G. Hohenstein,  Z. C. Holden,  Kerwin Hui,  B. C. Huynh,  T.-C. Jagau,  
 Hyunjun Ji,  B. Kaduk,  K. Khistyaev,  Jaehoon Kim,  P. Klunzinger,  K. Koh,  
 D. Kosenkov,  L. Koulias,  T. Kowalczyk,  C. M. Krauter,  A. Kunitsa,  
 Ka Un Lao,  A. Laurent,  K. V. Lawler,  Joonho Lee,  D. Lefrancois,  
 S. Lehtola,  D. S. Levine,  Yi-Pei Li,  You-Sheng Lin,  Fenglai Liu,  
 E. Livshits,  A. Luenser,  P. Manohar,  E. Mansoor,  S. F. Manzer,  
 Shan-Ping Mao,  Yuezhi Mao,  N. Mardirossian,  A. V. Marenich,  
 T. Markovich,  L. A. Martinez-Martinez,  S. A. Maurer,  N. J. Mayhall,  
 S. C. McKenzie,  J.-M. Mewes,  P. Morgante,  A. F. Morrison,  
 J. W. Mullinax,  K. Nanda,  T. S. Nguyen-Beck,  R. Olivares-Amaya,  
 J. A. Parkhill,  Zheng Pei,  T. M. Perrine,  F. Plasser,  P. Pokhilko,  
 S. Prager,  A. Prociuk,  E. Ramos,  D. R. Rehn,  F. Rob,  M. Scheurer,  
 M. Schneider,  N. Sergueev,  S. M. Sharada,  S. Sharma,  D. W. Small,  
 T. Stauch,  T. Stein,  Yu-Chuan Su,  A. J. W. Thom,  A. Tkatchenko,  
 T. Tsuchimochi,  N. M. Tubman,  L. Vogt,  M. L. Vidal,  O. Vydrov,  
 M. A. Watson,  J. Wenzel,  M. de Wergifosse,  T. A. Wesolowski,  A. White,  
 J. Witte,  A. Yamada,  Jun Yang,  K. Yao,  S. Yeganeh,  S. R. Yost,  
 Zhi-Qiang You,  A. Zech,  Igor Ying Zhang,  Xing Zhang,  Yan Zhao,  
 Ying Zhu,  B. R. Brooks,  G. K. L. Chan,  C. J. Cramer,  M. S. Gordon,  
 W. J. Hehre,  A. Klamt,  M. W. Schmidt,  C. D. Sherrill,  D. G. Truhlar,  
 A. Aspuru-Guzik,  R. Baer,  A. T. Bell,  N. A. Besley,  Jeng-Da Chai,  
 A. E. DePrince, III,  R. A. DiStasio Jr.,  A. Dreuw,  B. D. Dunietz,  
 T. R. Furlani,  Chao-Ping Hsu,  Yousung Jung,  Jing Kong,  D. S. Lambrecht,  
 WanZhen Liang,  C. Ochsenfeld,  V. A. Rassolov,  L. V. Slipchenko,  
 J. E. Subotnik,  T. Van Voorhis,  J. M. Herbert,  A. I. Krylov,  
 P. M. W. Gill,  M. Head-Gordon

 Contributors to earlier versions of Q-Chem not listed above: 
 R. D. Adamson,  B. Austin,  J. Baker,  G. J. O. Beran,  K. Brandhorst,  
 S. T. Brown,  E. F. C. Byrd,  A. K. Chakraborty,  C.-L. Cheng,  
 Siu Hung Chien,  D. M. Chipman,  D. L. Crittenden,  H. Dachsel,  
 R. J. Doerksen,  A. D. Dutoi,  L. Fusti-Molnar,  W. A. Goddard III,  
 A. Golubeva-Zadorozhnaya,  S. R. Gwaltney,  G. Hawkins,  A. Heyden,  
 S. Hirata,  G. Kedziora,  F. J. Keil,  C. Kelley,  Jihan Kim,  R. A. King,  
 R. Z. Khaliullin,  P. P. Korambath,  W. Kurlancheek,  A. M. Lee,  M. S. Lee,  
 S. V. Levchenko,  Ching Yeh Lin,  D. Liotard,  R. C. Lochan,  I. Lotan,  
 P. E. Maslen,  N. Nair,  D. P. O'Neill,  D. Neuhauser,  E. Neuscamman,  
 C. M. Oana,  R. Olson,  B. Peters,  R. Peverati,  P. A. Pieniazek,  
 Y. M. Rhee,  J. Ritchie,  M. A. Rohrdanz,  E. Rosta,  N. J. Russ,  
 H. F. Schaefer III,  N. E. Schultz,  N. Shenvi,  A. C. Simmonett,  A. Sodt,  
 D. Stuck,  K. S. Thanthiriwatte,  V. Vanovschi,  Tao Wang,  A. Warshel,  
 C. F. Williams,  Q. Wu,  X. Xu,  W. Zhang

 Please cite Q-Chem as follows:
 Y. Shao et al., Mol. Phys. 113, 184-215 (2015)
 DOI: 10.1080/00268976.2014.952696

 Q-Chem 5.2.1 for Intel X86 EM64T Linux

 Parts of Q-Chem use Armadillo 8.300.2 (Tropical Shenanigans).
 http://arma.sourceforge.net/

 Q-Chem begins on Sat Jan 11 13:08:14 2020  

Host: 
0

     Scratch files written to /scratch/taweetham/qchem4421//
NAlpha2: 178
NElect   178
Mult     1
The previous job contains 0 fragments, simply inherited here

 Q-Chem warning in module libgen/rem_setup.C, line 2168:

 Setting Thresh to 1e-14


Checking the input file for inconsistencies... 	...done.

--------------------------------------------------------------
User input:
--------------------------------------------------------------

$MOLECULE
READ
$END

$REM
   JOB_TYPE 	FREQUENCY
   BASIS 	6-311++G**
   METHOD	B3LYP
   SCF_GUESS_ALWAYS     TRUE
   S2THRESH     15
   THRESH       15
   MEM_TOTAL    10000
$END

--------------------------------------------------------------
 ----------------------------------------------------------------
             Standard Nuclear Orientation (Angstroms)
    I     Atom           X                Y                Z
 ----------------------------------------------------------------
    1      C       0.4515334231    -0.2810832227    -0.0065161957
    2      C       1.3253154802     0.8167544959     0.0460676981
    3      Cl      0.6479647223     2.4226551593     0.1260099275
    4      C       2.7195500576     0.6551413394     0.0354390954
    5      Cl      3.7776557538     2.0298960005     0.0983385806
    6      C       3.2433658570    -0.6415440007    -0.0295096185
    7      Cl      4.9647919710    -0.9200922111    -0.0481136946
    8      C       2.4016534753    -1.7446298368    -0.0808641867
    9      H       2.8182476235    -2.7405006041    -0.1300812515
   10      C       1.0265676389    -1.5558890408    -0.0688707020
   11      Cl      0.0065530750    -2.9794989697    -0.1355093906
   12      C      -1.0315795096    -0.0985640539    -0.0011908439
   13      C      -1.7164018735     0.0566800954    -1.2079086302
   14      H      -1.1826204458     0.0599266259    -2.1490457116
   15      C      -3.0983820620     0.2071061684    -1.1887252240
   16      Cl     -3.9617868695     0.3975788738    -2.7047727120
   17      C      -3.8176526082     0.2088625633     0.0016159426
   18      H      -4.8923479948     0.3251089796     0.0031198331
   19      C      -3.1119240572     0.0551061620     1.1903257828
   20      Cl     -3.9942839847     0.0555311040     2.7078300748
   21      C      -1.7303714860    -0.0993287146     1.2074835917
   22      H      -1.2085345498    -0.2193959979     2.1476195157
 ----------------------------------------------------------------
 Molecular Point Group                 C1    NOp =  1
 Largest Abelian Subgroup              C1    NOp =  1
 Nuclear Repulsion Energy =        1990.94499335 hartrees
 There are       89 alpha and       89 beta electrons
 Requested basis set is 6-311++G(d,p)
 There are 170 shells and 472 basis functions

 Total QAlloc Memory Limit  10000 MB
 Mega-Array Size       188 MB
 MEM_STATIC part       192 MB
 A cutoff of  1.0D-15 yielded  10803 shell pairs
 There are     91504 function pairs (     98295 Cartesian)
 Smallest overlap matrix eigenvalue = 1.54E-07
 Linear dependence detected in AO basis
 Number of orthogonalized atomic orbitals = 468
 Maximum deviation from orthogonality = 1.374E-09
 Guess from superposition of atomic densities
 Warning:  Energy on first SCF cycle will be non-variational
 SAD guess density has 178.000000 electrons

 -----------------------------------------------------------------------
  General SCF calculation program by
  Eric Jon Sundstrom, Paul Horn, Yuezhi Mao, Dmitri Zuev, Alec White,
  David Stuck, Shaama M.S., Shane Yost, Joonho Lee, David Small,
  Daniel Levine, Susi Lehtola, Hugh Burton, Evgeny Epifanovsky,
  Bang C. Huynh
 -----------------------------------------------------------------------
 Exchange:     0.2000 Hartree-Fock + 0.0800 Slater + 0.7200 B88
 Correlation:  0.1900 VWN1RPA + 0.8100 LYP
 Using SG-1 standard quadrature grid
 A restricted SCF calculation will be
 performed using DIIS
 SCF converges when DIIS error is below 1.0e-08
 ---------------------------------------
  Cycle       Energy         DIIS error
 ---------------------------------------
    1   -3225.3403744901      2.82e-02  
    2   -3221.0012002562      2.18e-03  
    3   -3220.9211770327      2.67e-03  
    4   -3221.1227991111      6.07e-04  
    5   -3221.1314191004      3.08e-04  
    6   -3221.1339379757      9.37e-05  
    7   -3221.1341523078      3.01e-05  
    8   -3221.1341746948      1.03e-05  
    9   -3221.1341774383      3.06e-06  
   10   -3221.1341776870      1.09e-06  
   11   -3221.1341777179      3.06e-07  
   12   -3221.1341777201      1.12e-07  
   13   -3221.1341777202      3.56e-08  
   14   -3221.1341777203      1.12e-08  
   15   -3221.1341777202      3.56e-09  Convergence criterion met
 ---------------------------------------
 SCF time:   CPU 766.51s  wall 766.00s 
 SCF   energy in the final basis set =    -3221.1341777202
 Total energy in the final basis set =    -3221.1341777202

 --------------------------------------------------------------

                    Orbital Energies (a.u.)
 --------------------------------------------------------------

 Alpha MOs
 -- Occupied --
********-101.5823-101.5816-101.5800-101.5708-101.5707 -10.2852 -10.2826
-10.2820 -10.2783 -10.2650 -10.2650 -10.2423 -10.2299 -10.2266 -10.2149
-10.2119 -10.2118  -9.4974  -9.4969  -9.4963  -9.4947  -9.4854  -9.4853
 -7.2622  -7.2620  -7.2612  -7.2595  -7.2523  -7.2518  -7.2517  -7.2513
 -7.2508  -7.2503  -7.2501  -7.2500  -7.2496  -7.2488  -7.2403  -7.2402
 -7.2398  -7.2397  -0.9641  -0.9310  -0.9143  -0.9091  -0.8914  -0.8768
 -0.8546  -0.8400  -0.7987  -0.7628  -0.7592  -0.7506  -0.6682  -0.6426
 -0.6280  -0.6159  -0.5546  -0.5518  -0.5344  -0.5202  -0.4990  -0.4841
 -0.4736  -0.4667  -0.4628  -0.4584  -0.4392  -0.4374  -0.4239  -0.4054
 -0.4018  -0.3998  -0.3916  -0.3802  -0.3615  -0.3596  -0.3521  -0.3453
 -0.3377  -0.3367  -0.3330  -0.3301  -0.3226  -0.2827  -0.2809  -0.2725
 -0.2696
 -- Virtual --
 -0.0655  -0.0623  -0.0542  -0.0496  -0.0456  -0.0177  -0.0104  -0.0041
  0.0028   0.0088   0.0102   0.0133   0.0152   0.0223   0.0265   0.0396
  0.0440   0.0474   0.0502   0.0595   0.0606   0.0659   0.0682   0.0735
  0.0811   0.0836   0.0838   0.0870   0.0905   0.0938   0.0961   0.0980
  0.1055   0.1080   0.1128   0.1132   0.1151   0.1176   0.1194   0.1216
  0.1225   0.1238   0.1252   0.1312   0.1353   0.1359   0.1417   0.1433
  0.1462   0.1506   0.1576   0.1641   0.1655   0.1691   0.1696   0.1775
  0.1861   0.1871   0.1897   0.1967   0.1980   0.1996   0.2059   0.2128
  0.2205   0.2207   0.2257   0.2296   0.2309   0.2384   0.2391   0.2431
  0.2445   0.2529   0.2563   0.2620   0.2647   0.2678   0.2686   0.2695
  0.2720   0.2741   0.2765   0.2815   0.2840   0.2901   0.2975   0.2990
  0.3099   0.3103   0.3192   0.3265   0.3313   0.3324   0.3381   0.3500
  0.3749   0.3905   0.4140   0.4252   0.4319   0.4340   0.4364   0.4435
  0.4484   0.4536   0.4569   0.4631   0.4638   0.4712   0.4764   0.4884
  0.4900   0.4960   0.5020   0.5056   0.5094   0.5243   0.5325   0.5469
  0.5525   0.5541   0.5617   0.5722   0.5748   0.5859   0.5928   0.5954
  0.5975   0.6066   0.6132   0.6268   0.6281   0.6338   0.6397   0.6411
  0.6531   0.6605   0.6660   0.6745   0.6828   0.6872   0.6953   0.7027
  0.7144   0.7215   0.7409   0.7565   0.7918   0.8044   0.8154   0.8198
  0.8222   0.8283   0.8345   0.8368   0.8403   0.8410   0.8428   0.8442
  0.8484   0.8543   0.8567   0.8568   0.8578   0.8642   0.8667   0.8731
  0.8794   0.8814   0.8840   0.9021   0.9051   0.9149   0.9214   0.9280
  0.9340   0.9347   0.9425   0.9430   0.9496   0.9572   0.9577   0.9632
  0.9671   0.9759   0.9804   0.9851   0.9995   1.0173   1.0322   1.0424
  1.0434   1.0520   1.0845   1.0944   1.1111   1.1447   1.1615   1.1727
  1.1914   1.1997   1.2081   1.2229   1.2320   1.2374   1.2525   1.2629
  1.2762   1.2882   1.2929   1.2995   1.3059   1.3090   1.3240   1.3602
  1.3768   1.3925   1.4339   1.4543   1.4745   1.4946   1.5490   1.5596
  1.5655   1.5710   1.5800   1.5816   1.5953   1.5991   1.6121   1.6703
  1.6816   1.6845   1.7114   1.7341   1.7798   1.7854   1.7912   1.8121
  1.8164   1.8500   1.8510   1.8594   1.9165   1.9190   1.9226   1.9308
  1.9411   1.9557   1.9750   1.9994   2.0277   2.0396   2.0410   2.0677
  2.1023   2.1075   2.1112   2.1440   2.1884   2.2247   2.2440   2.2489
  2.2510   2.2583   2.2596   2.2738   2.2847   2.2931   2.2980   2.3154
  2.3475   2.3687   2.3993   2.4168   2.4232   2.4247   2.4404   2.4703
  2.4933   2.5011   2.5101   2.5147   2.5480   2.5556   2.5607   2.5844
  2.6072   2.6452   2.6468   2.6559   2.6913   2.6935   2.7031   2.7369
  2.7394   2.7415   2.7437   2.7514   2.7666   2.7748   2.8215   2.8266
  2.8408   2.8789   2.8969   2.9604   2.9910   3.0616   3.0844   3.0905
  3.1152   3.1303   3.1428   3.1551   3.1991   3.2149   3.2302   3.2756
  3.3451   3.3533   3.3864   3.5025   3.5770   3.6329   3.7059   3.7105
  3.7665   3.8118   3.9076   4.0142   4.0965   4.1090   4.3266   4.7965
  4.8184   9.7501   9.7721   9.7880   9.7885   9.8065   9.8410  23.3425
 23.5465  23.8072  23.8290  23.8567  23.8998  23.9332  23.9917  24.0403
 24.0584  24.0805  24.1473  25.7717  25.8149  25.8294  25.8302  25.8646
 25.9338  26.0954  26.0989  26.1334  26.1855  26.2557  26.3629  26.4834
 26.6119  26.6377  26.6518  26.7268  26.9745 215.7415 215.7642 215.7829
215.7841 215.8060 215.8487
 --------------------------------------------------------------

          Ground-State Mulliken Net Atomic Charges

     Atom                 Charge (a.u.)
  ----------------------------------------
      1 C                    -0.651245
      2 C                    -1.135839
      3 Cl                    0.624138
      4 C                     0.688058
      5 Cl                    0.594621
      6 C                    -0.231420
      7 Cl                    0.559349
      8 C                    -0.433664
      9 H                     0.231678
     10 C                    -0.238585
     11 Cl                    0.479389
     12 C                     0.214155
     13 C                    -1.139502
     14 H                     0.205223
     15 C                     0.419185
     16 Cl                    0.458224
     17 C                    -0.877873
     18 H                     0.199287
     19 C                     0.429401
     20 Cl                    0.455008
     21 C                    -1.052702
     22 H                     0.203115
  ----------------------------------------
  Sum of atomic charges =     0.000000

 -----------------------------------------------------------------
                    Cartesian Multipole Moments
 -----------------------------------------------------------------
    Charge (ESU x 10^10)
                 0.0000
    Dipole Moment (Debye)
         X       0.5919      Y      -0.8258      Z      -0.0391
       Tot       1.0168
    Quadrupole Moments (Debye-Ang)
        XX    -147.6059     XY      -3.2630     YY    -145.2567
        XZ      -0.1452     YZ       0.0306     ZZ    -146.3772
    Octopole Moments (Debye-Ang^2)
       XXX      -1.6217    XXY      -3.3038    XYY      14.4524
       YYY       5.2027    XXZ      -0.4105    XYZ       0.0234
       YYZ       0.0707    XZZ      12.2203    YZZ       1.9445
       ZZZ       0.3238
    Hexadecapole Moments (Debye-Ang^3)
      XXXX   -7795.9087   XXXY      -8.3901   XXYY   -1613.5023
      XYYY      17.6969   YYYY   -1867.2066   XXXZ       0.2507
      XXYZ       4.1483   XYYZ      -0.0316   YYYZ       6.3395
      XXZZ   -1622.4303   XYZZ       7.7498   YYZZ    -590.3510
      XZZZ       0.6663   YZZZ      -4.1894   ZZZZ   -1484.7872
 -----------------------------------------------------------------
 Calculating MO derivatives via CPSCF
    1     0    69    0.0186516  
    2     0    69    0.0056336  
    3     0    69    0.0006055  
    4     1    68    0.0000471  
    5    61     8    0.0000040  
    6    69     0    0.0000002  Converged
 Time for AOints: 1203.3 s (CPU) 1203.3 s (wall)
 ------------------------------------------------------------------------------
                     AOints        : Timing summary (seconds)
 ------------------------------------------------------------------------------
     job step          cpu (% of tot)      sys (% of tot)     wall (% of tot)
 ------------------------------------------------------------------------------
  AOints            0.1203E+04 ( 9.6)   0.9000E-05 ( 2.8)   0.1203E+04 ( 9.6)
 ------------------------------------------------------------------------------
   Grand Totals     0.1260E+05          0.3170E-03          0.1260E+05
 ------------------------------------------------------------------------------
 Polarizability Matrix (a.u.)
            1           2           3
    1-288.5750989  -0.3682890   0.2718602
    2  -0.3682890-192.8735963   0.3149476
    3   0.2718602   0.3149476-177.9297188
 Calculating analytic Hessian of the SCF energy

 Direct stationary perturbation theory relativistic correction:

 rels  =       4.761755086822
 relv  =     -18.296873853615
 rel2e =       4.990961996321
 E_rel =      -8.544156770472

 Hessian of the SCF Energy
            1           2           3           4           5           6
    1   0.6373858  -0.0103582  -0.0003438  -0.1869478  -0.1188773  -0.0056752
    2  -0.0103582   0.6083745   0.0206852  -0.0598675  -0.2061695  -0.0070391
    3  -0.0003438   0.0206852   0.1691198  -0.0029141  -0.0070407  -0.0589539
    4  -0.1869478  -0.0598675  -0.0029141   0.5882772   0.0381282   0.0006126
    5  -0.1188773  -0.2061695  -0.0070407   0.0381282   0.5056521   0.0194122
    6  -0.0056752  -0.0070391  -0.0589539   0.0006126   0.0194122   0.1136541
    7   0.0063941  -0.0057611  -0.0002770  -0.0565348   0.0404215   0.0025596
    8   0.0134323  -0.0428010  -0.0023487   0.0442536  -0.1391406  -0.0058993
    9   0.0006204  -0.0023438   0.0046395   0.0026800  -0.0058256  -0.0228183
   10  -0.0337578  -0.0657578  -0.0030671  -0.2861476   0.0512558   0.0029970
   11  -0.0157897   0.0428551   0.0018087  -0.0112033  -0.0973602  -0.0021710
   12  -0.0007009   0.0019750   0.0039444   0.0000593  -0.0022156  -0.0551210
   13  -0.0023826   0.0044956   0.0002301  -0.0250672  -0.0315845  -0.0014343
   14   0.0009072   0.0016195  -0.0001076  -0.0104748  -0.0117676  -0.0006643
   15   0.0000528  -0.0001059   0.0037252  -0.0004354  -0.0006292   0.0027340
   16   0.0004763  -0.0087032  -0.0004198  -0.0129576   0.0299431   0.0014873
   17  -0.0074472  -0.0676184  -0.0032659   0.0892541   0.0181713   0.0004658
   18  -0.0003738  -0.0032871   0.0003403   0.0043867   0.0005483   0.0041016
   19  -0.0018572   0.0012312   0.0000849   0.0028705   0.0014293   0.0000667
   20   0.0002409   0.0011753   0.0001004  -0.0027082  -0.0036275  -0.0003471
   21   0.0000098   0.0001068  -0.0009749  -0.0001461  -0.0003586   0.0036196
   22  -0.0116150   0.0760067   0.0037490  -0.0586247  -0.0234670  -0.0010192
   23   0.0325066   0.0176770   0.0005086  -0.0231589  -0.0090890  -0.0003743
   24   0.0015970   0.0004667   0.0060271  -0.0010173  -0.0003863  -0.0001451
   25  -0.0051006  -0.0005749  -0.0000092  -0.0009290  -0.0007921  -0.0000392
   26  -0.0001067   0.0013367  -0.0001822  -0.0006369   0.0002550   0.0000698
   27   0.0000069  -0.0001819   0.0050266  -0.0000158   0.0000782  -0.0011336
   28  -0.1481512   0.0480834   0.0024520   0.0638943   0.0130883   0.0005059
   29   0.1060175  -0.2543596  -0.0093462  -0.0456890  -0.0620658  -0.0033109
   30   0.0055110  -0.0094666  -0.0609800  -0.0023497  -0.0034552   0.0075604
   31   0.0021382  -0.0024917  -0.0001386  -0.0014521   0.0012469   0.0000869
   32  -0.0241202  -0.0350246  -0.0018580   0.0050756   0.0002026  -0.0001692
   33  -0.0011530  -0.0019113   0.0040225   0.0002757  -0.0001507   0.0035404
   34  -0.2134562   0.0173110   0.0004328  -0.0250735  -0.0086256  -0.0004018
   35   0.0168867  -0.0787579   0.0004231  -0.0234575   0.0078327   0.0001400
   36   0.0002656   0.0004665  -0.0785591  -0.0011369   0.0001292   0.0034651
   37  -0.0236759   0.0048967  -0.0273134  -0.0000521   0.0033349  -0.0007357
   38   0.0039484   0.0035914   0.0031121  -0.0002114  -0.0019189   0.0008657
   39  -0.0059925   0.0005904   0.0046861   0.0020442   0.0004296  -0.0003144
   40   0.0011427  -0.0004102  -0.0002317  -0.0000716  -0.0002777  -0.0001886
   41  -0.0007795  -0.0038683  -0.0003067  -0.0006923   0.0007419  -0.0001637
   42   0.0014222  -0.0004007   0.0009421  -0.0005535  -0.0000469  -0.0000031
   43   0.0005040   0.0009274  -0.0026031  -0.0002903  -0.0000114   0.0004501
   44   0.0010274   0.0066744   0.0010327   0.0010124  -0.0004444   0.0005100
   45  -0.0030471   0.0008460  -0.0029396   0.0000998   0.0000357  -0.0000970
   46   0.0001996   0.0000385  -0.0012449  -0.0001456   0.0005412   0.0000324
   47  -0.0000754   0.0000365   0.0001238   0.0000893  -0.0000862  -0.0001521
   48   0.0006556  -0.0000436  -0.0005818  -0.0001039   0.0005090   0.0000389
   49   0.0010218  -0.0002310  -0.0000058  -0.0002216   0.0006182   0.0000079
   50  -0.0002991  -0.0014456  -0.0000285  -0.0002257   0.0001974  -0.0000368
   51   0.0000111   0.0000243  -0.0014777  -0.0000368   0.0000095   0.0004307
   52  -0.0000856  -0.0000415  -0.0000052   0.0000292   0.0000346   0.0000023
   53  -0.0000503  -0.0003777  -0.0000329  -0.0000343   0.0000488   0.0000032
   54  -0.0000037  -0.0000308   0.0000875  -0.0000028   0.0000052  -0.0000102
   55   0.0003868   0.0005291   0.0027370  -0.0002356  -0.0000057  -0.0004127
   56   0.0006192   0.0067541   0.0002819   0.0010314  -0.0003467  -0.0004723
   57   0.0031725   0.0004171  -0.0029608   0.0000776  -0.0000929  -0.0001706
   58   0.0001962  -0.0001321   0.0012474  -0.0001578   0.0005480   0.0000245
   59   0.0000142   0.0000406  -0.0000635   0.0000754  -0.0000396   0.0001318
   60  -0.0006554   0.0001264  -0.0005778   0.0001132  -0.0005022   0.0000013
   61  -0.0238537   0.0013172   0.0273369  -0.0001735   0.0033265   0.0010035
   62   0.0028244   0.0040868  -0.0031772   0.0001216  -0.0017157  -0.0009832
   63   0.0060482  -0.0007106   0.0045797  -0.0020421  -0.0006032  -0.0004482
   64   0.0010365  -0.0005058   0.0003027   0.0000104  -0.0002725   0.0000712
   65  -0.0005276  -0.0037969  -0.0003168  -0.0006814   0.0006706   0.0001854
   66  -0.0014251  -0.0001831   0.0008674   0.0004084   0.0001478   0.0000645
            7           8           9          10          11          12
    1   0.0063941   0.0134323   0.0006204  -0.0337578  -0.0157897  -0.0007009
    2  -0.0057611  -0.0428010  -0.0023438  -0.0657578   0.0428551   0.0019750
    3  -0.0002770  -0.0023487   0.0046395  -0.0030671   0.0018087   0.0039444
    4  -0.0565348   0.0442536   0.0026800  -0.2861476  -0.0112033   0.0000593
    5   0.0404215  -0.1391406  -0.0058256   0.0512558  -0.0973602  -0.0022156
    6   0.0025596  -0.0058993  -0.0228183   0.0029970  -0.0021710  -0.0551210
    7   0.0793021  -0.0634297  -0.0036583  -0.0150409   0.0332967   0.0016628
    8  -0.0634297   0.2039896   0.0097172   0.0109429  -0.0233370  -0.0013166
    9  -0.0036583   0.0097172   0.0114668   0.0005842  -0.0013707   0.0033098
   10  -0.0150409   0.0109429   0.0005842   0.5647670  -0.0380060  -0.0033248
   11   0.0332967  -0.0233370  -0.0013707  -0.0380060   0.5547958   0.0220262
   12   0.0016628  -0.0013166   0.0033098  -0.0033248   0.0220262   0.1085002
   13  -0.0078994  -0.0023895  -0.0000680  -0.0865881  -0.0627013  -0.0025370
   14   0.0051859   0.0033759   0.0001685  -0.0625829  -0.1215918  -0.0048434
   15   0.0002596   0.0001966  -0.0008007  -0.0024565  -0.0048048  -0.0219012
   16  -0.0030177  -0.0000392   0.0000134  -0.1234746   0.1000518   0.0050704
   17  -0.0041354   0.0031773  -0.0000078   0.0371026  -0.2694631  -0.0104815
   18  -0.0001878  -0.0000308   0.0036777   0.0019137  -0.0104445  -0.0571364
   19  -0.0010334   0.0007976   0.0000386  -0.0314961   0.0047363   0.0003386
   20   0.0014122  -0.0004777  -0.0000308   0.0278247  -0.0045200  -0.0004378
   21   0.0000742  -0.0000324   0.0000952   0.0014825  -0.0004221   0.0032995
   22   0.0004298   0.0014439   0.0000535   0.0586440  -0.0414093  -0.0021082
   23   0.0012889  -0.0021139  -0.0000650   0.0091411  -0.0507352  -0.0027780
   24   0.0000642  -0.0000600  -0.0008689   0.0003446  -0.0027035   0.0062267
   25   0.0000860   0.0000387   0.0000017  -0.0019498  -0.0020816  -0.0000787
   26  -0.0000055   0.0000897   0.0000059  -0.0029437  -0.0010538  -0.0002969
   27  -0.0000015   0.0000111  -0.0000389  -0.0001296  -0.0002917   0.0051091
   28  -0.0017701  -0.0051380  -0.0002384  -0.0466094   0.0358311   0.0017690
   29  -0.0016105   0.0024475  -0.0000641   0.0347895  -0.0266664  -0.0012506
   30  -0.0000747  -0.0000881   0.0035789   0.0017540  -0.0012885  -0.0012267
   31   0.0003298  -0.0000981  -0.0000034   0.0013371  -0.0012819  -0.0000734
   32  -0.0003826  -0.0019978  -0.0001038  -0.0005125   0.0002242   0.0000381
   33  -0.0000193  -0.0000955   0.0001207  -0.0000517   0.0000630  -0.0006779
   34  -0.0020948   0.0028163   0.0000668   0.0008906  -0.0019364  -0.0000997
   35  -0.0036734  -0.0023807  -0.0000590  -0.0016017  -0.0032525  -0.0004158
   36  -0.0002241   0.0000308  -0.0022915  -0.0000439  -0.0004260   0.0059090
   37  -0.0000421  -0.0012581  -0.0010070  -0.0001033   0.0003317   0.0011280
   38  -0.0016692  -0.0001761  -0.0005345   0.0002617  -0.0000536   0.0003454
   39   0.0000334   0.0002024   0.0000314  -0.0000740   0.0000039  -0.0002412
   40  -0.0000254   0.0001016  -0.0000163  -0.0001192  -0.0000834   0.0000200
   41   0.0002555  -0.0002293   0.0000705  -0.0000615  -0.0000917   0.0000153
   42   0.0000369  -0.0000734   0.0000296  -0.0000738  -0.0001880  -0.0000823
   43   0.0005575   0.0002218   0.0004538  -0.0001928  -0.0002748  -0.0000017
   44  -0.0000798   0.0000166  -0.0001971   0.0000096   0.0002787  -0.0005405
   45   0.0001761  -0.0001406  -0.0002782  -0.0001503  -0.0003072   0.0001848
   46   0.0000183  -0.0001991  -0.0000561   0.0000787   0.0002091   0.0000850
   47  -0.0000141  -0.0000022   0.0000398  -0.0000309  -0.0000293   0.0000842
   48  -0.0000433  -0.0001867  -0.0000242   0.0000996   0.0002760   0.0000049
   49  -0.0001819  -0.0002809  -0.0000122   0.0001047   0.0000415   0.0000083
   50   0.0002425   0.0000518  -0.0000200   0.0000414  -0.0000812   0.0000398
   51   0.0000592   0.0000202   0.0003566   0.0000119  -0.0000075  -0.0000252
   52   0.0000085  -0.0000190  -0.0000008   0.0000030   0.0000120   0.0000002
   53   0.0000047  -0.0000458  -0.0000017   0.0000002  -0.0000082  -0.0000031
   54   0.0000013  -0.0000042   0.0000089  -0.0000005  -0.0000021   0.0000315
   55   0.0004533   0.0001831  -0.0004277  -0.0002124  -0.0002575  -0.0000388
   56   0.0000030  -0.0000150   0.0002168  -0.0000083   0.0002124   0.0004107
   57  -0.0002141   0.0001290  -0.0002425   0.0001326   0.0003278   0.0002850
   58   0.0000199  -0.0001998   0.0000343   0.0000800   0.0002160  -0.0000659
   59  -0.0000211  -0.0000234  -0.0000387  -0.0000162   0.0000120  -0.0000661
   60   0.0000419   0.0001746  -0.0000055  -0.0000985  -0.0002734  -0.0000290
   61   0.0001050  -0.0012544   0.0008496  -0.0001115   0.0003938  -0.0010969
   62  -0.0015144  -0.0001775   0.0004326   0.0002203  -0.0000214  -0.0002745
   63  -0.0003004  -0.0002520   0.0000739   0.0001009   0.0000158  -0.0002952
   64  -0.0000642   0.0000745   0.0000918  -0.0001009  -0.0000944  -0.0000145
   65   0.0001851  -0.0002306   0.0000111  -0.0000686  -0.0001146  -0.0000150
   66   0.0000309   0.0000468  -0.0000200   0.0000468   0.0001824  -0.0000713
           13          14          15          16          17          18
    1  -0.0023826   0.0009072   0.0000528   0.0004763  -0.0074472  -0.0003738
    2   0.0044956   0.0016195  -0.0001059  -0.0087032  -0.0676184  -0.0032871
    3   0.0002301  -0.0001076   0.0037252  -0.0004198  -0.0032659   0.0003403
    4  -0.0250672  -0.0104748  -0.0004354  -0.0129576   0.0892541   0.0043867
    5  -0.0315845  -0.0117676  -0.0006292   0.0299431   0.0181713   0.0005483
    6  -0.0014343  -0.0006643   0.0027340   0.0014873   0.0004658   0.0041016
    7  -0.0078994   0.0051859   0.0002596  -0.0030177  -0.0041354  -0.0001878
    8  -0.0023895   0.0033759   0.0001966  -0.0000392   0.0031773  -0.0000308
    9  -0.0000680   0.0001685  -0.0008007   0.0000134  -0.0000078   0.0036777
   10  -0.0865881  -0.0625829  -0.0024565  -0.1234746   0.0371026   0.0019137
   11  -0.0627013  -0.1215918  -0.0048048   0.1000518  -0.2694631  -0.0104445
   12  -0.0025370  -0.0048434  -0.0219012   0.0050704  -0.0104815  -0.0571364
   13   0.1231295   0.0907592   0.0037174  -0.0023033  -0.0047713  -0.0002098
   14   0.0907592   0.1724016   0.0077582  -0.0270223  -0.0353228  -0.0017991
   15   0.0037174   0.0077582   0.0109534  -0.0012903  -0.0018582   0.0031495
   16  -0.0023033  -0.0270223  -0.0012903   0.5161242   0.0294059   0.0005653
   17  -0.0047713  -0.0353228  -0.0018582   0.0294059   0.6252285   0.0246637
   18  -0.0002098  -0.0017991   0.0031495   0.0005653   0.0246637   0.1153881
   19   0.0017352   0.0001290  -0.0000101  -0.1597738   0.0201059   0.0012551
   20   0.0069989  -0.0053710  -0.0002322   0.0162330  -0.0416661  -0.0009245
   21   0.0003268  -0.0001974  -0.0009904   0.0010715  -0.0008881  -0.0231085
   22   0.0004777   0.0057752   0.0002869  -0.1783998  -0.0685324  -0.0030777
   23   0.0015789  -0.0016172  -0.0002635  -0.1343878  -0.2615412  -0.0095699
   24   0.0000895  -0.0002703   0.0036433  -0.0063167  -0.0096487  -0.0576316
   25  -0.0000283  -0.0013993  -0.0000687   0.0091186  -0.0192883  -0.0009454
   26  -0.0000131  -0.0007664  -0.0000519   0.0102661  -0.0177603  -0.0010295
   27   0.0000007  -0.0000488   0.0002798   0.0004721  -0.0010097   0.0029120
   28   0.0000656  -0.0001742  -0.0000002  -0.0445405  -0.0763339  -0.0035731
   29   0.0001145   0.0005537   0.0000604  -0.0166786   0.0456720   0.0019744
   30  -0.0000002   0.0000738  -0.0008212  -0.0007097   0.0021562   0.0052155
   31  -0.0006640  -0.0011013  -0.0000517  -0.0011843   0.0048653   0.0002493
   32  -0.0010596  -0.0012865  -0.0000459   0.0012460   0.0019549  -0.0001161
   33  -0.0000497  -0.0000496  -0.0002233   0.0000644  -0.0001541   0.0043054
   34   0.0001541   0.0005233   0.0000202  -0.0009869   0.0000922   0.0000074
   35  -0.0014036  -0.0003074  -0.0000201  -0.0002300  -0.0012356  -0.0000124
   36  -0.0000597  -0.0000185   0.0002044  -0.0000059   0.0000238  -0.0011423
   37  -0.0003344  -0.0002668   0.0000687   0.0005138  -0.0001815  -0.0002660
   38  -0.0000770   0.0001183  -0.0001259  -0.0000846   0.0002067  -0.0001294
   39   0.0001656   0.0001101   0.0000151   0.0000995   0.0000548   0.0000614
   40   0.0000250   0.0000363   0.0000112  -0.0000842   0.0000199  -0.0000124
   41  -0.0000853  -0.0000866   0.0000083   0.0000033  -0.0000419   0.0000400
   42   0.0000286   0.0000505   0.0000046  -0.0001004   0.0000392  -0.0000088
   43   0.0002835   0.0002004  -0.0000493  -0.0003661   0.0001811   0.0000399
   44   0.0001320  -0.0000636   0.0000474   0.0001210   0.0000501   0.0001276
   45   0.0003261   0.0002589   0.0000317  -0.0004842   0.0001712  -0.0000911
   46  -0.0001703  -0.0001573   0.0000028   0.0002628  -0.0001112  -0.0000379
   47   0.0000344   0.0000452  -0.0000069  -0.0000582  -0.0000162  -0.0000325
   48  -0.0002310  -0.0002011   0.0000002   0.0003440  -0.0001476   0.0000010
   49  -0.0002273  -0.0001514  -0.0000062   0.0002738  -0.0001071  -0.0000062
   50  -0.0000593   0.0000608   0.0000000  -0.0000565  -0.0000236  -0.0000214
   51  -0.0000028   0.0000020  -0.0000421   0.0000003   0.0000042   0.0000450
   52   0.0000003  -0.0000034  -0.0000002   0.0000006  -0.0000005   0.0000006
   53  -0.0000096  -0.0000188  -0.0000007   0.0000010   0.0000121   0.0000040
   54  -0.0000006  -0.0000009  -0.0000057  -0.0000002   0.0000018  -0.0000306
   55   0.0002802   0.0002018   0.0000665  -0.0003763   0.0001562  -0.0000101
   56   0.0001741  -0.0000305  -0.0000373   0.0000571   0.0000771  -0.0000608
   57  -0.0003004  -0.0002596   0.0000047   0.0004854  -0.0001679  -0.0001203
   58  -0.0001729  -0.0001582  -0.0000167   0.0002661  -0.0001157   0.0000249
   59   0.0000063   0.0000199   0.0000060  -0.0000154  -0.0000366   0.0000224
   60   0.0002296   0.0001997   0.0000184  -0.0003447   0.0001444   0.0000206
   61  -0.0003361  -0.0002627  -0.0000919   0.0005204  -0.0001902   0.0002382
   62  -0.0000543   0.0001154   0.0001212  -0.0000423   0.0002031   0.0001113
   63  -0.0001820  -0.0001001   0.0000218  -0.0001000  -0.0000423   0.0000719
   64   0.0000224   0.0000365  -0.0000089  -0.0000872   0.0000323   0.0000170
   65  -0.0000862  -0.0000800  -0.0000156  -0.0000073  -0.0000261  -0.0000351
   66  -0.0000382  -0.0000614  -0.0000021   0.0000974  -0.0000536  -0.0000168
           19          20          21          22          23          24
    1  -0.0018572   0.0002409   0.0000098  -0.0116150   0.0325066   0.0015970
    2   0.0012312   0.0011753   0.0001068   0.0760067   0.0176770   0.0004667
    3   0.0000849   0.0001004  -0.0009749   0.0037490   0.0005086   0.0060271
    4   0.0028705  -0.0027082  -0.0001461  -0.0586247  -0.0231589  -0.0010173
    5   0.0014293  -0.0036275  -0.0003586  -0.0234670  -0.0090890  -0.0003863
    6   0.0000667  -0.0003471   0.0036196  -0.0010192  -0.0003743  -0.0001451
    7  -0.0010334   0.0014122   0.0000742   0.0004298   0.0012889   0.0000642
    8   0.0007976  -0.0004777  -0.0000324   0.0014439  -0.0021139  -0.0000600
    9   0.0000386  -0.0000308   0.0000952   0.0000535  -0.0000650  -0.0008689
   10  -0.0314961   0.0278247   0.0014825   0.0586440   0.0091411   0.0003446
   11   0.0047363  -0.0045200  -0.0004221  -0.0414093  -0.0507352  -0.0027035
   12   0.0003386  -0.0004378   0.0032995  -0.0021082  -0.0027780   0.0062267
   13   0.0017352   0.0069989   0.0003268   0.0004777   0.0015789   0.0000895
   14   0.0001290  -0.0053710  -0.0001974   0.0057752  -0.0016172  -0.0002703
   15  -0.0000101  -0.0002322  -0.0009904   0.0002869  -0.0002635   0.0036433
   16  -0.1597738   0.0162330   0.0010715  -0.1783998  -0.1343878  -0.0063167
   17   0.0201059  -0.0416661  -0.0008881  -0.0685324  -0.2615412  -0.0096487
   18   0.0012551  -0.0009245  -0.0231085  -0.0030777  -0.0095699  -0.0576316
   19   0.2318223  -0.0278727  -0.0018901  -0.0449435   0.0027802   0.0002818
   20  -0.0278727   0.0494821   0.0018679  -0.0202378   0.0061977   0.0001404
   21  -0.0018901   0.0018679   0.0117238  -0.0008554   0.0000733   0.0046503
   22  -0.0449435  -0.0202378  -0.0008554   0.6799365  -0.0338933  -0.0028658
   23   0.0027802   0.0061977   0.0000733  -0.0338933   0.7379569   0.0302878
   24   0.0002818   0.0001404   0.0046503  -0.0028658   0.0302878   0.1205177
   25   0.0004664  -0.0012034  -0.0000465  -0.0977481   0.1050957   0.0052346
   26   0.0008782   0.0011804   0.0001725   0.1047923  -0.3033935  -0.0135123
   27   0.0000421   0.0001930  -0.0027905   0.0052032  -0.0134551  -0.0340860
   28   0.0042722  -0.0001538  -0.0000095  -0.3217312   0.0753924   0.0043114
   29  -0.0035931  -0.0023795  -0.0003283   0.0109763  -0.1181328  -0.0031081
   30  -0.0001685  -0.0003355   0.0045634   0.0011079  -0.0032300  -0.0583162
   31  -0.0015440  -0.0006271  -0.0000247  -0.0273648  -0.0371669  -0.0017343
   32  -0.0007737  -0.0001158  -0.0000071  -0.0125289  -0.0105805  -0.0007007
   33  -0.0000327  -0.0000087   0.0000742  -0.0005030  -0.0006381   0.0044229
   34   0.0007736  -0.0001090  -0.0000061   0.0017303  -0.0000368  -0.0000335
   35   0.0000154   0.0001945   0.0000107   0.0011326  -0.0047494  -0.0004862
   36  -0.0000090   0.0000180  -0.0001656   0.0000159  -0.0005129   0.0057109
   37  -0.0006795   0.0001149   0.0000064  -0.0003044   0.0002719   0.0009769
   38   0.0000706  -0.0000393   0.0000328  -0.0000743   0.0000971  -0.0002968
   39   0.0002016  -0.0000357  -0.0000149  -0.0000397  -0.0001498  -0.0002536
   40   0.0000812  -0.0000165   0.0000050  -0.0000445  -0.0000157   0.0000088
   41  -0.0000114  -0.0000132  -0.0000030   0.0000971  -0.0002527  -0.0001127
   42   0.0001093  -0.0000226   0.0000049   0.0000091   0.0000912  -0.0000612
   43   0.0003669  -0.0000729  -0.0000104   0.0000204  -0.0000686   0.0000673
   44  -0.0000910   0.0000532  -0.0000128  -0.0000506   0.0002783   0.0002838
   45   0.0003869  -0.0000721   0.0000014   0.0001481  -0.0001089   0.0001992
   46  -0.0002947   0.0000555   0.0000038  -0.0000518   0.0000804   0.0000830
   47   0.0000580  -0.0000104  -0.0000013   0.0000316   0.0000095  -0.0000202
   48  -0.0003683   0.0000694   0.0000082  -0.0000877   0.0001022   0.0000252
   49  -0.0002414   0.0000386   0.0000031  -0.0000308   0.0002492   0.0000055
   50   0.0000529  -0.0000430  -0.0000011  -0.0000295  -0.0000964  -0.0000138
   51   0.0000018  -0.0000033  -0.0000038  -0.0000158  -0.0000091   0.0000131
   52  -0.0000057   0.0000004   0.0000001   0.0000067  -0.0000121  -0.0000010
   53   0.0000002  -0.0000050  -0.0000003   0.0000018  -0.0000199  -0.0000022
   54   0.0000001  -0.0000005   0.0000020   0.0000008  -0.0000021   0.0000140
   55   0.0003696  -0.0000717   0.0000000   0.0000533  -0.0000494  -0.0000805
   56  -0.0000535   0.0000437   0.0000121  -0.0000270   0.0002728  -0.0002602
   57  -0.0003918   0.0000776   0.0000133  -0.0001344   0.0001392   0.0001620
   58  -0.0002985   0.0000565   0.0000031  -0.0000519   0.0000891  -0.0000717
   59   0.0000123  -0.0000018   0.0000008   0.0000209   0.0000204   0.0000122
   60   0.0003680  -0.0000705  -0.0000002   0.0000869  -0.0001059   0.0000106
   61  -0.0006717   0.0001135   0.0000091  -0.0003267   0.0003284  -0.0009299
   62   0.0000958  -0.0000422  -0.0000242  -0.0001225   0.0000558   0.0002941
   63  -0.0001972   0.0000353  -0.0000138   0.0000325   0.0001786  -0.0002080
   64   0.0000820  -0.0000161  -0.0000067  -0.0000640  -0.0000143  -0.0000148
   65   0.0000027  -0.0000146  -0.0000003   0.0000933  -0.0002456   0.0000960
   66  -0.0001079   0.0000193   0.0000071   0.0000132  -0.0001212  -0.0000538
           25          26          27          28          29          30
    1  -0.0051006  -0.0001067   0.0000069  -0.1481512   0.1060175   0.0055110
    2  -0.0005749   0.0013367  -0.0001819   0.0480834  -0.2543596  -0.0094666
    3  -0.0000092  -0.0001822   0.0050266   0.0024520  -0.0093462  -0.0609800
    4  -0.0009290  -0.0006369  -0.0000158   0.0638943  -0.0456890  -0.0023497
    5  -0.0007921   0.0002550   0.0000782   0.0130883  -0.0620658  -0.0034552
    6  -0.0000392   0.0000698  -0.0011336   0.0005059  -0.0033109   0.0075604
    7   0.0000860  -0.0000055  -0.0000015  -0.0017701  -0.0016105  -0.0000747
    8   0.0000387   0.0000897   0.0000111  -0.0051380   0.0024475  -0.0000881
    9   0.0000017   0.0000059  -0.0000389  -0.0002384  -0.0000641   0.0035789
   10  -0.0019498  -0.0029437  -0.0001296  -0.0466094   0.0347895   0.0017540
   11  -0.0020816  -0.0010538  -0.0002917   0.0358311  -0.0266664  -0.0012885
   12  -0.0000787  -0.0002969   0.0051091   0.0017690  -0.0012506  -0.0012267
   13  -0.0000283  -0.0000131   0.0000007   0.0000656   0.0001145  -0.0000002
   14  -0.0013993  -0.0007664  -0.0000488  -0.0001742   0.0005537   0.0000738
   15  -0.0000687  -0.0000519   0.0002798  -0.0000002   0.0000604  -0.0008212
   16   0.0091186   0.0102661   0.0004721  -0.0445405  -0.0166786  -0.0007097
   17  -0.0192883  -0.0177603  -0.0010097  -0.0763339   0.0456720   0.0021562
   18  -0.0009454  -0.0010295   0.0029120  -0.0035731   0.0019744   0.0052155
   19   0.0004664   0.0008782   0.0000421   0.0042722  -0.0035931  -0.0001685
   20  -0.0012034   0.0011804   0.0001930  -0.0001538  -0.0023795  -0.0003355
   21  -0.0000465   0.0001725  -0.0027905  -0.0000095  -0.0003283   0.0045634
   22  -0.0977481   0.1047923   0.0052032  -0.3217312   0.0109763   0.0011079
   23   0.1050957  -0.3033935  -0.0134551   0.0753924  -0.1181328  -0.0032300
   24   0.0052346  -0.0135123  -0.0340860   0.0043114  -0.0031081  -0.0583162
   25   0.1034309  -0.1095284  -0.0054689  -0.0078287   0.0280413   0.0013421
   26  -0.1095284   0.3187858   0.0148008  -0.0013173   0.0001317  -0.0001375
   27  -0.0054689   0.0148008   0.0241475  -0.0000484  -0.0002570   0.0028166
   28  -0.0078287  -0.0013173  -0.0000484   0.6024024  -0.0634892  -0.0043820
   29   0.0280413   0.0001317  -0.0002570  -0.0634892   0.5315301   0.0200943
   30   0.0013421  -0.0001375   0.0028166  -0.0043820   0.0200943   0.1171171
   31   0.0007486  -0.0012907  -0.0000667  -0.0803210  -0.0556790  -0.0021006
   32   0.0005060   0.0010147   0.0001849  -0.0552845  -0.1152770  -0.0042805
   33   0.0000266   0.0001674  -0.0025494  -0.0021311  -0.0042413  -0.0229117
   34   0.0001664  -0.0001599  -0.0000016  -0.0161439   0.0145434   0.0004132
   35   0.0011859   0.0001571  -0.0000156   0.0299924  -0.0004788  -0.0001213
   36   0.0000516  -0.0000044   0.0002301   0.0014011  -0.0001859   0.0039758
   37  -0.0001614   0.0000136   0.0001020  -0.0011472  -0.0035219  -0.0010125
   38   0.0000291   0.0000211   0.0000583  -0.0003154  -0.0008318  -0.0008141
   39   0.0000651  -0.0000247   0.0000438   0.0018484  -0.0010371  -0.0005278
   40   0.0000130   0.0000057   0.0000008   0.0002524   0.0004130  -0.0000135
   41   0.0000508   0.0000034   0.0000110   0.0007972   0.0004297   0.0001947
   42  -0.0000121  -0.0000016  -0.0000000  -0.0003753   0.0002893   0.0000461
   43   0.0000024   0.0000240  -0.0000391  -0.0004329   0.0001419   0.0002467
   44  -0.0001127  -0.0000230   0.0000165  -0.0009743  -0.0001422  -0.0005807
   45   0.0000271   0.0000211   0.0000437  -0.0000648   0.0001014  -0.0000969
   46  -0.0000398  -0.0000018  -0.0000029  -0.0003204  -0.0005400   0.0000186
   47   0.0000048   0.0000015  -0.0000062  -0.0000182   0.0000774   0.0001374
   48  -0.0000446  -0.0000048  -0.0000145  -0.0002624  -0.0005477  -0.0000156
   49  -0.0000666  -0.0000232  -0.0000008  -0.0003665  -0.0006401  -0.0000134
   50   0.0000464   0.0000098   0.0000051   0.0003288   0.0002289   0.0000177
   51   0.0000025   0.0000018  -0.0000625   0.0000545   0.0000114   0.0003885
   52   0.0000019  -0.0000003  -0.0000001   0.0000257  -0.0000238  -0.0000010
   53   0.0000054  -0.0000007  -0.0000005   0.0000469   0.0000499   0.0000025
   54   0.0000004  -0.0000001  -0.0000005   0.0000047   0.0000048  -0.0000085
   55   0.0000018   0.0000242   0.0000440  -0.0005123   0.0001272  -0.0002779
   56  -0.0001099  -0.0000176  -0.0000235  -0.0009744  -0.0002017   0.0005009
   57  -0.0000431  -0.0000262   0.0000406  -0.0001260  -0.0001302  -0.0000556
   58  -0.0000397  -0.0000022   0.0000031  -0.0003153  -0.0005458  -0.0000758
   59   0.0000003   0.0000003   0.0000083  -0.0000538   0.0000234  -0.0001194
   60   0.0000448   0.0000065  -0.0000132   0.0002586   0.0005596   0.0000357
   61  -0.0001548   0.0000200  -0.0001012  -0.0010035  -0.0035553   0.0007389
   62   0.0000326   0.0000244  -0.0000631  -0.0000565  -0.0011479   0.0008427
   63  -0.0000598   0.0000237   0.0000407  -0.0018679   0.0008791  -0.0003629
   64   0.0000110   0.0000056   0.0000016   0.0002814   0.0003955   0.0000496
   65   0.0000534   0.0000036  -0.0000141   0.0007250   0.0005397  -0.0001042
   66   0.0000196   0.0000026  -0.0000015   0.0004718  -0.0001653   0.0000214
           31          32          33          34          35          36
    1   0.0021382  -0.0241202  -0.0011530  -0.2134562   0.0168867   0.0002656
    2  -0.0024917  -0.0350246  -0.0019113   0.0173110  -0.0787579   0.0004665
    3  -0.0001386  -0.0018580   0.0040225   0.0004328   0.0004231  -0.0785591
    4  -0.0014521   0.0050756   0.0002757  -0.0250735  -0.0234575  -0.0011369
    5   0.0012469   0.0002026  -0.0001507  -0.0086256   0.0078327   0.0001292
    6   0.0000869  -0.0001692   0.0035404  -0.0004018   0.0001400   0.0034651
    7   0.0003298  -0.0003826  -0.0000193  -0.0020948  -0.0036734  -0.0002241
    8  -0.0000981  -0.0019978  -0.0000955   0.0028163  -0.0023807   0.0000308
    9  -0.0000034  -0.0001038   0.0001207   0.0000668  -0.0000590  -0.0022915
   10   0.0013371  -0.0005125  -0.0000517   0.0008906  -0.0016017  -0.0000439
   11  -0.0012819   0.0002242   0.0000630  -0.0019364  -0.0032525  -0.0004260
   12  -0.0000734   0.0000381  -0.0006779  -0.0000997  -0.0004158   0.0059090
   13  -0.0006640  -0.0010596  -0.0000497   0.0001541  -0.0014036  -0.0000597
   14  -0.0011013  -0.0012865  -0.0000496   0.0005233  -0.0003074  -0.0000185
   15  -0.0000517  -0.0000459  -0.0002233   0.0000202  -0.0000201   0.0002044
   16  -0.0011843   0.0012460   0.0000644  -0.0009869  -0.0002300  -0.0000059
   17   0.0048653   0.0019549  -0.0001541   0.0000922  -0.0012356   0.0000238
   18   0.0002493  -0.0001161   0.0043054   0.0000074  -0.0000124  -0.0011423
   19  -0.0015440  -0.0007737  -0.0000327   0.0007736   0.0000154  -0.0000090
   20  -0.0006271  -0.0001158  -0.0000087  -0.0001090   0.0001945   0.0000180
   21  -0.0000247  -0.0000071   0.0000742  -0.0000061   0.0000107  -0.0001656
   22  -0.0273648  -0.0125289  -0.0005030   0.0017303   0.0011326   0.0000159
   23  -0.0371669  -0.0105805  -0.0006381  -0.0000368  -0.0047494  -0.0005129
   24  -0.0017343  -0.0007007   0.0044229  -0.0000335  -0.0004862   0.0057109
   25   0.0007486   0.0005060   0.0000266   0.0001664   0.0011859   0.0000516
   26  -0.0012907   0.0010147   0.0001674  -0.0001599   0.0001571  -0.0000044
   27  -0.0000667   0.0001849  -0.0025494  -0.0000016  -0.0000156   0.0002301
   28  -0.0803210  -0.0552845  -0.0021311  -0.0161439   0.0299924   0.0014011
   29  -0.0556790  -0.1152770  -0.0042413   0.0145434  -0.0004788  -0.0001859
   30  -0.0021006  -0.0042805  -0.0229117   0.0004132  -0.0001213   0.0039758
   31   0.1079136   0.0885690   0.0035815  -0.0019615   0.0033413   0.0001439
   32   0.0885690   0.1646660   0.0071405  -0.0026503  -0.0021348   0.0000406
   33   0.0035815   0.0071405   0.0121242  -0.0001407   0.0000332  -0.0022230
   34  -0.0019615  -0.0026503  -0.0001407   0.6247758  -0.0525326  -0.0034308
   35   0.0033413  -0.0021348   0.0000332  -0.0525326   0.1887161  -0.0304606
   36   0.0001439   0.0000406  -0.0022230  -0.0034308  -0.0304606   0.6385560
   37   0.0007480   0.0009932  -0.0006412  -0.1622099   0.0148367  -0.0459195
   38   0.0011764  -0.0005705   0.0005295   0.0188184  -0.0641059   0.0190635
   39   0.0002385  -0.0003509   0.0000766  -0.1112974   0.0266284  -0.2700847
   40  -0.0001012  -0.0001082  -0.0000491   0.0105129   0.0000914  -0.0147089
   41  -0.0002147  -0.0001772  -0.0000196  -0.0015034   0.0030594   0.0030130
   42  -0.0000198   0.0000390   0.0000187   0.0138115  -0.0001802  -0.0175324
   43   0.0003768  -0.0002958   0.0003754  -0.0284373   0.0091603  -0.0854121
   44  -0.0001107   0.0000056   0.0001127   0.0055715   0.0049378   0.0078283
   45   0.0002462   0.0000437  -0.0002063  -0.0265475   0.0012989   0.0327250
   46   0.0000588   0.0002029  -0.0000366  -0.0031535   0.0005023   0.0053305
   47   0.0000124  -0.0000636  -0.0000318   0.0008820   0.0045289  -0.0004726
   48  -0.0000152   0.0002085   0.0000072  -0.0003553   0.0001558   0.0028507
   49  -0.0001057   0.0003188   0.0000106   0.0002176  -0.0003638   0.0004012
   50  -0.0001345   0.0000808  -0.0000180  -0.0003816  -0.0030475   0.0042053
   51  -0.0000497   0.0000355   0.0002822   0.0003674   0.0041311  -0.0677095
   52   0.0000039   0.0000067   0.0000004   0.0006695  -0.0002035  -0.0000068
   53  -0.0000168  -0.0000500  -0.0000015  -0.0001832  -0.0011471  -0.0000278
   54  -0.0000025  -0.0000041   0.0000107  -0.0000006  -0.0000000  -0.0011384
   55   0.0004859  -0.0003605  -0.0004024  -0.0296213  -0.0015510   0.0852624
   56  -0.0000619   0.0000238  -0.0000850   0.0022688   0.0066018  -0.0111556
   57  -0.0002165  -0.0000653  -0.0002286   0.0264633  -0.0047301   0.0324571
   58   0.0000576   0.0002095   0.0000573  -0.0031149   0.0012051  -0.0052967
   59   0.0000112  -0.0000368   0.0000256   0.0008327   0.0044625   0.0006975
   60   0.0000135  -0.0002240  -0.0000141   0.0004102   0.0000454   0.0028593
   61   0.0006175   0.0010457   0.0007412  -0.1642893   0.0085703   0.0485690
   62   0.0012902  -0.0006897  -0.0006346   0.0043707  -0.0618991   0.0081279
   63  -0.0000300   0.0002651   0.0000453   0.1139488   0.0007878  -0.2707420
   64  -0.0001174  -0.0000974   0.0000774   0.0106525  -0.0019020   0.0148163
   65  -0.0002372  -0.0001677  -0.0000320   0.0000833   0.0030083  -0.0003764
   66  -0.0000338  -0.0000703  -0.0000170  -0.0136229   0.0028452  -0.0173538
           37          38          39          40          41          42
    1  -0.0236759   0.0039484  -0.0059925   0.0011427  -0.0007795   0.0014222
    2   0.0048967   0.0035914   0.0005904  -0.0004102  -0.0038683  -0.0004007
    3  -0.0273134   0.0031121   0.0046861  -0.0002317  -0.0003067   0.0009421
    4  -0.0000521  -0.0002114   0.0020442  -0.0000716  -0.0006923  -0.0005535
    5   0.0033349  -0.0019189   0.0004296  -0.0002777   0.0007419  -0.0000469
    6  -0.0007357   0.0008657  -0.0003144  -0.0001886  -0.0001637  -0.0000031
    7  -0.0000421  -0.0016692   0.0000334  -0.0000254   0.0002555   0.0000369
    8  -0.0012581  -0.0001761   0.0002024   0.0001016  -0.0002293  -0.0000734
    9  -0.0010070  -0.0005345   0.0000314  -0.0000163   0.0000705   0.0000296
   10  -0.0001033   0.0002617  -0.0000740  -0.0001192  -0.0000615  -0.0000738
   11   0.0003317  -0.0000536   0.0000039  -0.0000834  -0.0000917  -0.0001880
   12   0.0011280   0.0003454  -0.0002412   0.0000200   0.0000153  -0.0000823
   13  -0.0003344  -0.0000770   0.0001656   0.0000250  -0.0000853   0.0000286
   14  -0.0002668   0.0001183   0.0001101   0.0000363  -0.0000866   0.0000505
   15   0.0000687  -0.0001259   0.0000151   0.0000112   0.0000083   0.0000046
   16   0.0005138  -0.0000846   0.0000995  -0.0000842   0.0000033  -0.0001004
   17  -0.0001815   0.0002067   0.0000548   0.0000199  -0.0000419   0.0000392
   18  -0.0002660  -0.0001294   0.0000614  -0.0000124   0.0000400  -0.0000088
   19  -0.0006795   0.0000706   0.0002016   0.0000812  -0.0000114   0.0001093
   20   0.0001149  -0.0000393  -0.0000357  -0.0000165  -0.0000132  -0.0000226
   21   0.0000064   0.0000328  -0.0000149   0.0000050  -0.0000030   0.0000049
   22  -0.0003044  -0.0000743  -0.0000397  -0.0000445   0.0000971   0.0000091
   23   0.0002719   0.0000971  -0.0001498  -0.0000157  -0.0002527   0.0000912
   24   0.0009769  -0.0002968  -0.0002536   0.0000088  -0.0001127  -0.0000612
   25  -0.0001614   0.0000291   0.0000651   0.0000130   0.0000508  -0.0000121
   26   0.0000136   0.0000211  -0.0000247   0.0000057   0.0000034  -0.0000016
   27   0.0001020   0.0000583   0.0000438   0.0000008   0.0000110  -0.0000000
   28  -0.0011472  -0.0003154   0.0018484   0.0002524   0.0007972  -0.0003753
   29  -0.0035219  -0.0008318  -0.0010371   0.0004130   0.0004297   0.0002893
   30  -0.0010125  -0.0008141  -0.0005278  -0.0000135   0.0001947   0.0000461
   31   0.0007480   0.0011764   0.0002385  -0.0001012  -0.0002147  -0.0000198
   32   0.0009932  -0.0005705  -0.0003509  -0.0001082  -0.0001772   0.0000390
   33  -0.0006412   0.0005295   0.0000766  -0.0000491  -0.0000196   0.0000187
   34  -0.1622099   0.0188184  -0.1112974   0.0105129  -0.0015034   0.0138115
   35   0.0148367  -0.0641059   0.0266284   0.0000914   0.0030594  -0.0001802
   36  -0.0459195   0.0190635  -0.2700847  -0.0147089   0.0030130  -0.0175324
   37   0.6683101  -0.0562924  -0.0501445  -0.1259949   0.0018149   0.1253096
   38  -0.0562924   0.1360357  -0.0333933   0.0020407  -0.0343040   0.0018267
   39  -0.0501445  -0.0333933   0.7196835   0.1231394   0.0021822  -0.2723818
   40  -0.1259949   0.0020407   0.1231394   0.1317004  -0.0033559  -0.1313627
   41   0.0018149  -0.0343040   0.0021822  -0.0033559   0.0240161  -0.0029471
   42   0.1253096   0.0018267  -0.2723818  -0.1313627  -0.0029471   0.2870521
   43  -0.3194924   0.0242988   0.0505263  -0.0114369   0.0017457  -0.0031016
   44   0.0286278  -0.0669429  -0.0027901  -0.0002820   0.0025591   0.0003556
   45  -0.0139551   0.0046704  -0.1132124   0.0278724  -0.0030662   0.0022214
   46  -0.0190696   0.0050208  -0.0375733   0.0010565  -0.0003458  -0.0007753
   47   0.0033889   0.0039686   0.0053832  -0.0004505  -0.0025270  -0.0001578
   48  -0.0120986   0.0026104  -0.0154602   0.0003563  -0.0002731   0.0012838
   49  -0.0244878   0.0020718   0.0269046  -0.0052280   0.0012220  -0.0007656
   50  -0.0009106   0.0101057  -0.0043233   0.0012520   0.0053442   0.0003700
   51   0.0716980  -0.0094177   0.0312994  -0.0013620   0.0003858   0.0012183
   52   0.0007409   0.0003892   0.0024376  -0.0003813   0.0000825  -0.0001175
   53   0.0004513   0.0056050   0.0004201  -0.0000084   0.0003017   0.0000168
   54   0.0020176   0.0004441  -0.0046594   0.0013156  -0.0001455   0.0002574
   55  -0.0542502   0.0076190  -0.0318412  -0.0008540   0.0001053  -0.0008518
   56   0.0074328  -0.0065511   0.0042942   0.0000881  -0.0007444   0.0000233
   57  -0.0309464   0.0042238  -0.0163141  -0.0009628   0.0000396   0.0002443
   58   0.0009548  -0.0003268   0.0021433   0.0001795  -0.0000865   0.0001137
   59  -0.0003333  -0.0007319  -0.0001861  -0.0000846  -0.0005143  -0.0000501
   60   0.0021341  -0.0001925  -0.0017157   0.0000735  -0.0000437   0.0000155
   61   0.0620282  -0.0073273   0.0238042  -0.0012057   0.0010473  -0.0034719
   62  -0.0043201   0.0102645   0.0018196   0.0010344   0.0060812   0.0009817
   63  -0.0230160   0.0069611  -0.0581910  -0.0031667   0.0009655  -0.0025038
   64  -0.0012891   0.0006341   0.0032919   0.0005834  -0.0000856   0.0007405
   65   0.0005853   0.0062079   0.0001617   0.0000103   0.0003137  -0.0000150
   66   0.0036070   0.0001695  -0.0025161  -0.0007284   0.0001557  -0.0007654
           43          44          45          46          47          48
    1   0.0005040   0.0010274  -0.0030471   0.0001996  -0.0000754   0.0006556
    2   0.0009274   0.0066744   0.0008460   0.0000385   0.0000365  -0.0000436
    3  -0.0026031   0.0010327  -0.0029396  -0.0012449   0.0001238  -0.0005818
    4  -0.0002903   0.0010124   0.0000998  -0.0001456   0.0000893  -0.0001039
    5  -0.0000114  -0.0004444   0.0000357   0.0005412  -0.0000862   0.0005090
    6   0.0004501   0.0005100  -0.0000970   0.0000324  -0.0001521   0.0000389
    7   0.0005575  -0.0000798   0.0001761   0.0000183  -0.0000141  -0.0000433
    8   0.0002218   0.0000166  -0.0001406  -0.0001991  -0.0000022  -0.0001867
    9   0.0004538  -0.0001971  -0.0002782  -0.0000561   0.0000398  -0.0000242
   10  -0.0001928   0.0000096  -0.0001503   0.0000787  -0.0000309   0.0000996
   11  -0.0002748   0.0002787  -0.0003072   0.0002091  -0.0000293   0.0002760
   12  -0.0000017  -0.0005405   0.0001848   0.0000850   0.0000842   0.0000049
   13   0.0002835   0.0001320   0.0003261  -0.0001703   0.0000344  -0.0002310
   14   0.0002004  -0.0000636   0.0002589  -0.0001573   0.0000452  -0.0002011
   15  -0.0000493   0.0000474   0.0000317   0.0000028  -0.0000069   0.0000002
   16  -0.0003661   0.0001210  -0.0004842   0.0002628  -0.0000582   0.0003440
   17   0.0001811   0.0000501   0.0001712  -0.0001112  -0.0000162  -0.0001476
   18   0.0000399   0.0001276  -0.0000911  -0.0000379  -0.0000325   0.0000010
   19   0.0003669  -0.0000910   0.0003869  -0.0002947   0.0000580  -0.0003683
   20  -0.0000729   0.0000532  -0.0000721   0.0000555  -0.0000104   0.0000694
   21  -0.0000104  -0.0000128   0.0000014   0.0000038  -0.0000013   0.0000082
   22   0.0000204  -0.0000506   0.0001481  -0.0000518   0.0000316  -0.0000877
   23  -0.0000686   0.0002783  -0.0001089   0.0000804   0.0000095   0.0001022
   24   0.0000673   0.0002838   0.0001992   0.0000830  -0.0000202   0.0000252
   25   0.0000024  -0.0001127   0.0000271  -0.0000398   0.0000048  -0.0000446
   26   0.0000240  -0.0000230   0.0000211  -0.0000018   0.0000015  -0.0000048
   27  -0.0000391   0.0000165   0.0000437  -0.0000029  -0.0000062  -0.0000145
   28  -0.0004329  -0.0009743  -0.0000648  -0.0003204  -0.0000182  -0.0002624
   29   0.0001419  -0.0001422   0.0001014  -0.0005400   0.0000774  -0.0005477
   30   0.0002467  -0.0005807  -0.0000969   0.0000186   0.0001374  -0.0000156
   31   0.0003768  -0.0001107   0.0002462   0.0000588   0.0000124  -0.0000152
   32  -0.0002958   0.0000056   0.0000437   0.0002029  -0.0000636   0.0002085
   33   0.0003754   0.0001127  -0.0002063  -0.0000366  -0.0000318   0.0000072
   34  -0.0284373   0.0055715  -0.0265475  -0.0031535   0.0008820  -0.0003553
   35   0.0091603   0.0049378   0.0012989   0.0005023   0.0045289   0.0001558
   36  -0.0854121   0.0078283   0.0327250   0.0053305  -0.0004726   0.0028507
   37  -0.3194924   0.0286278  -0.0139551  -0.0190696   0.0033889  -0.0120986
   38   0.0242988  -0.0669429   0.0046704   0.0050208   0.0039686   0.0026104
   39   0.0505263  -0.0027901  -0.1132124  -0.0375733   0.0053832  -0.0154602
   40  -0.0114369  -0.0002820   0.0278724   0.0010565  -0.0004505   0.0003563
   41   0.0017457   0.0025591  -0.0030662  -0.0003458  -0.0025270  -0.0002731
   42  -0.0031016   0.0003556   0.0022214  -0.0007753  -0.0001578   0.0012838
   43   0.6077777  -0.0481042  -0.0685642  -0.0663691   0.0078120  -0.0472583
   44  -0.0481042   0.1327409  -0.0178265   0.0077904  -0.0248488   0.0108493
   45  -0.0685642  -0.0178265   0.5355470  -0.0473215   0.0108532  -0.1239679
   46  -0.0663691   0.0077904  -0.0473215   0.0813635  -0.0128416   0.0795115
   47   0.0078120  -0.0248488   0.0108532  -0.0128416   0.0138133  -0.0185485
   48  -0.0472583   0.0108493  -0.1239679   0.0795115  -0.0185485   0.1775137
   49  -0.1827140   0.0042160   0.1334674   0.0053813   0.0014070  -0.0227120
   50   0.0085241  -0.0650726  -0.0025838  -0.0002297   0.0045995   0.0053667
   51   0.0687842   0.0047001  -0.2537195   0.0025050   0.0026188  -0.0405551
   52  -0.0108180   0.0016723  -0.0026943   0.0010309  -0.0003418  -0.0007324
   53  -0.0002698   0.0028560   0.0003022  -0.0004215  -0.0026469  -0.0001576
   54   0.0269343  -0.0029482   0.0031342   0.0005650  -0.0002972   0.0008710
   55   0.0677234  -0.0045084  -0.0308377  -0.0012068   0.0002875   0.0055224
   56  -0.0085839   0.0090828   0.0081535   0.0005548   0.0044445  -0.0004542
   57   0.0318111   0.0012610  -0.0651222   0.0011815   0.0000629   0.0017783
   58  -0.0011194   0.0007002  -0.0011334   0.0001828  -0.0000218   0.0000361
   59   0.0009771   0.0043397   0.0002976  -0.0000198   0.0000258   0.0001308
   60  -0.0054720   0.0007708   0.0017748  -0.0000091   0.0001362  -0.0020625
   61  -0.0550650   0.0034730   0.0311129   0.0010066  -0.0000798  -0.0021297
   62   0.0034509  -0.0056125  -0.0027551  -0.0000581  -0.0007984   0.0003095
   63   0.0319855  -0.0028410  -0.0163647  -0.0021400   0.0003092  -0.0017177
   64  -0.0008693  -0.0000398   0.0009442   0.0001817  -0.0000758  -0.0000823
   65   0.0000163  -0.0007210  -0.0001881  -0.0000700  -0.0005219  -0.0000230
   66   0.0008415  -0.0001613   0.0002285  -0.0001216  -0.0000215   0.0000168
           49          50          51          52          53          54
    1   0.0010218  -0.0002991   0.0000111  -0.0000856  -0.0000503  -0.0000037
    2  -0.0002310  -0.0014456   0.0000243  -0.0000415  -0.0003777  -0.0000308
    3  -0.0000058  -0.0000285  -0.0014777  -0.0000052  -0.0000329   0.0000875
    4  -0.0002216  -0.0002257  -0.0000368   0.0000292  -0.0000343  -0.0000028
    5   0.0006182   0.0001974   0.0000095   0.0000346   0.0000488   0.0000052
    6   0.0000079  -0.0000368   0.0004307   0.0000023   0.0000032  -0.0000102
    7  -0.0001819   0.0002425   0.0000592   0.0000085   0.0000047   0.0000013
    8  -0.0002809   0.0000518   0.0000202  -0.0000190  -0.0000458  -0.0000042
    9  -0.0000122  -0.0000200   0.0003566  -0.0000008  -0.0000017   0.0000089
   10   0.0001047   0.0000414   0.0000119   0.0000030   0.0000002  -0.0000005
   11   0.0000415  -0.0000812  -0.0000075   0.0000120  -0.0000082  -0.0000021
   12   0.0000083   0.0000398  -0.0000252   0.0000002  -0.0000031   0.0000315
   13  -0.0002273  -0.0000593  -0.0000028   0.0000003  -0.0000096  -0.0000006
   14  -0.0001514   0.0000608   0.0000020  -0.0000034  -0.0000188  -0.0000009
   15  -0.0000062   0.0000000  -0.0000421  -0.0000002  -0.0000007  -0.0000057
   16   0.0002738  -0.0000565   0.0000003   0.0000006   0.0000010  -0.0000002
   17  -0.0001071  -0.0000236   0.0000042  -0.0000005   0.0000121   0.0000018
   18  -0.0000062  -0.0000214   0.0000450   0.0000006   0.0000040  -0.0000306
   19  -0.0002414   0.0000529   0.0000018  -0.0000057   0.0000002   0.0000001
   20   0.0000386  -0.0000430  -0.0000033   0.0000004  -0.0000050  -0.0000005
   21   0.0000031  -0.0000011  -0.0000038   0.0000001  -0.0000003   0.0000020
   22  -0.0000308  -0.0000295  -0.0000158   0.0000067   0.0000018   0.0000008
   23   0.0002492  -0.0000964  -0.0000091  -0.0000121  -0.0000199  -0.0000021
   24   0.0000055  -0.0000138   0.0000131  -0.0000010  -0.0000022   0.0000140
   25  -0.0000666   0.0000464   0.0000025   0.0000019   0.0000054   0.0000004
   26  -0.0000232   0.0000098   0.0000018  -0.0000003  -0.0000007  -0.0000001
   27  -0.0000008   0.0000051  -0.0000625  -0.0000001  -0.0000005  -0.0000005
   28  -0.0003665   0.0003288   0.0000545   0.0000257   0.0000469   0.0000047
   29  -0.0006401   0.0002289   0.0000114  -0.0000238   0.0000499   0.0000048
   30  -0.0000134   0.0000177   0.0003885  -0.0000010   0.0000025  -0.0000085
   31  -0.0001057  -0.0001345  -0.0000497   0.0000039  -0.0000168  -0.0000025
   32   0.0003188   0.0000808   0.0000355   0.0000067  -0.0000500  -0.0000041
   33   0.0000106  -0.0000180   0.0002822   0.0000004  -0.0000015   0.0000107
   34   0.0002176  -0.0003816   0.0003674   0.0006695  -0.0001832  -0.0000006
   35  -0.0003638  -0.0030475   0.0041311  -0.0002035  -0.0011471  -0.0000000
   36   0.0004012   0.0042053  -0.0677095  -0.0000068  -0.0000278  -0.0011384
   37  -0.0244878  -0.0009106   0.0716980   0.0007409   0.0004513   0.0020176
   38   0.0020718   0.0101057  -0.0094177   0.0003892   0.0056050   0.0004441
   39   0.0269046  -0.0043233   0.0312994   0.0024376   0.0004201  -0.0046594
   40  -0.0052280   0.0012520  -0.0013620  -0.0003813  -0.0000084   0.0013156
   41   0.0012220   0.0053442   0.0003858   0.0000825   0.0003017  -0.0001455
   42  -0.0007656   0.0003700   0.0012183  -0.0001175   0.0000168   0.0002574
   43  -0.1827140   0.0085241   0.0687842  -0.0108180  -0.0002698   0.0269343
   44   0.0042160  -0.0650726   0.0047001   0.0016723   0.0028560  -0.0029482
   45   0.1334674  -0.0025838  -0.2537195  -0.0026943   0.0003022   0.0031342
   46   0.0053813  -0.0002297   0.0025050   0.0010309  -0.0004215   0.0005650
   47   0.0014070   0.0045995   0.0026188  -0.0003418  -0.0026469  -0.0002972
   48  -0.0227120   0.0053667  -0.0405551  -0.0007324  -0.0001576   0.0008710
   49   0.7538558  -0.0680834  -0.0039217  -0.3432337   0.0334660   0.0005303
   50  -0.0680834   0.1363635  -0.0330022   0.0334905  -0.0378932   0.0012355
   51  -0.0039217  -0.0330022   0.6448025   0.0005430   0.0011982  -0.0541935
   52  -0.3432337   0.0334905   0.0005430   0.3610102  -0.0366399  -0.0006957
   53   0.0334660  -0.0378932   0.0011982  -0.0366399   0.0276224  -0.0020286
   54   0.0005303   0.0012355  -0.0541935  -0.0006957  -0.0020286   0.0559605
   55  -0.1803681   0.0169434  -0.0662585  -0.0105448   0.0031986  -0.0268922
   56   0.0211464  -0.0682347   0.0195205   0.0012928   0.0025287   0.0029141
   57  -0.1310109   0.0267557  -0.2530947   0.0027272  -0.0002797   0.0031887
   58   0.0051011   0.0001105  -0.0019519   0.0011157  -0.0003655  -0.0005833
   59  -0.0015052   0.0048968   0.0031435  -0.0004516  -0.0026313  -0.0001749
   60   0.0232393   0.0003753  -0.0406514   0.0007295  -0.0003120   0.0008677
   61  -0.0232635   0.0082893  -0.0718736   0.0007889   0.0006679  -0.0018768
   62   0.0054357   0.0086373   0.0064624   0.0006887   0.0055368   0.0008767
   63  -0.0269695   0.0014839   0.0314790  -0.0023046   0.0009095  -0.0046463
   64  -0.0052389   0.0010868   0.0014396  -0.0003670   0.0001552  -0.0013111
   65   0.0011444   0.0053605   0.0001692   0.0000676   0.0002830   0.0001570
   66   0.0008433   0.0001930   0.0012158   0.0001187  -0.0000079   0.0002589
           55          56          57          58          59          60
    1   0.0003868   0.0006192   0.0031725   0.0001962   0.0000142  -0.0006554
    2   0.0005291   0.0067541   0.0004171  -0.0001321   0.0000406   0.0001264
    3   0.0027370   0.0002819  -0.0029608   0.0012474  -0.0000635  -0.0005778
    4  -0.0002356   0.0010314   0.0000776  -0.0001578   0.0000754   0.0001132
    5  -0.0000057  -0.0003467  -0.0000929   0.0005480  -0.0000396  -0.0005022
    6  -0.0004127  -0.0004723  -0.0001706   0.0000245   0.0001318   0.0000013
    7   0.0004533   0.0000030  -0.0002141   0.0000199  -0.0000211   0.0000419
    8   0.0001831  -0.0000150   0.0001290  -0.0001998  -0.0000234   0.0001746
    9  -0.0004277   0.0002168  -0.0002425   0.0000343  -0.0000387  -0.0000055
   10  -0.0002124  -0.0000083   0.0001326   0.0000800  -0.0000162  -0.0000985
   11  -0.0002575   0.0002124   0.0003278   0.0002160   0.0000120  -0.0002734
   12  -0.0000388   0.0004107   0.0002850  -0.0000659  -0.0000661  -0.0000290
   13   0.0002802   0.0001741  -0.0003004  -0.0001729   0.0000063   0.0002296
   14   0.0002018  -0.0000305  -0.0002596  -0.0001582   0.0000199   0.0001997
   15   0.0000665  -0.0000373   0.0000047  -0.0000167   0.0000060   0.0000184
   16  -0.0003763   0.0000571   0.0004854   0.0002661  -0.0000154  -0.0003447
   17   0.0001562   0.0000771  -0.0001679  -0.0001157  -0.0000366   0.0001444
   18  -0.0000101  -0.0000608  -0.0001203   0.0000249   0.0000224   0.0000206
   19   0.0003696  -0.0000535  -0.0003918  -0.0002985   0.0000123   0.0003680
   20  -0.0000717   0.0000437   0.0000776   0.0000565  -0.0000018  -0.0000705
   21   0.0000000   0.0000121   0.0000133   0.0000031   0.0000008  -0.0000002
   22   0.0000533  -0.0000270  -0.0001344  -0.0000519   0.0000209   0.0000869
   23  -0.0000494   0.0002728   0.0001392   0.0000891   0.0000204  -0.0001059
   24  -0.0000805  -0.0002602   0.0001620  -0.0000717   0.0000122   0.0000106
   25   0.0000018  -0.0001099  -0.0000431  -0.0000397   0.0000003   0.0000448
   26   0.0000242  -0.0000176  -0.0000262  -0.0000022   0.0000003   0.0000065
   27   0.0000440  -0.0000235   0.0000406   0.0000031   0.0000083  -0.0000132
   28  -0.0005123  -0.0009744  -0.0001260  -0.0003153  -0.0000538   0.0002586
   29   0.0001272  -0.0002017  -0.0001302  -0.0005458   0.0000234   0.0005596
   30  -0.0002779   0.0005009  -0.0000556  -0.0000758  -0.0001194   0.0000357
   31   0.0004859  -0.0000619  -0.0002165   0.0000576   0.0000112   0.0000135
   32  -0.0003605   0.0000238  -0.0000653   0.0002095  -0.0000368  -0.0002240
   33  -0.0004024  -0.0000850  -0.0002286   0.0000573   0.0000256  -0.0000141
   34  -0.0296213   0.0022688   0.0264633  -0.0031149   0.0008327   0.0004102
   35  -0.0015510   0.0066018  -0.0047301   0.0012051   0.0044625   0.0000454
   36   0.0852624  -0.0111556   0.0324571  -0.0052967   0.0006975   0.0028593
   37  -0.0542502   0.0074328  -0.0309464   0.0009548  -0.0003333   0.0021341
   38   0.0076190  -0.0065511   0.0042238  -0.0003268  -0.0007319  -0.0001925
   39  -0.0318412   0.0042942  -0.0163141   0.0021433  -0.0001861  -0.0017157
   40  -0.0008540   0.0000881  -0.0009628   0.0001795  -0.0000846   0.0000735
   41   0.0001053  -0.0007444   0.0000396  -0.0000865  -0.0005143  -0.0000437
   42  -0.0008518   0.0000233   0.0002443   0.0001137  -0.0000501   0.0000155
   43   0.0677234  -0.0085839   0.0318111  -0.0011194   0.0009771  -0.0054720
   44  -0.0045084   0.0090828   0.0012610   0.0007002   0.0043397   0.0007708
   45  -0.0308377   0.0081535  -0.0651222  -0.0011334   0.0002976   0.0017748
   46  -0.0012068   0.0005548   0.0011815   0.0001828  -0.0000198  -0.0000091
   47   0.0002875   0.0044445   0.0000629  -0.0000218   0.0000258   0.0001362
   48   0.0055224  -0.0004542   0.0017783   0.0000361   0.0001308  -0.0020625
   49  -0.1803681   0.0211464  -0.1310109   0.0051011  -0.0015052   0.0232393
   50   0.0169434  -0.0682347   0.0267557   0.0001105   0.0048968   0.0003753
   51  -0.0662585   0.0195205  -0.2530947  -0.0019519   0.0031435  -0.0406514
   52  -0.0105448   0.0012928   0.0027272   0.0011157  -0.0004516   0.0007295
   53   0.0031986   0.0025287  -0.0002797  -0.0003655  -0.0026313  -0.0003120
   54  -0.0268922   0.0029141   0.0031887  -0.0005833  -0.0001749   0.0008677
   55   0.6076339  -0.0570614   0.0614518  -0.0690770   0.0017861   0.0497567
   56  -0.0570614   0.1359677  -0.0331675   0.0017838  -0.0244058   0.0010065
   57   0.0614518  -0.0331675   0.5365732   0.0498500   0.0009896  -0.1254716
   58  -0.0690770   0.0017838   0.0498500   0.0847723  -0.0027743  -0.0828929
   59   0.0017861  -0.0244058   0.0009896  -0.0027743   0.0124633  -0.0015599
   60   0.0497567   0.0010065  -0.1254716  -0.0828929  -0.0015599   0.1791685
   61  -0.3190204   0.0270954   0.0147364  -0.0196716   0.0019284   0.0123621
   62   0.0314606  -0.0675836   0.0013893   0.0002588   0.0046439  -0.0000446
   63  -0.0496384   0.0087176  -0.1132026   0.0378364  -0.0028806  -0.0155117
   64  -0.0111014   0.0033330  -0.0277490   0.0010926  -0.0003896  -0.0003888
   65   0.0012462   0.0021237   0.0031066  -0.0004491  -0.0025274  -0.0002166
   66   0.0031296  -0.0003338   0.0022342   0.0007146  -0.0003267   0.0012805
           61          62          63          64          65          66
    1  -0.0238537   0.0028244   0.0060482   0.0010365  -0.0005276  -0.0014251
    2   0.0013172   0.0040868  -0.0007106  -0.0005058  -0.0037969  -0.0001831
    3   0.0273369  -0.0031772   0.0045797   0.0003027  -0.0003168   0.0008674
    4  -0.0001735   0.0001216  -0.0020421   0.0000104  -0.0006814   0.0004084
    5   0.0033265  -0.0017157  -0.0006032  -0.0002725   0.0006706   0.0001478
    6   0.0010035  -0.0009832  -0.0004482   0.0000712   0.0001854   0.0000645
    7   0.0001050  -0.0015144  -0.0003004  -0.0000642   0.0001851   0.0000309
    8  -0.0012544  -0.0001775  -0.0002520   0.0000745  -0.0002306   0.0000468
    9   0.0008496   0.0004326   0.0000739   0.0000918   0.0000111  -0.0000200
   10  -0.0001115   0.0002203   0.0001009  -0.0001009  -0.0000686   0.0000468
   11   0.0003938  -0.0000214   0.0000158  -0.0000944  -0.0001146   0.0001824
   12  -0.0010969  -0.0002745  -0.0002952  -0.0000145  -0.0000150  -0.0000713
   13  -0.0003361  -0.0000543  -0.0001820   0.0000224  -0.0000862  -0.0000382
   14  -0.0002627   0.0001154  -0.0001001   0.0000365  -0.0000800  -0.0000614
   15  -0.0000919   0.0001212   0.0000218  -0.0000089  -0.0000156  -0.0000021
   16   0.0005204  -0.0000423  -0.0001000  -0.0000872  -0.0000073   0.0000974
   17  -0.0001902   0.0002031  -0.0000423   0.0000323  -0.0000261  -0.0000536
   18   0.0002382   0.0001113   0.0000719   0.0000170  -0.0000351  -0.0000168
   19  -0.0006717   0.0000958  -0.0001972   0.0000820   0.0000027  -0.0001079
   20   0.0001135  -0.0000422   0.0000353  -0.0000161  -0.0000146   0.0000193
   21   0.0000091  -0.0000242  -0.0000138  -0.0000067  -0.0000003   0.0000071
   22  -0.0003267  -0.0001225   0.0000325  -0.0000640   0.0000933   0.0000132
   23   0.0003284   0.0000558   0.0001786  -0.0000143  -0.0002456  -0.0001212
   24  -0.0009299   0.0002941  -0.0002080  -0.0000148   0.0000960  -0.0000538
   25  -0.0001548   0.0000326  -0.0000598   0.0000110   0.0000534   0.0000196
   26   0.0000200   0.0000244   0.0000237   0.0000056   0.0000036   0.0000026
   27  -0.0001012  -0.0000631   0.0000407   0.0000016  -0.0000141  -0.0000015
   28  -0.0010035  -0.0000565  -0.0018679   0.0002814   0.0007250   0.0004718
   29  -0.0035553  -0.0011479   0.0008791   0.0003955   0.0005397  -0.0001653
   30   0.0007389   0.0008427  -0.0003629   0.0000496  -0.0001042   0.0000214
   31   0.0006175   0.0012902  -0.0000300  -0.0001174  -0.0002372  -0.0000338
   32   0.0010457  -0.0006897   0.0002651  -0.0000974  -0.0001677  -0.0000703
   33   0.0007412  -0.0006346   0.0000453   0.0000774  -0.0000320  -0.0000170
   34  -0.1642893   0.0043707   0.1139488   0.0106525   0.0000833  -0.0136229
   35   0.0085703  -0.0618991   0.0007878  -0.0019020   0.0030083   0.0028452
   36   0.0485690   0.0081279  -0.2707420   0.0148163  -0.0003764  -0.0173538
   37   0.0620282  -0.0043201  -0.0230160  -0.0012891   0.0005853   0.0036070
   38  -0.0073273   0.0102645   0.0069611   0.0006341   0.0062079   0.0001695
   39   0.0238042   0.0018196  -0.0581910   0.0032919   0.0001617  -0.0025161
   40  -0.0012057   0.0010344  -0.0031667   0.0005834   0.0000103  -0.0007284
   41   0.0010473   0.0060812   0.0009655  -0.0000856   0.0003137   0.0001557
   42  -0.0034719   0.0009817  -0.0025038   0.0007405  -0.0000150  -0.0007654
   43  -0.0550650   0.0034509   0.0319855  -0.0008693   0.0000163   0.0008415
   44   0.0034730  -0.0056125  -0.0028410  -0.0000398  -0.0007210  -0.0001613
   45   0.0311129  -0.0027551  -0.0163647   0.0009442  -0.0001881   0.0002285
   46   0.0010066  -0.0000581  -0.0021400   0.0001817  -0.0000700  -0.0001216
   47  -0.0000798  -0.0007984   0.0003092  -0.0000758  -0.0005219  -0.0000215
   48  -0.0021297   0.0003095  -0.0017177  -0.0000823  -0.0000230   0.0000168
   49  -0.0232635   0.0054357  -0.0269695  -0.0052389   0.0011444   0.0008433
   50   0.0082893   0.0086373   0.0014839   0.0010868   0.0053605   0.0001930
   51  -0.0718736   0.0064624   0.0314790   0.0014396   0.0001692   0.0012158
   52   0.0007889   0.0006887  -0.0023046  -0.0003670   0.0000676   0.0001187
   53   0.0006679   0.0055368   0.0009095   0.0001552   0.0002830  -0.0000079
   54  -0.0018768   0.0008767  -0.0046463  -0.0013111   0.0001570   0.0002589
   55  -0.3190204   0.0314606  -0.0496384  -0.0111014   0.0012462   0.0031296
   56   0.0270954  -0.0675836   0.0087176   0.0033330   0.0021237  -0.0003338
   57   0.0147364   0.0013893  -0.1132026  -0.0277490   0.0031066   0.0022342
   58  -0.0196716   0.0002588   0.0378364   0.0010926  -0.0004491   0.0007146
   59   0.0019284   0.0046439  -0.0028806  -0.0003896  -0.0025274  -0.0003267
   60   0.0123621  -0.0000446  -0.0155117  -0.0003888  -0.0002166   0.0012805
   61   0.6672572  -0.0627308   0.0420737  -0.1231745   0.0177893  -0.1220014
   62  -0.0627308   0.1386376  -0.0429124   0.0176145  -0.0386018   0.0290942
   63   0.0420737  -0.0429124   0.7203657  -0.1200043   0.0288157  -0.2724648
   64  -0.1231745   0.0176145  -0.1200043   0.1285200  -0.0198749   0.1277365
   65   0.0177893  -0.0386018   0.0288157  -0.0198749   0.0285374  -0.0313503
   66  -0.1220014   0.0290942  -0.2724648   0.1277365  -0.0313503   0.2870875
 **********************************************************************
 **                                                                  **
 **                       VIBRATIONAL ANALYSIS                       **
 **                       --------------------                       **
 **                                                                  **
 **        VIBRATIONAL FREQUENCIES (CM**-1) AND NORMAL MODES         **
 **     FORCE CONSTANTS (mDYN/ANGSTROM) AND REDUCED MASSES (AMU)     **
 **                  INFRARED INTENSITIES (KM/MOL)                   **
 **                                                                  **
 **********************************************************************


 Mode:                 1                      2                      3
 Frequency:        13.69                  33.47                  45.21
 Force Cnst:      0.0023                 0.0158                 0.0229
 Red. Mass:      21.2547                23.9296                19.0028
 IR Active:          YES                    YES                    YES
 IR Intens:        0.018                  0.005                  0.018
 Raman Active:       YES                    YES                    YES
               X      Y      Z        X      Y      Z        X      Y      Z
 C         -0.001 -0.008  0.049    0.001  0.021 -0.209   -0.005 -0.220 -0.020
 C         -0.002  0.000 -0.080    0.005  0.016 -0.183   -0.090 -0.150 -0.011
 Cl        -0.006  0.006 -0.222    0.010  0.028 -0.376   -0.221 -0.206 -0.021
 C         -0.002  0.003 -0.085    0.005  0.001  0.009   -0.080 -0.035  0.002
 Cl        -0.006  0.014 -0.259    0.012 -0.009  0.094   -0.199  0.055  0.010
 C          0.001 -0.003  0.053   -0.000 -0.009  0.152    0.024  0.007  0.005
 Cl         0.001  0.000  0.057   -0.001 -0.031  0.474    0.048  0.154  0.026
 C          0.003 -0.010  0.187   -0.005 -0.000  0.049    0.111 -0.060 -0.008
 H          0.004 -0.015  0.285   -0.009 -0.006  0.131    0.192 -0.027 -0.006
 C          0.002 -0.013  0.182   -0.004  0.015 -0.134    0.094 -0.173 -0.020
 Cl         0.007 -0.022  0.321   -0.011  0.025 -0.250    0.209 -0.255 -0.032
 C         -0.001 -0.009  0.031    0.001  0.020 -0.160   -0.008 -0.248 -0.020
 C          0.037  0.158  0.032   -0.104  0.036 -0.097   -0.001 -0.165 -0.012
 H          0.067  0.291  0.050   -0.189  0.059 -0.145   -0.009 -0.217 -0.017
 C          0.037  0.162  0.010   -0.106  0.021  0.033    0.023  0.057  0.005
 Cl         0.089  0.392  0.009   -0.255  0.042  0.119    0.046  0.271  0.019
 C         -0.000 -0.002 -0.012   -0.002 -0.012  0.096    0.040  0.181  0.015
 H          0.000  0.003 -0.030   -0.004 -0.025  0.192    0.061  0.377  0.031
 C         -0.037 -0.166 -0.012    0.103 -0.028  0.031    0.031  0.070  0.006
 Cl        -0.084 -0.370 -0.039    0.247 -0.079  0.114    0.061  0.286  0.023
 C         -0.038 -0.170  0.010    0.104 -0.010 -0.098    0.007 -0.150 -0.012
 H         -0.067 -0.296  0.010    0.190 -0.025 -0.148    0.005 -0.188 -0.016
 TransDip   0.000 -0.000  0.004    0.000  0.000 -0.002    0.004 -0.002 -0.000

 Mode:                 4                      5                      6
 Frequency:        71.84                 101.43                 143.11
 Force Cnst:      0.0961                 0.1119                 0.3473
 Red. Mass:      31.6106                18.4676                28.7794
 IR Active:          YES                    YES                    YES
 IR Intens:        0.021                  0.035                  0.007
 Raman Active:       YES                    YES                    YES
               X      Y      Z        X      Y      Z        X      Y      Z
 C         -0.001  0.004 -0.090   -0.001  0.010 -0.237   -0.012 -0.004 -0.002
 C         -0.001  0.005 -0.099   -0.000  0.002 -0.084   -0.091  0.014  0.006
 Cl        -0.004  0.018 -0.381    0.004 -0.019  0.374   -0.255 -0.052  0.001
 C         -0.001 -0.003  0.079   -0.000  0.002 -0.070   -0.111  0.011  0.009
 Cl         0.005 -0.034  0.667   -0.000  0.001 -0.043   -0.185  0.055  0.003
 C         -0.001  0.006 -0.105    0.001  0.001 -0.041   -0.145 -0.011  0.010
 Cl        -0.001  0.019 -0.382    0.001 -0.004  0.071   -0.155 -0.009 -0.007
 C          0.000  0.005 -0.102    0.001 -0.001  0.007   -0.125 -0.043  0.015
 H          0.001  0.008 -0.153    0.001 -0.007  0.135   -0.102 -0.034  0.019
 C          0.000 -0.002  0.021    0.001  0.002 -0.066   -0.114 -0.024  0.008
 Cl         0.005 -0.020  0.349    0.007 -0.020  0.310   -0.363  0.151  0.008
 C         -0.001  0.003 -0.096   -0.001  0.014 -0.292    0.070  0.006 -0.009
 C         -0.032  0.003 -0.080   -0.078  0.026 -0.256    0.123 -0.002 -0.002
 H         -0.058  0.006 -0.095   -0.144  0.035 -0.294    0.141 -0.009  0.010
 C         -0.032  0.010 -0.039   -0.087  0.023 -0.151    0.142 -0.008 -0.015
 Cl        -0.085  0.035 -0.008   -0.270  0.036 -0.057    0.443 -0.046 -0.182
 C         -0.001  0.002 -0.020   -0.001  0.011 -0.097    0.121 -0.006 -0.004
 H         -0.001  0.002  0.009   -0.001  0.010 -0.019    0.119 -0.014 -0.002
 C          0.031 -0.005 -0.040    0.084 -0.001 -0.152    0.148 -0.006  0.003
 Cl         0.083 -0.029 -0.011    0.260 -0.026 -0.060    0.461 -0.072  0.176
 C          0.030  0.002 -0.079    0.076 -0.000 -0.256    0.127  0.003 -0.015
 H          0.056  0.003 -0.094    0.140 -0.011 -0.294    0.149 -0.001 -0.030
 TransDip  -0.000  0.000 -0.005   -0.000  0.000 -0.006   -0.002 -0.001 -0.000

 Mode:                 7                      8                      9
 Frequency:       161.36                 162.00                 198.31
 Force Cnst:      0.1514                 0.1480                 0.5556
 Red. Mass:       9.8714                 9.5731                23.9775
 IR Active:          YES                    YES                    YES
 IR Intens:        0.111                  0.136                  0.313
 Raman Active:       YES                    YES                    YES
               X      Y      Z        X      Y      Z        X      Y      Z
 C          0.002 -0.002  0.087   -0.003 -0.037  0.006    0.075 -0.120 -0.007
 C          0.003 -0.006  0.156   -0.004 -0.039  0.010    0.051 -0.130 -0.009
 Cl         0.004  0.004 -0.018   -0.040 -0.056 -0.007    0.083 -0.156 -0.007
 C          0.004 -0.010  0.224   -0.007 -0.020  0.017    0.023 -0.143 -0.010
 Cl         0.004  0.003 -0.041   -0.044  0.004 -0.004    0.037 -0.171 -0.008
 C          0.004 -0.016  0.335    0.002 -0.017  0.026    0.063 -0.114 -0.010
 Cl         0.003  0.009 -0.193    0.005  0.001 -0.015    0.175  0.500  0.025
 C          0.004 -0.024  0.511    0.006 -0.020  0.040    0.083 -0.174 -0.013
 H          0.003 -0.028  0.581    0.014 -0.017  0.045    0.086 -0.177 -0.013
 C          0.004 -0.011  0.276    0.000 -0.039  0.021    0.050 -0.122 -0.007
 Cl        -0.003  0.013 -0.135    0.050 -0.076 -0.013   -0.414  0.191  0.014
 C          0.000 -0.005 -0.073    0.013  0.083  0.000    0.073 -0.113 -0.006
 C         -0.003  0.010 -0.078    0.022  0.150  0.003    0.079 -0.127 -0.019
 H         -0.010  0.039 -0.082    0.005 -0.016 -0.007    0.075 -0.211 -0.022
 C         -0.014 -0.014 -0.057    0.040  0.317  0.014    0.090 -0.006  0.004
 Cl        -0.105  0.020 -0.012   -0.027 -0.175 -0.008   -0.098 -0.005  0.124
 C         -0.004 -0.039 -0.049    0.064  0.527  0.029    0.126  0.101  0.007
 H         -0.004 -0.044 -0.040    0.073  0.611  0.034    0.138  0.199  0.013
 C          0.009 -0.030 -0.059    0.039  0.306  0.014    0.092  0.017 -0.001
 Cl         0.093  0.013 -0.020   -0.012 -0.176 -0.017   -0.099 -0.005 -0.126
 C          0.001 -0.028 -0.080    0.019  0.136  0.003    0.084 -0.074  0.009
 H          0.010 -0.030 -0.085    0.001 -0.032 -0.008    0.084 -0.116  0.004
 TransDip   0.000 -0.001  0.011    0.002  0.012  0.001    0.017 -0.006 -0.000

 Mode:                10                     11                     12
 Frequency:       202.68                 208.87                 223.39
 Force Cnst:      0.1112                 0.5719                 0.9554
 Red. Mass:       4.5946                22.2477                32.4951
 IR Active:          YES                    YES                    YES
 IR Intens:        0.001                  0.118                  0.020
 Raman Active:       YES                    YES                    YES
               X      Y      Z        X      Y      Z        X      Y      Z
 C          0.002 -0.002 -0.007   -0.146 -0.017 -0.003   -0.008  0.074  0.006
 C          0.001 -0.002 -0.023   -0.096 -0.019 -0.006   -0.049  0.142  0.009
 Cl        -0.002 -0.005 -0.001    0.355  0.171  0.008   -0.557 -0.033  0.003
 C          0.000 -0.001 -0.023   -0.124 -0.082 -0.005   -0.020  0.115  0.002
 Cl        -0.002 -0.002  0.007    0.019 -0.222 -0.010    0.637 -0.364 -0.023
 C          0.001 -0.002 -0.014   -0.112 -0.041  0.005   -0.079  0.087  0.005
 Cl         0.002  0.007  0.005   -0.083  0.347  0.013   -0.084  0.151  0.008
 C          0.001 -0.003 -0.003   -0.092 -0.042  0.014   -0.021  0.080  0.010
 H          0.001 -0.003  0.000   -0.103 -0.047  0.020   -0.010  0.086  0.013
 C          0.000 -0.003  0.003   -0.104 -0.035  0.004   -0.008  0.082  0.007
 Cl        -0.007  0.002  0.003    0.095 -0.214 -0.015    0.124  0.010 -0.002
 C          0.003 -0.000  0.002   -0.161 -0.003 -0.002   -0.028  0.030  0.001
 C          0.042  0.338  0.024   -0.189  0.015  0.025   -0.040  0.022  0.007
 H          0.072  0.599  0.043   -0.207  0.009  0.015   -0.044  0.037  0.005
 C          0.022  0.153  0.012   -0.189  0.030 -0.003   -0.042  0.013 -0.000
 Cl        -0.006 -0.085  0.001    0.132 -0.008 -0.223    0.016 -0.001 -0.045
 C          0.004 -0.008  0.001   -0.233  0.049  0.002   -0.053  0.015 -0.000
 H          0.004 -0.014 -0.000   -0.233  0.065  0.004   -0.054  0.012 -0.000
 C         -0.014 -0.155 -0.008   -0.189  0.021  0.005   -0.043  0.013  0.000
 Cl         0.004  0.089  0.003    0.129 -0.030  0.223    0.016 -0.005  0.044
 C         -0.033 -0.332 -0.018   -0.190 -0.002 -0.026   -0.041  0.020 -0.006
 H         -0.060 -0.579 -0.035   -0.208 -0.022 -0.019   -0.046  0.030 -0.002
 TransDip   0.001  0.000 -0.001   -0.009  0.006  0.000    0.002 -0.004 -0.000

 Mode:                13                     14                     15
 Frequency:       249.85                 259.60                 278.40
 Force Cnst:      0.1884                 0.5907                 0.3413
 Red. Mass:       5.1217                14.8766                 7.4730
 IR Active:          YES                    YES                    YES
 IR Intens:        0.108                  0.169                  0.320
 Raman Active:       YES                    YES                    YES
               X      Y      Z        X      Y      Z        X      Y      Z
 C          0.002 -0.012  0.004   -0.006 -0.016 -0.003   -0.000 -0.010  0.208
 C          0.013 -0.042  0.006    0.099 -0.110 -0.005    0.001 -0.019  0.404
 Cl        -0.022 -0.070 -0.005   -0.059 -0.231 -0.011    0.002  0.007 -0.073
 C         -0.006 -0.041  0.004    0.136 -0.059 -0.001    0.001 -0.019  0.385
 Cl        -0.045 -0.031 -0.003   -0.000  0.070  0.004    0.001  0.002 -0.083
 C         -0.021 -0.039 -0.001    0.222 -0.042 -0.001   -0.000 -0.002  0.049
 Cl        -0.013  0.064  0.003    0.311 -0.055 -0.004    0.000  0.000  0.015
 C         -0.031 -0.037 -0.007    0.124  0.005 -0.000   -0.001  0.017 -0.338
 H         -0.032 -0.038 -0.013    0.055 -0.026 -0.001   -0.001  0.033 -0.664
 C         -0.040 -0.042 -0.004    0.088  0.028 -0.000    0.000  0.005 -0.086
 Cl         0.013 -0.104 -0.005   -0.030  0.150  0.008    0.000 -0.001  0.047
 C          0.043  0.198  0.013   -0.102  0.080  0.004   -0.001 -0.007  0.034
 C          0.066  0.274  0.011   -0.193  0.129  0.041    0.044  0.007 -0.012
 H          0.088  0.393  0.024   -0.234  0.182  0.017    0.087  0.020  0.011
 C          0.042  0.025 -0.001   -0.224  0.044  0.001    0.032  0.010 -0.057
 Cl        -0.005  0.007  0.034   -0.003  0.011 -0.202   -0.081  0.006 -0.021
 C          0.019 -0.257 -0.019   -0.288 -0.051 -0.005   -0.001  0.011 -0.071
 H         -0.015 -0.574 -0.040   -0.303 -0.168 -0.012    0.000  0.023 -0.106
 C          0.041  0.033  0.000   -0.224  0.044  0.002   -0.035 -0.006 -0.059
 Cl         0.001  0.007 -0.035   -0.006 -0.012  0.203    0.081 -0.004 -0.016
 C          0.066  0.291  0.023   -0.193  0.129 -0.027   -0.049 -0.023 -0.015
 H          0.087  0.419  0.028   -0.235  0.173  0.002   -0.093 -0.043  0.006
 TransDip   0.007  0.007  0.000   -0.013 -0.002 -0.000    0.000  0.000 -0.018

 Mode:                16                     17                     18
 Frequency:       329.25                 341.85                 373.70
 Force Cnst:      1.7377                 0.6977                 2.6696
 Red. Mass:      27.2055                10.1335                32.4448
 IR Active:          YES                    YES                    YES
 IR Intens:        0.125                  0.193                  0.028
 Raman Active:       YES                    YES                    YES
               X      Y      Z        X      Y      Z        X      Y      Z
 C          0.038 -0.102  0.005   -0.000 -0.019  0.391   -0.009  0.001 -0.004
 C          0.143 -0.068 -0.002   -0.002 -0.000  0.017   -0.083  0.167  0.008
 Cl         0.116 -0.185 -0.009   -0.001  0.003 -0.002   -0.232  0.550  0.028
 C          0.200  0.263  0.005   -0.003  0.016 -0.364   -0.009 -0.020  0.000
 Cl         0.390  0.485  0.024   -0.004 -0.007  0.055   -0.026 -0.019 -0.001
 C         -0.063  0.159  0.000    0.001  0.016 -0.341    0.161 -0.067 -0.002
 Cl        -0.143  0.041  0.004    0.003 -0.004  0.055    0.527 -0.084 -0.006
 C         -0.083  0.074  0.003    0.002 -0.000  0.004    0.035 -0.075 -0.004
 H          0.119  0.156  0.004    0.000 -0.001 -0.002    0.024 -0.087 -0.004
 C         -0.139 -0.203  0.000    0.003 -0.016  0.366   -0.062 -0.136 -0.008
 Cl        -0.300 -0.368 -0.018    0.002  0.005 -0.059   -0.294 -0.407 -0.018
 C          0.007 -0.006  0.004   -0.000 -0.011  0.178   -0.011 -0.004 -0.003
 C         -0.027 -0.035  0.006    0.133 -0.028  0.057   -0.002  0.013 -0.001
 H         -0.038 -0.056 -0.001    0.270 -0.058  0.133   -0.002  0.019 -0.001
 C         -0.034 -0.011 -0.006    0.112 -0.011 -0.107   -0.000  0.006  0.005
 Cl        -0.022  0.007 -0.044   -0.134  0.018 -0.026    0.009 -0.002  0.013
 C         -0.042  0.023 -0.002    0.002  0.011 -0.161   -0.001 -0.008  0.001
 H         -0.038  0.064 -0.003    0.003  0.022 -0.282   -0.003 -0.027  0.002
 C         -0.039 -0.011 -0.000   -0.111  0.023 -0.105    0.003  0.007 -0.002
 Cl        -0.016  0.001  0.044    0.132 -0.014 -0.022    0.007 -0.000 -0.013
 C         -0.033 -0.035 -0.009   -0.133  0.017  0.059    0.002  0.013  0.001
 H         -0.051 -0.056 -0.001   -0.271  0.038  0.136    0.005  0.019 -0.001
 TransDip   0.007  0.009  0.001    0.001 -0.001  0.014   -0.005  0.001 -0.000

 Mode:                19                     20                     21
 Frequency:       399.56                 432.37                 467.11
 Force Cnst:      1.3168                 0.9718                 0.8617
 Red. Mass:      13.9994                 8.8229                 6.7028
 IR Active:          YES                    YES                    YES
 IR Intens:        6.454                  5.446                  0.862
 Raman Active:       YES                    YES                    YES
               X      Y      Z        X      Y      Z        X      Y      Z
 C         -0.072  0.017  0.005    0.001  0.000 -0.019    0.001 -0.000 -0.101
 C         -0.013 -0.021  0.001    0.000  0.000 -0.006   -0.004  0.012 -0.261
 Cl         0.018 -0.048 -0.003   -0.000  0.001  0.001   -0.000  0.002  0.017
 C          0.003  0.005 -0.001   -0.000  0.000  0.001   -0.002 -0.000  0.026
 Cl         0.024  0.015  0.001   -0.000  0.000 -0.001    0.002  0.001 -0.001
 C          0.016  0.013 -0.003   -0.000  0.000 -0.003    0.001 -0.013  0.290
 Cl         0.046 -0.002  0.000   -0.001  0.000  0.000   -0.001  0.001 -0.032
 C         -0.033  0.046  0.001    0.001 -0.001 -0.002    0.005 -0.003  0.018
 H         -0.062  0.034 -0.001    0.002 -0.001  0.008    0.008 -0.002  0.031
 C         -0.044  0.034  0.006    0.001 -0.000 -0.014    0.004  0.010 -0.277
 Cl         0.006  0.001 -0.000    0.000  0.000  0.002   -0.001  0.001  0.020
 C         -0.084  0.017 -0.002    0.002  0.010 -0.189   -0.002 -0.021  0.257
 C         -0.192  0.003  0.108    0.195 -0.007 -0.268    0.136 -0.026  0.173
 H         -0.345  0.018  0.025    0.175 -0.004 -0.279    0.338 -0.057  0.288
 C         -0.170  0.001  0.181    0.217 -0.018 -0.092    0.137 -0.006 -0.077
 Cl         0.190 -0.039  0.305    0.072 -0.020  0.207   -0.070  0.008 -0.002
 C         -0.343  0.045 -0.004    0.004  0.010 -0.196   -0.001  0.008 -0.162
 H         -0.339  0.061 -0.007    0.006  0.029 -0.531   -0.001  0.013 -0.321
 C         -0.173  0.024 -0.189   -0.213  0.030 -0.088   -0.136  0.021 -0.079
 Cl         0.194 -0.001 -0.299   -0.078 -0.005  0.213    0.071 -0.008 -0.004
 C         -0.196  0.020 -0.117   -0.188  0.040 -0.265   -0.139  0.007  0.173
 H         -0.350  0.028 -0.035   -0.167  0.041 -0.277   -0.343  0.029  0.288
 TransDip  -0.081  0.011 -0.002    0.001  0.004 -0.075   -0.000 -0.003  0.030

 Mode:                22                     23                     24
 Frequency:       490.71                 537.04                 537.95
 Force Cnst:      1.0751                 1.3541                 0.8429
 Red. Mass:       7.5774                 7.9685                 4.9434
 IR Active:          YES                    YES                    YES
 IR Intens:        7.519                  5.526                  2.270
 Raman Active:       YES                    YES                    YES
               X      Y      Z        X      Y      Z        X      Y      Z
 C          0.147 -0.219 -0.011   -0.165 -0.113  0.011   -0.036 -0.022 -0.052
 C         -0.038 -0.035  0.005   -0.240 -0.047 -0.111   -0.051 -0.028  0.326
 Cl        -0.018  0.128  0.006    0.078 -0.066  0.006    0.017 -0.012 -0.028
 C         -0.026  0.007  0.001   -0.197  0.180  0.052   -0.043  0.044 -0.117
 Cl         0.027  0.035  0.002    0.016 -0.084 -0.008    0.004 -0.018  0.010
 C          0.009  0.005 -0.008    0.008  0.321  0.072    0.001  0.077 -0.169
 Cl        -0.130 -0.016  0.000    0.081 -0.058 -0.005    0.018 -0.013  0.005
 C          0.273 -0.190 -0.010    0.050  0.320 -0.053    0.010  0.057  0.203
 H          0.459 -0.114 -0.007    0.201  0.396 -0.244    0.042  0.043  0.760
 C          0.280 -0.214 -0.004    0.004  0.001  0.114   -0.001  0.017 -0.322
 Cl        -0.022  0.065  0.003   -0.049 -0.001 -0.006   -0.010 -0.001  0.017
 C          0.058 -0.259 -0.020   -0.118 -0.224 -0.027   -0.026 -0.051  0.029
 C         -0.026  0.086  0.054    0.009  0.027 -0.051    0.022  0.041  0.021
 H         -0.095  0.188  0.014    0.068  0.051 -0.017    0.081  0.177  0.055
 C         -0.046  0.132  0.053    0.045  0.152 -0.023    0.014 -0.084 -0.022
 Cl        -0.004 -0.010 -0.006    0.009 -0.012  0.008   -0.004  0.006  0.003
 C         -0.136 -0.087 -0.003    0.085 -0.092  0.002    0.019 -0.017 -0.021
 H         -0.169 -0.384 -0.019    0.057 -0.355 -0.007    0.013 -0.070 -0.044
 C         -0.039  0.135 -0.034    0.049  0.071  0.044    0.006  0.131  0.008
 Cl        -0.006 -0.011  0.003    0.005 -0.006 -0.010    0.007 -0.010 -0.002
 C         -0.020  0.094 -0.046    0.023  0.048  0.037   -0.015 -0.029  0.035
 H         -0.083  0.190  0.002    0.112  0.157  0.000   -0.040 -0.126  0.036
 TransDip   0.061 -0.063 -0.003   -0.056  0.050 -0.010   -0.016  0.012  0.044

 Mode:                25                     26                     27
 Frequency:       544.84                 589.19                 634.09
 Force Cnst:      0.9196                 1.5859                 2.1674
 Red. Mass:       5.2577                 7.7536                 9.1494
 IR Active:          YES                    YES                    YES
 IR Intens:        0.178                 38.074                  0.218
 Raman Active:       YES                    YES                    YES
               X      Y      Z        X      Y      Z        X      Y      Z
 C         -0.000  0.001 -0.019    0.193  0.042  0.004    0.003  0.021 -0.334
 C          0.001 -0.005  0.100    0.101  0.073  0.004    0.005  0.010 -0.142
 Cl        -0.000  0.001 -0.008    0.006 -0.034 -0.002   -0.001 -0.001  0.004
 C          0.000  0.001 -0.031    0.048  0.147  0.002    0.006 -0.024  0.515
 Cl         0.000  0.000  0.003   -0.099 -0.148 -0.007   -0.002 -0.001 -0.027
 C         -0.000  0.002 -0.061    0.091  0.249  0.016    0.001  0.025 -0.504
 Cl         0.000  0.000  0.002   -0.077 -0.024 -0.001   -0.001 -0.001  0.026
 C         -0.001 -0.004  0.064    0.220  0.185  0.010   -0.000 -0.001  0.102
 H         -0.002 -0.014  0.248    0.440  0.279  0.015   -0.001 -0.017  0.407
 C         -0.001  0.005 -0.097    0.182 -0.018 -0.007    0.001 -0.005  0.179
 Cl         0.000 -0.000  0.005   -0.091 -0.088 -0.003   -0.001 -0.001 -0.018
 C         -0.000  0.001  0.010    0.165  0.256  0.017    0.001 -0.004  0.081
 C         -0.010 -0.127  0.001    0.003  0.000  0.058    0.025 -0.008  0.097
 H         -0.046 -0.540 -0.021   -0.094 -0.084  0.001    0.124 -0.017  0.155
 C          0.048  0.398  0.021   -0.045 -0.148  0.039    0.038 -0.011 -0.038
 Cl        -0.005 -0.028 -0.002   -0.012  0.010 -0.014   -0.008  0.001  0.010
 C          0.000 -0.003 -0.007   -0.100  0.106  0.007   -0.001  0.004 -0.077
 H         -0.000 -0.006 -0.013   -0.063  0.444  0.028   -0.001  0.008 -0.137
 C         -0.048 -0.395 -0.028   -0.045 -0.146 -0.058   -0.038  0.017 -0.037
 Cl         0.005  0.029  0.002   -0.012  0.009  0.015    0.008 -0.002  0.010
 C          0.010  0.124  0.018    0.003  0.006 -0.060   -0.026 -0.007  0.096
 H          0.043  0.507  0.048   -0.091 -0.078 -0.017   -0.127 -0.007  0.152
 TransDip  -0.000 -0.003  0.013    0.161  0.115  0.006    0.003  0.001  0.015

 Mode:                28                     29                     30
 Frequency:       662.17                 718.40                 741.78
 Force Cnst:      1.3657                 0.7066                 2.7314
 Red. Mass:       5.2864                 2.3236                 8.4255
 IR Active:          YES                    YES                    YES
 IR Intens:       15.434                 31.093                  8.752
 Raman Active:       YES                    YES                    YES
               X      Y      Z        X      Y      Z        X      Y      Z
 C          0.114  0.162  0.010   -0.030 -0.052 -0.001    0.003 -0.026  0.526
 C          0.198  0.116  0.007   -0.064 -0.042 -0.003   -0.003  0.020 -0.350
 Cl        -0.013 -0.025 -0.001    0.002  0.008  0.000    0.001 -0.002  0.013
 C          0.160  0.009 -0.006   -0.058  0.003  0.002   -0.003 -0.009  0.239
 Cl        -0.058 -0.050 -0.002    0.015  0.011  0.000    0.000  0.000 -0.005
 C          0.048 -0.012  0.004   -0.015  0.015 -0.000   -0.005  0.009 -0.160
 Cl        -0.028  0.014  0.001    0.006 -0.005 -0.000    0.002 -0.000  0.001
 C         -0.068  0.094  0.004    0.044 -0.037 -0.001   -0.003 -0.007  0.121
 H         -0.151  0.063  0.001    0.096 -0.017  0.002   -0.002 -0.024  0.480
 C         -0.041  0.139  0.005    0.025 -0.060 -0.004   -0.003  0.014 -0.311
 Cl        -0.026 -0.055 -0.002    0.007  0.015  0.001    0.000  0.000  0.009
 C          0.070 -0.160 -0.010    0.001  0.253  0.016    0.006 -0.003 -0.052
 C          0.001 -0.115  0.032   -0.015 -0.067 -0.018    0.043  0.002 -0.111
 H         -0.057 -0.188 -0.002   -0.062 -0.616 -0.047   -0.079  0.036 -0.182
 C          0.020  0.233  0.046    0.007  0.083 -0.006    0.015 -0.007  0.105
 Cl        -0.009 -0.005 -0.010    0.003  0.002  0.003   -0.009  0.003 -0.035
 C         -0.074 -0.133 -0.010    0.010 -0.071 -0.005   -0.005 -0.008  0.136
 H         -0.137 -0.714 -0.047   -0.021 -0.361 -0.022   -0.005 -0.010  0.141
 C          0.022  0.241 -0.016    0.009  0.089  0.017   -0.014 -0.004  0.098
 Cl        -0.009 -0.007  0.009    0.003  0.002 -0.003    0.008  0.001 -0.033
 C          0.002 -0.112 -0.044   -0.015 -0.078  0.007   -0.038  0.012 -0.117
 H         -0.058 -0.189 -0.020   -0.057 -0.592 -0.035    0.076  0.007 -0.183
 TransDip   0.121  0.035  0.001   -0.075 -0.162 -0.010    0.000 -0.004  0.095

 Mode:                31                     32                     33
 Frequency:       768.50                 806.47                 812.43
 Force Cnst:      4.0675                 4.3634                 4.1616
 Red. Mass:      11.6893                11.3867                10.7014
 IR Active:          YES                    YES                    YES
 IR Intens:        4.865                 92.386                 58.864
 Raman Active:       YES                    YES                    YES
               X      Y      Z        X      Y      Z        X      Y      Z
 C          0.198 -0.052 -0.018   -0.006 -0.006 -0.245    0.030  0.313  0.001
 C         -0.149  0.157  0.016    0.013 -0.034  0.092   -0.199  0.445  0.029
 Cl         0.042 -0.054 -0.003   -0.004  0.009 -0.003    0.051 -0.135 -0.007
 C         -0.239  0.170  0.005    0.019 -0.003 -0.040   -0.271  0.019 -0.001
 Cl         0.014  0.005  0.000   -0.001 -0.002  0.000    0.023  0.031  0.001
 C         -0.379  0.055  0.006    0.014  0.001  0.024   -0.125 -0.058 -0.000
 Cl         0.146 -0.021 -0.001   -0.004  0.002  0.001    0.026 -0.020 -0.001
 C         -0.235 -0.096 -0.006   -0.011  0.024 -0.030    0.228 -0.337 -0.021
 H         -0.124 -0.047 -0.012   -0.010  0.028 -0.073    0.127 -0.385 -0.012
 C         -0.168 -0.147  0.000   -0.014 -0.017  0.095    0.262  0.278  0.019
 Cl         0.054  0.049  0.002    0.002  0.005 -0.003   -0.050 -0.089 -0.004
 C          0.395 -0.034  0.001    0.001  0.004 -0.028   -0.094 -0.014 -0.003
 C          0.135 -0.023  0.205    0.289 -0.024 -0.110   -0.026 -0.009 -0.062
 H         -0.068 -0.037  0.089    0.173 -0.031 -0.174    0.023  0.102 -0.035
 C          0.053 -0.021  0.184    0.264 -0.053  0.396   -0.005  0.017 -0.030
 Cl        -0.041  0.008 -0.046   -0.059  0.014 -0.120    0.007 -0.002  0.005
 C         -0.253  0.029  0.001   -0.005 -0.019  0.327    0.067 -0.008  0.019
 H         -0.255  0.026 -0.005   -0.004 -0.007 -0.044    0.064 -0.040 -0.006
 C          0.048  0.003 -0.178   -0.264  0.002  0.387   -0.037  0.012  0.077
 Cl        -0.041  0.002  0.044    0.060  0.001 -0.120    0.014 -0.001 -0.019
 C          0.133  0.001 -0.202   -0.284  0.041 -0.112   -0.060 -0.009  0.048
 H         -0.070 -0.014 -0.091   -0.179  0.014 -0.173    0.000  0.085  0.028
 TransDip  -0.070  0.006  0.003    0.007 -0.034  0.306   -0.105  0.220  0.030

 Mode:                34                     35                     36
 Frequency:       879.49                 884.25                 893.26
 Force Cnst:      0.6296                 0.8422                 0.7630
 Red. Mass:       1.3815                 1.8282                 1.6230
 IR Active:          YES                    YES                    YES
 IR Intens:       13.249                 22.109                  7.937
 Raman Active:       YES                    YES                    YES
               X      Y      Z        X      Y      Z        X      Y      Z
 C         -0.001 -0.001  0.006    0.017 -0.008 -0.001   -0.029  0.008  0.001
 C         -0.001 -0.001 -0.005    0.015 -0.008 -0.001   -0.034 -0.005  0.001
 Cl        -0.000  0.000  0.001    0.000  0.001  0.000   -0.000 -0.000 -0.000
 C         -0.001 -0.002  0.005    0.009  0.036  0.002   -0.025 -0.055 -0.003
 Cl         0.000  0.000 -0.000   -0.004 -0.006 -0.000    0.008  0.010  0.000
 C          0.003 -0.003  0.053   -0.041  0.021  0.003    0.060 -0.024 -0.003
 Cl        -0.001  0.000 -0.004    0.009 -0.002 -0.000   -0.012  0.002  0.000
 C         -0.000  0.010 -0.167    0.001 -0.023 -0.007    0.008  0.030  0.005
 H         -0.005 -0.049  0.981    0.073  0.004  0.035   -0.078 -0.004 -0.020
 C          0.001 -0.000  0.053   -0.010 -0.053  0.000    0.015  0.059  0.001
 Cl        -0.000 -0.000 -0.004    0.006  0.008  0.000   -0.007 -0.009 -0.000
 C          0.001 -0.002  0.000   -0.008  0.091  0.006    0.021 -0.043 -0.003
 C          0.000  0.006  0.001   -0.029 -0.132 -0.025    0.033  0.095  0.031
 H         -0.005 -0.031 -0.003    0.066  0.651  0.030   -0.050 -0.567 -0.017
 C         -0.001 -0.003 -0.001   -0.000  0.098 -0.012    0.019  0.011  0.029
 Cl         0.000  0.000  0.000    0.002 -0.007  0.003   -0.005 -0.000 -0.005
 C         -0.001  0.002 -0.000    0.006 -0.133 -0.007   -0.046 -0.135 -0.009
 H         -0.002 -0.007  0.003    0.089  0.632  0.042    0.054  0.780  0.050
 C          0.002 -0.000 -0.003   -0.003  0.075  0.025    0.022  0.045 -0.026
 Cl        -0.001  0.000  0.001    0.003 -0.005 -0.004   -0.005 -0.003  0.005
 C          0.002 -0.001 -0.002   -0.023 -0.067  0.011    0.023  0.003 -0.025
 H          0.003  0.005 -0.002    0.022  0.282  0.031    0.012 -0.028 -0.023
 TransDip   0.005 -0.010  0.116   -0.040  0.144  0.016    0.086  0.027 -0.002

 Mode:                37                     38                     39
 Frequency:       898.98                 904.55                1011.57
 Force Cnst:      1.3958                 0.8055                 3.8278
 Red. Mass:       2.9314                 1.6709                 6.3491
 IR Active:          YES                    YES                    YES
 IR Intens:       22.736                  5.127                  0.215
 Raman Active:       YES                    YES                    YES
               X      Y      Z        X      Y      Z        X      Y      Z
 C         -0.084  0.013 -0.000   -0.036  0.004 -0.000    0.021 -0.006 -0.000
 C         -0.106 -0.055 -0.004   -0.049 -0.035 -0.000   -0.020  0.011  0.001
 Cl        -0.001  0.004  0.000   -0.001  0.003  0.000    0.001 -0.001 -0.000
 C         -0.085 -0.144 -0.007   -0.040 -0.058 -0.003   -0.027 -0.035 -0.002
 Cl         0.025  0.028  0.001    0.011  0.011  0.000    0.004  0.005  0.000
 C          0.151 -0.046 -0.002    0.058 -0.012 -0.002    0.030 -0.010 -0.001
 Cl        -0.030  0.003  0.000   -0.011  0.001  0.000   -0.003  0.001  0.000
 C          0.037  0.069  0.002    0.021  0.023  0.004   -0.010  0.028  0.001
 H         -0.136 -0.003  0.004   -0.028  0.003 -0.015   -0.041  0.016  0.001
 C          0.038  0.108  0.007    0.015  0.026 -0.001   -0.005 -0.003 -0.000
 Cl        -0.015 -0.018 -0.001   -0.005 -0.005 -0.000   -0.000 -0.000 -0.000
 C          0.066  0.031  0.003    0.031  0.069  0.004    0.071 -0.005 -0.000
 C          0.044 -0.144  0.056    0.025  0.008  0.025   -0.183 -0.004  0.357
 H          0.122  0.710  0.106    0.005 -0.109  0.015   -0.149 -0.006  0.396
 C          0.048  0.028  0.076    0.016 -0.019  0.029   -0.034  0.007 -0.066
 Cl        -0.012 -0.000 -0.014   -0.005  0.002 -0.005   -0.002  0.000 -0.001
 C         -0.079  0.023  0.000   -0.027  0.046  0.003    0.373 -0.040  0.001
 H         -0.091 -0.089 -0.007   -0.061 -0.268 -0.018    0.389 -0.046  0.003
 C          0.043 -0.030 -0.078    0.023  0.040 -0.027   -0.034 -0.001  0.066
 Cl        -0.012  0.003  0.015   -0.005 -0.002  0.005   -0.002  0.000  0.001
 C          0.071  0.080 -0.059    0.006 -0.167 -0.035   -0.180  0.042 -0.358
 H         -0.012 -0.510 -0.091    0.119  0.915  0.038   -0.151  0.048 -0.393
 TransDip   0.145 -0.049 -0.003    0.072 -0.002 -0.001   -0.007 -0.013 -0.001

 Mode:                40                     41                     42
 Frequency:      1075.34                1119.68                1130.74
 Force Cnst:      4.6541                 1.0985                 1.3545
 Red. Mass:       6.8312                 1.4871                 1.7981
 IR Active:          YES                    YES                    YES
 IR Intens:       31.475                 15.174                 12.813
 Raman Active:       YES                    YES                    YES
               X      Y      Z        X      Y      Z        X      Y      Z
 C          0.279 -0.049 -0.003    0.000  0.000 -0.016    0.002  0.005  0.001
 C         -0.097  0.227  0.012    0.000  0.000  0.002   -0.005  0.044  0.002
 Cl         0.008 -0.020 -0.001    0.000 -0.000 -0.000    0.001 -0.004 -0.000
 C         -0.193 -0.261 -0.012   -0.000  0.000  0.000    0.002 -0.013 -0.001
 Cl         0.021  0.030  0.001   -0.000 -0.000 -0.000   -0.000  0.000  0.000
 C          0.184 -0.072 -0.004    0.000 -0.000 -0.000    0.025 -0.006 -0.000
 Cl        -0.016  0.004  0.000   -0.000  0.000  0.000   -0.003  0.000  0.000
 C         -0.099  0.224  0.011   -0.000  0.000  0.001    0.003  0.006  0.000
 H         -0.099  0.230  0.013   -0.001 -0.000 -0.004    0.075  0.034  0.002
 C         -0.079 -0.183 -0.009    0.000  0.000  0.002   -0.025 -0.041 -0.002
 Cl         0.008  0.014  0.001   -0.000 -0.000 -0.000    0.003  0.004  0.000
 C          0.175 -0.011  0.001   -0.000 -0.002  0.027   -0.025  0.001 -0.002
 C         -0.042  0.012 -0.138    0.083 -0.006 -0.039    0.052 -0.008  0.052
 H         -0.319  0.068 -0.315    0.391 -0.054  0.126    0.558 -0.089  0.337
 C         -0.107  0.020 -0.132   -0.056  0.011 -0.080   -0.049  0.013 -0.129
 Cl         0.014 -0.003  0.018    0.006 -0.001  0.007    0.005 -0.001  0.014
 C          0.044 -0.004  0.001   -0.006 -0.005  0.092   -0.108  0.012 -0.003
 H          0.038 -0.007  0.004   -0.010 -0.052  0.807   -0.124  0.017 -0.042
 C         -0.108  0.003  0.132    0.052 -0.001 -0.069   -0.056 -0.003  0.137
 Cl         0.015 -0.000 -0.018   -0.005  0.000  0.006    0.006  0.000 -0.015
 C         -0.046 -0.006  0.138   -0.077  0.011 -0.042    0.060 -0.003 -0.049
 H         -0.326  0.023  0.317   -0.345  0.031  0.100    0.592 -0.043 -0.347
 TransDip  -0.139 -0.114 -0.005   -0.004  0.008 -0.124   -0.114 -0.009  0.006

 Mode:                43                     44                     45
 Frequency:      1147.46                1188.29                1265.91
 Force Cnst:      4.4594                 1.7339                 1.6206
 Red. Mass:       5.7484                 2.0842                 1.7164
 IR Active:          YES                    YES                    YES
 IR Intens:       11.877                 43.418                  0.480
 Raman Active:       YES                    YES                    YES
               X      Y      Z        X      Y      Z        X      Y      Z
 C         -0.106  0.073  0.004    0.005  0.075  0.004    0.001 -0.035 -0.019
 C         -0.031  0.306  0.015    0.078 -0.065 -0.003    0.031  0.013  0.003
 Cl         0.009 -0.031 -0.002   -0.007  0.008  0.000    0.000  0.000 -0.000
 C          0.078 -0.022 -0.001   -0.044 -0.186 -0.009   -0.027  0.015  0.002
 Cl        -0.009 -0.007 -0.000    0.010  0.018  0.001    0.000  0.000 -0.000
 C          0.184 -0.031 -0.002   -0.187 -0.012 -0.000   -0.004 -0.029 -0.002
 Cl        -0.023  0.003  0.000    0.018 -0.002 -0.000    0.000 -0.000 -0.000
 C          0.065 -0.029 -0.002    0.025  0.072  0.003    0.020  0.014  0.002
 H          0.705  0.219  0.013    0.848  0.427  0.023   -0.006  0.004 -0.002
 C         -0.209 -0.292 -0.013    0.007  0.032  0.001   -0.014  0.019  0.004
 Cl         0.022  0.030  0.001   -0.003 -0.004 -0.000   -0.001 -0.000 -0.000
 C         -0.208  0.007 -0.000   -0.015 -0.013 -0.001   -0.009 -0.005  0.137
 C         -0.011  0.002  0.033    0.000  0.003  0.004   -0.038  0.004 -0.018
 H          0.076 -0.032  0.098    0.010 -0.017  0.010   -0.474  0.075 -0.265
 C          0.109 -0.022  0.172    0.004 -0.001  0.007    0.119 -0.010 -0.058
 Cl        -0.010  0.002 -0.018   -0.001  0.000 -0.001   -0.001  0.000  0.000
 C          0.019 -0.003  0.001    0.000 -0.000  0.000    0.000 -0.002  0.031
 H          0.032 -0.003  0.016    0.001  0.001  0.001   -0.002 -0.036  0.546
 C          0.113 -0.001 -0.176    0.004  0.000 -0.007   -0.116  0.017 -0.065
 Cl        -0.011  0.000  0.018   -0.001  0.000  0.001    0.001 -0.000  0.001
 C         -0.012  0.007 -0.033    0.000  0.004 -0.003    0.036 -0.004 -0.018
 H          0.065 -0.019 -0.095    0.008 -0.016 -0.011    0.504 -0.032 -0.283
 TransDip   0.088 -0.066 -0.004   -0.191 -0.090 -0.004    0.009  0.003  0.020

 Mode:                46                     47                     48
 Frequency:      1266.71                1273.79                1318.63
 Force Cnst:      8.7362                 3.4650                 3.0724
 Red. Mass:       9.2410                 3.6246                 2.9990
 IR Active:          YES                    YES                    YES
 IR Intens:        2.541                  3.855                  0.050
 Raman Active:       YES                    YES                    YES
               X      Y      Z        X      Y      Z        X      Y      Z
 C         -0.004  0.406  0.011   -0.178  0.072  0.003   -0.001  0.001 -0.004
 C         -0.356 -0.148 -0.005   -0.009 -0.053 -0.002   -0.001 -0.000  0.002
 Cl        -0.000 -0.003 -0.000    0.000  0.001 -0.000    0.000  0.000  0.000
 C          0.317 -0.188 -0.010   -0.004  0.117  0.006    0.001  0.000  0.000
 Cl        -0.001 -0.003 -0.000   -0.003 -0.008 -0.000   -0.000 -0.000 -0.000
 C          0.033  0.334  0.016    0.113 -0.023 -0.001    0.001  0.000 -0.000
 Cl         0.001  0.001  0.000   -0.012 -0.000  0.000   -0.000  0.000  0.000
 C         -0.240 -0.152 -0.006    0.109 -0.127 -0.007   -0.000 -0.001  0.001
 H          0.039 -0.042 -0.004    0.645  0.073  0.003    0.005  0.001 -0.002
 C          0.183 -0.217 -0.010   -0.219  0.051  0.003   -0.001  0.000  0.002
 Cl         0.006  0.002  0.000    0.008  0.004  0.000    0.000  0.000  0.000
 C          0.073 -0.048  0.060    0.229 -0.044 -0.001    0.002 -0.010  0.139
 C         -0.000  0.010 -0.004    0.044 -0.003  0.011   -0.177  0.027 -0.112
 H         -0.345  0.005 -0.204   -0.354  0.045 -0.228    0.447 -0.067  0.244
 C          0.037  0.003 -0.069   -0.048  0.013 -0.117    0.095 -0.006 -0.063
 Cl         0.001 -0.000  0.003    0.004 -0.001  0.008    0.003 -0.000 -0.001
 C         -0.007 -0.002  0.013   -0.022  0.002 -0.001   -0.001 -0.014  0.216
 H         -0.012 -0.014  0.261   -0.033  0.004  0.010    0.003  0.033 -0.530
 C         -0.073  0.010  0.013   -0.051 -0.002  0.116   -0.095  0.015 -0.063
 Cl         0.002 -0.000 -0.003    0.004  0.000 -0.008   -0.003  0.000 -0.001
 C          0.031  0.007 -0.010    0.042 -0.001 -0.009    0.178 -0.013 -0.110
 H          0.111 -0.057 -0.058   -0.337  0.012  0.217   -0.457  0.034  0.250
 TransDip  -0.049 -0.012  0.003   -0.054 -0.032 -0.003    0.001  0.000  0.007

 Mode:                49                     50                     51
 Frequency:      1351.20                1431.10                1434.81
 Force Cnst:      8.4260                 3.7931                 3.6585
 Red. Mass:       7.8331                 3.1434                 3.0162
 IR Active:          YES                    YES                    YES
 IR Intens:      114.546                122.692                 49.810
 Raman Active:       YES                    YES                    YES
               X      Y      Z        X      Y      Z        X      Y      Z
 C         -0.235 -0.282 -0.014    0.164 -0.028 -0.001    0.004  0.002 -0.035
 C         -0.222  0.277  0.014   -0.160 -0.086 -0.004   -0.001 -0.002  0.003
 Cl         0.009 -0.017 -0.001    0.004  0.002  0.000    0.000  0.000 -0.000
 C          0.394  0.012 -0.001    0.030  0.134  0.006   -0.001  0.001  0.002
 Cl        -0.017 -0.008 -0.000   -0.002 -0.006 -0.000    0.000 -0.000 -0.000
 C         -0.168 -0.241 -0.011    0.106 -0.116 -0.006    0.002  0.000 -0.001
 Cl         0.007  0.008  0.000   -0.006  0.003  0.000   -0.000  0.000  0.000
 C         -0.084  0.156  0.008   -0.131 -0.049 -0.002   -0.002 -0.002  0.002
 H          0.306  0.356  0.018    0.638  0.273  0.013    0.010  0.003 -0.002
 C          0.225  0.074  0.003   -0.016  0.133  0.006   -0.001  0.002  0.004
 Cl        -0.011 -0.004 -0.000   -0.001 -0.006 -0.000    0.000 -0.000 -0.000
 C          0.101  0.047  0.005    0.032  0.003 -0.003   -0.003 -0.016  0.248
 C          0.037 -0.015  0.025   -0.041  0.008 -0.064    0.124 -0.008 -0.078
 H         -0.236  0.084 -0.134    0.363 -0.048  0.161   -0.252  0.049 -0.320
 C         -0.004  0.002 -0.068   -0.072  0.001  0.104   -0.174  0.022 -0.040
 Cl         0.001 -0.000  0.004    0.001  0.000 -0.004    0.006 -0.001  0.004
 C         -0.031  0.005 -0.000    0.084 -0.009 -0.002    0.000 -0.007  0.106
 H         -0.039  0.004 -0.010    0.100 -0.012  0.010    0.005  0.044 -0.687
 C          0.001 -0.007  0.069   -0.075  0.015 -0.102    0.173 -0.016 -0.043
 Cl         0.001  0.000 -0.004    0.001 -0.000  0.004   -0.006  0.000  0.004
 C          0.034 -0.011 -0.028   -0.039 -0.001  0.067   -0.123  0.019 -0.077
 H         -0.235  0.065  0.135    0.361 -0.026 -0.153    0.264 -0.008 -0.324
 TransDip  -0.082  0.333  0.015    0.344  0.086  0.008    0.006  0.014 -0.226

 Mode:                52                     53                     54
 Frequency:      1473.12                1554.73                1592.46
 Force Cnst:      5.6980                14.5076                12.5949
 Red. Mass:       4.4565                10.1868                 8.4296
 IR Active:          YES                    YES                    YES
 IR Intens:       11.150                 25.215                 24.226
 Raman Active:       YES                    YES                    YES
               X      Y      Z        X      Y      Z        X      Y      Z
 C         -0.198  0.002 -0.000    0.068 -0.428 -0.020    0.273  0.021  0.002
 C          0.060  0.071  0.003    0.050  0.186  0.009   -0.329 -0.088 -0.004
 Cl        -0.002 -0.002 -0.000   -0.002  0.003  0.000    0.004  0.002  0.000
 C          0.046 -0.100 -0.005    0.096 -0.304 -0.015    0.262 -0.081 -0.005
 Cl        -0.000  0.003  0.000   -0.000  0.002  0.000   -0.002  0.003  0.000
 C         -0.089  0.081  0.004    0.080  0.497  0.024   -0.199 -0.040 -0.001
 Cl         0.003 -0.002 -0.000   -0.002 -0.006 -0.000   -0.000 -0.000 -0.000
 C          0.127  0.023  0.001   -0.117 -0.296 -0.014    0.440  0.109  0.004
 H         -0.362 -0.184 -0.009    0.385 -0.120 -0.007   -0.481 -0.289 -0.014
 C         -0.030 -0.056 -0.003   -0.181  0.338  0.017   -0.364  0.094  0.005
 Cl         0.000  0.004  0.000    0.005 -0.003 -0.000    0.003 -0.002 -0.000
 C          0.234 -0.028  0.001   -0.031  0.037  0.003   -0.037 -0.001 -0.014
 C         -0.006  0.007 -0.100   -0.018 -0.003  0.001   -0.054  0.007 -0.002
 H          0.462 -0.060  0.147   -0.001  0.030  0.013    0.025 -0.011  0.047
 C         -0.191  0.011  0.150    0.027 -0.005 -0.007    0.069 -0.005 -0.027
 Cl         0.004 -0.000 -0.005   -0.000  0.000  0.000   -0.001  0.000  0.000
 C          0.157 -0.017 -0.001   -0.016  0.003 -0.003   -0.035  0.002  0.018
 H          0.184 -0.020 -0.001   -0.018  0.002  0.006   -0.038  0.005 -0.023
 C         -0.188  0.030 -0.149    0.027 -0.006  0.011    0.064 -0.007  0.007
 Cl         0.003 -0.001  0.005   -0.000  0.000 -0.000   -0.001  0.000 -0.000
 C         -0.009 -0.005  0.099   -0.015 -0.003 -0.004   -0.064  0.007  0.020
 H          0.472 -0.042 -0.154   -0.007  0.032 -0.006    0.052 -0.008 -0.050
 TransDip  -0.106 -0.014 -0.000   -0.034  0.157  0.011   -0.157  0.013 -0.012

 Mode:                55                     56                     57
 Frequency:      1594.70                1625.03                3206.62
 Force Cnst:      9.7385                10.4083                 6.6173
 Red. Mass:       6.4996                 6.6897                 1.0923
 IR Active:          YES                    YES                    YES
 IR Intens:      121.498                 76.732                  0.171
 Raman Active:       YES                    YES                    YES
               X      Y      Z        X      Y      Z        X      Y      Z
 C         -0.009 -0.005  0.022    0.098 -0.013 -0.001   -0.000  0.000 -0.000
 C          0.011  0.004 -0.002   -0.036 -0.008 -0.000   -0.000  0.000  0.000
 Cl        -0.000 -0.000  0.000    0.001  0.000 -0.000    0.000 -0.000 -0.000
 C         -0.008  0.001 -0.002    0.021 -0.008 -0.000    0.000 -0.000  0.000
 Cl         0.000 -0.000  0.000   -0.000  0.000  0.000   -0.000  0.000  0.000
 C          0.007  0.003  0.001   -0.011 -0.000  0.000   -0.000  0.000 -0.000
 Cl         0.000 -0.000 -0.000   -0.001  0.000 -0.000    0.000 -0.000  0.000
 C         -0.015 -0.005 -0.002    0.032  0.007  0.000   -0.000  0.000  0.000
 H          0.017  0.009  0.001   -0.034 -0.022 -0.001    0.000 -0.001 -0.000
 C          0.011 -0.001 -0.003   -0.040  0.016  0.001   -0.000  0.000  0.000
 Cl        -0.000  0.000  0.000    0.001 -0.000 -0.000    0.000  0.000 -0.000
 C          0.002  0.022 -0.324   -0.278  0.032  0.001    0.002 -0.000  0.003
 C          0.109 -0.026  0.205    0.330 -0.044  0.116    0.043  0.000 -0.074
 H         -0.319  0.037 -0.027   -0.369  0.059 -0.290   -0.483 -0.003  0.847
 C          0.065  0.007 -0.232   -0.272  0.026  0.058   -0.004  0.000 -0.001
 Cl        -0.002  0.000  0.001    0.002 -0.000 -0.002    0.000 -0.000  0.000
 C         -0.001 -0.026  0.409    0.132 -0.014 -0.001    0.001 -0.000  0.001
 H          0.005  0.034 -0.540    0.148 -0.016  0.002   -0.007  0.001 -0.000
 C         -0.068  0.023 -0.234   -0.272  0.034 -0.056    0.001 -0.000 -0.000
 Cl         0.002 -0.000  0.001    0.002 -0.000  0.001   -0.000 -0.000  0.000
 C         -0.106 -0.002  0.204    0.334 -0.030 -0.117   -0.009  0.002 -0.015
 H          0.320 -0.033 -0.024   -0.383  0.023  0.297    0.099 -0.023  0.177
 TransDip   0.007  0.023 -0.352   -0.279  0.027  0.002    0.002 -0.001  0.013

 Mode:                58                     59                     60
 Frequency:      3208.04                3220.54                3222.82
 Force Cnst:      6.6260                 6.6795                 6.6890
 Red. Mass:       1.0928                 1.0930                 1.0931
 IR Active:          YES                    YES                    YES
 IR Intens:        0.083                  1.373                  2.959
 Raman Active:       YES                    YES                    YES
               X      Y      Z        X      Y      Z        X      Y      Z
 C          0.000 -0.000 -0.000   -0.000  0.000 -0.000   -0.000  0.001  0.000
 C          0.000 -0.000  0.000    0.000 -0.000  0.000   -0.000  0.000  0.000
 Cl        -0.000  0.000  0.000    0.000  0.000 -0.000   -0.000  0.000  0.000
 C         -0.000  0.000  0.000   -0.000  0.000  0.000   -0.000  0.000  0.000
 Cl         0.000 -0.000  0.000    0.000  0.000  0.000   -0.000 -0.000  0.000
 C          0.000 -0.000 -0.000   -0.000 -0.000  0.000    0.003  0.002  0.000
 Cl        -0.000 -0.000 -0.000    0.000 -0.000  0.000   -0.000  0.000 -0.000
 C         -0.000 -0.000 -0.000   -0.000  0.000  0.000    0.034 -0.081 -0.004
 H         -0.000  0.001  0.000    0.001 -0.002 -0.000   -0.385  0.918  0.046
 C          0.000  0.000  0.000    0.000  0.000  0.000   -0.004 -0.000  0.000
 Cl        -0.000 -0.000 -0.000    0.000 -0.000  0.000    0.000  0.000  0.000
 C         -0.002  0.000  0.002    0.000 -0.000 -0.000   -0.000 -0.000  0.000
 C         -0.009 -0.000  0.016    0.001 -0.000 -0.001    0.000  0.000 -0.000
 H          0.101  0.001 -0.177   -0.005  0.000  0.008   -0.000  0.000  0.001
 C          0.001 -0.000  0.000    0.001  0.000 -0.004    0.000  0.000 -0.000
 Cl        -0.000  0.000 -0.000    0.000 -0.000  0.000    0.000  0.000  0.000
 C         -0.001  0.000  0.000   -0.087  0.009  0.000   -0.000  0.000 -0.000
 H          0.012 -0.001 -0.000    0.990 -0.108 -0.002    0.002 -0.000 -0.000
 C          0.004 -0.000 -0.001    0.001 -0.000  0.004    0.000  0.000  0.000
 Cl        -0.000 -0.000  0.000    0.000  0.000 -0.000    0.000 -0.000 -0.000
 C         -0.042  0.009 -0.074    0.001 -0.000  0.001    0.000 -0.000  0.000
 H          0.472 -0.108  0.847   -0.005  0.001 -0.009   -0.000  0.000 -0.001
 TransDip  -0.003 -0.000  0.009    0.037 -0.003 -0.000   -0.022  0.051  0.003

 STANDARD THERMODYNAMIC QUANTITIES AT   298.15 K  AND     1.00 ATM

   This Molecule has  0 Imaginary Frequencies
   Zero point vibrational energy:       76.789 kcal/mol

   Atom    1 Element C  Has Mass   12.00000
   Atom    2 Element C  Has Mass   12.00000
   Atom    3 Element Cl Has Mass   34.96885
   Atom    4 Element C  Has Mass   12.00000
   Atom    5 Element Cl Has Mass   34.96885
   Atom    6 Element C  Has Mass   12.00000
   Atom    7 Element Cl Has Mass   34.96885
   Atom    8 Element C  Has Mass   12.00000
   Atom    9 Element H  Has Mass    1.00783
   Atom   10 Element C  Has Mass   12.00000
   Atom   11 Element Cl Has Mass   34.96885
   Atom   12 Element C  Has Mass   12.00000
   Atom   13 Element C  Has Mass   12.00000
   Atom   14 Element H  Has Mass    1.00783
   Atom   15 Element C  Has Mass   12.00000
   Atom   16 Element Cl Has Mass   34.96885
   Atom   17 Element C  Has Mass   12.00000
   Atom   18 Element H  Has Mass    1.00783
   Atom   19 Element C  Has Mass   12.00000
   Atom   20 Element Cl Has Mass   34.96885
   Atom   21 Element C  Has Mass   12.00000
   Atom   22 Element H  Has Mass    1.00783
   Molecular Mass:   357.844420 amu
   Principal axes and moments of inertia in amu*Bohr^2:
                             1           2           3
    Eigenvalues --     4931.35816 14000.14667 14701.11067
          X               0.99999    -0.00463    -0.00019
          Y               0.00463     0.99999    -0.00134
          Z               0.00020     0.00134     1.00000
   Rotational Symmetry Number is   1
   The Molecule is an Asymmetric Top
   Translational Enthalpy:        0.889 kcal/mol
   Rotational Enthalpy:           0.889 kcal/mol
   Vibrational Enthalpy:         85.444 kcal/mol
   gas constant (RT):             0.592 kcal/mol
   Translational Entropy:        43.518  cal/mol.K
   Rotational Entropy:           35.272  cal/mol.K
   Vibrational Entropy:          58.720  cal/mol.K

   Total Enthalpy:               87.814 kcal/mol
   Total Entropy:               137.509  cal/mol.K

 ======================================================================

 STANDARD THERMODYNAMIC QUANTITIES FOR ANHARMONIC VIBRATION -- TOSH

   Zero point vibrational energy: ************ kcal/mol

   Vibrational Enthalpy:       Infinity kcal/mol
   Vibrational Entropy:             NaN  cal/mol.K

   Total Enthalpy:             Infinity kcal/mol
   Total Entropy:                   NaN  cal/mol.K

 ======================================================================

 STANDARD THERMODYNAMIC QUANTITIES FOR ANHARMONIC VIBRATION -- VPT2

   Zero point vibrational energy: ************ kcal/mol

   Vibrational Enthalpy:       Infinity kcal/mol
   Vibrational Entropy:             NaN  cal/mol.K

   Total Enthalpy:             Infinity kcal/mol
   Total Entropy:                   NaN  cal/mol.K

 ======================================================================

Archival summary:
1\1\november\FREQ\ProcedureUnspecified\BasisUnspecified\l6124\taweetha\SatJan1117:21:382020SatJan1117:21:382020\0\\#,FREQ,ProcedureUnspecified,BasisUnspecified,\\0,1\Cl\C,1,1.74474\C,2,1.40361,1,119.469\C,3,1.4,2,118.597,1,-179.979,0\C,4,1.38849,3,120.712,2,-0.0691635,0\H,5,1.08062,4,120.008,3,-179.957,0\C,5,1.38803,4,119.486,3,0.0659384,0\C,7,1.39989,5,122.083,4,0.0126252,0\C,8,1.49431,7,121.271,5,179.704,0\C,9,1.39614,8,119.986,7,88.7796,0\H,10,1.08194,9,120.725,8,0.72653,0\C,10,1.39026,9,119.12,8,-179.198,0\C,12,1.39094,10,121.804,9,0.0762821,0\H,13,1.08097,12,121.006,10,179.819,0\C,13,1.39078,12,117.963,10,-0.118083,0\C,15,1.39028,13,121.738,12,0.035743,0\H,16,1.08198,15,120.137,13,-179.951,0\Cl,3,1.73594,2,120.931,1,-0.0901269,0\Cl,4,1.74392,3,121.182,2,179.939,0\Cl,7,1.75258,5,117.762,4,179.992,0\Cl,15,1.75503,13,118.997,12,179.94,0\Cl,12,1.75539,10,119.266,9,-179.969,0\\\@

 Total job time:  15203.63s(wall), 15203.36s(cpu) 
 Sat Jan 11 17:21:38 2020

        *************************************************************
        *                                                           *
        *  Thank you very much for using Q-Chem.  Have a nice day.  *
        *                                                           *
        *************************************************************
