# Supplementary material for: Quantum Chemical Investigation of Polychlorinated Dibenzodioxins, Dibenzofurans and Biphenyls: Relative Stability and Planarity Analysis
Source: Molecules. 2020 Dec 3;25(23):5697. doi: 10.3390/molecules25235697 (PMC7730433; doi:10.3390/molecules25235697)
Supplement: Supplementary file 1 [file molecules-25-05697-s001.zip › PCB/B3LYP/ClClClHClHClHHH.out]

                  Welcome to Q-Chem
     A Quantum Leap Into The Future Of Chemistry


 Q-Chem 5.2 (devel), Q-Chem, Inc., Pleasanton, CA (2019)

 Yihan Shao,  Zhengting Gan,  E. Epifanovsky,  A. T. B. Gilbert,  M. Wormit,  
 J. Kussmann,  A. W. Lange,  A. Behn,  Jia Deng,  Xintian Feng,  D. Ghosh,  
 M. Goldey,  P. R. Horn,  L. D. Jacobson,  I. Kaliman,  T. Kus,  A. Landau,  
 Jie Liu,  E. I. Proynov,  R. M. Richard,  R. P. Steele,  E. J. Sundstrom,  
 H. L. Woodcock III,  P. M. Zimmerman,  D. Zuev,  B. Albrecht,  E. Alguire,  
 S. A. Baeppler,  D. Barton,  Z. Benda,  Y. A. Bernard,  E. J. Berquist,  
 K. B. Bravaya,  H. Burton,  D. Casanova,  Chun-Min Chang,  Yunqing Chen,  
 A. Chien,  K. D. Closser,  M. P. Coons,  S. Coriani,  S. Dasgupta,  
 A. L. Dempwolff,  M. Diedenhofen,  Hainam Do,  R. G. Edgar,  Po-Tung Fang,  
 S. Faraji,  S. Fatehi,  Qingguo Feng,  K. D. Fenk,  J. Fosso-Tande,  
 J. Gayvert,  Qinghui Ge,  A. Ghysels,  G. Gidofalvi,  J. Gomes,  
 J. Gonthier,  A. Gunina,  D. Hait,  M. W. D. Hanson-Heine,  
 P. H. P. Harbach,  A. W. Hauser,  M. F. Herbst,  J. E. Herr,  
 E. G. Hohenstein,  Z. C. Holden,  Kerwin Hui,  B. C. Huynh,  T.-C. Jagau,  
 Hyunjun Ji,  B. Kaduk,  K. Khistyaev,  Jaehoon Kim,  P. Klunzinger,  K. Koh,  
 D. Kosenkov,  L. Koulias,  T. Kowalczyk,  C. M. Krauter,  A. Kunitsa,  
 Ka Un Lao,  A. Laurent,  K. V. Lawler,  Joonho Lee,  D. Lefrancois,  
 S. Lehtola,  D. S. Levine,  Yi-Pei Li,  You-Sheng Lin,  Fenglai Liu,  
 E. Livshits,  A. Luenser,  P. Manohar,  E. Mansoor,  S. F. Manzer,  
 Shan-Ping Mao,  Yuezhi Mao,  N. Mardirossian,  A. V. Marenich,  
 T. Markovich,  L. A. Martinez-Martinez,  S. A. Maurer,  N. J. Mayhall,  
 S. C. McKenzie,  J.-M. Mewes,  P. Morgante,  A. F. Morrison,  
 J. W. Mullinax,  K. Nanda,  T. S. Nguyen-Beck,  R. Olivares-Amaya,  
 J. A. Parkhill,  Zheng Pei,  T. M. Perrine,  F. Plasser,  P. Pokhilko,  
 S. Prager,  A. Prociuk,  E. Ramos,  D. R. Rehn,  F. Rob,  M. Scheurer,  
 M. Schneider,  N. Sergueev,  S. M. Sharada,  S. Sharma,  D. W. Small,  
 T. Stauch,  T. Stein,  Yu-Chuan Su,  A. J. W. Thom,  A. Tkatchenko,  
 T. Tsuchimochi,  N. M. Tubman,  L. Vogt,  M. L. Vidal,  O. Vydrov,  
 M. A. Watson,  J. Wenzel,  M. de Wergifosse,  T. A. Wesolowski,  A. White,  
 J. Witte,  A. Yamada,  Jun Yang,  K. Yao,  S. Yeganeh,  S. R. Yost,  
 Zhi-Qiang You,  A. Zech,  Igor Ying Zhang,  Xing Zhang,  Yan Zhao,  
 Ying Zhu,  B. R. Brooks,  G. K. L. Chan,  C. J. Cramer,  M. S. Gordon,  
 W. J. Hehre,  A. Klamt,  M. W. Schmidt,  C. D. Sherrill,  D. G. Truhlar,  
 A. Aspuru-Guzik,  R. Baer,  A. T. Bell,  N. A. Besley,  Jeng-Da Chai,  
 A. E. DePrince, III,  R. A. DiStasio Jr.,  A. Dreuw,  B. D. Dunietz,  
 T. R. Furlani,  Chao-Ping Hsu,  Yousung Jung,  Jing Kong,  D. S. Lambrecht,  
 WanZhen Liang,  C. Ochsenfeld,  V. A. Rassolov,  L. V. Slipchenko,  
 J. E. Subotnik,  T. Van Voorhis,  J. M. Herbert,  A. I. Krylov,  
 P. M. W. Gill,  M. Head-Gordon

 Contributors to earlier versions of Q-Chem not listed above: 
 R. D. Adamson,  B. Austin,  J. Baker,  G. J. O. Beran,  K. Brandhorst,  
 S. T. Brown,  E. F. C. Byrd,  A. K. Chakraborty,  C.-L. Cheng,  
 Siu Hung Chien,  D. M. Chipman,  D. L. Crittenden,  H. Dachsel,  
 R. J. Doerksen,  A. D. Dutoi,  L. Fusti-Molnar,  W. A. Goddard III,  
 A. Golubeva-Zadorozhnaya,  S. R. Gwaltney,  G. Hawkins,  A. Heyden,  
 S. Hirata,  G. Kedziora,  F. J. Keil,  C. Kelley,  Jihan Kim,  R. A. King,  
 R. Z. Khaliullin,  P. P. Korambath,  W. Kurlancheek,  A. M. Lee,  M. S. Lee,  
 S. V. Levchenko,  Ching Yeh Lin,  D. Liotard,  R. C. Lochan,  I. Lotan,  
 P. E. Maslen,  N. Nair,  D. P. O'Neill,  D. Neuhauser,  E. Neuscamman,  
 C. M. Oana,  R. Olson,  B. Peters,  R. Peverati,  P. A. Pieniazek,  
 Y. M. Rhee,  J. Ritchie,  M. A. Rohrdanz,  E. Rosta,  N. J. Russ,  
 H. F. Schaefer III,  N. E. Schultz,  N. Shenvi,  A. C. Simmonett,  A. Sodt,  
 D. Stuck,  K. S. Thanthiriwatte,  V. Vanovschi,  Tao Wang,  A. Warshel,  
 C. F. Williams,  Q. Wu,  X. Xu,  W. Zhang

 Please cite Q-Chem as follows:
 Y. Shao et al., Mol. Phys. 113, 184-215 (2015)
 DOI: 10.1080/00268976.2014.952696

 Q-Chem 5.2.1 for Intel X86 EM64T Linux

 Parts of Q-Chem use Armadillo 8.300.2 (Tropical Shenanigans).
 http://arma.sourceforge.net/

 Q-Chem begins on Sat Jan 11 10:34:16 2020  

Host: 
0

     Scratch files written to /scratch/taweetham/qchem4598//
NAlpha2: 162
NElect   162
Mult     1

 Q-Chem warning in module libgen/rem_setup.C, line 2168:

 Setting Thresh to 1e-14


Checking the input file for inconsistencies... 	...done.

--------------------------------------------------------------
User input:
--------------------------------------------------------------
$MOLECULE
0 1
C 
C  1 1.394960
Cl  2 CCl 1 119.528007
C  2 1.386606 1 120.846377 3 178.766605 0
Cl  4 CCl 2 119.698148 1 -179.612229 0
C  4 1.387279 2 120.235871 1 -0.083363 0
Cl  6 CCl 4 120.254637 2 -179.958574 0
C  6 1.387279 4 119.490737 2 0.041992 0
H  8 CH 6 120.064298 4 179.568218 0
C  8 1.386606 6 120.235863 4 0.041336 0
Cl  10 CCl 8 119.614146 6 178.681836 0
C  1 1.488550 2 120.827489 3 1.275929 0
C  12 1.394960 1 120.827496 2 44.635695 0
H  13 CH 12 119.528011 1 1.275194 0
C  13 1.386606 12 120.846392 1 -179.957497 0
Cl  15 CCl 13 119.698155 12 -179.612829 0
C  15 1.387278 13 120.235860 12 -0.083872 0
H  17 CH 15 120.254633 13 -179.958492 0
C  17 1.387279 15 119.490737 13 0.041666 0
H  19 CH 17 120.064293 15 179.568399 0
C  19 1.386606 17 120.235874 15 0.041790 0
H  21 CH 19 119.614152 17 178.681599 0

CH=1.08273
CCl=1.75400
$END

$REM
   JOB_TYPE	OPTIMIZATION
   BASIS	6-311++G**
   METHOD	B3LYP
   SYM_IGNORE	TRUE
   SCF_GUESS_ALWAYS     TRUE
   SYM_IGNORE   TRUE
   S2THRESH     15
   THRESH       15
$END

--------------------------------------------------------------
 ----------------------------------------------------------------
             Standard Nuclear Orientation (Angstroms)
    I     Atom           X                Y                Z
 ----------------------------------------------------------------
    1      C       0.0000000000     0.0000000000     0.0000000000
    2      C       0.0000000000     0.0000000000     1.3949600000
    3      Cl      1.5261815140     0.0000000000     2.2594170471
    4      C      -1.1901880373     0.0256249026     2.1059255403
    5      Cl     -1.1548436435     0.0351778398     3.8595433764
    6      C      -2.4041742747     0.0535064326     1.4351028665
    7      Cl     -3.9099833729     0.0870232313     2.3339530118
    8      C      -2.4180259722     0.0546630380     0.0478935036
    9      H      -3.3603520375     0.0692493833    -0.4851290834
   10      C      -1.2274122092     0.0272853135    -0.6622934626
   11      Cl     -1.2645630159    -0.0058824468    -2.4155862839
   12      C       1.2779219872    -0.0284629571    -0.7628147595
   13      C       2.3095886281    -0.8932703637    -0.3971844912
   14      H       2.1704206894    -1.5663256744     0.4394355459
   15      C       3.5004827568    -0.9194878930    -1.1069450245
   16      Cl      4.7739092873    -2.0261183446    -0.6270805489
   17      C       3.6821124948    -0.0819958503    -2.1978886372
   18      H       4.6116429624    -0.1026930066    -2.7527300472
   19      C       2.6636000698     0.7822218600    -2.5724593424
   20      H       2.7980411655     1.4448431951    -3.4181323354
   21      C       1.4736782845     0.8090230106    -1.8610916159
   22      H       0.6936781770     1.5025559907    -2.1490431582
 ----------------------------------------------------------------
 Nuclear Repulsion Energy =        1739.48293630 hartrees
 There are       81 alpha and       81 beta electrons
 Requested basis set is 6-311++G(d,p)
 There are 162 shells and 449 basis functions

 Total QAlloc Memory Limit   2000 MB
 Mega-Array Size       188 MB
 MEM_STATIC part       192 MB
 A cutoff of  1.0D-15 yielded  10170 shell pairs
 There are     84672 function pairs (     90994 Cartesian)
 Smallest overlap matrix eigenvalue = 2.40E-07
 Linear dependence detected in AO basis
 Number of orthogonalized atomic orbitals = 445
 Maximum deviation from orthogonality = 1.164E-09

 Scale SEOQF with 1.000000e-01/1.000000e-01/1.000000e-01

 Standard Electronic Orientation quadrupole field applied
 Nucleus-field energy     =    -0.0000000301 hartrees
 Guess from superposition of atomic densities
 Warning:  Energy on first SCF cycle will be non-variational
 SAD guess density has 162.000000 electrons

 -----------------------------------------------------------------------
  General SCF calculation program by
  Eric Jon Sundstrom, Paul Horn, Yuezhi Mao, Dmitri Zuev, Alec White,
  David Stuck, Shaama M.S., Shane Yost, Joonho Lee, David Small,
  Daniel Levine, Susi Lehtola, Hugh Burton, Evgeny Epifanovsky,
  Bang C. Huynh
 -----------------------------------------------------------------------
 Exchange:     0.2000 Hartree-Fock + 0.0800 Slater + 0.7200 B88
 Correlation:  0.1900 VWN1RPA + 0.8100 LYP
 Using SG-1 standard quadrature grid
 A restricted SCF calculation will be
 performed using DIIS
 SCF converges when DIIS error is below 1.0e-08
 ---------------------------------------
  Cycle       Energy         DIIS error
 ---------------------------------------
    1   -2765.6087313695      2.94e-02  
    2   -2761.3492420081      2.41e-03  
    3   -2761.2634764880      2.95e-03  
    4   -2761.4926691594      5.38e-04  
    5   -2761.4980662481      3.18e-04  
    6   -2761.5005810273      9.23e-05  
    7   -2761.5007742969      2.43e-05  
    8   -2761.5007853963      1.24e-05  
    9   -2761.5007893681      2.48e-06  
   10   -2761.5007895062      1.04e-06  
   11   -2761.5007895314      2.86e-07  
   12   -2761.5007895330      1.32e-07  
   13   -2761.5007895335      4.40e-08  
   14   -2761.5007895335      1.13e-08  
   15   -2761.5007895336      5.09e-09  Convergence criterion met
 ---------------------------------------
 SCF time:   CPU 669.21s  wall 670.00s 
 SCF   energy in the final basis set =    -2761.5007895336
 Total energy in the final basis set =    -2761.5007895336

 --------------------------------------------------------------

                    Orbital Energies (a.u.)
 --------------------------------------------------------------

 Alpha MOs
 -- Occupied --
********-101.5787-101.5779-101.5767-101.5621 -10.2794 -10.2790 -10.2777
-10.2750 -10.2496 -10.2380 -10.2257 -10.2156 -10.2010 -10.2001 -10.1973
-10.1960  -9.4952  -9.4938  -9.4930  -9.4912  -9.4767  -7.2602  -7.2584
 -7.2579  -7.2560  -7.2501  -7.2493  -7.2487  -7.2480  -7.2479  -7.2468
 -7.2461  -7.2452  -7.2414  -7.2315  -7.2312  -0.9631  -0.9182  -0.9092
 -0.9023  -0.8702  -0.8563  -0.8422  -0.8018  -0.7655  -0.7558  -0.7454
 -0.6619  -0.6434  -0.6310  -0.6073  -0.5525  -0.5478  -0.5290  -0.4948
 -0.4927  -0.4806  -0.4709  -0.4631  -0.4604  -0.4489  -0.4299  -0.4275
 -0.4121  -0.4014  -0.3915  -0.3870  -0.3850  -0.3576  -0.3567  -0.3529
 -0.3451  -0.3367  -0.3292  -0.3256  -0.3191  -0.2965  -0.2747  -0.2658
 -0.2560
 -- Virtual --
 -0.0738  -0.0596  -0.0529  -0.0338  -0.0217  -0.0127  -0.0063   0.0006
  0.0056   0.0087   0.0141   0.0174   0.0259   0.0302   0.0344   0.0448
  0.0467   0.0551   0.0575   0.0612   0.0688   0.0716   0.0769   0.0790
  0.0839   0.0874   0.0913   0.0941   0.0961   0.1021   0.1064   0.1076
  0.1116   0.1141   0.1175   0.1187   0.1216   0.1260   0.1283   0.1324
  0.1335   0.1350   0.1380   0.1399   0.1430   0.1466   0.1513   0.1538
  0.1568   0.1670   0.1723   0.1745   0.1838   0.1864   0.1894   0.1904
  0.1993   0.2008   0.2012   0.2071   0.2163   0.2166   0.2219   0.2243
  0.2273   0.2336   0.2384   0.2413   0.2434   0.2450   0.2491   0.2578
  0.2590   0.2650   0.2670   0.2706   0.2741   0.2784   0.2818   0.2855
  0.2882   0.2904   0.2947   0.3014   0.3063   0.3094   0.3131   0.3263
  0.3302   0.3376   0.3465   0.3487   0.3603   0.3668   0.3941   0.4122
  0.4360   0.4370   0.4486   0.4525   0.4582   0.4596   0.4629   0.4674
  0.4738   0.4815   0.4831   0.4930   0.5001   0.5043   0.5147   0.5186
  0.5281   0.5440   0.5482   0.5598   0.5644   0.5669   0.5717   0.5802
  0.5895   0.5936   0.6003   0.6021   0.6037   0.6097   0.6167   0.6255
  0.6309   0.6365   0.6417   0.6568   0.6605   0.6717   0.6782   0.6883
  0.6996   0.7114   0.7151   0.7227   0.7355   0.7539   0.7720   0.7939
  0.8017   0.8114   0.8137   0.8246   0.8283   0.8348   0.8402   0.8413
  0.8460   0.8467   0.8527   0.8583   0.8605   0.8643   0.8680   0.8756
  0.8781   0.8848   0.8944   0.9013   0.9042   0.9105   0.9152   0.9189
  0.9224   0.9306   0.9395   0.9506   0.9539   0.9589   0.9678   0.9695
  0.9785   0.9894   0.9940   0.9967   1.0051   1.0297   1.0430   1.0623
  1.0720   1.0856   1.0940   1.1105   1.1282   1.1412   1.1589   1.1680
  1.1968   1.2179   1.2252   1.2408   1.2586   1.2657   1.2694   1.2809
  1.2902   1.2932   1.2997   1.3333   1.3453   1.3742   1.3986   1.4149
  1.4656   1.4866   1.5113   1.5167   1.5227   1.5460   1.5684   1.5803
  1.5825   1.5897   1.6106   1.6242   1.6563   1.6648   1.6830   1.6881
  1.7329   1.7489   1.7664   1.7738   1.7922   1.8149   1.8320   1.8615
  1.8712   1.8761   1.8956   1.9071   1.9170   1.9212   1.9259   1.9615
  1.9650   1.9794   2.0034   2.0138   2.0330   2.0573   2.0689   2.0966
  2.1062   2.1540   2.1879   2.2164   2.2319   2.2477   2.2611   2.2690
  2.2857   2.2872   2.2926   2.3060   2.3145   2.3467   2.3815   2.3912
  2.4172   2.4254   2.4359   2.4432   2.4586   2.4749   2.4836   2.5077
  2.5358   2.5539   2.5594   2.5845   2.6030   2.6337   2.6482   2.6572
  2.6687   2.6771   2.7106   2.7195   2.7388   2.7438   2.7569   2.7628
  2.7868   2.8025   2.8071   2.8322   2.8392   2.8553   2.8744   2.8808
  2.9367   2.9600   2.9807   3.0652   3.0751   3.0960   3.1239   3.1447
  3.1816   3.1997   3.2225   3.2334   3.2663   3.3649   3.3792   3.3898
  3.4804   3.5248   3.5923   3.6270   3.6928   3.7631   3.7926   3.9086
  4.0094   4.0240   4.1155   4.1392   4.4079   4.8105   4.8419   9.7387
  9.7845   9.7936   9.8100   9.8222  23.3258  23.5911  23.8243  23.8547
 23.9144  23.9440  23.9828  24.0127  24.0667  24.0795  24.0976  24.1815
 25.7802  25.8337  25.8498  25.9105  25.9457  26.1083  26.1331  26.1613
 26.2709  26.3986  26.5020  26.6323  26.6862  26.7272  26.9653 215.7294
215.7778 215.7906 215.8128 215.8269
 --------------------------------------------------------------

          Ground-State Mulliken Net Atomic Charges

     Atom                 Charge (a.u.)
  ----------------------------------------
      1 C                    -0.676204
      2 C                    -1.054730
      3 Cl                    0.719313
      4 C                     0.384275
      5 Cl                    0.598086
      6 C                    -0.240677
      7 Cl                    0.538662
      8 C                    -0.536860
      9 H                     0.228546
     10 C                     0.114540
     11 Cl                    0.533188
     12 C                     0.418896
     13 C                    -1.266059
     14 H                     0.195862
     15 C                     0.562772
     16 Cl                    0.469780
     17 C                    -0.618572
     18 H                     0.178525
     19 C                    -0.520867
     20 H                     0.178049
     21 C                    -0.369355
     22 H                     0.162830
  ----------------------------------------
  Sum of atomic charges =     0.000000

 -----------------------------------------------------------------
                    Cartesian Multipole Moments
 -----------------------------------------------------------------
    Charge (ESU x 10^10)
                 0.0000
    Dipole Moment (Debye)
         X      -0.7087      Y       1.0849      Z      -1.8226
       Tot       2.2363
    Quadrupole Moments (Debye-Ang)
        XX    -133.8004     XY       3.3790     YY    -133.7099
        XZ      -1.7653     YZ      -4.4063     ZZ    -131.1260
    Octopole Moments (Debye-Ang^2)
       XXX    -158.4893    XXY      39.2386    XYY     -49.7159
       YYY      76.8033    XXZ     -56.5864    XYZ     -10.1164
       YYZ     -39.6315    XZZ     -22.9243    YZZ      35.8224
       ZZZ    -136.0612
    Hexadecapole Moments (Debye-Ang^3)
      XXXX   -5467.8992   XXXY     480.7503   XXYY   -1044.6793
      XYYY     434.2764   YYYY    -597.1581   XXXZ     834.6809
      XXYZ     -38.1799   XYYZ     308.4044   YYYZ     -28.7734
      XXZZ   -1414.3262   XYZZ     169.3293   YYZZ    -679.7536
      XZZZ     834.4741   YZZZ     -50.7143   ZZZZ   -3366.5752
 -----------------------------------------------------------------
 Calculating analytic gradient of the SCF energy
 Gradient of SCF Energy
            1           2           3           4           5           6
    1  -0.0180541  -0.0066327   0.0068985  -0.0006986   0.0010105   0.0061930
    2   0.0010803   0.0000364  -0.0055526  -0.0002372   0.0000491  -0.0003119
    3   0.0112226  -0.0014102  -0.0081931  -0.0232052   0.0043859   0.0005640
            7           8           9          10          11          12
    1  -0.0023331   0.0095543  -0.0002027   0.0016898   0.0161266  -0.0019866
    2   0.0001354   0.0000821   0.0000360  -0.0002338   0.0051908  -0.0012888
    3   0.0066994   0.0072000  -0.0011143  -0.0040053  -0.0001523   0.0016128
           13          14          15          16          17          18
    1   0.0005267  -0.0026519   0.0048338  -0.0008927  -0.0088261  -0.0005469
    2   0.0120326   0.0008049  -0.0021723   0.0006227   0.0007985   0.0005827
    3  -0.0025012   0.0046461   0.0013985  -0.0002510   0.0048090  -0.0003680
           19          20          21          22
    1   0.0010895  -0.0008209   0.0003710  -0.0046473
    2  -0.0015678  -0.0000968  -0.0094864  -0.0005038
    3  -0.0007757   0.0004548  -0.0004345  -0.0005824
 Max gradient component =       2.321E-02
 RMS gradient           =       5.752E-03
 Gradient time:  CPU 224.23 s  wall 224.24 s
 Geometry Optimization Parameters
   NAtoms,    NIC,     NZ,  NCons,   NDum,   NFix, NCnnct, MaxDiis
       22     155      22       0       0       0       0       0


** GEOMETRY OPTIMIZATION IN DELOCALIZED INTERNAL COORDINATES **
   Searching for a Minimum

   Optimization Cycle:   1

                       Coordinates (Angstroms)
     ATOM                X               Y               Z
      1  C         0.0000000000    0.0000000000    0.0000000000
      2  C         0.0000000000    0.0000000000    1.3949600000
      3  Cl        1.5261815140    0.0000000000    2.2594170471
      4  C        -1.1901880373    0.0256249026    2.1059255403
      5  Cl       -1.1548436435    0.0351778398    3.8595433764
      6  C        -2.4041742747    0.0535064326    1.4351028665
      7  Cl       -3.9099833729    0.0870232313    2.3339530118
      8  C        -2.4180259722    0.0546630380    0.0478935036
      9  H        -3.3603520375    0.0692493833   -0.4851290834
     10  C        -1.2274122092    0.0272853135   -0.6622934626
     11  Cl       -1.2645630159   -0.0058824468   -2.4155862839
     12  C         1.2779219872   -0.0284629571   -0.7628147595
     13  C         2.3095886281   -0.8932703637   -0.3971844912
     14  H         2.1704206894   -1.5663256744    0.4394355459
     15  C         3.5004827568   -0.9194878930   -1.1069450245
     16  Cl        4.7739092873   -2.0261183446   -0.6270805489
     17  C         3.6821124948   -0.0819958503   -2.1978886372
     18  H         4.6116429624   -0.1026930066   -2.7527300472
     19  C         2.6636000698    0.7822218600   -2.5724593424
     20  H         2.7980411655    1.4448431951   -3.4181323354
     21  C         1.4736782845    0.8090230106   -1.8610916159
     22  H         0.6936781770    1.5025559907   -2.1490431582
   Point Group: c1    Number of degrees of freedom:    60


   Energy is  -2761.500789534


 Attempting to generate delocalized internal coordinates
 Initial Hessian constructed with Jon Baker's OPTIMIZE code

 60 Hessian modes will be used to form the next step
  Hessian Eigenvalues:
     0.010693    0.019215    0.019215    0.023207    0.023207    0.023578
     0.023582    0.023676    0.023682    0.023938    0.023939    0.024090
     0.024090    0.024114    0.024114    0.024135    0.024135    0.024143
     0.024143    0.159962    0.159969    0.159995    0.159995    0.160000
     0.220002    0.234684    0.234853    0.234917    0.249938    0.249948
     0.249992    0.249992    0.250000    0.250000    0.250000    0.250000
     0.250000    0.301033    0.301033    0.301033    0.301033    0.301033
     0.336089    0.356665    0.356665    0.356665    0.356665    0.356665
     0.428409    0.430928    0.430976    0.433554    0.467773    0.467824
     0.472123    0.472175    0.478203    0.478204    0.479142    0.479142

 Minimum search - taking simple RFO step
 Searching for Lamda that Minimizes Along All modes
 Value Taken    Lamda =  -0.03501946
 Calculated Step too Large.  Step scaled by  0.436728
 Step Taken.  Stepsize is  0.300000

                             Maximum     Tolerance    Cnvgd?
         Gradient           0.050600      0.000300      NO
         Displacement       0.267533      0.001200      NO
         Energy change     *********      0.000001      NO


 New Cartesian Coordinates Obtained by Inverse Iteration

 Displacement from previous Coordinates is:  1.122233
 ----------------------------------------------------------------
             Standard Nuclear Orientation (Angstroms)
    I     Atom           X                Y                Z
 ----------------------------------------------------------------
    1      C       0.0073954196    -0.0010828526    -0.0006663036
    2      C      -0.0085445999     0.0657787679     1.4053706448
    3      Cl      1.4847337920     0.2038970388     2.3124663738
    4      C      -1.2051052106     0.0913820950     2.1183559563
    5      Cl     -1.1778948397     0.1987966238     3.8658168984
    6      C      -2.4193059312     0.0467638269     1.4437142101
    7      Cl     -3.9348056740     0.0742836630     2.3188783575
    8      C      -2.4303380199    -0.0211436402     0.0610284502
    9      H      -3.3729058332    -0.0700249750    -0.4686444669
   10      C      -1.2401310355    -0.0426197400    -0.6499985050
   11      Cl     -1.3599660096    -0.2098403341    -2.3920907017
   12      C       1.2937502110    -0.0265774869    -0.7685767093
   13      C       2.2953604806    -0.9548466793    -0.4644783444
   14      H       2.1350681926    -1.6858507916     0.3151779987
   15      C       3.4849146528    -0.9779434331    -1.1787143876
   16      Cl      4.7103387744    -2.1680613068    -0.7772823318
   17      C       3.7100024279    -0.0764780317    -2.2096345500
   18      H       4.6410796992    -0.0980369660    -2.7621812092
   19      C       2.7253675487     0.8516929283    -2.5205277026
   20      H       2.8908587937     1.5670839016    -3.3166389442
   21      C       1.5315781352     0.8754514291    -1.8114445037
   22      H       0.7902644795     1.6243136240    -2.0520781283
 ----------------------------------------------------------------
 Nuclear Repulsion Energy =        1728.62292047 hartrees
 There are       81 alpha and       81 beta electrons
 Applying Cartesian multipole field
    Component          Value
    ---------          -----
     (2,0,0)        1.00000E-11
     (0,2,0)        2.00000E-11
     (0,0,2)       -3.00000E-11
 Nucleus-field energy     =    -0.0000000293 hartrees
 Requested basis set is 6-311++G(d,p)
 There are 162 shells and 449 basis functions
 A cutoff of  1.0D-15 yielded  10131 shell pairs
 There are     84365 function pairs (     90664 Cartesian)
 Smallest overlap matrix eigenvalue = 2.53E-07
 Linear dependence detected in AO basis
 Number of orthogonalized atomic orbitals = 445
 Maximum deviation from orthogonality = 6.672E-10
 Guess from superposition of atomic densities
 Warning:  Energy on first SCF cycle will be non-variational
 SAD guess density has 162.000000 electrons

 -----------------------------------------------------------------------
  General SCF calculation program by
  Eric Jon Sundstrom, Paul Horn, Yuezhi Mao, Dmitri Zuev, Alec White,
  David Stuck, Shaama M.S., Shane Yost, Joonho Lee, David Small,
  Daniel Levine, Susi Lehtola, Hugh Burton, Evgeny Epifanovsky,
  Bang C. Huynh
 -----------------------------------------------------------------------
 Exchange:     0.2000 Hartree-Fock + 0.0800 Slater + 0.7200 B88
 Correlation:  0.1900 VWN1RPA + 0.8100 LYP
 Using SG-1 standard quadrature grid
 A restricted SCF calculation will be
 performed using DIIS
 SCF converges when DIIS error is below 1.0e-08
 ---------------------------------------
  Cycle       Energy         DIIS error
 ---------------------------------------
    1   -2765.5181878916      2.92e-02  
    2   -2761.3625915453      2.37e-03  
    3   -2761.2840613864      2.88e-03  
    4   -2761.5015469180      5.25e-04  
    5   -2761.5068465334      3.03e-04  
    6   -2761.5091184228      9.04e-05  
    7   -2761.5093020880      2.42e-05  
    8   -2761.5093130378      1.25e-05  
    9   -2761.5093170827      2.42e-06  
   10   -2761.5093172104      1.11e-06  
   11   -2761.5093172400      2.85e-07  
   12   -2761.5093172417      1.27e-07  
   13   -2761.5093172421      4.21e-08  
   14   -2761.5093172422      1.13e-08  
   15   -2761.5093172420      5.13e-09  Convergence criterion met
 ---------------------------------------
 SCF time:   CPU 657.06s  wall 657.00s 
 SCF   energy in the final basis set =    -2761.5093172420
 Total energy in the final basis set =    -2761.5093172420

 --------------------------------------------------------------

                    Orbital Energies (a.u.)
 --------------------------------------------------------------

 Alpha MOs
 -- Occupied --
********-101.5781-101.5776-101.5767-101.5627 -10.2811 -10.2782 -10.2774
-10.2758 -10.2515 -10.2420 -10.2237 -10.2195 -10.2034 -10.2015 -10.1994
-10.1986  -9.4950  -9.4929  -9.4924  -9.4912  -9.4773  -7.2599  -7.2576
 -7.2574  -7.2561  -7.2498  -7.2490  -7.2477  -7.2473  -7.2472  -7.2463
 -7.2461  -7.2453  -7.2420  -7.2321  -7.2318  -0.9608  -0.9162  -0.9085
 -0.9025  -0.8698  -0.8568  -0.8397  -0.8014  -0.7639  -0.7554  -0.7445
 -0.6616  -0.6406  -0.6306  -0.6074  -0.5516  -0.5473  -0.5277  -0.4958
 -0.4938  -0.4798  -0.4693  -0.4614  -0.4593  -0.4482  -0.4309  -0.4267
 -0.4117  -0.3999  -0.3906  -0.3869  -0.3828  -0.3579  -0.3568  -0.3528
 -0.3455  -0.3377  -0.3297  -0.3263  -0.3184  -0.2945  -0.2732  -0.2681
 -0.2588
 -- Virtual --
 -0.0727  -0.0599  -0.0506  -0.0356  -0.0270  -0.0132  -0.0049   0.0004
  0.0064   0.0082   0.0130   0.0168   0.0258   0.0292   0.0340   0.0446
  0.0461   0.0541   0.0576   0.0604   0.0689   0.0707   0.0754   0.0791
  0.0846   0.0876   0.0914   0.0940   0.0970   0.1026   0.1049   0.1056
  0.1119   0.1132   0.1170   0.1178   0.1203   0.1250   0.1280   0.1298
  0.1311   0.1324   0.1361   0.1405   0.1420   0.1451   0.1496   0.1509
  0.1570   0.1667   0.1711   0.1733   0.1785   0.1837   0.1879   0.1911
  0.1948   0.2001   0.2011   0.2052   0.2151   0.2165   0.2226   0.2239
  0.2275   0.2329   0.2369   0.2392   0.2415   0.2454   0.2503   0.2569
  0.2578   0.2666   0.2683   0.2687   0.2741   0.2774   0.2810   0.2844
  0.2855   0.2910   0.2936   0.2983   0.3036   0.3044   0.3111   0.3214
  0.3316   0.3362   0.3461   0.3496   0.3589   0.3641   0.3945   0.4087
  0.4346   0.4373   0.4496   0.4513   0.4540   0.4593   0.4642   0.4651
  0.4723   0.4813   0.4866   0.4924   0.4971   0.4994   0.5103   0.5245
  0.5269   0.5478   0.5490   0.5565   0.5629   0.5652   0.5712   0.5777
  0.5850   0.5922   0.5972   0.6048   0.6056   0.6114   0.6139   0.6235
  0.6305   0.6408   0.6529   0.6562   0.6636   0.6767   0.6812   0.6892
  0.7038   0.7059   0.7079   0.7167   0.7303   0.7510   0.7692   0.7952
  0.7970   0.8129   0.8155   0.8251   0.8300   0.8335   0.8410   0.8440
  0.8453   0.8498   0.8513   0.8560   0.8615   0.8672   0.8689   0.8718
  0.8777   0.8857   0.8890   0.8959   0.9054   0.9114   0.9131   0.9174
  0.9255   0.9299   0.9424   0.9488   0.9548   0.9601   0.9627   0.9682
  0.9719   0.9794   0.9808   0.9909   0.9970   1.0149   1.0393   1.0517
  1.0581   1.0661   1.1002   1.1104   1.1197   1.1354   1.1583   1.1642
  1.1925   1.2090   1.2282   1.2381   1.2527   1.2595   1.2658   1.2778
  1.2934   1.2950   1.2967   1.3280   1.3453   1.3715   1.3910   1.4237
  1.4590   1.4827   1.5044   1.5161   1.5213   1.5457   1.5660   1.5674
  1.5856   1.5882   1.6079   1.6242   1.6532   1.6633   1.6830   1.6902
  1.7256   1.7458   1.7612   1.7702   1.7926   1.8131   1.8251   1.8608
  1.8650   1.8776   1.8815   1.9092   1.9146   1.9173   1.9232   1.9508
  1.9619   1.9746   1.9963   2.0091   2.0305   2.0554   2.0583   2.0950
  2.0995   2.1481   2.1804   2.2070   2.2319   2.2456   2.2619   2.2684
  2.2799   2.2873   2.2902   2.2981   2.3137   2.3378   2.3753   2.3940
  2.4113   2.4235   2.4364   2.4400   2.4558   2.4698   2.4806   2.5061
  2.5329   2.5431   2.5549   2.5790   2.5964   2.6409   2.6417   2.6532
  2.6582   2.6733   2.7052   2.7103   2.7343   2.7396   2.7553   2.7595
  2.7879   2.7924   2.8000   2.8179   2.8337   2.8482   2.8715   2.8763
  2.9220   2.9548   2.9807   3.0522   3.0684   3.0850   3.1190   3.1305
  3.1727   3.1856   3.2129   3.2212   3.2528   3.3578   3.3695   3.3796
  3.4762   3.5149   3.5865   3.6206   3.6906   3.7606   3.7837   3.8996
  4.0039   4.0203   4.1086   4.1328   4.3892   4.7995   4.8388   9.7360
  9.7835   9.7919   9.8042   9.8217  23.3284  23.5855  23.8111  23.8438
 23.9014  23.9305  23.9675  23.9907  24.0596  24.0746  24.0902  24.1712
 25.7798  25.8332  25.8445  25.8982  25.9290  26.1046  26.1316  26.1491
 26.2352  26.3657  26.4918  26.6183  26.6502  26.7214  26.9328 215.7265
215.7770 215.7882 215.8050 215.8243
 --------------------------------------------------------------

          Ground-State Mulliken Net Atomic Charges

     Atom                 Charge (a.u.)
  ----------------------------------------
      1 C                    -0.584857
      2 C                    -0.992672
      3 Cl                    0.694190
      4 C                     0.450063
      5 Cl                    0.602423
      6 C                    -0.350142
      7 Cl                    0.535854
      8 C                    -0.560271
      9 H                     0.229965
     10 C                     0.016162
     11 Cl                    0.506974
     12 C                     0.320606
     13 C                    -1.138381
     14 H                     0.201695
     15 C                     0.533451
     16 Cl                    0.458327
     17 C                    -0.582071
     18 H                     0.177342
     19 C                    -0.521942
     20 H                     0.180193
     21 C                    -0.346654
     22 H                     0.169745
  ----------------------------------------
  Sum of atomic charges =     0.000000

 -----------------------------------------------------------------
                    Cartesian Multipole Moments
 -----------------------------------------------------------------
    Charge (ESU x 10^10)
                -0.0000
    Dipole Moment (Debye)
         X      -0.5596      Y       1.1115      Z      -1.7508
       Tot       2.1481
    Quadrupole Moments (Debye-Ang)
        XX    -133.1512     XY       3.9547     YY    -133.3630
        XZ      -1.9336     YZ      -4.6579     ZZ    -131.6590
    Octopole Moments (Debye-Ang^2)
       XXX    -147.5793    XXY      39.9056    XYY     -46.3080
       YYY      77.2814    XXZ     -57.3299    XYZ     -11.1163
       YYZ     -39.2714    XZZ     -20.5542    YZZ      36.2128
       ZZZ    -129.7150
    Hexadecapole Moments (Debye-Ang^3)
      XXXX   -5459.2591   XXXY     487.2256   XXYY   -1056.8564
      XYYY     431.5328   YYYY    -668.0327   XXXZ     862.2420
      XXYZ     -66.5617   XYYZ     318.2557   YYYZ    -112.7615
      XXZZ   -1417.2889   XYZZ     173.6938   YYZZ    -693.4153
      XZZZ     876.5811   YZZZ    -121.5417   ZZZZ   -3393.1272
 -----------------------------------------------------------------
 Calculating analytic gradient of the SCF energy
 Gradient of SCF Energy
            1           2           3           4           5           6
    1  -0.0087959  -0.0037803   0.0006551  -0.0003511   0.0019159   0.0040519
    2   0.0008434  -0.0027268  -0.0004548  -0.0008127   0.0004165  -0.0002130
    3   0.0062728   0.0023376   0.0029860  -0.0163065   0.0035470  -0.0007986
            7           8           9          10          11          12
    1  -0.0017535   0.0068323  -0.0004086  -0.0027075   0.0014767  -0.0013402
    2   0.0002708   0.0001954  -0.0000191   0.0021708   0.0006594  -0.0010908
    3   0.0042064   0.0046489  -0.0006972  -0.0047460  -0.0002426   0.0015506
           13          14          15          16          17          18
    1   0.0037791  -0.0007297   0.0033570  -0.0006639  -0.0059996  -0.0001352
    2   0.0072120   0.0003537  -0.0020102   0.0006840   0.0003800   0.0004739
    3  -0.0028267  -0.0006691   0.0006517  -0.0002268   0.0032418  -0.0003729
           19          20          21          22
    1   0.0011777  -0.0003489   0.0027428   0.0010259
    2  -0.0007723  -0.0000267  -0.0051118  -0.0004217
    3  -0.0007343   0.0003275  -0.0027463   0.0005967
 Max gradient component =       1.631E-02
 RMS gradient           =       3.419E-03
 Gradient time:  CPU 222.49 s  wall 222.50 s
 Geometry Optimization Parameters
   NAtoms,    NIC,     NZ,  NCons,   NDum,   NFix, NCnnct, MaxDiis
       22     155      22       0       0       0       0       0

 Cartesian Hessian Update
 Hessian updated using BFGS update


** GEOMETRY OPTIMIZATION IN DELOCALIZED INTERNAL COORDINATES **
   Searching for a Minimum

   Optimization Cycle:   2

                       Coordinates (Angstroms)
     ATOM                X               Y               Z
      1  C         0.0073954196   -0.0010828526   -0.0006663036
      2  C        -0.0085445999    0.0657787679    1.4053706448
      3  Cl        1.4847337920    0.2038970388    2.3124663738
      4  C        -1.2051052106    0.0913820950    2.1183559563
      5  Cl       -1.1778948397    0.1987966238    3.8658168984
      6  C        -2.4193059312    0.0467638269    1.4437142101
      7  Cl       -3.9348056740    0.0742836630    2.3188783575
      8  C        -2.4303380199   -0.0211436402    0.0610284502
      9  H        -3.3729058332   -0.0700249750   -0.4686444669
     10  C        -1.2401310355   -0.0426197400   -0.6499985050
     11  Cl       -1.3599660096   -0.2098403341   -2.3920907017
     12  C         1.2937502110   -0.0265774869   -0.7685767093
     13  C         2.2953604806   -0.9548466793   -0.4644783444
     14  H         2.1350681926   -1.6858507916    0.3151779987
     15  C         3.4849146528   -0.9779434331   -1.1787143876
     16  Cl        4.7103387744   -2.1680613068   -0.7772823318
     17  C         3.7100024279   -0.0764780317   -2.2096345500
     18  H         4.6410796992   -0.0980369660   -2.7621812092
     19  C         2.7253675487    0.8516929283   -2.5205277026
     20  H         2.8908587937    1.5670839016   -3.3166389442
     21  C         1.5315781352    0.8754514291   -1.8114445037
     22  H         0.7902644795    1.6243136240   -2.0520781283
   Point Group: c1    Number of degrees of freedom:    60


   Energy is  -2761.509317242

 Hessian updated using BFGS update

 52 Hessian modes will be used to form the next step
  Hessian Eigenvalues:
     0.017803    0.019215    0.019216    0.023207    0.023207    0.023566
     0.023676    0.023681    0.023931    0.023938    0.024089    0.024090
     0.024114    0.024114    0.024135    0.024135    0.024141    0.024143
     0.032812    0.159814    0.159977    0.159995    0.159997    0.160408
     0.218811    0.225116    0.234865    0.235298    0.242506    0.249958
     0.249988    0.249992    0.249997    0.250000    0.298214    0.300934
     0.308157    0.353439    0.356614    0.367684    0.424509    0.428898
     0.430979    0.461511    0.467747    0.468061    0.470863    0.474712
     0.478148    0.478204    0.479093    0.554450

 Minimum search - taking simple RFO step
 Searching for Lamda that Minimizes Along All modes
 Value Taken    Lamda =  -0.00416297
 Calculated Step too Large.  Step scaled by  0.943504
 Step Taken.  Stepsize is  0.300000

                             Maximum     Tolerance    Cnvgd?
         Gradient           0.011428      0.000300      NO
         Displacement       0.237450      0.001200      NO
         Energy change     -0.008528      0.000001      NO


 New Cartesian Coordinates Obtained by Inverse Iteration

 Displacement from previous Coordinates is:  0.991906
 ----------------------------------------------------------------
             Standard Nuclear Orientation (Angstroms)
    I     Atom           X                Y                Z
 ----------------------------------------------------------------
    1      C       0.0222400974     0.0002514867     0.0081411748
    2      C      -0.0002091511     0.1456579333     1.4072415727
    3      Cl      1.5109098356     0.3669053023     2.2598320525
    4      C      -1.2041336815     0.1648058186     2.1298205767
    5      Cl     -1.2121884108     0.3504993520     3.8649804721
    6      C      -2.4138049633     0.0424166836     1.4395307332
    7      Cl     -3.9450093184     0.0544375590     2.2755641076
    8      C      -2.4176479013    -0.0976772030     0.0598808459
    9      H      -3.3540452150    -0.2049255968    -0.4700767127
   10      C      -1.2177436353    -0.1187533986    -0.6363602052
   11      Cl     -1.3078193414    -0.3684954212    -2.3700988057
   12      C       1.2990833732    -0.0220286802    -0.7567737570
   13      C       2.2547157116    -1.0136163433    -0.5091884344
   14      H       2.0727182960    -1.7794281058     0.2340756324
   15      C       3.4378184062    -1.0312195271    -1.2364908173
   16      Cl      4.6190671726    -2.2920106806    -0.9203342143
   17      C       3.7011977341    -0.0727281432    -2.2096778756
   18      H       4.6297576195    -0.0997864900    -2.7658477530
   19      C       2.7497621866     0.9143198988    -2.4535555922
   20      H       2.9407127726     1.6687843745    -3.2073210605
   21      C       1.5564918575     0.9400737502    -1.7394106999
   22      H       0.8298420086     1.7194550919    -1.9360791388
 ----------------------------------------------------------------
 Nuclear Repulsion Energy =        1728.20585762 hartrees
 There are       81 alpha and       81 beta electrons
 Applying Cartesian multipole field
    Component          Value
    ---------          -----
     (2,0,0)        1.00000E-11
     (0,2,0)        2.00000E-11
     (0,0,2)       -3.00000E-11
 Nucleus-field energy     =    -0.0000000276 hartrees
 Requested basis set is 6-311++G(d,p)
 There are 162 shells and 449 basis functions
 A cutoff of  1.0D-15 yielded  10142 shell pairs
 There are     84468 function pairs (     90763 Cartesian)
 Smallest overlap matrix eigenvalue = 2.58E-07
 Linear dependence detected in AO basis
 Number of orthogonalized atomic orbitals = 445
 Maximum deviation from orthogonality = 3.592E-10
 Guess from superposition of atomic densities
 Warning:  Energy on first SCF cycle will be non-variational
 SAD guess density has 162.000000 electrons

 -----------------------------------------------------------------------
  General SCF calculation program by
  Eric Jon Sundstrom, Paul Horn, Yuezhi Mao, Dmitri Zuev, Alec White,
  David Stuck, Shaama M.S., Shane Yost, Joonho Lee, David Small,
  Daniel Levine, Susi Lehtola, Hugh Burton, Evgeny Epifanovsky,
  Bang C. Huynh
 -----------------------------------------------------------------------
 Exchange:     0.2000 Hartree-Fock + 0.0800 Slater + 0.7200 B88
 Correlation:  0.1900 VWN1RPA + 0.8100 LYP
 Using SG-1 standard quadrature grid
 A restricted SCF calculation will be
 performed using DIIS
 SCF converges when DIIS error is below 1.0e-08
 ---------------------------------------
  Cycle       Energy         DIIS error
 ---------------------------------------
    1   -2765.4973691838      2.91e-02  
    2   -2761.3664081305      2.36e-03  
    3   -2761.2864905787      2.87e-03  
    4   -2761.5027304302      5.68e-04  
    5   -2761.5091357437      3.16e-04  
    6   -2761.5116132497      8.84e-05  
    7   -2761.5117820952      2.82e-05  
    8   -2761.5117989839      1.26e-05  
    9   -2761.5118030652      2.48e-06  
   10   -2761.5118031962      1.16e-06  
   11   -2761.5118032288      2.78e-07  
   12   -2761.5118032304      1.27e-07  
   13   -2761.5118032309      4.15e-08  
   14   -2761.5118032309      1.28e-08  
   15   -2761.5118032309      4.79e-09  Convergence criterion met
 ---------------------------------------
 SCF time:   CPU 661.46s  wall 662.00s 
 SCF   energy in the final basis set =    -2761.5118032309
 Total energy in the final basis set =    -2761.5118032309

 --------------------------------------------------------------

                    Orbital Energies (a.u.)
 --------------------------------------------------------------

 Alpha MOs
 -- Occupied --
********-101.5784-101.5776-101.5766-101.5625 -10.2817 -10.2793 -10.2783
-10.2744 -10.2524 -10.2390 -10.2230 -10.2187 -10.2044 -10.2025 -10.2008
-10.1996  -9.4949  -9.4929  -9.4924  -9.4914  -9.4771  -7.2598  -7.2578
 -7.2574  -7.2561  -7.2497  -7.2490  -7.2478  -7.2473  -7.2470  -7.2463
 -7.2463  -7.2458  -7.2417  -7.2319  -7.2315  -0.9596  -0.9165  -0.9076
 -0.9028  -0.8721  -0.8566  -0.8380  -0.8013  -0.7633  -0.7546  -0.7432
 -0.6608  -0.6395  -0.6304  -0.6068  -0.5512  -0.5469  -0.5273  -0.4968
 -0.4946  -0.4802  -0.4691  -0.4604  -0.4578  -0.4486  -0.4314  -0.4277
 -0.4106  -0.3988  -0.3910  -0.3866  -0.3828  -0.3579  -0.3565  -0.3526
 -0.3450  -0.3369  -0.3288  -0.3260  -0.3213  -0.2913  -0.2721  -0.2688
 -0.2600
 -- Virtual --
 -0.0695  -0.0602  -0.0483  -0.0364  -0.0314  -0.0133  -0.0044   0.0011
  0.0071   0.0087   0.0128   0.0162   0.0251   0.0289   0.0336   0.0441
  0.0467   0.0540   0.0580   0.0604   0.0681   0.0705   0.0748   0.0793
  0.0844   0.0879   0.0908   0.0942   0.0972   0.1019   0.1035   0.1057
  0.1119   0.1137   0.1166   0.1175   0.1209   0.1248   0.1267   0.1280
  0.1293   0.1312   0.1357   0.1411   0.1422   0.1454   0.1487   0.1493
  0.1571   0.1660   0.1701   0.1710   0.1765   0.1822   0.1875   0.1894
  0.1921   0.1997   0.2031   0.2041   0.2146   0.2187   0.2230   0.2252
  0.2290   0.2320   0.2362   0.2371   0.2410   0.2463   0.2522   0.2541
  0.2585   0.2651   0.2690   0.2700   0.2723   0.2753   0.2802   0.2824
  0.2858   0.2906   0.2909   0.2975   0.3010   0.3048   0.3096   0.3198
  0.3310   0.3367   0.3463   0.3488   0.3589   0.3641   0.3945   0.4101
  0.4336   0.4375   0.4477   0.4502   0.4550   0.4617   0.4637   0.4676
  0.4716   0.4806   0.4838   0.4911   0.4959   0.4981   0.5127   0.5218
  0.5275   0.5474   0.5509   0.5548   0.5610   0.5658   0.5723   0.5783
  0.5858   0.5919   0.5995   0.6080   0.6124   0.6147   0.6208   0.6238
  0.6310   0.6347   0.6544   0.6617   0.6726   0.6759   0.6847   0.6872
  0.6978   0.7003   0.7062   0.7173   0.7223   0.7534   0.7699   0.7947
  0.7981   0.8115   0.8221   0.8237   0.8337   0.8365   0.8406   0.8467
  0.8477   0.8489   0.8523   0.8545   0.8612   0.8645   0.8672   0.8729
  0.8788   0.8831   0.8881   0.8940   0.9042   0.9123   0.9140   0.9227
  0.9265   0.9306   0.9372   0.9459   0.9540   0.9640   0.9643   0.9672
  0.9710   0.9779   0.9830   0.9937   0.9974   1.0169   1.0368   1.0484
  1.0542   1.0639   1.0991   1.1122   1.1155   1.1395   1.1598   1.1668
  1.1930   1.2119   1.2310   1.2404   1.2493   1.2603   1.2670   1.2800
  1.2943   1.2963   1.3027   1.3245   1.3507   1.3734   1.3968   1.4283
  1.4520   1.4815   1.5026   1.5180   1.5272   1.5481   1.5641   1.5680
  1.5838   1.5885   1.6081   1.6223   1.6529   1.6666   1.6836   1.6896
  1.7250   1.7459   1.7634   1.7681   1.7936   1.8068   1.8223   1.8595
  1.8617   1.8686   1.8770   1.9068   1.9190   1.9225   1.9294   1.9472
  1.9667   1.9760   1.9960   2.0110   2.0272   2.0539   2.0581   2.0981
  2.1009   2.1426   2.1814   2.2021   2.2304   2.2454   2.2609   2.2659
  2.2753   2.2891   2.2912   2.2946   2.3119   2.3386   2.3719   2.4031
  2.4056   2.4253   2.4352   2.4472   2.4514   2.4721   2.4792   2.5066
  2.5275   2.5413   2.5549   2.5796   2.5967   2.6382   2.6458   2.6506
  2.6579   2.6783   2.7009   2.7099   2.7379   2.7401   2.7506   2.7572
  2.7837   2.7902   2.7954   2.8105   2.8292   2.8473   2.8675   2.8713
  2.9189   2.9637   2.9901   3.0522   3.0714   3.0828   3.1167   3.1295
  3.1681   3.1868   3.2108   3.2240   3.2504   3.3551   3.3652   3.3783
  3.4793   3.5111   3.5886   3.6195   3.6965   3.7586   3.7769   3.9020
  4.0012   4.0210   4.1084   4.1332   4.3701   4.7970   4.8384   9.7413
  9.7843   9.7958   9.8054   9.8213  23.3358  23.5924  23.8111  23.8321
 23.9031  23.9294  23.9410  23.9933  24.0534  24.0704  24.0885  24.1640
 25.7776  25.8314  25.8403  25.8967  25.9265  26.1007  26.1319  26.1462
 26.2180  26.3838  26.4883  26.6150  26.6436  26.7161  26.9403 215.7321
215.7778 215.7925 215.8065 215.8229
 --------------------------------------------------------------

          Ground-State Mulliken Net Atomic Charges

     Atom                 Charge (a.u.)
  ----------------------------------------
      1 C                    -0.486271
      2 C                    -0.995771
      3 Cl                    0.655885
      4 C                     0.558902
      5 Cl                    0.600406
      6 C                    -0.445956
      7 Cl                    0.539283
      8 C                    -0.565819
      9 H                     0.231278
     10 C                    -0.124243
     11 Cl                    0.491169
     12 C                     0.350617
     13 C                    -1.097728
     14 H                     0.209012
     15 C                     0.509989
     16 Cl                    0.451729
     17 C                    -0.562290
     18 H                     0.176083
     19 C                    -0.492626
     20 H                     0.183633
     21 C                    -0.361697
     22 H                     0.174415
  ----------------------------------------
  Sum of atomic charges =     0.000000

 -----------------------------------------------------------------
                    Cartesian Multipole Moments
 -----------------------------------------------------------------
    Charge (ESU x 10^10)
                -0.0000
    Dipole Moment (Debye)
         X      -0.5175      Y       1.1386      Z      -1.6302
       Tot       2.0547
    Quadrupole Moments (Debye-Ang)
        XX    -132.8750     XY       4.4181     YY    -133.1146
        XZ      -1.9941     YZ      -4.9259     ZZ    -132.1523
    Octopole Moments (Debye-Ang^2)
       XXX    -144.2738    XXY      40.2626    XYY     -45.5377
       YYY      77.4433    XXZ     -55.0179    XYZ     -11.8415
       YYZ     -37.2394    XZZ     -21.5748    YZZ      36.0809
       ZZZ    -120.3007
    Hexadecapole Moments (Debye-Ang^3)
      XXXX   -5375.2044   XXXY     491.1645   XXYY   -1057.9264
      XYYY     427.2790   YYYY    -748.6000   XXXZ     890.7954
      XXYZ     -91.3668   XYYZ     327.2061   YYYZ    -186.6575
      XXZZ   -1401.8689   XYZZ     173.9912   YYZZ    -699.4694
      XZZZ     905.2144   YZZZ    -185.4687   ZZZZ   -3362.9769
 -----------------------------------------------------------------
 Calculating analytic gradient of the SCF energy
 Gradient of SCF Energy
            1           2           3           4           5           6
    1  -0.0007027   0.0009771   0.0020537  -0.0007493  -0.0013875  -0.0005588
    2   0.0001735  -0.0015300  -0.0003193  -0.0006038   0.0002443  -0.0000330
    3   0.0010188  -0.0006340  -0.0013562  -0.0048218   0.0031277   0.0003527
            7           8           9          10          11          12
    1  -0.0003653   0.0017591  -0.0001413   0.0003122   0.0010902  -0.0027268
    2   0.0000106   0.0004174  -0.0000419   0.0014156   0.0003750  -0.0003362
    3   0.0005882   0.0017332  -0.0003650  -0.0014270   0.0004984   0.0020517
           13          14          15          16          17          18
    1   0.0016555  -0.0001409   0.0010283  -0.0005732  -0.0010501   0.0000907
    2   0.0027474  -0.0006794  -0.0014385   0.0005221  -0.0000163   0.0001760
    3   0.0002181   0.0000493   0.0009026  -0.0001381   0.0006031  -0.0002389
           19          20          21          22
    1  -0.0000197  -0.0003933  -0.0000550  -0.0001030
    2   0.0002726  -0.0000161  -0.0019771   0.0006370
    3  -0.0002503   0.0001309  -0.0018603  -0.0001830
 Max gradient component =       4.822E-03
 RMS gradient           =       1.214E-03
 Gradient time:  CPU 220.81 s  wall 220.82 s
 Geometry Optimization Parameters
   NAtoms,    NIC,     NZ,  NCons,   NDum,   NFix, NCnnct, MaxDiis
       22     155      22       0       0       0       0       0

 Cartesian Hessian Update
 Hessian updated using BFGS update


** GEOMETRY OPTIMIZATION IN DELOCALIZED INTERNAL COORDINATES **
   Searching for a Minimum

   Optimization Cycle:   3

                       Coordinates (Angstroms)
     ATOM                X               Y               Z
      1  C         0.0222400974    0.0002514867    0.0081411748
      2  C        -0.0002091511    0.1456579333    1.4072415727
      3  Cl        1.5109098356    0.3669053023    2.2598320525
      4  C        -1.2041336815    0.1648058186    2.1298205767
      5  Cl       -1.2121884108    0.3504993520    3.8649804721
      6  C        -2.4138049633    0.0424166836    1.4395307332
      7  Cl       -3.9450093184    0.0544375590    2.2755641076
      8  C        -2.4176479013   -0.0976772030    0.0598808459
      9  H        -3.3540452150   -0.2049255968   -0.4700767127
     10  C        -1.2177436353   -0.1187533986   -0.6363602052
     11  Cl       -1.3078193414   -0.3684954212   -2.3700988057
     12  C         1.2990833732   -0.0220286802   -0.7567737570
     13  C         2.2547157116   -1.0136163433   -0.5091884344
     14  H         2.0727182960   -1.7794281058    0.2340756324
     15  C         3.4378184062   -1.0312195271   -1.2364908173
     16  Cl        4.6190671726   -2.2920106806   -0.9203342143
     17  C         3.7011977341   -0.0727281432   -2.2096778756
     18  H         4.6297576195   -0.0997864900   -2.7658477530
     19  C         2.7497621866    0.9143198988   -2.4535555922
     20  H         2.9407127726    1.6687843745   -3.2073210605
     21  C         1.5564918575    0.9400737502   -1.7394106999
     22  H         0.8298420086    1.7194550919   -1.9360791388
   Point Group: c1    Number of degrees of freedom:    60


   Energy is  -2761.511803231

 Hessian updated using BFGS update

 53 Hessian modes will be used to form the next step
  Hessian Eigenvalues:
     0.013705    0.019215    0.019261    0.023205    0.023208    0.023454
     0.023680    0.023691    0.023921    0.023953    0.024090    0.024093
     0.024113    0.024114    0.024134    0.024136    0.024142    0.024174
     0.031498    0.159059    0.159980    0.159995    0.160017    0.160973
     0.205910    0.220697    0.234870    0.235257    0.243835    0.249963
     0.249992    0.250000    0.263543    0.295307    0.300958    0.302861
     0.309351    0.354038    0.356533    0.356686    0.374048    0.427153
     0.430976    0.436270    0.462236    0.467751    0.469072    0.472431
     0.474631    0.478200    0.478292    0.479990    0.608770

 Minimum search - taking simple RFO step
 Searching for Lamda that Minimizes Along All modes
 Value Taken    Lamda =  -0.00129608
 Step Taken.  Stepsize is  0.254620

                             Maximum     Tolerance    Cnvgd?
         Gradient           0.006574      0.000300      NO
         Displacement       0.194097      0.001200      NO
         Energy change     -0.002486      0.000001      NO


 New Cartesian Coordinates Obtained by Inverse Iteration

 Displacement from previous Coordinates is:  0.794050
 ----------------------------------------------------------------
             Standard Nuclear Orientation (Angstroms)
    I     Atom           X                Y                Z
 ----------------------------------------------------------------
    1      C       0.0233531406    -0.0004269156     0.0057096632
    2      C      -0.0042151287     0.2093956092     1.3956469781
    3      Cl      1.5019036820     0.4873288371     2.2335933149
    4      C      -1.2028797120     0.2253559917     2.1243119789
    5      Cl     -1.1977131773     0.4821117671     3.8418333246
    6      C      -2.4088790728     0.0366140275     1.4374161984
    7      Cl     -3.9410348777     0.0427740131     2.2675899117
    8      C      -2.4132735512    -0.1678306790     0.0633748481
    9      H      -3.3471015589    -0.3214516580    -0.4579547690
   10      C      -1.2104438382    -0.1869453094    -0.6296437158
   11      Cl     -1.2781372013    -0.4885044057    -2.3574483154
   12      C       1.2992173310    -0.0211587608    -0.7581028132
   13      C       2.2153831413    -1.0572130348    -0.5566137559
   14      H       2.0104991222    -1.8420881754     0.1608222428
   15      C       3.3992494801    -1.0695213087    -1.2842688881
   16      Cl      4.5453473981    -2.3787685540    -1.0296519741
   17      C       3.6986735150    -0.0683745370    -2.2036453894
   18      H       4.6288356358    -0.0970487250    -2.7560148964
   19      C       2.7794575502     0.9613590482    -2.3952015254
   20      H       2.9995011063     1.7470850966    -3.1085662358
   21      C       1.5839267765     0.9871546635    -1.6824588969
   22      H       0.8700456925     1.7870906703    -1.8428751839
 ----------------------------------------------------------------
 Nuclear Repulsion Energy =        1728.82579083 hartrees
 There are       81 alpha and       81 beta electrons
 Applying Cartesian multipole field
    Component          Value
    ---------          -----
     (2,0,0)        1.00000E-11
     (0,2,0)        2.00000E-11
     (0,0,2)       -3.00000E-11
 Nucleus-field energy     =    -0.0000000263 hartrees
 Requested basis set is 6-311++G(d,p)
 There are 162 shells and 449 basis functions
 A cutoff of  1.0D-15 yielded  10147 shell pairs
 There are     84513 function pairs (     90810 Cartesian)
 Smallest overlap matrix eigenvalue = 2.59E-07
 Linear dependence detected in AO basis
 Number of orthogonalized atomic orbitals = 445
 Maximum deviation from orthogonality = 4.258E-10
 Guess from superposition of atomic densities
 Warning:  Energy on first SCF cycle will be non-variational
 SAD guess density has 162.000000 electrons

 -----------------------------------------------------------------------
  General SCF calculation program by
  Eric Jon Sundstrom, Paul Horn, Yuezhi Mao, Dmitri Zuev, Alec White,
  David Stuck, Shaama M.S., Shane Yost, Joonho Lee, David Small,
  Daniel Levine, Susi Lehtola, Hugh Burton, Evgeny Epifanovsky,
  Bang C. Huynh
 -----------------------------------------------------------------------
 Exchange:     0.2000 Hartree-Fock + 0.0800 Slater + 0.7200 B88
 Correlation:  0.1900 VWN1RPA + 0.8100 LYP
 Using SG-1 standard quadrature grid
 A restricted SCF calculation will be
 performed using DIIS
 SCF converges when DIIS error is below 1.0e-08
 ---------------------------------------
  Cycle       Energy         DIIS error
 ---------------------------------------
    1   -2765.5035743004      2.92e-02  
    2   -2761.3679268707      2.35e-03  
    3   -2761.2889118590      2.86e-03  
    4   -2761.5031254074      5.83e-04  
    5   -2761.5099847155      3.18e-04  
    6   -2761.5124834865      8.91e-05  
    7   -2761.5126532158      3.03e-05  
    8   -2761.5126739514      1.24e-05  
    9   -2761.5126778166      2.51e-06  
   10   -2761.5126779505      1.17e-06  
   11   -2761.5126779834      2.74e-07  
   12   -2761.5126779851      1.27e-07  
   13   -2761.5126779854      4.11e-08  
   14   -2761.5126779852      1.35e-08  
   15   -2761.5126779854      4.43e-09  Convergence criterion met
 ---------------------------------------
 SCF time:   CPU 663.38s  wall 664.00s 
 SCF   energy in the final basis set =    -2761.5126779854
 Total energy in the final basis set =    -2761.5126779854

 --------------------------------------------------------------

                    Orbital Energies (a.u.)
 --------------------------------------------------------------

 Alpha MOs
 -- Occupied --
********-101.5790-101.5772-101.5760-101.5622 -10.2808 -10.2789 -10.2784
-10.2739 -10.2530 -10.2375 -10.2230 -10.2180 -10.2045 -10.2027 -10.2014
-10.1998  -9.4947  -9.4937  -9.4920  -9.4907  -9.4768  -7.2596  -7.2585
 -7.2570  -7.2554  -7.2496  -7.2488  -7.2485  -7.2478  -7.2469  -7.2460
 -7.2456  -7.2451  -7.2414  -7.2317  -7.2313  -0.9600  -0.9165  -0.9075
 -0.9028  -0.8733  -0.8565  -0.8373  -0.8011  -0.7630  -0.7545  -0.7428
 -0.6604  -0.6385  -0.6309  -0.6067  -0.5513  -0.5469  -0.5273  -0.4978
 -0.4946  -0.4802  -0.4697  -0.4599  -0.4574  -0.4489  -0.4317  -0.4281
 -0.4101  -0.3985  -0.3912  -0.3864  -0.3825  -0.3585  -0.3561  -0.3523
 -0.3445  -0.3367  -0.3285  -0.3257  -0.3215  -0.2885  -0.2724  -0.2692
 -0.2615
 -- Virtual --
 -0.0663  -0.0596  -0.0471  -0.0368  -0.0348  -0.0134  -0.0042   0.0014
  0.0073   0.0090   0.0127   0.0160   0.0257   0.0287   0.0333   0.0435
  0.0477   0.0540   0.0584   0.0607   0.0674   0.0707   0.0744   0.0795
  0.0843   0.0882   0.0902   0.0944   0.0965   0.1015   0.1027   0.1061
  0.1116   0.1140   0.1160   0.1180   0.1210   0.1251   0.1261   0.1274
  0.1284   0.1308   0.1356   0.1411   0.1422   0.1458   0.1482   0.1488
  0.1572   0.1656   0.1698   0.1704   0.1757   0.1816   0.1869   0.1893
  0.1914   0.1996   0.2030   0.2051   0.2142   0.2209   0.2232   0.2261
  0.2274   0.2317   0.2355   0.2368   0.2409   0.2464   0.2517   0.2531
  0.2586   0.2634   0.2697   0.2701   0.2727   0.2748   0.2794   0.2815
  0.2861   0.2883   0.2915   0.2981   0.3035   0.3055   0.3080   0.3195
  0.3296   0.3332   0.3466   0.3490   0.3605   0.3643   0.3949   0.4116
  0.4335   0.4376   0.4472   0.4503   0.4551   0.4595   0.4640   0.4677
  0.4726   0.4794   0.4834   0.4910   0.4938   0.5001   0.5155   0.5205
  0.5278   0.5461   0.5502   0.5551   0.5606   0.5653   0.5720   0.5771
  0.5860   0.5949   0.6014   0.6100   0.6114   0.6176   0.6241   0.6265
  0.6293   0.6331   0.6561   0.6613   0.6727   0.6822   0.6868   0.6908
  0.6965   0.6973   0.7065   0.7197   0.7212   0.7547   0.7732   0.7923
  0.7982   0.8142   0.8218   0.8248   0.8354   0.8400   0.8421   0.8446
  0.8464   0.8516   0.8527   0.8565   0.8607   0.8648   0.8682   0.8757
  0.8782   0.8833   0.8866   0.8920   0.9018   0.9138   0.9146   0.9192
  0.9290   0.9328   0.9366   0.9469   0.9530   0.9621   0.9653   0.9667
  0.9707   0.9784   0.9918   0.9958   1.0071   1.0181   1.0348   1.0485
  1.0509   1.0597   1.0937   1.1129   1.1216   1.1439   1.1626   1.1695
  1.1954   1.2151   1.2331   1.2407   1.2489   1.2659   1.2711   1.2837
  1.2959   1.2976   1.3063   1.3221   1.3541   1.3741   1.4007   1.4311
  1.4413   1.4800   1.5014   1.5159   1.5368   1.5497   1.5617   1.5706
  1.5791   1.5889   1.6097   1.6199   1.6549   1.6665   1.6853   1.6878
  1.7256   1.7462   1.7629   1.7694   1.7938   1.8073   1.8207   1.8523
  1.8588   1.8618   1.8773   1.9033   1.9234   1.9281   1.9350   1.9464
  1.9730   1.9806   1.9980   2.0136   2.0242   2.0537   2.0573   2.1005
  2.1061   2.1385   2.1818   2.2008   2.2294   2.2473   2.2607   2.2649
  2.2721   2.2873   2.2901   2.2975   2.3113   2.3436   2.3724   2.4023
  2.4108   2.4251   2.4348   2.4482   2.4515   2.4760   2.4880   2.5071
  2.5256   2.5413   2.5559   2.5814   2.5972   2.6368   2.6393   2.6554
  2.6619   2.6833   2.7013   2.7106   2.7384   2.7387   2.7472   2.7563
  2.7827   2.7902   2.7966   2.8091   2.8288   2.8477   2.8660   2.8681
  2.9165   2.9686   2.9965   3.0543   3.0761   3.0854   3.1164   3.1341
  3.1668   3.1878   3.2096   3.2291   3.2508   3.3539   3.3645   3.3791
  3.4844   3.5104   3.5930   3.6218   3.7016   3.7594   3.7759   3.9050
  4.0008   4.0234   4.1097   4.1351   4.3563   4.7977   4.8371   9.7447
  9.7849   9.7959   9.8065   9.8229  23.3403  23.5951  23.8104  23.8334
 23.9032  23.9297  23.9395  23.9962  24.0528  24.0686  24.0911  24.1650
 25.7763  25.8304  25.8401  25.8936  25.9272  26.0955  26.1379  26.1440
 26.2249  26.3894  26.4857  26.6161  26.6496  26.7203  26.9516 215.7358
215.7784 215.7924 215.8080 215.8249
 --------------------------------------------------------------

          Ground-State Mulliken Net Atomic Charges

     Atom                 Charge (a.u.)
  ----------------------------------------
      1 C                    -0.458981
      2 C                    -1.046197
      3 Cl                    0.656291
      4 C                     0.521711
      5 Cl                    0.598623
      6 C                    -0.408289
      7 Cl                    0.537554
      8 C                    -0.552208
      9 H                     0.230108
     10 C                    -0.161903
     11 Cl                    0.491908
     12 C                     0.383121
     13 C                    -1.046073
     14 H                     0.211438
     15 C                     0.483560
     16 Cl                    0.451155
     17 C                    -0.533551
     18 H                     0.176370
     19 C                    -0.497621
     20 H                     0.185467
     21 C                    -0.397785
     22 H                     0.175307
  ----------------------------------------
  Sum of atomic charges =     0.000000

 -----------------------------------------------------------------
                    Cartesian Multipole Moments
 -----------------------------------------------------------------
    Charge (ESU x 10^10)
                 0.0000
    Dipole Moment (Debye)
         X      -0.4859      Y       1.1639      Z      -1.5122
       Tot       1.9692
    Quadrupole Moments (Debye-Ang)
        XX    -132.6782     XY       4.8514     YY    -132.9105
        XZ      -1.9296     YZ      -5.0712     ZZ    -132.4797
    Octopole Moments (Debye-Ang^2)
       XXX    -141.2445    XXY      40.4518    XYY     -44.9362
       YYY      77.1551    XXZ     -53.4237    XYZ     -12.4327
       YYZ     -35.4466    XZZ     -21.8770    YZZ      35.8433
       ZZZ    -112.0029
    Hexadecapole Moments (Debye-Ang^3)
      XXXX   -5294.9261   XXXY     492.3770   XXYY   -1056.9798
      XYYY     422.2573   YYYY    -818.8704   XXXZ     908.1581
      XXYZ    -112.0080   XYYZ     332.4961   YYYZ    -246.0124
      XXZZ   -1388.4402   XYZZ     173.2481   YYZZ    -705.5218
      XZZZ     928.3328   YZZZ    -236.5767   ZZZZ   -3338.8973
 -----------------------------------------------------------------
 Calculating analytic gradient of the SCF energy
 Gradient of SCF Energy
            1           2           3           4           5           6
    1   0.0016965  -0.0004113  -0.0001005   0.0011068   0.0005148  -0.0010370
    2  -0.0000186  -0.0000338  -0.0006587  -0.0000399  -0.0000646   0.0002035
    3  -0.0010586  -0.0000886  -0.0009287   0.0002901   0.0000416   0.0011666
            7           8           9          10          11          12
    1   0.0002908  -0.0008824   0.0001689   0.0010597   0.0012983  -0.0015107
    2  -0.0001239   0.0000886   0.0000119   0.0002044   0.0005357  -0.0001180
    3  -0.0008331  -0.0004801  -0.0000389   0.0005156  -0.0002109   0.0004412
           13          14          15          16          17          18
    1  -0.0003299  -0.0000868  -0.0003412  -0.0001281   0.0008693  -0.0000418
    2   0.0002779  -0.0002448  -0.0002190   0.0001248   0.0000484  -0.0000118
    3   0.0008150   0.0007535   0.0002206   0.0000328  -0.0004908   0.0000424
           19          20          21          22
    1  -0.0002765  -0.0001288  -0.0008874  -0.0008428
    2   0.0000755   0.0000119  -0.0003315   0.0002820
    3   0.0001161  -0.0000375   0.0000152  -0.0002834
 Max gradient component =       1.696E-03
 RMS gradient           =       5.765E-04
 Gradient time:  CPU 224.36 s  wall 224.37 s
 Geometry Optimization Parameters
   NAtoms,    NIC,     NZ,  NCons,   NDum,   NFix, NCnnct, MaxDiis
       22     155      22       0       0       0       0       0

 Cartesian Hessian Update
 Hessian updated using BFGS update


** GEOMETRY OPTIMIZATION IN DELOCALIZED INTERNAL COORDINATES **
   Searching for a Minimum

   Optimization Cycle:   4

                       Coordinates (Angstroms)
     ATOM                X               Y               Z
      1  C         0.0233531406   -0.0004269156    0.0057096632
      2  C        -0.0042151287    0.2093956092    1.3956469781
      3  Cl        1.5019036820    0.4873288371    2.2335933149
      4  C        -1.2028797120    0.2253559917    2.1243119789
      5  Cl       -1.1977131773    0.4821117671    3.8418333246
      6  C        -2.4088790728    0.0366140275    1.4374161984
      7  Cl       -3.9410348777    0.0427740131    2.2675899117
      8  C        -2.4132735512   -0.1678306790    0.0633748481
      9  H        -3.3471015589   -0.3214516580   -0.4579547690
     10  C        -1.2104438382   -0.1869453094   -0.6296437158
     11  Cl       -1.2781372013   -0.4885044057   -2.3574483154
     12  C         1.2992173310   -0.0211587608   -0.7581028132
     13  C         2.2153831413   -1.0572130348   -0.5566137559
     14  H         2.0104991222   -1.8420881754    0.1608222428
     15  C         3.3992494801   -1.0695213087   -1.2842688881
     16  Cl        4.5453473981   -2.3787685540   -1.0296519741
     17  C         3.6986735150   -0.0683745370   -2.2036453894
     18  H         4.6288356358   -0.0970487250   -2.7560148964
     19  C         2.7794575502    0.9613590482   -2.3952015254
     20  H         2.9995011063    1.7470850966   -3.1085662358
     21  C         1.5839267765    0.9871546635   -1.6824588969
     22  H         0.8700456925    1.7870906703   -1.8428751839
   Point Group: c1    Number of degrees of freedom:    60


   Energy is  -2761.512677985

 Hessian updated using BFGS update

 56 Hessian modes will be used to form the next step
  Hessian Eigenvalues:
     0.008258    0.019215    0.019260    0.023203    0.023211    0.023592
     0.023684    0.023690    0.023917    0.024024    0.024090    0.024093
     0.024114    0.024118    0.024133    0.024139    0.024161    0.024247
     0.030181    0.159022    0.159980    0.159999    0.160025    0.161196
     0.211353    0.220601    0.234980    0.235364    0.243959    0.249963
     0.249992    0.249993    0.252187    0.276541    0.299799    0.300960
     0.301616    0.305212    0.319154    0.353552    0.356566    0.356665
     0.356736    0.370308    0.426861    0.430975    0.440542    0.462713
     0.467844    0.469556    0.473161    0.476552    0.478208    0.478841
     0.500615    0.573740

 Minimum search - taking simple RFO step
 Searching for Lamda that Minimizes Along All modes
 Value Taken    Lamda =  -0.00071275
 Step Taken.  Stepsize is  0.246773

                             Maximum     Tolerance    Cnvgd?
         Gradient           0.005961      0.000300      NO
         Displacement       0.213992      0.001200      NO
         Energy change     -0.000875      0.000001      NO


 New Cartesian Coordinates Obtained by Inverse Iteration

 Displacement from previous Coordinates is:  0.867310
 ----------------------------------------------------------------
             Standard Nuclear Orientation (Angstroms)
    I     Atom           X                Y                Z
 ----------------------------------------------------------------
    1      C       0.0188110876    -0.0017772699     0.0025410752
    2      C      -0.0106520865     0.2713636375     1.3801525792
    3      Cl      1.4958307483     0.6208586024     2.1897454917
    4      C      -1.2076297033     0.2879760537     2.1127407093
    5      Cl     -1.2128931650     0.6277563076     3.8111577481
    6      C      -2.4059718047     0.0274525324     1.4374301606
    7      Cl     -3.9331544060     0.0308757875     2.2783673279
    8      C      -2.4098785334    -0.2432661352     0.0746741647
    9      H      -3.3411141353    -0.4471826799    -0.4334777552
   10      C      -1.2083505933    -0.2548344810    -0.6204065623
   11      Cl     -1.2618731779    -0.6203752534    -2.3366560004
   12      C       1.2997979086    -0.0198109583    -0.7605912282
   13      C       2.1779692211    -1.0957511055    -0.6122713332
   14      H       1.9437318147    -1.9068053933     0.0653210399
   15      C       3.3646544002    -1.1048052326    -1.3360280054
   16      Cl      4.4677786711    -2.4642937901    -1.1540032166
   17      C       3.7011821653    -0.0637539925    -2.1954150754
   18      H       4.6330131539    -0.0929763210    -2.7445011964
   19      C       2.8188095386     1.0058661337    -2.3312325504
   20      H       3.0718807215     1.8228590554    -2.9972012076
   21      C       1.6203259908     1.0304762286    -1.6227394129
   22      H       0.9294476373     1.8570859351    -1.7397546514
 ----------------------------------------------------------------
 Nuclear Repulsion Energy =        1728.34934454 hartrees
 There are       81 alpha and       81 beta electrons
 Applying Cartesian multipole field
    Component          Value
    ---------          -----
     (2,0,0)        1.00000E-11
     (0,2,0)        2.00000E-11
     (0,0,2)       -3.00000E-11
 Nucleus-field energy     =    -0.0000000247 hartrees
 Requested basis set is 6-311++G(d,p)
 There are 162 shells and 449 basis functions
 A cutoff of  1.0D-15 yielded  10140 shell pairs
 There are     84484 function pairs (     90770 Cartesian)
 Smallest overlap matrix eigenvalue = 2.59E-07
 Linear dependence detected in AO basis
 Number of orthogonalized atomic orbitals = 445
 Maximum deviation from orthogonality = 3.213E-10
 Guess from superposition of atomic densities
 Warning:  Energy on first SCF cycle will be non-variational
 SAD guess density has 162.000000 electrons

 -----------------------------------------------------------------------
  General SCF calculation program by
  Eric Jon Sundstrom, Paul Horn, Yuezhi Mao, Dmitri Zuev, Alec White,
  David Stuck, Shaama M.S., Shane Yost, Joonho Lee, David Small,
  Daniel Levine, Susi Lehtola, Hugh Burton, Evgeny Epifanovsky,
  Bang C. Huynh
 -----------------------------------------------------------------------
 Exchange:     0.2000 Hartree-Fock + 0.0800 Slater + 0.7200 B88
 Correlation:  0.1900 VWN1RPA + 0.8100 LYP
 Using SG-1 standard quadrature grid
 A restricted SCF calculation will be
 performed using DIIS
 SCF converges when DIIS error is below 1.0e-08
 ---------------------------------------
  Cycle       Energy         DIIS error
 ---------------------------------------
    1   -2765.5036437729      2.92e-02  
    2   -2761.3686686005      2.35e-03  
    3   -2761.2906952407      2.85e-03  
    4   -2761.5035279037      5.86e-04  
    5   -2761.5105262551      3.16e-04  
    6   -2761.5129821204      8.98e-05  
    7   -2761.5131535717      3.14e-05  
    8   -2761.5131763127      1.21e-05  
    9   -2761.5131800058      2.53e-06  
   10   -2761.5131801423      1.18e-06  
   11   -2761.5131801762      2.72e-07  
   12   -2761.5131801775      1.27e-07  
   13   -2761.5131801778      4.09e-08  
   14   -2761.5131801779      1.39e-08  
   15   -2761.5131801780      4.17e-09  Convergence criterion met
 ---------------------------------------
 SCF time:   CPU 658.30s  wall 658.00s 
 SCF   energy in the final basis set =    -2761.5131801780
 Total energy in the final basis set =    -2761.5131801780

 --------------------------------------------------------------

                    Orbital Energies (a.u.)
 --------------------------------------------------------------

 Alpha MOs
 -- Occupied --
********-101.5794-101.5771-101.5758-101.5622 -10.2806 -10.2787 -10.2782
-10.2738 -10.2532 -10.2369 -10.2230 -10.2180 -10.2044 -10.2025 -10.2017
-10.1996  -9.4944  -9.4941  -9.4919  -9.4905  -9.4768  -7.2593  -7.2589
 -7.2569  -7.2551  -7.2493  -7.2489  -7.2485  -7.2482  -7.2469  -7.2459
 -7.2453  -7.2448  -7.2414  -7.2316  -7.2312  -0.9601  -0.9166  -0.9072
 -0.9027  -0.8738  -0.8563  -0.8371  -0.8009  -0.7629  -0.7547  -0.7428
 -0.6599  -0.6380  -0.6312  -0.6068  -0.5510  -0.5473  -0.5274  -0.4985
 -0.4943  -0.4801  -0.4701  -0.4595  -0.4573  -0.4491  -0.4316  -0.4284
 -0.4098  -0.3984  -0.3913  -0.3859  -0.3819  -0.3587  -0.3559  -0.3519
 -0.3441  -0.3368  -0.3284  -0.3257  -0.3215  -0.2858  -0.2737  -0.2693
 -0.2630
 -- Virtual --
 -0.0634  -0.0594  -0.0467  -0.0384  -0.0365  -0.0136  -0.0040   0.0014
  0.0073   0.0091   0.0123   0.0156   0.0261   0.0284   0.0331   0.0429
  0.0488   0.0538   0.0587   0.0610   0.0664   0.0711   0.0740   0.0795
  0.0842   0.0883   0.0894   0.0946   0.0959   0.1006   0.1024   0.1062
  0.1117   0.1140   0.1154   0.1187   0.1209   0.1251   0.1262   0.1268
  0.1283   0.1302   0.1354   0.1410   0.1421   0.1464   0.1477   0.1492
  0.1571   0.1649   0.1693   0.1709   0.1746   0.1810   0.1860   0.1888
  0.1913   0.1994   0.2019   0.2070   0.2132   0.2204   0.2219   0.2253
  0.2282   0.2313   0.2364   0.2387   0.2410   0.2457   0.2501   0.2540
  0.2581   0.2628   0.2682   0.2712   0.2732   0.2761   0.2794   0.2804
  0.2859   0.2872   0.2921   0.2989   0.3028   0.3066   0.3113   0.3174
  0.3269   0.3318   0.3467   0.3486   0.3616   0.3680   0.3951   0.4135
  0.4341   0.4372   0.4463   0.4517   0.4537   0.4560   0.4640   0.4662
  0.4719   0.4785   0.4865   0.4907   0.4931   0.5018   0.5184   0.5202
  0.5283   0.5448   0.5490   0.5548   0.5615   0.5648   0.5722   0.5769
  0.5848   0.5979   0.6006   0.6093   0.6115   0.6170   0.6214   0.6286
  0.6329   0.6368   0.6570   0.6593   0.6706   0.6820   0.6862   0.6947
  0.6961   0.7036   0.7078   0.7213   0.7224   0.7554   0.7757   0.7911
  0.7990   0.8161   0.8223   0.8236   0.8374   0.8389   0.8412   0.8443
  0.8474   0.8514   0.8527   0.8568   0.8609   0.8641   0.8684   0.8724
  0.8757   0.8812   0.8847   0.8910   0.9013   0.9138   0.9159   0.9185
  0.9319   0.9381   0.9415   0.9470   0.9529   0.9598   0.9633   0.9670
  0.9717   0.9794   0.9944   1.0006   1.0180   1.0230   1.0320   1.0483
  1.0504   1.0572   1.0947   1.1113   1.1258   1.1521   1.1669   1.1707
  1.1986   1.2151   1.2350   1.2400   1.2503   1.2684   1.2721   1.2859
  1.2974   1.2988   1.3055   1.3209   1.3583   1.3738   1.4016   1.4279
  1.4388   1.4780   1.5001   1.5123   1.5480   1.5511   1.5587   1.5719
  1.5782   1.5890   1.6103   1.6180   1.6573   1.6651   1.6836   1.6877
  1.7271   1.7458   1.7617   1.7717   1.7913   1.8068   1.8187   1.8428
  1.8546   1.8581   1.8779   1.8996   1.9272   1.9318   1.9370   1.9470
  1.9811   1.9841   1.9996   2.0160   2.0219   2.0523   2.0577   2.1040
  2.1103   2.1364   2.1807   2.2006   2.2286   2.2493   2.2584   2.2645
  2.2700   2.2847   2.2896   2.2999   2.3117   2.3494   2.3713   2.4003
  2.4129   2.4249   2.4333   2.4478   2.4505   2.4777   2.4984   2.5078
  2.5249   2.5410   2.5545   2.5824   2.5941   2.6249   2.6421   2.6578
  2.6650   2.6893   2.7019   2.7111   2.7365   2.7385   2.7446   2.7531
  2.7824   2.7872   2.8032   2.8145   2.8321   2.8488   2.8607   2.8692
  2.9129   2.9693   2.9999   3.0577   3.0815   3.0904   3.1176   3.1366
  3.1634   3.1867   3.2076   3.2321   3.2532   3.3506   3.3653   3.3813
  3.4910   3.5112   3.5966   3.6253   3.7056   3.7603   3.7790   3.9075
  4.0007   4.0239   4.1106   4.1366   4.3447   4.7990   4.8342   9.7472
  9.7854   9.7968   9.8096   9.8203  23.3438  23.5950  23.8114  23.8335
 23.9014  23.9294  23.9391  23.9989  24.0537  24.0694  24.0961  24.1680
 25.7756  25.8302  25.8389  25.8876  25.9295  26.1022  26.1324  26.1422
 26.2382  26.3859  26.4849  26.6173  26.6530  26.7203  26.9604 215.7384
215.7789 215.7935 215.8113 215.8228
 --------------------------------------------------------------

          Ground-State Mulliken Net Atomic Charges

     Atom                 Charge (a.u.)
  ----------------------------------------
      1 C                    -0.488532
      2 C                    -1.064415
      3 Cl                    0.657833
      4 C                     0.518593
      5 Cl                    0.596627
      6 C                    -0.346645
      7 Cl                    0.541384
      8 C                    -0.523339
      9 H                     0.228972
     10 C                    -0.185654
     11 Cl                    0.496688
     12 C                     0.421693
     13 C                    -1.012826
     14 H                     0.209862
     15 C                     0.449636
     16 Cl                    0.451082
     17 C                    -0.513055
     18 H                     0.176667
     19 C                    -0.523695
     20 H                     0.186138
     21 C                    -0.452814
     22 H                     0.175799
  ----------------------------------------
  Sum of atomic charges =     0.000000

 -----------------------------------------------------------------
                    Cartesian Multipole Moments
 -----------------------------------------------------------------
    Charge (ESU x 10^10)
                 0.0000
    Dipole Moment (Debye)
         X      -0.4476      Y       1.1792      Z      -1.4088
       Tot       1.8909
    Quadrupole Moments (Debye-Ang)
        XX    -132.4040     XY       5.3170     YY    -132.6625
        XZ      -1.8861     YZ      -5.1547     ZZ    -132.9632
    Octopole Moments (Debye-Ang^2)
       XXX    -136.1311    XXY      40.5263    XYY     -43.7145
       YYY      76.3483    XXZ     -51.4553    XYZ     -13.0435
       YYZ     -33.5232    XZZ     -22.4250    YZZ      35.2887
       ZZZ    -103.5921
    Hexadecapole Moments (Debye-Ang^3)
      XXXX   -5226.6062   XXXY     491.2952   XXYY   -1058.8983
      XYYY     415.1473   YYYY    -900.6696   XXXZ     934.5787
      XXYZ    -134.2313   XYYZ     340.7750   YYYZ    -310.4050
      XXZZ   -1375.6458   XYZZ     171.2547   YYZZ    -713.1482
      XZZZ     959.4775   YZZZ    -292.7038   ZZZZ   -3314.4107
 -----------------------------------------------------------------
 Calculating analytic gradient of the SCF energy
 Gradient of SCF Energy
            1           2           3           4           5           6
    1   0.0007695  -0.0006946   0.0002449   0.0001539  -0.0003720   0.0000322
    2  -0.0000790  -0.0000018  -0.0006043   0.0004824  -0.0004702   0.0001964
    3  -0.0007247  -0.0002561  -0.0013151   0.0023407  -0.0017069   0.0007571
            7           8           9          10          11          12
    1   0.0006530  -0.0008525   0.0001655   0.0005624   0.0009378   0.0006153
    2   0.0000933  -0.0002880   0.0000373   0.0002274   0.0003474   0.0001013
    3  -0.0001635  -0.0009316   0.0001648   0.0014490  -0.0006775  -0.0005946
           13          14          15          16          17          18
    1  -0.0007801  -0.0001324  -0.0005974   0.0002793   0.0006555  -0.0001467
    2  -0.0006727   0.0002857   0.0008045  -0.0003407   0.0000634  -0.0001124
    3   0.0007863   0.0007174  -0.0002585   0.0000321  -0.0003733   0.0001631
           19          20          21          22
    1  -0.0002429   0.0001754  -0.0006748  -0.0007514
    2  -0.0001772   0.0000349   0.0002923  -0.0002200
    3   0.0001686  -0.0000384   0.0005653  -0.0001043
 Max gradient component =       2.341E-03
 RMS gradient           =       6.293E-04
 Gradient time:  CPU 225.27 s  wall 225.29 s
 Geometry Optimization Parameters
   NAtoms,    NIC,     NZ,  NCons,   NDum,   NFix, NCnnct, MaxDiis
       22     155      22       0       0       0       0       0

 Cartesian Hessian Update
 Hessian updated using BFGS update


** GEOMETRY OPTIMIZATION IN DELOCALIZED INTERNAL COORDINATES **
   Searching for a Minimum

   Optimization Cycle:   5

                       Coordinates (Angstroms)
     ATOM                X               Y               Z
      1  C         0.0188110876   -0.0017772699    0.0025410752
      2  C        -0.0106520865    0.2713636375    1.3801525792
      3  Cl        1.4958307483    0.6208586024    2.1897454917
      4  C        -1.2076297033    0.2879760537    2.1127407093
      5  Cl       -1.2128931650    0.6277563076    3.8111577481
      6  C        -2.4059718047    0.0274525324    1.4374301606
      7  Cl       -3.9331544060    0.0308757875    2.2783673279
      8  C        -2.4098785334   -0.2432661352    0.0746741647
      9  H        -3.3411141353   -0.4471826799   -0.4334777552
     10  C        -1.2083505933   -0.2548344810   -0.6204065623
     11  Cl       -1.2618731779   -0.6203752534   -2.3366560004
     12  C         1.2997979086   -0.0198109583   -0.7605912282
     13  C         2.1779692211   -1.0957511055   -0.6122713332
     14  H         1.9437318147   -1.9068053933    0.0653210399
     15  C         3.3646544002   -1.1048052326   -1.3360280054
     16  Cl        4.4677786711   -2.4642937901   -1.1540032166
     17  C         3.7011821653   -0.0637539925   -2.1954150754
     18  H         4.6330131539   -0.0929763210   -2.7445011964
     19  C         2.8188095386    1.0058661337   -2.3312325504
     20  H         3.0718807215    1.8228590554   -2.9972012076
     21  C         1.6203259908    1.0304762286   -1.6227394129
     22  H         0.9294476373    1.8570859351   -1.7397546514
   Point Group: c1    Number of degrees of freedom:    60


   Energy is  -2761.513180178

 Hessian updated using BFGS update

 60 Hessian modes will be used to form the next step
  Hessian Eigenvalues:
     0.005437    0.019219    0.019380    0.023202    0.023211    0.023673
     0.023689    0.023795    0.023969    0.024019    0.024090    0.024104
     0.024114    0.024123    0.024139    0.024155    0.024219    0.024249
     0.028691    0.159269    0.159983    0.159998    0.160022    0.162141
     0.213343    0.220936    0.234942    0.235424    0.243707    0.249963
     0.249992    0.249999    0.250000    0.250018    0.257830    0.279170
     0.299836    0.301031    0.301040    0.302079    0.310203    0.338905
     0.347974    0.356602    0.356665    0.356672    0.356901    0.360596
     0.426425    0.430998    0.438114    0.460437    0.467952    0.469280
     0.473250    0.474111    0.478209    0.480552    0.488629    0.538921

 Minimum search - taking simple RFO step
 Searching for Lamda that Minimizes Along All modes
 Value Taken    Lamda =  -0.00039746
 Step Taken.  Stepsize is  0.215932

                             Maximum     Tolerance    Cnvgd?
         Gradient           0.004142      0.000300      NO
         Displacement       0.191700      0.001200      NO
         Energy change     -0.000502      0.000001      NO


 New Cartesian Coordinates Obtained by Inverse Iteration

 Displacement from previous Coordinates is:  0.781125
 ----------------------------------------------------------------
             Standard Nuclear Orientation (Angstroms)
    I     Atom           X                Y                Z
 ----------------------------------------------------------------
    1      C       0.0196427414     0.0005681331     0.0091829111
    2      C      -0.0190496754     0.3296081961     1.3740443011
    3      Cl      1.4756235687     0.7477653544     2.1739560082
    4      C      -1.2188634509     0.3436514016     2.1029021959
    5      Cl     -1.2350402378     0.7586138486     3.7854492841
    6      C      -2.4070126757     0.0187766308     1.4359792587
    7      Cl     -3.9380163654     0.0111816882     2.2735060048
    8      C      -2.3999439867    -0.3070194378     0.0861131680
    9      H      -3.3244005499    -0.5564914700    -0.4145101135
   10      C      -1.1972344558    -0.3113557274    -0.6061289692
   11      Cl     -1.2322511603    -0.7368267591    -2.3076553668
   12      C       1.3045704857    -0.0153643961    -0.7536604632
   13      C       2.1489922509    -1.1241023888    -0.6616945204
   14      H       1.8886360614    -1.9623866132    -0.0283827845
   15      C       3.3344682234    -1.1341266944    -1.3875954813
   16      Cl      4.3934610719    -2.5359563867    -1.2792208740
   17      C       3.7007302487    -0.0633333260    -2.1961527147
   18      H       4.6300200979    -0.0944171819    -2.7498818720
   19      C       2.8517885304     1.0379913608    -2.2779371017
   20      H       3.1285355284     1.8776348702    -2.9050818034
   21      C       1.6555641399     1.0647854590    -1.5655760527
   22      H       0.9914950626     1.9177410998    -1.6398029132
 ----------------------------------------------------------------
 Nuclear Repulsion Energy =        1727.10043420 hartrees
 There are       81 alpha and       81 beta electrons
 Applying Cartesian multipole field
    Component          Value
    ---------          -----
     (2,0,0)        1.00000E-11
     (0,2,0)        2.00000E-11
     (0,0,2)       -3.00000E-11
 Nucleus-field energy     =    -0.0000000234 hartrees
 Requested basis set is 6-311++G(d,p)
 There are 162 shells and 449 basis functions
 A cutoff of  1.0D-15 yielded  10144 shell pairs
 There are     84553 function pairs (     90854 Cartesian)
 Smallest overlap matrix eigenvalue = 2.32E-07
 Linear dependence detected in AO basis
 Number of orthogonalized atomic orbitals = 445
 Maximum deviation from orthogonality = 5.551E-10
 Guess from superposition of atomic densities
 Warning:  Energy on first SCF cycle will be non-variational
 SAD guess density has 162.000000 electrons

 -----------------------------------------------------------------------
  General SCF calculation program by
  Eric Jon Sundstrom, Paul Horn, Yuezhi Mao, Dmitri Zuev, Alec White,
  David Stuck, Shaama M.S., Shane Yost, Joonho Lee, David Small,
  Daniel Levine, Susi Lehtola, Hugh Burton, Evgeny Epifanovsky,
  Bang C. Huynh
 -----------------------------------------------------------------------
 Exchange:     0.2000 Hartree-Fock + 0.0800 Slater + 0.7200 B88
 Correlation:  0.1900 VWN1RPA + 0.8100 LYP
 Using SG-1 standard quadrature grid
 A restricted SCF calculation will be
 performed using DIIS
 SCF converges when DIIS error is below 1.0e-08
 ---------------------------------------
  Cycle       Energy         DIIS error
 ---------------------------------------
    1   -2765.4967718547      2.92e-02  
    2   -2761.3690248593      2.35e-03  
    3   -2761.2914545869      2.85e-03  
    4   -2761.5037561940      5.87e-04  
    5   -2761.5108102325      3.15e-04  
    6   -2761.5132366389      9.01e-05  
    7   -2761.5134087054      3.21e-05  
    8   -2761.5134327442      1.20e-05  
    9   -2761.5134363249      2.54e-06  
   10   -2761.5134364625      1.19e-06  
   11   -2761.5134364967      2.70e-07  
   12   -2761.5134364981      1.28e-07  
   13   -2761.5134364988      4.09e-08  
   14   -2761.5134364986      1.40e-08  
   15   -2761.5134364986      4.03e-09  Convergence criterion met
 ---------------------------------------
 SCF time:   CPU 663.11s  wall 663.00s 
 SCF   energy in the final basis set =    -2761.5134364986
 Total energy in the final basis set =    -2761.5134364986

 --------------------------------------------------------------

                    Orbital Energies (a.u.)
 --------------------------------------------------------------

 Alpha MOs
 -- Occupied --
********-101.5794-101.5772-101.5758-101.5623 -10.2807 -10.2789 -10.2784
-10.2738 -10.2533 -10.2368 -10.2230 -10.2182 -10.2044 -10.2024 -10.2017
-10.1996  -9.4943  -9.4941  -9.4920  -9.4905  -9.4769  -7.2591  -7.2590
 -7.2569  -7.2551  -7.2491  -7.2489  -7.2484  -7.2482  -7.2469  -7.2459
 -7.2453  -7.2448  -7.2415  -7.2317  -7.2313  -0.9599  -0.9163  -0.9071
 -0.9026  -0.8736  -0.8563  -0.8371  -0.8007  -0.7628  -0.7548  -0.7428
 -0.6597  -0.6378  -0.6310  -0.6071  -0.5508  -0.5473  -0.5273  -0.4989
 -0.4941  -0.4800  -0.4701  -0.4592  -0.4571  -0.4491  -0.4315  -0.4284
 -0.4096  -0.3984  -0.3913  -0.3856  -0.3815  -0.3586  -0.3558  -0.3518
 -0.3437  -0.3370  -0.3284  -0.3257  -0.3213  -0.2837  -0.2755  -0.2691
 -0.2639
 -- Virtual --
 -0.0617  -0.0589  -0.0470  -0.0407  -0.0366  -0.0137  -0.0039   0.0014
  0.0073   0.0092   0.0117   0.0153   0.0259   0.0282   0.0331   0.0425
  0.0495   0.0535   0.0587   0.0615   0.0654   0.0713   0.0738   0.0794
  0.0843   0.0880   0.0887   0.0947   0.0955   0.0999   0.1024   0.1062
  0.1119   0.1141   0.1150   0.1192   0.1204   0.1244   0.1263   0.1264
  0.1290   0.1299   0.1350   0.1408   0.1421   0.1469   0.1474   0.1498
  0.1570   0.1645   0.1691   0.1713   0.1733   0.1805   0.1856   0.1890
  0.1915   0.1989   0.2010   0.2082   0.2121   0.2186   0.2194   0.2262
  0.2292   0.2305   0.2373   0.2409   0.2417   0.2449   0.2489   0.2548
  0.2571   0.2629   0.2671   0.2723   0.2733   0.2762   0.2784   0.2805
  0.2854   0.2871   0.2922   0.2989   0.3017   0.3071   0.3148   0.3186
  0.3274   0.3316   0.3465   0.3476   0.3614   0.3735   0.3951   0.4164
  0.4349   0.4366   0.4450   0.4496   0.4527   0.4556   0.4625   0.4663
  0.4706   0.4780   0.4878   0.4916   0.4926   0.5037   0.5184   0.5232
  0.5295   0.5433   0.5485   0.5547   0.5635   0.5650   0.5733   0.5772
  0.5844   0.5982   0.6011   0.6068   0.6116   0.6153   0.6228   0.6304
  0.6359   0.6411   0.6544   0.6595   0.6676   0.6833   0.6867   0.6935
  0.6974   0.7046   0.7126   0.7220   0.7295   0.7557   0.7761   0.7900
  0.8029   0.8168   0.8227   0.8250   0.8347   0.8399   0.8405   0.8446
  0.8472   0.8501   0.8530   0.8553   0.8611   0.8624   0.8665   0.8690
  0.8735   0.8805   0.8845   0.8886   0.9027   0.9120   0.9173   0.9190
  0.9344   0.9437   0.9449   0.9474   0.9531   0.9580   0.9624   0.9681
  0.9730   0.9798   0.9954   1.0008   1.0200   1.0291   1.0313   1.0488
  1.0503   1.0582   1.0982   1.1078   1.1256   1.1618   1.1705   1.1713
  1.2031   1.2110   1.2365   1.2432   1.2545   1.2690   1.2733   1.2867
  1.2976   1.2998   1.3038   1.3220   1.3611   1.3749   1.3969   1.4320
  1.4399   1.4765   1.4982   1.5092   1.5512   1.5528   1.5622   1.5710
  1.5810   1.5882   1.6090   1.6171   1.6580   1.6666   1.6806   1.6887
  1.7284   1.7445   1.7603   1.7747   1.7896   1.8046   1.8176   1.8361
  1.8504   1.8579   1.8781   1.8974   1.9295   1.9327   1.9379   1.9457
  1.9860   1.9885   2.0012   2.0174   2.0207   2.0509   2.0589   2.1061
  2.1134   2.1365   2.1796   2.2007   2.2280   2.2519   2.2558   2.2644
  2.2688   2.2815   2.2881   2.3005   2.3123   2.3542   2.3703   2.3987
  2.4133   2.4249   2.4302   2.4458   2.4471   2.4771   2.5032   2.5098
  2.5251   2.5399   2.5521   2.5814   2.5904   2.6160   2.6463   2.6592
  2.6662   2.6935   2.7024   2.7112   2.7356   2.7387   2.7439   2.7497
  2.7718   2.7852   2.8042   2.8267   2.8356   2.8475   2.8588   2.8737
  2.9090   2.9682   3.0010   3.0613   3.0857   3.0947   3.1187   3.1376
  3.1579   3.1859   3.2052   3.2322   3.2617   3.3462   3.3660   3.3841
  3.4982   3.5127   3.5974   3.6300   3.7079   3.7613   3.7830   3.9085
  4.0008   4.0235   4.1108   4.1373   4.3378   4.7994   4.8309   9.7498
  9.7859   9.7938   9.8105   9.8269  23.3473  23.5945  23.8113  23.8327
 23.8999  23.9281  23.9372  24.0002  24.0538  24.0708  24.0996  24.1693
 25.7746  25.8298  25.8369  25.8777  25.9318  26.1003  26.1337  26.1409
 26.2519  26.3739  26.4827  26.6184  26.6466  26.7218  26.9658 215.7411
215.7795 215.7900 215.8105 215.8321
 --------------------------------------------------------------

          Ground-State Mulliken Net Atomic Charges

     Atom                 Charge (a.u.)
  ----------------------------------------
      1 C                    -0.513706
      2 C                    -1.058901
      3 Cl                    0.644555
      4 C                     0.550927
      5 Cl                    0.596555
      6 C                    -0.291102
      7 Cl                    0.547426
      8 C                    -0.468815
      9 H                     0.228697
     10 C                    -0.258020
     11 Cl                    0.491924
     12 C                     0.459894
     13 C                    -1.036556
     14 H                     0.206586
     15 C                     0.435513
     16 Cl                    0.452188
     17 C                    -0.495116
     18 H                     0.176480
     19 C                    -0.560774
     20 H                     0.186222
     21 C                    -0.471221
     22 H                     0.177243
  ----------------------------------------
  Sum of atomic charges =     0.000000

 -----------------------------------------------------------------
                    Cartesian Multipole Moments
 -----------------------------------------------------------------
    Charge (ESU x 10^10)
                 0.0000
    Dipole Moment (Debye)
         X      -0.4017      Y       1.1764      Z      -1.3507
       Tot       1.8357
    Quadrupole Moments (Debye-Ang)
        XX    -132.2033     XY       5.6858     YY    -132.4418
        XZ      -1.7558     YZ      -5.1756     ZZ    -133.3961
    Octopole Moments (Debye-Ang^2)
       XXX    -131.0117    XXY      40.1587    XYY     -42.3202
       YYY      75.1463    XXZ     -49.9594    XYZ     -13.3730
       YYZ     -31.9513    XZZ     -22.2079    YZZ      34.5872
       ZZZ     -97.4462
    Hexadecapole Moments (Debye-Ang^3)
      XXXX   -5165.7349   XXXY     487.7168   XXYY   -1061.2323
      XYYY     407.4903   YYYY    -980.2478   XXXZ     962.9703
      XXYZ    -154.4648   XYYZ     349.9075   YYYZ    -369.0663
      XXZZ   -1365.6886   XYZZ     168.9702   YYZZ    -722.6339
      XZZZ     993.0966   YZZZ    -345.3773   ZZZZ   -3301.2896
 -----------------------------------------------------------------
 Calculating analytic gradient of the SCF energy
 Gradient of SCF Energy
            1           2           3           4           5           6
    1  -0.0008698  -0.0003122   0.0003157   0.0000247   0.0002413   0.0002257
    2  -0.0002941  -0.0001256  -0.0000886   0.0005342  -0.0002223  -0.0001153
    3  -0.0003849  -0.0002256  -0.0002934   0.0023718  -0.0012263  -0.0005918
            7           8           9          10          11          12
    1  -0.0000270  -0.0002589  -0.0000019   0.0000518   0.0007809   0.0014307
    2   0.0000115  -0.0001692   0.0000011   0.0002867   0.0002539   0.0002291
    3  -0.0000326  -0.0005207   0.0001102   0.0012215  -0.0003436  -0.0008513
           13          14          15          16          17          18
    1  -0.0004747  -0.0001223  -0.0004455   0.0003083   0.0000492  -0.0000494
    2  -0.0008072   0.0002458   0.0008229  -0.0004256   0.0000659  -0.0001010
    3   0.0003092   0.0003815  -0.0001642  -0.0000398   0.0000113   0.0000512
           19          20          21          22
    1  -0.0000243   0.0001987  -0.0005577  -0.0004833
    2  -0.0001094  -0.0000022   0.0002353  -0.0002259
    3   0.0000272   0.0000030   0.0002203  -0.0000334
 Max gradient component =       2.372E-03
 RMS gradient           =       5.224E-04
 Gradient time:  CPU 222.77 s  wall 222.78 s
 Geometry Optimization Parameters
   NAtoms,    NIC,     NZ,  NCons,   NDum,   NFix, NCnnct, MaxDiis
       22     155      22       0       0       0       0       0

 Cartesian Hessian Update
 Hessian updated using BFGS update


** GEOMETRY OPTIMIZATION IN DELOCALIZED INTERNAL COORDINATES **
   Searching for a Minimum

   Optimization Cycle:   6

                       Coordinates (Angstroms)
     ATOM                X               Y               Z
      1  C         0.0196427414    0.0005681331    0.0091829111
      2  C        -0.0190496754    0.3296081961    1.3740443011
      3  Cl        1.4756235687    0.7477653544    2.1739560082
      4  C        -1.2188634509    0.3436514016    2.1029021959
      5  Cl       -1.2350402378    0.7586138486    3.7854492841
      6  C        -2.4070126757    0.0187766308    1.4359792587
      7  Cl       -3.9380163654    0.0111816882    2.2735060048
      8  C        -2.3999439867   -0.3070194378    0.0861131680
      9  H        -3.3244005499   -0.5564914700   -0.4145101135
     10  C        -1.1972344558   -0.3113557274   -0.6061289692
     11  Cl       -1.2322511603   -0.7368267591   -2.3076553668
     12  C         1.3045704857   -0.0153643961   -0.7536604632
     13  C         2.1489922509   -1.1241023888   -0.6616945204
     14  H         1.8886360614   -1.9623866132   -0.0283827845
     15  C         3.3344682234   -1.1341266944   -1.3875954813
     16  Cl        4.3934610719   -2.5359563867   -1.2792208740
     17  C         3.7007302487   -0.0633333260   -2.1961527147
     18  H         4.6300200979   -0.0944171819   -2.7498818720
     19  C         2.8517885304    1.0379913608   -2.2779371017
     20  H         3.1285355284    1.8776348702   -2.9050818034
     21  C         1.6555641399    1.0647854590   -1.5655760527
     22  H         0.9914950626    1.9177410998   -1.6398029132
   Point Group: c1    Number of degrees of freedom:    60


   Energy is  -2761.513436499

 Hessian updated using BFGS update

 60 Hessian modes will be used to form the next step
  Hessian Eigenvalues:
     0.004371    0.019217    0.019529    0.023202    0.023288    0.023616
     0.023697    0.023751    0.023938    0.024006    0.024090    0.024108
     0.024115    0.024120    0.024139    0.024146    0.024179    0.024364
     0.028363    0.159314    0.159948    0.159986    0.160014    0.160483
     0.213379    0.221082    0.235080    0.235337    0.242383    0.249436
     0.249977    0.249993    0.249999    0.250367    0.254228    0.273815
     0.299156    0.301016    0.301503    0.302649    0.303251    0.334957
     0.349311    0.356602    0.356661    0.356665    0.356787    0.360755
     0.425061    0.430998    0.432248    0.452585    0.467728    0.468600
     0.470913    0.474127    0.478209    0.479384    0.487373    0.528908

 Minimum search - taking simple RFO step
 Searching for Lamda that Minimizes Along All modes
 Value Taken    Lamda =  -0.00012710
 Step Taken.  Stepsize is  0.122756

                             Maximum     Tolerance    Cnvgd?
         Gradient           0.002254      0.000300      NO
         Displacement       0.103460      0.001200      NO
         Energy change     -0.000256      0.000001      NO


 New Cartesian Coordinates Obtained by Inverse Iteration

 Displacement from previous Coordinates is:  0.422156
 ----------------------------------------------------------------
             Standard Nuclear Orientation (Angstroms)
    I     Atom           X                Y                Z
 ----------------------------------------------------------------
    1      C       0.0189974372     0.0030558372     0.0092817294
    2      C      -0.0247529074     0.3622614354     1.3660680768
    3      Cl      1.4638698411     0.8095554638     2.1603074515
    4      C      -1.2253855874     0.3743871610     2.0936696865
    5      Cl     -1.2495067527     0.8235554005     3.7696830134
    6      C      -2.4083546207     0.0164294786     1.4362530988
    7      Cl     -3.9384067331     0.0024441660     2.2762527215
    8      C      -2.3957876168    -0.3402333677     0.0947434111
    9      H      -3.3164190762    -0.6151148332    -0.3997049178
   10      C      -1.1934757695    -0.3430564152    -0.5989145009
   11      Cl     -1.2279875288    -0.8084054278    -2.2889726512
   12      C       1.3054016316    -0.0124868337    -0.7518861104
   13      C       2.1331573131    -1.1359185930    -0.6897223784
   14      H       1.8582034923    -1.9894359209    -0.0834335587
   15      C       3.3193898405    -1.1474330994    -1.4147073718
   16      Cl      4.3538967935    -2.5684569371    -1.3412704243
   17      C       3.7029789066    -0.0631700068    -2.1967118474
   18      H       4.6313619434    -0.0947555094    -2.7521839689
   19      C       2.8724095219     1.0537708130    -2.2487834957
   20      H       3.1611733006     1.9047248056    -2.8547812194
   21      C       1.6778780174     1.0829607841    -1.5338075162
   22      H       1.0330740071     1.9522592600    -1.5835271263
 ----------------------------------------------------------------
 Nuclear Repulsion Energy =        1726.38736113 hartrees
 There are       81 alpha and       81 beta electrons
 Applying Cartesian multipole field
    Component          Value
    ---------          -----
     (2,0,0)        1.00000E-11
     (0,2,0)        2.00000E-11
     (0,0,2)       -3.00000E-11
 Nucleus-field energy     =    -0.0000000226 hartrees
 Requested basis set is 6-311++G(d,p)
 There are 162 shells and 449 basis functions
 A cutoff of  1.0D-15 yielded  10143 shell pairs
 There are     84517 function pairs (     90810 Cartesian)
 Smallest overlap matrix eigenvalue = 2.03E-07
 Linear dependence detected in AO basis
 Number of orthogonalized atomic orbitals = 445
 Maximum deviation from orthogonality = 3.109E-10
 Guess from superposition of atomic densities
 Warning:  Energy on first SCF cycle will be non-variational
 SAD guess density has 162.000000 electrons

 -----------------------------------------------------------------------
  General SCF calculation program by
  Eric Jon Sundstrom, Paul Horn, Yuezhi Mao, Dmitri Zuev, Alec White,
  David Stuck, Shaama M.S., Shane Yost, Joonho Lee, David Small,
  Daniel Levine, Susi Lehtola, Hugh Burton, Evgeny Epifanovsky,
  Bang C. Huynh
 -----------------------------------------------------------------------
 Exchange:     0.2000 Hartree-Fock + 0.0800 Slater + 0.7200 B88
 Correlation:  0.1900 VWN1RPA + 0.8100 LYP
 Using SG-1 standard quadrature grid
 A restricted SCF calculation will be
 performed using DIIS
 SCF converges when DIIS error is below 1.0e-08
 ---------------------------------------
  Cycle       Energy         DIIS error
 ---------------------------------------
    1   -2765.4942599109      2.91e-02  
    2   -2761.3691703147      2.35e-03  
    3   -2761.2920246135      2.85e-03  
    4   -2761.5039894770      5.83e-04  
    5   -2761.5109233940      3.13e-04  
    6   -2761.5133213596      9.04e-05  
    7   -2761.5134948679      3.23e-05  
    8   -2761.5135193537      1.19e-05  
    9   -2761.5135228811      2.54e-06  
   10   -2761.5135230181      1.19e-06  
   11   -2761.5135230524      2.70e-07  
   12   -2761.5135230537      1.28e-07  
   13   -2761.5135230543      4.07e-08  
   14   -2761.5135230541      1.40e-08  
   15   -2761.5135230541      3.99e-09  Convergence criterion met
 ---------------------------------------
 SCF time:   CPU 669.21s  wall 669.00s 
 SCF   energy in the final basis set =    -2761.5135230541
 Total energy in the final basis set =    -2761.5135230541

 --------------------------------------------------------------

                    Orbital Energies (a.u.)
 --------------------------------------------------------------

 Alpha MOs
 -- Occupied --
********-101.5792-101.5773-101.5759-101.5624 -10.2807 -10.2788 -10.2783
-10.2739 -10.2533 -10.2370 -10.2229 -10.2184 -10.2044 -10.2024 -10.2017
-10.1996  -9.4942  -9.4938  -9.4920  -9.4906  -9.4770  -7.2591  -7.2587
 -7.2569  -7.2552  -7.2491  -7.2487  -7.2484  -7.2479  -7.2469  -7.2460
 -7.2454  -7.2449  -7.2416  -7.2319  -7.2315  -0.9598  -0.9162  -0.9072
 -0.9027  -0.8733  -0.8564  -0.8371  -0.8007  -0.7627  -0.7547  -0.7428
 -0.6598  -0.6379  -0.6306  -0.6073  -0.5506  -0.5474  -0.5273  -0.4990
 -0.4941  -0.4799  -0.4699  -0.4593  -0.4571  -0.4490  -0.4315  -0.4284
 -0.4095  -0.3983  -0.3913  -0.3855  -0.3813  -0.3583  -0.3558  -0.3517
 -0.3436  -0.3372  -0.3284  -0.3258  -0.3211  -0.2826  -0.2766  -0.2689
 -0.2643
 -- Virtual --
 -0.0613  -0.0584  -0.0473  -0.0417  -0.0365  -0.0137  -0.0037   0.0013
  0.0074   0.0094   0.0115   0.0153   0.0258   0.0280   0.0331   0.0424
  0.0498   0.0534   0.0586   0.0619   0.0649   0.0713   0.0738   0.0793
  0.0845   0.0876   0.0886   0.0947   0.0953   0.0997   0.1025   0.1061
  0.1119   0.1142   0.1150   0.1191   0.1205   0.1240   0.1262   0.1263
  0.1291   0.1301   0.1346   0.1407   0.1421   0.1469   0.1475   0.1502
  0.1569   0.1644   0.1689   0.1715   0.1725   0.1803   0.1854   0.1893
  0.1917   0.1987   0.2006   0.2082   0.2120   0.2174   0.2190   0.2266
  0.2294   0.2306   0.2373   0.2409   0.2430   0.2449   0.2485   0.2552
  0.2565   0.2634   0.2663   0.2723   0.2734   0.2760   0.2783   0.2805
  0.2848   0.2873   0.2927   0.2991   0.3017   0.3074   0.3140   0.3217
  0.3291   0.3318   0.3463   0.3470   0.3616   0.3760   0.3948   0.4181
  0.4348   0.4368   0.4443   0.4480   0.4528   0.4561   0.4615   0.4669
  0.4699   0.4780   0.4869   0.4923   0.4931   0.5045   0.5182   0.5250
  0.5300   0.5431   0.5484   0.5546   0.5644   0.5654   0.5745   0.5777
  0.5840   0.5986   0.6016   0.6046   0.6113   0.6158   0.6232   0.6314
  0.6382   0.6428   0.6522   0.6599   0.6661   0.6841   0.6874   0.6923
  0.6978   0.7040   0.7135   0.7224   0.7370   0.7560   0.7761   0.7900
  0.8059   0.8172   0.8225   0.8267   0.8323   0.8404   0.8412   0.8438
  0.8469   0.8492   0.8524   0.8541   0.8590   0.8633   0.8671   0.8685
  0.8736   0.8796   0.8844   0.8877   0.9033   0.9109   0.9177   0.9199
  0.9365   0.9440   0.9463   0.9489   0.9518   0.9584   0.9630   0.9682
  0.9739   0.9804   0.9958   1.0000   1.0192   1.0294   1.0338   1.0479
  1.0496   1.0597   1.0997   1.1061   1.1250   1.1636   1.1706   1.1763
  1.2062   1.2087   1.2365   1.2455   1.2580   1.2682   1.2752   1.2880
  1.2973   1.2997   1.3045   1.3229   1.3622   1.3767   1.3950   1.4348
  1.4403   1.4761   1.4969   1.5082   1.5510   1.5519   1.5659   1.5709
  1.5839   1.5876   1.6081   1.6170   1.6583   1.6682   1.6790   1.6899
  1.7294   1.7435   1.7593   1.7777   1.7895   1.8035   1.8174   1.8325
  1.8488   1.8589   1.8781   1.8969   1.9307   1.9320   1.9382   1.9446
  1.9864   1.9922   2.0027   2.0175   2.0207   2.0506   2.0594   2.1067
  2.1146   2.1388   2.1792   2.2012   2.2279   2.2534   2.2547   2.2636
  2.2678   2.2798   2.2874   2.3008   2.3124   2.3565   2.3698   2.3992
  2.4131   2.4244   2.4285   2.4445   2.4454   2.4766   2.5032   2.5131
  2.5249   2.5397   2.5513   2.5806   2.5891   2.6124   2.6482   2.6598
  2.6667   2.6953   2.7029   2.7117   2.7354   2.7384   2.7443   2.7479
  2.7638   2.7844   2.8044   2.8297   2.8356   2.8467   2.8583   2.8786
  2.9067   2.9680   3.0013   3.0633   3.0875   3.0963   3.1191   3.1382
  3.1543   3.1863   3.2051   3.2319   3.2687   3.3443   3.3663   3.3851
  3.5023   3.5139   3.5967   3.6327   3.7095   3.7622   3.7850   3.9095
  4.0012   4.0231   4.1108   4.1374   4.3360   4.7998   4.8293   9.7506
  9.7864   9.7925   9.8094   9.8338  23.3493  23.5945  23.8114  23.8328
 23.8994  23.9271  23.9380  24.0000  24.0536  24.0709  24.1001  24.1694
 25.7743  25.8293  25.8348  25.8716  25.9329  26.1012  26.1333  26.1408
 26.2568  26.3669  26.4824  26.6198  26.6421  26.7221  26.9685 215.7418
215.7801 215.7883 215.8089 215.8400
 --------------------------------------------------------------

          Ground-State Mulliken Net Atomic Charges

     Atom                 Charge (a.u.)
  ----------------------------------------
      1 C                    -0.519095
      2 C                    -1.048893
      3 Cl                    0.632949
      4 C                     0.580076
      5 Cl                    0.597609
      6 C                    -0.263128
      7 Cl                    0.550571
      8 C                    -0.463056
      9 H                     0.228744
     10 C                    -0.291643
     11 Cl                    0.483477
     12 C                     0.476295
     13 C                    -1.048921
     14 H                     0.204370
     15 C                     0.428714
     16 Cl                    0.454087
     17 C                    -0.477016
     18 H                     0.176697
     19 C                    -0.584368
     20 H                     0.185778
     21 C                    -0.482008
     22 H                     0.178762
  ----------------------------------------
  Sum of atomic charges =     0.000000

 -----------------------------------------------------------------
                    Cartesian Multipole Moments
 -----------------------------------------------------------------
    Charge (ESU x 10^10)
                -0.0000
    Dipole Moment (Debye)
         X      -0.3690      Y       1.1698      Z      -1.3278
       Tot       1.8076
    Quadrupole Moments (Debye-Ang)
        XX    -132.0287     XY       5.8713     YY    -132.3157
        XZ      -1.7123     YZ      -5.1696     ZZ    -133.6560
    Octopole Moments (Debye-Ang^2)
       XXX    -127.6510    XXY      39.9745    XYY     -41.3651
       YYY      74.7699    XXZ     -49.1541    XYZ     -13.4906
       YYZ     -31.1935    XZZ     -22.0080    YZZ      34.1378
       ZZZ     -94.3857
    Hexadecapole Moments (Debye-Ang^3)
      XXXX   -5135.8609   XXXY     483.8485   XXYY   -1062.9737
      XYYY     402.0405   YYYY   -1023.3964   XXXZ     976.7908
      XXYZ    -164.8464   XYYZ     354.6122   YYYZ    -398.9920
      XXZZ   -1359.9080   XYZZ     167.1273   YYZZ    -727.5023
      XZZZ    1010.5346   YZZZ    -372.8173   ZZZZ   -3292.2690
 -----------------------------------------------------------------
 Calculating analytic gradient of the SCF energy
 Gradient of SCF Energy
            1           2           3           4           5           6
    1  -0.0005316   0.0000329   0.0001830  -0.0002162   0.0000242   0.0004210
    2   0.0000232   0.0000521  -0.0001500   0.0001762  -0.0000721  -0.0000542
    3   0.0002437  -0.0003523  -0.0001565   0.0009314  -0.0003924  -0.0006316
            7           8           9          10          11          12
    1  -0.0001543  -0.0001085  -0.0000202  -0.0000767   0.0001449   0.0007980
    2  -0.0000226   0.0000023  -0.0000002  -0.0000154   0.0000838   0.0000211
    3   0.0002113  -0.0000201   0.0000920   0.0001869  -0.0000778  -0.0004242
           13          14          15          16          17          18
    1  -0.0001288  -0.0000350  -0.0001166   0.0001013  -0.0000970   0.0000258
    2  -0.0002139   0.0000961   0.0003418  -0.0001648  -0.0000444  -0.0000201
    3   0.0002484   0.0001378  -0.0000448  -0.0000631   0.0000243   0.0000017
           19          20          21          22
    1   0.0000094   0.0000662  -0.0001555  -0.0001663
    2  -0.0000242  -0.0000273   0.0001224  -0.0001097
    3  -0.0000747  -0.0000051   0.0001860  -0.0000207
 Max gradient component =       9.314E-04
 RMS gradient           =       2.362E-04
 Gradient time:  CPU 227.37 s  wall 227.38 s
 Geometry Optimization Parameters
   NAtoms,    NIC,     NZ,  NCons,   NDum,   NFix, NCnnct, MaxDiis
       22     155      22       0       0       0       0       0

 Cartesian Hessian Update
 Hessian updated using BFGS update


** GEOMETRY OPTIMIZATION IN DELOCALIZED INTERNAL COORDINATES **
   Searching for a Minimum

   Optimization Cycle:   7

                       Coordinates (Angstroms)
     ATOM                X               Y               Z
      1  C         0.0189974372    0.0030558372    0.0092817294
      2  C        -0.0247529074    0.3622614354    1.3660680768
      3  Cl        1.4638698411    0.8095554638    2.1603074515
      4  C        -1.2253855874    0.3743871610    2.0936696865
      5  Cl       -1.2495067527    0.8235554005    3.7696830134
      6  C        -2.4083546207    0.0164294786    1.4362530988
      7  Cl       -3.9384067331    0.0024441660    2.2762527215
      8  C        -2.3957876168   -0.3402333677    0.0947434111
      9  H        -3.3164190762   -0.6151148332   -0.3997049178
     10  C        -1.1934757695   -0.3430564152   -0.5989145009
     11  Cl       -1.2279875288   -0.8084054278   -2.2889726512
     12  C         1.3054016316   -0.0124868337   -0.7518861104
     13  C         2.1331573131   -1.1359185930   -0.6897223784
     14  H         1.8582034923   -1.9894359209   -0.0834335587
     15  C         3.3193898405   -1.1474330994   -1.4147073718
     16  Cl        4.3538967935   -2.5684569371   -1.3412704243
     17  C         3.7029789066   -0.0631700068   -2.1967118474
     18  H         4.6313619434   -0.0947555094   -2.7521839689
     19  C         2.8724095219    1.0537708130   -2.2487834957
     20  H         3.1611733006    1.9047248056   -2.8547812194
     21  C         1.6778780174    1.0829607841   -1.5338075162
     22  H         1.0330740071    1.9522592600   -1.5835271263
   Point Group: c1    Number of degrees of freedom:    60


   Energy is  -2761.513523054

 Hessian updated using BFGS update

 60 Hessian modes will be used to form the next step
  Hessian Eigenvalues:
     0.002888    0.019244    0.019623    0.023108    0.023281    0.023433
     0.023710    0.023867    0.023939    0.024006    0.024093    0.024100
     0.024115    0.024131    0.024139    0.024145    0.024287    0.024868
     0.027963    0.157703    0.159389    0.159988    0.160024    0.160075
     0.213254    0.219433    0.229699    0.235314    0.237705    0.245819
     0.249978    0.249993    0.250178    0.250385    0.252232    0.274809
     0.297917    0.301026    0.301741    0.301982    0.302693    0.336537
     0.350047    0.356600    0.356665    0.356706    0.356843    0.361290
     0.424732    0.430653    0.431003    0.455709    0.467522    0.468315
     0.473486    0.475929    0.478212    0.479219    0.491583    0.526824

 Minimum search - taking simple RFO step
 Searching for Lamda that Minimizes Along All modes
 Value Taken    Lamda =  -0.00004828
 Step Taken.  Stepsize is  0.110202

                             Maximum     Tolerance    Cnvgd?
         Gradient           0.000554      0.000300      NO
         Displacement       0.095550      0.001200      NO
         Energy change     -0.000087      0.000001      NO


 New Cartesian Coordinates Obtained by Inverse Iteration

 Displacement from previous Coordinates is:  0.390567
 ----------------------------------------------------------------
             Standard Nuclear Orientation (Angstroms)
    I     Atom           X                Y                Z
 ----------------------------------------------------------------
    1      C       0.0206521951     0.0018618872     0.0126492697
    2      C      -0.0294119342     0.3884920626     1.3616346762
    3      Cl      1.4511900673     0.8706168251     2.1495217203
    4      C      -1.2316369241     0.4009477070     2.0861817696
    5      Cl     -1.2646114109     0.8854584504     3.7537086308
    6      C      -2.4093219734     0.0142965766     1.4364176407
    7      Cl     -3.9407944197     0.0024455020     2.2732154279
    8      C      -2.3894216329    -0.3710211114     0.1029048846
    9      H      -3.3056348106    -0.6665684037    -0.3879082408
   10      C      -1.1861911937    -0.3732714054    -0.5895255334
   11      Cl     -1.2135076650    -0.8713450515    -2.2697024101
   12      C       1.3064778307    -0.0120828779    -0.7486141266
   13      C       2.1180707073    -1.1485582750    -0.7174899531
   14      H       1.8305984282    -2.0151083019    -0.1358692277
   15      C       3.3043957320    -1.1596778837    -1.4425307810
   16      Cl      4.3182789349    -2.5959389849    -1.4022468717
   17      C       3.7032170072    -0.0622119497    -2.1980617443
   18      H       4.6303627390    -0.0930547333    -2.7555947201
   19      C       2.8885126852     1.0672920474    -2.2212206792
   20      H       3.1876557425     1.9289051903    -2.8067602553
   21      C       1.6956678600     1.0966078560    -1.5036133305
   22      H       1.0671674887     1.9788525348    -1.5292440450
 ----------------------------------------------------------------
 Nuclear Repulsion Energy =        1726.08783580 hartrees
 There are       81 alpha and       81 beta electrons
 Applying Cartesian multipole field
    Component          Value
    ---------          -----
     (2,0,0)        1.00000E-11
     (0,2,0)        2.00000E-11
     (0,0,2)       -3.00000E-11
 Nucleus-field energy     =    -0.0000000218 hartrees
 Requested basis set is 6-311++G(d,p)
 There are 162 shells and 449 basis functions
 A cutoff of  1.0D-15 yielded  10145 shell pairs
 There are     84531 function pairs (     90824 Cartesian)
 Smallest overlap matrix eigenvalue = 1.81E-07
 Linear dependence detected in AO basis
 Number of orthogonalized atomic orbitals = 445
 Maximum deviation from orthogonality = 3.393E-10
 Guess from superposition of atomic densities
 Warning:  Energy on first SCF cycle will be non-variational
 SAD guess density has 162.000000 electrons

 -----------------------------------------------------------------------
  General SCF calculation program by
  Eric Jon Sundstrom, Paul Horn, Yuezhi Mao, Dmitri Zuev, Alec White,
  David Stuck, Shaama M.S., Shane Yost, Joonho Lee, David Small,
  Daniel Levine, Susi Lehtola, Hugh Burton, Evgeny Epifanovsky,
  Bang C. Huynh
 -----------------------------------------------------------------------
 Exchange:     0.2000 Hartree-Fock + 0.0800 Slater + 0.7200 B88
 Correlation:  0.1900 VWN1RPA + 0.8100 LYP
 Using SG-1 standard quadrature grid
 A restricted SCF calculation will be
 performed using DIIS
 SCF converges when DIIS error is below 1.0e-08
 ---------------------------------------
  Cycle       Energy         DIIS error
 ---------------------------------------
    1   -2765.4949294189      2.92e-02  
    2   -2761.3691394746      2.35e-03  
    3   -2761.2919574364      2.85e-03  
    4   -2761.5040587849      5.82e-04  
    5   -2761.5109604646      3.13e-04  
    6   -2761.5133480751      9.07e-05  
    7   -2761.5135225588      3.26e-05  
    8   -2761.5135475951      1.18e-05  
    9   -2761.5135510755      2.53e-06  
   10   -2761.5135512117      1.19e-06  
   11   -2761.5135512462      2.70e-07  
   12   -2761.5135512478      1.28e-07  
   13   -2761.5135512480      4.06e-08  
   14   -2761.5135512481      1.40e-08  
   15   -2761.5135512481      3.97e-09  Convergence criterion met
 ---------------------------------------
 SCF time:   CPU 670.71s  wall 671.00s 
 SCF   energy in the final basis set =    -2761.5135512481
 Total energy in the final basis set =    -2761.5135512481

 --------------------------------------------------------------

                    Orbital Energies (a.u.)
 --------------------------------------------------------------

 Alpha MOs
 -- Occupied --
********-101.5790-101.5773-101.5759-101.5625 -10.2807 -10.2788 -10.2782
-10.2739 -10.2532 -10.2370 -10.2228 -10.2184 -10.2043 -10.2024 -10.2016
-10.1995  -9.4943  -9.4936  -9.4921  -9.4906  -9.4771  -7.2592  -7.2586
 -7.2570  -7.2553  -7.2492  -7.2485  -7.2484  -7.2477  -7.2470  -7.2460
 -7.2454  -7.2449  -7.2417  -7.2320  -7.2315  -0.9597  -0.9162  -0.9072
 -0.9028  -0.8731  -0.8565  -0.8372  -0.8008  -0.7626  -0.7547  -0.7428
 -0.6599  -0.6380  -0.6302  -0.6076  -0.5505  -0.5474  -0.5272  -0.4991
 -0.4941  -0.4799  -0.4698  -0.4593  -0.4570  -0.4489  -0.4315  -0.4284
 -0.4095  -0.3983  -0.3914  -0.3856  -0.3812  -0.3582  -0.3558  -0.3517
 -0.3435  -0.3373  -0.3284  -0.3259  -0.3210  -0.2816  -0.2775  -0.2688
 -0.2645
 -- Virtual --
 -0.0611  -0.0580  -0.0475  -0.0423  -0.0364  -0.0137  -0.0037   0.0012
  0.0075   0.0096   0.0113   0.0153   0.0258   0.0280   0.0332   0.0423
  0.0500   0.0533   0.0584   0.0624   0.0644   0.0713   0.0740   0.0792
  0.0848   0.0873   0.0885   0.0948   0.0951   0.0995   0.1027   0.1061
  0.1121   0.1142   0.1152   0.1187   0.1206   0.1237   0.1262   0.1263
  0.1290   0.1307   0.1343   0.1407   0.1422   0.1467   0.1475   0.1508
  0.1570   0.1643   0.1689   0.1716   0.1722   0.1802   0.1854   0.1896
  0.1920   0.1987   0.2002   0.2078   0.2122   0.2166   0.2187   0.2269
  0.2296   0.2308   0.2373   0.2408   0.2434   0.2455   0.2483   0.2551
  0.2564   0.2640   0.2657   0.2721   0.2735   0.2756   0.2781   0.2805
  0.2846   0.2877   0.2931   0.2995   0.3017   0.3077   0.3132   0.3229
  0.3304   0.3327   0.3461   0.3466   0.3619   0.3775   0.3947   0.4195
  0.4341   0.4375   0.4436   0.4471   0.4525   0.4571   0.4608   0.4674
  0.4696   0.4780   0.4859   0.4921   0.4941   0.5052   0.5183   0.5264
  0.5302   0.5431   0.5484   0.5546   0.5652   0.5655   0.5752   0.5781
  0.5840   0.5994   0.6016   0.6029   0.6113   0.6162   0.6234   0.6320
  0.6402   0.6442   0.6502   0.6598   0.6659   0.6845   0.6879   0.6914
  0.6981   0.7037   0.7134   0.7227   0.7424   0.7564   0.7761   0.7900
  0.8077   0.8176   0.8226   0.8278   0.8318   0.8403   0.8415   0.8425
  0.8469   0.8486   0.8508   0.8542   0.8577   0.8634   0.8678   0.8693
  0.8738   0.8788   0.8842   0.8873   0.9037   0.9101   0.9179   0.9207
  0.9380   0.9439   0.9466   0.9497   0.9513   0.9589   0.9635   0.9692
  0.9744   0.9810   0.9959   0.9997   1.0186   1.0292   1.0360   1.0463
  1.0496   1.0611   1.0999   1.1052   1.1245   1.1642   1.1705   1.1810
  1.2056   1.2095   1.2361   1.2469   1.2605   1.2675   1.2774   1.2899
  1.2970   1.2990   1.3053   1.3240   1.3629   1.3784   1.3937   1.4363
  1.4411   1.4760   1.4960   1.5079   1.5499   1.5522   1.5682   1.5708
  1.5862   1.5876   1.6075   1.6173   1.6587   1.6697   1.6776   1.6911
  1.7305   1.7429   1.7583   1.7811   1.7892   1.8022   1.8183   1.8300
  1.8480   1.8599   1.8782   1.8968   1.9312   1.9318   1.9390   1.9435
  1.9865   1.9949   2.0037   2.0173   2.0210   2.0507   2.0598   2.1071
  2.1150   2.1413   2.1790   2.2018   2.2278   2.2529   2.2559   2.2626
  2.2671   2.2788   2.2868   2.3011   2.3122   2.3579   2.3698   2.4004
  2.4129   2.4225   2.4287   2.4438   2.4440   2.4765   2.5029   2.5160
  2.5241   2.5406   2.5512   2.5805   2.5879   2.6107   2.6495   2.6604
  2.6670   2.6964   2.7034   2.7122   2.7354   2.7377   2.7448   2.7466
  2.7582   2.7839   2.8047   2.8307   2.8348   2.8472   2.8572   2.8831
  2.9050   2.9681   3.0016   3.0650   3.0887   3.0974   3.1195   3.1391
  3.1517   3.1868   3.2054   3.2320   3.2745   3.3433   3.3665   3.3860
  3.5052   3.5152   3.5963   3.6354   3.7105   3.7628   3.7866   3.9105
  4.0015   4.0229   4.1109   4.1375   4.3353   4.8003   4.8284   9.7512
  9.7867   9.7916   9.8090   9.8392  23.3507  23.5947  23.8116  23.8331
 23.8996  23.9268  23.9387  24.0001  24.0535  24.0707  24.1008  24.1696
 25.7742  25.8285  25.8329  25.8678  25.9335  26.1011  26.1336  26.1410
 26.2594  26.3634  26.4821  26.6209  26.6393  26.7229  26.9705 215.7424
215.7805 215.7872 215.8083 215.8460
 --------------------------------------------------------------

          Ground-State Mulliken Net Atomic Charges

     Atom                 Charge (a.u.)
  ----------------------------------------
      1 C                    -0.521393
      2 C                    -1.032999
      3 Cl                    0.622550
      4 C                     0.601371
      5 Cl                    0.598125
      6 C                    -0.248359
      7 Cl                    0.553354
      8 C                    -0.448452
      9 H                     0.229017
     10 C                    -0.321278
     11 Cl                    0.478114
     12 C                     0.479618
     13 C                    -1.068098
     14 H                     0.202411
     15 C                     0.428420
     16 Cl                    0.455235
     17 C                    -0.467012
     18 H                     0.176676
     19 C                    -0.599905
     20 H                     0.185503
     21 C                    -0.482950
     22 H                     0.180055
  ----------------------------------------
  Sum of atomic charges =     0.000000

 -----------------------------------------------------------------
                    Cartesian Multipole Moments
 -----------------------------------------------------------------
    Charge (ESU x 10^10)
                 0.0000
    Dipole Moment (Debye)
         X      -0.3451      Y       1.1635      Z      -1.3004
       Tot       1.7787
    Quadrupole Moments (Debye-Ang)
        XX    -131.8854     XY       6.0407     YY    -132.2054
        XZ      -1.6660     YZ      -5.1618     ZZ    -133.8861
    Octopole Moments (Debye-Ang^2)
       XXX    -124.9880    XXY      39.7404    XYY     -40.5556
       YYY      73.9610    XXZ     -48.2573    XYZ     -13.5833
       YYZ     -30.3696    XZZ     -21.9319    YZZ      33.6152
       ZZZ     -91.4230
    Hexadecapole Moments (Debye-Ang^3)
      XXXX   -5106.1040   XXXY     481.7463   XXYY   -1064.3568
      XYYY     398.8476   YYYY   -1064.5824   XXXZ     990.7126
      XXYZ    -174.7918   XYYZ     359.3734   YYYZ    -427.7050
      XXZZ   -1354.4756   XYZZ     165.8075   YYZZ    -732.0785
      XZZZ    1027.5439   YZZZ    -399.5172   ZZZZ   -3283.4388
 -----------------------------------------------------------------
 Calculating analytic gradient of the SCF energy
 Gradient of SCF Energy
            1           2           3           4           5           6
    1  -0.0003672   0.0001665   0.0000052  -0.0002017  -0.0000070   0.0003220
    2   0.0000551  -0.0001265   0.0000020  -0.0000794   0.0000820  -0.0000261
    3   0.0002470  -0.0000949  -0.0000607  -0.0001110   0.0000741  -0.0001388
            7           8           9          10          11          12
    1  -0.0001396   0.0000228  -0.0000065   0.0001254   0.0000835   0.0001273
    2   0.0000282   0.0000585   0.0000209  -0.0000442   0.0000738  -0.0000008
    3   0.0001597   0.0001957   0.0000168  -0.0003166   0.0001596  -0.0000366
           13          14          15          16          17          18
    1  -0.0000731   0.0000145   0.0000547  -0.0000288  -0.0000702  -0.0000024
    2   0.0001444  -0.0000161  -0.0000715   0.0000363  -0.0000116   0.0000107
    3  -0.0000025  -0.0000019  -0.0000167  -0.0000127   0.0000321  -0.0000167
           19          20          21          22
    1   0.0000689  -0.0000323  -0.0000891   0.0000271
    2  -0.0000012  -0.0000086  -0.0001446   0.0000187
    3  -0.0000295  -0.0000129  -0.0000396   0.0000063
 Max gradient component =       3.672E-04
 RMS gradient           =       1.098E-04
 Gradient time:  CPU 219.55 s  wall 219.56 s
 Geometry Optimization Parameters
   NAtoms,    NIC,     NZ,  NCons,   NDum,   NFix, NCnnct, MaxDiis
       22     155      22       0       0       0       0       0

 Cartesian Hessian Update
 Hessian updated using BFGS update


** GEOMETRY OPTIMIZATION IN DELOCALIZED INTERNAL COORDINATES **
   Searching for a Minimum

   Optimization Cycle:   8

                       Coordinates (Angstroms)
     ATOM                X               Y               Z
      1  C         0.0206521951    0.0018618872    0.0126492697
      2  C        -0.0294119342    0.3884920626    1.3616346762
      3  Cl        1.4511900673    0.8706168251    2.1495217203
      4  C        -1.2316369241    0.4009477070    2.0861817696
      5  Cl       -1.2646114109    0.8854584504    3.7537086308
      6  C        -2.4093219734    0.0142965766    1.4364176407
      7  Cl       -3.9407944197    0.0024455020    2.2732154279
      8  C        -2.3894216329   -0.3710211114    0.1029048846
      9  H        -3.3056348106   -0.6665684037   -0.3879082408
     10  C        -1.1861911937   -0.3732714054   -0.5895255334
     11  Cl       -1.2135076650   -0.8713450515   -2.2697024101
     12  C         1.3064778307   -0.0120828779   -0.7486141266
     13  C         2.1180707073   -1.1485582750   -0.7174899531
     14  H         1.8305984282   -2.0151083019   -0.1358692277
     15  C         3.3043957320   -1.1596778837   -1.4425307810
     16  Cl        4.3182789349   -2.5959389849   -1.4022468717
     17  C         3.7032170072   -0.0622119497   -2.1980617443
     18  H         4.6303627390   -0.0930547333   -2.7555947201
     19  C         2.8885126852    1.0672920474   -2.2212206792
     20  H         3.1876557425    1.9289051903   -2.8067602553
     21  C         1.6956678600    1.0966078560   -1.5036133305
     22  H         1.0671674887    1.9788525348   -1.5292440450
   Point Group: c1    Number of degrees of freedom:    60


   Energy is  -2761.513551248

 Hessian updated using BFGS update

 60 Hessian modes will be used to form the next step
  Hessian Eigenvalues:
     0.002235    0.019245    0.019656    0.023162    0.023329    0.023452
     0.023705    0.023853    0.023938    0.024011    0.024094    0.024101
     0.024115    0.024136    0.024142    0.024172    0.024306    0.025151
     0.028998    0.158907    0.159416    0.159988    0.160030    0.160170
     0.213286    0.222144    0.227436    0.235310    0.236439    0.245623
     0.249978    0.250002    0.250082    0.251264    0.252953    0.274069
     0.298088    0.301095    0.301519    0.302620    0.305301    0.335751
     0.349743    0.356605    0.356665    0.356701    0.356836    0.361203
     0.424093    0.429820    0.431000    0.455271    0.467731    0.469699
     0.473792    0.475587    0.478228    0.479154    0.491921    0.525059

 Minimum search - taking simple RFO step
 Searching for Lamda that Minimizes Along All modes
 Value Taken    Lamda =  -0.00000526
 Step Taken.  Stepsize is  0.039519

                             Maximum     Tolerance    Cnvgd?
         Gradient           0.000254      0.000300     YES
         Displacement       0.032624      0.001200      NO
         Energy change     -0.000028      0.000001      NO


 New Cartesian Coordinates Obtained by Inverse Iteration

 Displacement from previous Coordinates is:  0.133257
 ----------------------------------------------------------------
             Standard Nuclear Orientation (Angstroms)
    I     Atom           X                Y                Z
 ----------------------------------------------------------------
    1      C       0.0210572310     0.0028073239     0.0128662802
    2      C      -0.0314165091     0.3995640779     1.3590408123
    3      Cl      1.4470127069     0.8911696373     2.1450195515
    4      C      -1.2337935649     0.4109836758     2.0833801487
    5      Cl     -1.2687728354     0.9039201182     3.7484437580
    6      C      -2.4098073486     0.0139806457     1.4364201068
    7      Cl     -3.9411829414    -0.0002003592     2.2724585584
    8      C      -2.3876364726    -0.3813410568     0.1058234878
    9      H      -3.3021652667    -0.6852895301    -0.3830050543
   10      C      -1.1842473308    -0.3830044926    -0.5862116040
   11      Cl     -1.2103054032    -0.8935165823    -2.2628521426
   12      C       1.3069932201    -0.0111817130    -0.7480596011
   13      C       2.1126186459    -1.1522594107    -0.7265646671
   14      H       1.8203060979    -2.0224064403    -0.1527735622
   15      C       3.2989899585    -1.1635902426    -1.4515765994
   16      Cl      4.3051686475    -2.6055187358    -1.4228883378
   17      C       3.7035809562    -0.0621619261    -2.1982748957
   18      H       4.6303084335    -0.0935334347    -2.7564549495
   19      C       2.8949256231     1.0719188364    -2.2116956628
   20      H       3.1985407019     1.9366863505    -2.7902711115
   21      C       1.7025427440     1.1019785037    -1.4933487945
   22      H       1.0789981596     1.9879324158    -1.5116236198
 ----------------------------------------------------------------
 Nuclear Repulsion Energy =        1725.94376142 hartrees
 There are       81 alpha and       81 beta electrons
 Applying Cartesian multipole field
    Component          Value
    ---------          -----
     (2,0,0)        1.00000E-11
     (0,2,0)        2.00000E-11
     (0,0,2)       -3.00000E-11
 Nucleus-field energy     =    -0.0000000215 hartrees
 Requested basis set is 6-311++G(d,p)
 There are 162 shells and 449 basis functions
 A cutoff of  1.0D-15 yielded  10149 shell pairs
 There are     84546 function pairs (     90839 Cartesian)
 Smallest overlap matrix eigenvalue = 1.76E-07
 Linear dependence detected in AO basis
 Number of orthogonalized atomic orbitals = 445
 Maximum deviation from orthogonality = 4.310E-10
 Guess from superposition of atomic densities
 Warning:  Energy on first SCF cycle will be non-variational
 SAD guess density has 162.000000 electrons

 -----------------------------------------------------------------------
  General SCF calculation program by
  Eric Jon Sundstrom, Paul Horn, Yuezhi Mao, Dmitri Zuev, Alec White,
  David Stuck, Shaama M.S., Shane Yost, Joonho Lee, David Small,
  Daniel Levine, Susi Lehtola, Hugh Burton, Evgeny Epifanovsky,
  Bang C. Huynh
 -----------------------------------------------------------------------
 Exchange:     0.2000 Hartree-Fock + 0.0800 Slater + 0.7200 B88
 Correlation:  0.1900 VWN1RPA + 0.8100 LYP
 Using SG-1 standard quadrature grid
 A restricted SCF calculation will be
 performed using DIIS
 SCF converges when DIIS error is below 1.0e-08
 ---------------------------------------
  Cycle       Energy         DIIS error
 ---------------------------------------
    1   -2765.4938851525      2.91e-02  
    2   -2761.3691974056      2.35e-03  
    3   -2761.2920956306      2.85e-03  
    4   -2761.5040821653      5.81e-04  
    5   -2761.5109684489      3.12e-04  
    6   -2761.5133505335      9.08e-05  
    7   -2761.5135252677      3.27e-05  
    8   -2761.5135504574      1.18e-05  
    9   -2761.5135539244      2.53e-06  
   10   -2761.5135540605      1.19e-06  
   11   -2761.5135540951      2.71e-07  
   12   -2761.5135540964      1.28e-07  
   13   -2761.5135540968      4.06e-08  
   14   -2761.5135540969      1.40e-08  
   15   -2761.5135540966      3.96e-09  Convergence criterion met
 ---------------------------------------
 SCF time:   CPU 691.95s  wall 692.00s 
 SCF   energy in the final basis set =    -2761.5135540966
 Total energy in the final basis set =    -2761.5135540966

 --------------------------------------------------------------

                    Orbital Energies (a.u.)
 --------------------------------------------------------------

 Alpha MOs
 -- Occupied --
********-101.5790-101.5773-101.5759-101.5625 -10.2808 -10.2788 -10.2782
-10.2739 -10.2533 -10.2370 -10.2228 -10.2185 -10.2043 -10.2025 -10.2016
-10.1996  -9.4943  -9.4936  -9.4921  -9.4906  -9.4771  -7.2592  -7.2586
 -7.2570  -7.2552  -7.2492  -7.2485  -7.2485  -7.2477  -7.2470  -7.2460
 -7.2454  -7.2449  -7.2417  -7.2320  -7.2315  -0.9597  -0.9162  -0.9071
 -0.9029  -0.8731  -0.8565  -0.8371  -0.8008  -0.7625  -0.7546  -0.7428
 -0.6599  -0.6381  -0.6300  -0.6076  -0.5505  -0.5474  -0.5272  -0.4991
 -0.4941  -0.4799  -0.4697  -0.4593  -0.4570  -0.4489  -0.4316  -0.4283
 -0.4095  -0.3982  -0.3915  -0.3856  -0.3812  -0.3582  -0.3558  -0.3517
 -0.3434  -0.3374  -0.3284  -0.3259  -0.3209  -0.2813  -0.2778  -0.2687
 -0.2645
 -- Virtual --
 -0.0611  -0.0579  -0.0475  -0.0424  -0.0364  -0.0137  -0.0036   0.0012
  0.0075   0.0097   0.0113   0.0153   0.0258   0.0280   0.0332   0.0423
  0.0500   0.0533   0.0584   0.0626   0.0642   0.0713   0.0740   0.0792
  0.0848   0.0872   0.0885   0.0948   0.0951   0.0995   0.1028   0.1060
  0.1120   0.1142   0.1153   0.1186   0.1207   0.1237   0.1262   0.1263
  0.1289   0.1309   0.1342   0.1407   0.1422   0.1466   0.1475   0.1509
  0.1570   0.1643   0.1689   0.1715   0.1721   0.1802   0.1855   0.1897
  0.1921   0.1987   0.2002   0.2075   0.2124   0.2163   0.2187   0.2269
  0.2296   0.2309   0.2372   0.2407   0.2434   0.2456   0.2483   0.2549
  0.2566   0.2642   0.2654   0.2720   0.2735   0.2755   0.2780   0.2805
  0.2846   0.2878   0.2932   0.2996   0.3016   0.3077   0.3130   0.3231
  0.3306   0.3332   0.3460   0.3465   0.3619   0.3777   0.3947   0.4198
  0.4339   0.4378   0.4433   0.4471   0.4524   0.4574   0.4607   0.4674
  0.4695   0.4781   0.4855   0.4919   0.4943   0.5054   0.5182   0.5268
  0.5302   0.5430   0.5483   0.5546   0.5654   0.5656   0.5754   0.5783
  0.5839   0.5996   0.6012   0.6028   0.6112   0.6164   0.6234   0.6321
  0.6406   0.6445   0.6496   0.6598   0.6659   0.6847   0.6880   0.6910
  0.6983   0.7034   0.7134   0.7227   0.7434   0.7565   0.7761   0.7899
  0.8080   0.8180   0.8225   0.8277   0.8319   0.8403   0.8411   0.8428
  0.8469   0.8483   0.8503   0.8544   0.8574   0.8634   0.8677   0.8699
  0.8740   0.8787   0.8843   0.8871   0.9037   0.9099   0.9180   0.9209
  0.9382   0.9439   0.9468   0.9493   0.9515   0.9590   0.9636   0.9692
  0.9744   0.9811   0.9959   0.9995   1.0185   1.0290   1.0364   1.0457
  1.0497   1.0614   1.0996   1.1049   1.1244   1.1641   1.1705   1.1820
  1.2050   1.2102   1.2360   1.2471   1.2612   1.2674   1.2776   1.2904
  1.2968   1.2990   1.3058   1.3242   1.3629   1.3787   1.3935   1.4368
  1.4412   1.4760   1.4958   1.5079   1.5496   1.5522   1.5683   1.5707
  1.5862   1.5880   1.6073   1.6173   1.6585   1.6700   1.6773   1.6914
  1.7308   1.7427   1.7580   1.7821   1.7893   1.8017   1.8188   1.8290
  1.8479   1.8601   1.8783   1.8967   1.9308   1.9320   1.9392   1.9433
  1.9864   1.9956   2.0039   2.0171   2.0209   2.0506   2.0597   2.1071
  2.1150   2.1418   2.1789   2.2020   2.2278   2.2525   2.2565   2.2624
  2.2668   2.2786   2.2866   2.3013   2.3121   2.3581   2.3697   2.4007
  2.4125   2.4220   2.4289   2.4436   2.4439   2.4765   2.5028   2.5168
  2.5233   2.5411   2.5511   2.5803   2.5876   2.6103   2.6496   2.6605
  2.6670   2.6966   2.7035   2.7123   2.7353   2.7375   2.7450   2.7463
  2.7571   2.7837   2.8047   2.8309   2.8344   2.8473   2.8569   2.8839
  2.9046   2.9680   3.0017   3.0650   3.0888   3.0975   3.1193   3.1395
  3.1510   3.1867   3.2053   3.2318   3.2756   3.3429   3.3665   3.3861
  3.5056   3.5154   3.5962   3.6359   3.7106   3.7628   3.7867   3.9105
  4.0016   4.0228   4.1109   4.1375   4.3352   4.8000   4.8281   9.7514
  9.7868   9.7914   9.8089   9.8403  23.3511  23.5948  23.8113  23.8331
 23.8995  23.9265  23.9384  23.9998  24.0533  24.0706  24.1006  24.1693
 25.7742  25.8282  25.8326  25.8671  25.9335  26.1009  26.1339  26.1410
 26.2598  26.3626  26.4821  26.6210  26.6384  26.7231  26.9706 215.7426
215.7805 215.7869 215.8082 215.8471
 --------------------------------------------------------------

          Ground-State Mulliken Net Atomic Charges

     Atom                 Charge (a.u.)
  ----------------------------------------
      1 C                    -0.519169
      2 C                    -1.030429
      3 Cl                    0.620049
      4 C                     0.606657
      5 Cl                    0.598101
      6 C                    -0.247427
      7 Cl                    0.553904
      8 C                    -0.445491
      9 H                     0.229139
     10 C                    -0.328137
     11 Cl                    0.477369
     12 C                     0.478661
     13 C                    -1.073204
     14 H                     0.201851
     15 C                     0.429302
     16 Cl                    0.455579
     17 C                    -0.463116
     18 H                     0.176742
     19 C                    -0.605517
     20 H                     0.185363
     21 C                    -0.480733
     22 H                     0.180507
  ----------------------------------------
  Sum of atomic charges =     0.000000

 -----------------------------------------------------------------
                    Cartesian Multipole Moments
 -----------------------------------------------------------------
    Charge (ESU x 10^10)
                 0.0000
    Dipole Moment (Debye)
         X      -0.3372      Y       1.1627      Z      -1.2871
       Tot       1.7669
    Quadrupole Moments (Debye-Ang)
        XX    -131.8284     XY       6.1013     YY    -132.1759
        XZ      -1.6609     YZ      -5.1624     ZZ    -133.9588
    Octopole Moments (Debye-Ang^2)
       XXX    -124.0462    XXY      39.6907    XYY     -40.2934
       YYY      73.8141    XXZ     -47.9454    XYZ     -13.6125
       YYZ     -30.0821    XZZ     -21.8853    YZZ      33.4647
       ZZZ     -90.3202
    Hexadecapole Moments (Debye-Ang^3)
      XXXX   -5095.5901   XXXY     480.5000   XXYY   -1064.8788
      XYYY     397.0782   YYYY   -1078.9783   XXXZ     994.9651
      XXYZ    -178.0717   XYYZ     360.8865   YYYZ    -436.9120
      XXZZ   -1352.5027   XYZZ     165.1278   YYZZ    -733.7204
      XZZZ    1032.9437   YZZZ    -408.1803   ZZZZ   -3279.9466
 -----------------------------------------------------------------
 Calculating analytic gradient of the SCF energy
 Gradient of SCF Energy
            1           2           3           4           5           6
    1  -0.0000627   0.0001566  -0.0000236  -0.0000677   0.0000296   0.0000718
    2   0.0000333   0.0000433  -0.0000226  -0.0000231   0.0000339   0.0000142
    3   0.0001266   0.0000167  -0.0000209  -0.0000981   0.0000942  -0.0000171
            7           8           9          10          11          12
    1  -0.0000310  -0.0000319  -0.0000082  -0.0000100  -0.0000287   0.0000194
    2  -0.0000160   0.0000191   0.0000022  -0.0000575   0.0000252  -0.0000282
    3   0.0000143   0.0000905   0.0000093  -0.0002431   0.0001443   0.0000018
           13          14          15          16          17          18
    1  -0.0000292   0.0000153   0.0000672  -0.0000402  -0.0000052  -0.0000069
    2   0.0000785  -0.0000294  -0.0000879   0.0000371  -0.0000120  -0.0000006
    3   0.0000067  -0.0000164  -0.0000019  -0.0000080  -0.0000265  -0.0000176
           19          20          21          22
    1   0.0000279  -0.0000321  -0.0000387   0.0000282
    2   0.0000017  -0.0000034  -0.0000361   0.0000282
    3  -0.0000136  -0.0000215  -0.0000124  -0.0000072
 Max gradient component =       2.431E-04
 RMS gradient           =       5.637E-05
 Gradient time:  CPU 226.86 s  wall 226.87 s
 Geometry Optimization Parameters
   NAtoms,    NIC,     NZ,  NCons,   NDum,   NFix, NCnnct, MaxDiis
       22     155      22       0       0       0       0       0

 Cartesian Hessian Update
 Hessian updated using BFGS update


** GEOMETRY OPTIMIZATION IN DELOCALIZED INTERNAL COORDINATES **
   Searching for a Minimum

   Optimization Cycle:   9

                       Coordinates (Angstroms)
     ATOM                X               Y               Z
      1  C         0.0210572310    0.0028073239    0.0128662802
      2  C        -0.0314165091    0.3995640779    1.3590408123
      3  Cl        1.4470127069    0.8911696373    2.1450195515
      4  C        -1.2337935649    0.4109836758    2.0833801487
      5  Cl       -1.2687728354    0.9039201182    3.7484437580
      6  C        -2.4098073486    0.0139806457    1.4364201068
      7  Cl       -3.9411829414   -0.0002003592    2.2724585584
      8  C        -2.3876364726   -0.3813410568    0.1058234878
      9  H        -3.3021652667   -0.6852895301   -0.3830050543
     10  C        -1.1842473308   -0.3830044926   -0.5862116040
     11  Cl       -1.2103054032   -0.8935165823   -2.2628521426
     12  C         1.3069932201   -0.0111817130   -0.7480596011
     13  C         2.1126186459   -1.1522594107   -0.7265646671
     14  H         1.8203060979   -2.0224064403   -0.1527735622
     15  C         3.2989899585   -1.1635902426   -1.4515765994
     16  Cl        4.3051686475   -2.6055187358   -1.4228883378
     17  C         3.7035809562   -0.0621619261   -2.1982748957
     18  H         4.6303084335   -0.0935334347   -2.7564549495
     19  C         2.8949256231    1.0719188364   -2.2116956628
     20  H         3.1985407019    1.9366863505   -2.7902711115
     21  C         1.7025427440    1.1019785037   -1.4933487945
     22  H         1.0789981596    1.9879324158   -1.5116236198
   Point Group: c1    Number of degrees of freedom:    60


   Energy is  -2761.513554097

 Hessian updated using BFGS update

 60 Hessian modes will be used to form the next step
  Hessian Eigenvalues:
     0.001986    0.019248    0.019645    0.023170    0.023325    0.023532
     0.023576    0.023837    0.023897    0.023956    0.024082    0.024099
     0.024111    0.024125    0.024138    0.024147    0.024183    0.026116
     0.029749    0.158955    0.159649    0.159897    0.159993    0.160048
     0.211950    0.220570    0.229939    0.235050    0.236071    0.245426
     0.248956    0.249985    0.250005    0.250571    0.258586    0.274109
     0.294627    0.298914    0.301145    0.302486    0.304122    0.336544
     0.349380    0.356601    0.356669    0.356735    0.356817    0.361114
     0.427066    0.430933    0.432121    0.458444    0.467682    0.470570
     0.473443    0.477785    0.478564    0.478948    0.491623    0.522975

 Minimum search - taking simple RFO step
 Searching for Lamda that Minimizes Along All modes
 Value Taken    Lamda =   0.00000000
 Step Taken.  Stepsize is  0.007255

                             Maximum     Tolerance    Cnvgd?
         Gradient           0.000129      0.000300     YES
         Displacement       0.006020      0.001200      NO
         Energy change     -0.000003      0.000001      NO


 New Cartesian Coordinates Obtained by Inverse Iteration

 Displacement from previous Coordinates is:  0.024687
 ----------------------------------------------------------------
             Standard Nuclear Orientation (Angstroms)
    I     Atom           X                Y                Z
 ----------------------------------------------------------------
    1      C       0.0212119076     0.0022922693     0.0128835361
    2      C      -0.0316906949     0.4008589748     1.3585156673
    3      Cl      1.4463886799     0.8949722074     2.1437378700
    4      C      -1.2339816753     0.4124692592     2.0828778134
    5      Cl     -1.2694503272     0.9078695723     3.7470461029
    6      C      -2.4097866409     0.0139393499     1.4364381835
    7      Cl     -3.9411108147     0.0009171395     2.2723985990
    8      C      -2.3872443241    -0.3833430584     0.1063731678
    9      H      -3.3015567790    -0.6883775315    -0.3821498303
   10      C      -1.1837970490    -0.3852216083    -0.5854946930
   11      Cl     -1.2094070762    -0.8973858697    -2.2619091744
   12      C       1.3070177537    -0.0114606666    -0.7480451213
   13      C       2.1116543346    -1.1532750703    -0.7283468019
   14      H       1.8185237891    -2.0239692198    -0.1558295306
   15      C       3.2979943489    -1.1642585437    -1.4533462063
   16      Cl      4.3031778818    -2.6070388631    -1.4270206089
   17      C       3.7035478460    -0.0618635283    -2.1980699540
   18      H       4.6302986685    -0.0930902097    -2.7562124376
   19      C       2.8958294924     1.0729002469    -2.2096683414
   20      H       3.2003974107     1.9384009389    -2.7866450570
   21      C       1.7034352111     1.1026842840    -1.4913780600
   22      H       1.0802635106     1.9889175884    -1.5083030221
 ----------------------------------------------------------------
 Nuclear Repulsion Energy =        1725.95775898 hartrees
 There are       81 alpha and       81 beta electrons
 Applying Cartesian multipole field
    Component          Value
    ---------          -----
     (2,0,0)        1.00000E-11
     (0,2,0)        2.00000E-11
     (0,0,2)       -3.00000E-11
 Nucleus-field energy     =    -0.0000000214 hartrees
 Requested basis set is 6-311++G(d,p)
 There are 162 shells and 449 basis functions
 A cutoff of  1.0D-15 yielded  10149 shell pairs
 There are     84546 function pairs (     90839 Cartesian)
 Smallest overlap matrix eigenvalue = 1.75E-07
 Linear dependence detected in AO basis
 Number of orthogonalized atomic orbitals = 445
 Maximum deviation from orthogonality = 2.416E-10
 Guess from superposition of atomic densities
 Warning:  Energy on first SCF cycle will be non-variational
 SAD guess density has 162.000000 electrons

 -----------------------------------------------------------------------
  General SCF calculation program by
  Eric Jon Sundstrom, Paul Horn, Yuezhi Mao, Dmitri Zuev, Alec White,
  David Stuck, Shaama M.S., Shane Yost, Joonho Lee, David Small,
  Daniel Levine, Susi Lehtola, Hugh Burton, Evgeny Epifanovsky,
  Bang C. Huynh
 -----------------------------------------------------------------------
 Exchange:     0.2000 Hartree-Fock + 0.0800 Slater + 0.7200 B88
 Correlation:  0.1900 VWN1RPA + 0.8100 LYP
 Using SG-1 standard quadrature grid
 A restricted SCF calculation will be
 performed using DIIS
 SCF converges when DIIS error is below 1.0e-08
 ---------------------------------------
  Cycle       Energy         DIIS error
 ---------------------------------------
    1   -2765.4940803458      2.91e-02  
    2   -2761.3692002048      2.35e-03  
    3   -2761.2921147723      2.85e-03  
    4   -2761.5040808567      5.81e-04  
    5   -2761.5109687296      3.12e-04  
    6   -2761.5133507095      9.08e-05  
    7   -2761.5135255374      3.27e-05  
    8   -2761.5135507610      1.18e-05  
    9   -2761.5135542257      2.53e-06  
   10   -2761.5135543616      1.19e-06  
   11   -2761.5135543961      2.71e-07  
   12   -2761.5135543973      1.28e-07  
   13   -2761.5135543979      4.06e-08  
   14   -2761.5135543978      1.40e-08  
   15   -2761.5135543980      3.96e-09  Convergence criterion met
 ---------------------------------------
 SCF time:   CPU 655.07s  wall 655.00s 
 SCF   energy in the final basis set =    -2761.5135543980
 Total energy in the final basis set =    -2761.5135543980

 --------------------------------------------------------------

                    Orbital Energies (a.u.)
 --------------------------------------------------------------

 Alpha MOs
 -- Occupied --
********-101.5790-101.5773-101.5759-101.5625 -10.2808 -10.2788 -10.2782
-10.2739 -10.2533 -10.2370 -10.2228 -10.2185 -10.2043 -10.2025 -10.2016
-10.1996  -9.4944  -9.4936  -9.4921  -9.4905  -9.4771  -7.2592  -7.2586
 -7.2570  -7.2552  -7.2492  -7.2485  -7.2485  -7.2477  -7.2470  -7.2460
 -7.2454  -7.2449  -7.2417  -7.2320  -7.2315  -0.9597  -0.9162  -0.9071
 -0.9029  -0.8731  -0.8565  -0.8371  -0.8008  -0.7625  -0.7547  -0.7428
 -0.6599  -0.6381  -0.6300  -0.6076  -0.5505  -0.5474  -0.5272  -0.4991
 -0.4941  -0.4799  -0.4697  -0.4593  -0.4570  -0.4489  -0.4316  -0.4283
 -0.4095  -0.3982  -0.3915  -0.3856  -0.3812  -0.3582  -0.3558  -0.3517
 -0.3434  -0.3374  -0.3284  -0.3259  -0.3209  -0.2812  -0.2779  -0.2687
 -0.2645
 -- Virtual --
 -0.0611  -0.0579  -0.0475  -0.0424  -0.0364  -0.0137  -0.0036   0.0012
  0.0075   0.0097   0.0113   0.0152   0.0258   0.0280   0.0332   0.0423
  0.0501   0.0533   0.0584   0.0626   0.0642   0.0713   0.0741   0.0792
  0.0848   0.0871   0.0885   0.0948   0.0950   0.0995   0.1028   0.1060
  0.1121   0.1142   0.1153   0.1186   0.1207   0.1237   0.1262   0.1263
  0.1289   0.1310   0.1342   0.1407   0.1422   0.1466   0.1475   0.1510
  0.1570   0.1642   0.1689   0.1715   0.1721   0.1802   0.1855   0.1897
  0.1921   0.1987   0.2001   0.2075   0.2124   0.2163   0.2187   0.2270
  0.2296   0.2309   0.2373   0.2407   0.2434   0.2457   0.2483   0.2549
  0.2566   0.2642   0.2654   0.2720   0.2735   0.2755   0.2780   0.2806
  0.2847   0.2878   0.2932   0.2996   0.3016   0.3077   0.3129   0.3231
  0.3306   0.3333   0.3460   0.3465   0.3619   0.3777   0.3947   0.4199
  0.4338   0.4378   0.4432   0.4471   0.4524   0.4575   0.4607   0.4674
  0.4695   0.4781   0.4855   0.4919   0.4943   0.5054   0.5182   0.5269
  0.5301   0.5430   0.5483   0.5547   0.5654   0.5656   0.5754   0.5783
  0.5839   0.5997   0.6011   0.6028   0.6112   0.6164   0.6235   0.6321
  0.6407   0.6446   0.6496   0.6598   0.6658   0.6848   0.6879   0.6910
  0.6983   0.7034   0.7134   0.7228   0.7436   0.7566   0.7761   0.7899
  0.8080   0.8181   0.8225   0.8277   0.8319   0.8403   0.8411   0.8429
  0.8469   0.8483   0.8502   0.8544   0.8574   0.8634   0.8677   0.8699
  0.8740   0.8786   0.8843   0.8871   0.9037   0.9099   0.9180   0.9210
  0.9383   0.9439   0.9468   0.9492   0.9516   0.9590   0.9637   0.9693
  0.9744   0.9812   0.9959   0.9995   1.0185   1.0290   1.0366   1.0457
  1.0498   1.0614   1.0996   1.1049   1.1243   1.1642   1.1705   1.1823
  1.2048   1.2103   1.2360   1.2471   1.2613   1.2674   1.2777   1.2905
  1.2967   1.2990   1.3058   1.3242   1.3628   1.3788   1.3934   1.4369
  1.4413   1.4760   1.4958   1.5079   1.5495   1.5522   1.5684   1.5706
  1.5863   1.5881   1.6073   1.6173   1.6585   1.6700   1.6772   1.6914
  1.7308   1.7427   1.7579   1.7823   1.7893   1.8016   1.8190   1.8288
  1.8479   1.8601   1.8783   1.8967   1.9308   1.9321   1.9393   1.9433
  1.9864   1.9957   2.0039   2.0171   2.0209   2.0506   2.0597   2.1072
  2.1150   2.1419   2.1789   2.2021   2.2278   2.2525   2.2565   2.2623
  2.2669   2.2786   2.2866   2.3014   2.3121   2.3581   2.3697   2.4008
  2.4125   2.4219   2.4289   2.4436   2.4439   2.4765   2.5028   2.5169
  2.5232   2.5412   2.5511   2.5803   2.5875   2.6103   2.6497   2.6605
  2.6670   2.6967   2.7035   2.7123   2.7354   2.7374   2.7450   2.7462
  2.7570   2.7837   2.8047   2.8309   2.8343   2.8473   2.8570   2.8841
  2.9045   2.9680   3.0017   3.0651   3.0888   3.0976   3.1193   3.1396
  3.1510   3.1867   3.2053   3.2318   3.2759   3.3429   3.3665   3.3861
  3.5057   3.5155   3.5963   3.6360   3.7106   3.7628   3.7867   3.9106
  4.0016   4.0228   4.1109   4.1376   4.3352   4.8000   4.8281   9.7515
  9.7867   9.7914   9.8089   9.8405  23.3511  23.5949  23.8113  23.8332
 23.8996  23.9265  23.9385  23.9999  24.0534  24.0706  24.1007  24.1694
 25.7742  25.8281  25.8325  25.8670  25.9336  26.1010  26.1339  26.1411
 26.2599  26.3624  26.4821  26.6209  26.6384  26.7231  26.9706 215.7426
215.7805 215.7870 215.8082 215.8473
 --------------------------------------------------------------

          Ground-State Mulliken Net Atomic Charges

     Atom                 Charge (a.u.)
  ----------------------------------------
      1 C                    -0.518662
      2 C                    -1.030254
      3 Cl                    0.619746
      4 C                     0.607560
      5 Cl                    0.598046
      6 C                    -0.247221
      7 Cl                    0.554028
      8 C                    -0.444996
      9 H                     0.229152
     10 C                    -0.328338
     11 Cl                    0.477379
     12 C                     0.477760
     13 C                    -1.073525
     14 H                     0.201714
     15 C                     0.429911
     16 Cl                    0.455560
     17 C                    -0.463366
     18 H                     0.176735
     19 C                    -0.606113
     20 H                     0.185366
     21 C                    -0.481046
     22 H                     0.180564
  ----------------------------------------
  Sum of atomic charges =     0.000000

 -----------------------------------------------------------------
                    Cartesian Multipole Moments
 -----------------------------------------------------------------
    Charge (ESU x 10^10)
                 0.0000
    Dipole Moment (Debye)
         X      -0.3370      Y       1.1632      Z      -1.2827
       Tot       1.7640
    Quadrupole Moments (Debye-Ang)
        XX    -131.8197     XY       6.1134     YY    -132.1713
        XZ      -1.6619     YZ      -5.1644     ZZ    -133.9729
    Octopole Moments (Debye-Ang^2)
       XXX    -123.9312    XXY      39.6916    XYY     -40.2595
       YYY      73.7397    XXZ     -47.8526    XYZ     -13.6267
       YYZ     -30.0020    XZZ     -21.9138    YZZ      33.4328
       ZZZ     -90.0449
    Hexadecapole Moments (Debye-Ang^3)
      XXXX   -5093.6868   XXXY     480.5725   XXYY   -1064.9751
      XYYY     397.0464   YYYY   -1081.6189   XXXZ     995.7735
      XXYZ    -178.7382   XYYZ     361.1636   YYYZ    -438.7893
      XXZZ   -1352.1353   XYZZ     165.0681   YYZZ    -733.9635
      XZZZ    1033.9185   YZZZ    -409.9293   ZZZZ   -3279.0633
 -----------------------------------------------------------------
 Calculating analytic gradient of the SCF energy
 Gradient of SCF Energy
            1           2           3           4           5           6
    1  -0.0000074   0.0000671  -0.0000115  -0.0000236   0.0000135   0.0000289
    2   0.0000138   0.0000127  -0.0000011  -0.0000204   0.0000182   0.0000173
    3   0.0000478   0.0000139  -0.0000217  -0.0000444   0.0000309   0.0000367
            7           8           9          10          11          12
    1   0.0000059  -0.0000072   0.0000004   0.0000040  -0.0000131  -0.0000052
    2   0.0000081   0.0000111   0.0000054  -0.0000308   0.0000111  -0.0000129
    3   0.0000195   0.0000328   0.0000148  -0.0000920   0.0000538  -0.0000027
           13          14          15          16          17          18
    1  -0.0000186   0.0000040   0.0000199  -0.0000206  -0.0000086  -0.0000091
    2   0.0000306  -0.0000119  -0.0000392   0.0000118  -0.0000017  -0.0000061
    3   0.0000039  -0.0000059  -0.0000111  -0.0000074  -0.0000177  -0.0000166
           19          20          21          22
    1   0.0000045  -0.0000166  -0.0000135   0.0000068
    2  -0.0000083  -0.0000050  -0.0000099   0.0000073
    3  -0.0000094  -0.0000164  -0.0000021  -0.0000067
 Max gradient component =       9.201E-05
 RMS gradient           =       2.329E-05
 Gradient time:  CPU 223.42 s  wall 223.43 s
 Geometry Optimization Parameters
   NAtoms,    NIC,     NZ,  NCons,   NDum,   NFix, NCnnct, MaxDiis
       22     155      22       0       0       0       0       0

 Cartesian Hessian Update
 Hessian updated using BFGS update


** GEOMETRY OPTIMIZATION IN DELOCALIZED INTERNAL COORDINATES **
   Searching for a Minimum

   Optimization Cycle:  10

                       Coordinates (Angstroms)
     ATOM                X               Y               Z
      1  C         0.0212119076    0.0022922693    0.0128835361
      2  C        -0.0316906949    0.4008589748    1.3585156673
      3  Cl        1.4463886799    0.8949722074    2.1437378700
      4  C        -1.2339816753    0.4124692592    2.0828778134
      5  Cl       -1.2694503272    0.9078695723    3.7470461029
      6  C        -2.4097866409    0.0139393499    1.4364381835
      7  Cl       -3.9411108147    0.0009171395    2.2723985990
      8  C        -2.3872443241   -0.3833430584    0.1063731678
      9  H        -3.3015567790   -0.6883775315   -0.3821498303
     10  C        -1.1837970490   -0.3852216083   -0.5854946930
     11  Cl       -1.2094070762   -0.8973858697   -2.2619091744
     12  C         1.3070177537   -0.0114606666   -0.7480451213
     13  C         2.1116543346   -1.1532750703   -0.7283468019
     14  H         1.8185237891   -2.0239692198   -0.1558295306
     15  C         3.2979943489   -1.1642585437   -1.4533462063
     16  Cl        4.3031778818   -2.6070388631   -1.4270206089
     17  C         3.7035478460   -0.0618635283   -2.1980699540
     18  H         4.6302986685   -0.0930902097   -2.7562124376
     19  C         2.8958294924    1.0729002469   -2.2096683414
     20  H         3.2003974107    1.9384009389   -2.7866450570
     21  C         1.7034352111    1.1026842840   -1.4913780600
     22  H         1.0802635106    1.9889175884   -1.5083030221
   Point Group: c1    Number of degrees of freedom:    60


   Energy is  -2761.513554398

 Hessian updated using BFGS update

 60 Hessian modes will be used to form the next step
  Hessian Eigenvalues:
     0.002118    0.019319    0.019657    0.022336    0.023182    0.023421
     0.023708    0.023763    0.023873    0.023974    0.024093    0.024100
     0.024107    0.024134    0.024140    0.024176    0.024259    0.026419
     0.031201    0.146194    0.159484    0.159894    0.159994    0.160045
     0.198079    0.218184    0.229304    0.234429    0.236114    0.240287
     0.246012    0.249982    0.250026    0.250461    0.257881    0.274175
     0.277375    0.298699    0.301147    0.301997    0.303361    0.337137
     0.351661    0.356587    0.356660    0.356774    0.356841    0.362605
     0.426513    0.430934    0.433726    0.453447    0.467388    0.470523
     0.472973    0.476538    0.478364    0.479913    0.494521    0.521419

 Minimum search - taking simple RFO step
 Searching for Lamda that Minimizes Along All modes
 Value Taken    Lamda =   0.00000000
 Step Taken.  Stepsize is  0.000897

                             Maximum     Tolerance    Cnvgd?
         Gradient           0.000052      0.000300     YES
         Displacement       0.000379      0.001200     YES
         Energy change     -0.000000      0.000001     YES

 Final energy is   -2761.5135543979814     


 ******************************
 **  OPTIMIZATION CONVERGED  **
 ******************************

                       Coordinates (Angstroms)
     ATOM                X               Y               Z
      1  C         0.0212119076    0.0022922693    0.0128835361
      2  C        -0.0316906949    0.4008589748    1.3585156673
      3  Cl        1.4463886799    0.8949722074    2.1437378700
      4  C        -1.2339816753    0.4124692592    2.0828778134
      5  Cl       -1.2694503272    0.9078695723    3.7470461029
      6  C        -2.4097866409    0.0139393499    1.4364381835
      7  Cl       -3.9411108147    0.0009171395    2.2723985990
      8  C        -2.3872443241   -0.3833430584    0.1063731678
      9  H        -3.3015567790   -0.6883775315   -0.3821498303
     10  C        -1.1837970490   -0.3852216083   -0.5854946930
     11  Cl       -1.2094070762   -0.8973858697   -2.2619091744
     12  C         1.3070177537   -0.0114606666   -0.7480451213
     13  C         2.1116543346   -1.1532750703   -0.7283468019
     14  H         1.8185237891   -2.0239692198   -0.1558295306
     15  C         3.2979943489   -1.1642585437   -1.4533462063
     16  Cl        4.3031778818   -2.6070388631   -1.4270206089
     17  C         3.7035478460   -0.0618635283   -2.1980699540
     18  H         4.6302986685   -0.0930902097   -2.7562124376
     19  C         2.8958294924    1.0729002469   -2.2096683414
     20  H         3.2003974107    1.9384009389   -2.7866450570
     21  C         1.7034352111    1.1026842840   -1.4913780600
     22  H         1.0802635106    1.9889175884   -1.5083030221

Z-matrix Print:
$molecule
0 1
Cl
C  1 1.745119
C  2 1.403688 1 119.401092
C  3 1.399724 2 118.608446 1 179.949458 0
C  4 1.388314 3 120.683362 2 -0.055031 0
H  5 1.080587 4 120.010795 3 -179.965534 0
C  5 1.388153 4 119.469576 3 0.068186 0
C  7 1.400096 5 122.191887 4 0.001015 0
C  8 1.494155 7 121.362250 5 179.779492 0
C  9 1.396785 8 120.524761 7 87.915793 0
H  10 1.083531 9 119.834335 8 0.701653 0
C  10 1.392348 9 120.034891 8 -179.224773 0
H  12 1.083861 10 119.880295 9 179.921945 0
C  12 1.392922 10 120.645809 9 0.080908 0
H  14 1.082296 12 121.047322 10 179.828503 0
C  14 1.390813 12 118.756931 10 -0.119052 0
C  16 1.390377 14 121.449852 12 0.043353 0
H  17 1.082502 16 120.031715 14 -179.949181 0
Cl 3 1.736703 2 120.953463 1 -0.121102 0
Cl 4 1.744693 3 121.207200 2 179.942032 0
Cl 7 1.753093 5 117.667494 4 179.925170 0
Cl 16 1.758608 14 119.447446 12 179.945193 0
$end


 --------------------------------------------------------------

                    Orbital Energies (a.u.)
 --------------------------------------------------------------

 Alpha MOs
 -- Occupied --
********-101.5790-101.5773-101.5759-101.5625 -10.2808 -10.2788 -10.2782
-10.2739 -10.2533 -10.2370 -10.2228 -10.2185 -10.2043 -10.2025 -10.2016
-10.1996  -9.4944  -9.4936  -9.4921  -9.4905  -9.4771  -7.2592  -7.2586
 -7.2570  -7.2552  -7.2492  -7.2485  -7.2485  -7.2477  -7.2470  -7.2460
 -7.2454  -7.2449  -7.2417  -7.2320  -7.2315  -0.9597  -0.9162  -0.9071
 -0.9029  -0.8731  -0.8565  -0.8371  -0.8008  -0.7625  -0.7547  -0.7428
 -0.6599  -0.6381  -0.6300  -0.6076  -0.5505  -0.5474  -0.5272  -0.4991
 -0.4941  -0.4799  -0.4697  -0.4593  -0.4570  -0.4489  -0.4316  -0.4283
 -0.4095  -0.3982  -0.3915  -0.3856  -0.3812  -0.3582  -0.3558  -0.3517
 -0.3434  -0.3374  -0.3284  -0.3259  -0.3209  -0.2812  -0.2779  -0.2687
 -0.2645
 -- Virtual --
 -0.0611  -0.0579  -0.0475  -0.0424  -0.0364  -0.0137  -0.0036   0.0012
  0.0075   0.0097   0.0113   0.0152   0.0258   0.0280   0.0332   0.0423
  0.0501   0.0533   0.0584   0.0626   0.0642   0.0713   0.0741   0.0792
  0.0848   0.0871   0.0885   0.0948   0.0950   0.0995   0.1028   0.1060
  0.1121   0.1142   0.1153   0.1186   0.1207   0.1237   0.1262   0.1263
  0.1289   0.1310   0.1342   0.1407   0.1422   0.1466   0.1475   0.1510
  0.1570   0.1642   0.1689   0.1715   0.1721   0.1802   0.1855   0.1897
  0.1921   0.1987   0.2001   0.2075   0.2124   0.2163   0.2187   0.2270
  0.2296   0.2309   0.2373   0.2407   0.2434   0.2457   0.2483   0.2549
  0.2566   0.2642   0.2654   0.2720   0.2735   0.2755   0.2780   0.2806
  0.2847   0.2878   0.2932   0.2996   0.3016   0.3077   0.3129   0.3231
  0.3306   0.3333   0.3460   0.3465   0.3619   0.3777   0.3947   0.4199
  0.4338   0.4378   0.4432   0.4471   0.4524   0.4575   0.4607   0.4674
  0.4695   0.4781   0.4855   0.4919   0.4943   0.5054   0.5182   0.5269
  0.5301   0.5430   0.5483   0.5547   0.5654   0.5656   0.5754   0.5783
  0.5839   0.5997   0.6011   0.6028   0.6112   0.6164   0.6235   0.6321
  0.6407   0.6446   0.6496   0.6598   0.6658   0.6848   0.6879   0.6910
  0.6983   0.7034   0.7134   0.7228   0.7436   0.7566   0.7761   0.7899
  0.8080   0.8181   0.8225   0.8277   0.8319   0.8403   0.8411   0.8429
  0.8469   0.8483   0.8502   0.8544   0.8574   0.8634   0.8677   0.8699
  0.8740   0.8786   0.8843   0.8871   0.9037   0.9099   0.9180   0.9210
  0.9383   0.9439   0.9468   0.9492   0.9516   0.9590   0.9637   0.9693
  0.9744   0.9812   0.9959   0.9995   1.0185   1.0290   1.0366   1.0457
  1.0498   1.0614   1.0996   1.1049   1.1243   1.1642   1.1705   1.1823
  1.2048   1.2103   1.2360   1.2471   1.2613   1.2674   1.2777   1.2905
  1.2967   1.2990   1.3058   1.3242   1.3628   1.3788   1.3934   1.4369
  1.4413   1.4760   1.4958   1.5079   1.5495   1.5522   1.5684   1.5706
  1.5863   1.5881   1.6073   1.6173   1.6585   1.6700   1.6772   1.6914
  1.7308   1.7427   1.7579   1.7823   1.7893   1.8016   1.8190   1.8288
  1.8479   1.8601   1.8783   1.8967   1.9308   1.9321   1.9393   1.9433
  1.9864   1.9957   2.0039   2.0171   2.0209   2.0506   2.0597   2.1072
  2.1150   2.1419   2.1789   2.2021   2.2278   2.2525   2.2565   2.2623
  2.2669   2.2786   2.2866   2.3014   2.3121   2.3581   2.3697   2.4008
  2.4125   2.4219   2.4289   2.4436   2.4439   2.4765   2.5028   2.5169
  2.5232   2.5412   2.5511   2.5803   2.5875   2.6103   2.6497   2.6605
  2.6670   2.6967   2.7035   2.7123   2.7354   2.7374   2.7450   2.7462
  2.7570   2.7837   2.8047   2.8309   2.8343   2.8473   2.8570   2.8841
  2.9045   2.9680   3.0017   3.0651   3.0888   3.0976   3.1193   3.1396
  3.1510   3.1867   3.2053   3.2318   3.2759   3.3429   3.3665   3.3861
  3.5057   3.5155   3.5963   3.6360   3.7106   3.7628   3.7867   3.9106
  4.0016   4.0228   4.1109   4.1376   4.3352   4.8000   4.8281   9.7515
  9.7867   9.7914   9.8089   9.8405  23.3511  23.5949  23.8113  23.8332
 23.8996  23.9265  23.9385  23.9999  24.0534  24.0706  24.1007  24.1694
 25.7742  25.8281  25.8325  25.8670  25.9336  26.1010  26.1339  26.1411
 26.2599  26.3624  26.4821  26.6209  26.6384  26.7231  26.9706 215.7426
215.7805 215.7870 215.8082 215.8473
 --------------------------------------------------------------

          Ground-State Mulliken Net Atomic Charges

     Atom                 Charge (a.u.)
  ----------------------------------------
      1 C                    -0.518662
      2 C                    -1.030254
      3 Cl                    0.619746
      4 C                     0.607560
      5 Cl                    0.598046
      6 C                    -0.247221
      7 Cl                    0.554028
      8 C                    -0.444996
      9 H                     0.229152
     10 C                    -0.328338
     11 Cl                    0.477379
     12 C                     0.477760
     13 C                    -1.073525
     14 H                     0.201714
     15 C                     0.429911
     16 Cl                    0.455560
     17 C                    -0.463366
     18 H                     0.176735
     19 C                    -0.606113
     20 H                     0.185366
     21 C                    -0.481046
     22 H                     0.180564
  ----------------------------------------
  Sum of atomic charges =     0.000000

 -----------------------------------------------------------------
                    Cartesian Multipole Moments
 -----------------------------------------------------------------
    Charge (ESU x 10^10)
                 0.0000
    Dipole Moment (Debye)
         X      -0.3370      Y       1.1632      Z      -1.2827
       Tot       1.7640
    Quadrupole Moments (Debye-Ang)
        XX    -131.8197     XY       6.1134     YY    -132.1713
        XZ      -1.6619     YZ      -5.1644     ZZ    -133.9729
    Octopole Moments (Debye-Ang^2)
       XXX    -123.9312    XXY      39.6916    XYY     -40.2595
       YYY      73.7397    XXZ     -47.8526    XYZ     -13.6267
       YYZ     -30.0020    XZZ     -21.9138    YZZ      33.4328
       ZZZ     -90.0449
    Hexadecapole Moments (Debye-Ang^3)
      XXXX   -5093.6868   XXXY     480.5725   XXYY   -1064.9751
      XYYY     397.0464   YYYY   -1081.6189   XXXZ     995.7735
      XXYZ    -178.7382   XYYZ     361.1636   YYYZ    -438.7893
      XXZZ   -1352.1353   XYZZ     165.0681   YYZZ    -733.9635
      XZZZ    1033.9185   YZZZ    -409.9293   ZZZZ   -3279.0633
 -----------------------------------------------------------------
Archival summary:
1\1\november\OPT\ProcedureUnspecified\BasisUnspecified\l5125\taweetha\SatJan1113:02:422020SatJan1113:02:422020\0\\#,OPT,ProcedureUnspecified,BasisUnspecified,\\0,1\Cl\C,1,1.74512\C,2,1.40369,1,119.401\C,3,1.39972,2,118.608,1,179.949,0\C,4,1.38831,3,120.683,2,-0.0550312,0\H,5,1.08059,4,120.011,3,-179.966,0\C,5,1.38815,4,119.47,3,0.0681862,0\C,7,1.4001,5,122.192,4,0.00101549,0\C,8,1.49415,7,121.362,5,179.779,0\C,9,1.39679,8,120.525,7,87.9158,0\H,10,1.08353,9,119.834,8,0.701653,0\C,10,1.39235,9,120.035,8,-179.225,0\H,12,1.08386,10,119.88,9,179.922,0\C,12,1.39292,10,120.646,9,0.0809081,0\H,14,1.0823,12,121.047,10,179.829,0\C,14,1.39081,12,118.757,10,-0.119052,0\C,16,1.39038,14,121.45,12,0.0433525,0\H,17,1.0825,16,120.032,14,-179.949,0\Cl,3,1.7367,2,120.953,1,-0.121102,0\Cl,4,1.74469,3,121.207,2,179.942,0\Cl,7,1.75309,5,117.667,4,179.925,0\Cl,16,1.75861,14,119.447,12,179.945,0\\\@

 Total job time:  8906.49s(wall), 8905.96s(cpu) 
 Sat Jan 11 13:02:42 2020

        *************************************************************
        *                                                           *
        *  Thank you very much for using Q-Chem.  Have a nice day.  *
        *                                                           *
        *************************************************************


 
User input: 2 of 2 
 
                  Welcome to Q-Chem
     A Quantum Leap Into The Future Of Chemistry


 Q-Chem 5.2 (devel), Q-Chem, Inc., Pleasanton, CA (2019)

 Yihan Shao,  Zhengting Gan,  E. Epifanovsky,  A. T. B. Gilbert,  M. Wormit,  
 J. Kussmann,  A. W. Lange,  A. Behn,  Jia Deng,  Xintian Feng,  D. Ghosh,  
 M. Goldey,  P. R. Horn,  L. D. Jacobson,  I. Kaliman,  T. Kus,  A. Landau,  
 Jie Liu,  E. I. Proynov,  R. M. Richard,  R. P. Steele,  E. J. Sundstrom,  
 H. L. Woodcock III,  P. M. Zimmerman,  D. Zuev,  B. Albrecht,  E. Alguire,  
 S. A. Baeppler,  D. Barton,  Z. Benda,  Y. A. Bernard,  E. J. Berquist,  
 K. B. Bravaya,  H. Burton,  D. Casanova,  Chun-Min Chang,  Yunqing Chen,  
 A. Chien,  K. D. Closser,  M. P. Coons,  S. Coriani,  S. Dasgupta,  
 A. L. Dempwolff,  M. Diedenhofen,  Hainam Do,  R. G. Edgar,  Po-Tung Fang,  
 S. Faraji,  S. Fatehi,  Qingguo Feng,  K. D. Fenk,  J. Fosso-Tande,  
 J. Gayvert,  Qinghui Ge,  A. Ghysels,  G. Gidofalvi,  J. Gomes,  
 J. Gonthier,  A. Gunina,  D. Hait,  M. W. D. Hanson-Heine,  
 P. H. P. Harbach,  A. W. Hauser,  M. F. Herbst,  J. E. Herr,  
 E. G. Hohenstein,  Z. C. Holden,  Kerwin Hui,  B. C. Huynh,  T.-C. Jagau,  
 Hyunjun Ji,  B. Kaduk,  K. Khistyaev,  Jaehoon Kim,  P. Klunzinger,  K. Koh,  
 D. Kosenkov,  L. Koulias,  T. Kowalczyk,  C. M. Krauter,  A. Kunitsa,  
 Ka Un Lao,  A. Laurent,  K. V. Lawler,  Joonho Lee,  D. Lefrancois,  
 S. Lehtola,  D. S. Levine,  Yi-Pei Li,  You-Sheng Lin,  Fenglai Liu,  
 E. Livshits,  A. Luenser,  P. Manohar,  E. Mansoor,  S. F. Manzer,  
 Shan-Ping Mao,  Yuezhi Mao,  N. Mardirossian,  A. V. Marenich,  
 T. Markovich,  L. A. Martinez-Martinez,  S. A. Maurer,  N. J. Mayhall,  
 S. C. McKenzie,  J.-M. Mewes,  P. Morgante,  A. F. Morrison,  
 J. W. Mullinax,  K. Nanda,  T. S. Nguyen-Beck,  R. Olivares-Amaya,  
 J. A. Parkhill,  Zheng Pei,  T. M. Perrine,  F. Plasser,  P. Pokhilko,  
 S. Prager,  A. Prociuk,  E. Ramos,  D. R. Rehn,  F. Rob,  M. Scheurer,  
 M. Schneider,  N. Sergueev,  S. M. Sharada,  S. Sharma,  D. W. Small,  
 T. Stauch,  T. Stein,  Yu-Chuan Su,  A. J. W. Thom,  A. Tkatchenko,  
 T. Tsuchimochi,  N. M. Tubman,  L. Vogt,  M. L. Vidal,  O. Vydrov,  
 M. A. Watson,  J. Wenzel,  M. de Wergifosse,  T. A. Wesolowski,  A. White,  
 J. Witte,  A. Yamada,  Jun Yang,  K. Yao,  S. Yeganeh,  S. R. Yost,  
 Zhi-Qiang You,  A. Zech,  Igor Ying Zhang,  Xing Zhang,  Yan Zhao,  
 Ying Zhu,  B. R. Brooks,  G. K. L. Chan,  C. J. Cramer,  M. S. Gordon,  
 W. J. Hehre,  A. Klamt,  M. W. Schmidt,  C. D. Sherrill,  D. G. Truhlar,  
 A. Aspuru-Guzik,  R. Baer,  A. T. Bell,  N. A. Besley,  Jeng-Da Chai,  
 A. E. DePrince, III,  R. A. DiStasio Jr.,  A. Dreuw,  B. D. Dunietz,  
 T. R. Furlani,  Chao-Ping Hsu,  Yousung Jung,  Jing Kong,  D. S. Lambrecht,  
 WanZhen Liang,  C. Ochsenfeld,  V. A. Rassolov,  L. V. Slipchenko,  
 J. E. Subotnik,  T. Van Voorhis,  J. M. Herbert,  A. I. Krylov,  
 P. M. W. Gill,  M. Head-Gordon

 Contributors to earlier versions of Q-Chem not listed above: 
 R. D. Adamson,  B. Austin,  J. Baker,  G. J. O. Beran,  K. Brandhorst,  
 S. T. Brown,  E. F. C. Byrd,  A. K. Chakraborty,  C.-L. Cheng,  
 Siu Hung Chien,  D. M. Chipman,  D. L. Crittenden,  H. Dachsel,  
 R. J. Doerksen,  A. D. Dutoi,  L. Fusti-Molnar,  W. A. Goddard III,  
 A. Golubeva-Zadorozhnaya,  S. R. Gwaltney,  G. Hawkins,  A. Heyden,  
 S. Hirata,  G. Kedziora,  F. J. Keil,  C. Kelley,  Jihan Kim,  R. A. King,  
 R. Z. Khaliullin,  P. P. Korambath,  W. Kurlancheek,  A. M. Lee,  M. S. Lee,  
 S. V. Levchenko,  Ching Yeh Lin,  D. Liotard,  R. C. Lochan,  I. Lotan,  
 P. E. Maslen,  N. Nair,  D. P. O'Neill,  D. Neuhauser,  E. Neuscamman,  
 C. M. Oana,  R. Olson,  B. Peters,  R. Peverati,  P. A. Pieniazek,  
 Y. M. Rhee,  J. Ritchie,  M. A. Rohrdanz,  E. Rosta,  N. J. Russ,  
 H. F. Schaefer III,  N. E. Schultz,  N. Shenvi,  A. C. Simmonett,  A. Sodt,  
 D. Stuck,  K. S. Thanthiriwatte,  V. Vanovschi,  Tao Wang,  A. Warshel,  
 C. F. Williams,  Q. Wu,  X. Xu,  W. Zhang

 Please cite Q-Chem as follows:
 Y. Shao et al., Mol. Phys. 113, 184-215 (2015)
 DOI: 10.1080/00268976.2014.952696

 Q-Chem 5.2.1 for Intel X86 EM64T Linux

 Parts of Q-Chem use Armadillo 8.300.2 (Tropical Shenanigans).
 http://arma.sourceforge.net/

 Q-Chem begins on Sat Jan 11 13:02:42 2020  

Host: 
0

     Scratch files written to /scratch/taweetham/qchem4598//
NAlpha2: 162
NElect   162
Mult     1
The previous job contains 0 fragments, simply inherited here

 Q-Chem warning in module libgen/rem_setup.C, line 2168:

 Setting Thresh to 1e-14


Checking the input file for inconsistencies... 	...done.

--------------------------------------------------------------
User input:
--------------------------------------------------------------

$MOLECULE
READ
$END

$REM
   JOB_TYPE 	FREQUENCY
   BASIS 	6-311++G**
   METHOD	B3LYP
   SCF_GUESS_ALWAYS     TRUE
   S2THRESH     15
   THRESH       15
   MEM_TOTAL    10000
$END

--------------------------------------------------------------
 ----------------------------------------------------------------
             Standard Nuclear Orientation (Angstroms)
    I     Atom           X                Y                Z
 ----------------------------------------------------------------
    1      C      -0.0934668541    -0.2848445534    -0.2490051780
    2      C      -0.9663889498     0.8135503080    -0.1864297821
    3      Cl     -0.3114770661     2.4164720778    -0.4036224544
    4      C      -2.3420916130     0.6566376301     0.0441336857
    5      Cl     -3.3980039997     2.0334357727     0.1190436161
    6      C      -2.8498149131    -0.6365221809     0.2149621221
    7      Cl     -4.5481270828    -0.9096753992     0.5066403921
    8      C      -2.0103044483    -1.7406983824     0.1563830353
    9      H      -2.4139774513    -2.7342099242     0.2892398661
   10      C      -0.6537413398    -1.5557921049    -0.0727811221
   11      Cl      0.3631009520    -2.9824742320    -0.1355782498
   12      C       1.3703754374    -0.1068973585    -0.4898345364
   13      C       2.2320819411     0.0873217502     0.5924357732
   14      H       1.8471441393     0.1233600445     1.6035410964
   15      C       3.5951664208     0.2344631349     0.3611404708
   16      Cl      4.6739041425     0.4741316756     1.7291996582
   17      C       4.1213637380     0.1940860720    -0.9256570834
   18      H       5.1860451358     0.3093953424    -1.0822537563
   19      C       3.2540340046     0.0023801867    -1.9986064177
   20      H       3.6516993310    -0.0316357888    -3.0063069669
   21      C       1.8861252858    -0.1485651323    -1.7872456200
   22      H       1.2193085073    -0.2997541029    -2.6278026803
 ----------------------------------------------------------------
 Molecular Point Group                 C1    NOp =  1
 Largest Abelian Subgroup              C1    NOp =  1
 Nuclear Repulsion Energy =        1725.95775898 hartrees
 There are       81 alpha and       81 beta electrons
 Requested basis set is 6-311++G(d,p)
 There are 162 shells and 449 basis functions

 Total QAlloc Memory Limit  10000 MB
 Mega-Array Size       188 MB
 MEM_STATIC part       192 MB
 A cutoff of  1.0D-15 yielded  10149 shell pairs
 There are     84546 function pairs (     90839 Cartesian)
 Smallest overlap matrix eigenvalue = 1.75E-07
 Linear dependence detected in AO basis
 Number of orthogonalized atomic orbitals = 445
 Maximum deviation from orthogonality = 7.066E-10
 Guess from superposition of atomic densities
 Warning:  Energy on first SCF cycle will be non-variational
 SAD guess density has 162.000000 electrons

 -----------------------------------------------------------------------
  General SCF calculation program by
  Eric Jon Sundstrom, Paul Horn, Yuezhi Mao, Dmitri Zuev, Alec White,
  David Stuck, Shaama M.S., Shane Yost, Joonho Lee, David Small,
  Daniel Levine, Susi Lehtola, Hugh Burton, Evgeny Epifanovsky,
  Bang C. Huynh
 -----------------------------------------------------------------------
 Exchange:     0.2000 Hartree-Fock + 0.0800 Slater + 0.7200 B88
 Correlation:  0.1900 VWN1RPA + 0.8100 LYP
 Using SG-1 standard quadrature grid
 A restricted SCF calculation will be
 performed using DIIS
 SCF converges when DIIS error is below 1.0e-08
 ---------------------------------------
  Cycle       Energy         DIIS error
 ---------------------------------------
    1   -2765.4939805458      2.91e-02  
    2   -2761.3691251399      2.35e-03  
    3   -2761.2920483112      2.85e-03  
    4   -2761.5040143237      5.81e-04  
    5   -2761.5109068687      3.12e-04  
    6   -2761.5132885599      9.08e-05  
    7   -2761.5134633237      3.27e-05  
    8   -2761.5134885476      1.18e-05  
    9   -2761.5134920139      2.53e-06  
   10   -2761.5134921499      1.19e-06  
   11   -2761.5134921845      2.71e-07  
   12   -2761.5134921857      1.28e-07  
   13   -2761.5134921862      4.06e-08  
   14   -2761.5134921863      1.40e-08  
   15   -2761.5134921862      3.96e-09  Convergence criterion met
 ---------------------------------------
 SCF time:   CPU 663.44s  wall 663.00s 
 SCF   energy in the final basis set =    -2761.5134921862
 Total energy in the final basis set =    -2761.5134921862

 --------------------------------------------------------------

                    Orbital Energies (a.u.)
 --------------------------------------------------------------

 Alpha MOs
 -- Occupied --
********-101.5791-101.5773-101.5758-101.5625 -10.2808 -10.2788 -10.2783
-10.2739 -10.2533 -10.2370 -10.2228 -10.2185 -10.2043 -10.2025 -10.2016
-10.1996  -9.4944  -9.4937  -9.4921  -9.4905  -9.4771  -7.2592  -7.2588
 -7.2569  -7.2553  -7.2492  -7.2486  -7.2486  -7.2476  -7.2470  -7.2461
 -7.2454  -7.2446  -7.2417  -7.2320  -7.2315  -0.9597  -0.9162  -0.9071
 -0.9029  -0.8732  -0.8565  -0.8371  -0.8008  -0.7625  -0.7547  -0.7428
 -0.6599  -0.6381  -0.6300  -0.6076  -0.5505  -0.5474  -0.5272  -0.4991
 -0.4941  -0.4799  -0.4697  -0.4593  -0.4570  -0.4489  -0.4316  -0.4283
 -0.4095  -0.3982  -0.3915  -0.3856  -0.3812  -0.3582  -0.3558  -0.3517
 -0.3434  -0.3374  -0.3284  -0.3259  -0.3209  -0.2812  -0.2779  -0.2687
 -0.2645
 -- Virtual --
 -0.0611  -0.0579  -0.0475  -0.0424  -0.0364  -0.0138  -0.0038   0.0012
  0.0076   0.0097   0.0113   0.0152   0.0259   0.0279   0.0331   0.0424
  0.0500   0.0533   0.0583   0.0627   0.0643   0.0713   0.0741   0.0792
  0.0848   0.0871   0.0884   0.0949   0.0950   0.0996   0.1029   0.1060
  0.1121   0.1143   0.1153   0.1186   0.1207   0.1237   0.1263   0.1263
  0.1289   0.1310   0.1343   0.1406   0.1420   0.1466   0.1477   0.1510
  0.1571   0.1643   0.1689   0.1714   0.1718   0.1803   0.1855   0.1896
  0.1924   0.1987   0.2000   0.2075   0.2121   0.2164   0.2188   0.2270
  0.2296   0.2311   0.2373   0.2407   0.2430   0.2456   0.2485   0.2548
  0.2566   0.2640   0.2653   0.2718   0.2734   0.2753   0.2777   0.2806
  0.2849   0.2878   0.2933   0.2997   0.3017   0.3075   0.3130   0.3231
  0.3307   0.3334   0.3460   0.3465   0.3619   0.3779   0.3946   0.4196
  0.4339   0.4379   0.4432   0.4470   0.4523   0.4575   0.4606   0.4676
  0.4695   0.4780   0.4855   0.4919   0.4944   0.5055   0.5181   0.5270
  0.5301   0.5431   0.5483   0.5545   0.5654   0.5657   0.5754   0.5783
  0.5839   0.5996   0.6011   0.6026   0.6112   0.6164   0.6234   0.6321
  0.6407   0.6445   0.6495   0.6600   0.6659   0.6848   0.6881   0.6909
  0.6986   0.7034   0.7133   0.7228   0.7436   0.7566   0.7761   0.7898
  0.8079   0.8180   0.8225   0.8276   0.8319   0.8403   0.8411   0.8429
  0.8469   0.8482   0.8503   0.8545   0.8574   0.8633   0.8677   0.8699
  0.8740   0.8787   0.8843   0.8872   0.9037   0.9099   0.9181   0.9209
  0.9382   0.9440   0.9469   0.9492   0.9515   0.9591   0.9637   0.9694
  0.9744   0.9810   0.9959   0.9994   1.0185   1.0290   1.0365   1.0457
  1.0497   1.0615   1.0996   1.1049   1.1243   1.1642   1.1705   1.1823
  1.2048   1.2104   1.2361   1.2472   1.2613   1.2673   1.2777   1.2905
  1.2967   1.2990   1.3058   1.3242   1.3627   1.3789   1.3934   1.4369
  1.4412   1.4760   1.4958   1.5079   1.5495   1.5522   1.5684   1.5707
  1.5863   1.5881   1.6073   1.6173   1.6585   1.6700   1.6772   1.6915
  1.7308   1.7427   1.7579   1.7823   1.7893   1.8016   1.8189   1.8288
  1.8479   1.8601   1.8783   1.8967   1.9308   1.9321   1.9392   1.9433
  1.9865   1.9956   2.0039   2.0170   2.0209   2.0506   2.0597   2.1072
  2.1150   2.1419   2.1790   2.2021   2.2278   2.2525   2.2565   2.2623
  2.2668   2.2785   2.2867   2.3013   2.3121   2.3581   2.3698   2.4008
  2.4125   2.4219   2.4289   2.4436   2.4438   2.4765   2.5028   2.5169
  2.5232   2.5411   2.5510   2.5803   2.5875   2.6103   2.6497   2.6605
  2.6671   2.6968   2.7035   2.7123   2.7354   2.7374   2.7450   2.7462
  2.7570   2.7838   2.8048   2.8309   2.8343   2.8473   2.8570   2.8841
  2.9045   2.9681   3.0018   3.0651   3.0888   3.0976   3.1194   3.1396
  3.1510   3.1867   3.2053   3.2318   3.2759   3.3429   3.3665   3.3861
  3.5057   3.5155   3.5963   3.6360   3.7106   3.7628   3.7867   3.9106
  4.0016   4.0228   4.1109   4.1375   4.3352   4.8000   4.8281   9.7514
  9.7868   9.7913   9.8089   9.8405  23.3511  23.5949  23.8113  23.8332
 23.8996  23.9265  23.9385  23.9999  24.0534  24.0706  24.1007  24.1694
 25.7742  25.8283  25.8327  25.8668  25.9336  26.1008  26.1340  26.1417
 26.2597  26.3622  26.4820  26.6209  26.6384  26.7229  26.9705 215.7426
215.7805 215.7870 215.8082 215.8473
 --------------------------------------------------------------

          Ground-State Mulliken Net Atomic Charges

     Atom                 Charge (a.u.)
  ----------------------------------------
      1 C                    -0.535497
      2 C                    -1.027681
      3 Cl                    0.617655
      4 C                     0.610542
      5 Cl                    0.597388
      6 C                    -0.248157
      7 Cl                    0.554510
      8 C                    -0.442099
      9 H                     0.228845
     10 C                    -0.312074
     11 Cl                    0.473324
     12 C                     0.488946
     13 C                    -1.079944
     14 H                     0.202311
     15 C                     0.428511
     16 Cl                    0.455168
     17 C                    -0.459173
     18 H                     0.176801
     19 C                    -0.608938
     20 H                     0.185159
     21 C                    -0.486056
     22 H                     0.180461
  ----------------------------------------
  Sum of atomic charges =     0.000000

 -----------------------------------------------------------------
                    Cartesian Multipole Moments
 -----------------------------------------------------------------
    Charge (ESU x 10^10)
                 0.0000
    Dipole Moment (Debye)
         X       0.2183      Y      -0.8748      Z      -1.5169
       Tot       1.7646
    Quadrupole Moments (Debye-Ang)
        XX    -134.1245     XY       2.5849     YY    -134.2263
        XZ      -7.0638     YZ      -0.2288     ZZ    -128.3643
    Octopole Moments (Debye-Ang^2)
       XXX      -3.1755    XXY      -2.6868    XYY     -19.1081
       YYY       5.7554    XXZ     -28.4029    XYZ      -0.3162
       YYZ       6.1617    XZZ       7.7626    YZZ       1.8085
       ZZZ      -4.4377
    Hexadecapole Moments (Debye-Ang^3)
      XXXX   -6658.2261   XXXY      -5.5722   XXYY   -1438.6694
      XYYY     -16.5771   YYYY   -1865.6831   XXXZ    -133.0903
      XXYZ      -8.1647   XYYZ       7.2592   YYYZ      -8.1318
      XXZZ   -1221.4721   XYZZ      -4.6620   YYZZ    -466.7446
      XZZZ      -6.6981   YZZZ       6.5115   ZZZZ    -728.5795
 -----------------------------------------------------------------
 Calculating MO derivatives via CPSCF
    1     0    69    0.0194671  
    2     0    69    0.0055301  
    3     0    69    0.0005883  
    4     1    68    0.0000442  
    5    66     3    0.0000034  
    6    69     0    0.0000002  Converged
 Time for AOints: 1047.0 s (CPU) 1047.1 s (wall)
 ------------------------------------------------------------------------------
                     AOints        : Timing summary (seconds)
 ------------------------------------------------------------------------------
     job step          cpu (% of tot)      sys (% of tot)     wall (% of tot)
 ------------------------------------------------------------------------------
  AOints            0.1047E+04 ( 9.4)   0.7000E-05 ( 2.4)   0.1047E+04 ( 9.4)
 ------------------------------------------------------------------------------
   Grand Totals     0.1119E+05          0.2940E-03          0.1119E+05
 ------------------------------------------------------------------------------
 Polarizability Matrix (a.u.)
            1           2           3
    1-274.6859945   0.1270425   5.5311405
    2   0.1270425-187.9778676  -0.3876171
    3   5.5311405  -0.3876171-151.9641974
 Calculating analytic Hessian of the SCF energy

 Direct stationary perturbation theory relativistic correction:

 rels  =       3.985407738827
 relv  =     -15.286586969414
 rel2e =       4.152439667607
 E_rel =      -7.148739562979

 Hessian of the SCF Energy
            1           2           3           4           5           6
    1   0.6257145   0.0065179  -0.0726887  -0.1850539   0.1182200   0.0115042
    2   0.0065179   0.6057477  -0.0298342   0.0601950  -0.2055282   0.0005641
    3  -0.0726887  -0.0298342   0.1827062   0.0156116  -0.0087043  -0.0603962
    4  -0.1850539   0.0601950   0.0156116   0.5775823  -0.0404692  -0.0712533
    5   0.1182200  -0.2055282  -0.0087043  -0.0404692   0.5066586  -0.0213116
    6   0.0115042   0.0005641  -0.0603962  -0.0712533  -0.0213116   0.1263997
    7   0.0063106   0.0059838  -0.0006288  -0.0557847  -0.0396417   0.0083127
    8  -0.0127708  -0.0428748   0.0054537  -0.0433388  -0.1404495   0.0152918
    9   0.0006585   0.0023090   0.0044372   0.0083767   0.0148229  -0.0254745
   10  -0.0332990   0.0648060   0.0014868  -0.2802705  -0.0502552   0.0393180
   11   0.0153004   0.0426344  -0.0049459   0.0117668  -0.0975501   0.0012689
   12   0.0049401  -0.0129762   0.0038657   0.0352378   0.0111235  -0.0612108
   13  -0.0022010  -0.0044857   0.0012462  -0.0245482   0.0313868   0.0021823
   14  -0.0008450   0.0017311   0.0002946   0.0104633  -0.0119502  -0.0006758
   15   0.0010008   0.0008494   0.0035133   0.0036498  -0.0040116   0.0023510
   16   0.0004569   0.0090883  -0.0005912  -0.0114633  -0.0290860   0.0044178
   17   0.0078014  -0.0676089   0.0034128  -0.0881026   0.0185489   0.0130331
   18  -0.0005292   0.0032464   0.0004012   0.0085235   0.0036580   0.0019546
   19  -0.0017087  -0.0012315   0.0002003   0.0027727  -0.0013290   0.0002374
   20  -0.0002287   0.0011622  -0.0001101   0.0026994  -0.0035964   0.0000703
   21   0.0001275   0.0000452  -0.0010196  -0.0000673   0.0007046   0.0036304
   22  -0.0100896  -0.0749332   0.0076970  -0.0575178   0.0232955   0.0075535
   23  -0.0320203   0.0181535   0.0041539   0.0233449  -0.0090111  -0.0030671
   24   0.0047700   0.0110157   0.0042114   0.0075476  -0.0031036  -0.0009434
   25  -0.0048714   0.0006313   0.0015457  -0.0009491   0.0007797  -0.0000935
   26   0.0001584   0.0013495   0.0002268   0.0006180   0.0002771  -0.0001938
   27   0.0015610   0.0001555   0.0048392  -0.0000722  -0.0002297  -0.0011553
   28  -0.1458622  -0.0461001   0.0169324   0.0620914  -0.0128019  -0.0077305
   29  -0.1028719  -0.2522490   0.0293692   0.0452392  -0.0623326  -0.0023614
   30   0.0211763   0.0205233  -0.0651356  -0.0118980   0.0069850   0.0088471
   31   0.0019452   0.0028859   0.0000600  -0.0011827  -0.0012483   0.0008657
   32   0.0240511  -0.0351728  -0.0011922  -0.0050571   0.0002768   0.0010406
   33  -0.0013280   0.0023785   0.0041381   0.0011317   0.0004105   0.0033863
   34  -0.2089205  -0.0173833   0.0219826  -0.0245063   0.0090231   0.0041161
   35  -0.0164212  -0.0789785   0.0016819   0.0231896   0.0075789  -0.0038187
   36   0.0217852   0.0016581  -0.0835292   0.0030068  -0.0016720   0.0031787
   37  -0.0288129  -0.0058139  -0.0220709   0.0002402  -0.0033194  -0.0007429
   38  -0.0047355   0.0030311  -0.0023734   0.0002315  -0.0019139  -0.0009573
   39  -0.0008605   0.0003127   0.0089867   0.0019989   0.0001395  -0.0005057
   40   0.0012115   0.0006632  -0.0005598  -0.0000627   0.0002217  -0.0001170
   41   0.0007861  -0.0037154   0.0001899   0.0006337   0.0007935   0.0000176
   42   0.0013066   0.0005877   0.0005904  -0.0005338  -0.0000528   0.0001183
   43   0.0001095  -0.0011399  -0.0029980  -0.0002569  -0.0000273   0.0004981
   44  -0.0012960   0.0069978  -0.0011038  -0.0011304  -0.0004653  -0.0002264
   45  -0.0036463  -0.0010583  -0.0018899   0.0002325   0.0000620  -0.0001955
   46   0.0000861  -0.0000905  -0.0013456  -0.0001449  -0.0006054   0.0000831
   47   0.0000669   0.0000909  -0.0001806  -0.0000884  -0.0001107   0.0001483
   48   0.0005984   0.0000290  -0.0005087  -0.0000869  -0.0004362   0.0000565
   49   0.0009064   0.0001786  -0.0004787  -0.0001959  -0.0005507   0.0000996
   50   0.0002743  -0.0012614  -0.0000396   0.0002339   0.0001222   0.0001163
   51   0.0000305  -0.0000372  -0.0015758  -0.0000206  -0.0000576   0.0004471
   52  -0.0000490   0.0000919   0.0000320   0.0000098  -0.0000592   0.0000020
   53   0.0001075  -0.0007228   0.0000774   0.0000880   0.0000677  -0.0000256
   54  -0.0000118   0.0000680   0.0001210  -0.0000119  -0.0000040  -0.0000007
   55   0.0018447  -0.0004117   0.0022997  -0.0003187  -0.0002620  -0.0003586
   56  -0.0005449   0.0066309  -0.0007032  -0.0010158  -0.0004217   0.0003065
   57   0.0016756  -0.0008586  -0.0046308   0.0004140   0.0008371  -0.0001464
   58  -0.0000461   0.0001099   0.0012259  -0.0001684  -0.0003487   0.0000576
   59  -0.0000284   0.0000806   0.0001378  -0.0000875   0.0001179  -0.0000553
   60  -0.0001393  -0.0000292  -0.0000660   0.0000361   0.0000926  -0.0000256
   61  -0.0186059  -0.0002067   0.0309411  -0.0003866  -0.0032088   0.0010082
   62  -0.0019462   0.0041200   0.0036596  -0.0000205  -0.0017062   0.0010977
   63   0.0096944   0.0008915  -0.0002400  -0.0022418   0.0009786  -0.0003176
   64   0.0009391   0.0006452   0.0001007   0.0001107   0.0002842   0.0000401
   65   0.0004210  -0.0036204   0.0005324   0.0006110   0.0005946  -0.0002648
   66  -0.0016275   0.0001573   0.0011773   0.0004171  -0.0002308   0.0000045
            7           8           9          10          11          12
    1   0.0063106  -0.0127708   0.0006585  -0.0332990   0.0153004   0.0049401
    2   0.0059838  -0.0428748   0.0023090   0.0648060   0.0426344  -0.0129762
    3  -0.0006288   0.0054537   0.0044372   0.0014868  -0.0049459   0.0038657
    4  -0.0557847  -0.0433388   0.0083767  -0.2802705   0.0117668   0.0352378
    5  -0.0396417  -0.1404495   0.0148229  -0.0502552  -0.0975501   0.0111235
    6   0.0083127   0.0152918  -0.0254745   0.0393180   0.0012689  -0.0612108
    7   0.0774253   0.0614083  -0.0151077  -0.0141500  -0.0325095   0.0050709
    8   0.0614083   0.2051140  -0.0236554  -0.0104602  -0.0232221   0.0035358
    9  -0.0151077  -0.0236554   0.0156092   0.0035727   0.0070568   0.0022878
   10  -0.0141500  -0.0104602   0.0035727   0.5532771   0.0340717  -0.0735545
   11  -0.0325095  -0.0232221   0.0070568   0.0340717   0.5539014  -0.0361564
   12   0.0050709   0.0035358   0.0022878  -0.0735545  -0.0361564   0.1205025
   13  -0.0077779   0.0023326   0.0009903  -0.0855124   0.0624741   0.0055785
   14  -0.0051113   0.0033727   0.0005708   0.0623005  -0.1211453  -0.0034044
   15   0.0014578  -0.0006350  -0.0009935   0.0056457  -0.0034812  -0.0221697
   16  -0.0028711   0.0000571   0.0010409  -0.1214253  -0.0977802   0.0175517
   17   0.0040421   0.0030894  -0.0006170  -0.0352525  -0.2687919   0.0204413
   18   0.0007490   0.0000165   0.0035375   0.0132055   0.0302174  -0.0592164
   19  -0.0009880  -0.0007954   0.0002271  -0.0302667  -0.0043284   0.0056323
   20  -0.0013815  -0.0004753   0.0002600  -0.0271757  -0.0043106   0.0048409
   21   0.0002746   0.0001749   0.0000526   0.0072123   0.0012430   0.0018144
   22   0.0003596  -0.0015136  -0.0001109   0.0569304   0.0411735  -0.0110638
   23  -0.0012449  -0.0020830   0.0002876  -0.0092253  -0.0510509   0.0053535
   24  -0.0001033   0.0003207  -0.0008713  -0.0075191  -0.0025968   0.0070272
   25   0.0000812  -0.0000456  -0.0000145  -0.0018002   0.0021144   0.0009805
   26   0.0000035   0.0000881  -0.0000085   0.0029733  -0.0010749  -0.0000461
   27  -0.0000173  -0.0000072  -0.0000305   0.0009250   0.0000930   0.0050269
   28  -0.0016356   0.0052036   0.0004736  -0.0451123  -0.0348897   0.0093325
   29   0.0016784   0.0025165  -0.0001833  -0.0336131  -0.0264744   0.0070221
   30   0.0007033  -0.0006824   0.0035505   0.0093431   0.0072407  -0.0027586
   31   0.0003209   0.0001131  -0.0000378   0.0011950   0.0012261  -0.0003891
   32   0.0003991  -0.0020202   0.0000835   0.0005525   0.0002434  -0.0001377
   33  -0.0000623   0.0001192   0.0001173  -0.0003715  -0.0002815  -0.0006197
   34  -0.0021029  -0.0028558   0.0002309   0.0009478   0.0018350   0.0006826
   35   0.0038051  -0.0022797  -0.0006721   0.0016177  -0.0032627   0.0002688
   36  -0.0002761   0.0003024  -0.0022835   0.0007254   0.0003891   0.0057649
   37  -0.0002528   0.0012582  -0.0010049   0.0000459  -0.0002655   0.0010574
   38   0.0017747  -0.0002728   0.0003473  -0.0003349  -0.0000783  -0.0002459
   39   0.0000314  -0.0003948   0.0002073  -0.0001218   0.0000185  -0.0003956
   40   0.0000244  -0.0000825  -0.0000168  -0.0001285   0.0001126   0.0000320
   41  -0.0002717  -0.0002220  -0.0000243   0.0000574  -0.0000843  -0.0000384
   42   0.0000453   0.0001200   0.0000057  -0.0000751   0.0001703  -0.0000738
   43   0.0006353  -0.0002006   0.0003119  -0.0001863   0.0002879   0.0000559
   44   0.0000977   0.0000146   0.0001332   0.0000724   0.0002989   0.0005427
   45   0.0000183   0.0001526  -0.0003332  -0.0001237   0.0002815   0.0001477
   46   0.0000005   0.0002283  -0.0000656   0.0001112  -0.0002573   0.0000613
   47   0.0000124   0.0000065  -0.0000326   0.0000301  -0.0000383  -0.0000743
   48  -0.0000435   0.0001660  -0.0000125   0.0000994  -0.0002609  -0.0000054
   49  -0.0001483   0.0002531   0.0000426   0.0001020  -0.0000046   0.0000128
   50  -0.0002401   0.0001266   0.0000492  -0.0000562  -0.0000652  -0.0002210
   51   0.0001427  -0.0000323   0.0003230   0.0000498  -0.0000574  -0.0000068
   52   0.0000034   0.0000223  -0.0000002   0.0000119  -0.0000279  -0.0000032
   53   0.0000025  -0.0000407   0.0000004   0.0000010  -0.0000250   0.0000126
   54   0.0000021   0.0000036   0.0000099   0.0000011   0.0000029   0.0000183
   55   0.0002538  -0.0000750  -0.0004557  -0.0001167  -0.0000046  -0.0000229
   56  -0.0000449   0.0000063  -0.0001319  -0.0000198   0.0002280  -0.0000052
   57  -0.0002338  -0.0003673  -0.0001278   0.0000246   0.0000276   0.0002541
   58   0.0000531   0.0001476   0.0000072   0.0000050  -0.0000523  -0.0000752
   59   0.0000091  -0.0001295   0.0000200   0.0000103   0.0000085  -0.0000553
   60   0.0000042  -0.0000253  -0.0000054  -0.0000059   0.0000162   0.0000032
   61   0.0002844   0.0012233   0.0008150  -0.0002801  -0.0003173  -0.0010986
   62   0.0013487  -0.0000385  -0.0006705  -0.0001761  -0.0000372   0.0002160
   63  -0.0004087   0.0001585   0.0000250   0.0001299  -0.0000556  -0.0001708
   64  -0.0000407  -0.0001090   0.0000668  -0.0000787   0.0000735  -0.0000207
   65  -0.0001205  -0.0002270   0.0000551   0.0000713  -0.0001062   0.0000037
   66   0.0000692  -0.0000157  -0.0000307   0.0000372  -0.0001877  -0.0000846
           13          14          15          16          17          18
    1  -0.0022010  -0.0008450   0.0010008   0.0004569   0.0078014  -0.0005292
    2  -0.0044857   0.0017311   0.0008494   0.0090883  -0.0676089   0.0032464
    3   0.0012462   0.0002946   0.0035133  -0.0005912   0.0034128   0.0004012
    4  -0.0245482   0.0104633   0.0036498  -0.0114633  -0.0881026   0.0085235
    5   0.0313868  -0.0119502  -0.0040116  -0.0290860   0.0185489   0.0036580
    6   0.0021823  -0.0006758   0.0023510   0.0044178   0.0130331   0.0019546
    7  -0.0077779  -0.0051113   0.0014578  -0.0028711   0.0040421   0.0007490
    8   0.0023326   0.0033727  -0.0006350   0.0000571   0.0030894   0.0000165
    9   0.0009903   0.0005708  -0.0009935   0.0010409  -0.0006170   0.0035375
   10  -0.0855124   0.0623005   0.0056457  -0.1214253  -0.0352525   0.0132055
   11   0.0624741  -0.1211453  -0.0034812  -0.0977802  -0.2687919   0.0302174
   12   0.0055785  -0.0034044  -0.0221697   0.0175517   0.0204413  -0.0592164
   13   0.1213668  -0.0906180  -0.0110912  -0.0024923   0.0048754   0.0005274
   14  -0.0906180   0.1720419   0.0036615   0.0269698  -0.0353145  -0.0016661
   15  -0.0110912   0.0036615   0.0122391  -0.0009909   0.0018676   0.0029855
   16  -0.0024923   0.0269698  -0.0009909   0.5041461  -0.0340929  -0.0610667
   17   0.0048754  -0.0353145   0.0018676  -0.0340929   0.6245514  -0.0300869
   18   0.0005274  -0.0016661   0.0029855  -0.0610667  -0.0300869   0.1231951
   19   0.0016709  -0.0001565  -0.0004780  -0.1529820  -0.0188927   0.0224569
   20  -0.0068916  -0.0053358   0.0014230  -0.0151195  -0.0412760   0.0039717
   21   0.0000160   0.0003070  -0.0009885   0.0221749   0.0045712  -0.0257561
   22   0.0005979  -0.0056064   0.0008812  -0.1769175   0.0697115   0.0146864
   23  -0.0014613  -0.0016317   0.0006155   0.1350158  -0.2618488  -0.0073281
   24   0.0006072   0.0012771   0.0035792   0.0102599   0.0029747  -0.0578242
   25  -0.0000325   0.0013914  -0.0000479   0.0088230   0.0191465  -0.0022464
   26   0.0000247  -0.0007740   0.0000716  -0.0099895  -0.0177996   0.0030227
   27   0.0000481  -0.0001495   0.0002889  -0.0002555  -0.0016528   0.0030465
   28   0.0000844   0.0000860  -0.0001306  -0.0441825   0.0752136   0.0026925
   29  -0.0001195   0.0005243  -0.0000697   0.0158264   0.0452844  -0.0053232
   30  -0.0001415  -0.0001306  -0.0008335   0.0067020  -0.0148443   0.0046620
   31  -0.0006662   0.0010920  -0.0000067  -0.0010104  -0.0046874   0.0011719
   32   0.0010570  -0.0012936  -0.0000995  -0.0011705   0.0019410   0.0003520
   33   0.0000006  -0.0001005  -0.0002125   0.0009206   0.0009546   0.0041051
   34   0.0001572  -0.0005118   0.0000324  -0.0009890  -0.0000589  -0.0000057
   35   0.0013863  -0.0003160  -0.0001769   0.0002009  -0.0011709  -0.0000186
   36  -0.0000669   0.0000935   0.0002020  -0.0000298  -0.0000151  -0.0010823
   37  -0.0002366   0.0002072   0.0001100   0.0004112   0.0001384  -0.0002948
   38   0.0001195   0.0000999   0.0000974   0.0001051   0.0002071   0.0001166
   39   0.0002215  -0.0001550  -0.0000273   0.0000482  -0.0000868   0.0001054
   40   0.0000296  -0.0000450   0.0000065  -0.0000996  -0.0000295  -0.0000053
   41   0.0000868  -0.0000863  -0.0000156  -0.0000102  -0.0000452  -0.0000284
   42   0.0000170  -0.0000385  -0.0000004  -0.0000845  -0.0000284   0.0000073
   43   0.0002738  -0.0002020  -0.0000852  -0.0003597  -0.0001877   0.0000908
   44  -0.0001326  -0.0000527  -0.0000339  -0.0001600   0.0000440  -0.0001748
   45   0.0003436  -0.0002755  -0.0000026  -0.0004946  -0.0001561   0.0000119
   46  -0.0002063   0.0001944   0.0000318   0.0003071   0.0001322  -0.0000818
   47  -0.0000453   0.0000539   0.0000123   0.0000750  -0.0000142   0.0000229
   48  -0.0002152   0.0001903   0.0000279   0.0003122   0.0001334  -0.0000539
   49  -0.0001991   0.0001330   0.0000164   0.0002220   0.0000830  -0.0000580
   50   0.0000474   0.0000539   0.0000142   0.0000796  -0.0000099   0.0001373
   51  -0.0000741   0.0000553  -0.0000393   0.0000937   0.0000200   0.0000178
   52  -0.0000159   0.0000181   0.0000010   0.0000252   0.0000096  -0.0000039
   53   0.0000147  -0.0000195  -0.0000007   0.0000007   0.0000091  -0.0000067
   54   0.0000003   0.0000013  -0.0000049  -0.0000051  -0.0000028  -0.0000237
   55   0.0000830  -0.0000278   0.0000442  -0.0000487  -0.0000197   0.0000109
   56  -0.0001734   0.0000177   0.0000187  -0.0000485   0.0000354  -0.0001210
   57   0.0000302  -0.0000251   0.0000147   0.0000198  -0.0000239  -0.0000776
   58  -0.0000591   0.0000536   0.0000021   0.0000604   0.0000368   0.0000113
   59   0.0000067  -0.0000028   0.0000087   0.0000104  -0.0000294   0.0000218
   60   0.0000256  -0.0000189  -0.0000008  -0.0000421  -0.0000130   0.0000059
   61  -0.0003403   0.0002461  -0.0000382   0.0004472   0.0001666   0.0001404
   62   0.0000294   0.0001030  -0.0001194   0.0000119   0.0002399  -0.0000604
   63  -0.0002148   0.0001281   0.0000675  -0.0000780   0.0000570   0.0000324
   64   0.0000242  -0.0000314  -0.0000111  -0.0000567  -0.0000317   0.0000259
   65   0.0000856  -0.0000768   0.0000035   0.0000168  -0.0000395   0.0000315
   66  -0.0000313   0.0000602   0.0000038   0.0000946   0.0000596  -0.0000345
           19          20          21          22          23          24
    1  -0.0017087  -0.0002287   0.0001275  -0.0100896  -0.0320203   0.0047700
    2  -0.0012315   0.0011622   0.0000452  -0.0749332   0.0181535   0.0110157
    3   0.0002003  -0.0001101  -0.0010196   0.0076970   0.0041539   0.0042114
    4   0.0027727   0.0026994  -0.0000673  -0.0575178   0.0233449   0.0075476
    5  -0.0013290  -0.0035964   0.0007046   0.0232955  -0.0090111  -0.0031036
    6   0.0002374   0.0000703   0.0036304   0.0075535  -0.0030671  -0.0009434
    7  -0.0009880  -0.0013815   0.0002746   0.0003596  -0.0012449  -0.0001033
    8  -0.0007954  -0.0004753   0.0001749  -0.0015136  -0.0020830   0.0003207
    9   0.0002271   0.0002600   0.0000526  -0.0001109   0.0002876  -0.0008713
   10  -0.0302667  -0.0271757   0.0072123   0.0569304  -0.0092253  -0.0075191
   11  -0.0043284  -0.0043106   0.0012430   0.0411735  -0.0510509  -0.0025968
   12   0.0056323   0.0048409   0.0018144  -0.0110638   0.0053535   0.0070272
   13   0.0016709  -0.0068916   0.0000160   0.0005979  -0.0014613   0.0006072
   14  -0.0001565  -0.0053358   0.0003070  -0.0056064  -0.0016317   0.0012771
   15  -0.0004780   0.0014230  -0.0009885   0.0008812   0.0006155   0.0035792
   16  -0.1529820  -0.0151195   0.0221749  -0.1769175   0.1350158   0.0102599
   17  -0.0188927  -0.0412760   0.0045712   0.0697115  -0.2618488   0.0029747
   18   0.0224569   0.0039717  -0.0257561   0.0146864  -0.0073281  -0.0578242
   19   0.2227116   0.0261939  -0.0358398  -0.0437247  -0.0027578   0.0079178
   20   0.0261939   0.0488666  -0.0070549   0.0200596   0.0061359  -0.0033367
   21  -0.0358398  -0.0070549   0.0170076   0.0063596   0.0003157   0.0034189
   22  -0.0437247   0.0200596   0.0063596   0.6646140   0.0264619  -0.0891911
   23  -0.0027578   0.0061359   0.0003157   0.0264619   0.7367281  -0.0470856
   24   0.0079178  -0.0033367   0.0034189  -0.0891911  -0.0470856   0.1361914
   25   0.0004157   0.0011519  -0.0005903  -0.0938670  -0.1010350   0.0166769
   26  -0.0009151   0.0011944  -0.0001160  -0.1008996  -0.3021796   0.0347594
   27  -0.0004621  -0.0004237  -0.0026542   0.0165871   0.0347405  -0.0382866
   28   0.0041863   0.0001749   0.0000422  -0.3145695  -0.0733735   0.0459150
   29   0.0035796  -0.0023814  -0.0000875  -0.0094239  -0.1178026   0.0058744
   30  -0.0001749   0.0004450   0.0046144   0.0416659   0.0160863  -0.0659108
   31  -0.0015180   0.0006249   0.0002144  -0.0269130   0.0368894   0.0024111
   32   0.0007873  -0.0001188  -0.0001107   0.0125903  -0.0108509  -0.0009699
   33   0.0002063  -0.0000844   0.0000574   0.0041717  -0.0048625   0.0040383
   34   0.0006977   0.0000903  -0.0001430   0.0018455   0.0002895   0.0005747
   35  -0.0000098   0.0002031  -0.0000109  -0.0009690  -0.0046873   0.0008981
   36  -0.0000899  -0.0000286  -0.0001476   0.0006717   0.0006168   0.0055953
   37  -0.0005601  -0.0000934   0.0000921  -0.0001338  -0.0001988   0.0009874
   38  -0.0000598  -0.0000282  -0.0000259   0.0001036   0.0000698   0.0002080
   39   0.0002981   0.0000521  -0.0000641  -0.0000666   0.0001978  -0.0004128
   40   0.0000989   0.0000191  -0.0000108  -0.0000394   0.0000121   0.0000203
   41   0.0000170  -0.0000114   0.0000004  -0.0000882  -0.0002548   0.0001247
   42   0.0000896   0.0000193  -0.0000093   0.0000110  -0.0000835  -0.0000680
   43   0.0003557   0.0000734  -0.0000681   0.0000275   0.0000418   0.0000693
   44   0.0001004   0.0000415  -0.0000023   0.0000271   0.0003280  -0.0001233
   45   0.0003870   0.0000692  -0.0000626   0.0001979   0.0001267   0.0001444
   46  -0.0003533  -0.0000663   0.0000606  -0.0000496  -0.0000877   0.0001002
   47  -0.0000727  -0.0000119   0.0000134  -0.0000335   0.0000072   0.0000014
   48  -0.0003379  -0.0000630   0.0000621  -0.0000809  -0.0000880   0.0000339
   49  -0.0001949  -0.0000324   0.0000372  -0.0000152  -0.0002379   0.0000141
   50  -0.0000553  -0.0000326   0.0000035   0.0000092  -0.0000934  -0.0000495
   51  -0.0000885  -0.0000140   0.0000127  -0.0000490  -0.0000085   0.0000303
   52  -0.0000289  -0.0000047   0.0000056   0.0000006   0.0000081  -0.0000024
   53  -0.0000039  -0.0000033   0.0000021  -0.0000039  -0.0000397  -0.0000083
   54   0.0000015   0.0000009   0.0000001   0.0000023   0.0000062   0.0000128
   55   0.0000526   0.0000106  -0.0000040  -0.0000196  -0.0000370  -0.0000662
   56   0.0000441   0.0000311  -0.0000163   0.0000816   0.0003261   0.0002553
   57   0.0001075   0.0000153  -0.0000063   0.0000097   0.0000268   0.0001863
   58  -0.0000981  -0.0000164   0.0000162  -0.0000200  -0.0000558  -0.0000783
   59  -0.0000067  -0.0000064   0.0000009  -0.0000261  -0.0000196   0.0000059
   60   0.0000377   0.0000077  -0.0000076   0.0000144   0.0000278  -0.0000035
   61  -0.0006128  -0.0001020   0.0001085  -0.0004438  -0.0003721  -0.0008893
   62  -0.0001041  -0.0000346   0.0000432   0.0000960   0.0000323  -0.0003757
   63  -0.0002291  -0.0000422   0.0000194   0.0000207  -0.0001629  -0.0000820
   64   0.0000738   0.0000140  -0.0000182  -0.0000579   0.0000471  -0.0000211
   65  -0.0000037  -0.0000121  -0.0000004  -0.0001036  -0.0002244  -0.0000688
   66  -0.0000991  -0.0000176   0.0000258   0.0000295   0.0001300  -0.0000626
           25          26          27          28          29          30
    1  -0.0048714   0.0001584   0.0015610  -0.1458622  -0.1028719   0.0211763
    2   0.0006313   0.0013495   0.0001555  -0.0461001  -0.2522490   0.0205233
    3   0.0015457   0.0002268   0.0048392   0.0169324   0.0293692  -0.0651356
    4  -0.0009491   0.0006180  -0.0000722   0.0620914   0.0452392  -0.0118980
    5   0.0007797   0.0002771  -0.0002297  -0.0128019  -0.0623326   0.0069850
    6  -0.0000935  -0.0001938  -0.0011553  -0.0077305  -0.0023614   0.0088471
    7   0.0000812   0.0000035  -0.0000173  -0.0016356   0.0016784   0.0007033
    8  -0.0000456   0.0000881  -0.0000072   0.0052036   0.0025165  -0.0006824
    9  -0.0000145  -0.0000085  -0.0000305   0.0004736  -0.0001833   0.0035505
   10  -0.0018002   0.0029733   0.0009250  -0.0451123  -0.0336131   0.0093431
   11   0.0021144  -0.0010749   0.0000930  -0.0348897  -0.0264744   0.0072407
   12   0.0009805  -0.0000461   0.0050269   0.0093325   0.0070221  -0.0027586
   13  -0.0000325   0.0000247   0.0000481   0.0000844  -0.0001195  -0.0001415
   14   0.0013914  -0.0007740  -0.0001495   0.0000860   0.0005243  -0.0001306
   15  -0.0000479   0.0000716   0.0002889  -0.0001306  -0.0000697  -0.0008335
   16   0.0088230  -0.0099895  -0.0002555  -0.0441825   0.0158264   0.0067020
   17   0.0191465  -0.0177996  -0.0016528   0.0752136   0.0452844  -0.0148443
   18  -0.0022464   0.0030227   0.0030465   0.0026925  -0.0053232   0.0046620
   19   0.0004157  -0.0009151  -0.0004621   0.0041863   0.0035796  -0.0001749
   20   0.0011519   0.0011944  -0.0004237   0.0001749  -0.0023814   0.0004450
   21  -0.0005903  -0.0001160  -0.0026542   0.0000422  -0.0000875   0.0046144
   22  -0.0938670  -0.1008996   0.0165871  -0.3145695  -0.0094239   0.0416659
   23  -0.1010350  -0.3021796   0.0347405  -0.0733735  -0.1178026   0.0160863
   24   0.0166769   0.0347594  -0.0382866   0.0459150   0.0058744  -0.0659108
   25   0.0993470   0.1053387  -0.0194075  -0.0074523  -0.0277557   0.0034875
   26   0.1053387   0.3175908  -0.0372846   0.0013227   0.0001124   0.0000163
   27  -0.0194075  -0.0372846   0.0288633   0.0016089   0.0047162   0.0023128
   28  -0.0074523   0.0013227   0.0016089   0.5907293   0.0588101  -0.0792682
   29  -0.0277557   0.0001124   0.0047162   0.0588101   0.5292999  -0.0381889
   30   0.0034875   0.0000163   0.0023128  -0.0792682  -0.0381889   0.1312616
   31   0.0005439   0.0012652  -0.0006074  -0.0794950   0.0554744   0.0047471
   32  -0.0005523   0.0010390  -0.0001738   0.0550801  -0.1149025  -0.0021775
   33  -0.0004529  -0.0004421  -0.0024966   0.0046384  -0.0022205  -0.0231544
   34   0.0002002   0.0001694  -0.0000002  -0.0151465  -0.0146738   0.0036358
   35  -0.0011523   0.0001554   0.0001985  -0.0291617  -0.0006585   0.0047674
   36   0.0000714  -0.0000166   0.0001838   0.0050714   0.0025989   0.0031433
   37  -0.0001241  -0.0000148   0.0001245  -0.0009967   0.0035875  -0.0009871
   38  -0.0000436   0.0000191  -0.0000473   0.0004382  -0.0006886   0.0008798
   39   0.0001040   0.0000262   0.0000175   0.0019983   0.0005309  -0.0007320
   40   0.0000097  -0.0000052  -0.0000016   0.0002091  -0.0004370  -0.0000466
   41  -0.0000576   0.0000020  -0.0000052  -0.0008090   0.0004380  -0.0000923
   42  -0.0000132   0.0000017   0.0000013  -0.0003551  -0.0002299   0.0001096
   43  -0.0000096  -0.0000203  -0.0000295  -0.0004460  -0.0001004   0.0003439
   44   0.0001160  -0.0000226  -0.0000342   0.0010751  -0.0001813   0.0001309
   45   0.0000427  -0.0000159   0.0000403   0.0000025  -0.0001637  -0.0001145
   46  -0.0000472   0.0000007   0.0000017  -0.0003564   0.0006136   0.0000478
   47  -0.0000058   0.0000012   0.0000074   0.0000135   0.0000991  -0.0000948
   48  -0.0000421   0.0000040  -0.0000079  -0.0002300   0.0004686   0.0000088
   49  -0.0000637   0.0000191   0.0000031  -0.0003070   0.0005896   0.0001056
   50  -0.0000403   0.0000107   0.0000019  -0.0003022   0.0001786   0.0000644
   51  -0.0000159  -0.0000022  -0.0000529   0.0000972   0.0000560   0.0003687
   52  -0.0000003   0.0000005   0.0000001   0.0000166   0.0000458  -0.0000087
   53  -0.0000098  -0.0000011   0.0000023  -0.0001093   0.0000690   0.0000177
   54   0.0000007  -0.0000001  -0.0000025   0.0000085  -0.0000154  -0.0000087
   55  -0.0000176  -0.0000118   0.0000533  -0.0007455   0.0002397  -0.0003186
   56   0.0001046  -0.0000183   0.0000014   0.0010229  -0.0003568  -0.0004101
   57   0.0000288   0.0000224   0.0000019   0.0003837  -0.0006223   0.0000366
   58  -0.0000238  -0.0000043   0.0000068  -0.0002607   0.0002685   0.0000141
   59  -0.0000058   0.0000037  -0.0000085   0.0000073   0.0001992   0.0000601
   60   0.0000089  -0.0000027   0.0000013   0.0000613  -0.0001264  -0.0000226
   61  -0.0001788  -0.0000309  -0.0000614  -0.0011118   0.0034180   0.0008459
   62  -0.0000225   0.0000236   0.0000766  -0.0002350  -0.0012411  -0.0008659
   63  -0.0000464  -0.0000208   0.0000727  -0.0019971  -0.0012035  -0.0001541
   64   0.0000168  -0.0000026  -0.0000048   0.0003633  -0.0003752   0.0000238
   65  -0.0000483   0.0000031   0.0000233  -0.0006686   0.0005474   0.0002693
   66   0.0000237  -0.0000017  -0.0000097   0.0004541   0.0001590  -0.0000867
           31          32          33          34          35          36
    1   0.0019452   0.0240511  -0.0013280  -0.2089205  -0.0164212   0.0217852
    2   0.0028859  -0.0351728   0.0023785  -0.0173833  -0.0789785   0.0016581
    3   0.0000600  -0.0011922   0.0041381   0.0219826   0.0016819  -0.0835292
    4  -0.0011827  -0.0050571   0.0011317  -0.0245063   0.0231896   0.0030068
    5  -0.0012483   0.0002768   0.0004105   0.0090231   0.0075789  -0.0016720
    6   0.0008657   0.0010406   0.0033863   0.0041161  -0.0038187   0.0031787
    7   0.0003209   0.0003991  -0.0000623  -0.0021029   0.0038051  -0.0002761
    8   0.0001131  -0.0020202   0.0001192  -0.0028558  -0.0022797   0.0003024
    9  -0.0000378   0.0000835   0.0001173   0.0002309  -0.0006721  -0.0022835
   10   0.0011950   0.0005525  -0.0003715   0.0009478   0.0016177   0.0007254
   11   0.0012261   0.0002434  -0.0002815   0.0018350  -0.0032627   0.0003891
   12  -0.0003891  -0.0001377  -0.0006197   0.0006826   0.0002688   0.0057649
   13  -0.0006662   0.0010570   0.0000006   0.0001572   0.0013863  -0.0000669
   14   0.0010920  -0.0012936  -0.0001005  -0.0005118  -0.0003160   0.0000935
   15  -0.0000067  -0.0000995  -0.0002125   0.0000324  -0.0001769   0.0002020
   16  -0.0010104  -0.0011705   0.0009206  -0.0009890   0.0002009  -0.0000298
   17  -0.0046874   0.0019410   0.0009546  -0.0000589  -0.0011709  -0.0000151
   18   0.0011719   0.0003520   0.0041051  -0.0000057  -0.0000186  -0.0010823
   19  -0.0015180   0.0007873   0.0002063   0.0006977  -0.0000098  -0.0000899
   20   0.0006249  -0.0001188  -0.0000844   0.0000903   0.0002031  -0.0000286
   21   0.0002144  -0.0001107   0.0000574  -0.0001430  -0.0000109  -0.0001476
   22  -0.0269130   0.0125903   0.0041717   0.0018455  -0.0009690   0.0006717
   23   0.0368894  -0.0108509  -0.0048625   0.0002895  -0.0046873   0.0006168
   24   0.0024111  -0.0009699   0.0040383   0.0005747   0.0008981   0.0055953
   25   0.0005439  -0.0005523  -0.0004529   0.0002002  -0.0011523   0.0000714
   26   0.0012652   0.0010390  -0.0004421   0.0001694   0.0001554  -0.0000166
   27  -0.0006074  -0.0001738  -0.0024966  -0.0000002   0.0001985   0.0001838
   28  -0.0794950   0.0550801   0.0046384  -0.0151465  -0.0291617   0.0050714
   29   0.0554744  -0.1149025  -0.0022205  -0.0146738  -0.0006585   0.0025989
   30   0.0047471  -0.0021775  -0.0231544   0.0036358   0.0047674   0.0031433
   31   0.1066476  -0.0886968  -0.0083759  -0.0018961  -0.0032526   0.0000918
   32  -0.0886968   0.1642568   0.0033932   0.0028891  -0.0018247  -0.0005116
   33  -0.0083759   0.0033932   0.0128852  -0.0002465   0.0004749  -0.0022637
   34  -0.0018961   0.0028891  -0.0002465   0.6229889   0.0574238  -0.0059260
   35  -0.0032526  -0.0018247   0.0004749   0.0574238   0.1911703   0.0378787
   36   0.0000918  -0.0005116  -0.0022637  -0.0059260   0.0378787   0.6382878
   37   0.0006948  -0.0008779  -0.0007432  -0.1878782  -0.0208531  -0.0573188
   38  -0.0012588  -0.0005498  -0.0004396  -0.0256147  -0.0657363  -0.0218197
   39   0.0001925   0.0005509   0.0001517  -0.1220534  -0.0300243  -0.2418384
   40  -0.0001226   0.0001051  -0.0000585   0.0099273  -0.0007493  -0.0185155
   41   0.0001608  -0.0001952  -0.0000302   0.0016416   0.0032375  -0.0036291
   42  -0.0000210  -0.0000542   0.0000263   0.0098425  -0.0003955  -0.0165868
   43   0.0003899   0.0002127   0.0002628  -0.0426538  -0.0118103  -0.0730113
   44   0.0001408   0.0000124  -0.0000777  -0.0072454   0.0048049  -0.0056094
   45   0.0001581  -0.0000259  -0.0002814  -0.0152173   0.0014983   0.0491089
   46   0.0000491  -0.0002342  -0.0000337  -0.0021290  -0.0003529   0.0060349
   47  -0.0000153  -0.0000738   0.0000247  -0.0008097   0.0048125   0.0004913
   48  -0.0000187  -0.0001793   0.0000242   0.0005130  -0.0001765   0.0018466
   49  -0.0001141  -0.0003261   0.0000625  -0.0008537  -0.0002064  -0.0088853
   50   0.0001346   0.0001229  -0.0000047  -0.0001895  -0.0056023  -0.0062085
   51  -0.0000493  -0.0001108   0.0002894  -0.0089394  -0.0060821  -0.0680820
   52   0.0000009  -0.0000126   0.0000020   0.0005826   0.0001711  -0.0002674
   53   0.0000137  -0.0000487   0.0000020   0.0001480  -0.0009830  -0.0000325
   54  -0.0000009   0.0000080   0.0000106  -0.0003740  -0.0000629  -0.0011966
   55   0.0004038   0.0002595  -0.0004399  -0.0116307   0.0042914   0.0846540
   56  -0.0000069   0.0000924   0.0000204   0.0006798   0.0087399   0.0108948
   57  -0.0002747   0.0003629  -0.0001546   0.0360714   0.0051590   0.0148346
   58   0.0000832  -0.0001015   0.0000149  -0.0052196  -0.0014681   0.0003578
   59   0.0000427  -0.0001435  -0.0000087  -0.0014255   0.0065842  -0.0003382
   60  -0.0000041   0.0000542  -0.0000050   0.0004716  -0.0003270   0.0019941
   61   0.0007198  -0.0011144   0.0006736  -0.1427118  -0.0072776   0.0311081
   62  -0.0012196  -0.0006943   0.0009308  -0.0027250  -0.0646069  -0.0144582
   63  -0.0000509  -0.0001542  -0.0000822   0.0935560  -0.0070448  -0.2892005
   64  -0.0000755   0.0001596   0.0000272   0.0092907   0.0015974   0.0108102
   65   0.0003235  -0.0000956  -0.0001568  -0.0006979   0.0028214  -0.0005805
   66  -0.0000761   0.0000524   0.0000404  -0.0188019  -0.0040145  -0.0179361
           37          38          39          40          41          42
    1  -0.0288129  -0.0047355  -0.0008605   0.0012115   0.0007861   0.0013066
    2  -0.0058139   0.0030311   0.0003127   0.0006632  -0.0037154   0.0005877
    3  -0.0220709  -0.0023734   0.0089867  -0.0005598   0.0001899   0.0005904
    4   0.0002402   0.0002315   0.0019989  -0.0000627   0.0006337  -0.0005338
    5  -0.0033194  -0.0019139   0.0001395   0.0002217   0.0007935  -0.0000528
    6  -0.0007429  -0.0009573  -0.0005057  -0.0001170   0.0000176   0.0001183
    7  -0.0002528   0.0017747   0.0000314   0.0000244  -0.0002717   0.0000453
    8   0.0012582  -0.0002728  -0.0003948  -0.0000825  -0.0002220   0.0001200
    9  -0.0010049   0.0003473   0.0002073  -0.0000168  -0.0000243   0.0000057
   10   0.0000459  -0.0003349  -0.0001218  -0.0001285   0.0000574  -0.0000751
   11  -0.0002655  -0.0000783   0.0000185   0.0001126  -0.0000843   0.0001703
   12   0.0010574  -0.0002459  -0.0003956   0.0000320  -0.0000384  -0.0000738
   13  -0.0002366   0.0001195   0.0002215   0.0000296   0.0000868   0.0000170
   14   0.0002072   0.0000999  -0.0001550  -0.0000450  -0.0000863  -0.0000385
   15   0.0001100   0.0000974  -0.0000273   0.0000065  -0.0000156  -0.0000004
   16   0.0004112   0.0001051   0.0000482  -0.0000996  -0.0000102  -0.0000845
   17   0.0001384   0.0002071  -0.0000868  -0.0000295  -0.0000452  -0.0000284
   18  -0.0002948   0.0001166   0.0001054  -0.0000053  -0.0000284   0.0000073
   19  -0.0005601  -0.0000598   0.0002981   0.0000989   0.0000170   0.0000896
   20  -0.0000934  -0.0000282   0.0000521   0.0000191  -0.0000114   0.0000193
   21   0.0000921  -0.0000259  -0.0000641  -0.0000108   0.0000004  -0.0000093
   22  -0.0001338   0.0001036  -0.0000666  -0.0000394  -0.0000882   0.0000110
   23  -0.0001988   0.0000698   0.0001978   0.0000121  -0.0002548  -0.0000835
   24   0.0009874   0.0002080  -0.0004128   0.0000203   0.0001247  -0.0000680
   25  -0.0001241  -0.0000436   0.0001040   0.0000097  -0.0000576  -0.0000132
   26  -0.0000148   0.0000191   0.0000262  -0.0000052   0.0000020   0.0000017
   27   0.0001245  -0.0000473   0.0000175  -0.0000016  -0.0000052   0.0000013
   28  -0.0009967   0.0004382   0.0019983   0.0002091  -0.0008090  -0.0003551
   29   0.0035875  -0.0006886   0.0005309  -0.0004370   0.0004380  -0.0002299
   30  -0.0009871   0.0008798  -0.0007320  -0.0000466  -0.0000923   0.0001096
   31   0.0006948  -0.0012588   0.0001925  -0.0001226   0.0001608  -0.0000210
   32  -0.0008779  -0.0005498   0.0005509   0.0001051  -0.0001952  -0.0000542
   33  -0.0007432  -0.0004396   0.0001517  -0.0000585  -0.0000302   0.0000263
   34  -0.1878782  -0.0256147  -0.1220534   0.0099273   0.0016416   0.0098425
   35  -0.0208531  -0.0657363  -0.0300243  -0.0007493   0.0032375  -0.0003955
   36  -0.0573188  -0.0218197  -0.2418384  -0.0185155  -0.0036291  -0.0165868
   37   0.6561392   0.0607808  -0.0423853  -0.0934849   0.0008704   0.0970203
   38   0.0607808   0.1412404   0.0437552   0.0007388  -0.0361222  -0.0103796
   39  -0.0423853   0.0437552   0.7275076   0.0951677  -0.0106182  -0.3044771
   40  -0.0934849   0.0007388   0.0951677   0.0967421   0.0005355  -0.1016405
   41   0.0008704  -0.0361222  -0.0106182   0.0005355   0.0252689   0.0120580
   42   0.0970203  -0.0103796  -0.3044771  -0.1016405   0.0120580   0.3215098
   43  -0.3097219  -0.0231416   0.0815035  -0.0070220  -0.0013112  -0.0016120
   44  -0.0282830  -0.0669652   0.0052272   0.0011590   0.0028444  -0.0005625
   45   0.0171305  -0.0025863  -0.1231105   0.0290764   0.0031295  -0.0021709
   46  -0.0264633  -0.0066178  -0.0357886   0.0009773   0.0003992  -0.0007217
   47  -0.0045852   0.0034297  -0.0053530   0.0004583  -0.0025525   0.0002117
   48  -0.0101370  -0.0022399  -0.0082092   0.0004738   0.0003692   0.0011952
   49  -0.0097447   0.0004709   0.0333965  -0.0055596  -0.0013376   0.0004282
   50   0.0039609   0.0101954   0.0046413  -0.0014060   0.0055972  -0.0002962
   51   0.0787156   0.0102448   0.0160089  -0.0003389  -0.0003547   0.0015852
   52   0.0012583  -0.0003850   0.0019674  -0.0002809  -0.0000658  -0.0000420
   53  -0.0004646   0.0056866  -0.0006641   0.0000505   0.0002623  -0.0000234
   54   0.0013172  -0.0007367  -0.0052681   0.0014333   0.0001599   0.0000328
   55  -0.0587842  -0.0083690  -0.0215865  -0.0008030  -0.0000526  -0.0005404
   56  -0.0081922  -0.0065783  -0.0029103  -0.0000292  -0.0010260   0.0000628
   57  -0.0209600  -0.0028205  -0.0089688  -0.0006790   0.0000289   0.0004519
   58  -0.0009425  -0.0000506  -0.0007571   0.0000546   0.0001011   0.0000549
   59  -0.0000460  -0.0010501   0.0000099   0.0000999  -0.0007216   0.0000630
   60  -0.0006507   0.0000319   0.0003478   0.0000384   0.0000598  -0.0000550
   61   0.0594170   0.0064046   0.0038193  -0.0022022  -0.0013628  -0.0037049
   62   0.0026884   0.0098087  -0.0048127  -0.0013438   0.0063007  -0.0011259
   63  -0.0426493  -0.0105892  -0.0554090  -0.0032633  -0.0010845  -0.0013757
   64  -0.0000691  -0.0005585   0.0028731   0.0005210   0.0000770   0.0005288
   65  -0.0004865   0.0061955  -0.0004438  -0.0000484   0.0002924  -0.0000241
   66   0.0033901  -0.0004201  -0.0039183  -0.0009947  -0.0002170  -0.0008171
           43          44          45          46          47          48
    1   0.0001095  -0.0012960  -0.0036463   0.0000861   0.0000669   0.0005984
    2  -0.0011399   0.0069978  -0.0010583  -0.0000905   0.0000909   0.0000290
    3  -0.0029980  -0.0011038  -0.0018899  -0.0013456  -0.0001806  -0.0005087
    4  -0.0002569  -0.0011304   0.0002325  -0.0001449  -0.0000884  -0.0000869
    5  -0.0000273  -0.0004653   0.0000620  -0.0006054  -0.0001107  -0.0004362
    6   0.0004981  -0.0002264  -0.0001955   0.0000831   0.0001483   0.0000565
    7   0.0006353   0.0000977   0.0000183   0.0000005   0.0000124  -0.0000435
    8  -0.0002006   0.0000146   0.0001526   0.0002283   0.0000065   0.0001660
    9   0.0003119   0.0001332  -0.0003332  -0.0000656  -0.0000326  -0.0000125
   10  -0.0001863   0.0000724  -0.0001237   0.0001112   0.0000301   0.0000994
   11   0.0002879   0.0002989   0.0002815  -0.0002573  -0.0000383  -0.0002609
   12   0.0000559   0.0005427   0.0001477   0.0000613  -0.0000743  -0.0000054
   13   0.0002738  -0.0001326   0.0003436  -0.0002063  -0.0000453  -0.0002152
   14  -0.0002020  -0.0000527  -0.0002755   0.0001944   0.0000539   0.0001903
   15  -0.0000852  -0.0000339  -0.0000026   0.0000318   0.0000123   0.0000279
   16  -0.0003597  -0.0001600  -0.0004946   0.0003071   0.0000750   0.0003122
   17  -0.0001877   0.0000440  -0.0001561   0.0001322  -0.0000142   0.0001334
   18   0.0000908  -0.0001748   0.0000119  -0.0000818   0.0000229  -0.0000539
   19   0.0003557   0.0001004   0.0003870  -0.0003533  -0.0000727  -0.0003379
   20   0.0000734   0.0000415   0.0000692  -0.0000663  -0.0000119  -0.0000630
   21  -0.0000681  -0.0000023  -0.0000626   0.0000606   0.0000134   0.0000621
   22   0.0000275   0.0000271   0.0001979  -0.0000496  -0.0000335  -0.0000809
   23   0.0000418   0.0003280   0.0001267  -0.0000877   0.0000072  -0.0000880
   24   0.0000693  -0.0001233   0.0001444   0.0001002   0.0000014   0.0000339
   25  -0.0000096   0.0001160   0.0000427  -0.0000472  -0.0000058  -0.0000421
   26  -0.0000203  -0.0000226  -0.0000159   0.0000007   0.0000012   0.0000040
   27  -0.0000295  -0.0000342   0.0000403   0.0000017   0.0000074  -0.0000079
   28  -0.0004460   0.0010751   0.0000025  -0.0003564   0.0000135  -0.0002300
   29  -0.0001004  -0.0001813  -0.0001637   0.0006136   0.0000991   0.0004686
   30   0.0003439   0.0001309  -0.0001145   0.0000478  -0.0000948   0.0000088
   31   0.0003899   0.0001408   0.0001581   0.0000491  -0.0000153  -0.0000187
   32   0.0002127   0.0000124  -0.0000259  -0.0002342  -0.0000738  -0.0001793
   33   0.0002628  -0.0000777  -0.0002814  -0.0000337   0.0000247   0.0000242
   34  -0.0426538  -0.0072454  -0.0152173  -0.0021290  -0.0008097   0.0005130
   35  -0.0118103   0.0048049   0.0014983  -0.0003529   0.0048125  -0.0001765
   36  -0.0730113  -0.0056094   0.0491089   0.0060349   0.0004913   0.0018466
   37  -0.3097219  -0.0282830   0.0171305  -0.0264633  -0.0045852  -0.0101370
   38  -0.0231416  -0.0669652  -0.0025863  -0.0066178   0.0034297  -0.0022399
   39   0.0815035   0.0052272  -0.1231105  -0.0357886  -0.0053530  -0.0082092
   40  -0.0070220   0.0011590   0.0290764   0.0009773   0.0004583   0.0004738
   41  -0.0013112   0.0028444   0.0031295   0.0003992  -0.0025525   0.0003692
   42  -0.0016120  -0.0005625  -0.0021709  -0.0007217   0.0002117   0.0011952
   43   0.5856511   0.0491313  -0.0782655  -0.0821119  -0.0109096  -0.0522084
   44   0.0491313   0.1342428   0.0250965  -0.0109705  -0.0256225  -0.0129700
   45  -0.0782655   0.0250965   0.5551349  -0.0522121  -0.0129351  -0.1060486
   46  -0.0821119  -0.0109705  -0.0522121   0.1074314   0.0184034   0.0887994
   47  -0.0109096  -0.0256225  -0.0129351   0.0184034   0.0153867   0.0217524
   48  -0.0522084  -0.0129700  -0.1060486   0.0887994   0.0217524   0.1488329
   49  -0.1527221  -0.0012856   0.1171050   0.0008652  -0.0028855  -0.0302262
   50  -0.0062826  -0.0667843  -0.0033446  -0.0007259   0.0039967  -0.0068500
   51   0.0526564  -0.0110619  -0.2818456  -0.0036185  -0.0036399  -0.0353811
   52  -0.0084486  -0.0014723  -0.0019630   0.0013926   0.0004168  -0.0005805
   53   0.0010235   0.0028818  -0.0005683   0.0004799  -0.0024982   0.0002272
   54   0.0290502   0.0031571  -0.0012364   0.0004122   0.0003696   0.0011576
   55   0.0625794   0.0026828  -0.0484754   0.0006792   0.0001173   0.0074539
   56   0.0072250   0.0085523  -0.0113185  -0.0004033   0.0044837   0.0004610
   57   0.0078819  -0.0043168  -0.0573263   0.0006922  -0.0004005  -0.0013382
   58  -0.0011400  -0.0012217  -0.0027654  -0.0002306  -0.0001391  -0.0012590
   59  -0.0012422   0.0068926  -0.0009901  -0.0000460   0.0000648  -0.0002576
   60  -0.0031244  -0.0010324  -0.0009109  -0.0000866  -0.0001115  -0.0011747
   61  -0.0443002  -0.0014767   0.0373285   0.0000794  -0.0000983  -0.0025923
   62  -0.0014506  -0.0073715   0.0028102  -0.0000874  -0.0007496  -0.0003219
   63   0.0375456   0.0028594  -0.0290141  -0.0021990  -0.0002798  -0.0005566
   64  -0.0006441   0.0000721   0.0011396   0.0001131   0.0000947  -0.0001918
   65   0.0000303  -0.0004921   0.0002112   0.0000936  -0.0007611   0.0000425
   66   0.0011336   0.0001827  -0.0000447  -0.0001725   0.0000464   0.0000511
           49          50          51          52          53          54
    1   0.0009064   0.0002743   0.0000305  -0.0000490   0.0001075  -0.0000118
    2   0.0001786  -0.0012614  -0.0000372   0.0000919  -0.0007228   0.0000680
    3  -0.0004787  -0.0000396  -0.0015758   0.0000320   0.0000774   0.0001210
    4  -0.0001959   0.0002339  -0.0000206   0.0000098   0.0000880  -0.0000119
    5  -0.0005507   0.0001222  -0.0000576  -0.0000592   0.0000677  -0.0000040
    6   0.0000996   0.0001163   0.0004471   0.0000020  -0.0000256  -0.0000007
    7  -0.0001483  -0.0002401   0.0001427   0.0000034   0.0000025   0.0000021
    8   0.0002531   0.0001266  -0.0000323   0.0000223  -0.0000407   0.0000036
    9   0.0000426   0.0000492   0.0003230  -0.0000002   0.0000004   0.0000099
   10   0.0001020  -0.0000562   0.0000498   0.0000119   0.0000010   0.0000011
   11  -0.0000046  -0.0000652  -0.0000574  -0.0000279  -0.0000250   0.0000029
   12   0.0000128  -0.0002210  -0.0000068  -0.0000032   0.0000126   0.0000183
   13  -0.0001991   0.0000474  -0.0000741  -0.0000159   0.0000147   0.0000003
   14   0.0001330   0.0000539   0.0000553   0.0000181  -0.0000195   0.0000013
   15   0.0000164   0.0000142  -0.0000393   0.0000010  -0.0000007  -0.0000049
   16   0.0002220   0.0000796   0.0000937   0.0000252   0.0000007  -0.0000051
   17   0.0000830  -0.0000099   0.0000200   0.0000096   0.0000091  -0.0000028
   18  -0.0000580   0.0001373   0.0000178  -0.0000039  -0.0000067  -0.0000237
   19  -0.0001949  -0.0000553  -0.0000885  -0.0000289  -0.0000039   0.0000015
   20  -0.0000324  -0.0000326  -0.0000140  -0.0000047  -0.0000033   0.0000009
   21   0.0000372   0.0000035   0.0000127   0.0000056   0.0000021   0.0000001
   22  -0.0000152   0.0000092  -0.0000490   0.0000006  -0.0000039   0.0000023
   23  -0.0002379  -0.0000934  -0.0000085   0.0000081  -0.0000397   0.0000062
   24   0.0000141  -0.0000495   0.0000303  -0.0000024  -0.0000083   0.0000128
   25  -0.0000637  -0.0000403  -0.0000159  -0.0000003  -0.0000098   0.0000007
   26   0.0000191   0.0000107  -0.0000022   0.0000005  -0.0000011  -0.0000001
   27   0.0000031   0.0000019  -0.0000529   0.0000001   0.0000023  -0.0000025
   28  -0.0003070  -0.0003022   0.0000972   0.0000166  -0.0001093   0.0000085
   29   0.0005896   0.0001786   0.0000560   0.0000458   0.0000690  -0.0000154
   30   0.0001056   0.0000644   0.0003687  -0.0000087   0.0000177  -0.0000087
   31  -0.0001141   0.0001346  -0.0000493   0.0000009   0.0000137  -0.0000009
   32  -0.0003261   0.0001229  -0.0001108  -0.0000126  -0.0000487   0.0000080
   33   0.0000625  -0.0000047   0.0002894   0.0000020   0.0000020   0.0000106
   34  -0.0008537  -0.0001895  -0.0089394   0.0005826   0.0001480  -0.0003740
   35  -0.0002064  -0.0056023  -0.0060821   0.0001711  -0.0009830  -0.0000629
   36  -0.0088853  -0.0062085  -0.0680820  -0.0002674  -0.0000325  -0.0011966
   37  -0.0097447   0.0039609   0.0787156   0.0012583  -0.0004646   0.0013172
   38   0.0004709   0.0101954   0.0102448  -0.0003850   0.0056866  -0.0007367
   39   0.0333965   0.0046413   0.0160089   0.0019674  -0.0006641  -0.0052681
   40  -0.0055596  -0.0014060  -0.0003389  -0.0002809   0.0000505   0.0014333
   41  -0.0013376   0.0055972  -0.0003547  -0.0000658   0.0002623   0.0001599
   42   0.0004282  -0.0002962   0.0015852  -0.0000420  -0.0000234   0.0000328
   43  -0.1527221  -0.0062826   0.0526564  -0.0084486   0.0010235   0.0290502
   44  -0.0012856  -0.0667843  -0.0110619  -0.0014723   0.0028818   0.0031571
   45   0.1171050  -0.0033446  -0.2818456  -0.0019630  -0.0005683  -0.0012364
   46   0.0008652  -0.0007259  -0.0036185   0.0013926   0.0004799   0.0004122
   47  -0.0028855   0.0039967  -0.0036399   0.0004168  -0.0024982   0.0003696
   48  -0.0302262  -0.0068500  -0.0353811  -0.0005805   0.0002272   0.0011576
   49   0.7425534   0.0726858  -0.0153123  -0.3323718  -0.0321702   0.0411143
   50   0.0726858   0.1429020   0.0398504  -0.0320454  -0.0390597   0.0027534
   51  -0.0153123   0.0398504   0.6485415   0.0437736   0.0030799  -0.0630093
   52  -0.3323718  -0.0320454   0.0437736   0.3507164   0.0354950  -0.0446851
   53  -0.0321702  -0.0390597   0.0030799   0.0354950   0.0284566  -0.0022389
   54   0.0411143   0.0027534  -0.0630093  -0.0446851  -0.0022389   0.0636115
   55  -0.2082567  -0.0228301  -0.0645449  -0.0130709  -0.0040082  -0.0247938
   56  -0.0283588  -0.0679823  -0.0227607  -0.0015978   0.0030059  -0.0025939
   57  -0.1310140  -0.0308053  -0.2486102   0.0048807   0.0009571   0.0081131
   58   0.0104864  -0.0007616  -0.0198771   0.0007340   0.0006268   0.0004804
   59   0.0017131   0.0034254  -0.0041721   0.0005780  -0.0040788   0.0004635
   60   0.0107328  -0.0004673  -0.0181176  -0.0002009   0.0003891   0.0008975
   61  -0.0396096  -0.0112396  -0.0648705   0.0001745  -0.0010894  -0.0027540
   62  -0.0074275   0.0074809  -0.0046965  -0.0011115   0.0069444  -0.0011931
   63  -0.0188282   0.0009291   0.0478848  -0.0032153  -0.0012396  -0.0034622
   64  -0.0047781  -0.0012501   0.0022383  -0.0006604  -0.0001926  -0.0011877
   65  -0.0013010   0.0066802  -0.0002182  -0.0000748   0.0001374  -0.0001466
   66   0.0016318  -0.0002737   0.0012127   0.0003080   0.0000405   0.0002275
           55          56          57          58          59          60
    1   0.0018447  -0.0005449   0.0016756  -0.0000461  -0.0000284  -0.0001393
    2  -0.0004117   0.0066309  -0.0008586   0.0001099   0.0000806  -0.0000292
    3   0.0022997  -0.0007032  -0.0046308   0.0012259   0.0001378  -0.0000660
    4  -0.0003187  -0.0010158   0.0004140  -0.0001684  -0.0000875   0.0000361
    5  -0.0002620  -0.0004217   0.0008371  -0.0003487   0.0001179   0.0000926
    6  -0.0003586   0.0003065  -0.0001464   0.0000576  -0.0000553  -0.0000256
    7   0.0002538  -0.0000449  -0.0002338   0.0000531   0.0000091   0.0000042
    8  -0.0000750   0.0000063  -0.0003673   0.0001476  -0.0001295  -0.0000253
    9  -0.0004557  -0.0001319  -0.0001278   0.0000072   0.0000200  -0.0000054
   10  -0.0001167  -0.0000198   0.0000246   0.0000050   0.0000103  -0.0000059
   11  -0.0000046   0.0002280   0.0000276  -0.0000523   0.0000085   0.0000162
   12  -0.0000229  -0.0000052   0.0002541  -0.0000752  -0.0000553   0.0000032
   13   0.0000830  -0.0001734   0.0000302  -0.0000591   0.0000067   0.0000256
   14  -0.0000278   0.0000177  -0.0000251   0.0000536  -0.0000028  -0.0000189
   15   0.0000442   0.0000187   0.0000147   0.0000021   0.0000087  -0.0000008
   16  -0.0000487  -0.0000485   0.0000198   0.0000604   0.0000104  -0.0000421
   17  -0.0000197   0.0000354  -0.0000239   0.0000368  -0.0000294  -0.0000130
   18   0.0000109  -0.0001210  -0.0000776   0.0000113   0.0000218   0.0000059
   19   0.0000526   0.0000441   0.0001075  -0.0000981  -0.0000067   0.0000377
   20   0.0000106   0.0000311   0.0000153  -0.0000164  -0.0000064   0.0000077
   21  -0.0000040  -0.0000163  -0.0000063   0.0000162   0.0000009  -0.0000076
   22  -0.0000196   0.0000816   0.0000097  -0.0000200  -0.0000261   0.0000144
   23  -0.0000370   0.0003261   0.0000268  -0.0000558  -0.0000196   0.0000278
   24  -0.0000662   0.0002553   0.0001863  -0.0000783   0.0000059  -0.0000035
   25  -0.0000176   0.0001046   0.0000288  -0.0000238  -0.0000058   0.0000089
   26  -0.0000118  -0.0000183   0.0000224  -0.0000043   0.0000037  -0.0000027
   27   0.0000533   0.0000014   0.0000019   0.0000068  -0.0000085   0.0000013
   28  -0.0007455   0.0010229   0.0003837  -0.0002607   0.0000073   0.0000613
   29   0.0002397  -0.0003568  -0.0006223   0.0002685   0.0001992  -0.0001264
   30  -0.0003186  -0.0004101   0.0000366   0.0000141   0.0000601  -0.0000226
   31   0.0004038  -0.0000069  -0.0002747   0.0000832   0.0000427  -0.0000041
   32   0.0002595   0.0000924   0.0003629  -0.0001015  -0.0001435   0.0000542
   33  -0.0004399   0.0000204  -0.0001546   0.0000149  -0.0000087  -0.0000050
   34  -0.0116307   0.0006798   0.0360714  -0.0052196  -0.0014255   0.0004716
   35   0.0042914   0.0087399   0.0051590  -0.0014681   0.0065842  -0.0003270
   36   0.0846540   0.0108948   0.0148346   0.0003578  -0.0003382   0.0019941
   37  -0.0587842  -0.0081922  -0.0209600  -0.0009425  -0.0000460  -0.0006507
   38  -0.0083690  -0.0065783  -0.0028205  -0.0000506  -0.0010501   0.0000319
   39  -0.0215865  -0.0029103  -0.0089688  -0.0007571   0.0000099   0.0003478
   40  -0.0008030  -0.0000292  -0.0006790   0.0000546   0.0000999   0.0000384
   41  -0.0000526  -0.0010260   0.0000289   0.0001011  -0.0007216   0.0000598
   42  -0.0005404   0.0000628   0.0004519   0.0000549   0.0000630  -0.0000550
   43   0.0625794   0.0072250   0.0078819  -0.0011400  -0.0012422  -0.0031244
   44   0.0026828   0.0085523  -0.0043168  -0.0012217   0.0068926  -0.0010324
   45  -0.0484754  -0.0113185  -0.0573263  -0.0027654  -0.0009901  -0.0009109
   46   0.0006792  -0.0004033   0.0006922  -0.0002306  -0.0000460  -0.0000866
   47   0.0001173   0.0044837  -0.0004005  -0.0001391   0.0000648  -0.0001115
   48   0.0074539   0.0004610  -0.0013382  -0.0012590  -0.0002576  -0.0011747
   49  -0.2082567  -0.0283588  -0.1310140   0.0104864   0.0017131   0.0107328
   50  -0.0228301  -0.0679823  -0.0308053  -0.0007616   0.0034254  -0.0004673
   51  -0.0645449  -0.0227607  -0.2486102  -0.0198771  -0.0041721  -0.0181176
   52  -0.0130709  -0.0015978   0.0048807   0.0007340   0.0005780  -0.0002009
   53  -0.0040082   0.0030059   0.0009571   0.0006268  -0.0040788   0.0003891
   54  -0.0247938  -0.0025939   0.0081131   0.0004804   0.0004635   0.0008975
   55   0.6628018   0.0617072  -0.0323224  -0.0961449   0.0008136   0.0956628
   56   0.0617072   0.1465403   0.0435251   0.0007651  -0.0373884  -0.0100601
   57  -0.0323224   0.0435251   0.7213663   0.0957477  -0.0100579  -0.2996791
   58  -0.0961449   0.0007651   0.0957477   0.0982779   0.0002866  -0.1023922
   59   0.0008136  -0.0373884  -0.0100579   0.0002866   0.0264842   0.0115204
   60   0.0956628  -0.0100601  -0.2996791  -0.1023922   0.0115204   0.3166514
   61  -0.3250019  -0.0270201   0.0629451  -0.0062759  -0.0013081  -0.0006791
   62  -0.0323929  -0.0676244   0.0020971   0.0012335   0.0036224  -0.0003981
   63  -0.0014510  -0.0055345  -0.1318781   0.0296258   0.0032961  -0.0004988
   64  -0.0137394  -0.0041748  -0.0254286   0.0008751   0.0006446   0.0002316
   65  -0.0016210   0.0027049  -0.0027601   0.0005906  -0.0039135   0.0004123
   66   0.0052017   0.0010189   0.0076837  -0.0004182   0.0003357   0.0006714
           61          62          63          64          65          66
    1  -0.0186059  -0.0019462   0.0096944   0.0009391   0.0004210  -0.0016275
    2  -0.0002067   0.0041200   0.0008915   0.0006452  -0.0036204   0.0001573
    3   0.0309411   0.0036596  -0.0002400   0.0001007   0.0005324   0.0011773
    4  -0.0003866  -0.0000205  -0.0022418   0.0001107   0.0006110   0.0004171
    5  -0.0032088  -0.0017062   0.0009786   0.0002842   0.0005946  -0.0002308
    6   0.0010082   0.0010977  -0.0003176   0.0000401  -0.0002648   0.0000045
    7   0.0002844   0.0013487  -0.0004087  -0.0000407  -0.0001205   0.0000692
    8   0.0012233  -0.0000385   0.0001585  -0.0001090  -0.0002270  -0.0000157
    9   0.0008150  -0.0006705   0.0000250   0.0000668   0.0000551  -0.0000307
   10  -0.0002801  -0.0001761   0.0001299  -0.0000787   0.0000713   0.0000372
   11  -0.0003173  -0.0000372  -0.0000556   0.0000735  -0.0001062  -0.0001877
   12  -0.0010986   0.0002160  -0.0001708  -0.0000207   0.0000037  -0.0000846
   13  -0.0003403   0.0000294  -0.0002148   0.0000242   0.0000856  -0.0000313
   14   0.0002461   0.0001030   0.0001281  -0.0000314  -0.0000768   0.0000602
   15  -0.0000382  -0.0001194   0.0000675  -0.0000111   0.0000035   0.0000038
   16   0.0004472   0.0000119  -0.0000780  -0.0000567   0.0000168   0.0000946
   17   0.0001666   0.0002399   0.0000570  -0.0000317  -0.0000395   0.0000596
   18   0.0001404  -0.0000604   0.0000324   0.0000259   0.0000315  -0.0000345
   19  -0.0006128  -0.0001041  -0.0002291   0.0000738  -0.0000037  -0.0000991
   20  -0.0001020  -0.0000346  -0.0000422   0.0000140  -0.0000121  -0.0000176
   21   0.0001085   0.0000432   0.0000194  -0.0000182  -0.0000004   0.0000258
   22  -0.0004438   0.0000960   0.0000207  -0.0000579  -0.0001036   0.0000295
   23  -0.0003721   0.0000323  -0.0001629   0.0000471  -0.0002244   0.0001300
   24  -0.0008893  -0.0003757  -0.0000820  -0.0000211  -0.0000688  -0.0000626
   25  -0.0001788  -0.0000225  -0.0000464   0.0000168  -0.0000483   0.0000237
   26  -0.0000309   0.0000236  -0.0000208  -0.0000026   0.0000031  -0.0000017
   27  -0.0000614   0.0000766   0.0000727  -0.0000048   0.0000233  -0.0000097
   28  -0.0011118  -0.0002350  -0.0019971   0.0003633  -0.0006686   0.0004541
   29   0.0034180  -0.0012411  -0.0012035  -0.0003752   0.0005474   0.0001590
   30   0.0008459  -0.0008659  -0.0001541   0.0000238   0.0002693  -0.0000867
   31   0.0007198  -0.0012196  -0.0000509  -0.0000755   0.0003235  -0.0000761
   32  -0.0011144  -0.0006943  -0.0001542   0.0001596  -0.0000956   0.0000524
   33   0.0006736   0.0009308  -0.0000822   0.0000272  -0.0001568   0.0000404
   34  -0.1427118  -0.0027250   0.0935560   0.0092907  -0.0006979  -0.0188019
   35  -0.0072776  -0.0646069  -0.0070448   0.0015974   0.0028214  -0.0040145
   36   0.0311081  -0.0144582  -0.2892005   0.0108102  -0.0005805  -0.0179361
   37   0.0594170   0.0026884  -0.0426493  -0.0000691  -0.0004865   0.0033901
   38   0.0064046   0.0098087  -0.0105892  -0.0005585   0.0061955  -0.0004201
   39   0.0038193  -0.0048127  -0.0554090   0.0028731  -0.0004438  -0.0039183
   40  -0.0022022  -0.0013438  -0.0032633   0.0005210  -0.0000484  -0.0009947
   41  -0.0013628   0.0063007  -0.0010845   0.0000770   0.0002924  -0.0002170
   42  -0.0037049  -0.0011259  -0.0013757   0.0005288  -0.0000241  -0.0008171
   43  -0.0443002  -0.0014506   0.0375456  -0.0006441   0.0000303   0.0011336
   44  -0.0014767  -0.0073715   0.0028594   0.0000721  -0.0004921   0.0001827
   45   0.0373285   0.0028102  -0.0290141   0.0011396   0.0002112  -0.0000447
   46   0.0000794  -0.0000874  -0.0021990   0.0001131   0.0000936  -0.0001725
   47  -0.0000983  -0.0007496  -0.0002798   0.0000947  -0.0007611   0.0000464
   48  -0.0025923  -0.0003219  -0.0005566  -0.0001918   0.0000425   0.0000511
   49  -0.0396096  -0.0074275  -0.0188282  -0.0047781  -0.0013010   0.0016318
   50  -0.0112396   0.0074809   0.0009291  -0.0012501   0.0066802  -0.0002737
   51  -0.0648705  -0.0046965   0.0478848   0.0022383  -0.0002182   0.0012127
   52   0.0001745  -0.0011115  -0.0032153  -0.0006604  -0.0000748   0.0003080
   53  -0.0010894   0.0069444  -0.0012396  -0.0001926   0.0001374   0.0000405
   54  -0.0027540  -0.0011931  -0.0034622  -0.0011877  -0.0001466   0.0002275
   55  -0.3250019  -0.0323929  -0.0014510  -0.0137394  -0.0016210   0.0052017
   56  -0.0270201  -0.0676244  -0.0055345  -0.0041748   0.0027049   0.0010189
   57   0.0629451   0.0020971  -0.1318781  -0.0254286  -0.0027601   0.0076837
   58  -0.0062759   0.0012335   0.0296258   0.0008751   0.0005906  -0.0004182
   59  -0.0013081   0.0036224   0.0032961   0.0006446  -0.0039135   0.0003357
   60  -0.0006791  -0.0003981  -0.0004988   0.0002316   0.0004123   0.0006714
   61   0.6845583   0.0716072   0.0402009  -0.1636188  -0.0268385  -0.1332475
   62   0.0716072   0.1472374   0.0501027  -0.0267525  -0.0418084  -0.0319335
   63   0.0402009   0.0501027   0.6910862  -0.1339002  -0.0319903  -0.2267440
   64  -0.1636188  -0.0267525  -0.1339002   0.1714915   0.0297692   0.1426780
   65  -0.0268385  -0.0418084  -0.0319903   0.0297692   0.0314000   0.0350695
   66  -0.1332475  -0.0319335  -0.2267440   0.1426780   0.0350695   0.2386707
 **********************************************************************
 **                                                                  **
 **                       VIBRATIONAL ANALYSIS                       **
 **                       --------------------                       **
 **                                                                  **
 **        VIBRATIONAL FREQUENCIES (CM**-1) AND NORMAL MODES         **
 **     FORCE CONSTANTS (mDYN/ANGSTROM) AND REDUCED MASSES (AMU)     **
 **                  INFRARED INTENSITIES (KM/MOL)                   **
 **                                                                  **
 **********************************************************************


 Mode:                 1                      2                      3
 Frequency:        16.66                  35.92                  58.56
 Force Cnst:      0.0017                 0.0150                 0.0146
 Red. Mass:      10.5313                19.7861                 7.2507
 IR Active:          YES                    YES                    YES
 IR Intens:        0.254                  0.051                  0.332
 Raman Active:       YES                    YES                    YES
               X      Y      Z        X      Y      Z        X      Y      Z
 C         -0.000 -0.054 -0.011   -0.000 -0.016 -0.196    0.004 -0.123  0.014
 C          0.034 -0.031  0.052    0.006 -0.013 -0.171    0.046 -0.088  0.002
 Cl         0.081 -0.040  0.123   -0.015 -0.025 -0.325    0.119 -0.116  0.014
 C          0.030 -0.001  0.046    0.031  0.001 -0.014    0.040 -0.026 -0.010
 Cl         0.073  0.028  0.127    0.047  0.008  0.064    0.102  0.022 -0.046
 C         -0.011  0.005 -0.035    0.048  0.009  0.101   -0.013 -0.003  0.005
 Cl        -0.021  0.041 -0.055    0.097  0.035  0.410   -0.026  0.079  0.005
 C         -0.046 -0.018 -0.100    0.029 -0.000 -0.006   -0.057 -0.038  0.022
 H         -0.077 -0.013 -0.156    0.036  0.005  0.055   -0.098 -0.020  0.031
 C         -0.040 -0.047 -0.086    0.005 -0.013 -0.157   -0.046 -0.099  0.023
 Cl        -0.080 -0.074 -0.147   -0.014 -0.021 -0.276   -0.110 -0.144  0.030
 C          0.005 -0.084 -0.001    0.010 -0.010 -0.123    0.001 -0.109  0.011
 C         -0.025  0.104 -0.011   -0.098 -0.016 -0.034    0.007 -0.149  0.013
 H         -0.051  0.268 -0.027   -0.201 -0.036 -0.072    0.027 -0.302  0.026
 C         -0.021  0.083 -0.002   -0.078  0.004  0.110   -0.020  0.067 -0.006
 Cl        -0.058  0.329 -0.016   -0.230 -0.009  0.233   -0.020  0.083 -0.009
 C          0.012 -0.121  0.017    0.051  0.031  0.162   -0.051  0.306 -0.026
 H          0.014 -0.132  0.025    0.066  0.046  0.268   -0.072  0.486 -0.042
 C          0.041 -0.308  0.027    0.160  0.036  0.073   -0.053  0.310 -0.025
 H          0.066 -0.466  0.043    0.262  0.057  0.112   -0.075  0.490 -0.040
 C          0.038 -0.291  0.019    0.138  0.015 -0.071   -0.027  0.107 -0.007
 H          0.060 -0.438  0.027    0.226  0.020 -0.141   -0.033  0.149 -0.010
 TransDip   0.001 -0.016 -0.001    0.007  0.001 -0.001   -0.006  0.018 -0.001

 Mode:                 4                      5                      6
 Frequency:        73.07                 109.13                 158.34
 Force Cnst:      0.0955                 0.1125                 0.1660
 Red. Mass:      30.3556                16.0258                11.2368
 IR Active:          YES                    YES                    YES
 IR Intens:        0.024                  0.105                  0.075
 Raman Active:       YES                    YES                    YES
               X      Y      Z        X      Y      Z        X      Y      Z
 C         -0.003 -0.020 -0.096    0.015  0.010  0.266   -0.000 -0.001  0.103
 C          0.000 -0.016 -0.109   -0.017 -0.002  0.120    0.039  0.010  0.153
 Cl        -0.038 -0.041 -0.407   -0.101 -0.027 -0.304    0.076 -0.032 -0.039
 C          0.030  0.004  0.075   -0.024  0.001  0.096    0.054  0.016  0.211
 Cl         0.126  0.047  0.646   -0.040 -0.005  0.021    0.048  0.022 -0.054
 C         -0.003 -0.006 -0.094   -0.035  0.004  0.080    0.081  0.016  0.314
 Cl        -0.046 -0.016 -0.358   -0.062 -0.000 -0.068    0.002 -0.011 -0.181
 C         -0.009 -0.010 -0.099   -0.039  0.004  0.053    0.098  0.013  0.470
 H         -0.022 -0.012 -0.150   -0.057 -0.005 -0.067    0.097  0.021  0.529
 C          0.009 -0.010  0.008   -0.027  0.003  0.114    0.061  0.005  0.261
 Cl         0.047  0.005  0.300   -0.118 -0.045 -0.266    0.107  0.055 -0.162
 C         -0.005 -0.013 -0.092    0.033  0.010  0.295   -0.052 -0.011 -0.046
 C         -0.039 -0.025 -0.063    0.122  0.012  0.240   -0.062 -0.015 -0.058
 H         -0.070 -0.059 -0.074    0.205  0.010  0.272   -0.065 -0.016 -0.060
 C         -0.037  0.007 -0.016    0.113  0.018  0.118   -0.075 -0.016 -0.054
 Cl        -0.095 -0.025  0.034    0.324  0.041 -0.039   -0.191 -0.019  0.021
 C          0.001  0.062 -0.003    0.001  0.019  0.074   -0.077 -0.021 -0.056
 H          0.003  0.092  0.030   -0.012  0.027 -0.011   -0.077 -0.025 -0.064
 C          0.035  0.072 -0.033   -0.079  0.014  0.145   -0.086 -0.020 -0.056
 H          0.065  0.113 -0.022   -0.162  0.013  0.112   -0.085 -0.022 -0.056
 C          0.031  0.031 -0.078   -0.056  0.011  0.261   -0.086 -0.014 -0.055
 H          0.060  0.042 -0.103   -0.123  0.009  0.315   -0.098 -0.016 -0.046
 TransDip   0.001  0.002 -0.004   -0.007  0.001  0.008    0.000 -0.001  0.009

 Mode:                 7                      8                      9
 Frequency:       183.19                 184.04                 201.52
 Force Cnst:      0.1966                 0.1226                 0.5541
 Red. Mass:       9.9443                 6.1454                23.1599
 IR Active:          YES                    YES                    YES
 IR Intens:        0.270                  0.087                  0.022
 Raman Active:       YES                    YES                    YES
               X      Y      Z        X      Y      Z        X      Y      Z
 C         -0.065 -0.026  0.076   -0.023 -0.022  0.045    0.036 -0.099 -0.051
 C         -0.024 -0.022 -0.004   -0.006 -0.023  0.023    0.012 -0.111 -0.012
 Cl         0.103 -0.086 -0.034    0.068 -0.063 -0.017   -0.288 -0.008  0.063
 C         -0.024 -0.021 -0.062   -0.005 -0.014 -0.008    0.048 -0.157  0.016
 Cl         0.040  0.021  0.006    0.041  0.018 -0.010   -0.080 -0.283  0.031
 C         -0.030 -0.034 -0.128   -0.011 -0.020 -0.048    0.011 -0.104  0.055
 Cl        -0.019  0.072  0.062   -0.005  0.014  0.027   -0.114  0.591 -0.048
 C         -0.054 -0.071 -0.199   -0.022 -0.035 -0.091   -0.003 -0.139  0.102
 H         -0.078 -0.072 -0.270   -0.036 -0.035 -0.128    0.017 -0.144  0.144
 C         -0.031 -0.038 -0.057   -0.010 -0.031 -0.028    0.020 -0.100  0.022
 Cl         0.263  0.172 -0.024    0.079  0.030 -0.005    0.203 -0.000 -0.038
 C         -0.087 -0.064  0.133   -0.046  0.034  0.056    0.066 -0.091 -0.068
 C         -0.054 -0.241  0.128   -0.074  0.318  0.022    0.054 -0.033 -0.059
 H         -0.013 -0.323  0.146   -0.074  0.436  0.018    0.039 -0.053 -0.064
 C         -0.076 -0.188  0.052   -0.076  0.264 -0.007    0.059  0.038 -0.018
 Cl        -0.028  0.090 -0.043    0.006 -0.152 -0.003    0.038 -0.019  0.019
 C         -0.147 -0.150  0.021   -0.103  0.229 -0.018    0.096  0.107 -0.004
 H         -0.154 -0.149 -0.022   -0.111  0.269 -0.042    0.089  0.200  0.018
 C         -0.199 -0.005  0.039   -0.088 -0.032  0.018    0.132  0.002 -0.015
 H         -0.247  0.077  0.017   -0.093 -0.149  0.020    0.155  0.015 -0.006
 C         -0.190  0.090  0.097   -0.056 -0.221  0.065    0.133 -0.118 -0.049
 H         -0.268  0.263  0.129   -0.046 -0.524  0.112    0.184 -0.209 -0.074
 TransDip  -0.016 -0.005  0.000   -0.008 -0.005  0.001   -0.005 -0.001  0.001

 Mode:                10                     11                     12
 Frequency:       223.49                 245.69                 250.29
 Force Cnst:      0.9590                 0.2868                 0.2353
 Red. Mass:      32.5872                 8.0648                 6.3741
 IR Active:          YES                    YES                    YES
 IR Intens:        0.030                  0.164                  0.014
 Raman Active:       YES                    YES                    YES
               X      Y      Z        X      Y      Z        X      Y      Z
 C          0.016 -0.070  0.025   -0.043 -0.012 -0.118    0.028  0.027  0.073
 C         -0.029 -0.136  0.036   -0.068 -0.026 -0.094    0.074  0.089  0.054
 Cl        -0.589  0.064  0.083    0.026 -0.061  0.029   -0.060  0.169 -0.021
 C          0.004 -0.120  0.021   -0.094  0.009 -0.037    0.071  0.058  0.024
 Cl         0.626  0.333 -0.124   -0.028  0.090  0.013   -0.041 -0.023 -0.003
 C         -0.055 -0.090 -0.000   -0.129  0.018  0.062    0.085  0.048 -0.040
 Cl        -0.054 -0.115  0.024   -0.169 -0.104  0.014    0.136 -0.016 -0.009
 C         -0.006 -0.085 -0.036   -0.081  0.038  0.140    0.029  0.026 -0.088
 H          0.000 -0.093 -0.063   -0.041  0.035  0.241   -0.009  0.035 -0.151
 C          0.011 -0.085 -0.006   -0.094  0.042  0.011    0.019  0.026 -0.005
 Cl         0.103 -0.049 -0.006    0.050  0.186 -0.026   -0.019  0.002  0.008
 C         -0.008 -0.020  0.021    0.042 -0.158 -0.077    0.018 -0.183  0.061
 C         -0.009 -0.014  0.015    0.037 -0.202 -0.036    0.037 -0.264  0.041
 H         -0.001 -0.026  0.018    0.010 -0.284 -0.043    0.074 -0.367  0.058
 C         -0.014 -0.013  0.000    0.042 -0.016  0.024   -0.006 -0.049 -0.020
 Cl        -0.019  0.001 -0.003    0.099  0.006 -0.000   -0.067 -0.008  0.005
 C         -0.027 -0.023 -0.005    0.087  0.197  0.038   -0.076  0.203 -0.058
 H         -0.027 -0.030 -0.014    0.065  0.447  0.074   -0.117  0.504 -0.117
 C         -0.036 -0.010 -0.001    0.161 -0.009  0.021   -0.078 -0.046 -0.018
 H         -0.044 -0.006 -0.004    0.201  0.040  0.035   -0.113  0.010 -0.033
 C         -0.032 -0.005  0.013    0.164 -0.217 -0.039   -0.037 -0.279  0.047
 H         -0.046 -0.006  0.024    0.249 -0.323 -0.087   -0.064 -0.399  0.091
 TransDip   0.002  0.005 -0.001    0.012 -0.006  0.002   -0.003  0.000 -0.003

 Mode:                13                     14                     15
 Frequency:       280.67                 315.83                 329.84
 Force Cnst:      0.3685                 0.4804                 1.6194
 Red. Mass:       7.9397                 8.1743                25.2645
 IR Active:          YES                    YES                    YES
 IR Intens:        1.021                  0.103                  0.090
 Raman Active:       YES                    YES                    YES
               X      Y      Z        X      Y      Z        X      Y      Z
 C          0.053  0.015  0.155   -0.060 -0.025 -0.181   -0.014 -0.091  0.060
 C          0.038 -0.006  0.341    0.013  0.019  0.141   -0.135 -0.071  0.019
 Cl         0.003 -0.062 -0.059   -0.009  0.010 -0.019   -0.108 -0.185  0.031
 C          0.022  0.003  0.341    0.054  0.052  0.363   -0.203  0.243 -0.044
 Cl        -0.020 -0.001 -0.070   -0.034  0.028 -0.062   -0.373  0.466  0.037
 C         -0.061 -0.007  0.062    0.070  0.029  0.224    0.038  0.146 -0.069
 Cl        -0.103 -0.017  0.028    0.054  0.007 -0.044    0.116  0.037 -0.012
 C         -0.078 -0.006 -0.279   -0.004 -0.014 -0.094    0.076  0.076 -0.017
 H         -0.089 -0.040 -0.561   -0.052 -0.007 -0.191   -0.107  0.151  0.012
 C         -0.034  0.022 -0.080   -0.028 -0.046 -0.230    0.142 -0.184  0.040
 Cl        -0.003  0.060  0.039    0.037 -0.037  0.050    0.283 -0.348 -0.029
 C          0.069  0.008 -0.015   -0.069 -0.019 -0.116    0.017  0.001  0.011
 C          0.161  0.008 -0.103   -0.224 -0.033  0.035    0.101 -0.035 -0.046
 H          0.235  0.016 -0.076   -0.378 -0.060 -0.022    0.163 -0.060 -0.021
 C          0.156 -0.002 -0.124   -0.203 -0.023  0.154    0.102 -0.003 -0.064
 Cl        -0.089 -0.001  0.074    0.106  0.005 -0.112   -0.014  0.004  0.052
 C          0.149 -0.007 -0.131   -0.106  0.002  0.207    0.088  0.028 -0.076
 H          0.143 -0.023 -0.188   -0.087  0.024  0.361    0.078  0.060 -0.126
 C          0.062  0.012 -0.084    0.072  0.021  0.093    0.028 -0.017 -0.032
 H          0.002  0.015 -0.109    0.213  0.054  0.149   -0.018 -0.035 -0.050
 C          0.055  0.020 -0.037    0.051  0.000 -0.066    0.026 -0.024  0.004
 H          0.047  0.039 -0.035    0.137  0.013 -0.136    0.028 -0.045  0.005
 TransDip   0.013 -0.002 -0.030   -0.010  0.002  0.003   -0.002  0.008 -0.004

 Mode:                16                     17                     18
 Frequency:       373.58                 406.12                 441.03
 Force Cnst:      2.6630                 1.0252                 0.8271
 Red. Mass:      32.3850                10.5494                 7.2171
 IR Active:          YES                    YES                    YES
 IR Intens:        0.034                  4.220                  2.043
 Raman Active:       YES                    YES                    YES
               X      Y      Z        X      Y      Z        X      Y      Z
 C          0.008  0.003 -0.001   -0.061 -0.020 -0.192    0.006 -0.023  0.179
 C          0.084  0.171 -0.024   -0.029 -0.001 -0.139    0.049  0.015  0.233
 Cl         0.224  0.549 -0.075    0.009  0.019  0.009   -0.002  0.023 -0.018
 C          0.014 -0.018  0.003    0.012  0.003  0.080   -0.000  0.003 -0.058
 Cl         0.027 -0.022 -0.003    0.008 -0.007 -0.010   -0.005  0.005  0.005
 C         -0.153 -0.064  0.030    0.036  0.007  0.187   -0.044 -0.012 -0.283
 Cl        -0.519 -0.083  0.089    0.014 -0.000 -0.028    0.028 -0.003  0.030
 C         -0.032 -0.075  0.006   -0.008 -0.017  0.034   -0.043 -0.023 -0.027
 H         -0.022 -0.087  0.001   -0.010 -0.008  0.097   -0.080 -0.015 -0.076
 C          0.063 -0.134 -0.002   -0.053 -0.030 -0.220    0.006 -0.009  0.305
 Cl         0.292 -0.406 -0.018    0.007  0.000  0.021    0.001  0.011 -0.025
 C          0.008 -0.007  0.004   -0.047 -0.014 -0.077   -0.044 -0.094 -0.225
 C         -0.011  0.015  0.011    0.065  0.004 -0.102   -0.128  0.045 -0.163
 H         -0.019  0.030  0.007    0.025  0.002 -0.115   -0.343  0.180 -0.249
 C         -0.012  0.001  0.007    0.120  0.014 -0.009   -0.072 -0.068  0.083
 Cl        -0.005 -0.002 -0.010    0.198  0.049  0.322    0.115  0.026  0.078
 C         -0.011 -0.013  0.009   -0.139 -0.031 -0.162   -0.082 -0.067  0.081
 H         -0.009 -0.028  0.016   -0.172 -0.058 -0.418   -0.075 -0.083  0.115
 C         -0.006  0.011  0.002   -0.267 -0.041 -0.131    0.002  0.110 -0.040
 H         -0.003  0.023  0.003   -0.274 -0.038 -0.135    0.156  0.303  0.013
 C         -0.004  0.006  0.001   -0.249 -0.041 -0.129   -0.024 -0.080 -0.245
 H         -0.009  0.012  0.005   -0.329 -0.045 -0.065    0.072 -0.099 -0.320
 TransDip   0.005  0.002  0.001   -0.051 -0.010 -0.041   -0.029  0.002 -0.036

 Mode:                19                     20                     21
 Frequency:       445.42                 496.01                 536.75
 Force Cnst:      0.4031                 1.0018                 1.3002
 Red. Mass:       3.4483                 6.9111                 7.6599
 IR Active:          YES                    YES                    YES
 IR Intens:        1.276                  9.476                  4.706
 Raman Active:       YES                    YES                    YES
               X      Y      Z        X      Y      Z        X      Y      Z
 C         -0.016 -0.058 -0.028   -0.144 -0.182  0.035    0.152 -0.112 -0.031
 C          0.021 -0.014 -0.057    0.013 -0.025 -0.001    0.244 -0.045  0.085
 Cl        -0.006  0.028  0.003    0.022  0.116 -0.012   -0.074 -0.061  0.006
 C          0.020  0.015  0.003    0.007 -0.007 -0.001    0.176  0.167 -0.086
 Cl        -0.016  0.010  0.001   -0.018  0.032  0.001   -0.015 -0.077  0.012
 C          0.010  0.024  0.058   -0.011 -0.016  0.009   -0.018  0.300 -0.076
 Cl         0.020 -0.010 -0.010    0.119 -0.009 -0.019   -0.074 -0.055  0.017
 C         -0.049 -0.016  0.019   -0.239 -0.188  0.049   -0.040  0.300  0.060
 H         -0.088  0.002  0.042   -0.396 -0.124  0.066   -0.153  0.379  0.287
 C         -0.062 -0.043 -0.051   -0.246 -0.190  0.048   -0.026 -0.007 -0.124
 Cl         0.007  0.022  0.002    0.017  0.052 -0.006    0.046  0.001 -0.000
 C          0.021 -0.142  0.062   -0.066 -0.174  0.022    0.117 -0.212  0.025
 C          0.012  0.162  0.013    0.025 -0.012 -0.060   -0.005  0.002  0.068
 H          0.020  0.539  0.002    0.124 -0.158 -0.016   -0.054 -0.057  0.050
 C          0.046 -0.160 -0.012    0.017  0.277 -0.074   -0.058  0.224  0.020
 Cl        -0.027  0.010 -0.018    0.007 -0.022  0.003   -0.007 -0.017 -0.002
 C          0.055 -0.129 -0.009    0.131 -0.028 -0.012   -0.089 -0.087  0.010
 H          0.057 -0.150 -0.014    0.162 -0.290  0.004   -0.058 -0.335  0.038
 C         -0.022  0.252 -0.010    0.069 -0.074  0.049   -0.039 -0.009 -0.046
 H         -0.112  0.631 -0.058    0.032 -0.268  0.041    0.007 -0.033 -0.027
 C          0.033 -0.136  0.070    0.017  0.169  0.028   -0.025  0.072 -0.030
 H          0.029 -0.191  0.083    0.069  0.353 -0.047   -0.122  0.242  0.018
 TransDip  -0.004  0.035  0.009   -0.060 -0.078  0.006    0.052  0.044  0.011

 Mode:                22                     23                     24
 Frequency:       537.77                 584.99                 626.79
 Force Cnst:      0.8272                 1.5500                 2.2253
 Red. Mass:       4.8544                 7.6876                 9.6136
 IR Active:          YES                    YES                    YES
 IR Intens:        2.076                 30.128                  0.168
 Raman Active:       YES                    YES                    YES
               X      Y      Z        X      Y      Z        X      Y      Z
 C         -0.045  0.022 -0.056   -0.175  0.028  0.011   -0.045 -0.031 -0.338
 C          0.002  0.036  0.343   -0.076  0.065  0.008   -0.014 -0.017 -0.151
 Cl         0.012  0.011 -0.032   -0.010 -0.036  0.004   -0.000  0.002  0.005
 C         -0.058 -0.046 -0.093   -0.027  0.154  0.010    0.091  0.034  0.523
 Cl         0.005  0.018  0.008    0.094 -0.148 -0.006   -0.009  0.001 -0.027
 C         -0.030 -0.083 -0.193   -0.090  0.260 -0.023   -0.079 -0.036 -0.503
 Cl         0.017  0.013  0.003    0.068 -0.027 -0.008    0.002  0.001  0.025
 C          0.046 -0.052  0.206   -0.213  0.199  0.021    0.016  0.004  0.097
 H          0.171 -0.026  0.782   -0.433  0.295  0.058    0.058  0.022  0.356
 C         -0.047 -0.022 -0.314   -0.171 -0.020  0.040    0.033  0.010  0.202
 Cl        -0.007  0.001  0.018    0.090 -0.084 -0.009   -0.005  0.002 -0.019
 C         -0.025  0.049  0.018   -0.164  0.230 -0.022    0.018 -0.003  0.072
 C          0.013  0.000  0.005   -0.003  0.021 -0.095    0.006  0.011  0.110
 H          0.051  0.005  0.020    0.080  0.028 -0.063    0.087  0.031  0.142
 C          0.023 -0.050 -0.014    0.066 -0.225 -0.034   -0.001  0.004 -0.037
 Cl        -0.003  0.004  0.001    0.009  0.015  0.002    0.000  0.001  0.017
 C          0.027  0.018 -0.016    0.115  0.111 -0.011   -0.005 -0.007 -0.073
 H          0.019  0.075 -0.033    0.081  0.364 -0.063   -0.003 -0.017 -0.070
 C         -0.001  0.003  0.012    0.026 -0.033  0.092   -0.014 -0.008 -0.057
 H         -0.038  0.014 -0.003   -0.039 -0.106  0.068   -0.111 -0.022 -0.094
 C          0.004 -0.014  0.038   -0.005 -0.008  0.051    0.028  0.015  0.109
 H          0.010 -0.036  0.038    0.124 -0.196 -0.018   -0.058  0.019  0.178
 TransDip  -0.008 -0.008  0.045   -0.141  0.105  0.002   -0.003 -0.004  0.012

 Mode:                25                     26                     27
 Frequency:       654.42                 682.29                 719.16
 Force Cnst:      1.6270                 2.0291                 0.5892
 Red. Mass:       6.4478                 7.3982                 1.9336
 IR Active:          YES                    YES                    YES
 IR Intens:        9.762                 28.854                 42.275
 Raman Active:       YES                    YES                    YES
               X      Y      Z        X      Y      Z        X      Y      Z
 C         -0.112  0.171 -0.007    0.071 -0.096  0.027    0.022 -0.037  0.009
 C         -0.190  0.122  0.002    0.146 -0.060 -0.102    0.045 -0.029 -0.015
 Cl         0.010 -0.033  0.002   -0.017  0.002  0.006   -0.002  0.005  0.000
 C         -0.140  0.014  0.055    0.159  0.015  0.065    0.044  0.004  0.001
 Cl         0.056 -0.049 -0.007   -0.042  0.037  0.001   -0.011  0.008  0.001
 C         -0.030 -0.018 -0.022    0.089 -0.002 -0.085    0.013  0.010 -0.009
 Cl         0.012  0.015 -0.002   -0.059 -0.009  0.012   -0.006 -0.004  0.001
 C          0.114  0.107 -0.018    0.074 -0.035  0.024   -0.026 -0.026  0.009
 H          0.221  0.068 -0.012    0.074 -0.022  0.125   -0.060 -0.011  0.028
 C          0.079  0.151 -0.021    0.057 -0.079 -0.053   -0.015 -0.042 -0.003
 Cl         0.020 -0.054  0.000   -0.033  0.045  0.003   -0.006  0.011  0.000
 C         -0.104 -0.201 -0.013   -0.068  0.000 -0.084   -0.009  0.188 -0.020
 C          0.031 -0.121 -0.137    0.117  0.054 -0.253    0.021 -0.063  0.003
 H          0.081 -0.177 -0.116    0.064  0.136 -0.278    0.061 -0.480  0.033
 C          0.024  0.296 -0.044    0.177 -0.090  0.081    0.003  0.062  0.008
 Cl         0.002 -0.013 -0.014   -0.036 -0.006 -0.065   -0.004  0.003 -0.005
 C          0.137 -0.136  0.056    0.095  0.094  0.151   -0.002 -0.056  0.015
 H          0.166 -0.520 -0.023    0.030  0.245 -0.162    0.046 -0.472  0.034
 C         -0.064  0.141  0.178   -0.160 -0.061  0.402   -0.025  0.138 -0.002
 H         -0.129  0.273  0.149   -0.106 -0.083  0.427    0.032 -0.191  0.032
 C         -0.065 -0.110  0.040   -0.216  0.033 -0.038    0.000 -0.068 -0.006
 H          0.056  0.034 -0.081   -0.025  0.069 -0.192    0.069 -0.637  0.042
 TransDip  -0.072  0.068  0.012    0.164 -0.023  0.047    0.075 -0.193  0.022

 Mode:                28                     29                     30
 Frequency:       739.70                 770.64                 802.51
 Force Cnst:      2.7822                 3.4890                 0.6334
 Red. Mass:       8.6303                 9.9712                 1.6694
 IR Active:          YES                    YES                    YES
 IR Intens:        5.289                 12.679                 32.735
 Raman Active:       YES                    YES                    YES
               X      Y      Z        X      Y      Z        X      Y      Z
 C          0.113  0.073  0.481   -0.100 -0.013  0.332   -0.003  0.015 -0.002
 C         -0.132 -0.046 -0.310    0.063  0.105 -0.174    0.037  0.026 -0.009
 Cl         0.018  0.015  0.009   -0.028 -0.038  0.013   -0.006 -0.012  0.002
 C         -0.068 -0.031  0.233    0.166  0.131  0.047    0.046  0.011 -0.008
 Cl         0.012 -0.010 -0.006   -0.006  0.000 -0.000   -0.005  0.004  0.000
 C         -0.148 -0.026 -0.117    0.261  0.036 -0.095    0.029  0.006 -0.005
 Cl         0.055  0.008 -0.009   -0.100 -0.014  0.016   -0.008 -0.004  0.002
 C         -0.072  0.032  0.124    0.174 -0.063  0.028   -0.033 -0.048  0.009
 H          0.004  0.042  0.432    0.108 -0.017  0.152   -0.060 -0.038  0.008
 C         -0.117  0.036 -0.282    0.095 -0.115 -0.156   -0.027 -0.008  0.006
 Cl         0.025 -0.024  0.006   -0.037  0.034  0.008    0.001 -0.002 -0.000
 C          0.139 -0.002 -0.025   -0.277 -0.033  0.038   -0.006  0.124 -0.010
 C          0.069  0.008  0.016   -0.268 -0.036 -0.075    0.013 -0.019  0.006
 H         -0.067  0.020 -0.037   -0.137 -0.027 -0.026    0.032 -0.206  0.020
 C          0.028  0.018  0.105   -0.221 -0.052 -0.229   -0.002  0.094  0.003
 Cl        -0.023 -0.005 -0.026    0.071  0.015  0.073   -0.002 -0.004 -0.002
 C         -0.116 -0.010  0.075    0.176  0.016 -0.127    0.004 -0.110  0.014
 H         -0.114  0.023  0.108    0.215  0.020  0.132   -0.067  0.481 -0.039
 C          0.039 -0.010 -0.079    0.112  0.009 -0.079    0.005 -0.052  0.002
 H          0.260  0.073  0.004   -0.173 -0.074 -0.191   -0.069  0.710 -0.054
 C          0.007 -0.014 -0.178    0.089  0.030  0.158    0.010 -0.096 -0.001
 H         -0.041  0.046 -0.153    0.209  0.005  0.065   -0.054  0.372 -0.035
 TransDip  -0.025  0.025  0.065    0.005 -0.008 -0.114    0.041  0.178 -0.012

 Mode:                31                     32                     33
 Frequency:       813.48                 876.02                 881.92
 Force Cnst:      3.1610                 0.6308                 3.4159
 Red. Mass:       8.1074                 1.3952                 7.4541
 IR Active:          YES                    YES                    YES
 IR Intens:       47.160                 16.593                 33.633
 Raman Active:       YES                    YES                    YES
               X      Y      Z        X      Y      Z        X      Y      Z
 C         -0.055  0.264 -0.031   -0.009 -0.002  0.006   -0.204 -0.051 -0.005
 C          0.152  0.395 -0.045   -0.010  0.003 -0.004   -0.193  0.085  0.038
 Cl        -0.044 -0.118  0.015    0.000 -0.000  0.001   -0.002 -0.004 -0.000
 C          0.222  0.032 -0.039   -0.005  0.013  0.007   -0.144  0.281  0.000
 Cl        -0.016  0.022  0.001    0.002 -0.003 -0.001    0.048 -0.054 -0.004
 C          0.131 -0.046 -0.017    0.023  0.008  0.048    0.306  0.099 -0.069
 Cl        -0.029 -0.017  0.006   -0.004 -0.001 -0.004   -0.065 -0.007  0.012
 C         -0.164 -0.282  0.044   -0.021 -0.017 -0.166    0.106 -0.113  0.031
 H         -0.076 -0.322  0.037    0.141  0.070  0.969   -0.299  0.017 -0.210
 C         -0.205  0.238  0.022    0.013 -0.008  0.053    0.100 -0.257 -0.001
 Cl         0.040 -0.074 -0.001   -0.003  0.002 -0.004   -0.037  0.045  0.003
 C          0.062 -0.085  0.005    0.002  0.001  0.001    0.054  0.005  0.018
 C          0.057  0.008  0.026    0.007 -0.004  0.003    0.169 -0.026  0.086
 H          0.013  0.191  0.003    0.004  0.026  0.001    0.141  0.359  0.068
 C          0.052 -0.025  0.057    0.005  0.003  0.006    0.152  0.041  0.158
 Cl        -0.014 -0.001 -0.014   -0.001 -0.000 -0.001   -0.035 -0.008 -0.033
 C         -0.053  0.057  0.020   -0.005 -0.000  0.003   -0.130  0.010  0.059
 H         -0.015 -0.302  0.016   -0.005 -0.000  0.004   -0.119 -0.140  0.009
 C         -0.006  0.031 -0.019    0.003 -0.000 -0.006    0.042  0.007 -0.103
 H          0.125 -0.358  0.046    0.017 -0.000 -0.001    0.327 -0.037  0.007
 C         -0.010  0.039 -0.050    0.000  0.000 -0.007    0.007 -0.020 -0.130
 H         -0.016 -0.148 -0.013   -0.002 -0.001 -0.006   -0.061  0.059 -0.099
 TransDip   0.109  0.191  0.001    0.036  0.014  0.124    0.171  0.053  0.048

 Mode:                34                     35                     36
 Frequency:       903.89                 920.05                 992.89
 Force Cnst:      0.7358                 0.6968                 0.7751
 Red. Mass:       1.5285                 1.3971                 1.3344
 IR Active:          YES                    YES                    YES
 IR Intens:        3.498                  0.867                  0.013
 Raman Active:       YES                    YES                    YES
               X      Y      Z        X      Y      Z        X      Y      Z
 C          0.017  0.002  0.001    0.009  0.001  0.001   -0.001 -0.001 -0.000
 C          0.022 -0.024 -0.001    0.012 -0.016 -0.002   -0.001  0.002  0.000
 Cl         0.000  0.002 -0.000    0.000  0.002 -0.000    0.000 -0.000 -0.000
 C          0.019 -0.019 -0.002    0.010 -0.009 -0.001   -0.001  0.001 -0.000
 Cl        -0.005  0.004  0.000   -0.002  0.002  0.000    0.000 -0.000 -0.000
 C         -0.018  0.001  0.002   -0.008  0.003  0.002    0.000 -0.001  0.000
 Cl         0.003 -0.000 -0.000    0.001 -0.000 -0.000   -0.000  0.000  0.000
 C         -0.015  0.002  0.005   -0.009 -0.001  0.000    0.001  0.001 -0.000
 H         -0.018  0.001 -0.007   -0.017  0.003  0.008    0.005 -0.001 -0.002
 C         -0.007 -0.005 -0.002   -0.002 -0.009  0.002   -0.000  0.002 -0.000
 Cl         0.001 -0.000  0.000    0.000  0.001 -0.000   -0.000 -0.000  0.000
 C         -0.011  0.078 -0.008   -0.007  0.054 -0.005   -0.000 -0.004  0.000
 C          0.011 -0.180  0.010   -0.004 -0.008 -0.002    0.002 -0.019  0.002
 H         -0.132  0.958 -0.086   -0.010  0.026 -0.006   -0.007  0.074 -0.005
 C         -0.018  0.062 -0.015   -0.001 -0.032 -0.002    0.001 -0.003  0.000
 Cl         0.003 -0.004  0.002    0.001  0.003  0.001   -0.000  0.001 -0.000
 C          0.010 -0.017 -0.003   -0.011  0.118 -0.011   -0.009  0.076 -0.006
 H          0.003  0.048 -0.005    0.084 -0.678  0.053    0.053 -0.439  0.035
 C         -0.006  0.022  0.006   -0.002 -0.004  0.004    0.016 -0.127  0.010
 H         -0.015 -0.076  0.006   -0.016  0.041 -0.003   -0.083  0.733 -0.059
 C         -0.000 -0.002  0.009    0.016 -0.125  0.014   -0.011  0.081 -0.007
 H          0.008 -0.046  0.011   -0.085  0.695 -0.053    0.056 -0.464  0.038
 TransDip  -0.026  0.051 -0.019   -0.002 -0.030 -0.003    0.000 -0.004  0.001

 Mode:                37                     38                     39
 Frequency:      1014.91                1058.94                1100.59
 Force Cnst:      3.8035                 4.4044                 1.4659
 Red. Mass:       6.2673                 6.6664                 2.0540
 IR Active:          YES                    YES                    YES
 IR Intens:        2.381                 25.548                 22.618
 Raman Active:       YES                    YES                    YES
               X      Y      Z        X      Y      Z        X      Y      Z
 C          0.011  0.003 -0.006    0.264  0.053 -0.025    0.022  0.002 -0.008
 C         -0.011 -0.011  0.003   -0.109 -0.168  0.026   -0.005 -0.032  0.004
 Cl         0.000  0.001 -0.000    0.007  0.015 -0.002    0.001  0.003 -0.000
 C         -0.013  0.019  0.001   -0.208  0.259  0.015   -0.013  0.022  0.001
 Cl         0.002 -0.003 -0.000    0.025 -0.032 -0.002    0.001 -0.002 -0.000
 C          0.020  0.006 -0.004    0.174  0.068 -0.033    0.019  0.007 -0.004
 Cl        -0.002 -0.000  0.000   -0.015 -0.004  0.003   -0.002 -0.000  0.000
 C         -0.004 -0.016  0.002   -0.100 -0.222  0.031   -0.006 -0.018  0.002
 H         -0.020 -0.010  0.002   -0.196 -0.189  0.049    0.018 -0.028 -0.002
 C         -0.004  0.006  0.001   -0.059  0.123 -0.003   -0.012  0.028  0.001
 Cl        -0.000  0.000 -0.000    0.005 -0.008  0.000    0.002 -0.002 -0.000
 C          0.050  0.005 -0.004    0.237  0.011 -0.074    0.002  0.000 -0.000
 C         -0.123  0.016  0.378   -0.075 -0.010 -0.045   -0.046 -0.011 -0.067
 H         -0.065  0.023  0.418   -0.378 -0.076 -0.172   -0.501 -0.082 -0.237
 C         -0.037 -0.009 -0.060   -0.130 -0.027 -0.134    0.073  0.022  0.166
 Cl        -0.002 -0.000 -0.002    0.016  0.003  0.019   -0.009 -0.002 -0.018
 C          0.367  0.040 -0.056    0.003 -0.005 -0.059    0.135  0.019  0.036
 H          0.381  0.044 -0.060   -0.028 -0.019 -0.213    0.185  0.044  0.276
 C         -0.019  0.004  0.067   -0.112 -0.001  0.175    0.011 -0.010 -0.145
 H          0.053  0.006  0.080   -0.402 -0.038  0.078   -0.310 -0.059 -0.283
 C         -0.241 -0.057 -0.324    0.081  0.021  0.088   -0.072 -0.004  0.060
 H         -0.227 -0.053 -0.356    0.115  0.006  0.088   -0.426 -0.025  0.340
 TransDip   0.017  0.006 -0.046   -0.088  0.106 -0.085    0.040  0.039  0.142

 Mode:                40                     41                     42
 Frequency:      1115.20                1143.26                1186.91
 Force Cnst:      1.2500                 3.0876                 1.7416
 Red. Mass:       1.7058                 4.0094                 2.0982
 IR Active:          YES                    YES                    YES
 IR Intens:       14.481                  9.019                 41.740
 Raman Active:       YES                    YES                    YES
               X      Y      Z        X      Y      Z        X      Y      Z
 C          0.021 -0.003 -0.023    0.066  0.061 -0.018    0.009 -0.073  0.004
 C         -0.006 -0.057  0.007    0.022  0.268 -0.022    0.076  0.069 -0.017
 Cl         0.002  0.005 -0.001   -0.007 -0.027  0.003   -0.007 -0.009  0.002
 C         -0.012  0.029  0.000   -0.050 -0.036  0.011   -0.047  0.186 -0.005
 Cl         0.001 -0.002 -0.000    0.006 -0.004 -0.001    0.011 -0.018 -0.000
 C          0.030  0.010 -0.006   -0.153 -0.028  0.027   -0.185  0.012  0.029
 Cl        -0.003 -0.001  0.001    0.018  0.002 -0.003    0.018  0.002 -0.003
 C         -0.004 -0.021  0.003   -0.048 -0.011  0.008    0.022 -0.073  0.001
 H          0.063 -0.049 -0.011   -0.600  0.207  0.079    0.826 -0.425 -0.100
 C         -0.025  0.051  0.003    0.176 -0.257 -0.009    0.011 -0.036  0.000
 Cl         0.003 -0.005 -0.000   -0.019  0.026  0.001   -0.004  0.005  0.000
 C         -0.009  0.003  0.041    0.175  0.005 -0.022   -0.013  0.013 -0.001
 C          0.076  0.003 -0.065    0.010  0.000 -0.046   -0.005 -0.004  0.001
 H          0.469  0.066  0.073   -0.157 -0.043 -0.121   -0.019  0.013 -0.004
 C         -0.090 -0.020 -0.108   -0.092 -0.018 -0.088    0.002  0.000  0.005
 Cl         0.010  0.002  0.010    0.008  0.002  0.008   -0.000 -0.000 -0.000
 C         -0.007  0.006  0.087    0.032  0.006  0.027   -0.000 -0.000 -0.008
 H          0.070  0.061  0.668    0.071  0.035  0.332   -0.012 -0.009 -0.094
 C          0.045  0.003 -0.033   -0.041 -0.001  0.043    0.013  0.001  0.001
 H          0.280  0.036  0.054   -0.148 -0.018  0.005    0.113  0.017  0.040
 C         -0.098 -0.014 -0.016   -0.022  0.002  0.019   -0.007 -0.004  0.004
 H         -0.358 -0.027  0.186   -0.287 -0.033  0.244   -0.057  0.011  0.040
 TransDip  -0.113  0.021 -0.041   -0.019 -0.076 -0.055   -0.185  0.090  0.023

 Mode:                43                     44                     45
 Frequency:      1192.18                1266.13                1271.59
 Force Cnst:      0.9504                 9.3976                 2.9772
 Red. Mass:       1.1349                 9.9498                 3.1251
 IR Active:          YES                    YES                    YES
 IR Intens:        0.316                  2.090                  4.082
 Raman Active:       YES                    YES                    YES
               X      Y      Z        X      Y      Z        X      Y      Z
 C          0.005  0.009  0.001    0.035  0.446 -0.034   -0.164 -0.028  0.021
 C         -0.006 -0.006  0.001    0.371 -0.173 -0.048    0.018  0.030 -0.004
 Cl         0.001  0.001 -0.000    0.000 -0.002  0.000    0.000 -0.000 -0.000
 C          0.001 -0.015  0.001   -0.321 -0.168  0.063   -0.020 -0.117  0.012
 Cl        -0.001  0.001  0.000    0.002 -0.004  0.000   -0.003  0.007 -0.000
 C          0.015 -0.001 -0.002   -0.064  0.347 -0.014    0.090  0.049 -0.018
 Cl        -0.001 -0.000  0.000    0.002  0.001 -0.000   -0.010  0.000  0.002
 C         -0.004  0.004  0.000    0.227 -0.190 -0.023    0.114  0.098 -0.025
 H         -0.090  0.040  0.012   -0.173 -0.033  0.029    0.569 -0.074 -0.087
 C          0.002  0.003 -0.001   -0.140 -0.216  0.037   -0.201 -0.062  0.037
 Cl         0.000 -0.000 -0.000   -0.007  0.003  0.001    0.006 -0.004 -0.001
 C          0.002 -0.002 -0.004   -0.124 -0.057  0.008    0.201  0.040  0.025
 C         -0.027 -0.004 -0.016   -0.016  0.009 -0.001    0.013 -0.000 -0.004
 H         -0.164 -0.028 -0.068    0.298 -0.008  0.126   -0.557 -0.081 -0.229
 C         -0.011 -0.001  0.002    0.014  0.010  0.064   -0.000 -0.010 -0.121
 Cl         0.001  0.000  0.001   -0.002 -0.001 -0.004    0.003  0.001  0.006
 C          0.000 -0.004 -0.042    0.005 -0.002 -0.004   -0.012 -0.000  0.017
 H         -0.060 -0.044 -0.476   -0.007 -0.011 -0.123    0.009  0.018  0.225
 C          0.069  0.011  0.022    0.034  0.004 -0.040   -0.065 -0.003  0.056
 H          0.624  0.092  0.238    0.044 -0.003 -0.041   -0.002  0.008  0.089
 C         -0.038 -0.002  0.034   -0.027  0.009  0.010    0.047  0.002 -0.028
 H         -0.395 -0.023  0.322    0.130 -0.048 -0.112   -0.152 -0.002  0.141
 TransDip   0.015 -0.010 -0.001    0.035 -0.025  0.018   -0.005  0.017 -0.062

 Mode:                46                     47                     48
 Frequency:      1295.60                1333.71                1352.91
 Force Cnst:      2.8550                 2.0788                 7.6281
 Red. Mass:       2.8868                 1.9836                 7.0735
 IR Active:          YES                    YES                    YES
 IR Intens:        1.933                  3.769                108.678
 Raman Active:       YES                    YES                    YES
               X      Y      Z        X      Y      Z        X      Y      Z
 C          0.032  0.034 -0.035    0.008 -0.021  0.003   -0.218  0.259  0.023
 C          0.007 -0.038  0.006    0.006  0.025 -0.002   -0.221 -0.253  0.053
 Cl         0.000  0.001 -0.000   -0.000 -0.001  0.000    0.008  0.016 -0.002
 C          0.013  0.035 -0.003   -0.021 -0.008  0.004    0.374 -0.017 -0.059
 Cl        -0.000 -0.002  0.000    0.001  0.000 -0.000   -0.015  0.008  0.002
 C         -0.041  0.005  0.006    0.018 -0.012 -0.002   -0.148  0.226  0.008
 Cl         0.004 -0.000 -0.001   -0.001  0.000  0.000    0.005 -0.008 -0.000
 C         -0.028 -0.046  0.009    0.007  0.018 -0.002   -0.085 -0.138  0.023
 H         -0.180  0.009  0.024    0.028  0.013 -0.006    0.343 -0.352 -0.028
 C          0.070  0.019 -0.008   -0.025 -0.003  0.005    0.205 -0.076 -0.028
 Cl        -0.002  0.001  0.000    0.001 -0.000 -0.000   -0.010  0.004  0.001
 C         -0.047  0.007  0.251    0.028  0.012  0.047    0.112 -0.044 -0.046
 C         -0.110 -0.016 -0.044   -0.141 -0.023 -0.060    0.009  0.010  0.008
 H         -0.525 -0.085 -0.198    0.580  0.093  0.213    0.022 -0.042  0.011
 C          0.169  0.010 -0.134    0.031  0.002 -0.014   -0.024 -0.003 -0.028
 Cl        -0.001  0.000  0.001    0.002  0.000 -0.002    0.001  0.000  0.001
 C         -0.014  0.005  0.088    0.039  0.017  0.155   -0.003  0.000  0.025
 H          0.002  0.018  0.214   -0.049 -0.043 -0.477   -0.023 -0.010 -0.080
 C         -0.098 -0.016 -0.060   -0.078 -0.012 -0.033   -0.015  0.004  0.040
 H          0.503  0.073  0.172   -0.227 -0.034 -0.091   -0.237 -0.037 -0.040
 C          0.039  0.000 -0.073    0.126  0.008 -0.089    0.060  0.014 -0.034
 H          0.267  0.004 -0.261   -0.365 -0.018  0.307   -0.273 -0.057  0.249
 TransDip  -0.025 -0.031  0.019    0.043  0.043  0.015   -0.043 -0.331  0.015

 Mode:                49                     50                     51
 Frequency:      1432.50                1448.05                1509.20
 Force Cnst:      3.6486                 4.1454                 3.3872
 Red. Mass:       3.0178                 3.3554                 2.5241
 IR Active:          YES                    YES                    YES
 IR Intens:       62.511                 78.108                  9.866
 Raman Active:       YES                    YES                    YES
               X      Y      Z        X      Y      Z        X      Y      Z
 C          0.138  0.018 -0.046    0.175  0.016 -0.004    0.069 -0.009 -0.016
 C         -0.123  0.074  0.016   -0.100  0.075  0.008   -0.001  0.022 -0.001
 Cl         0.003 -0.002 -0.001    0.003 -0.002  0.000    0.001 -0.001 -0.000
 C          0.016 -0.110  0.006   -0.011 -0.108  0.008   -0.031 -0.037  0.008
 Cl        -0.001  0.005 -0.000   -0.001  0.004 -0.000    0.000  0.001 -0.000
 C          0.089  0.091 -0.021    0.089  0.090 -0.020    0.030  0.032 -0.007
 Cl        -0.005 -0.003  0.001   -0.004 -0.002  0.001   -0.001 -0.001  0.000
 C         -0.108  0.042  0.015   -0.116  0.034  0.015   -0.050  0.002  0.008
 H          0.509 -0.218 -0.067    0.447 -0.205 -0.055    0.092 -0.061 -0.011
 C         -0.012 -0.107  0.012    0.004 -0.088  0.003    0.028 -0.001 -0.004
 Cl        -0.000  0.005 -0.001   -0.000  0.005  0.000   -0.000  0.001 -0.000
 C          0.034  0.012  0.152   -0.115 -0.031 -0.154   -0.144 -0.013  0.055
 C          0.028 -0.005 -0.100   -0.108 -0.006  0.082    0.095  0.016  0.061
 H          0.088  0.002 -0.096    0.155  0.034  0.207   -0.431 -0.063 -0.133
 C         -0.145 -0.011  0.073    0.192  0.021 -0.022    0.032 -0.006 -0.126
 Cl         0.004  0.000 -0.001   -0.006 -0.001 -0.002   -0.000  0.000  0.004
 C          0.064  0.011  0.044   -0.041 -0.012 -0.082   -0.095 -0.005  0.084
 H          0.010 -0.031 -0.408    0.047  0.050  0.552   -0.163 -0.039 -0.240
 C          0.028 -0.003 -0.079   -0.072 -0.006  0.033    0.193  0.029  0.072
 H          0.089  0.004 -0.072    0.230  0.040  0.165   -0.595 -0.090 -0.234
 C         -0.103 -0.011  0.017    0.067  0.012  0.043   -0.002 -0.009 -0.106
 H          0.393  0.014 -0.392   -0.160 -0.002  0.240   -0.344 -0.031  0.144
 TransDip   0.225 -0.075 -0.088    0.270 -0.027  0.082   -0.056 -0.007 -0.083

 Mode:                52                     53                     54
 Frequency:      1554.71                1592.86                1605.72
 Force Cnst:     14.3026                12.8047                 8.9280
 Red. Mass:      10.0430                 8.5658                 5.8771
 IR Active:          YES                    YES                    YES
 IR Intens:       25.141                 31.324                 42.272
 Raman Active:       YES                    YES                    YES
               X      Y      Z        X      Y      Z        X      Y      Z
 C         -0.060 -0.422  0.038    0.282 -0.011 -0.044    0.002  0.005  0.021
 C         -0.060  0.186 -0.003   -0.329  0.085  0.046    0.001 -0.002 -0.002
 Cl         0.002  0.002 -0.001    0.004 -0.002 -0.000    0.000  0.000  0.000
 C         -0.084 -0.299  0.034    0.263  0.088 -0.048   -0.000  0.000 -0.001
 Cl         0.000  0.002 -0.000   -0.002 -0.003  0.000   -0.000  0.000  0.000
 C         -0.089  0.495 -0.020   -0.195  0.031  0.029    0.002 -0.001  0.000
 Cl         0.002 -0.006  0.000   -0.001  0.000  0.000   -0.000 -0.000  0.000
 C          0.131 -0.298 -0.000    0.436 -0.105 -0.062   -0.003  0.001 -0.001
 H         -0.390 -0.110  0.070   -0.463  0.288  0.052    0.003 -0.001  0.001
 C          0.165  0.330 -0.049   -0.367 -0.102  0.066    0.001 -0.000 -0.002
 Cl        -0.005 -0.003  0.001    0.003  0.002 -0.001    0.000 -0.000  0.000
 C          0.038  0.037 -0.008   -0.059 -0.001  0.006   -0.046 -0.030 -0.292
 C          0.006 -0.005 -0.008   -0.031 -0.004  0.007    0.138  0.031  0.166
 H          0.019  0.033 -0.007   -0.000  0.006  0.022   -0.300 -0.038  0.008
 C         -0.021 -0.004  0.016    0.047  0.003 -0.030    0.008 -0.016 -0.209
 Cl         0.000  0.000 -0.000   -0.000 -0.000  0.001   -0.001 -0.000  0.000
 C          0.017  0.003 -0.005   -0.029 -0.002  0.017    0.076  0.040  0.377
 H          0.022  0.006  0.007   -0.039 -0.006 -0.021   -0.049 -0.047 -0.514
 C         -0.032 -0.007 -0.009    0.061  0.008  0.006   -0.133 -0.033 -0.215
 H          0.064  0.013  0.028   -0.079 -0.013 -0.051    0.288  0.028 -0.072
 C          0.010 -0.003  0.008   -0.040 -0.005  0.009   -0.064  0.009  0.210
 H          0.026  0.033 -0.008    0.005  0.002 -0.033    0.317  0.034 -0.080
 TransDip   0.032  0.157 -0.016   -0.175 -0.018  0.034   -0.116 -0.028 -0.170

 Mode:                55                     56                     57
 Frequency:      1634.67                3177.91                3193.15
 Force Cnst:      9.5860                 6.4696                 6.5680
 Red. Mass:       6.0887                 1.0873                 1.0933
 IR Active:          YES                    YES                    YES
 IR Intens:       28.852                  3.996                  4.885
 Raman Active:       YES                    YES                    YES
               X      Y      Z        X      Y      Z        X      Y      Z
 C          0.073  0.010 -0.013   -0.000  0.000  0.000    0.000 -0.000 -0.000
 C         -0.021  0.004  0.003   -0.000  0.000 -0.000    0.000  0.000 -0.000
 Cl         0.000  0.000 -0.000    0.000  0.000 -0.000    0.000 -0.000 -0.000
 C          0.011  0.005 -0.002    0.000  0.000 -0.000   -0.000 -0.000  0.000
 Cl        -0.000 -0.000  0.000    0.000 -0.000 -0.000    0.000 -0.000 -0.000
 C         -0.005 -0.000  0.001   -0.000 -0.000  0.000   -0.000 -0.000 -0.000
 Cl        -0.000 -0.000  0.000    0.000  0.000 -0.000    0.000  0.000  0.000
 C          0.017 -0.004 -0.002    0.000 -0.000  0.000    0.000  0.000 -0.000
 H         -0.019  0.012  0.002    0.000  0.000 -0.000   -0.000 -0.000  0.000
 C         -0.023 -0.009  0.005   -0.000 -0.000 -0.000    0.000 -0.000 -0.000
 Cl         0.000  0.000 -0.000    0.000 -0.000  0.000   -0.000  0.000 -0.000
 C         -0.241 -0.026  0.055    0.001  0.000 -0.001   -0.001  0.000  0.003
 C          0.305  0.041  0.043    0.000 -0.000 -0.001    0.003 -0.000 -0.004
 H         -0.358 -0.062 -0.216   -0.004  0.000  0.012   -0.022  0.002  0.054
 C         -0.245 -0.020  0.115   -0.000 -0.000 -0.000   -0.000 -0.000 -0.001
 Cl         0.002 -0.000 -0.002    0.000  0.000  0.000    0.000  0.000  0.000
 C          0.130  0.011 -0.058   -0.018 -0.002  0.004   -0.029 -0.003  0.006
 H          0.161  0.023  0.044    0.220  0.023 -0.035    0.344  0.037 -0.054
 C         -0.288 -0.036 -0.013    0.024 -0.002 -0.063    0.019 -0.001 -0.039
 H          0.260  0.048  0.216   -0.286  0.025  0.728   -0.181  0.015  0.448
 C          0.304  0.025 -0.158    0.029  0.007  0.039   -0.044 -0.010 -0.054
 H         -0.310 -0.012  0.343   -0.351 -0.080 -0.447    0.491  0.111  0.616
 TransDip  -0.170 -0.019 -0.017    0.049  0.002 -0.042   -0.018 -0.008 -0.068

 Mode:                58                     59                     60
 Frequency:      3202.07                3206.53                3222.29
 Force Cnst:      6.5983                 6.6360                 6.6863
 Red. Mass:       1.0922                 1.0954                 1.0930
 IR Active:          YES                    YES                    YES
 IR Intens:        0.220                  2.742                  2.634
 Raman Active:       YES                    YES                    YES
               X      Y      Z        X      Y      Z        X      Y      Z
 C         -0.000 -0.000 -0.000   -0.000  0.000  0.000    0.000  0.001 -0.000
 C         -0.000 -0.000  0.000   -0.000 -0.000  0.000    0.000  0.000 -0.000
 Cl         0.000  0.000 -0.000    0.000  0.000  0.000    0.000  0.000 -0.000
 C          0.000  0.000 -0.000    0.000 -0.000 -0.000    0.000  0.000 -0.000
 Cl        -0.000 -0.000  0.000   -0.000  0.000 -0.000    0.000 -0.000 -0.000
 C         -0.000  0.000 -0.000    0.000  0.000 -0.000   -0.003  0.002  0.000
 Cl         0.000  0.000  0.000   -0.000 -0.000 -0.000    0.000  0.000 -0.000
 C         -0.000 -0.000  0.000   -0.000 -0.000  0.000   -0.033 -0.081  0.011
 H          0.000  0.001 -0.000    0.000  0.001 -0.000    0.372  0.916 -0.123
 C         -0.000 -0.000  0.000   -0.000  0.000  0.000    0.004 -0.000 -0.001
 Cl         0.000 -0.000 -0.000    0.000 -0.000 -0.000   -0.000  0.000  0.000
 C          0.002  0.000  0.002    0.001  0.000 -0.001    0.000 -0.000  0.000
 C          0.032 -0.003 -0.081    0.004 -0.000 -0.008   -0.000  0.000  0.000
 H         -0.355  0.033  0.923   -0.035  0.003  0.091    0.000 -0.000 -0.001
 C         -0.004 -0.000  0.000    0.000 -0.000 -0.004   -0.000  0.000 -0.000
 Cl         0.000  0.000  0.000    0.000  0.000  0.000   -0.000  0.000 -0.000
 C          0.010  0.001 -0.001   -0.079 -0.009  0.011    0.000  0.000 -0.000
 H         -0.111 -0.012  0.016    0.885  0.095 -0.132   -0.000 -0.000  0.000
 C         -0.000 -0.000 -0.000   -0.011  0.001  0.034    0.000 -0.000 -0.000
 H          0.001  0.000 -0.001    0.137 -0.013 -0.355   -0.000  0.000  0.000
 C          0.001  0.000  0.002    0.011  0.002  0.011   -0.000 -0.000 -0.000
 H         -0.013 -0.003 -0.018   -0.105 -0.024 -0.130    0.000  0.000  0.001
 TransDip   0.015  0.002 -0.004   -0.035 -0.001  0.039    0.019  0.048 -0.006

 STANDARD THERMODYNAMIC QUANTITIES AT   298.15 K  AND     1.00 ATM

   This Molecule has  0 Imaginary Frequencies
   Zero point vibrational energy:       82.891 kcal/mol

   Atom    1 Element C  Has Mass   12.00000
   Atom    2 Element C  Has Mass   12.00000
   Atom    3 Element Cl Has Mass   34.96885
   Atom    4 Element C  Has Mass   12.00000
   Atom    5 Element Cl Has Mass   34.96885
   Atom    6 Element C  Has Mass   12.00000
   Atom    7 Element Cl Has Mass   34.96885
   Atom    8 Element C  Has Mass   12.00000
   Atom    9 Element H  Has Mass    1.00783
   Atom   10 Element C  Has Mass   12.00000
   Atom   11 Element Cl Has Mass   34.96885
   Atom   12 Element C  Has Mass   12.00000
   Atom   13 Element C  Has Mass   12.00000
   Atom   14 Element H  Has Mass    1.00783
   Atom   15 Element C  Has Mass   12.00000
   Atom   16 Element Cl Has Mass   34.96885
   Atom   17 Element C  Has Mass   12.00000
   Atom   18 Element H  Has Mass    1.00783
   Atom   19 Element C  Has Mass   12.00000
   Atom   20 Element H  Has Mass    1.00783
   Atom   21 Element C  Has Mass   12.00000
   Atom   22 Element H  Has Mass    1.00783
   Molecular Mass:   323.883400 amu
   Principal axes and moments of inertia in amu*Bohr^2:
                             1           2           3
    Eigenvalues --     3704.99418 10844.00489 12783.06400
          X               0.99995     0.00503    -0.00902
          Y              -0.00504     0.99999    -0.00017
          Z               0.00902     0.00021     0.99996
   Rotational Symmetry Number is   1
   The Molecule is an Asymmetric Top
   Translational Enthalpy:        0.889 kcal/mol
   Rotational Enthalpy:           0.889 kcal/mol
   Vibrational Enthalpy:         90.742 kcal/mol
   gas constant (RT):             0.592 kcal/mol
   Translational Entropy:        43.221  cal/mol.K
   Rotational Entropy:           34.595  cal/mol.K
   Vibrational Entropy:          52.642  cal/mol.K

   Total Enthalpy:               93.112 kcal/mol
   Total Entropy:               130.457  cal/mol.K

 ======================================================================

 STANDARD THERMODYNAMIC QUANTITIES FOR ANHARMONIC VIBRATION -- TOSH

   Zero point vibrational energy: ************ kcal/mol

   Vibrational Enthalpy:       Infinity kcal/mol
   Vibrational Entropy:             NaN  cal/mol.K

   Total Enthalpy:             Infinity kcal/mol
   Total Entropy:                   NaN  cal/mol.K

 ======================================================================

 STANDARD THERMODYNAMIC QUANTITIES FOR ANHARMONIC VIBRATION -- VPT2

   Zero point vibrational energy: ************ kcal/mol

   Vibrational Enthalpy:       Infinity kcal/mol
   Vibrational Entropy:             NaN  cal/mol.K

   Total Enthalpy:             Infinity kcal/mol
   Total Entropy:                   NaN  cal/mol.K

 ======================================================================

Archival summary:
1\1\november\FREQ\ProcedureUnspecified\BasisUnspecified\l5125\taweetha\SatJan1116:47:472020SatJan1116:47:472020\0\\#,FREQ,ProcedureUnspecified,BasisUnspecified,\\0,1\Cl\C,1,1.74512\C,2,1.40369,1,119.401\C,3,1.39972,2,118.608,1,179.949,0\C,4,1.38831,3,120.683,2,-0.0550312,0\H,5,1.08059,4,120.011,3,-179.966,0\C,5,1.38815,4,119.47,3,0.0681862,0\C,7,1.4001,5,122.192,4,0.00101549,0\C,8,1.49415,7,121.362,5,179.779,0\C,9,1.39679,8,120.525,7,87.9158,0\H,10,1.08353,9,119.834,8,0.701653,0\C,10,1.39235,9,120.035,8,-179.225,0\H,12,1.08386,10,119.88,9,179.922,0\C,12,1.39292,10,120.646,9,0.0809081,0\H,14,1.0823,12,121.047,10,179.829,0\C,14,1.39081,12,118.757,10,-0.119052,0\C,16,1.39038,14,121.45,12,0.0433525,0\H,17,1.0825,16,120.032,14,-179.949,0\Cl,3,1.7367,2,120.953,1,-0.121102,0\Cl,4,1.74469,3,121.207,2,179.942,0\Cl,7,1.75309,5,117.667,4,179.925,0\Cl,16,1.75861,14,119.447,12,179.945,0\\\@

 Total job time:  13504.46s(wall), 13503.99s(cpu) 
 Sat Jan 11 16:47:47 2020

        *************************************************************
        *                                                           *
        *  Thank you very much for using Q-Chem.  Have a nice day.  *
        *                                                           *
        *************************************************************
