# Supplementary material for: Quantum Chemical Investigation of Polychlorinated Dibenzodioxins, Dibenzofurans and Biphenyls: Relative Stability and Planarity Analysis
Source: Molecules. 2020 Dec 3;25(23):5697. doi: 10.3390/molecules25235697 (PMC7730433; doi:10.3390/molecules25235697)
Supplement: Supplementary file 1 [file molecules-25-05697-s001.zip › PCB/B3LYP/ClClClHClHHClHH.out]

                  Welcome to Q-Chem
     A Quantum Leap Into The Future Of Chemistry


 Q-Chem 5.2 (devel), Q-Chem, Inc., Pleasanton, CA (2019)

 Yihan Shao,  Zhengting Gan,  E. Epifanovsky,  A. T. B. Gilbert,  M. Wormit,  
 J. Kussmann,  A. W. Lange,  A. Behn,  Jia Deng,  Xintian Feng,  D. Ghosh,  
 M. Goldey,  P. R. Horn,  L. D. Jacobson,  I. Kaliman,  T. Kus,  A. Landau,  
 Jie Liu,  E. I. Proynov,  R. M. Richard,  R. P. Steele,  E. J. Sundstrom,  
 H. L. Woodcock III,  P. M. Zimmerman,  D. Zuev,  B. Albrecht,  E. Alguire,  
 S. A. Baeppler,  D. Barton,  Z. Benda,  Y. A. Bernard,  E. J. Berquist,  
 K. B. Bravaya,  H. Burton,  D. Casanova,  Chun-Min Chang,  Yunqing Chen,  
 A. Chien,  K. D. Closser,  M. P. Coons,  S. Coriani,  S. Dasgupta,  
 A. L. Dempwolff,  M. Diedenhofen,  Hainam Do,  R. G. Edgar,  Po-Tung Fang,  
 S. Faraji,  S. Fatehi,  Qingguo Feng,  K. D. Fenk,  J. Fosso-Tande,  
 J. Gayvert,  Qinghui Ge,  A. Ghysels,  G. Gidofalvi,  J. Gomes,  
 J. Gonthier,  A. Gunina,  D. Hait,  M. W. D. Hanson-Heine,  
 P. H. P. Harbach,  A. W. Hauser,  M. F. Herbst,  J. E. Herr,  
 E. G. Hohenstein,  Z. C. Holden,  Kerwin Hui,  B. C. Huynh,  T.-C. Jagau,  
 Hyunjun Ji,  B. Kaduk,  K. Khistyaev,  Jaehoon Kim,  P. Klunzinger,  K. Koh,  
 D. Kosenkov,  L. Koulias,  T. Kowalczyk,  C. M. Krauter,  A. Kunitsa,  
 Ka Un Lao,  A. Laurent,  K. V. Lawler,  Joonho Lee,  D. Lefrancois,  
 S. Lehtola,  D. S. Levine,  Yi-Pei Li,  You-Sheng Lin,  Fenglai Liu,  
 E. Livshits,  A. Luenser,  P. Manohar,  E. Mansoor,  S. F. Manzer,  
 Shan-Ping Mao,  Yuezhi Mao,  N. Mardirossian,  A. V. Marenich,  
 T. Markovich,  L. A. Martinez-Martinez,  S. A. Maurer,  N. J. Mayhall,  
 S. C. McKenzie,  J.-M. Mewes,  P. Morgante,  A. F. Morrison,  
 J. W. Mullinax,  K. Nanda,  T. S. Nguyen-Beck,  R. Olivares-Amaya,  
 J. A. Parkhill,  Zheng Pei,  T. M. Perrine,  F. Plasser,  P. Pokhilko,  
 S. Prager,  A. Prociuk,  E. Ramos,  D. R. Rehn,  F. Rob,  M. Scheurer,  
 M. Schneider,  N. Sergueev,  S. M. Sharada,  S. Sharma,  D. W. Small,  
 T. Stauch,  T. Stein,  Yu-Chuan Su,  A. J. W. Thom,  A. Tkatchenko,  
 T. Tsuchimochi,  N. M. Tubman,  L. Vogt,  M. L. Vidal,  O. Vydrov,  
 M. A. Watson,  J. Wenzel,  M. de Wergifosse,  T. A. Wesolowski,  A. White,  
 J. Witte,  A. Yamada,  Jun Yang,  K. Yao,  S. Yeganeh,  S. R. Yost,  
 Zhi-Qiang You,  A. Zech,  Igor Ying Zhang,  Xing Zhang,  Yan Zhao,  
 Ying Zhu,  B. R. Brooks,  G. K. L. Chan,  C. J. Cramer,  M. S. Gordon,  
 W. J. Hehre,  A. Klamt,  M. W. Schmidt,  C. D. Sherrill,  D. G. Truhlar,  
 A. Aspuru-Guzik,  R. Baer,  A. T. Bell,  N. A. Besley,  Jeng-Da Chai,  
 A. E. DePrince, III,  R. A. DiStasio Jr.,  A. Dreuw,  B. D. Dunietz,  
 T. R. Furlani,  Chao-Ping Hsu,  Yousung Jung,  Jing Kong,  D. S. Lambrecht,  
 WanZhen Liang,  C. Ochsenfeld,  V. A. Rassolov,  L. V. Slipchenko,  
 J. E. Subotnik,  T. Van Voorhis,  J. M. Herbert,  A. I. Krylov,  
 P. M. W. Gill,  M. Head-Gordon

 Contributors to earlier versions of Q-Chem not listed above: 
 R. D. Adamson,  B. Austin,  J. Baker,  G. J. O. Beran,  K. Brandhorst,  
 S. T. Brown,  E. F. C. Byrd,  A. K. Chakraborty,  C.-L. Cheng,  
 Siu Hung Chien,  D. M. Chipman,  D. L. Crittenden,  H. Dachsel,  
 R. J. Doerksen,  A. D. Dutoi,  L. Fusti-Molnar,  W. A. Goddard III,  
 A. Golubeva-Zadorozhnaya,  S. R. Gwaltney,  G. Hawkins,  A. Heyden,  
 S. Hirata,  G. Kedziora,  F. J. Keil,  C. Kelley,  Jihan Kim,  R. A. King,  
 R. Z. Khaliullin,  P. P. Korambath,  W. Kurlancheek,  A. M. Lee,  M. S. Lee,  
 S. V. Levchenko,  Ching Yeh Lin,  D. Liotard,  R. C. Lochan,  I. Lotan,  
 P. E. Maslen,  N. Nair,  D. P. O'Neill,  D. Neuhauser,  E. Neuscamman,  
 C. M. Oana,  R. Olson,  B. Peters,  R. Peverati,  P. A. Pieniazek,  
 Y. M. Rhee,  J. Ritchie,  M. A. Rohrdanz,  E. Rosta,  N. J. Russ,  
 H. F. Schaefer III,  N. E. Schultz,  N. Shenvi,  A. C. Simmonett,  A. Sodt,  
 D. Stuck,  K. S. Thanthiriwatte,  V. Vanovschi,  Tao Wang,  A. Warshel,  
 C. F. Williams,  Q. Wu,  X. Xu,  W. Zhang

 Please cite Q-Chem as follows:
 Y. Shao et al., Mol. Phys. 113, 184-215 (2015)
 DOI: 10.1080/00268976.2014.952696

 Q-Chem 5.2.1 for Intel X86 EM64T Linux

 Parts of Q-Chem use Armadillo 8.300.2 (Tropical Shenanigans).
 http://arma.sourceforge.net/

 Q-Chem begins on Sat Jan 11 11:20:39 2020  

Host: 
0

     Scratch files written to /scratch/taweetham/qchem4789//
NAlpha2: 162
NElect   162
Mult     1

 Q-Chem warning in module libgen/rem_setup.C, line 2168:

 Setting Thresh to 1e-14


Checking the input file for inconsistencies... 	...done.

--------------------------------------------------------------
User input:
--------------------------------------------------------------
$MOLECULE
0 1
C 
C  1 1.394960
Cl  2 CCl 1 119.528007
C  2 1.386606 1 120.846377 3 178.766605 0
Cl  4 CCl 2 119.698148 1 -179.612229 0
C  4 1.387279 2 120.235871 1 -0.083363 0
Cl  6 CCl 4 120.254637 2 -179.958574 0
C  6 1.387279 4 119.490737 2 0.041992 0
H  8 CH 6 120.064298 4 179.568218 0
C  8 1.386606 6 120.235863 4 0.041336 0
Cl  10 CCl 8 119.614146 6 178.681836 0
C  1 1.488550 2 120.827489 3 1.275929 0
C  12 1.394960 1 120.827496 2 44.635695 0
H  13 CH 12 119.528011 1 1.275194 0
C  13 1.386606 12 120.846392 1 -179.957497 0
H  15 CH 13 119.698155 12 -179.612829 0
C  15 1.387278 13 120.235860 12 -0.083872 0
Cl  17 CCl 15 120.254633 13 -179.958492 0
C  17 1.387279 15 119.490737 13 0.041666 0
H  19 CH 17 120.064293 15 179.568399 0
C  19 1.386606 17 120.235874 15 0.041790 0
H  21 CH 19 119.614152 17 178.681599 0

CH=1.08273
CCl=1.75400
$END

$REM
   JOB_TYPE	OPTIMIZATION
   BASIS	6-311++G**
   METHOD	B3LYP
   SYM_IGNORE	TRUE
   SCF_GUESS_ALWAYS     TRUE
   SYM_IGNORE   TRUE
   S2THRESH     15
   THRESH       15
$END

--------------------------------------------------------------
 ----------------------------------------------------------------
             Standard Nuclear Orientation (Angstroms)
    I     Atom           X                Y                Z
 ----------------------------------------------------------------
    1      C       0.0000000000     0.0000000000     0.0000000000
    2      C       0.0000000000     0.0000000000     1.3949600000
    3      Cl      1.5261815140     0.0000000000     2.2594170471
    4      C      -1.1901880373     0.0256249026     2.1059255403
    5      Cl     -1.1548436435     0.0351778398     3.8595433764
    6      C      -2.4041742747     0.0535064326     1.4351028665
    7      Cl     -3.9099833729     0.0870232313     2.3339530118
    8      C      -2.4180259722     0.0546630380     0.0478935036
    9      H      -3.3603520375     0.0692493833    -0.4851290834
   10      C      -1.2274122092     0.0272853135    -0.6622934626
   11      Cl     -1.2645630159    -0.0058824468    -2.4155862839
   12      C       1.2779219872    -0.0284629571    -0.7628147595
   13      C       2.3095886281    -0.8932703637    -0.3971844912
   14      H       2.1704206894    -1.5663256744     0.4394355459
   15      C       3.5004827568    -0.9194878930    -1.1069450245
   16      H       4.2865586447    -1.6026019117    -0.8107285686
   17      C       3.6821124948    -0.0819958503    -2.1978886372
   18      Cl      5.1879324501    -0.1155248115    -3.0967201401
   19      C       2.6636000698     0.7822218600    -2.5724593424
   20      H       2.7980411655     1.4448431951    -3.4181323354
   21      C       1.4736782845     0.8090230106    -1.8610916159
   22      H       0.6936781770     1.5025559907    -2.1490431582
 ----------------------------------------------------------------
 Nuclear Repulsion Energy =        1720.72336548 hartrees
 There are       81 alpha and       81 beta electrons
 Requested basis set is 6-311++G(d,p)
 There are 162 shells and 449 basis functions

 Total QAlloc Memory Limit   2000 MB
 Mega-Array Size       188 MB
 MEM_STATIC part       192 MB
 A cutoff of  1.0D-15 yielded  10118 shell pairs
 There are     84232 function pairs (     90511 Cartesian)
 Smallest overlap matrix eigenvalue = 2.35E-07
 Linear dependence detected in AO basis
 Number of orthogonalized atomic orbitals = 445
 Maximum deviation from orthogonality = 3.964E-10

 Scale SEOQF with 1.000000e-02/1.000000e-01/1.000000e-01

 Standard Electronic Orientation quadrupole field applied
 Nucleus-field energy     =    -0.0000000867 hartrees
 Guess from superposition of atomic densities
 Warning:  Energy on first SCF cycle will be non-variational
 SAD guess density has 162.000000 electrons

 -----------------------------------------------------------------------
  General SCF calculation program by
  Eric Jon Sundstrom, Paul Horn, Yuezhi Mao, Dmitri Zuev, Alec White,
  David Stuck, Shaama M.S., Shane Yost, Joonho Lee, David Small,
  Daniel Levine, Susi Lehtola, Hugh Burton, Evgeny Epifanovsky,
  Bang C. Huynh
 -----------------------------------------------------------------------
 Exchange:     0.2000 Hartree-Fock + 0.0800 Slater + 0.7200 B88
 Correlation:  0.1900 VWN1RPA + 0.8100 LYP
 Using SG-1 standard quadrature grid
 A restricted SCF calculation will be
 performed using DIIS
 SCF converges when DIIS error is below 1.0e-08
 ---------------------------------------
  Cycle       Energy         DIIS error
 ---------------------------------------
    1   -2765.6081960393      2.94e-02  
    2   -2761.3517400280      2.40e-03  
    3   -2761.2699401270      2.92e-03  
    4   -2761.4923507640      5.68e-04  
    5   -2761.4983882288      3.34e-04  
    6   -2761.5011586355      9.23e-05  
    7   -2761.5013474689      2.80e-05  
    8   -2761.5013640206      1.13e-05  
    9   -2761.5013671905      2.62e-06  
   10   -2761.5013673414      1.08e-06  
   11   -2761.5013673696      2.93e-07  
   12   -2761.5013673714      1.20e-07  
   13   -2761.5013673720      3.25e-08  
   14   -2761.5013673718      1.06e-08  
   15   -2761.5013673720      4.35e-09  Convergence criterion met
 ---------------------------------------
 SCF time:   CPU 658.25s  wall 658.00s 
 SCF   energy in the final basis set =    -2761.5013673720
 Total energy in the final basis set =    -2761.5013673720

 --------------------------------------------------------------

                    Orbital Energies (a.u.)
 --------------------------------------------------------------

 Alpha MOs
 -- Occupied --
********-101.5788-101.5784-101.5769-101.5642 -10.2791 -10.2786 -10.2777
-10.2745 -10.2520 -10.2372 -10.2255 -10.2121 -10.2005 -10.2003 -10.1990
-10.1989  -9.4951  -9.4939  -9.4936  -9.4914  -9.4787  -7.2601  -7.2585
 -7.2585  -7.2563  -7.2500  -7.2492  -7.2488  -7.2485  -7.2482  -7.2474
 -7.2463  -7.2455  -7.2433  -7.2336  -7.2332  -0.9630  -0.9180  -0.9090
 -0.9035  -0.8709  -0.8576  -0.8422  -0.7938  -0.7779  -0.7591  -0.7381
 -0.6550  -0.6480  -0.6330  -0.6097  -0.5546  -0.5496  -0.5217  -0.4945
 -0.4922  -0.4827  -0.4710  -0.4628  -0.4607  -0.4502  -0.4316  -0.4273
 -0.4127  -0.4010  -0.3934  -0.3883  -0.3839  -0.3588  -0.3568  -0.3545
 -0.3450  -0.3384  -0.3305  -0.3256  -0.3168  -0.2906  -0.2785  -0.2738
 -0.2518
 -- Virtual --
 -0.0729  -0.0596  -0.0532  -0.0351  -0.0222  -0.0125  -0.0063   0.0004
  0.0058   0.0083   0.0109   0.0180   0.0269   0.0316   0.0329   0.0424
  0.0481   0.0561   0.0591   0.0618   0.0654   0.0692   0.0771   0.0817
  0.0822   0.0847   0.0905   0.0931   0.0953   0.0992   0.1052   0.1093
  0.1124   0.1152   0.1165   0.1189   0.1214   0.1236   0.1282   0.1314
  0.1342   0.1363   0.1373   0.1426   0.1440   0.1468   0.1492   0.1515
  0.1578   0.1666   0.1681   0.1737   0.1819   0.1849   0.1908   0.1935
  0.1984   0.2003   0.2058   0.2091   0.2096   0.2148   0.2196   0.2237
  0.2287   0.2306   0.2356   0.2399   0.2411   0.2442   0.2498   0.2560
  0.2577   0.2635   0.2671   0.2708   0.2733   0.2754   0.2807   0.2852
  0.2878   0.2919   0.2967   0.3061   0.3095   0.3113   0.3184   0.3218
  0.3265   0.3364   0.3436   0.3499   0.3649   0.3762   0.3959   0.4101
  0.4311   0.4374   0.4445   0.4481   0.4566   0.4587   0.4599   0.4624
  0.4691   0.4798   0.4835   0.4931   0.4958   0.5067   0.5148   0.5215
  0.5294   0.5402   0.5460   0.5542   0.5599   0.5641   0.5699   0.5830
  0.5939   0.5953   0.6002   0.6074   0.6078   0.6104   0.6198   0.6246
  0.6347   0.6371   0.6469   0.6543   0.6659   0.6734   0.6778   0.6843
  0.7010   0.7042   0.7138   0.7360   0.7412   0.7573   0.7704   0.7953
  0.8069   0.8117   0.8142   0.8249   0.8274   0.8378   0.8398   0.8411
  0.8450   0.8482   0.8544   0.8562   0.8595   0.8617   0.8637   0.8775
  0.8791   0.8826   0.8919   0.9004   0.9055   0.9076   0.9087   0.9159
  0.9195   0.9265   0.9393   0.9417   0.9541   0.9550   0.9614   0.9664
  0.9760   0.9882   0.9930   0.9985   1.0142   1.0270   1.0367   1.0513
  1.0715   1.0901   1.1015   1.1093   1.1222   1.1350   1.1578   1.1658
  1.1953   1.2122   1.2336   1.2486   1.2562   1.2620   1.2731   1.2810
  1.2878   1.2900   1.2927   1.3338   1.3403   1.3729   1.3966   1.4144
  1.4652   1.4857   1.5130   1.5215   1.5325   1.5396   1.5588   1.5745
  1.5845   1.5905   1.6087   1.6231   1.6584   1.6661   1.6911   1.6968
  1.7255   1.7617   1.7715   1.7760   1.7877   1.8150   1.8259   1.8527
  1.8707   1.8732   1.8905   1.9124   1.9207   1.9281   1.9384   1.9471
  1.9594   1.9734   1.9788   2.0430   2.0559   2.0627   2.0701   2.0864
  2.1028   2.1417   2.1725   2.2180   2.2326   2.2521   2.2654   2.2734
  2.2805   2.2873   2.2901   2.2972   2.3159   2.3462   2.3695   2.3859
  2.4193   2.4281   2.4332   2.4427   2.4570   2.4649   2.4798   2.5085
  2.5384   2.5592   2.5682   2.5994   2.6285   2.6327   2.6366   2.6590
  2.6637   2.6699   2.7023   2.7286   2.7368   2.7422   2.7551   2.7597
  2.7681   2.7891   2.8124   2.8226   2.8353   2.8572   2.8761   2.9341
  2.9391   2.9650   2.9807   3.0532   3.0736   3.0932   3.1208   3.1450
  3.1524   3.1895   3.2176   3.2406   3.2649   3.3534   3.3763   3.4206
  3.5014   3.5081   3.5885   3.6249   3.6851   3.7589   3.8114   3.9130
  3.9861   4.0200   4.1393   4.1396   4.4033   4.8110   4.8410   9.7385
  9.7768   9.7930   9.8098   9.8196  23.3255  23.5924  23.8257  23.8551
 23.9085  23.9634  23.9744  23.9959  24.0607  24.0926  24.1004  24.1783
 25.7809  25.8267  25.8475  25.9073  25.9469  26.1105  26.1355  26.1375
 26.2594  26.4032  26.5044  26.6039  26.6835  26.7267  26.9586 215.7292
215.7687 215.7900 215.8126 215.8238
 --------------------------------------------------------------

          Ground-State Mulliken Net Atomic Charges

     Atom                 Charge (a.u.)
  ----------------------------------------
      1 C                    -0.740455
      2 C                    -1.216959
      3 Cl                    0.705432
      4 C                     0.571444
      5 Cl                    0.588085
      6 C                    -0.223058
      7 Cl                    0.540054
      8 C                    -0.693205
      9 H                     0.230285
     10 C                     0.164738
     11 Cl                    0.529027
     12 C                     0.679386
     13 C                    -0.712239
     14 H                     0.170013
     15 C                    -0.772224
     16 H                     0.191091
     17 C                     0.650898
     18 Cl                    0.424943
     19 C                    -0.690738
     20 H                     0.192854
     21 C                    -0.753262
     22 H                     0.163889
  ----------------------------------------
  Sum of atomic charges =     0.000000

 -----------------------------------------------------------------
                    Cartesian Multipole Moments
 -----------------------------------------------------------------
    Charge (ESU x 10^10)
                 0.0000
    Dipole Moment (Debye)
         X      -0.8470      Y       0.0169      Z      -0.5435
       Tot       1.0065
    Quadrupole Moments (Debye-Ang)
        XX    -136.0112     XY      -2.2326     YY    -130.9794
        XZ       6.0215     YZ      -4.0275     ZZ    -136.6336
    Octopole Moments (Debye-Ang^2)
       XXX    -188.7622    XXY      -9.6559    XYY     -43.7516
       YYY       2.5802    XXZ      12.4519    XYZ      -6.9000
       YYZ     -11.6550    XZZ     -56.1288    YZZ      13.0099
       ZZZ     -29.2637
    Hexadecapole Moments (Debye-Ang^3)
      XXXX   -5860.5326   XXXY      39.6718   XXYY   -1006.3070
      XYYY      85.1021   YYYY    -286.4239   XXXZ    1494.2861
      XXYZ      -7.2173   XYYZ     459.8801   YYYZ       7.8328
      XXZZ   -1710.5433   XYZZ      56.3154   YYZZ    -740.5733
      XZZZ    1402.6873   YZZZ     -19.5164   ZZZZ   -4099.3720
 -----------------------------------------------------------------
 Calculating analytic gradient of the SCF energy
 Gradient of SCF Energy
            1           2           3           4           5           6
    1  -0.0182511  -0.0060581   0.0067239  -0.0007940   0.0010228   0.0062042
    2   0.0004613   0.0001258  -0.0056563  -0.0001631   0.0000517  -0.0003275
    3   0.0121956  -0.0012283  -0.0083695  -0.0231021   0.0042659   0.0005738
            7           8           9          10          11          12
    1  -0.0022397   0.0095749  -0.0001654   0.0020532   0.0159171   0.0022798
    2   0.0001381   0.0000887   0.0000418  -0.0003301   0.0050869  -0.0002395
    3   0.0066343   0.0072819  -0.0011389  -0.0045644  -0.0000433  -0.0022539
           13          14          15          16          17          18
    1   0.0008146  -0.0028690  -0.0066822  -0.0004825   0.0033694   0.0004158
    2   0.0055678   0.0009493   0.0071096   0.0001383  -0.0000590  -0.0000020
    3   0.0042483   0.0046099  -0.0023367   0.0004165  -0.0019554  -0.0002208
           19          20          21          22
    1  -0.0016989  -0.0005776  -0.0032200  -0.0053372
    2  -0.0068953  -0.0000963  -0.0052466  -0.0007435
    3   0.0072650   0.0001872  -0.0026680   0.0002029
 Max gradient component =       2.310E-02
 RMS gradient           =       5.700E-03
 Gradient time:  CPU 223.41 s  wall 223.44 s
 Geometry Optimization Parameters
   NAtoms,    NIC,     NZ,  NCons,   NDum,   NFix, NCnnct, MaxDiis
       22     155      22       0       0       0       0       0


** GEOMETRY OPTIMIZATION IN DELOCALIZED INTERNAL COORDINATES **
   Searching for a Minimum

   Optimization Cycle:   1

                       Coordinates (Angstroms)
     ATOM                X               Y               Z
      1  C         0.0000000000    0.0000000000    0.0000000000
      2  C         0.0000000000    0.0000000000    1.3949600000
      3  Cl        1.5261815140    0.0000000000    2.2594170471
      4  C        -1.1901880373    0.0256249026    2.1059255403
      5  Cl       -1.1548436435    0.0351778398    3.8595433764
      6  C        -2.4041742747    0.0535064326    1.4351028665
      7  Cl       -3.9099833729    0.0870232313    2.3339530118
      8  C        -2.4180259722    0.0546630380    0.0478935036
      9  H        -3.3603520375    0.0692493833   -0.4851290834
     10  C        -1.2274122092    0.0272853135   -0.6622934626
     11  Cl       -1.2645630159   -0.0058824468   -2.4155862839
     12  C         1.2779219872   -0.0284629571   -0.7628147595
     13  C         2.3095886281   -0.8932703637   -0.3971844912
     14  H         2.1704206894   -1.5663256744    0.4394355459
     15  C         3.5004827568   -0.9194878930   -1.1069450245
     16  H         4.2865586447   -1.6026019117   -0.8107285686
     17  C         3.6821124948   -0.0819958503   -2.1978886372
     18  Cl        5.1879324501   -0.1155248115   -3.0967201401
     19  C         2.6636000698    0.7822218600   -2.5724593424
     20  H         2.7980411655    1.4448431951   -3.4181323354
     21  C         1.4736782845    0.8090230106   -1.8610916159
     22  H         0.6936781770    1.5025559907   -2.1490431582
   Point Group: c1    Number of degrees of freedom:    60


   Energy is  -2761.501367372


 Attempting to generate delocalized internal coordinates
 Initial Hessian constructed with Jon Baker's OPTIMIZE code

 60 Hessian modes will be used to form the next step
  Hessian Eigenvalues:
     0.010693    0.019215    0.019215    0.023207    0.023207    0.023578
     0.023582    0.023676    0.023682    0.023938    0.023939    0.024090
     0.024090    0.024114    0.024114    0.024135    0.024135    0.024142
     0.024143    0.159962    0.159968    0.159995    0.159995    0.159996
     0.220003    0.229698    0.234853    0.240002    0.249938    0.249948
     0.249992    0.250000    0.250000    0.250000    0.250000    0.250000
     0.250000    0.301033    0.301033    0.301033    0.301033    0.301033
     0.336089    0.356665    0.356665    0.356665    0.356665    0.356665
     0.429243    0.429997    0.430928    0.433554    0.467748    0.467824
     0.472150    0.472175    0.478203    0.478204    0.479142    0.479142

 Minimum search - taking simple RFO step
 Searching for Lamda that Minimizes Along All modes
 Value Taken    Lamda =  -0.03498979
 Calculated Step too Large.  Step scaled by  0.439851
 Step Taken.  Stepsize is  0.300000

                             Maximum     Tolerance    Cnvgd?
         Gradient           0.052189      0.000300      NO
         Displacement       0.268902      0.001200      NO
         Energy change     *********      0.000001      NO


 New Cartesian Coordinates Obtained by Inverse Iteration

 Displacement from previous Coordinates is:  1.091763
 ----------------------------------------------------------------
             Standard Nuclear Orientation (Angstroms)
    I     Atom           X                Y                Z
 ----------------------------------------------------------------
    1      C       0.0073547558    -0.0014712226    -0.0002908135
    2      C      -0.0087315037     0.0613695737     1.4060691527
    3      Cl      1.4846396785     0.1934889955     2.3142092549
    4      C      -1.2051728147     0.0880329050     2.1193211765
    5      Cl     -1.1774423665     0.1900886637     3.8671579545
    6      C      -2.4196501700     0.0488545423     1.4448018585
    7      Cl     -3.9350376304     0.0777853846     2.3202181349
    8      C      -2.4309402826    -0.0145379832     0.0619336759
    9      H      -3.3737108949    -0.0590305650    -0.4677804183
   10      C      -1.2407399090    -0.0371647417    -0.6491198553
   11      Cl     -1.3610908243    -0.1982562442    -2.3918251001
   12      C       1.2934484870    -0.0292089324    -0.7688523095
   13      C       2.2953823014    -0.9599525751    -0.4713608431
   14      H       2.1336548485    -1.6927010095     0.3064102991
   15      C       3.4859189921    -0.9899144519    -1.1843889477
   16      H       4.2416467806    -1.7269019132    -0.9426441257
   17      C       3.7020054358    -0.0815673306    -2.2114042085
   18      Cl      5.2061101842    -0.1143348403    -3.1124972221
   19      C       2.7241533120     0.8527616209    -2.5232552892
   20      H       2.8908145643     1.5696399877    -3.3175947159
   21      C       1.5333924236     0.8743711151    -1.8101241485
   22      H       0.7946489311     1.6262713104    -2.0487695209
 ----------------------------------------------------------------
 Nuclear Repulsion Energy =        1710.75055368 hartrees
 There are       81 alpha and       81 beta electrons
 Applying Cartesian multipole field
    Component          Value
    ---------          -----
     (2,0,0)        1.00000E-12
     (0,2,0)        2.00000E-11
     (0,0,2)       -3.00000E-11
 Nucleus-field energy     =    -0.0000000865 hartrees
 Requested basis set is 6-311++G(d,p)
 There are 162 shells and 449 basis functions
 A cutoff of  1.0D-15 yielded  10080 shell pairs
 There are     83933 function pairs (     90189 Cartesian)
 Smallest overlap matrix eigenvalue = 2.51E-07
 Linear dependence detected in AO basis
 Number of orthogonalized atomic orbitals = 445
 Maximum deviation from orthogonality = 4.297E-10
 Guess from superposition of atomic densities
 Warning:  Energy on first SCF cycle will be non-variational
 SAD guess density has 162.000000 electrons

 -----------------------------------------------------------------------
  General SCF calculation program by
  Eric Jon Sundstrom, Paul Horn, Yuezhi Mao, Dmitri Zuev, Alec White,
  David Stuck, Shaama M.S., Shane Yost, Joonho Lee, David Small,
  Daniel Levine, Susi Lehtola, Hugh Burton, Evgeny Epifanovsky,
  Bang C. Huynh
 -----------------------------------------------------------------------
 Exchange:     0.2000 Hartree-Fock + 0.0800 Slater + 0.7200 B88
 Correlation:  0.1900 VWN1RPA + 0.8100 LYP
 Using SG-1 standard quadrature grid
 A restricted SCF calculation will be
 performed using DIIS
 SCF converges when DIIS error is below 1.0e-08
 ---------------------------------------
  Cycle       Energy         DIIS error
 ---------------------------------------
    1   -2765.5173331094      2.92e-02  
    2   -2761.3652876579      2.36e-03  
    3   -2761.2913173494      2.84e-03  
    4   -2761.5015555189      5.45e-04  
    5   -2761.5071735645      3.17e-04  
    6   -2761.5096412861      9.28e-05  
    7   -2761.5098309631      2.95e-05  
    8   -2761.5098499967      1.15e-05  
    9   -2761.5098532608      2.57e-06  
   10   -2761.5098534024      1.13e-06  
   11   -2761.5098534342      2.87e-07  
   12   -2761.5098534360      1.16e-07  
   13   -2761.5098534364      3.07e-08  
   14   -2761.5098534363      1.02e-08  
   15   -2761.5098534361      4.28e-09  Convergence criterion met
 ---------------------------------------
 SCF time:   CPU 649.36s  wall 649.00s 
 SCF   energy in the final basis set =    -2761.5098534361
 Total energy in the final basis set =    -2761.5098534361

 --------------------------------------------------------------

                    Orbital Energies (a.u.)
 --------------------------------------------------------------

 Alpha MOs
 -- Occupied --
********-101.5780-101.5780-101.5768-101.5646 -10.2808 -10.2780 -10.2773
-10.2753 -10.2531 -10.2414 -10.2235 -10.2161 -10.2030 -10.2028 -10.2010
-10.2009  -9.4949  -9.4929  -9.4928  -9.4914  -9.4792  -7.2598  -7.2578
 -7.2575  -7.2563  -7.2498  -7.2490  -7.2477  -7.2477  -7.2472  -7.2467
 -7.2463  -7.2455  -7.2437  -7.2341  -7.2336  -0.9606  -0.9159  -0.9084
 -0.9034  -0.8703  -0.8582  -0.8395  -0.7929  -0.7788  -0.7567  -0.7373
 -0.6539  -0.6464  -0.6323  -0.6098  -0.5545  -0.5480  -0.5207  -0.4958
 -0.4926  -0.4817  -0.4693  -0.4608  -0.4601  -0.4499  -0.4320  -0.4264
 -0.4124  -0.3998  -0.3924  -0.3888  -0.3817  -0.3586  -0.3569  -0.3548
 -0.3446  -0.3390  -0.3296  -0.3267  -0.3170  -0.2882  -0.2811  -0.2723
 -0.2546
 -- Virtual --
 -0.0718  -0.0599  -0.0508  -0.0369  -0.0271  -0.0134  -0.0045   0.0008
  0.0054   0.0075   0.0102   0.0183   0.0266   0.0311   0.0326   0.0424
  0.0473   0.0556   0.0586   0.0618   0.0645   0.0697   0.0770   0.0800
  0.0822   0.0849   0.0902   0.0931   0.0969   0.0983   0.1044   0.1098
  0.1110   0.1143   0.1156   0.1185   0.1189   0.1219   0.1282   0.1290
  0.1334   0.1349   0.1354   0.1396   0.1431   0.1455   0.1489   0.1499
  0.1572   0.1655   0.1659   0.1729   0.1775   0.1840   0.1902   0.1919
  0.1970   0.1988   0.2028   0.2068   0.2099   0.2162   0.2196   0.2232
  0.2275   0.2297   0.2367   0.2396   0.2425   0.2454   0.2489   0.2557
  0.2581   0.2621   0.2659   0.2672   0.2733   0.2753   0.2805   0.2831
  0.2866   0.2891   0.2935   0.3013   0.3056   0.3098   0.3161   0.3229
  0.3273   0.3357   0.3451   0.3518   0.3625   0.3731   0.3957   0.4066
  0.4318   0.4373   0.4431   0.4488   0.4527   0.4558   0.4591   0.4618
  0.4716   0.4790   0.4854   0.4930   0.4950   0.5057   0.5127   0.5145
  0.5282   0.5439   0.5467   0.5552   0.5637   0.5694   0.5740   0.5767
  0.5886   0.5929   0.5967   0.6055   0.6093   0.6153   0.6182   0.6210
  0.6354   0.6391   0.6490   0.6568   0.6653   0.6764   0.6789   0.6850
  0.7002   0.7083   0.7112   0.7317   0.7320   0.7549   0.7682   0.7938
  0.7990   0.8106   0.8152   0.8246   0.8307   0.8393   0.8411   0.8430
  0.8478   0.8490   0.8524   0.8557   0.8589   0.8626   0.8636   0.8741
  0.8804   0.8848   0.8908   0.8969   0.8985   0.9057   0.9130   0.9156
  0.9216   0.9283   0.9377   0.9463   0.9498   0.9571   0.9594   0.9614
  0.9699   0.9734   0.9816   0.9954   1.0101   1.0140   1.0310   1.0478
  1.0565   1.0653   1.0965   1.1160   1.1188   1.1278   1.1546   1.1651
  1.1917   1.2082   1.2303   1.2407   1.2562   1.2614   1.2681   1.2784
  1.2816   1.2934   1.2954   1.3267   1.3436   1.3692   1.3897   1.4191
  1.4573   1.4827   1.5127   1.5171   1.5298   1.5399   1.5534   1.5691
  1.5754   1.5925   1.6061   1.6203   1.6556   1.6655   1.6892   1.6925
  1.7293   1.7548   1.7620   1.7765   1.7898   1.8127   1.8202   1.8531
  1.8654   1.8735   1.8785   1.9129   1.9153   1.9273   1.9306   1.9426
  1.9520   1.9686   1.9713   2.0407   2.0511   2.0585   2.0643   2.0845
  2.0972   2.1368   2.1607   2.2118   2.2323   2.2507   2.2636   2.2718
  2.2799   2.2806   2.2884   2.2939   2.3123   2.3374   2.3651   2.3902
  2.4134   2.4250   2.4322   2.4388   2.4568   2.4611   2.4739   2.5055
  2.5349   2.5475   2.5622   2.5935   2.6173   2.6275   2.6437   2.6504
  2.6611   2.6711   2.6934   2.7286   2.7331   2.7368   2.7520   2.7567
  2.7646   2.7898   2.8021   2.8048   2.8285   2.8493   2.8729   2.9204
  2.9326   2.9623   2.9786   3.0402   3.0685   3.0837   3.1149   3.1298
  3.1429   3.1755   3.2082   3.2246   3.2511   3.3430   3.3712   3.4130
  3.4917   3.4970   3.5822   3.6192   3.6817   3.7564   3.8047   3.9047
  3.9825   4.0146   4.1332   4.1334   4.3850   4.7992   4.8367   9.7353
  9.7757   9.7908   9.8042   9.8197  23.3276  23.5862  23.8124  23.8436
 23.8956  23.9540  23.9583  23.9736  24.0499  24.0883  24.0923  24.1681
 25.7804  25.8262  25.8442  25.8964  25.9306  26.1054  26.1346  26.1384
 26.2247  26.3704  26.4925  26.5948  26.6484  26.7187  26.9272 215.7257
215.7675 215.7872 215.8048 215.8221
 --------------------------------------------------------------

          Ground-State Mulliken Net Atomic Charges

     Atom                 Charge (a.u.)
  ----------------------------------------
      1 C                    -0.634709
      2 C                    -1.117711
      3 Cl                    0.676360
      4 C                     0.605687
      5 Cl                    0.593220
      6 C                    -0.346840
      7 Cl                    0.534943
      8 C                    -0.696083
      9 H                     0.231871
     10 C                     0.066456
     11 Cl                    0.506470
     12 C                     0.546533
     13 C                    -0.633004
     14 H                     0.179788
     15 C                    -0.761535
     16 H                     0.192489
     17 C                     0.636280
     18 Cl                    0.425606
     19 C                    -0.661852
     20 H                     0.194121
     21 C                    -0.710369
     22 H                     0.172279
  ----------------------------------------
  Sum of atomic charges =     0.000000

 -----------------------------------------------------------------
                    Cartesian Multipole Moments
 -----------------------------------------------------------------
    Charge (ESU x 10^10)
                -0.0000
    Dipole Moment (Debye)
         X      -0.7487      Y      -0.0357      Z      -0.5481
       Tot       0.9286
    Quadrupole Moments (Debye-Ang)
        XX    -135.9426     XY      -2.0178     YY    -130.1754
        XZ       5.4985     YZ      -4.0301     ZZ    -137.1072
    Octopole Moments (Debye-Ang^2)
       XXX    -184.8036    XXY     -11.8594    XYY     -39.6069
       YYY      -2.6284    XXZ       9.1976    XYZ      -6.7901
       YYZ     -13.7218    XZZ     -54.3756    YZZ      11.4999
       ZZZ     -27.6259
    Hexadecapole Moments (Debye-Ang^3)
      XXXX   -5932.8638   XXXY      23.7961   XXYY   -1015.0906
      XYYY      62.9051   YYYY    -312.0552   XXXZ    1502.6835
      XXYZ     -25.4592   XYYZ     460.4839   YYYZ     -57.0598
      XXZZ   -1721.8539   XYZZ      53.2650   YYZZ    -744.8562
      XZZZ    1426.5197   YZZZ     -72.9908   ZZZZ   -4121.5069
 -----------------------------------------------------------------
 Calculating analytic gradient of the SCF energy
 Gradient of SCF Energy
            1           2           3           4           5           6
    1  -0.0090591  -0.0034225   0.0004602  -0.0004104   0.0019441   0.0040279
    2   0.0003950  -0.0026327  -0.0004526  -0.0006986   0.0004007  -0.0002350
    3   0.0069249   0.0024537   0.0030297  -0.0161978   0.0034543  -0.0008122
            7           8           9          10          11          12
    1  -0.0016980   0.0068165  -0.0003996  -0.0025056   0.0014443   0.0015409
    2   0.0002664   0.0001713  -0.0000160   0.0021076   0.0006192  -0.0001458
    3   0.0041618   0.0047044  -0.0007024  -0.0050482  -0.0001404  -0.0011816
           13          14          15          16          17          18
    1   0.0039352  -0.0007102  -0.0042747  -0.0001245   0.0026215  -0.0000153
    2   0.0020977   0.0005936   0.0050316  -0.0001570  -0.0001747   0.0000250
    3   0.0016851  -0.0009792  -0.0013621   0.0002092  -0.0016362   0.0000060
           19          20          21          22
    1  -0.0012202  -0.0002454   0.0006755   0.0006194
    2  -0.0047264   0.0001482  -0.0019198  -0.0006976
    3   0.0046962   0.0000049  -0.0043665   0.0010965
 Max gradient component =       1.620E-02
 RMS gradient           =       3.356E-03
 Gradient time:  CPU 222.04 s  wall 222.08 s
 Geometry Optimization Parameters
   NAtoms,    NIC,     NZ,  NCons,   NDum,   NFix, NCnnct, MaxDiis
       22     155      22       0       0       0       0       0

 Cartesian Hessian Update
 Hessian updated using BFGS update


** GEOMETRY OPTIMIZATION IN DELOCALIZED INTERNAL COORDINATES **
   Searching for a Minimum

   Optimization Cycle:   2

                       Coordinates (Angstroms)
     ATOM                X               Y               Z
      1  C         0.0073547558   -0.0014712226   -0.0002908135
      2  C        -0.0087315037    0.0613695737    1.4060691527
      3  Cl        1.4846396785    0.1934889955    2.3142092549
      4  C        -1.2051728147    0.0880329050    2.1193211765
      5  Cl       -1.1774423665    0.1900886637    3.8671579545
      6  C        -2.4196501700    0.0488545423    1.4448018585
      7  Cl       -3.9350376304    0.0777853846    2.3202181349
      8  C        -2.4309402826   -0.0145379832    0.0619336759
      9  H        -3.3737108949   -0.0590305650   -0.4677804183
     10  C        -1.2407399090   -0.0371647417   -0.6491198553
     11  Cl       -1.3610908243   -0.1982562442   -2.3918251001
     12  C         1.2934484870   -0.0292089324   -0.7688523095
     13  C         2.2953823014   -0.9599525751   -0.4713608431
     14  H         2.1336548485   -1.6927010095    0.3064102991
     15  C         3.4859189921   -0.9899144519   -1.1843889477
     16  H         4.2416467806   -1.7269019132   -0.9426441257
     17  C         3.7020054358   -0.0815673306   -2.2114042085
     18  Cl        5.2061101842   -0.1143348403   -3.1124972221
     19  C         2.7241533120    0.8527616209   -2.5232552892
     20  H         2.8908145643    1.5696399877   -3.3175947159
     21  C         1.5333924236    0.8743711151   -1.8101241485
     22  H         0.7946489311    1.6262713104   -2.0487695209
   Point Group: c1    Number of degrees of freedom:    60


   Energy is  -2761.509853436

 Hessian updated using BFGS update

 51 Hessian modes will be used to form the next step
  Hessian Eigenvalues:
     0.017742    0.019215    0.019215    0.023206    0.023207    0.023566
     0.023676    0.023681    0.023930    0.023938    0.024089    0.024090
     0.024114    0.024114    0.024134    0.024135    0.024142    0.024142
     0.032676    0.159926    0.159968    0.159994    0.159996    0.160308
     0.220003    0.224676    0.232337    0.236577    0.243554    0.249959
     0.249988    0.249997    0.250000    0.298357    0.300912    0.307513
     0.353255    0.356632    0.368390    0.425226    0.429243    0.430141
     0.461659    0.467746    0.467992    0.471096    0.474456    0.478148
     0.478204    0.479116    0.552809

 Minimum search - taking simple RFO step
 Searching for Lamda that Minimizes Along All modes
 Value Taken    Lamda =  -0.00384240
 Calculated Step too Large.  Step scaled by  0.986299
 Step Taken.  Stepsize is  0.300000

                             Maximum     Tolerance    Cnvgd?
         Gradient           0.011562      0.000300      NO
         Displacement       0.238129      0.001200      NO
         Energy change     -0.008486      0.000001      NO


 New Cartesian Coordinates Obtained by Inverse Iteration

 Displacement from previous Coordinates is:  0.949936
 ----------------------------------------------------------------
             Standard Nuclear Orientation (Angstroms)
    I     Atom           X                Y                Z
 ----------------------------------------------------------------
    1      C       0.0199430554     0.0003697102     0.0045587261
    2      C       0.0005097843     0.1375397737     1.4046091891
    3      Cl      1.5162332114     0.3444507052     2.2530883225
    4      C      -1.2014578034     0.1575683987     2.1313580153
    5      Cl     -1.2050835471     0.3302858698     3.8678319814
    6      C      -2.4135895118     0.0461297434     1.4428887992
    7      Cl     -3.9431990961     0.0594379464     2.2815936325
    8      C      -2.4214345913    -0.0846483389     0.0622618652
    9      H      -3.3596793064    -0.1835728788    -0.4659691224
   10      C      -1.2229994812    -0.1079889639    -0.6366362943
   11      Cl     -1.3194019293    -0.3465721215    -2.3718312288
   12      C       1.2957873227    -0.0273984290    -0.7607699158
   13      C       2.2522599432    -1.0215853529    -0.5243178547
   14      H       2.0650542135    -1.7882742964     0.2178041646
   15      C       3.4404177739    -1.0567304181    -1.2444319361
   16      H       4.1692609738    -1.8353303198    -1.0577933539
   17      C       3.6842082754    -0.0822426467    -2.2074408289
   18      Cl      5.1836085244    -0.1173167885    -3.1165911018
   19      C       2.7503651929     0.9181486791    -2.4588631821
   20      H       2.9475501171     1.6748579416    -3.2077497316
   21      C       1.5611730504     0.9372661085    -1.7391649933
   22      H       0.8411281268     1.7232279671    -1.9342211635
 ----------------------------------------------------------------
 Nuclear Repulsion Energy =        1711.19755596 hartrees
 There are       81 alpha and       81 beta electrons
 Applying Cartesian multipole field
    Component          Value
    ---------          -----
     (2,0,0)        1.00000E-12
     (0,2,0)        2.00000E-11
     (0,0,2)       -3.00000E-11
 Nucleus-field energy     =    -0.0000000846 hartrees
 Requested basis set is 6-311++G(d,p)
 There are 162 shells and 449 basis functions
 A cutoff of  1.0D-15 yielded  10101 shell pairs
 There are     84100 function pairs (     90366 Cartesian)
 Smallest overlap matrix eigenvalue = 2.52E-07
 Linear dependence detected in AO basis
 Number of orthogonalized atomic orbitals = 445
 Maximum deviation from orthogonality = 4.269E-10
 Guess from superposition of atomic densities
 Warning:  Energy on first SCF cycle will be non-variational
 SAD guess density has 162.000000 electrons

 -----------------------------------------------------------------------
  General SCF calculation program by
  Eric Jon Sundstrom, Paul Horn, Yuezhi Mao, Dmitri Zuev, Alec White,
  David Stuck, Shaama M.S., Shane Yost, Joonho Lee, David Small,
  Daniel Levine, Susi Lehtola, Hugh Burton, Evgeny Epifanovsky,
  Bang C. Huynh
 -----------------------------------------------------------------------
 Exchange:     0.2000 Hartree-Fock + 0.0800 Slater + 0.7200 B88
 Correlation:  0.1900 VWN1RPA + 0.8100 LYP
 Using SG-1 standard quadrature grid
 A restricted SCF calculation will be
 performed using DIIS
 SCF converges when DIIS error is below 1.0e-08
 ---------------------------------------
  Cycle       Energy         DIIS error
 ---------------------------------------
    1   -2765.4972615388      2.91e-02  
    2   -2761.3683227183      2.35e-03  
    3   -2761.2905930400      2.85e-03  
    4   -2761.5020752399      6.00e-04  
    5   -2761.5092819292      3.31e-04  
    6   -2761.5119821747      9.03e-05  
    7   -2761.5121544673      3.21e-05  
    8   -2761.5121780074      1.15e-05  
    9   -2761.5121812512      2.69e-06  
   10   -2761.5121814085      1.18e-06  
   11   -2761.5121814429      2.80e-07  
   12   -2761.5121814445      1.15e-07  
   13   -2761.5121814450      3.01e-08  
   14   -2761.5121814448      1.01e-08  
   15   -2761.5121814449      4.11e-09  Convergence criterion met
 ---------------------------------------
 SCF time:   CPU 652.89s  wall 653.00s 
 SCF   energy in the final basis set =    -2761.5121814449
 Total energy in the final basis set =    -2761.5121814449

 --------------------------------------------------------------

                    Orbital Energies (a.u.)
 --------------------------------------------------------------

 Alpha MOs
 -- Occupied --
********-101.5786-101.5778-101.5765-101.5637 -10.2814 -10.2794 -10.2781
-10.2740 -10.2537 -10.2385 -10.2228 -10.2152 -10.2039 -10.2039 -10.2021
-10.2021  -9.4948  -9.4931  -9.4926  -9.4913  -9.4784  -7.2597  -7.2580
 -7.2576  -7.2559  -7.2497  -7.2489  -7.2480  -7.2476  -7.2472  -7.2466
 -7.2462  -7.2456  -7.2429  -7.2332  -7.2328  -0.9593  -0.9160  -0.9075
 -0.9037  -0.8725  -0.8582  -0.8376  -0.7924  -0.7792  -0.7551  -0.7355
 -0.6524  -0.6455  -0.6329  -0.6089  -0.5546  -0.5474  -0.5200  -0.4972
 -0.4929  -0.4824  -0.4691  -0.4598  -0.4589  -0.4509  -0.4317  -0.4273
 -0.4113  -0.3988  -0.3920  -0.3883  -0.3823  -0.3582  -0.3560  -0.3554
 -0.3439  -0.3376  -0.3284  -0.3265  -0.3201  -0.2850  -0.2821  -0.2707
 -0.2559
 -- Virtual --
 -0.0687  -0.0601  -0.0485  -0.0378  -0.0314  -0.0138  -0.0036   0.0013
  0.0057   0.0074   0.0115   0.0181   0.0261   0.0307   0.0322   0.0430
  0.0470   0.0555   0.0585   0.0618   0.0637   0.0697   0.0775   0.0789
  0.0817   0.0854   0.0897   0.0932   0.0973   0.0976   0.1041   0.1089
  0.1105   0.1144   0.1157   0.1176   0.1187   0.1203   0.1273   0.1290
  0.1323   0.1347   0.1357   0.1388   0.1433   0.1454   0.1491   0.1496
  0.1565   0.1631   0.1644   0.1718   0.1753   0.1833   0.1895   0.1909
  0.1953   0.1984   0.2029   0.2076   0.2111   0.2177   0.2200   0.2237
  0.2265   0.2300   0.2363   0.2391   0.2424   0.2482   0.2496   0.2543
  0.2572   0.2631   0.2634   0.2684   0.2730   0.2771   0.2789   0.2815
  0.2833   0.2868   0.2918   0.2971   0.3049   0.3096   0.3154   0.3226
  0.3280   0.3366   0.3465   0.3517   0.3614   0.3702   0.3955   0.4083
  0.4328   0.4372   0.4428   0.4470   0.4528   0.4568   0.4599   0.4619
  0.4728   0.4789   0.4846   0.4918   0.4942   0.5032   0.5105   0.5163
  0.5281   0.5435   0.5492   0.5547   0.5615   0.5709   0.5774   0.5781
  0.5848   0.5933   0.5981   0.6081   0.6134   0.6186   0.6223   0.6236
  0.6342   0.6360   0.6505   0.6626   0.6681   0.6756   0.6804   0.6841
  0.6968   0.7054   0.7128   0.7225   0.7299   0.7525   0.7742   0.7935
  0.7973   0.8087   0.8198   0.8263   0.8309   0.8401   0.8410   0.8428
  0.8475   0.8496   0.8532   0.8577   0.8589   0.8602   0.8622   0.8726
  0.8826   0.8861   0.8899   0.8943   0.8988   0.9099   0.9120   0.9154
  0.9218   0.9271   0.9385   0.9440   0.9504   0.9542   0.9624   0.9661
  0.9700   0.9722   0.9843   0.9982   1.0074   1.0124   1.0261   1.0456
  1.0534   1.0646   1.0987   1.1100   1.1218   1.1336   1.1565   1.1710
  1.1896   1.2100   1.2316   1.2449   1.2542   1.2626   1.2679   1.2800
  1.2857   1.2940   1.2976   1.3201   1.3503   1.3705   1.3967   1.4249
  1.4490   1.4818   1.5160   1.5187   1.5225   1.5440   1.5540   1.5654
  1.5795   1.5991   1.6047   1.6175   1.6602   1.6634   1.6876   1.6899
  1.7259   1.7576   1.7613   1.7751   1.7900   1.8067   1.8189   1.8496
  1.8616   1.8679   1.8749   1.9118   1.9194   1.9301   1.9321   1.9500
  1.9506   1.9679   1.9730   2.0387   2.0488   2.0559   2.0640   2.0894
  2.1009   2.1332   2.1621   2.2079   2.2305   2.2508   2.2615   2.2709
  2.2721   2.2814   2.2884   2.2921   2.3090   2.3369   2.3645   2.4017
  2.4087   2.4279   2.4339   2.4426   2.4517   2.4581   2.4750   2.5054
  2.5339   2.5471   2.5597   2.5943   2.6157   2.6196   2.6449   2.6516
  2.6603   2.6771   2.6972   2.7291   2.7337   2.7411   2.7437   2.7548
  2.7627   2.7880   2.7891   2.7980   2.8242   2.8469   2.8680   2.9176
  2.9293   2.9675   2.9889   3.0444   3.0715   3.0825   3.1169   3.1247
  3.1442   3.1683   3.2066   3.2273   3.2478   3.3391   3.3726   3.4133
  3.4851   3.4992   3.5832   3.6179   3.6869   3.7523   3.7993   3.9065
  3.9807   4.0162   4.1331   4.1349   4.3666   4.7956   4.8350   9.7403
  9.7761   9.7953   9.8054   9.8186  23.3347  23.5919  23.8118  23.8315
 23.8981  23.9377  23.9542  23.9609  24.0535  24.0837  24.0849  24.1623
 25.7783  25.8267  25.8403  25.8948  25.9272  26.0998  26.1369  26.1423
 26.2131  26.3887  26.4883  26.5865  26.6417  26.7133  26.9356 215.7311
215.7679 215.7919 215.8063 215.8199
 --------------------------------------------------------------

          Ground-State Mulliken Net Atomic Charges

     Atom                 Charge (a.u.)
  ----------------------------------------
      1 C                    -0.485875
      2 C                    -1.106210
      3 Cl                    0.646046
      4 C                     0.695866
      5 Cl                    0.589843
      6 C                    -0.466080
      7 Cl                    0.537000
      8 C                    -0.676969
      9 H                     0.233614
     10 C                    -0.113481
     11 Cl                    0.493853
     12 C                     0.585385
     13 C                    -0.628850
     14 H                     0.187118
     15 C                    -0.724080
     16 H                     0.196225
     17 C                     0.563268
     18 Cl                    0.433461
     19 C                    -0.617599
     20 H                     0.197902
     21 C                    -0.718693
     22 H                     0.178255
  ----------------------------------------
  Sum of atomic charges =     0.000000

 -----------------------------------------------------------------
                    Cartesian Multipole Moments
 -----------------------------------------------------------------
    Charge (ESU x 10^10)
                -0.0000
    Dipole Moment (Debye)
         X      -0.7572      Y      -0.0775      Z      -0.4807
       Tot       0.9003
    Quadrupole Moments (Debye-Ang)
        XX    -136.1401     XY      -1.8292     YY    -129.4644
        XZ       5.1407     YZ      -4.0594     ZZ    -137.5703
    Octopole Moments (Debye-Ang^2)
       XXX    -187.5184    XXY     -13.5557    XYY     -37.9454
       YYY      -7.1717    XXZ       9.2492    XYZ      -6.5888
       YYZ     -14.1206    XZZ     -55.9819    YZZ       9.7913
       ZZZ     -22.5035
    Hexadecapole Moments (Debye-Ang^3)
      XXXX   -5913.8833   XXXY      13.2426   XXYY   -1011.0146
      XYYY      44.3795   YYYY    -348.3093   XXXZ    1506.0422
      XXYZ     -41.0889   XYYZ     458.0828   YYYZ    -111.1416
      XXZZ   -1710.6913   XYZZ      48.2908   YYZZ    -739.8889
      XZZZ    1430.8454   YZZZ    -118.8826   ZZZZ   -4077.2803
 -----------------------------------------------------------------
 Calculating analytic gradient of the SCF energy
 Gradient of SCF Energy
            1           2           3           4           5           6
    1  -0.0006359   0.0012898   0.0021175  -0.0008391  -0.0015014  -0.0007384
    2   0.0000817  -0.0013697  -0.0004136  -0.0005274   0.0001974  -0.0000220
    3   0.0012732  -0.0008589  -0.0017446  -0.0043042   0.0030935   0.0003906
            7           8           9          10          11          12
    1  -0.0002990   0.0014928  -0.0001384   0.0004377   0.0009209  -0.0018711
    2  -0.0000159   0.0003881  -0.0000391   0.0012985   0.0002889   0.0000961
    3   0.0004330   0.0016074  -0.0003361  -0.0013914   0.0005650   0.0011700
           13          14          15          16          17          18
    1   0.0017544   0.0000728  -0.0014264  -0.0000758   0.0020862  -0.0008750
    2   0.0007407  -0.0004820   0.0009457  -0.0003135  -0.0001690   0.0000345
    3   0.0015755  -0.0000972   0.0002700   0.0004159  -0.0011902   0.0004732
           19          20          21          22
    1  -0.0010923  -0.0004170  -0.0002247  -0.0000376
    2  -0.0006685   0.0002817  -0.0008089   0.0004762
    3   0.0011693  -0.0001015  -0.0023175  -0.0000952
 Max gradient component =       4.304E-03
 RMS gradient           =       1.151E-03
 Gradient time:  CPU 222.23 s  wall 222.26 s
 Geometry Optimization Parameters
   NAtoms,    NIC,     NZ,  NCons,   NDum,   NFix, NCnnct, MaxDiis
       22     155      22       0       0       0       0       0

 Cartesian Hessian Update
 Hessian updated using BFGS update


** GEOMETRY OPTIMIZATION IN DELOCALIZED INTERNAL COORDINATES **
   Searching for a Minimum

   Optimization Cycle:   3

                       Coordinates (Angstroms)
     ATOM                X               Y               Z
      1  C         0.0199430554    0.0003697102    0.0045587261
      2  C         0.0005097843    0.1375397737    1.4046091891
      3  Cl        1.5162332114    0.3444507052    2.2530883225
      4  C        -1.2014578034    0.1575683987    2.1313580153
      5  Cl       -1.2050835471    0.3302858698    3.8678319814
      6  C        -2.4135895118    0.0461297434    1.4428887992
      7  Cl       -3.9431990961    0.0594379464    2.2815936325
      8  C        -2.4214345913   -0.0846483389    0.0622618652
      9  H        -3.3596793064   -0.1835728788   -0.4659691224
     10  C        -1.2229994812   -0.1079889639   -0.6366362943
     11  Cl       -1.3194019293   -0.3465721215   -2.3718312288
     12  C         1.2957873227   -0.0273984290   -0.7607699158
     13  C         2.2522599432   -1.0215853529   -0.5243178547
     14  H         2.0650542135   -1.7882742964    0.2178041646
     15  C         3.4404177739   -1.0567304181   -1.2444319361
     16  H         4.1692609738   -1.8353303198   -1.0577933539
     17  C         3.6842082754   -0.0822426467   -2.2074408289
     18  Cl        5.1836085244   -0.1173167885   -3.1165911018
     19  C         2.7503651929    0.9181486791   -2.4588631821
     20  H         2.9475501171    1.6748579416   -3.2077497316
     21  C         1.5611730504    0.9372661085   -1.7391649933
     22  H         0.8411281268    1.7232279671   -1.9342211635
   Point Group: c1    Number of degrees of freedom:    60


   Energy is  -2761.512181445

 Hessian updated using BFGS update

 53 Hessian modes will be used to form the next step
  Hessian Eigenvalues:
     0.013378    0.019215    0.019215    0.023198    0.023207    0.023461
     0.023677    0.023696    0.023913    0.023960    0.024090    0.024094
     0.024113    0.024114    0.024132    0.024138    0.024142    0.024180
     0.031215    0.159145    0.159968    0.159996    0.160000    0.161440
     0.208123    0.220005    0.231285    0.236072    0.244925    0.249965
     0.249992    0.250000    0.265269    0.295658    0.300951    0.303315
     0.309693    0.354013    0.356571    0.356708    0.374878    0.428768
     0.429248    0.435208    0.461870    0.467746    0.469253    0.473022
     0.473887    0.478189    0.478232    0.482272    0.612352

 Minimum search - taking simple RFO step
 Searching for Lamda that Minimizes Along All modes
 Value Taken    Lamda =  -0.00119687
 Step Taken.  Stepsize is  0.244388

                             Maximum     Tolerance    Cnvgd?
         Gradient           0.006977      0.000300      NO
         Displacement       0.190387      0.001200      NO
         Energy change     -0.002328      0.000001      NO


 New Cartesian Coordinates Obtained by Inverse Iteration

 Displacement from previous Coordinates is:  0.748272
 ----------------------------------------------------------------
             Standard Nuclear Orientation (Angstroms)
    I     Atom           X                Y                Z
 ----------------------------------------------------------------
    1      C       0.0230524542    -0.0016402172     0.0059915596
    2      C      -0.0031740746     0.1958183889     1.3982452625
    3      Cl      1.5053490723     0.4572498749     2.2383162875
    4      C      -1.2012232881     0.2139335283     2.1283744416
    5      Cl     -1.1938952713     0.4545489952     3.8484187567
    6      C      -2.4092310286     0.0415327964     1.4404410858
    7      Cl     -3.9411004715     0.0516798501     2.2711506416
    8      C      -2.4158824349    -0.1484594831     0.0643155627
    9      H      -3.3511811521    -0.2885993676    -0.4581319834
   10      C      -1.2133933162    -0.1705125622    -0.6291599486
   11      Cl     -1.2840694248    -0.4516660964    -2.3605778422
   12      C       1.2967276259    -0.0283758738    -0.7585960904
   13      C       2.2150982175    -1.0658515903    -0.5747263466
   14      H       2.0034952985    -1.8526427782     0.1409742798
   15      C       3.4029433294    -1.1024334984    -1.2982476717
   16      H       4.1103272908    -1.9090923610    -1.1575135562
   17      C       3.6743859954    -0.0818369166    -2.2052683330
   18      Cl      5.1748128000    -0.1157898231    -3.1175323352
   19      C       2.7769529228     0.9632871133    -2.4038350962
   20      H       3.0026887568     1.7488689368    -3.1131933650
   21      C       1.5875993115     0.9802518971    -1.6808373705
   22      H       0.8803716858     1.7873514761    -1.8383939501
 ----------------------------------------------------------------
 Nuclear Repulsion Energy =        1712.29419793 hartrees
 There are       81 alpha and       81 beta electrons
 Applying Cartesian multipole field
    Component          Value
    ---------          -----
     (2,0,0)        1.00000E-12
     (0,2,0)        2.00000E-11
     (0,0,2)       -3.00000E-11
 Nucleus-field energy     =    -0.0000000831 hartrees
 Requested basis set is 6-311++G(d,p)
 There are 162 shells and 449 basis functions
 A cutoff of  1.0D-15 yielded  10110 shell pairs
 There are     84180 function pairs (     90442 Cartesian)
 Smallest overlap matrix eigenvalue = 2.52E-07
 Linear dependence detected in AO basis
 Number of orthogonalized atomic orbitals = 445
 Maximum deviation from orthogonality = 3.820E-10
 Guess from superposition of atomic densities
 Warning:  Energy on first SCF cycle will be non-variational
 SAD guess density has 162.000000 electrons

 -----------------------------------------------------------------------
  General SCF calculation program by
  Eric Jon Sundstrom, Paul Horn, Yuezhi Mao, Dmitri Zuev, Alec White,
  David Stuck, Shaama M.S., Shane Yost, Joonho Lee, David Small,
  Daniel Levine, Susi Lehtola, Hugh Burton, Evgeny Epifanovsky,
  Bang C. Huynh
 -----------------------------------------------------------------------
 Exchange:     0.2000 Hartree-Fock + 0.0800 Slater + 0.7200 B88
 Correlation:  0.1900 VWN1RPA + 0.8100 LYP
 Using SG-1 standard quadrature grid
 A restricted SCF calculation will be
 performed using DIIS
 SCF converges when DIIS error is below 1.0e-08
 ---------------------------------------
  Cycle       Energy         DIIS error
 ---------------------------------------
    1   -2765.5041959644      2.92e-02  
    2   -2761.3696493635      2.34e-03  
    3   -2761.2915703257      2.85e-03  
    4   -2761.5020634266      6.24e-04  
    5   -2761.5100350000      3.34e-04  
    6   -2761.5127826692      8.99e-05  
    7   -2761.5129524894      3.26e-05  
    8   -2761.5129770418      1.14e-05  
    9   -2761.5129802461      2.69e-06  
   10   -2761.5129804026      1.18e-06  
   11   -2761.5129804370      2.72e-07  
   12   -2761.5129804383      1.15e-07  
   13   -2761.5129804386      2.98e-08  
   14   -2761.5129804386      1.01e-08  
   15   -2761.5129804388      3.98e-09  Convergence criterion met
 ---------------------------------------
 SCF time:   CPU 665.05s  wall 665.00s 
 SCF   energy in the final basis set =    -2761.5129804388
 Total energy in the final basis set =    -2761.5129804388

 --------------------------------------------------------------

                    Orbital Energies (a.u.)
 --------------------------------------------------------------

 Alpha MOs
 -- Occupied --
********-101.5792-101.5774-101.5759-101.5631 -10.2807 -10.2790 -10.2784
-10.2736 -10.2537 -10.2372 -10.2229 -10.2144 -10.2041 -10.2041 -10.2027
-10.2026  -9.4947  -9.4939  -9.4923  -9.4907  -9.4777  -7.2596  -7.2587
 -7.2572  -7.2553  -7.2496  -7.2489  -7.2487  -7.2480  -7.2472  -7.2462
 -7.2456  -7.2450  -7.2423  -7.2326  -7.2322  -0.9598  -0.9161  -0.9074
 -0.9037  -0.8736  -0.8580  -0.8371  -0.7921  -0.7793  -0.7550  -0.7350
 -0.6519  -0.6451  -0.6335  -0.6083  -0.5550  -0.5474  -0.5199  -0.4983
 -0.4927  -0.4826  -0.4697  -0.4593  -0.4588  -0.4515  -0.4316  -0.4277
 -0.4108  -0.3986  -0.3918  -0.3880  -0.3822  -0.3585  -0.3559  -0.3547
 -0.3436  -0.3373  -0.3281  -0.3262  -0.3202  -0.2834  -0.2818  -0.2702
 -0.2578
 -- Virtual --
 -0.0658  -0.0595  -0.0472  -0.0383  -0.0344  -0.0140  -0.0032   0.0017
  0.0056   0.0071   0.0120   0.0179   0.0267   0.0305   0.0320   0.0436
  0.0470   0.0556   0.0584   0.0618   0.0635   0.0695   0.0774   0.0785
  0.0813   0.0860   0.0895   0.0933   0.0968   0.0973   0.1041   0.1077
  0.1109   0.1142   0.1163   0.1173   0.1184   0.1201   0.1260   0.1298
  0.1316   0.1346   0.1363   0.1386   0.1436   0.1451   0.1490   0.1498
  0.1564   0.1621   0.1632   0.1716   0.1740   0.1831   0.1892   0.1906
  0.1947   0.1987   0.2041   0.2078   0.2127   0.2184   0.2200   0.2238
  0.2261   0.2296   0.2358   0.2393   0.2420   0.2475   0.2493   0.2524
  0.2558   0.2632   0.2646   0.2697   0.2733   0.2767   0.2779   0.2805
  0.2840   0.2874   0.2919   0.2965   0.3055   0.3096   0.3152   0.3213
  0.3276   0.3332   0.3472   0.3535   0.3608   0.3690   0.3957   0.4093
  0.4339   0.4372   0.4432   0.4471   0.4533   0.4577   0.4601   0.4610
  0.4708   0.4796   0.4851   0.4890   0.4940   0.5044   0.5083   0.5191
  0.5282   0.5434   0.5495   0.5537   0.5610   0.5700   0.5760   0.5773
  0.5844   0.5966   0.5987   0.6059   0.6114   0.6206   0.6248   0.6256
  0.6321   0.6380   0.6529   0.6617   0.6742   0.6802   0.6837   0.6879
  0.6958   0.7034   0.7122   0.7215   0.7298   0.7514   0.7787   0.7952
  0.7965   0.8076   0.8202   0.8264   0.8336   0.8405   0.8418   0.8429
  0.8467   0.8490   0.8531   0.8565   0.8577   0.8624   0.8633   0.8772
  0.8817   0.8853   0.8894   0.8938   0.8964   0.9105   0.9117   0.9178
  0.9197   0.9269   0.9401   0.9447   0.9511   0.9540   0.9625   0.9659
  0.9718   0.9734   0.9918   1.0038   1.0059   1.0136   1.0240   1.0434
  1.0518   1.0641   1.0998   1.1056   1.1243   1.1422   1.1591   1.1766
  1.1890   1.2116   1.2328   1.2464   1.2579   1.2655   1.2696   1.2836
  1.2892   1.2950   1.2988   1.3163   1.3531   1.3731   1.4007   1.4292
  1.4386   1.4804   1.5123   1.5165   1.5264   1.5468   1.5557   1.5622
  1.5814   1.6024   1.6057   1.6178   1.6635   1.6651   1.6857   1.6879
  1.7206   1.7581   1.7597   1.7766   1.7890   1.8059   1.8193   1.8449
  1.8571   1.8617   1.8742   1.9109   1.9252   1.9323   1.9338   1.9480
  1.9583   1.9708   1.9796   2.0366   2.0472   2.0545   2.0644   2.0957
  2.1063   2.1315   2.1629   2.2077   2.2294   2.2523   2.2612   2.2647
  2.2705   2.2818   2.2848   2.2948   2.3066   2.3414   2.3668   2.4060
  2.4140   2.4281   2.4354   2.4432   2.4522   2.4626   2.4780   2.5055
  2.5329   2.5473   2.5576   2.5949   2.6137   2.6187   2.6436   2.6563
  2.6628   2.6823   2.7015   2.7276   2.7334   2.7346   2.7460   2.7530
  2.7653   2.7841   2.7879   2.7957   2.8230   2.8473   2.8629   2.9153
  2.9315   2.9708   2.9955   3.0486   3.0764   3.0855   3.1184   3.1276
  3.1456   3.1655   3.2064   3.2323   3.2484   3.3361   3.3753   3.4155
  3.4820   3.5016   3.5877   3.6202   3.6919   3.7519   3.7989   3.9097
  3.9803   4.0194   4.1333   4.1372   4.3537   4.7963   4.8339   9.7430
  9.7761   9.7952   9.8066   9.8205  23.3385  23.5939  23.8109  23.8333
 23.8991  23.9364  23.9543  23.9631  24.0582  24.0795  24.0855  24.1635
 25.7771  25.8270  25.8392  25.8919  25.9254  26.0950  26.1389  26.1463
 26.2233  26.3951  26.4851  26.5827  26.6472  26.7177  26.9464 215.7340
215.7679 215.7917 215.8076 215.8222
 --------------------------------------------------------------

          Ground-State Mulliken Net Atomic Charges

     Atom                 Charge (a.u.)
  ----------------------------------------
      1 C                    -0.404346
      2 C                    -1.145657
      3 Cl                    0.648794
      4 C                     0.645527
      5 Cl                    0.587664
      6 C                    -0.434275
      7 Cl                    0.532803
      8 C                    -0.640580
      9 H                     0.232444
     10 C                    -0.200363
     11 Cl                    0.493665
     12 C                     0.656213
     13 C                    -0.653992
     14 H                     0.189138
     15 C                    -0.711213
     16 H                     0.198099
     17 C                     0.537199
     18 Cl                    0.437925
     19 C                    -0.614573
     20 H                     0.200219
     21 C                    -0.735196
     22 H                     0.180505
  ----------------------------------------
  Sum of atomic charges =     0.000000

 -----------------------------------------------------------------
                    Cartesian Multipole Moments
 -----------------------------------------------------------------
    Charge (ESU x 10^10)
                -0.0000
    Dipole Moment (Debye)
         X      -0.7859      Y      -0.1097      Z      -0.4127
       Tot       0.8944
    Quadrupole Moments (Debye-Ang)
        XX    -136.4584     XY      -1.6064     YY    -128.9465
        XZ       5.0040     YZ      -3.9563     ZZ    -137.7992
    Octopole Moments (Debye-Ang^2)
       XXX    -190.2747    XXY     -14.8624    XYY     -36.9825
       YYY     -11.4045    XXZ       8.9337    XYZ      -6.2406
       YYZ     -14.4353    XZZ     -56.6737    YZZ       8.1157
       ZZZ     -18.4619
    Hexadecapole Moments (Debye-Ang^3)
      XXXX   -5894.3252   XXXY       6.9776   XXYY   -1007.8157
      XYYY      31.2446   YYYY    -383.4662   XXXZ    1508.0591
      XXYZ     -53.7426   XYYZ     455.8305   YYYZ    -154.4761
      XXZZ   -1701.8106   XYZZ      43.8268   YYZZ    -738.1829
      XZZZ    1438.1099   YZZZ    -155.1340   ZZZZ   -4046.1393
 -----------------------------------------------------------------
 Calculating analytic gradient of the SCF energy
 Gradient of SCF Energy
            1           2           3           4           5           6
    1   0.0017267  -0.0003050  -0.0000853   0.0010755   0.0004338  -0.0011097
    2  -0.0001158  -0.0000127  -0.0005197  -0.0000481  -0.0000512   0.0001749
    3  -0.0013766  -0.0001608  -0.0008571   0.0005421   0.0000599   0.0012110
            7           8           9          10          11          12
    1   0.0003132  -0.0009401   0.0001763   0.0012108   0.0014688  -0.0019884
    2  -0.0001096   0.0000911   0.0000240   0.0001629   0.0005782   0.0000241
    3  -0.0008819  -0.0005273  -0.0000274   0.0006638  -0.0001563   0.0006387
           13          14          15          16          17          18
    1  -0.0003173  -0.0000414   0.0000694  -0.0000878   0.0007732  -0.0005026
    2   0.0005175  -0.0002662  -0.0006869   0.0000449   0.0000730   0.0000287
    3   0.0003553   0.0007878   0.0002283   0.0001162  -0.0003774   0.0002836
           19          20          21          22
    1  -0.0000596  -0.0001542  -0.0007961  -0.0008601
    2   0.0005937  -0.0000337  -0.0008119   0.0003427
    3  -0.0004052   0.0000204   0.0002212  -0.0003583
 Max gradient component =       1.988E-03
 RMS gradient           =       6.395E-04
 Gradient time:  CPU 226.33 s  wall 226.35 s
 Geometry Optimization Parameters
   NAtoms,    NIC,     NZ,  NCons,   NDum,   NFix, NCnnct, MaxDiis
       22     155      22       0       0       0       0       0

 Cartesian Hessian Update
 Hessian updated using BFGS update


** GEOMETRY OPTIMIZATION IN DELOCALIZED INTERNAL COORDINATES **
   Searching for a Minimum

   Optimization Cycle:   4

                       Coordinates (Angstroms)
     ATOM                X               Y               Z
      1  C         0.0230524542   -0.0016402172    0.0059915596
      2  C        -0.0031740746    0.1958183889    1.3982452625
      3  Cl        1.5053490723    0.4572498749    2.2383162875
      4  C        -1.2012232881    0.2139335283    2.1283744416
      5  Cl       -1.1938952713    0.4545489952    3.8484187567
      6  C        -2.4092310286    0.0415327964    1.4404410858
      7  Cl       -3.9411004715    0.0516798501    2.2711506416
      8  C        -2.4158824349   -0.1484594831    0.0643155627
      9  H        -3.3511811521   -0.2885993676   -0.4581319834
     10  C        -1.2133933162   -0.1705125622   -0.6291599486
     11  Cl       -1.2840694248   -0.4516660964   -2.3605778422
     12  C         1.2967276259   -0.0283758738   -0.7585960904
     13  C         2.2150982175   -1.0658515903   -0.5747263466
     14  H         2.0034952985   -1.8526427782    0.1409742798
     15  C         3.4029433294   -1.1024334984   -1.2982476717
     16  H         4.1103272908   -1.9090923610   -1.1575135562
     17  C         3.6743859954   -0.0818369166   -2.2052683330
     18  Cl        5.1748128000   -0.1157898231   -3.1175323352
     19  C         2.7769529228    0.9632871133   -2.4038350962
     20  H         3.0026887568    1.7488689368   -3.1131933650
     21  C         1.5875993115    0.9802518971   -1.6808373705
     22  H         0.8803716858    1.7873514761   -1.8383939501
   Point Group: c1    Number of degrees of freedom:    60


   Energy is  -2761.512980439

 Hessian updated using BFGS update

 56 Hessian modes will be used to form the next step
  Hessian Eigenvalues:
     0.008031    0.019215    0.019294    0.023202    0.023217    0.023593
     0.023678    0.023741    0.023911    0.024056    0.024090    0.024094
     0.024114    0.024128    0.024131    0.024142    0.024152    0.024251
     0.030019    0.158707    0.159970    0.159996    0.160002    0.161496
     0.209841    0.220014    0.231537    0.236222    0.245260    0.249966
     0.249992    0.250000    0.252378    0.279028    0.300375    0.300954
     0.301814    0.304806    0.330183    0.352979    0.356620    0.356669
     0.356882    0.371355    0.428531    0.429251    0.437820    0.462283
     0.467746    0.470040    0.473429    0.475891    0.478204    0.478704
     0.513794    0.566077

 Minimum search - taking simple RFO step
 Searching for Lamda that Minimizes Along All modes
 Value Taken    Lamda =  -0.00068568
 Step Taken.  Stepsize is  0.241209

                             Maximum     Tolerance    Cnvgd?
         Gradient           0.006132      0.000300      NO
         Displacement       0.209583      0.001200      NO
         Energy change     -0.000799      0.000001      NO


 New Cartesian Coordinates Obtained by Inverse Iteration

 Displacement from previous Coordinates is:  0.821932
 ----------------------------------------------------------------
             Standard Nuclear Orientation (Angstroms)
    I     Atom           X                Y                Z
 ----------------------------------------------------------------
    1      C       0.0157130276    -0.0025249475    -0.0018626853
    2      C      -0.0081779390     0.2527155420     1.3796631265
    3      Cl      1.5045049545     0.5720340676     2.1908884533
    4      C      -1.2019763986     0.2732218224     2.1167736297
    5      Cl     -1.1965624760     0.5891849279     3.8197212952
    6      C      -2.4054863563     0.0350297417     1.4423085304
    7      Cl     -3.9298934845     0.0423213760     2.2882301473
    8      C      -2.4165737842    -0.2178573884     0.0761411027
    9      H      -3.3515022444    -0.4057418431    -0.4313445285
   10      C      -1.2174493568    -0.2334553703    -0.6229986830
   11      Cl     -1.2830700592    -0.5773597156    -2.3438547273
   12      C       1.2941412240    -0.0282273984    -0.7658839567
   13      C       2.1739340001    -1.1044284650    -0.6338688252
   14      H       1.9294381225    -1.9167944430     0.0417431839
   15      C       3.3656247384    -1.1407920992    -1.3525527508
   16      H       4.0467493182    -1.9758641379    -1.2574004474
   17      C       3.6750188792    -0.0798025738    -2.1978050946
   18      Cl      5.1825534630    -0.1134082868    -3.1040255974
   19      C       2.8179507337     1.0065155897    -2.3407583051
   20      H       3.0797528184     1.8219565063    -3.0021503308
   21      C       1.6241974391     1.0229609633    -1.6235709551
   22      H       0.9417676788     1.8579384211    -1.7371785932
 ----------------------------------------------------------------
 Nuclear Repulsion Energy =        1712.27850495 hartrees
 There are       81 alpha and       81 beta electrons
 Applying Cartesian multipole field
    Component          Value
    ---------          -----
     (2,0,0)        1.00000E-12
     (0,2,0)        2.00000E-11
     (0,0,2)       -3.00000E-11
 Nucleus-field energy     =    -0.0000000811 hartrees
 Requested basis set is 6-311++G(d,p)
 There are 162 shells and 449 basis functions
 A cutoff of  1.0D-15 yielded  10107 shell pairs
 There are     84097 function pairs (     90339 Cartesian)
 Smallest overlap matrix eigenvalue = 2.54E-07
 Linear dependence detected in AO basis
 Number of orthogonalized atomic orbitals = 445
 Maximum deviation from orthogonality = 2.655E-10
 Guess from superposition of atomic densities
 Warning:  Energy on first SCF cycle will be non-variational
 SAD guess density has 162.000000 electrons

 -----------------------------------------------------------------------
  General SCF calculation program by
  Eric Jon Sundstrom, Paul Horn, Yuezhi Mao, Dmitri Zuev, Alec White,
  David Stuck, Shaama M.S., Shane Yost, Joonho Lee, David Small,
  Daniel Levine, Susi Lehtola, Hugh Burton, Evgeny Epifanovsky,
  Bang C. Huynh
 -----------------------------------------------------------------------
 Exchange:     0.2000 Hartree-Fock + 0.0800 Slater + 0.7200 B88
 Correlation:  0.1900 VWN1RPA + 0.8100 LYP
 Using SG-1 standard quadrature grid
 A restricted SCF calculation will be
 performed using DIIS
 SCF converges when DIIS error is below 1.0e-08
 ---------------------------------------
  Cycle       Energy         DIIS error
 ---------------------------------------
    1   -2765.5039070473      2.92e-02  
    2   -2761.3705940681      2.34e-03  
    3   -2761.2936593729      2.84e-03  
    4   -2761.5023731770      6.28e-04  
    5   -2761.5105279969      3.32e-04  
    6   -2761.5132480933      9.02e-05  
    7   -2761.5134191001      3.28e-05  
    8   -2761.5134440790      1.14e-05  
    9   -2761.5134472436      2.69e-06  
   10   -2761.5134473997      1.18e-06  
   11   -2761.5134474342      2.67e-07  
   12   -2761.5134474357      1.14e-07  
   13   -2761.5134474360      2.96e-08  
   14   -2761.5134474360      1.01e-08  
   15   -2761.5134474360      3.87e-09  Convergence criterion met
 ---------------------------------------
 SCF time:   CPU 659.10s  wall 659.00s 
 SCF   energy in the final basis set =    -2761.5134474360
 Total energy in the final basis set =    -2761.5134474360

 --------------------------------------------------------------

                    Orbital Energies (a.u.)
 --------------------------------------------------------------

 Alpha MOs
 -- Occupied --
********-101.5796-101.5773-101.5758-101.5627 -10.2804 -10.2787 -10.2782
-10.2737 -10.2535 -10.2367 -10.2230 -10.2144 -10.2041 -10.2040 -10.2029
-10.2029  -9.4945  -9.4943  -9.4921  -9.4905  -9.4773  -7.2594  -7.2591
 -7.2570  -7.2551  -7.2494  -7.2492  -7.2486  -7.2484  -7.2470  -7.2460
 -7.2454  -7.2448  -7.2418  -7.2321  -7.2318  -0.9601  -0.9161  -0.9072
 -0.9035  -0.8742  -0.8577  -0.8369  -0.7917  -0.7793  -0.7551  -0.7350
 -0.6515  -0.6446  -0.6346  -0.6079  -0.5550  -0.5475  -0.5199  -0.4990
 -0.4924  -0.4826  -0.4701  -0.4589  -0.4586  -0.4519  -0.4314  -0.4280
 -0.4104  -0.3985  -0.3918  -0.3875  -0.3817  -0.3588  -0.3559  -0.3540
 -0.3432  -0.3370  -0.3282  -0.3261  -0.3204  -0.2835  -0.2803  -0.2697
 -0.2601
 -- Virtual --
 -0.0632  -0.0593  -0.0468  -0.0386  -0.0373  -0.0144  -0.0029   0.0020
  0.0052   0.0067   0.0121   0.0177   0.0271   0.0303   0.0316   0.0437
  0.0474   0.0556   0.0582   0.0617   0.0634   0.0694   0.0770   0.0782
  0.0810   0.0865   0.0891   0.0934   0.0961   0.0971   0.1039   0.1066
  0.1112   0.1138   0.1165   0.1176   0.1182   0.1200   0.1248   0.1306
  0.1308   0.1340   0.1367   0.1385   0.1445   0.1454   0.1485   0.1499
  0.1562   0.1613   0.1619   0.1717   0.1729   0.1828   0.1875   0.1899
  0.1940   0.1992   0.2059   0.2075   0.2126   0.2178   0.2197   0.2250
  0.2273   0.2290   0.2344   0.2399   0.2410   0.2443   0.2488   0.2538
  0.2548   0.2639   0.2653   0.2708   0.2735   0.2756   0.2787   0.2801
  0.2859   0.2893   0.2920   0.2972   0.3063   0.3115   0.3146   0.3172
  0.3271   0.3304   0.3469   0.3571   0.3601   0.3698   0.3955   0.4102
  0.4350   0.4383   0.4441   0.4471   0.4537   0.4571   0.4601   0.4606
  0.4697   0.4783   0.4862   0.4864   0.4942   0.5058   0.5072   0.5222
  0.5283   0.5435   0.5482   0.5520   0.5619   0.5682   0.5747   0.5749
  0.5843   0.5953   0.6000   0.6038   0.6115   0.6213   0.6232   0.6286
  0.6326   0.6411   0.6552   0.6602   0.6718   0.6825   0.6880   0.6908
  0.6978   0.7046   0.7125   0.7264   0.7297   0.7510   0.7809   0.7937
  0.7993   0.8074   0.8196   0.8248   0.8349   0.8395   0.8409   0.8444
  0.8456   0.8503   0.8535   0.8551   0.8570   0.8612   0.8659   0.8744
  0.8776   0.8863   0.8887   0.8925   0.8950   0.9102   0.9132   0.9192
  0.9228   0.9283   0.9431   0.9477   0.9508   0.9540   0.9624   0.9644
  0.9732   0.9756   0.9973   1.0021   1.0138   1.0197   1.0209   1.0455
  1.0495   1.0639   1.0971   1.1072   1.1246   1.1533   1.1633   1.1798
  1.1889   1.2107   1.2332   1.2448   1.2594   1.2675   1.2703   1.2862
  1.2919   1.2970   1.2991   1.3145   1.3561   1.3747   1.4048   1.4299
  1.4319   1.4779   1.5051   1.5140   1.5349   1.5484   1.5556   1.5596
  1.5838   1.6033   1.6076   1.6187   1.6661   1.6688   1.6830   1.6873
  1.7158   1.7559   1.7593   1.7772   1.7856   1.8039   1.8199   1.8365
  1.8527   1.8583   1.8724   1.9089   1.9292   1.9332   1.9354   1.9451
  1.9669   1.9737   1.9883   2.0339   2.0462   2.0538   2.0647   2.1009
  2.1128   2.1312   2.1618   2.2086   2.2287   2.2525   2.2592   2.2624
  2.2676   2.2806   2.2824   2.2977   2.3049   2.3471   2.3670   2.4068
  2.4165   2.4252   2.4357   2.4430   2.4510   2.4717   2.4815   2.5062
  2.5325   2.5429   2.5538   2.5899   2.6110   2.6184   2.6448   2.6598
  2.6630   2.6884   2.7028   2.7240   2.7286   2.7371   2.7451   2.7506
  2.7681   2.7846   2.7872   2.8037   2.8251   2.8491   2.8567   2.9117
  2.9341   2.9710   2.9989   3.0530   3.0822   3.0907   3.1191   3.1284
  3.1465   3.1615   3.2055   3.2344   3.2514   3.3308   3.3778   3.4204
  3.4795   3.5044   3.5933   3.6223   3.6960   3.7530   3.8011   3.9120
  3.9803   4.0198   4.1332   4.1388   4.3420   4.7978   4.8315   9.7454
  9.7759   9.7961   9.8086   9.8193  23.3417  23.5938  23.8113  23.8338
 23.8980  23.9371  23.9540  23.9642  24.0621  24.0782  24.0891  24.1664
 25.7765  25.8272  25.8375  25.8859  25.9258  26.1006  26.1370  26.1406
 26.2397  26.3910  26.4839  26.5834  26.6502  26.7175  26.9557 215.7366
215.7678 215.7927 215.8098 215.8215
 --------------------------------------------------------------

          Ground-State Mulliken Net Atomic Charges

     Atom                 Charge (a.u.)
  ----------------------------------------
      1 C                    -0.389464
      2 C                    -1.154673
      3 Cl                    0.655517
      4 C                     0.609929
      5 Cl                    0.586836
      6 C                    -0.361306
      7 Cl                    0.534203
      8 C                    -0.604637
      9 H                     0.230486
     10 C                    -0.226855
     11 Cl                    0.491617
     12 C                     0.699257
     13 C                    -0.671744
     14 H                     0.189830
     15 C                    -0.721123
     16 H                     0.199596
     17 C                     0.537090
     18 Cl                    0.441519
     19 C                    -0.646431
     20 H                     0.201114
     21 C                    -0.783071
     22 H                     0.182309
  ----------------------------------------
  Sum of atomic charges =     0.000000

 -----------------------------------------------------------------
                    Cartesian Multipole Moments
 -----------------------------------------------------------------
    Charge (ESU x 10^10)
                -0.0000
    Dipole Moment (Debye)
         X      -0.8152      Y      -0.1429      Z      -0.3631
       Tot       0.9038
    Quadrupole Moments (Debye-Ang)
        XX    -136.7559     XY      -1.2774     YY    -128.4029
        XZ       4.7949     YZ      -3.7678     ZZ    -138.1303
    Octopole Moments (Debye-Ang^2)
       XXX    -192.3012    XXY     -15.7203    XYY     -35.8572
       YYY     -15.3594    XXZ       8.7675    XYZ      -5.8939
       YYZ     -14.7933    XZZ     -57.5631    YZZ       6.1492
       ZZZ     -14.7470
    Hexadecapole Moments (Debye-Ang^3)
      XXXX   -5904.5914   XXXY      -0.5867   XXYY   -1010.6855
      XYYY      15.4270   YYYY    -427.5633   XXXZ    1512.7688
      XXYZ     -67.2012   XYYZ     454.5479   YYYZ    -199.5635
      XXZZ   -1692.7256   XYZZ      37.4577   YYZZ    -735.0547
      XZZZ    1446.6870   YZZZ    -192.4551   ZZZZ   -3999.5201
 -----------------------------------------------------------------
 Calculating analytic gradient of the SCF energy
 Gradient of SCF Energy
            1           2           3           4           5           6
    1   0.0012723  -0.0008670   0.0001324   0.0003738  -0.0002314   0.0000054
    2   0.0000778   0.0001233  -0.0006667   0.0004976  -0.0004620   0.0002319
    3  -0.0008732  -0.0002392  -0.0013096   0.0024544  -0.0018155   0.0007475
            7           8           9          10          11          12
    1   0.0006563  -0.0009646   0.0001936   0.0004042   0.0007526   0.0000404
    2   0.0000473  -0.0003439   0.0000206   0.0001509   0.0002662  -0.0002949
    3  -0.0002308  -0.0010625   0.0001874   0.0014964  -0.0007729  -0.0000211
           13          14          15          16          17          18
    1  -0.0008493  -0.0002988   0.0006900  -0.0000263  -0.0007638   0.0002540
    2   0.0006560   0.0001368  -0.0007638   0.0002606   0.0000703   0.0000113
    3   0.0001900   0.0009486  -0.0001142  -0.0002348   0.0004326  -0.0001091
           19          20          21          22
    1   0.0004261   0.0001719  -0.0005563  -0.0008156
    2   0.0005982  -0.0002326  -0.0003111  -0.0000736
    3  -0.0006819   0.0001099   0.0010591  -0.0001611
 Max gradient component =       2.454E-03
 RMS gradient           =       6.745E-04
 Gradient time:  CPU 218.92 s  wall 218.96 s
 Geometry Optimization Parameters
   NAtoms,    NIC,     NZ,  NCons,   NDum,   NFix, NCnnct, MaxDiis
       22     155      22       0       0       0       0       0

 Cartesian Hessian Update
 Hessian updated using BFGS update


** GEOMETRY OPTIMIZATION IN DELOCALIZED INTERNAL COORDINATES **
   Searching for a Minimum

   Optimization Cycle:   5

                       Coordinates (Angstroms)
     ATOM                X               Y               Z
      1  C         0.0157130276   -0.0025249475   -0.0018626853
      2  C        -0.0081779390    0.2527155420    1.3796631265
      3  Cl        1.5045049545    0.5720340676    2.1908884533
      4  C        -1.2019763986    0.2732218224    2.1167736297
      5  Cl       -1.1965624760    0.5891849279    3.8197212952
      6  C        -2.4054863563    0.0350297417    1.4423085304
      7  Cl       -3.9298934845    0.0423213760    2.2882301473
      8  C        -2.4165737842   -0.2178573884    0.0761411027
      9  H        -3.3515022444   -0.4057418431   -0.4313445285
     10  C        -1.2174493568   -0.2334553703   -0.6229986830
     11  Cl       -1.2830700592   -0.5773597156   -2.3438547273
     12  C         1.2941412240   -0.0282273984   -0.7658839567
     13  C         2.1739340001   -1.1044284650   -0.6338688252
     14  H         1.9294381225   -1.9167944430    0.0417431839
     15  C         3.3656247384   -1.1407920992   -1.3525527508
     16  H         4.0467493182   -1.9758641379   -1.2574004474
     17  C         3.6750188792   -0.0798025738   -2.1978050946
     18  Cl        5.1825534630   -0.1134082868   -3.1040255974
     19  C         2.8179507337    1.0065155897   -2.3407583051
     20  H         3.0797528184    1.8219565063   -3.0021503308
     21  C         1.6241974391    1.0229609633   -1.6235709551
     22  H         0.9417676788    1.8579384211   -1.7371785932
   Point Group: c1    Number of degrees of freedom:    60


   Energy is  -2761.513447436

 Hessian updated using BFGS update

 59 Hessian modes will be used to form the next step
  Hessian Eigenvalues:
     0.005515    0.019215    0.019636    0.023205    0.023254    0.023676
     0.023705    0.023766    0.024012    0.024056    0.024091    0.024102
     0.024115    0.024129    0.024141    0.024151    0.024206    0.024305
     0.028556    0.159130    0.159978    0.159997    0.160004    0.163540
     0.213070    0.220014    0.231662    0.236370    0.245244    0.249966
     0.249974    0.249998    0.250000    0.258888    0.283221    0.300365
     0.300936    0.301032    0.302022    0.311598    0.345649    0.350874
     0.356624    0.356665    0.356808    0.356994    0.361063    0.427963
     0.429260    0.437372    0.459587    0.467744    0.468833    0.474237
     0.474584    0.478206    0.484899    0.489844    0.537037

 Minimum search - taking simple RFO step
 Searching for Lamda that Minimizes Along All modes
 Value Taken    Lamda =  -0.00035101
 Step Taken.  Stepsize is  0.194935

                             Maximum     Tolerance    Cnvgd?
         Gradient           0.004085      0.000300      NO
         Displacement       0.174648      0.001200      NO
         Energy change     -0.000467      0.000001      NO


 New Cartesian Coordinates Obtained by Inverse Iteration

 Displacement from previous Coordinates is:  0.681713
 ----------------------------------------------------------------
             Standard Nuclear Orientation (Angstroms)
    I     Atom           X                Y                Z
 ----------------------------------------------------------------
    1      C       0.0167981320    -0.0025725844     0.0053075176
    2      C      -0.0140415495     0.3001574395     1.3770929623
    3      Cl      1.4889667986     0.6812583057     2.1811504853
    4      C      -1.2111523154     0.3199122568     2.1100834116
    5      Cl     -1.2168282958     0.7031067999     3.8003184570
    6      C      -2.4063587548     0.0276065391     1.4415138117
    7      Cl     -3.9342841736     0.0293094018     2.2847410329
    8      C      -2.4083766676    -0.2716980318     0.0855909189
    9      H      -3.3381841680    -0.4967690512    -0.4167530994
   10      C      -1.2080492247    -0.2819828519    -0.6106779032
   11      Cl     -1.2572451240    -0.6748437232    -2.3201601395
   12      C       1.2984358609    -0.0259924015    -0.7606009863
   13      C       2.1454055174    -1.1336517013    -0.6836853223
   14      H       1.8766604751    -1.9723306738    -0.0514329057
   15      C       3.3352176846    -1.1693687365    -1.4051967153
   16      H       3.9915712098    -2.0279828229    -1.3517864991
   17      C       3.6727476679    -0.0807845263    -2.2023874817
   18      Cl      5.1761033233    -0.1177776785    -3.1176051732
   19      C       2.8469455970     1.0344266402    -2.2930398710
   20      H       3.1302535729     1.8711378735    -2.9184334208
   21      C       1.6561884784     1.0533315102    -1.5712555764
   22      H       0.9998802543     1.9131303058    -1.6425695145
 ----------------------------------------------------------------
 Nuclear Repulsion Energy =        1711.35870528 hartrees
 There are       81 alpha and       81 beta electrons
 Applying Cartesian multipole field
    Component          Value
    ---------          -----
     (2,0,0)        1.00000E-12
     (0,2,0)        2.00000E-11
     (0,0,2)       -3.00000E-11
 Nucleus-field energy     =    -0.0000000798 hartrees
 Requested basis set is 6-311++G(d,p)
 There are 162 shells and 449 basis functions
 A cutoff of  1.0D-15 yielded  10112 shell pairs
 There are     84174 function pairs (     90427 Cartesian)
 Smallest overlap matrix eigenvalue = 2.50E-07
 Linear dependence detected in AO basis
 Number of orthogonalized atomic orbitals = 446
 Maximum deviation from orthogonality = 2.898E-10
 Guess from superposition of atomic densities
 Warning:  Energy on first SCF cycle will be non-variational
 SAD guess density has 162.000000 electrons

 -----------------------------------------------------------------------
  General SCF calculation program by
  Eric Jon Sundstrom, Paul Horn, Yuezhi Mao, Dmitri Zuev, Alec White,
  David Stuck, Shaama M.S., Shane Yost, Joonho Lee, David Small,
  Daniel Levine, Susi Lehtola, Hugh Burton, Evgeny Epifanovsky,
  Bang C. Huynh
 -----------------------------------------------------------------------
 Exchange:     0.2000 Hartree-Fock + 0.0800 Slater + 0.7200 B88
 Correlation:  0.1900 VWN1RPA + 0.8100 LYP
 Using SG-1 standard quadrature grid
 A restricted SCF calculation will be
 performed using DIIS
 SCF converges when DIIS error is below 1.0e-08
 ---------------------------------------
  Cycle       Energy         DIIS error
 ---------------------------------------
    1   -2765.4960798477      2.91e-02  
    2   -2761.3710483033      2.33e-03  
    3   -2761.2944506392      2.83e-03  
    4   -2761.5025653997      6.29e-04  
    5   -2761.5108292921      3.31e-04  
    6   -2761.5135278921      9.02e-05  
    7   -2761.5136988446      3.31e-05  
    8   -2761.5137244344      1.13e-05  
    9   -2761.5137275890      2.69e-06  
   10   -2761.5137277464      1.19e-06  
   11   -2761.5137277813      2.61e-07  
   12   -2761.5137277826      1.13e-07  
   13   -2761.5137277829      2.98e-08  
   14   -2761.5137277829      1.02e-08  
   15   -2761.5137277830      3.81e-09  Convergence criterion met
 ---------------------------------------
 SCF time:   CPU 688.53s  wall 688.00s 
 SCF   energy in the final basis set =    -2761.5137277830
 Total energy in the final basis set =    -2761.5137277830

 --------------------------------------------------------------

                    Orbital Energies (a.u.)
 --------------------------------------------------------------

 Alpha MOs
 -- Occupied --
********-101.5796-101.5774-101.5759-101.5626 -10.2806 -10.2789 -10.2784
-10.2737 -10.2534 -10.2367 -10.2230 -10.2147 -10.2041 -10.2040 -10.2030
-10.2029  -9.4944  -9.4942  -9.4921  -9.4905  -9.4771  -7.2593  -7.2591
 -7.2570  -7.2552  -7.2493  -7.2491  -7.2485  -7.2483  -7.2470  -7.2461
 -7.2454  -7.2449  -7.2417  -7.2320  -7.2317  -0.9599  -0.9159  -0.9072
 -0.9033  -0.8739  -0.8575  -0.8369  -0.7915  -0.7793  -0.7552  -0.7351
 -0.6514  -0.6439  -0.6352  -0.6079  -0.5549  -0.5474  -0.5199  -0.4994
 -0.4922  -0.4825  -0.4701  -0.4586  -0.4584  -0.4520  -0.4313  -0.4281
 -0.4103  -0.3986  -0.3917  -0.3871  -0.3813  -0.3586  -0.3559  -0.3535
 -0.3432  -0.3368  -0.3283  -0.3260  -0.3203  -0.2838  -0.2792  -0.2693
 -0.2619
 -- Virtual --
 -0.0619  -0.0589  -0.0471  -0.0395  -0.0385  -0.0147  -0.0028   0.0023
  0.0049   0.0064   0.0118   0.0172   0.0270   0.0301   0.0312   0.0435
  0.0474   0.0553   0.0580   0.0614   0.0636   0.0688   0.0767   0.0777
  0.0809   0.0868   0.0888   0.0928   0.0952   0.0962   0.1037   0.1057
  0.1113   0.1132   0.1165   0.1173   0.1181   0.1200   0.1238   0.1263
  0.1306   0.1313   0.1366   0.1386   0.1445   0.1452   0.1484   0.1498
  0.1561   0.1605   0.1613   0.1687   0.1724   0.1809   0.1858   0.1883
  0.1937   0.1990   0.2066   0.2073   0.2112   0.2170   0.2188   0.2230
  0.2259   0.2284   0.2309   0.2384   0.2407   0.2442   0.2482   0.2538
  0.2549   0.2624   0.2656   0.2679   0.2713   0.2739   0.2790   0.2806
  0.2878   0.2884   0.2935   0.2972   0.3028   0.3107   0.3139   0.3146
  0.3216   0.3282   0.3395   0.3459   0.3590   0.3609   0.3780   0.3964
  0.4118   0.4355   0.4421   0.4442   0.4499   0.4552   0.4565   0.4598
  0.4609   0.4707   0.4768   0.4845   0.4871   0.4960   0.5060   0.5086
  0.5242   0.5335   0.5431   0.5478   0.5513   0.5635   0.5680   0.5730
  0.5750   0.5869   0.5948   0.6025   0.6094   0.6146   0.6194   0.6246
  0.6308   0.6351   0.6452   0.6569   0.6592   0.6683   0.6896   0.6937
  0.6944   0.7064   0.7125   0.7144   0.7293   0.7498   0.7541   0.7916
  0.7931   0.8024   0.8187   0.8234   0.8302   0.8353   0.8379   0.8406
  0.8461   0.8470   0.8510   0.8542   0.8564   0.8580   0.8602   0.8646
  0.8710   0.8765   0.8859   0.8868   0.8952   0.8980   0.9091   0.9172
  0.9226   0.9268   0.9328   0.9474   0.9517   0.9527   0.9542   0.9626
  0.9658   0.9727   0.9786   0.9976   0.9993   1.0142   1.0239   1.0270
  1.0484   1.0516   1.0633   1.0921   1.1127   1.1232   1.1613   1.1693
  1.1818   1.1891   1.2097   1.2329   1.2450   1.2614   1.2679   1.2724
  1.2877   1.2931   1.2985   1.2993   1.3221   1.3599   1.3751   1.4030
  1.4310   1.4340   1.4759   1.4994   1.5128   1.5405   1.5499   1.5526
  1.5669   1.5859   1.6042   1.6094   1.6197   1.6694   1.6715   1.6809
  1.6907   1.7136   1.7528   1.7584   1.7776   1.7831   1.8012   1.8206
  1.8306   1.8490   1.8577   1.8711   1.9081   1.9308   1.9347   1.9366
  1.9432   1.9710   1.9770   1.9958   2.0326   2.0467   2.0557   2.0642
  2.1072   2.1160   2.1314   2.1602   2.2105   2.2282   2.2544   2.2579
  2.2638   2.2659   2.2784   2.2830   2.2994   2.3038   2.3521   2.3660
  2.4055   2.4181   2.4247   2.4354   2.4401   2.4486   2.4791   2.4842
  2.5081   2.5318   2.5438   2.5518   2.5849   2.6138   2.6210   2.6470
  2.6620   2.6644   2.6929   2.7030   2.7200   2.7261   2.7430   2.7481
  2.7539   2.7700   2.7759   2.7880   2.8272   2.8362   2.8489   2.8579
  2.9081   2.9347   2.9693   2.9997   3.0574   3.0871   3.0955   3.1183
  3.1300   3.1484   3.1567   3.2055   3.2349   3.2586   3.3253   3.3854
  3.4260   3.4771   3.5075   3.5973   3.6286   3.6994   3.7546   3.8058
  3.9137   3.9800   4.0196   4.1330   4.1396   4.3362   4.7987   4.8287
  9.7479   9.7762   9.7941   9.8100   9.8257  23.3446  23.5932  23.8113
 23.8331  23.8979  23.9368  23.9526  23.9653  24.0648  24.0785  24.0923
 24.1684  25.7756  25.8275  25.8355  25.8779  25.9269  26.1005  26.1362
 26.1497  26.2570  26.3814  26.4859  26.6178  26.6450  26.7208  26.9610
215.7392 215.7682 215.7904 215.8100 215.8306
 --------------------------------------------------------------

          Ground-State Mulliken Net Atomic Charges

     Atom                 Charge (a.u.)
  ----------------------------------------
      1 C                    -0.219593
      2 C                    -1.175238
      3 Cl                    0.642313
      4 C                     0.764176
      5 Cl                    0.580189
      6 C                    -0.334228
      7 Cl                    0.552786
      8 C                    -0.740783
      9 H                     0.239029
     10 C                    -0.272496
     11 Cl                    0.492302
     12 C                     0.664366
     13 C                    -0.722574
     14 H                     0.196659
     15 C                    -0.869474
     16 H                     0.193734
     17 C                     0.717111
     18 Cl                    0.437991
     19 C                    -0.833818
     20 H                     0.193959
     21 C                    -0.703570
     22 H                     0.197158
  ----------------------------------------
  Sum of atomic charges =     0.000000

 -----------------------------------------------------------------
                    Cartesian Multipole Moments
 -----------------------------------------------------------------
    Charge (ESU x 10^10)
                -0.0000
    Dipole Moment (Debye)
         X      -0.8208      Y      -0.1772      Z      -0.3634
       Tot       0.9150
    Quadrupole Moments (Debye-Ang)
        XX    -136.9801     XY      -0.9912     YY    -127.9688
        XZ       4.7069     YZ      -3.5496     ZZ    -138.4452
    Octopole Moments (Debye-Ang^2)
       XXX    -192.4774    XXY     -16.4314    XYY     -34.6686
       YYY     -19.1101    XXZ       8.2839    XYZ      -5.3932
       YYZ     -15.2280    XZZ     -57.6733    YZZ       4.2618
       ZZZ     -12.8596
    Hexadecapole Moments (Debye-Ang^3)
      XXXX   -5901.8511   XXXY      -4.3239   XXYY   -1012.9039
      XYYY       4.8236   YYYY    -469.9364   XXXZ    1524.4249
      XXYZ     -78.7271   XYYZ     456.5232   YYYZ    -238.2143
      XXZZ   -1687.2474   XYZZ      32.5978   YYZZ    -736.6731
      XZZZ    1463.3529   YZZZ    -225.5943   ZZZZ   -3981.4329
 -----------------------------------------------------------------
 Calculating analytic gradient of the SCF energy
 Gradient of SCF Energy
            1           2           3           4           5           6
    1  -0.0006686  -0.0004594   0.0003386  -0.0000453   0.0000757   0.0003261
    2  -0.0002797  -0.0001315  -0.0000903   0.0004813  -0.0002365  -0.0001076
    3  -0.0005469  -0.0001367  -0.0002415   0.0022600  -0.0012914  -0.0005161
            7           8           9          10          11          12
    1   0.0000557  -0.0001378   0.0000074   0.0000123   0.0007424   0.0011373
    2   0.0000721  -0.0001534  -0.0000089   0.0002627   0.0002337  -0.0000094
    3   0.0000793  -0.0005160   0.0001163   0.0012904  -0.0004067  -0.0005445
           13          14          15          16          17          18
    1  -0.0004213  -0.0002576   0.0003870   0.0000450  -0.0012617   0.0005417
    2  -0.0000473   0.0001448  -0.0003147   0.0001199   0.0002076  -0.0000508
    3  -0.0000644   0.0004202   0.0000114  -0.0002491   0.0007726  -0.0003530
           19          20          21          22
    1   0.0003999   0.0002136  -0.0005620  -0.0004691
    2   0.0001635  -0.0001112   0.0000069  -0.0001511
    3  -0.0003742   0.0000645   0.0002406  -0.0000149
 Max gradient component =       2.260E-03
 RMS gradient           =       5.160E-04
 Gradient time:  CPU 222.01 s  wall 222.03 s
 Geometry Optimization Parameters
   NAtoms,    NIC,     NZ,  NCons,   NDum,   NFix, NCnnct, MaxDiis
       22     155      22       0       0       0       0       0

 Cartesian Hessian Update
 Hessian updated using BFGS update


** GEOMETRY OPTIMIZATION IN DELOCALIZED INTERNAL COORDINATES **
   Searching for a Minimum

   Optimization Cycle:   6

                       Coordinates (Angstroms)
     ATOM                X               Y               Z
      1  C         0.0167981320   -0.0025725844    0.0053075176
      2  C        -0.0140415495    0.3001574395    1.3770929623
      3  Cl        1.4889667986    0.6812583057    2.1811504853
      4  C        -1.2111523154    0.3199122568    2.1100834116
      5  Cl       -1.2168282958    0.7031067999    3.8003184570
      6  C        -2.4063587548    0.0276065391    1.4415138117
      7  Cl       -3.9342841736    0.0293094018    2.2847410329
      8  C        -2.4083766676   -0.2716980318    0.0855909189
      9  H        -3.3381841680   -0.4967690512   -0.4167530994
     10  C        -1.2080492247   -0.2819828519   -0.6106779032
     11  Cl       -1.2572451240   -0.6748437232   -2.3201601395
     12  C         1.2984358609   -0.0259924015   -0.7606009863
     13  C         2.1454055174   -1.1336517013   -0.6836853223
     14  H         1.8766604751   -1.9723306738   -0.0514329057
     15  C         3.3352176846   -1.1693687365   -1.4051967153
     16  H         3.9915712098   -2.0279828229   -1.3517864991
     17  C         3.6727476679   -0.0807845263   -2.2023874817
     18  Cl        5.1761033233   -0.1177776785   -3.1176051732
     19  C         2.8469455970    1.0344266402   -2.2930398710
     20  H         3.1302535729    1.8711378735   -2.9184334208
     21  C         1.6561884784    1.0533315102   -1.5712555764
     22  H         0.9998802543    1.9131303058   -1.6425695145
   Point Group: c1    Number of degrees of freedom:    60


   Energy is  -2761.513727783

 Hessian updated using BFGS update

 59 Hessian modes will be used to form the next step
  Hessian Eigenvalues:
     0.004629    0.019213    0.019895    0.023202    0.023317    0.023575
     0.023679    0.023885    0.023954    0.024048    0.024091    0.024105
     0.024112    0.024122    0.024139    0.024146    0.024224    0.024597
     0.028278    0.159169    0.159981    0.159995    0.159999    0.160500
     0.213151    0.220014    0.231606    0.236425    0.244386    0.248711
     0.249976    0.249998    0.251153    0.254269    0.275990    0.298397
     0.301017    0.301599    0.303071    0.303795    0.346902    0.348604
     0.356622    0.356665    0.356770    0.356833    0.358861    0.426143
     0.429244    0.431912    0.455471    0.466891    0.467821    0.472929
     0.474577    0.478174    0.479563    0.488733    0.533383

 Minimum search - taking simple RFO step
 Searching for Lamda that Minimizes Along All modes
 Value Taken    Lamda =  -0.00010432
 Step Taken.  Stepsize is  0.099350

                             Maximum     Tolerance    Cnvgd?
         Gradient           0.002013      0.000300      NO
         Displacement       0.082837      0.001200      NO
         Energy change     -0.000280      0.000001      NO


 New Cartesian Coordinates Obtained by Inverse Iteration

 Displacement from previous Coordinates is:  0.325748
 ----------------------------------------------------------------
             Standard Nuclear Orientation (Angstroms)
    I     Atom           X                Y                Z
 ----------------------------------------------------------------
    1      C       0.0152552734     0.0008847278     0.0041661561
    2      C      -0.0178323144     0.3261770711     1.3703849119
    3      Cl      1.4809087130     0.7299076758     2.1702319487
    4      C      -1.2149305354     0.3428478165     2.1035021680
    5      Cl     -1.2227235116     0.7501041419     3.7906641784
    6      C      -2.4075261897     0.0253155434     1.4425820715
    7      Cl     -3.9347039866     0.0182336960     2.2880315310
    8      C      -2.4067044501    -0.2959045088     0.0921666241
    9      H      -3.3342647984    -0.5404358358    -0.4054289471
   10      C      -1.2072636961    -0.3047240036    -0.6063776820
   11      Cl     -1.2591289944    -0.7291888861    -2.3070937868
   12      C       1.2981438231    -0.0232665189    -0.7609222238
   13      C       2.1304915744    -1.1437861490    -0.7080106183
   14      H       1.8504320324    -1.9949445984    -0.0981463161
   15      C       3.3208969846    -1.1804051371    -1.4284806736
   16      H       3.9644860720    -2.0495928825    -1.3897442639
   17      C       3.6748293661    -0.0819844415    -2.2045897254
   18      Cl      5.1770941973    -0.1210943357    -3.1199383602
   19      C       2.8642972169     1.0462100507    -2.2703635909
   20      H       3.1573931977     1.8923346138    -2.8786094141
   21      C       1.6752208580     1.0684754832    -1.5463727322
   22      H       1.0362834663     1.9424587664    -1.5974372666
 ----------------------------------------------------------------
 Nuclear Repulsion Energy =        1710.64662248 hartrees
 There are       81 alpha and       81 beta electrons
 Applying Cartesian multipole field
    Component          Value
    ---------          -----
     (2,0,0)        1.00000E-12
     (0,2,0)        2.00000E-11
     (0,0,2)       -3.00000E-11
 Nucleus-field energy     =    -0.0000000790 hartrees
 Requested basis set is 6-311++G(d,p)
 There are 162 shells and 449 basis functions
 A cutoff of  1.0D-15 yielded  10109 shell pairs
 There are     84139 function pairs (     90392 Cartesian)
 Smallest overlap matrix eigenvalue = 2.26E-07
 Linear dependence detected in AO basis
 Number of orthogonalized atomic orbitals = 446
 Maximum deviation from orthogonality = 8.171E-10
 Guess from superposition of atomic densities
 Warning:  Energy on first SCF cycle will be non-variational
 SAD guess density has 162.000000 electrons

 -----------------------------------------------------------------------
  General SCF calculation program by
  Eric Jon Sundstrom, Paul Horn, Yuezhi Mao, Dmitri Zuev, Alec White,
  David Stuck, Shaama M.S., Shane Yost, Joonho Lee, David Small,
  Daniel Levine, Susi Lehtola, Hugh Burton, Evgeny Epifanovsky,
  Bang C. Huynh
 -----------------------------------------------------------------------
 Exchange:     0.2000 Hartree-Fock + 0.0800 Slater + 0.7200 B88
 Correlation:  0.1900 VWN1RPA + 0.8100 LYP
 Using SG-1 standard quadrature grid
 A restricted SCF calculation will be
 performed using DIIS
 SCF converges when DIIS error is below 1.0e-08
 ---------------------------------------
  Cycle       Energy         DIIS error
 ---------------------------------------
    1   -2765.4924835309      2.91e-02  
    2   -2761.3711215463      2.33e-03  
    3   -2761.2947363035      2.83e-03  
    4   -2761.5027300516      6.26e-04  
    5   -2761.5108976231      3.31e-04  
    6   -2761.5135951118      9.03e-05  
    7   -2761.5137667566      3.32e-05  
    8   -2761.5137925193      1.13e-05  
    9   -2761.5137956601      2.68e-06  
   10   -2761.5137958166      1.19e-06  
   11   -2761.5137958515      2.60e-07  
   12   -2761.5137958528      1.13e-07  
   13   -2761.5137958532      2.98e-08  
   14   -2761.5137958534      1.01e-08  
   15   -2761.5137958533      3.81e-09  Convergence criterion met
 ---------------------------------------
 SCF time:   CPU 652.13s  wall 653.00s 
 SCF   energy in the final basis set =    -2761.5137958533
 Total energy in the final basis set =    -2761.5137958533

 --------------------------------------------------------------

                    Orbital Energies (a.u.)
 --------------------------------------------------------------

 Alpha MOs
 -- Occupied --
********-101.5793-101.5774-101.5760-101.5627 -10.2807 -10.2789 -10.2784
-10.2738 -10.2534 -10.2369 -10.2229 -10.2149 -10.2040 -10.2040 -10.2030
-10.2029  -9.4944  -9.4940  -9.4922  -9.4907  -9.4773  -7.2593  -7.2589
 -7.2571  -7.2553  -7.2493  -7.2488  -7.2486  -7.2481  -7.2471  -7.2461
 -7.2456  -7.2450  -7.2419  -7.2321  -7.2318  -0.9597  -0.9157  -0.9072
 -0.9033  -0.8735  -0.8576  -0.8369  -0.7915  -0.7793  -0.7552  -0.7351
 -0.6514  -0.6434  -0.6355  -0.6080  -0.5547  -0.5474  -0.5199  -0.4995
 -0.4922  -0.4824  -0.4699  -0.4587  -0.4582  -0.4518  -0.4314  -0.4281
 -0.4102  -0.3985  -0.3917  -0.3872  -0.3810  -0.3584  -0.3559  -0.3533
 -0.3431  -0.3369  -0.3283  -0.3261  -0.3202  -0.2839  -0.2788  -0.2691
 -0.2626
 -- Virtual --
 -0.0616  -0.0586  -0.0473  -0.0404  -0.0383  -0.0147  -0.0027   0.0023
  0.0048   0.0063   0.0117   0.0172   0.0269   0.0301   0.0311   0.0434
  0.0476   0.0552   0.0579   0.0613   0.0638   0.0687   0.0768   0.0775
  0.0809   0.0869   0.0888   0.0927   0.0950   0.0962   0.1037   0.1052
  0.1115   0.1129   0.1165   0.1172   0.1182   0.1200   0.1235   0.1263
  0.1305   0.1314   0.1366   0.1386   0.1445   0.1453   0.1485   0.1498
  0.1560   0.1605   0.1610   0.1680   0.1726   0.1805   0.1854   0.1881
  0.1938   0.1992   0.2067   0.2078   0.2104   0.2167   0.2188   0.2225
  0.2258   0.2284   0.2311   0.2379   0.2413   0.2446   0.2480   0.2538
  0.2558   0.2618   0.2657   0.2680   0.2711   0.2736   0.2791   0.2813
  0.2881   0.2888   0.2945   0.2974   0.3011   0.3114   0.3140   0.3148
  0.3233   0.3290   0.3406   0.3451   0.3590   0.3622   0.3795   0.3962
  0.4126   0.4349   0.4433   0.4446   0.4494   0.4552   0.4566   0.4591
  0.4612   0.4712   0.4760   0.4838   0.4875   0.4961   0.5059   0.5093
  0.5252   0.5340   0.5423   0.5488   0.5511   0.5640   0.5678   0.5721
  0.5760   0.5863   0.5952   0.6025   0.6089   0.6136   0.6194   0.6251
  0.6319   0.6367   0.6461   0.6564   0.6594   0.6672   0.6900   0.6940
  0.6955   0.7067   0.7141   0.7179   0.7290   0.7500   0.7575   0.7913
  0.7926   0.8047   0.8190   0.8241   0.8301   0.8335   0.8381   0.8405
  0.8464   0.8470   0.8519   0.8541   0.8563   0.8574   0.8603   0.8639
  0.8709   0.8766   0.8852   0.8864   0.8950   0.8986   0.9076   0.9186
  0.9240   0.9273   0.9336   0.9485   0.9511   0.9541   0.9547   0.9629
  0.9655   0.9722   0.9808   0.9968   0.9981   1.0124   1.0247   1.0302
  1.0478   1.0542   1.0625   1.0892   1.1154   1.1222   1.1622   1.1724
  1.1839   1.1893   1.2103   1.2327   1.2461   1.2620   1.2671   1.2739
  1.2879   1.2933   1.2983   1.3002   1.3237   1.3609   1.3759   1.4020
  1.4314   1.4363   1.4751   1.4971   1.5122   1.5422   1.5476   1.5526
  1.5687   1.5870   1.6041   1.6101   1.6200   1.6711   1.6730   1.6807
  1.6924   1.7134   1.7507   1.7572   1.7782   1.7828   1.8007   1.8202
  1.8277   1.8476   1.8582   1.8702   1.9077   1.9304   1.9352   1.9373
  1.9422   1.9723   1.9795   1.9979   2.0321   2.0467   2.0570   2.0632
  2.1104   2.1176   2.1316   2.1595   2.2112   2.2280   2.2533   2.2577
  2.2637   2.2651   2.2772   2.2832   2.2993   2.3032   2.3547   2.3650
  2.4044   2.4189   2.4245   2.4343   2.4383   2.4468   2.4810   2.4871
  2.5074   2.5276   2.5437   2.5508   2.5829   2.6130   2.6220   2.6478
  2.6627   2.6648   2.6946   2.7038   2.7183   2.7246   2.7430   2.7465
  2.7560   2.7686   2.7715   2.7864   2.8282   2.8375   2.8489   2.8625
  2.9061   2.9345   2.9686   2.9998   3.0594   3.0889   3.0973   3.1174
  3.1308   3.1486   3.1539   3.2052   3.2345   3.2637   3.3229   3.3860
  3.4288   3.4757   3.5096   3.5984   3.6294   3.7010   3.7562   3.8074
  3.9147   3.9797   4.0194   4.1324   4.1395   4.3343   4.7991   4.8273
  9.7488   9.7767   9.7927   9.8091   9.8308  23.3462  23.5932  23.8111
 23.8329  23.8976  23.9369  23.9517  23.9647  24.0652  24.0786  24.0922
 24.1685  25.7752  25.8274  25.8339  25.8725  25.9277  26.1000  26.1356
 26.1499  26.2636  26.3743  26.4857  26.6202  26.6410  26.7211  26.9634
215.7401 215.7687 215.7887 215.8086 215.8365
 --------------------------------------------------------------

          Ground-State Mulliken Net Atomic Charges

     Atom                 Charge (a.u.)
  ----------------------------------------
      1 C                    -0.218430
      2 C                    -1.175036
      3 Cl                    0.634264
      4 C                     0.787405
      5 Cl                    0.581665
      6 C                    -0.305632
      7 Cl                    0.554798
      8 C                    -0.738635
      9 H                     0.238680
     10 C                    -0.287656
     11 Cl                    0.480990
     12 C                     0.678010
     13 C                    -0.729527
     14 H                     0.197241
     15 C                    -0.874252
     16 H                     0.193938
     17 C                     0.715897
     18 Cl                    0.440007
     19 C                    -0.850474
     20 H                     0.194133
     21 C                    -0.715954
     22 H                     0.198570
  ----------------------------------------
  Sum of atomic charges =     0.000000

 -----------------------------------------------------------------
                    Cartesian Multipole Moments
 -----------------------------------------------------------------
    Charge (ESU x 10^10)
                -0.0000
    Dipole Moment (Debye)
         X      -0.8102      Y      -0.1914      Z      -0.3744
       Tot       0.9128
    Quadrupole Moments (Debye-Ang)
        XX    -136.9923     XY      -0.8306     YY    -127.7844
        XZ       4.6383     YZ      -3.4485     ZZ    -138.5929
    Octopole Moments (Debye-Ang^2)
       XXX    -192.0067    XXY     -16.5195    XYY     -34.0726
       YYY     -20.2236    XXZ       7.9423    XYZ      -5.1773
       YYZ     -15.4451    XZZ     -57.4703    YZZ       3.4415
       ZZZ     -12.2278
    Hexadecapole Moments (Debye-Ang^3)
      XXXX   -5904.0703   XXXY      -7.3785   XXYY   -1015.4547
      XYYY      -1.6351   YYYY    -491.4797   XXXZ    1527.5172
      XXYZ     -84.2054   XYYZ     457.3476   YYYZ    -255.2733
      XXZZ   -1683.9431   XYZZ      29.9256   YYZZ    -737.2417
      XZZZ    1470.0780   YZZZ    -240.5130   ZZZZ   -3969.0175
 -----------------------------------------------------------------
 Calculating analytic gradient of the SCF energy
 Gradient of SCF Energy
            1           2           3           4           5           6
    1  -0.0004812  -0.0000464   0.0001525  -0.0000733   0.0001531   0.0003145
    2   0.0000189   0.0000416  -0.0001161   0.0001781  -0.0000485  -0.0000935
    3   0.0001949  -0.0002841  -0.0000110   0.0008636  -0.0003319  -0.0006783
            7           8           9          10          11          12
    1  -0.0002113  -0.0000634  -0.0000318  -0.0001226   0.0000953   0.0007237
    2  -0.0000444   0.0000332  -0.0000195  -0.0000037   0.0000581  -0.0000537
    3   0.0001486  -0.0000149   0.0000711   0.0002434  -0.0001012  -0.0003638
           13          14          15          16          17          18
    1  -0.0001332  -0.0000441   0.0001946   0.0000309  -0.0008022   0.0004033
    2  -0.0000932   0.0000775  -0.0000075   0.0000173   0.0000383  -0.0000185
    3   0.0001160   0.0000932   0.0000344  -0.0001055   0.0003589  -0.0002361
           19          20          21          22
    1   0.0001162   0.0000746  -0.0001227  -0.0001264
    2  -0.0000461  -0.0000173   0.0002006  -0.0001017
    3  -0.0001596  -0.0000012   0.0001821  -0.0000185
 Max gradient component =       8.636E-04
 RMS gradient           =       2.455E-04
 Gradient time:  CPU 222.32 s  wall 222.35 s
 Geometry Optimization Parameters
   NAtoms,    NIC,     NZ,  NCons,   NDum,   NFix, NCnnct, MaxDiis
       22     155      22       0       0       0       0       0

 Cartesian Hessian Update
 Hessian updated using BFGS update


** GEOMETRY OPTIMIZATION IN DELOCALIZED INTERNAL COORDINATES **
   Searching for a Minimum

   Optimization Cycle:   7

                       Coordinates (Angstroms)
     ATOM                X               Y               Z
      1  C         0.0152552734    0.0008847278    0.0041661561
      2  C        -0.0178323144    0.3261770711    1.3703849119
      3  Cl        1.4809087130    0.7299076758    2.1702319487
      4  C        -1.2149305354    0.3428478165    2.1035021680
      5  Cl       -1.2227235116    0.7501041419    3.7906641784
      6  C        -2.4075261897    0.0253155434    1.4425820715
      7  Cl       -3.9347039866    0.0182336960    2.2880315310
      8  C        -2.4067044501   -0.2959045088    0.0921666241
      9  H        -3.3342647984   -0.5404358358   -0.4054289471
     10  C        -1.2072636961   -0.3047240036   -0.6063776820
     11  Cl       -1.2591289944   -0.7291888861   -2.3070937868
     12  C         1.2981438231   -0.0232665189   -0.7609222238
     13  C         2.1304915744   -1.1437861490   -0.7080106183
     14  H         1.8504320324   -1.9949445984   -0.0981463161
     15  C         3.3208969846   -1.1804051371   -1.4284806736
     16  H         3.9644860720   -2.0495928825   -1.3897442639
     17  C         3.6748293661   -0.0819844415   -2.2045897254
     18  Cl        5.1770941973   -0.1210943357   -3.1199383602
     19  C         2.8642972169    1.0462100507   -2.2703635909
     20  H         3.1573931977    1.8923346138   -2.8786094141
     21  C         1.6752208580    1.0684754832   -1.5463727322
     22  H         1.0362834663    1.9424587664   -1.5974372666
   Point Group: c1    Number of degrees of freedom:    60


   Energy is  -2761.513795853

 Hessian updated using BFGS update

 60 Hessian modes will be used to form the next step
  Hessian Eigenvalues:
     0.003298    0.019241    0.019962    0.023186    0.023237    0.023418
     0.023699    0.023887    0.023975    0.024040    0.024088    0.024112
     0.024118    0.024133    0.024141    0.024173    0.024327    0.025432
     0.027992    0.156163    0.159378    0.159993    0.159998    0.160098
     0.210168    0.220018    0.226427    0.234055    0.237659    0.247297
     0.249976    0.250000    0.250167    0.250367    0.255518    0.277106
     0.296801    0.301047    0.301961    0.302776    0.304419    0.347537
     0.349649    0.356625    0.356665    0.356774    0.356907    0.360682
     0.425309    0.429269    0.432846    0.455074    0.466707    0.467805
     0.474037    0.477835    0.478915    0.481320    0.489933    0.533124

 Minimum search - taking simple RFO step
 Searching for Lamda that Minimizes Along All modes
 Value Taken    Lamda =  -0.00003210
 Step Taken.  Stepsize is  0.080223

                             Maximum     Tolerance    Cnvgd?
         Gradient           0.000549      0.000300      NO
         Displacement       0.071233      0.001200      NO
         Energy change     -0.000068      0.000001      NO


 New Cartesian Coordinates Obtained by Inverse Iteration

 Displacement from previous Coordinates is:  0.278293
 ----------------------------------------------------------------
             Standard Nuclear Orientation (Angstroms)
    I     Atom           X                Y                Z
 ----------------------------------------------------------------
    1      C       0.0158616755    -0.0001113094     0.0057558001
    2      C      -0.0203141925     0.3443026529     1.3670239719
    3      Cl      1.4738149927     0.7738886678     2.1609563748
    4      C      -1.2182053991     0.3608399371     2.0985948355
    5      Cl     -1.2320657303     0.7928477639     3.7809026342
    6      C      -2.4078236655     0.0236311840     1.4433229084
    7      Cl     -3.9349843027     0.0183759511     2.2881321883
    8      C      -2.4031148342    -0.3172750280     0.0976464259
    9      H      -3.3282328032    -0.5755351526    -0.3975831759
   10      C      -1.2033560439    -0.3258738382    -0.6008726842
   11      Cl     -1.2513352186    -0.7732973006    -2.2951395069
   12      C       1.2980492021    -0.0233505513    -0.7596454837
   13      C       2.1180083116    -1.1538243004    -0.7297296056
   14      H       1.8287749931    -2.0150042798    -0.1384961905
   15      C       3.3080115630    -1.1900340445    -1.4509198377
   16      H       3.9411906037    -2.0673878415    -1.4268664769
   17      C       3.6755999546    -0.0816399761    -2.2062394529
   18      Cl      5.1757337047    -0.1203669177    -3.1229286635
   19      C       2.8768209057     1.0561569591    -2.2495336304
   20      H       3.1775972127     1.9107154814    -2.8420894072
   21      C       1.6883887843     1.0782341748    -1.5246628649
   22      H       1.0622345849     1.9623300569    -1.5574141700
 ----------------------------------------------------------------
 Nuclear Repulsion Energy =        1710.53880466 hartrees
 There are       81 alpha and       81 beta electrons
 Applying Cartesian multipole field
    Component          Value
    ---------          -----
     (2,0,0)        1.00000E-12
     (0,2,0)        2.00000E-11
     (0,0,2)       -3.00000E-11
 Nucleus-field energy     =    -0.0000000784 hartrees
 Requested basis set is 6-311++G(d,p)
 There are 162 shells and 449 basis functions
 A cutoff of  1.0D-15 yielded  10108 shell pairs
 There are     84119 function pairs (     90372 Cartesian)
 Smallest overlap matrix eigenvalue = 2.06E-07
 Linear dependence detected in AO basis
 Number of orthogonalized atomic orbitals = 446
 Maximum deviation from orthogonality = 7.585E-10
 Guess from superposition of atomic densities
 Warning:  Energy on first SCF cycle will be non-variational
 SAD guess density has 162.000000 electrons

 -----------------------------------------------------------------------
  General SCF calculation program by
  Eric Jon Sundstrom, Paul Horn, Yuezhi Mao, Dmitri Zuev, Alec White,
  David Stuck, Shaama M.S., Shane Yost, Joonho Lee, David Small,
  Daniel Levine, Susi Lehtola, Hugh Burton, Evgeny Epifanovsky,
  Bang C. Huynh
 -----------------------------------------------------------------------
 Exchange:     0.2000 Hartree-Fock + 0.0800 Slater + 0.7200 B88
 Correlation:  0.1900 VWN1RPA + 0.8100 LYP
 Using SG-1 standard quadrature grid
 A restricted SCF calculation will be
 performed using DIIS
 SCF converges when DIIS error is below 1.0e-08
 ---------------------------------------
  Cycle       Energy         DIIS error
 ---------------------------------------
    1   -2765.4941465963      2.91e-02  
    2   -2761.3709866148      2.33e-03  
    3   -2761.2942800356      2.83e-03  
    4   -2761.5027226546      6.27e-04  
    5   -2761.5109080946      3.31e-04  
    6   -2761.5136135360      9.04e-05  
    7   -2761.5137853089      3.33e-05  
    8   -2761.5138113363      1.13e-05  
    9   -2761.5138144664      2.68e-06  
   10   -2761.5138146221      1.19e-06  
   11   -2761.5138146575      2.59e-07  
   12   -2761.5138146588      1.13e-07  
   13   -2761.5138146590      2.98e-08  
   14   -2761.5138146592      1.01e-08  
   15   -2761.5138146591      3.80e-09  Convergence criterion met
 ---------------------------------------
 SCF time:   CPU 658.11s  wall 658.00s 
 SCF   energy in the final basis set =    -2761.5138146591
 Total energy in the final basis set =    -2761.5138146591

 --------------------------------------------------------------

                    Orbital Energies (a.u.)
 --------------------------------------------------------------

 Alpha MOs
 -- Occupied --
********-101.5792-101.5774-101.5760-101.5629 -10.2806 -10.2788 -10.2783
-10.2738 -10.2534 -10.2368 -10.2229 -10.2149 -10.2039 -10.2039 -10.2029
-10.2028  -9.4945  -9.4938  -9.4922  -9.4907  -9.4774  -7.2594  -7.2587
 -7.2571  -7.2554  -7.2494  -7.2487  -7.2486  -7.2479  -7.2471  -7.2461
 -7.2456  -7.2450  -7.2420  -7.2322  -7.2320  -0.9597  -0.9157  -0.9072
 -0.9034  -0.8734  -0.8578  -0.8370  -0.7915  -0.7791  -0.7551  -0.7351
 -0.6515  -0.6430  -0.6356  -0.6080  -0.5547  -0.5474  -0.5199  -0.4996
 -0.4922  -0.4823  -0.4698  -0.4588  -0.4581  -0.4516  -0.4315  -0.4281
 -0.4102  -0.3985  -0.3917  -0.3872  -0.3809  -0.3583  -0.3559  -0.3533
 -0.3431  -0.3368  -0.3283  -0.3261  -0.3201  -0.2838  -0.2785  -0.2689
 -0.2631
 -- Virtual --
 -0.0614  -0.0582  -0.0474  -0.0410  -0.0382  -0.0147  -0.0026   0.0025
  0.0047   0.0064   0.0117   0.0173   0.0268   0.0302   0.0311   0.0434
  0.0478   0.0552   0.0579   0.0613   0.0640   0.0687   0.0767   0.0775
  0.0809   0.0869   0.0888   0.0927   0.0948   0.0961   0.1037   0.1049
  0.1117   0.1128   0.1164   0.1171   0.1183   0.1201   0.1232   0.1263
  0.1305   0.1315   0.1366   0.1387   0.1447   0.1453   0.1486   0.1499
  0.1559   0.1605   0.1609   0.1678   0.1728   0.1802   0.1852   0.1881
  0.1939   0.1994   0.2069   0.2081   0.2099   0.2165   0.2191   0.2221
  0.2257   0.2285   0.2314   0.2376   0.2416   0.2448   0.2479   0.2539
  0.2567   0.2611   0.2658   0.2682   0.2711   0.2735   0.2790   0.2822
  0.2877   0.2896   0.2951   0.2976   0.2998   0.3120   0.3141   0.3150
  0.3243   0.3297   0.3418   0.3446   0.3589   0.3633   0.3804   0.3961
  0.4133   0.4345   0.4437   0.4456   0.4489   0.4553   0.4567   0.4586
  0.4616   0.4717   0.4755   0.4835   0.4878   0.4963   0.5059   0.5098
  0.5258   0.5345   0.5419   0.5496   0.5511   0.5641   0.5680   0.5716
  0.5768   0.5863   0.5962   0.6026   0.6081   0.6131   0.6197   0.6253
  0.6327   0.6385   0.6471   0.6554   0.6597   0.6668   0.6902   0.6939
  0.6960   0.7068   0.7143   0.7219   0.7288   0.7502   0.7605   0.7912
  0.7924   0.8065   0.8191   0.8246   0.8303   0.8325   0.8386   0.8404
  0.8463   0.8467   0.8523   0.8535   0.8557   0.8572   0.8602   0.8640
  0.8712   0.8776   0.8845   0.8861   0.8946   0.8998   0.9063   0.9196
  0.9250   0.9274   0.9352   0.9489   0.9505   0.9541   0.9568   0.9632
  0.9657   0.9722   0.9828   0.9968   0.9969   1.0110   1.0252   1.0327
  1.0478   1.0562   1.0618   1.0872   1.1167   1.1218   1.1629   1.1744
  1.1860   1.1894   1.2113   1.2325   1.2472   1.2625   1.2667   1.2754
  1.2886   1.2935   1.2982   1.3007   1.3257   1.3618   1.3768   1.4012
  1.4316   1.4388   1.4749   1.4953   1.5120   1.5432   1.5458   1.5529
  1.5706   1.5878   1.6046   1.6107   1.6204   1.6726   1.6744   1.6808
  1.6939   1.7133   1.7494   1.7561   1.7795   1.7825   1.8007   1.8200
  1.8262   1.8467   1.8590   1.8699   1.9078   1.9304   1.9356   1.9379
  1.9419   1.9732   1.9808   1.9999   2.0320   2.0470   2.0584   2.0625
  2.1135   2.1185   2.1324   2.1593   2.2119   2.2279   2.2524   2.2575
  2.2635   2.2648   2.2765   2.2833   2.2995   2.3030   2.3568   2.3645
  2.4038   2.4198   2.4244   2.4336   2.4369   2.4459   2.4822   2.4907
  2.5067   2.5250   2.5442   2.5505   2.5817   2.6127   2.6228   2.6487
  2.6633   2.6653   2.6956   2.7052   2.7169   2.7236   2.7432   2.7453
  2.7579   2.7646   2.7711   2.7853   2.8288   2.8370   2.8490   2.8677
  2.9047   2.9344   2.9686   3.0001   3.0615   3.0903   3.0987   3.1173
  3.1321   3.1492   3.1522   3.2052   3.2347   3.2685   3.3216   3.3868
  3.4310   3.4749   3.5115   3.5994   3.6308   3.7022   3.7576   3.8089
  3.9161   3.9794   4.0195   4.1321   4.1398   4.3333   4.7997   4.8264
  9.7494   9.7772   9.7922   9.8087   9.8353  23.3476  23.5935  23.8114
 23.8333  23.8982  23.9378  23.9513  23.9648  24.0653  24.0786  24.0926
 24.1690  25.7751  25.8274  25.8322  25.8686  25.9285  26.1007  26.1353
 26.1494  26.2688  26.3701  26.4860  26.6226  26.6387  26.7217  26.9657
215.7407 215.7692 215.7881 215.8080 215.8416
 --------------------------------------------------------------

          Ground-State Mulliken Net Atomic Charges

     Atom                 Charge (a.u.)
  ----------------------------------------
      1 C                    -0.225559
      2 C                    -1.163407
      3 Cl                    0.624953
      4 C                     0.800569
      5 Cl                    0.583256
      6 C                    -0.282972
      7 Cl                    0.556296
      8 C                    -0.730718
      9 H                     0.238391
     10 C                    -0.294153
     11 Cl                    0.471444
     12 C                     0.680491
     13 C                    -0.741394
     14 H                     0.197815
     15 C                    -0.877241
     16 H                     0.194235
     17 C                     0.712067
     18 Cl                    0.441851
     19 C                    -0.862326
     20 H                     0.194350
     21 C                    -0.717529
     22 H                     0.199583
  ----------------------------------------
  Sum of atomic charges =     0.000000

 -----------------------------------------------------------------
                    Cartesian Multipole Moments
 -----------------------------------------------------------------
    Charge (ESU x 10^10)
                -0.0000
    Dipole Moment (Debye)
         X      -0.8046      Y      -0.2053      Z      -0.3800
       Tot       0.9132
    Quadrupole Moments (Debye-Ang)
        XX    -136.9845     XY      -0.7079     YY    -127.6355
        XZ       4.5550     YZ      -3.3463     ZZ    -138.6984
    Octopole Moments (Debye-Ang^2)
       XXX    -191.6761    XXY     -16.7098    XYY     -33.6196
       YYY     -21.6715    XXZ       7.6838    XYZ      -4.9297
       YYZ     -15.5687    XZZ     -57.4020    YZZ       2.5667
       ZZZ     -11.6310
    Hexadecapole Moments (Debye-Ang^3)
      XXXX   -5900.5027   XXXY      -8.9945   XXYY   -1017.0030
      XYYY      -5.6762   YYYY    -511.0411   XXXZ    1530.4315
      XXYZ     -88.7180   XYYZ     458.2682   YYYZ    -270.4025
      XXZZ   -1679.9169   XYZZ      27.6736   YYZZ    -737.6212
      XZZZ    1475.8901   YZZZ    -253.8336   ZZZZ   -3957.1266
 -----------------------------------------------------------------
 Calculating analytic gradient of the SCF energy
 Gradient of SCF Energy
            1           2           3           4           5           6
    1  -0.0003143   0.0001054   0.0000458  -0.0001945  -0.0000540   0.0003128
    2   0.0000580  -0.0001427   0.0000082  -0.0001012   0.0000580  -0.0000120
    3   0.0002719  -0.0001377  -0.0000615  -0.0001422   0.0000790  -0.0001232
            7           8           9          10          11          12
    1  -0.0001188   0.0000271  -0.0000046   0.0001306   0.0000457   0.0001612
    2   0.0000219   0.0000666   0.0000128  -0.0000195   0.0000456   0.0000165
    3   0.0001784   0.0001997   0.0000101  -0.0002801   0.0001044  -0.0000908
           13          14          15          16          17          18
    1  -0.0000911   0.0000275   0.0000003  -0.0000034  -0.0001475   0.0001005
    2   0.0000391  -0.0000007   0.0000949  -0.0000027   0.0000249  -0.0000072
    3   0.0000862  -0.0000268  -0.0000776   0.0000121   0.0000880  -0.0000914
           19          20          21          22
    1   0.0000647  -0.0000250  -0.0000939   0.0000257
    2  -0.0001019   0.0000076  -0.0000608  -0.0000055
    3   0.0000175  -0.0000114  -0.0000245   0.0000196
 Max gradient component =       3.143E-04
 RMS gradient           =       1.084E-04
 Gradient time:  CPU 228.41 s  wall 228.44 s
 Geometry Optimization Parameters
   NAtoms,    NIC,     NZ,  NCons,   NDum,   NFix, NCnnct, MaxDiis
       22     155      22       0       0       0       0       0

 Cartesian Hessian Update
 Hessian updated using BFGS update


** GEOMETRY OPTIMIZATION IN DELOCALIZED INTERNAL COORDINATES **
   Searching for a Minimum

   Optimization Cycle:   8

                       Coordinates (Angstroms)
     ATOM                X               Y               Z
      1  C         0.0158616755   -0.0001113094    0.0057558001
      2  C        -0.0203141925    0.3443026529    1.3670239719
      3  Cl        1.4738149927    0.7738886678    2.1609563748
      4  C        -1.2182053991    0.3608399371    2.0985948355
      5  Cl       -1.2320657303    0.7928477639    3.7809026342
      6  C        -2.4078236655    0.0236311840    1.4433229084
      7  Cl       -3.9349843027    0.0183759511    2.2881321883
      8  C        -2.4031148342   -0.3172750280    0.0976464259
      9  H        -3.3282328032   -0.5755351526   -0.3975831759
     10  C        -1.2033560439   -0.3258738382   -0.6008726842
     11  Cl       -1.2513352186   -0.7732973006   -2.2951395069
     12  C         1.2980492021   -0.0233505513   -0.7596454837
     13  C         2.1180083116   -1.1538243004   -0.7297296056
     14  H         1.8287749931   -2.0150042798   -0.1384961905
     15  C         3.3080115630   -1.1900340445   -1.4509198377
     16  H         3.9411906037   -2.0673878415   -1.4268664769
     17  C         3.6755999546   -0.0816399761   -2.2062394529
     18  Cl        5.1757337047   -0.1203669177   -3.1229286635
     19  C         2.8768209057    1.0561569591   -2.2495336304
     20  H         3.1775972127    1.9107154814   -2.8420894072
     21  C         1.6883887843    1.0782341748   -1.5246628649
     22  H         1.0622345849    1.9623300569   -1.5574141700
   Point Group: c1    Number of degrees of freedom:    60


   Energy is  -2761.513814659

 Hessian updated using BFGS update

 60 Hessian modes will be used to form the next step
  Hessian Eigenvalues:
     0.002321    0.019248    0.019952    0.023187    0.023355    0.023409
     0.023712    0.023910    0.023973    0.024048    0.024092    0.024114
     0.024126    0.024135    0.024157    0.024190    0.024340    0.025550
     0.029612    0.158247    0.159407    0.159997    0.160006    0.160315
     0.218205    0.219851    0.222239    0.232955    0.237264    0.247040
     0.249976    0.250009    0.250025    0.250978    0.259725    0.276376
     0.296314    0.301079    0.302372    0.302680    0.304961    0.346257
     0.351403    0.356630    0.356665    0.356781    0.356901    0.360403
     0.424657    0.429277    0.432760    0.455103    0.467749    0.469474
     0.474407    0.477614    0.478864    0.483437    0.492302    0.533798

 Minimum search - taking simple RFO step
 Searching for Lamda that Minimizes Along All modes
 Value Taken    Lamda =  -0.00000559
 Step Taken.  Stepsize is  0.041474

                             Maximum     Tolerance    Cnvgd?
         Gradient           0.000364      0.000300      NO
         Displacement       0.035247      0.001200      NO
         Energy change     -0.000019      0.000001      NO


 New Cartesian Coordinates Obtained by Inverse Iteration

 Displacement from previous Coordinates is:  0.137712
 ----------------------------------------------------------------
             Standard Nuclear Orientation (Angstroms)
    I     Atom           X                Y                Z
 ----------------------------------------------------------------
    1      C       0.0162156281     0.0008026976     0.0061556099
    2      C      -0.0219190566     0.3554239245     1.3649455676
    3      Cl      1.4702048078     0.7947411668     2.1569335743
    4      C      -1.2199851543     0.3710640798     2.0962783320
    5      Cl     -1.2352905582     0.8121255625     3.7763344161
    6      C      -2.4081810289     0.0231828607     1.4435312429
    7      Cl     -3.9354152212     0.0158397356     2.2872983758
    8      C      -2.4014922488    -0.3279016328     0.1004029068
    9      H      -3.3251725558    -0.5943969405    -0.3931434932
   10      C      -1.2015838769    -0.3357775946    -0.5977617247
   11      Cl     -1.2479368755    -0.7953543566    -2.2888129368
   12      C       1.2983519255    -0.0225297480    -0.7591813136
   13      C       2.1115600513    -1.1582215913    -0.7402619093
   14      H       1.8170395813    -2.0234190344    -0.1574940976
   15      C       3.3013393310    -1.1949748076    -1.4618140552
   16      H       3.9290667662    -2.0764289636    -1.4458052464
   17      C       3.6756100511    -0.0819042717    -2.2070517025
   18      Cl      5.1749197006    -0.1211091966    -3.1241550902
   19      C       2.8835445818     1.0611301125    -2.2394749599
   20      H       3.1891213213     1.9192770479    -2.8243589229
   21      C       1.6955578725     1.0838137714    -1.5139152213
   22      H       1.0750992563     1.9722394677    -1.5384353631
 ----------------------------------------------------------------
 Nuclear Repulsion Energy =        1710.44183558 hartrees
 There are       81 alpha and       81 beta electrons
 Applying Cartesian multipole field
    Component          Value
    ---------          -----
     (2,0,0)        1.00000E-12
     (0,2,0)        2.00000E-11
     (0,0,2)       -3.00000E-11
 Nucleus-field energy     =    -0.0000000780 hartrees
 Requested basis set is 6-311++G(d,p)
 There are 162 shells and 449 basis functions
 A cutoff of  1.0D-15 yielded  10109 shell pairs
 There are     84131 function pairs (     90384 Cartesian)
 Smallest overlap matrix eigenvalue = 1.97E-07
 Linear dependence detected in AO basis
 Number of orthogonalized atomic orbitals = 446
 Maximum deviation from orthogonality = 4.156E-10
 Guess from superposition of atomic densities
 Warning:  Energy on first SCF cycle will be non-variational
 SAD guess density has 162.000000 electrons

 -----------------------------------------------------------------------
  General SCF calculation program by
  Eric Jon Sundstrom, Paul Horn, Yuezhi Mao, Dmitri Zuev, Alec White,
  David Stuck, Shaama M.S., Shane Yost, Joonho Lee, David Small,
  Daniel Levine, Susi Lehtola, Hugh Burton, Evgeny Epifanovsky,
  Bang C. Huynh
 -----------------------------------------------------------------------
 Exchange:     0.2000 Hartree-Fock + 0.0800 Slater + 0.7200 B88
 Correlation:  0.1900 VWN1RPA + 0.8100 LYP
 Using SG-1 standard quadrature grid
 A restricted SCF calculation will be
 performed using DIIS
 SCF converges when DIIS error is below 1.0e-08
 ---------------------------------------
  Cycle       Energy         DIIS error
 ---------------------------------------
    1   -2765.4936705920      2.91e-02  
    2   -2761.3709914950      2.33e-03  
    3   -2761.2941958428      2.83e-03  
    4   -2761.5027040179      6.28e-04  
    5   -2761.5109091322      3.31e-04  
    6   -2761.5136169908      9.04e-05  
    7   -2761.5137885672      3.34e-05  
    8   -2761.5138147223      1.13e-05  
    9   -2761.5138178494      2.68e-06  
   10   -2761.5138180053      1.19e-06  
   11   -2761.5138180407      2.59e-07  
   12   -2761.5138180419      1.13e-07  
   13   -2761.5138180421      2.98e-08  
   14   -2761.5138180424      1.01e-08  
   15   -2761.5138180423      3.80e-09  Convergence criterion met
 ---------------------------------------
 SCF time:   CPU 691.43s  wall 692.00s 
 SCF   energy in the final basis set =    -2761.5138180423
 Total energy in the final basis set =    -2761.5138180423

 --------------------------------------------------------------

                    Orbital Energies (a.u.)
 --------------------------------------------------------------

 Alpha MOs
 -- Occupied --
********-101.5792-101.5774-101.5760-101.5629 -10.2806 -10.2788 -10.2783
-10.2737 -10.2534 -10.2368 -10.2229 -10.2149 -10.2039 -10.2039 -10.2029
-10.2028  -9.4945  -9.4938  -9.4922  -9.4907  -9.4775  -7.2594  -7.2587
 -7.2571  -7.2553  -7.2494  -7.2486  -7.2486  -7.2479  -7.2471  -7.2461
 -7.2455  -7.2450  -7.2420  -7.2323  -7.2320  -0.9596  -0.9157  -0.9073
 -0.9035  -0.8734  -0.8578  -0.8369  -0.7915  -0.7791  -0.7551  -0.7351
 -0.6515  -0.6429  -0.6356  -0.6080  -0.5547  -0.5473  -0.5199  -0.4996
 -0.4922  -0.4823  -0.4697  -0.4588  -0.4581  -0.4516  -0.4316  -0.4281
 -0.4102  -0.3985  -0.3918  -0.3873  -0.3808  -0.3583  -0.3559  -0.3532
 -0.3431  -0.3368  -0.3283  -0.3261  -0.3201  -0.2838  -0.2784  -0.2687
 -0.2632
 -- Virtual --
 -0.0613  -0.0580  -0.0474  -0.0412  -0.0382  -0.0147  -0.0026   0.0025
  0.0047   0.0064   0.0117   0.0173   0.0268   0.0302   0.0311   0.0434
  0.0479   0.0552   0.0579   0.0613   0.0640   0.0686   0.0767   0.0775
  0.0809   0.0869   0.0888   0.0927   0.0948   0.0961   0.1038   0.1048
  0.1118   0.1128   0.1164   0.1171   0.1183   0.1201   0.1231   0.1263
  0.1305   0.1315   0.1366   0.1387   0.1447   0.1453   0.1487   0.1499
  0.1559   0.1605   0.1609   0.1677   0.1729   0.1801   0.1851   0.1880
  0.1939   0.1995   0.2070   0.2082   0.2097   0.2164   0.2191   0.2220
  0.2257   0.2286   0.2314   0.2375   0.2418   0.2448   0.2478   0.2539
  0.2571   0.2608   0.2659   0.2682   0.2711   0.2734   0.2790   0.2827
  0.2875   0.2899   0.2952   0.2977   0.2992   0.3122   0.3142   0.3151
  0.3247   0.3299   0.3423   0.3444   0.3589   0.3636   0.3807   0.3962
  0.4137   0.4343   0.4437   0.4461   0.4487   0.4553   0.4569   0.4584
  0.4617   0.4719   0.4753   0.4833   0.4878   0.4963   0.5059   0.5100
  0.5261   0.5347   0.5418   0.5500   0.5511   0.5641   0.5681   0.5714
  0.5772   0.5863   0.5967   0.6026   0.6076   0.6129   0.6199   0.6254
  0.6329   0.6393   0.6476   0.6548   0.6597   0.6666   0.6903   0.6938
  0.6961   0.7068   0.7144   0.7235   0.7288   0.7502   0.7618   0.7910
  0.7924   0.8074   0.8192   0.8244   0.8304   0.8321   0.8390   0.8403
  0.8458   0.8466   0.8520   0.8535   0.8556   0.8572   0.8600   0.8642
  0.8713   0.8783   0.8842   0.8859   0.8945   0.9004   0.9056   0.9199
  0.9256   0.9274   0.9363   0.9487   0.9504   0.9541   0.9577   0.9632
  0.9658   0.9721   0.9837   0.9962   0.9968   1.0103   1.0253   1.0335
  1.0479   1.0569   1.0615   1.0864   1.1169   1.1217   1.1629   1.1748
  1.1870   1.1895   1.2120   1.2325   1.2479   1.2628   1.2666   1.2760
  1.2889   1.2936   1.2983   1.3012   1.3263   1.3619   1.3770   1.4011
  1.4319   1.4399   1.4748   1.4941   1.5118   1.5435   1.5451   1.5529
  1.5711   1.5880   1.6050   1.6108   1.6205   1.6731   1.6747   1.6809
  1.6946   1.7130   1.7490   1.7556   1.7798   1.7825   1.8008   1.8198
  1.8256   1.8463   1.8593   1.8698   1.9077   1.9303   1.9357   1.9379
  1.9419   1.9734   1.9814   2.0006   2.0319   2.0470   2.0589   2.0621
  2.1147   2.1188   2.1328   2.1592   2.2121   2.2278   2.2519   2.2574
  2.2633   2.2647   2.2763   2.2833   2.2996   2.3029   2.3575   2.3640
  2.4035   2.4202   2.4243   2.4333   2.4364   2.4457   2.4826   2.4924
  2.5062   2.5236   2.5443   2.5502   2.5812   2.6127   2.6229   2.6489
  2.6634   2.6654   2.6961   2.7058   2.7162   2.7231   2.7434   2.7447
  2.7587   2.7628   2.7710   2.7849   2.8290   2.8364   2.8488   2.8699
  2.9041   2.9344   2.9684   3.0002   3.0620   3.0907   3.0992   3.1169
  3.1327   3.1492   3.1516   3.2051   3.2346   3.2705   3.3208   3.3871
  3.4318   3.4746   3.5121   3.5997   3.6314   3.7026   3.7579   3.8091
  3.9165   3.9793   4.0195   4.1319   4.1400   4.3330   4.7995   4.8259
  9.7498   9.7774   9.7919   9.8085   9.8372  23.3482  23.5936  23.8111
 23.8332  23.8982  23.9375  23.9509  23.9644  24.0652  24.0785  24.0925
 24.1689  25.7750  25.8275  25.8314  25.8671  25.9289  26.1003  26.1352
 26.1498  26.2708  26.3685  26.4860  26.6233  26.6374  26.7221  26.9663
215.7412 215.7695 215.7877 215.8078 215.8437
 --------------------------------------------------------------

          Ground-State Mulliken Net Atomic Charges

     Atom                 Charge (a.u.)
  ----------------------------------------
      1 C                    -0.223865
      2 C                    -1.160099
      3 Cl                    0.621469
      4 C                     0.804793
      5 Cl                    0.583641
      6 C                    -0.274640
      7 Cl                    0.556938
      8 C                    -0.726629
      9 H                     0.238337
     10 C                    -0.298596
     11 Cl                    0.467238
     12 C                     0.681828
     13 C                    -0.747905
     14 H                     0.198097
     15 C                    -0.876252
     16 H                     0.194421
     17 C                     0.709990
     18 Cl                    0.442749
     19 C                    -0.866957
     20 H                     0.194494
     21 C                    -0.718912
     22 H                     0.199861
  ----------------------------------------
  Sum of atomic charges =     0.000000

 -----------------------------------------------------------------
                    Cartesian Multipole Moments
 -----------------------------------------------------------------
    Charge (ESU x 10^10)
                -0.0000
    Dipole Moment (Debye)
         X      -0.8025      Y      -0.2112      Z      -0.3787
       Tot       0.9122
    Quadrupole Moments (Debye-Ang)
        XX    -136.9842     XY      -0.6427     YY    -127.5648
        XZ       4.5119     YZ      -3.2980     ZZ    -138.7427
    Octopole Moments (Debye-Ang^2)
       XXX    -191.5840    XXY     -16.7714    XYY     -33.4090
       YYY     -22.2536    XXZ       7.5702    XYZ      -4.8103
       YYZ     -15.6449    XZZ     -57.3501    YZZ       2.1764
       ZZZ     -11.2724
    Hexadecapole Moments (Debye-Ang^3)
      XXXX   -5898.8855   XXXY      -9.8570   XXYY   -1017.7685
      XYYY      -7.9450   YYYY    -520.9000   XXXZ    1531.6555
      XXYZ     -90.9565   XYYZ     458.5619   YYYZ    -277.4941
      XXZZ   -1678.0606   XYZZ      26.5152   YYZZ    -737.8228
      XZZZ    1478.5245   YZZZ    -260.1874   ZZZZ   -3950.8222
 -----------------------------------------------------------------
 Calculating analytic gradient of the SCF energy
 Gradient of SCF Energy
            1           2           3           4           5           6
    1  -0.0000740   0.0001368  -0.0000164  -0.0000594   0.0000218   0.0000567
    2   0.0000236   0.0000071  -0.0000164  -0.0000445   0.0000299   0.0000149
    3   0.0001218   0.0000204  -0.0000258  -0.0001499   0.0001179   0.0000196
            7           8           9          10          11          12
    1  -0.0000251  -0.0000290  -0.0000068   0.0000155  -0.0000162   0.0000104
    2  -0.0000208   0.0000167   0.0000022  -0.0000269   0.0000236   0.0000021
    3   0.0000056   0.0001018  -0.0000034  -0.0002517   0.0001471  -0.0000011
           13          14          15          16          17          18
    1  -0.0000318   0.0000288   0.0000089  -0.0000087   0.0000609  -0.0000505
    2   0.0000379  -0.0000250   0.0000238  -0.0000162  -0.0000159  -0.0000012
    3   0.0000336  -0.0000287  -0.0000502   0.0000215  -0.0000444   0.0000038
           19          20          21          22
    1   0.0000216  -0.0000374  -0.0000371   0.0000309
    2  -0.0000089   0.0000175  -0.0000482   0.0000246
    3   0.0000096  -0.0000160  -0.0000302  -0.0000013
 Max gradient component =       2.517E-04
 RMS gradient           =       5.706E-05
 Gradient time:  CPU 226.50 s  wall 226.53 s
 Geometry Optimization Parameters
   NAtoms,    NIC,     NZ,  NCons,   NDum,   NFix, NCnnct, MaxDiis
       22     155      22       0       0       0       0       0

 Cartesian Hessian Update
 Hessian updated using BFGS update


** GEOMETRY OPTIMIZATION IN DELOCALIZED INTERNAL COORDINATES **
   Searching for a Minimum

   Optimization Cycle:   9

                       Coordinates (Angstroms)
     ATOM                X               Y               Z
      1  C         0.0162156281    0.0008026976    0.0061556099
      2  C        -0.0219190566    0.3554239245    1.3649455676
      3  Cl        1.4702048078    0.7947411668    2.1569335743
      4  C        -1.2199851543    0.3710640798    2.0962783320
      5  Cl       -1.2352905582    0.8121255625    3.7763344161
      6  C        -2.4081810289    0.0231828607    1.4435312429
      7  Cl       -3.9354152212    0.0158397356    2.2872983758
      8  C        -2.4014922488   -0.3279016328    0.1004029068
      9  H        -3.3251725558   -0.5943969405   -0.3931434932
     10  C        -1.2015838769   -0.3357775946   -0.5977617247
     11  Cl       -1.2479368755   -0.7953543566   -2.2888129368
     12  C         1.2983519255   -0.0225297480   -0.7591813136
     13  C         2.1115600513   -1.1582215913   -0.7402619093
     14  H         1.8170395813   -2.0234190344   -0.1574940976
     15  C         3.3013393310   -1.1949748076   -1.4618140552
     16  H         3.9290667662   -2.0764289636   -1.4458052464
     17  C         3.6756100511   -0.0819042717   -2.2070517025
     18  Cl        5.1749197006   -0.1211091966   -3.1241550902
     19  C         2.8835445818    1.0611301125   -2.2394749599
     20  H         3.1891213213    1.9192770479   -2.8243589229
     21  C         1.6955578725    1.0838137714   -1.5139152213
     22  H         1.0750992563    1.9722394677   -1.5384353631
   Point Group: c1    Number of degrees of freedom:    60


   Energy is  -2761.513818042

 Hessian updated using BFGS update

 60 Hessian modes will be used to form the next step
  Hessian Eigenvalues:
     0.001614    0.019278    0.019975    0.023184    0.023359    0.023563
     0.023657    0.023875    0.023946    0.023982    0.024103    0.024114
     0.024125    0.024135    0.024165    0.024181    0.024274    0.026148
     0.029948    0.159210    0.159746    0.159989    0.160002    0.160100
     0.215798    0.219999    0.229429    0.232373    0.236790    0.247045
     0.249284    0.249986    0.250028    0.250462    0.264401    0.279346
     0.295724    0.298873    0.301595    0.302767    0.309134    0.346008
     0.353301    0.356657    0.356666    0.356796    0.357047    0.360310
     0.427105    0.429277    0.433608    0.455747    0.467766    0.470353
     0.473590    0.477578    0.479135    0.485009    0.495377    0.531160

 Minimum search - taking simple RFO step
 Searching for Lamda that Minimizes Along All modes
 Value Taken    Lamda =  -0.00000117
 Step Taken.  Stepsize is  0.022059

                             Maximum     Tolerance    Cnvgd?
         Gradient           0.000106      0.000300     YES
         Displacement       0.018986      0.001200      NO
         Energy change     -0.000003      0.000001      NO


 New Cartesian Coordinates Obtained by Inverse Iteration

 Displacement from previous Coordinates is:  0.074068
 ----------------------------------------------------------------
             Standard Nuclear Orientation (Angstroms)
    I     Atom           X                Y                Z
 ----------------------------------------------------------------
    1      C       0.0163972052     0.0004069438     0.0062678300
    2      C      -0.0226827896     0.3604650216     1.3636122380
    3      Cl      1.4685624779     0.8056876394     2.1539649780
    4      C      -1.2207003096     0.3761834024     2.0949379331
    5      Cl     -1.2370508846     0.8235547012     3.7731484729
    6      C      -2.4081395887     0.0229176337     1.4435902393
    7      Cl     -3.9352710432     0.0163065556     2.2872952472
    8      C      -2.4005462353    -0.3338047624     0.1018887226
    9      H      -3.3236124269    -0.6042080744    -0.3906280074
   10      C      -1.2005737814    -0.3417131673    -0.5960735647
   11      Cl     -1.2458011278    -0.8067671592    -2.2859193385
   12      C       1.2984382611    -0.0226569508    -0.7590486204
   13      C       2.1081318132    -1.1609397741    -0.7460099444
   14      H       1.8107347952    -2.0281175017    -0.1676396003
   15      C       3.2978238401    -1.1975378734    -1.4676680377
   16      H       3.9229059325    -2.0809265701    -1.4564713874
   17      C       3.6754149257    -0.0817269547    -2.2071443160
   18      Cl      5.1746850145    -0.1206179686    -3.1242980970
   19      C       2.8868024923     1.0638754728    -2.2336833210
   20      H       3.1951850936     1.9240084365    -2.8141402555
   21      C       1.6989901220     1.0864943138    -1.5078724614
   22      H       1.0809605123     1.9767389249    -1.5278947206
 ----------------------------------------------------------------
 Nuclear Repulsion Energy =        1710.45659673 hartrees
 There are       81 alpha and       81 beta electrons
 Applying Cartesian multipole field
    Component          Value
    ---------          -----
     (2,0,0)        1.00000E-12
     (0,2,0)        2.00000E-11
     (0,0,2)       -3.00000E-11
 Nucleus-field energy     =    -0.0000000778 hartrees
 Requested basis set is 6-311++G(d,p)
 There are 162 shells and 449 basis functions
 A cutoff of  1.0D-15 yielded  10112 shell pairs
 There are     84148 function pairs (     90401 Cartesian)
 Smallest overlap matrix eigenvalue = 1.93E-07
 Linear dependence detected in AO basis
 Number of orthogonalized atomic orbitals = 446
 Maximum deviation from orthogonality = 3.848E-10
 Guess from superposition of atomic densities
 Warning:  Energy on first SCF cycle will be non-variational
 SAD guess density has 162.000000 electrons

 -----------------------------------------------------------------------
  General SCF calculation program by
  Eric Jon Sundstrom, Paul Horn, Yuezhi Mao, Dmitri Zuev, Alec White,
  David Stuck, Shaama M.S., Shane Yost, Joonho Lee, David Small,
  Daniel Levine, Susi Lehtola, Hugh Burton, Evgeny Epifanovsky,
  Bang C. Huynh
 -----------------------------------------------------------------------
 Exchange:     0.2000 Hartree-Fock + 0.0800 Slater + 0.7200 B88
 Correlation:  0.1900 VWN1RPA + 0.8100 LYP
 Using SG-1 standard quadrature grid
 A restricted SCF calculation will be
 performed using DIIS
 SCF converges when DIIS error is below 1.0e-08
 ---------------------------------------
  Cycle       Energy         DIIS error
 ---------------------------------------
    1   -2765.4938114396      2.91e-02  
    2   -2761.3709900135      2.33e-03  
    3   -2761.2941734202      2.83e-03  
    4   -2761.5026890318      6.28e-04  
    5   -2761.5109086035      3.31e-04  
    6   -2761.5136176844      9.04e-05  
    7   -2761.5137892018      3.34e-05  
    8   -2761.5138153809      1.13e-05  
    9   -2761.5138185074      2.68e-06  
   10   -2761.5138186634      1.19e-06  
   11   -2761.5138186986      2.58e-07  
   12   -2761.5138186999      1.13e-07  
   13   -2761.5138187002      2.98e-08  
   14   -2761.5138187001      1.01e-08  
   15   -2761.5138187002      3.80e-09  Convergence criterion met
 ---------------------------------------
 SCF time:   CPU 652.93s  wall 653.00s 
 SCF   energy in the final basis set =    -2761.5138187002
 Total energy in the final basis set =    -2761.5138187002

 --------------------------------------------------------------

                    Orbital Energies (a.u.)
 --------------------------------------------------------------

 Alpha MOs
 -- Occupied --
********-101.5792-101.5774-101.5760-101.5629 -10.2806 -10.2788 -10.2783
-10.2737 -10.2534 -10.2368 -10.2229 -10.2149 -10.2039 -10.2039 -10.2029
-10.2028  -9.4945  -9.4938  -9.4922  -9.4906  -9.4774  -7.2594  -7.2587
 -7.2571  -7.2553  -7.2494  -7.2487  -7.2486  -7.2479  -7.2471  -7.2461
 -7.2455  -7.2450  -7.2420  -7.2323  -7.2320  -0.9597  -0.9157  -0.9072
 -0.9035  -0.8734  -0.8578  -0.8369  -0.7915  -0.7791  -0.7551  -0.7351
 -0.6515  -0.6429  -0.6357  -0.6080  -0.5547  -0.5473  -0.5199  -0.4996
 -0.4922  -0.4823  -0.4697  -0.4588  -0.4581  -0.4516  -0.4316  -0.4281
 -0.4102  -0.3985  -0.3918  -0.3873  -0.3808  -0.3583  -0.3559  -0.3532
 -0.3431  -0.3368  -0.3283  -0.3261  -0.3201  -0.2838  -0.2783  -0.2687
 -0.2633
 -- Virtual --
 -0.0613  -0.0580  -0.0474  -0.0413  -0.0382  -0.0147  -0.0026   0.0025
  0.0047   0.0064   0.0117   0.0173   0.0269   0.0302   0.0311   0.0434
  0.0479   0.0552   0.0580   0.0612   0.0640   0.0686   0.0767   0.0775
  0.0809   0.0869   0.0888   0.0927   0.0947   0.0961   0.1038   0.1048
  0.1118   0.1127   0.1164   0.1171   0.1183   0.1201   0.1231   0.1263
  0.1305   0.1316   0.1366   0.1387   0.1447   0.1453   0.1487   0.1499
  0.1559   0.1605   0.1609   0.1676   0.1729   0.1800   0.1851   0.1880
  0.1939   0.1995   0.2070   0.2083   0.2097   0.2164   0.2192   0.2219
  0.2257   0.2286   0.2315   0.2374   0.2418   0.2449   0.2478   0.2539
  0.2573   0.2606   0.2659   0.2682   0.2711   0.2734   0.2790   0.2829
  0.2874   0.2901   0.2953   0.2977   0.2990   0.3123   0.3142   0.3151
  0.3249   0.3300   0.3426   0.3444   0.3589   0.3638   0.3809   0.3962
  0.4138   0.4342   0.4437   0.4463   0.4486   0.4554   0.4570   0.4583
  0.4618   0.4720   0.4752   0.4832   0.4878   0.4963   0.5059   0.5101
  0.5262   0.5348   0.5417   0.5501   0.5511   0.5641   0.5681   0.5714
  0.5774   0.5863   0.5969   0.6025   0.6074   0.6128   0.6200   0.6254
  0.6330   0.6398   0.6478   0.6544   0.6596   0.6666   0.6903   0.6937
  0.6962   0.7068   0.7144   0.7243   0.7287   0.7502   0.7624   0.7909
  0.7924   0.8077   0.8193   0.8244   0.8304   0.8319   0.8393   0.8403
  0.8455   0.8466   0.8517   0.8536   0.8555   0.8571   0.8600   0.8643
  0.8714   0.8786   0.8840   0.8858   0.8944   0.9008   0.9052   0.9201
  0.9259   0.9275   0.9369   0.9485   0.9504   0.9541   0.9581   0.9632
  0.9659   0.9721   0.9842   0.9958   0.9969   1.0100   1.0254   1.0340
  1.0479   1.0572   1.0614   1.0860   1.1169   1.1216   1.1630   1.1751
  1.1874   1.1895   1.2123   1.2325   1.2482   1.2629   1.2666   1.2764
  1.2892   1.2936   1.2983   1.3014   1.3266   1.3620   1.3771   1.4010
  1.4321   1.4403   1.4748   1.4935   1.5118   1.5436   1.5449   1.5529
  1.5714   1.5880   1.6052   1.6109   1.6206   1.6734   1.6748   1.6809
  1.6950   1.7127   1.7488   1.7553   1.7801   1.7825   1.8009   1.8198
  1.8254   1.8461   1.8596   1.8698   1.9076   1.9303   1.9359   1.9378
  1.9419   1.9735   1.9816   2.0009   2.0319   2.0469   2.0592   2.0620
  2.1153   2.1189   2.1331   2.1593   2.2122   2.2278   2.2518   2.2573
  2.2632   2.2646   2.2762   2.2833   2.2997   2.3028   2.3579   2.3639
  2.4033   2.4204   2.4241   2.4332   2.4362   2.4456   2.4827   2.4934
  2.5059   2.5230   2.5444   2.5501   2.5810   2.6127   2.6231   2.6491
  2.6635   2.6654   2.6963   2.7062   2.7159   2.7229   2.7435   2.7445
  2.7590   2.7620   2.7710   2.7847   2.8291   2.8362   2.8487   2.8710
  2.9039   2.9345   2.9684   3.0003   3.0623   3.0910   3.0994   3.1168
  3.1331   3.1492   3.1514   3.2051   3.2346   3.2715   3.3206   3.3873
  3.4323   3.4745   3.5125   3.6000   3.6318   3.7027   3.7581   3.8091
  3.9168   3.9793   4.0196   4.1319   4.1402   4.3328   4.7994   4.8257
  9.7500   9.7775   9.7918   9.8084   9.8381  23.3485  23.5937  23.8110
 23.8333  23.8983  23.9375  23.9508  23.9645  24.0652  24.0786  24.0927
 24.1690  25.7749  25.8275  25.8310  25.8664  25.9290  26.1004  26.1352
 26.1499  26.2717  26.3677  26.4861  26.6235  26.6369  26.7222  26.9667
215.7413 215.7696 215.7876 215.8077 215.8447
 --------------------------------------------------------------

          Ground-State Mulliken Net Atomic Charges

     Atom                 Charge (a.u.)
  ----------------------------------------
      1 C                    -0.223066
      2 C                    -1.159680
      3 Cl                    0.619823
      4 C                     0.806775
      5 Cl                    0.583827
      6 C                    -0.269413
      7 Cl                    0.557175
      8 C                    -0.724767
      9 H                     0.238271
     10 C                    -0.299486
     11 Cl                    0.465323
     12 C                     0.681192
     13 C                    -0.750516
     14 H                     0.198177
     15 C                    -0.876269
     16 H                     0.194529
     17 C                     0.709759
     18 Cl                    0.443222
     19 C                    -0.869346
     20 H                     0.194579
     21 C                    -0.720085
     22 H                     0.199977
  ----------------------------------------
  Sum of atomic charges =     0.000000

 -----------------------------------------------------------------
                    Cartesian Multipole Moments
 -----------------------------------------------------------------
    Charge (ESU x 10^10)
                 0.0000
    Dipole Moment (Debye)
         X      -0.8029      Y      -0.2145      Z      -0.3760
       Tot       0.9122
    Quadrupole Moments (Debye-Ang)
        XX    -136.9930     XY      -0.6112     YY    -127.5275
        XZ       4.4884     YZ      -3.2698     ZZ    -138.7654
    Octopole Moments (Debye-Ang^2)
       XXX    -191.6032    XXY     -16.8278    XYY     -33.3100
       YYY     -22.6524    XXZ       7.5495    XYZ      -4.7418
       YYZ     -15.6620    XZZ     -57.3685    YZZ       1.9446
       ZZZ     -11.0133
    Hexadecapole Moments (Debye-Ang^3)
      XXXX   -5898.0933   XXXY     -10.2193   XXYY   -1018.1581
      XYYY      -8.9764   YYYY    -526.3148   XXXZ    1532.2963
      XXYZ     -92.1286   XYYZ     458.6602   YYYZ    -281.3777
      XXZZ   -1676.9757   XYZZ      25.8710   YYZZ    -737.8030
      XZZZ    1479.7516   YZZZ    -263.6251   ZZZZ   -3946.6764
 -----------------------------------------------------------------
 Calculating analytic gradient of the SCF energy
 Gradient of SCF Energy
            1           2           3           4           5           6
    1   0.0000040   0.0000676  -0.0000171  -0.0000046   0.0000150  -0.0000126
    2   0.0000072   0.0000140  -0.0000068  -0.0000309   0.0000110   0.0000149
    3   0.0000320   0.0000371  -0.0000320  -0.0000760   0.0000477   0.0000706
            7           8           9          10          11          12
    1   0.0000216  -0.0000116   0.0000024   0.0000032  -0.0000058  -0.0000252
    2  -0.0000023   0.0000054   0.0000049  -0.0000266   0.0000131  -0.0000028
    3  -0.0000033   0.0000260   0.0000075  -0.0000965   0.0000598   0.0000061
           13          14          15          16          17          18
    1  -0.0000127   0.0000094  -0.0000052  -0.0000104   0.0000693  -0.0000546
    2   0.0000211  -0.0000146   0.0000063  -0.0000074  -0.0000157   0.0000017
    3   0.0000040  -0.0000085  -0.0000141   0.0000015  -0.0000621   0.0000119
           19          20          21          22
    1  -0.0000126  -0.0000216  -0.0000038   0.0000053
    2   0.0000018   0.0000054  -0.0000151   0.0000153
    3   0.0000002  -0.0000103   0.0000041  -0.0000058
 Max gradient component =       9.653E-05
 RMS gradient           =       2.860E-05
 Gradient time:  CPU 222.87 s  wall 222.89 s
 Geometry Optimization Parameters
   NAtoms,    NIC,     NZ,  NCons,   NDum,   NFix, NCnnct, MaxDiis
       22     155      22       0       0       0       0       0

 Cartesian Hessian Update
 Hessian updated using BFGS update


** GEOMETRY OPTIMIZATION IN DELOCALIZED INTERNAL COORDINATES **
   Searching for a Minimum

   Optimization Cycle:  10

                       Coordinates (Angstroms)
     ATOM                X               Y               Z
      1  C         0.0163972052    0.0004069438    0.0062678300
      2  C        -0.0226827896    0.3604650216    1.3636122380
      3  Cl        1.4685624779    0.8056876394    2.1539649780
      4  C        -1.2207003096    0.3761834024    2.0949379331
      5  Cl       -1.2370508846    0.8235547012    3.7731484729
      6  C        -2.4081395887    0.0229176337    1.4435902393
      7  Cl       -3.9352710432    0.0163065556    2.2872952472
      8  C        -2.4005462353   -0.3338047624    0.1018887226
      9  H        -3.3236124269   -0.6042080744   -0.3906280074
     10  C        -1.2005737814   -0.3417131673   -0.5960735647
     11  Cl       -1.2458011278   -0.8067671592   -2.2859193385
     12  C         1.2984382611   -0.0226569508   -0.7590486204
     13  C         2.1081318132   -1.1609397741   -0.7460099444
     14  H         1.8107347952   -2.0281175017   -0.1676396003
     15  C         3.2978238401   -1.1975378734   -1.4676680377
     16  H         3.9229059325   -2.0809265701   -1.4564713874
     17  C         3.6754149257   -0.0817269547   -2.2071443160
     18  Cl        5.1746850145   -0.1206179686   -3.1242980970
     19  C         2.8868024923    1.0638754728   -2.2336833210
     20  H         3.1951850936    1.9240084365   -2.8141402555
     21  C         1.6989901220    1.0864943138   -1.5078724614
     22  H         1.0809605123    1.9767389249   -1.5278947206
   Point Group: c1    Number of degrees of freedom:    60


   Energy is  -2761.513818700

 Hessian updated using BFGS update

 60 Hessian modes will be used to form the next step
  Hessian Eigenvalues:
     0.001507    0.019313    0.019982    0.022986    0.023237    0.023518
     0.023656    0.023807    0.023963    0.023979    0.024103    0.024118
     0.024126    0.024140    0.024163    0.024239    0.024543    0.026171
     0.030118    0.151408    0.159471    0.159966    0.160002    0.160007
     0.208220    0.220036    0.227236    0.232436    0.236467    0.247255
     0.248158    0.249986    0.250032    0.250340    0.263206    0.278936
     0.287714    0.297407    0.301341    0.302939    0.306266    0.346461
     0.354193    0.356655    0.356666    0.356773    0.357064    0.362168
     0.427220    0.429283    0.434946    0.454926    0.467788    0.470360
     0.474597    0.477522    0.478597    0.485292    0.495260    0.529523

 Minimum search - taking simple RFO step
 Searching for Lamda that Minimizes Along All modes
 Value Taken    Lamda =   0.00000000
 Step Taken.  Stepsize is  0.004636

                             Maximum     Tolerance    Cnvgd?
         Gradient           0.000055      0.000300     YES
         Displacement       0.003936      0.001200      NO
         Energy change     -0.000001      0.000001     YES

 Final energy is   -2761.5138187002012     


 ******************************
 **  OPTIMIZATION CONVERGED  **
 ******************************

                       Coordinates (Angstroms)
     ATOM                X               Y               Z
      1  C         0.0163972052    0.0004069438    0.0062678300
      2  C        -0.0226827896    0.3604650216    1.3636122380
      3  Cl        1.4685624779    0.8056876394    2.1539649780
      4  C        -1.2207003096    0.3761834024    2.0949379331
      5  Cl       -1.2370508846    0.8235547012    3.7731484729
      6  C        -2.4081395887    0.0229176337    1.4435902393
      7  Cl       -3.9352710432    0.0163065556    2.2872952472
      8  C        -2.4005462353   -0.3338047624    0.1018887226
      9  H        -3.3236124269   -0.6042080744   -0.3906280074
     10  C        -1.2005737814   -0.3417131673   -0.5960735647
     11  Cl       -1.2458011278   -0.8067671592   -2.2859193385
     12  C         1.2984382611   -0.0226569508   -0.7590486204
     13  C         2.1081318132   -1.1609397741   -0.7460099444
     14  H         1.8107347952   -2.0281175017   -0.1676396003
     15  C         3.2978238401   -1.1975378734   -1.4676680377
     16  H         3.9229059325   -2.0809265701   -1.4564713874
     17  C         3.6754149257   -0.0817269547   -2.2071443160
     18  Cl        5.1746850145   -0.1206179686   -3.1242980970
     19  C         2.8868024923    1.0638754728   -2.2336833210
     20  H         3.1951850936    1.9240084365   -2.8141402555
     21  C         1.6989901220    1.0864943138   -1.5078724614
     22  H         1.0809605123    1.9767389249   -1.5278947206

Z-matrix Print:
$molecule
0 1
Cl
C  1 1.745478
C  2 1.403685 1 119.367018
C  3 1.399665 2 118.606400 1 179.676606 0
C  4 1.388334 3 120.659782 2 -0.079331 0
H  5 1.080621 4 120.005675 3 -179.969192 0
C  5 1.388217 4 119.477367 3 0.143654 0
C  7 1.400314 5 122.246499 4 -0.032136 0
C  8 1.493275 7 121.460209 5 179.596891 0
C  9 1.396924 8 120.573642 7 85.872190 0
H  10 1.083927 9 119.902822 8 0.604564 0
C  10 1.392197 9 120.744461 8 -179.339251 0
H  12 1.082524 10 120.643203 9 179.944263 0
C  12 1.391050 10 119.151798 9 0.070353 0
C  14 1.390839 12 121.126874 10 -0.142948 0
H  15 1.082233 14 120.235112 12 -179.936667 0
C  15 1.391940 14 119.116982 12 0.105800 0
H  17 1.083953 15 119.347053 14 -179.941207 0
Cl 3 1.736894 2 120.952029 1 -0.321642 0
Cl 4 1.744710 3 121.231251 2 179.892769 0
Cl 7 1.753254 5 117.632935 4 179.730795 0
Cl 14 1.757980 12 119.456003 10 179.831260 0
$end


 --------------------------------------------------------------

                    Orbital Energies (a.u.)
 --------------------------------------------------------------

 Alpha MOs
 -- Occupied --
********-101.5792-101.5774-101.5760-101.5629 -10.2806 -10.2788 -10.2783
-10.2737 -10.2534 -10.2368 -10.2229 -10.2149 -10.2039 -10.2039 -10.2029
-10.2028  -9.4945  -9.4938  -9.4922  -9.4906  -9.4774  -7.2594  -7.2587
 -7.2571  -7.2553  -7.2494  -7.2487  -7.2486  -7.2479  -7.2471  -7.2461
 -7.2455  -7.2450  -7.2420  -7.2323  -7.2320  -0.9597  -0.9157  -0.9072
 -0.9035  -0.8734  -0.8578  -0.8369  -0.7915  -0.7791  -0.7551  -0.7351
 -0.6515  -0.6429  -0.6357  -0.6080  -0.5547  -0.5473  -0.5199  -0.4996
 -0.4922  -0.4823  -0.4697  -0.4588  -0.4581  -0.4516  -0.4316  -0.4281
 -0.4102  -0.3985  -0.3918  -0.3873  -0.3808  -0.3583  -0.3559  -0.3532
 -0.3431  -0.3368  -0.3283  -0.3261  -0.3201  -0.2838  -0.2783  -0.2687
 -0.2633
 -- Virtual --
 -0.0613  -0.0580  -0.0474  -0.0413  -0.0382  -0.0147  -0.0026   0.0025
  0.0047   0.0064   0.0117   0.0173   0.0269   0.0302   0.0311   0.0434
  0.0479   0.0552   0.0580   0.0612   0.0640   0.0686   0.0767   0.0775
  0.0809   0.0869   0.0888   0.0927   0.0947   0.0961   0.1038   0.1048
  0.1118   0.1127   0.1164   0.1171   0.1183   0.1201   0.1231   0.1263
  0.1305   0.1316   0.1366   0.1387   0.1447   0.1453   0.1487   0.1499
  0.1559   0.1605   0.1609   0.1676   0.1729   0.1800   0.1851   0.1880
  0.1939   0.1995   0.2070   0.2083   0.2097   0.2164   0.2192   0.2219
  0.2257   0.2286   0.2315   0.2374   0.2418   0.2449   0.2478   0.2539
  0.2573   0.2606   0.2659   0.2682   0.2711   0.2734   0.2790   0.2829
  0.2874   0.2901   0.2953   0.2977   0.2990   0.3123   0.3142   0.3151
  0.3249   0.3300   0.3426   0.3444   0.3589   0.3638   0.3809   0.3962
  0.4138   0.4342   0.4437   0.4463   0.4486   0.4554   0.4570   0.4583
  0.4618   0.4720   0.4752   0.4832   0.4878   0.4963   0.5059   0.5101
  0.5262   0.5348   0.5417   0.5501   0.5511   0.5641   0.5681   0.5714
  0.5774   0.5863   0.5969   0.6025   0.6074   0.6128   0.6200   0.6254
  0.6330   0.6398   0.6478   0.6544   0.6596   0.6666   0.6903   0.6937
  0.6962   0.7068   0.7144   0.7243   0.7287   0.7502   0.7624   0.7909
  0.7924   0.8077   0.8193   0.8244   0.8304   0.8319   0.8393   0.8403
  0.8455   0.8466   0.8517   0.8536   0.8555   0.8571   0.8600   0.8643
  0.8714   0.8786   0.8840   0.8858   0.8944   0.9008   0.9052   0.9201
  0.9259   0.9275   0.9369   0.9485   0.9504   0.9541   0.9581   0.9632
  0.9659   0.9721   0.9842   0.9958   0.9969   1.0100   1.0254   1.0340
  1.0479   1.0572   1.0614   1.0860   1.1169   1.1216   1.1630   1.1751
  1.1874   1.1895   1.2123   1.2325   1.2482   1.2629   1.2666   1.2764
  1.2892   1.2936   1.2983   1.3014   1.3266   1.3620   1.3771   1.4010
  1.4321   1.4403   1.4748   1.4935   1.5118   1.5436   1.5449   1.5529
  1.5714   1.5880   1.6052   1.6109   1.6206   1.6734   1.6748   1.6809
  1.6950   1.7127   1.7488   1.7553   1.7801   1.7825   1.8009   1.8198
  1.8254   1.8461   1.8596   1.8698   1.9076   1.9303   1.9359   1.9378
  1.9419   1.9735   1.9816   2.0009   2.0319   2.0469   2.0592   2.0620
  2.1153   2.1189   2.1331   2.1593   2.2122   2.2278   2.2518   2.2573
  2.2632   2.2646   2.2762   2.2833   2.2997   2.3028   2.3579   2.3639
  2.4033   2.4204   2.4241   2.4332   2.4362   2.4456   2.4827   2.4934
  2.5059   2.5230   2.5444   2.5501   2.5810   2.6127   2.6231   2.6491
  2.6635   2.6654   2.6963   2.7062   2.7159   2.7229   2.7435   2.7445
  2.7590   2.7620   2.7710   2.7847   2.8291   2.8362   2.8487   2.8710
  2.9039   2.9345   2.9684   3.0003   3.0623   3.0910   3.0994   3.1168
  3.1331   3.1492   3.1514   3.2051   3.2346   3.2715   3.3206   3.3873
  3.4323   3.4745   3.5125   3.6000   3.6318   3.7027   3.7581   3.8091
  3.9168   3.9793   4.0196   4.1319   4.1402   4.3328   4.7994   4.8257
  9.7500   9.7775   9.7918   9.8084   9.8381  23.3485  23.5937  23.8110
 23.8333  23.8983  23.9375  23.9508  23.9645  24.0652  24.0786  24.0927
 24.1690  25.7749  25.8275  25.8310  25.8664  25.9290  26.1004  26.1352
 26.1499  26.2717  26.3677  26.4861  26.6235  26.6369  26.7222  26.9667
215.7413 215.7696 215.7876 215.8077 215.8447
 --------------------------------------------------------------

          Ground-State Mulliken Net Atomic Charges

     Atom                 Charge (a.u.)
  ----------------------------------------
      1 C                    -0.223066
      2 C                    -1.159680
      3 Cl                    0.619823
      4 C                     0.806775
      5 Cl                    0.583827
      6 C                    -0.269413
      7 Cl                    0.557175
      8 C                    -0.724767
      9 H                     0.238271
     10 C                    -0.299486
     11 Cl                    0.465323
     12 C                     0.681192
     13 C                    -0.750516
     14 H                     0.198177
     15 C                    -0.876269
     16 H                     0.194529
     17 C                     0.709759
     18 Cl                    0.443222
     19 C                    -0.869346
     20 H                     0.194579
     21 C                    -0.720085
     22 H                     0.199977
  ----------------------------------------
  Sum of atomic charges =     0.000000

 -----------------------------------------------------------------
                    Cartesian Multipole Moments
 -----------------------------------------------------------------
    Charge (ESU x 10^10)
                 0.0000
    Dipole Moment (Debye)
         X      -0.8029      Y      -0.2145      Z      -0.3760
       Tot       0.9122
    Quadrupole Moments (Debye-Ang)
        XX    -136.9930     XY      -0.6112     YY    -127.5275
        XZ       4.4884     YZ      -3.2698     ZZ    -138.7654
    Octopole Moments (Debye-Ang^2)
       XXX    -191.6032    XXY     -16.8278    XYY     -33.3100
       YYY     -22.6524    XXZ       7.5495    XYZ      -4.7418
       YYZ     -15.6620    XZZ     -57.3685    YZZ       1.9446
       ZZZ     -11.0133
    Hexadecapole Moments (Debye-Ang^3)
      XXXX   -5898.0933   XXXY     -10.2193   XXYY   -1018.1581
      XYYY      -8.9764   YYYY    -526.3148   XXXZ    1532.2963
      XXYZ     -92.1286   XYYZ     458.6602   YYYZ    -281.3777
      XXZZ   -1676.9757   XYZZ      25.8710   YYZZ    -737.8030
      XZZZ    1479.7516   YZZZ    -263.6251   ZZZZ   -3946.6764
 -----------------------------------------------------------------
Archival summary:
1\1\november\OPT\ProcedureUnspecified\BasisUnspecified\l5125\taweetha\SatJan1113:48:332020SatJan1113:48:332020\0\\#,OPT,ProcedureUnspecified,BasisUnspecified,\\0,1\Cl\C,1,1.74548\C,2,1.40368,1,119.367\C,3,1.39967,2,118.606,1,179.677,0\C,4,1.38833,3,120.66,2,-0.0793308,0\H,5,1.08062,4,120.006,3,-179.969,0\C,5,1.38822,4,119.477,3,0.143654,0\C,7,1.40031,5,122.246,4,-0.0321362,0\C,8,1.49328,7,121.46,5,179.597,0\C,9,1.39692,8,120.574,7,85.8722,0\H,10,1.08393,9,119.903,8,0.604564,0\C,10,1.3922,9,120.744,8,-179.339,0\H,12,1.08252,10,120.643,9,179.944,0\C,12,1.39105,10,119.152,9,0.0703532,0\C,14,1.39084,12,121.127,10,-0.142948,0\H,15,1.08223,14,120.235,12,-179.937,0\C,15,1.39194,14,119.117,12,0.1058,0\H,17,1.08395,15,119.347,14,-179.941,0\Cl,3,1.73689,2,120.952,1,-0.321642,0\Cl,4,1.74471,3,121.231,2,179.893,0\Cl,7,1.75325,5,117.633,4,179.731,0\Cl,14,1.75798,12,119.456,10,179.831,0\\\@

 Total job time:  8873.57s(wall), 8872.31s(cpu) 
 Sat Jan 11 13:48:33 2020

        *************************************************************
        *                                                           *
        *  Thank you very much for using Q-Chem.  Have a nice day.  *
        *                                                           *
        *************************************************************


 
User input: 2 of 2 
 
                  Welcome to Q-Chem
     A Quantum Leap Into The Future Of Chemistry


 Q-Chem 5.2 (devel), Q-Chem, Inc., Pleasanton, CA (2019)

 Yihan Shao,  Zhengting Gan,  E. Epifanovsky,  A. T. B. Gilbert,  M. Wormit,  
 J. Kussmann,  A. W. Lange,  A. Behn,  Jia Deng,  Xintian Feng,  D. Ghosh,  
 M. Goldey,  P. R. Horn,  L. D. Jacobson,  I. Kaliman,  T. Kus,  A. Landau,  
 Jie Liu,  E. I. Proynov,  R. M. Richard,  R. P. Steele,  E. J. Sundstrom,  
 H. L. Woodcock III,  P. M. Zimmerman,  D. Zuev,  B. Albrecht,  E. Alguire,  
 S. A. Baeppler,  D. Barton,  Z. Benda,  Y. A. Bernard,  E. J. Berquist,  
 K. B. Bravaya,  H. Burton,  D. Casanova,  Chun-Min Chang,  Yunqing Chen,  
 A. Chien,  K. D. Closser,  M. P. Coons,  S. Coriani,  S. Dasgupta,  
 A. L. Dempwolff,  M. Diedenhofen,  Hainam Do,  R. G. Edgar,  Po-Tung Fang,  
 S. Faraji,  S. Fatehi,  Qingguo Feng,  K. D. Fenk,  J. Fosso-Tande,  
 J. Gayvert,  Qinghui Ge,  A. Ghysels,  G. Gidofalvi,  J. Gomes,  
 J. Gonthier,  A. Gunina,  D. Hait,  M. W. D. Hanson-Heine,  
 P. H. P. Harbach,  A. W. Hauser,  M. F. Herbst,  J. E. Herr,  
 E. G. Hohenstein,  Z. C. Holden,  Kerwin Hui,  B. C. Huynh,  T.-C. Jagau,  
 Hyunjun Ji,  B. Kaduk,  K. Khistyaev,  Jaehoon Kim,  P. Klunzinger,  K. Koh,  
 D. Kosenkov,  L. Koulias,  T. Kowalczyk,  C. M. Krauter,  A. Kunitsa,  
 Ka Un Lao,  A. Laurent,  K. V. Lawler,  Joonho Lee,  D. Lefrancois,  
 S. Lehtola,  D. S. Levine,  Yi-Pei Li,  You-Sheng Lin,  Fenglai Liu,  
 E. Livshits,  A. Luenser,  P. Manohar,  E. Mansoor,  S. F. Manzer,  
 Shan-Ping Mao,  Yuezhi Mao,  N. Mardirossian,  A. V. Marenich,  
 T. Markovich,  L. A. Martinez-Martinez,  S. A. Maurer,  N. J. Mayhall,  
 S. C. McKenzie,  J.-M. Mewes,  P. Morgante,  A. F. Morrison,  
 J. W. Mullinax,  K. Nanda,  T. S. Nguyen-Beck,  R. Olivares-Amaya,  
 J. A. Parkhill,  Zheng Pei,  T. M. Perrine,  F. Plasser,  P. Pokhilko,  
 S. Prager,  A. Prociuk,  E. Ramos,  D. R. Rehn,  F. Rob,  M. Scheurer,  
 M. Schneider,  N. Sergueev,  S. M. Sharada,  S. Sharma,  D. W. Small,  
 T. Stauch,  T. Stein,  Yu-Chuan Su,  A. J. W. Thom,  A. Tkatchenko,  
 T. Tsuchimochi,  N. M. Tubman,  L. Vogt,  M. L. Vidal,  O. Vydrov,  
 M. A. Watson,  J. Wenzel,  M. de Wergifosse,  T. A. Wesolowski,  A. White,  
 J. Witte,  A. Yamada,  Jun Yang,  K. Yao,  S. Yeganeh,  S. R. Yost,  
 Zhi-Qiang You,  A. Zech,  Igor Ying Zhang,  Xing Zhang,  Yan Zhao,  
 Ying Zhu,  B. R. Brooks,  G. K. L. Chan,  C. J. Cramer,  M. S. Gordon,  
 W. J. Hehre,  A. Klamt,  M. W. Schmidt,  C. D. Sherrill,  D. G. Truhlar,  
 A. Aspuru-Guzik,  R. Baer,  A. T. Bell,  N. A. Besley,  Jeng-Da Chai,  
 A. E. DePrince, III,  R. A. DiStasio Jr.,  A. Dreuw,  B. D. Dunietz,  
 T. R. Furlani,  Chao-Ping Hsu,  Yousung Jung,  Jing Kong,  D. S. Lambrecht,  
 WanZhen Liang,  C. Ochsenfeld,  V. A. Rassolov,  L. V. Slipchenko,  
 J. E. Subotnik,  T. Van Voorhis,  J. M. Herbert,  A. I. Krylov,  
 P. M. W. Gill,  M. Head-Gordon

 Contributors to earlier versions of Q-Chem not listed above: 
 R. D. Adamson,  B. Austin,  J. Baker,  G. J. O. Beran,  K. Brandhorst,  
 S. T. Brown,  E. F. C. Byrd,  A. K. Chakraborty,  C.-L. Cheng,  
 Siu Hung Chien,  D. M. Chipman,  D. L. Crittenden,  H. Dachsel,  
 R. J. Doerksen,  A. D. Dutoi,  L. Fusti-Molnar,  W. A. Goddard III,  
 A. Golubeva-Zadorozhnaya,  S. R. Gwaltney,  G. Hawkins,  A. Heyden,  
 S. Hirata,  G. Kedziora,  F. J. Keil,  C. Kelley,  Jihan Kim,  R. A. King,  
 R. Z. Khaliullin,  P. P. Korambath,  W. Kurlancheek,  A. M. Lee,  M. S. Lee,  
 S. V. Levchenko,  Ching Yeh Lin,  D. Liotard,  R. C. Lochan,  I. Lotan,  
 P. E. Maslen,  N. Nair,  D. P. O'Neill,  D. Neuhauser,  E. Neuscamman,  
 C. M. Oana,  R. Olson,  B. Peters,  R. Peverati,  P. A. Pieniazek,  
 Y. M. Rhee,  J. Ritchie,  M. A. Rohrdanz,  E. Rosta,  N. J. Russ,  
 H. F. Schaefer III,  N. E. Schultz,  N. Shenvi,  A. C. Simmonett,  A. Sodt,  
 D. Stuck,  K. S. Thanthiriwatte,  V. Vanovschi,  Tao Wang,  A. Warshel,  
 C. F. Williams,  Q. Wu,  X. Xu,  W. Zhang

 Please cite Q-Chem as follows:
 Y. Shao et al., Mol. Phys. 113, 184-215 (2015)
 DOI: 10.1080/00268976.2014.952696

 Q-Chem 5.2.1 for Intel X86 EM64T Linux

 Parts of Q-Chem use Armadillo 8.300.2 (Tropical Shenanigans).
 http://arma.sourceforge.net/

 Q-Chem begins on Sat Jan 11 13:48:33 2020  

Host: 
0

     Scratch files written to /scratch/taweetham/qchem4789//
NAlpha2: 162
NElect   162
Mult     1
The previous job contains 0 fragments, simply inherited here

 Q-Chem warning in module libgen/rem_setup.C, line 2168:

 Setting Thresh to 1e-14


Checking the input file for inconsistencies... 	...done.

--------------------------------------------------------------
User input:
--------------------------------------------------------------

$MOLECULE
READ
$END

$REM
   JOB_TYPE 	FREQUENCY
   BASIS 	6-311++G**
   METHOD	B3LYP
   SCF_GUESS_ALWAYS     TRUE
   S2THRESH     15
   THRESH       15
   MEM_TOTAL    10000
$END

--------------------------------------------------------------
 ----------------------------------------------------------------
             Standard Nuclear Orientation (Angstroms)
    I     Atom           X                Y                Z
 ----------------------------------------------------------------
    1      C      -0.2138074046    -0.2771176419    -0.0064575681
    2      C      -1.0825595788     0.8268491415    -0.0153967018
    3      Cl     -0.3957423500     2.4312723463    -0.0437049161
    4      C      -2.4780328921     0.6754807792    -0.0069014809
    5      Cl     -3.5268366585     2.0599412707    -0.0157808660
    6      C      -3.0116809878    -0.6183633110     0.0089017804
    7      Cl     -4.7357278399    -0.8857130068     0.0230056063
    8      C      -2.1775810826    -1.7281916817     0.0143627742
    9      H      -2.6009682917    -2.7223484657     0.0260860179
   10      C      -0.8010938185    -1.5482558404     0.0070352644
   11      Cl      0.2066203724    -2.9828975096     0.0216933083
   12      C       1.2693761608    -0.1038102771    -0.0052124366
   13      C       1.9594865233     0.0651204282     1.1975641618
   14      H       1.4146231220     0.0827472480     2.1344566966
   15      C       3.3434887304     0.2130057586     1.2104001672
   16      H       3.8757897565     0.3429721408     2.1436701891
   17      C       4.0376835927     0.1908928422     0.0053944774
   18      Cl      5.7861423574     0.3734659264     0.0127009998
   19      C       3.3721492476     0.0262826116    -1.2049717143
   20      H       3.9273445407     0.0115966503    -2.1341656155
   21      C       1.9877962792    -0.1212797228    -1.2031117720
   22      H       1.4661122705    -0.2518195526    -2.1442292486
 ----------------------------------------------------------------
 Molecular Point Group                 C1    NOp =  1
 Largest Abelian Subgroup              C1    NOp =  1
 Nuclear Repulsion Energy =        1710.45659673 hartrees
 There are       81 alpha and       81 beta electrons
 Requested basis set is 6-311++G(d,p)
 There are 162 shells and 449 basis functions

 Total QAlloc Memory Limit  10000 MB
 Mega-Array Size       188 MB
 MEM_STATIC part       192 MB
 A cutoff of  1.0D-15 yielded  10112 shell pairs
 There are     84148 function pairs (     90401 Cartesian)
 Smallest overlap matrix eigenvalue = 1.93E-07
 Linear dependence detected in AO basis
 Number of orthogonalized atomic orbitals = 446
 Maximum deviation from orthogonality = 6.919E-10
 Guess from superposition of atomic densities
 Warning:  Energy on first SCF cycle will be non-variational
 SAD guess density has 162.000000 electrons

 -----------------------------------------------------------------------
  General SCF calculation program by
  Eric Jon Sundstrom, Paul Horn, Yuezhi Mao, Dmitri Zuev, Alec White,
  David Stuck, Shaama M.S., Shane Yost, Joonho Lee, David Small,
  Daniel Levine, Susi Lehtola, Hugh Burton, Evgeny Epifanovsky,
  Bang C. Huynh
 -----------------------------------------------------------------------
 Exchange:     0.2000 Hartree-Fock + 0.0800 Slater + 0.7200 B88
 Correlation:  0.1900 VWN1RPA + 0.8100 LYP
 Using SG-1 standard quadrature grid
 A restricted SCF calculation will be
 performed using DIIS
 SCF converges when DIIS error is below 1.0e-08
 ---------------------------------------
  Cycle       Energy         DIIS error
 ---------------------------------------
    1   -2765.4939665843      2.91e-02  
    2   -2761.3710096060      2.33e-03  
    3   -2761.2942095206      2.83e-03  
    4   -2761.5027144679      6.28e-04  
    5   -2761.5109344473      3.31e-04  
    6   -2761.5136427424      9.03e-05  
    7   -2761.5138141978      3.34e-05  
    8   -2761.5138403761      1.13e-05  
    9   -2761.5138435023      2.68e-06  
   10   -2761.5138436581      1.19e-06  
   11   -2761.5138436933      2.58e-07  
   12   -2761.5138436947      1.13e-07  
   13   -2761.5138436950      2.98e-08  
   14   -2761.5138436950      1.01e-08  
   15   -2761.5138436952      3.80e-09  Convergence criterion met
 ---------------------------------------
 SCF time:   CPU 660.50s  wall 661.00s 
 SCF   energy in the final basis set =    -2761.5138436952
 Total energy in the final basis set =    -2761.5138436952

 --------------------------------------------------------------

                    Orbital Energies (a.u.)
 --------------------------------------------------------------

 Alpha MOs
 -- Occupied --
********-101.5792-101.5774-101.5759-101.5629 -10.2806 -10.2788 -10.2783
-10.2737 -10.2534 -10.2368 -10.2228 -10.2149 -10.2039 -10.2039 -10.2029
-10.2028  -9.4945  -9.4938  -9.4922  -9.4906  -9.4775  -7.2593  -7.2589
 -7.2571  -7.2554  -7.2494  -7.2488  -7.2487  -7.2477  -7.2471  -7.2462
 -7.2455  -7.2448  -7.2419  -7.2324  -7.2321  -0.9596  -0.9157  -0.9072
 -0.9035  -0.8734  -0.8578  -0.8369  -0.7915  -0.7791  -0.7551  -0.7351
 -0.6515  -0.6429  -0.6356  -0.6080  -0.5547  -0.5473  -0.5199  -0.4996
 -0.4922  -0.4823  -0.4697  -0.4588  -0.4581  -0.4516  -0.4316  -0.4281
 -0.4102  -0.3985  -0.3918  -0.3873  -0.3808  -0.3583  -0.3559  -0.3532
 -0.3431  -0.3368  -0.3283  -0.3261  -0.3201  -0.2838  -0.2783  -0.2687
 -0.2633
 -- Virtual --
 -0.0613  -0.0579  -0.0473  -0.0413  -0.0382  -0.0146  -0.0026   0.0026
  0.0047   0.0064   0.0117   0.0173   0.0269   0.0302   0.0311   0.0436
  0.0479   0.0552   0.0580   0.0615   0.0640   0.0685   0.0768   0.0775
  0.0809   0.0869   0.0889   0.0927   0.0947   0.0962   0.1038   0.1048
  0.1119   0.1127   0.1164   0.1173   0.1182   0.1201   0.1229   0.1262
  0.1307   0.1317   0.1367   0.1385   0.1447   0.1454   0.1490   0.1500
  0.1560   0.1607   0.1609   0.1677   0.1733   0.1804   0.1851   0.1879
  0.1942   0.1996   0.2069   0.2083   0.2094   0.2166   0.2193   0.2223
  0.2255   0.2286   0.2315   0.2378   0.2419   0.2450   0.2478   0.2543
  0.2572   0.2605   0.2660   0.2683   0.2714   0.2734   0.2791   0.2830
  0.2876   0.2902   0.2949   0.2979   0.2992   0.3122   0.3144   0.3150
  0.3244   0.3300   0.3427   0.3443   0.3589   0.3640   0.3810   0.3960
  0.4138   0.4342   0.4439   0.4464   0.4485   0.4554   0.4570   0.4584
  0.4619   0.4724   0.4751   0.4833   0.4878   0.4962   0.5060   0.5102
  0.5262   0.5346   0.5418   0.5503   0.5513   0.5642   0.5682   0.5714
  0.5775   0.5863   0.5969   0.6025   0.6075   0.6128   0.6202   0.6257
  0.6331   0.6398   0.6478   0.6543   0.6598   0.6669   0.6904   0.6937
  0.6962   0.7071   0.7144   0.7243   0.7287   0.7502   0.7623   0.7909
  0.7925   0.8077   0.8193   0.8244   0.8304   0.8320   0.8393   0.8404
  0.8456   0.8467   0.8518   0.8536   0.8557   0.8571   0.8600   0.8643
  0.8715   0.8787   0.8840   0.8859   0.8944   0.9008   0.9052   0.9200
  0.9259   0.9274   0.9369   0.9485   0.9505   0.9541   0.9582   0.9632
  0.9657   0.9723   0.9841   0.9958   0.9967   1.0100   1.0254   1.0340
  1.0479   1.0572   1.0614   1.0861   1.1169   1.1215   1.1630   1.1751
  1.1874   1.1895   1.2125   1.2323   1.2481   1.2629   1.2666   1.2763
  1.2891   1.2936   1.2983   1.3013   1.3266   1.3618   1.3772   1.4009
  1.4322   1.4403   1.4748   1.4935   1.5118   1.5435   1.5449   1.5530
  1.5714   1.5880   1.6053   1.6109   1.6206   1.6734   1.6748   1.6809
  1.6950   1.7127   1.7488   1.7553   1.7802   1.7825   1.8009   1.8198
  1.8254   1.8461   1.8595   1.8698   1.9076   1.9303   1.9359   1.9379
  1.9419   1.9735   1.9816   2.0009   2.0319   2.0469   2.0591   2.0620
  2.1153   2.1189   2.1331   2.1593   2.2122   2.2278   2.2518   2.2573
  2.2632   2.2647   2.2761   2.2835   2.2997   2.3028   2.3579   2.3640
  2.4034   2.4204   2.4242   2.4331   2.4362   2.4456   2.4827   2.4934
  2.5059   2.5231   2.5444   2.5501   2.5809   2.6127   2.6230   2.6491
  2.6636   2.6654   2.6964   2.7062   2.7159   2.7229   2.7435   2.7445
  2.7590   2.7620   2.7709   2.7847   2.8291   2.8362   2.8488   2.8710
  2.9039   2.9344   2.9684   3.0003   3.0623   3.0910   3.0994   3.1169
  3.1331   3.1492   3.1514   3.2050   3.2346   3.2715   3.3206   3.3873
  3.4323   3.4745   3.5125   3.5999   3.6318   3.7027   3.7581   3.8091
  3.9168   3.9793   4.0196   4.1319   4.1402   4.3328   4.7994   4.8257
  9.7500   9.7775   9.7918   9.8084   9.8381  23.3485  23.5937  23.8111
 23.8333  23.8983  23.9375  23.9508  23.9645  24.0652  24.0786  24.0927
 24.1690  25.7750  25.8276  25.8313  25.8662  25.9292  26.1003  26.1356
 26.1498  26.2716  26.3675  26.4860  26.6237  26.6370  26.7221  26.9667
215.7413 215.7695 215.7876 215.8077 215.8447
 --------------------------------------------------------------

          Ground-State Mulliken Net Atomic Charges

     Atom                 Charge (a.u.)
  ----------------------------------------
      1 C                    -0.227807
      2 C                    -1.152664
      3 Cl                    0.617816
      4 C                     0.805959
      5 Cl                    0.583163
      6 C                    -0.270133
      7 Cl                    0.557494
      8 C                    -0.727807
      9 H                     0.237994
     10 C                    -0.283686
     11 Cl                    0.461809
     12 C                     0.692615
     13 C                    -0.760763
     14 H                     0.198721
     15 C                    -0.871593
     16 H                     0.194456
     17 C                     0.705339
     18 Cl                    0.443427
     19 C                    -0.870239
     20 H                     0.194503
     21 C                    -0.728583
     22 H                     0.199978
  ----------------------------------------
  Sum of atomic charges =     0.000000

 -----------------------------------------------------------------
                    Cartesian Multipole Moments
 -----------------------------------------------------------------
    Charge (ESU x 10^10)
                 0.0000
    Dipole Moment (Debye)
         X      -0.3988      Y      -0.8206      Z       0.0031
       Tot       0.9124
    Quadrupole Moments (Debye-Ang)
        XX    -141.8980     XY       2.6316     YY    -134.3627
        XZ      -0.1468     YZ       0.7013     ZZ    -126.3687
    Octopole Moments (Debye-Ang^2)
       XXX     -56.9005    XXY      -5.9979    XYY     -17.7561
       YYY       5.6441    XXZ      -0.5880    XYZ       2.0602
       YYZ       0.1048    XZZ      15.3564    YZZ       3.3008
       ZZZ      -0.0309
    Hexadecapole Moments (Debye-Ang^3)
      XXXX   -8072.4512   XXXY     -16.0783   XXYY   -1613.2693
      XYYY     -15.9255   YYYY   -1868.0419   XXXZ      -3.6020
      XXYZ       5.7590   XYYZ       0.4290   YYYZ      -3.0367
      XXZZ   -1329.2030   XYZZ      -3.6318   YYZZ    -403.9007
      XZZZ      -0.3400   YZZZ       4.0847   ZZZZ    -372.6589
 -----------------------------------------------------------------
 Calculating MO derivatives via CPSCF
    1     0    69    0.0197437  
    2     0    69    0.0055756  
    3     0    69    0.0006257  
    4     0    69    0.0000580  
    5    60     9    0.0000042  
    6    69     0    0.0000002  Converged
 Time for AOints: 1033.6 s (CPU) 1033.7 s (wall)
 ------------------------------------------------------------------------------
                     AOints        : Timing summary (seconds)
 ------------------------------------------------------------------------------
     job step          cpu (% of tot)      sys (% of tot)     wall (% of tot)
 ------------------------------------------------------------------------------
  AOints            0.1034E+04 ( 9.3)   0.1100E-04 ( 3.3)   0.1034E+04 ( 9.3)
 ------------------------------------------------------------------------------
   Grand Totals     0.1108E+05          0.3310E-03          0.1108E+05
 ------------------------------------------------------------------------------
 Polarizability Matrix (a.u.)
            1           2           3
    1-295.6748533  -0.4591762   0.4107466
    2  -0.4591762-188.1159714  -1.4703430
    3   0.4107466  -1.4703430-135.2556575
 Calculating analytic Hessian of the SCF energy

 Direct stationary perturbation theory relativistic correction:

 rels  =       3.985421331850
 relv  =     -15.267151546176
 rel2e =       4.132994572739
 E_rel =      -7.148735641587

 Hessian of the SCF Energy
            1           2           3           4           5           6
    1   0.6364506   0.0113594  -0.0007171  -0.1848605   0.1176919  -0.0012494
    2   0.0113594   0.6062373  -0.0017440   0.0588685  -0.2059632   0.0011717
    3  -0.0007171  -0.0017440   0.1689101  -0.0005845   0.0009162  -0.0590589
    4  -0.1848605   0.0588685  -0.0005845   0.5868876  -0.0383152  -0.0018302
    5   0.1176919  -0.2059632   0.0009162  -0.0383152   0.5041837  -0.0047083
    6  -0.0012494   0.0011717  -0.0590589  -0.0018302  -0.0047083   0.1112309
    7   0.0061914   0.0053428  -0.0000719  -0.0568623  -0.0406167   0.0009227
    8  -0.0136804  -0.0431350   0.0007829  -0.0443168  -0.1372093   0.0019626
    9   0.0001534   0.0005875   0.0047103   0.0010139   0.0020051  -0.0219900
   10  -0.0329296   0.0663541  -0.0004447  -0.2862822  -0.0500525   0.0016294
   11   0.0163401   0.0425190  -0.0002787   0.0126844  -0.0969940   0.0004619
   12  -0.0000401  -0.0006527   0.0043566   0.0010757   0.0006975  -0.0532344
   13  -0.0023613  -0.0045983   0.0000910  -0.0245918   0.0317676  -0.0002104
   14  -0.0009079   0.0017774   0.0000190   0.0105266  -0.0122310   0.0001239
   15   0.0000637   0.0000136   0.0036413  -0.0000281   0.0000358   0.0024404
   16   0.0006285   0.0082410  -0.0000735  -0.0138494  -0.0296659   0.0004683
   17   0.0069797  -0.0679386   0.0005546  -0.0891678   0.0190269   0.0002527
   18  -0.0000767   0.0006676   0.0001820   0.0010144   0.0000143   0.0030544
   19  -0.0016925  -0.0011912   0.0000458   0.0027565  -0.0014537   0.0000329
   20  -0.0001905   0.0011844  -0.0000150   0.0026477  -0.0036318   0.0000673
   21  -0.0000044  -0.0000084  -0.0009574  -0.0000109   0.0000749   0.0037559
   22  -0.0121945  -0.0757092   0.0008073  -0.0582126   0.0236453  -0.0000468
   23  -0.0323978   0.0187853  -0.0000018   0.0237697  -0.0095875  -0.0000630
   24   0.0004045   0.0000659   0.0056892  -0.0000116  -0.0000005   0.0003170
   25  -0.0050988   0.0006592   0.0000371  -0.0009233   0.0008100  -0.0000142
   26   0.0001308   0.0013329   0.0000358   0.0006345   0.0002587  -0.0000151
   27   0.0000030   0.0000427   0.0051236   0.0000053  -0.0000260  -0.0011898
   28  -0.1493439  -0.0487946   0.0010047   0.0639446  -0.0138224  -0.0001504
   29  -0.1064609  -0.2521423   0.0018505   0.0446774  -0.0626268   0.0006142
   30   0.0019444   0.0018287  -0.0602406  -0.0007644   0.0009032   0.0077785
   31   0.0021590   0.0022590  -0.0001240  -0.0013786  -0.0012965   0.0000673
   32   0.0238557  -0.0356268   0.0004402  -0.0051987   0.0003008   0.0001127
   33  -0.0002370   0.0004891   0.0039373   0.0000892   0.0000253   0.0035664
   34  -0.2134066  -0.0167786   0.0000738  -0.0251112   0.0094318   0.0004854
   35  -0.0163671  -0.0777843  -0.0019186   0.0235113   0.0072214   0.0001414
   36  -0.0001567  -0.0017436  -0.0795118  -0.0000376   0.0000070   0.0037556
   37  -0.0246284  -0.0052235  -0.0274795   0.0002180  -0.0031061  -0.0009369
   38  -0.0044567   0.0026397  -0.0029602   0.0005476  -0.0018618  -0.0010058
   39  -0.0063655  -0.0004737   0.0051501   0.0022662  -0.0001195  -0.0004155
   40   0.0011088   0.0003568  -0.0002324  -0.0000131   0.0002864  -0.0001462
   41   0.0007845  -0.0036830   0.0003549   0.0006460   0.0007569   0.0001429
   42   0.0014992   0.0004583   0.0008894  -0.0005797  -0.0000395   0.0000321
   43   0.0022146  -0.0007659  -0.0028971  -0.0005900  -0.0006643   0.0005179
   44  -0.0008155   0.0065448  -0.0010671  -0.0010849  -0.0006283  -0.0002708
   45  -0.0023748  -0.0009771  -0.0037849   0.0000264  -0.0006009  -0.0000171
   46  -0.0002101  -0.0001342  -0.0011383  -0.0001460  -0.0003329   0.0000026
   47   0.0000097   0.0001649  -0.0001111  -0.0001022   0.0001243   0.0000769
   48   0.0001279   0.0000052   0.0001545   0.0000134  -0.0000494  -0.0000249
   49  -0.0011390   0.0000051   0.0000137   0.0003151   0.0001649  -0.0000717
   50   0.0000007  -0.0008025  -0.0001233   0.0002352   0.0002168   0.0000507
   51   0.0000413  -0.0001193  -0.0020906  -0.0001180  -0.0000447   0.0004338
   52   0.0015627   0.0001682  -0.0000006  -0.0004325  -0.0005343   0.0000172
   53   0.0002473  -0.0006842   0.0000836   0.0000313  -0.0000743   0.0000053
   54  -0.0000044   0.0000850   0.0003046  -0.0000078  -0.0000097   0.0000014
   55   0.0020307  -0.0002581   0.0030723  -0.0004296  -0.0005636  -0.0003377
   56  -0.0003333   0.0066352  -0.0004319  -0.0010852  -0.0004068   0.0001982
   57   0.0025739  -0.0007109  -0.0037381   0.0003341   0.0006683  -0.0000713
   58  -0.0002294   0.0000737   0.0011369  -0.0001735  -0.0003294   0.0000090
   59  -0.0000649   0.0001795   0.0000993  -0.0001000   0.0001161  -0.0000720
   60  -0.0001352  -0.0000144   0.0001640  -0.0000042   0.0000211  -0.0000158
   61  -0.0252953  -0.0007174   0.0271898  -0.0002797  -0.0033623   0.0007830
   62  -0.0020907   0.0033533   0.0031661  -0.0000494  -0.0015658   0.0008937
   63   0.0060863   0.0008041   0.0053476  -0.0022954   0.0004213  -0.0004158
   64   0.0010519   0.0004759   0.0002967   0.0000184   0.0003090   0.0000622
   65   0.0003679  -0.0035851   0.0003627   0.0006455   0.0005687  -0.0001323
   66  -0.0015333   0.0002216   0.0008210   0.0004326  -0.0001923   0.0000704
            7           8           9          10          11          12
    1   0.0061914  -0.0136804   0.0001534  -0.0329296   0.0163401  -0.0000401
    2   0.0053428  -0.0431350   0.0005875   0.0663541   0.0425190  -0.0006527
    3  -0.0000719   0.0007829   0.0047103  -0.0004447  -0.0002787   0.0043566
    4  -0.0568623  -0.0443168   0.0010139  -0.2862822   0.0126844   0.0010757
    5  -0.0406167  -0.1372093   0.0020051  -0.0500525  -0.0969940   0.0006975
    6   0.0009227   0.0019626  -0.0219900   0.0016294   0.0004619  -0.0532344
    7   0.0801433   0.0636710  -0.0012574  -0.0152993  -0.0333301   0.0005858
    8   0.0636710   0.2022216  -0.0033389  -0.0109169  -0.0231982   0.0004292
    9  -0.0012574  -0.0033389   0.0105435   0.0002482   0.0005162   0.0031796
   10  -0.0152993  -0.0109169   0.0002482   0.5645162   0.0386782  -0.0028972
   11  -0.0333301  -0.0231982   0.0005162   0.0386782   0.5554609  -0.0050040
   12   0.0005858   0.0004292   0.0031796  -0.0028972  -0.0050040   0.1032729
   13  -0.0080476   0.0024488   0.0000283  -0.0852245   0.0620895  -0.0002588
   14  -0.0051349   0.0033972  -0.0000001   0.0619760  -0.1223128   0.0007599
   15   0.0001127  -0.0000749  -0.0007538  -0.0001808   0.0008124  -0.0207516
   16  -0.0029785   0.0000801   0.0000284  -0.1245395  -0.1017676   0.0013743
   17   0.0041106   0.0030529  -0.0000125  -0.0385378  -0.2696263   0.0024762
   18  -0.0000127   0.0000189   0.0037107   0.0006833   0.0025342  -0.0535505
   19  -0.0010501  -0.0008140   0.0000081  -0.0315749  -0.0043280   0.0002588
   20  -0.0014102  -0.0004717   0.0000124  -0.0275909  -0.0042511   0.0002430
   21   0.0000192   0.0000172   0.0001015   0.0004801   0.0001282   0.0028567
   22   0.0003414  -0.0015810  -0.0000027   0.0587184   0.0407795  -0.0005991
   23  -0.0012840  -0.0020784   0.0000315  -0.0101581  -0.0512869   0.0005552
   24   0.0000167   0.0000009  -0.0008594  -0.0001259   0.0003725   0.0053765
   25   0.0000804  -0.0000421   0.0000011  -0.0018979   0.0020833   0.0000310
   26   0.0000056   0.0000878  -0.0000010   0.0029670  -0.0010960   0.0000417
   27   0.0000031  -0.0000063  -0.0000312   0.0000375   0.0000725   0.0051592
   28  -0.0016516   0.0053115  -0.0000238  -0.0471754  -0.0357940   0.0005253
   29   0.0017141   0.0025319   0.0000186  -0.0344654  -0.0262533   0.0003525
   30  -0.0000267   0.0001142   0.0035706   0.0006135   0.0004260  -0.0015539
   31   0.0003339   0.0000845   0.0000042   0.0012755   0.0012443  -0.0000188
   32   0.0003674  -0.0020437   0.0000192   0.0005848   0.0002593  -0.0000223
   33  -0.0000058   0.0000038   0.0001257  -0.0000546  -0.0000539  -0.0005625
   34  -0.0021114  -0.0029277  -0.0001320   0.0009499   0.0017370  -0.0000125
   35   0.0040567  -0.0023486   0.0000392   0.0015254  -0.0032882   0.0000496
   36   0.0000347  -0.0001558  -0.0022149   0.0000798   0.0000492   0.0057465
   37  -0.0001649   0.0013901  -0.0009449  -0.0001558  -0.0002740   0.0010904
   38   0.0017738  -0.0002953   0.0005430  -0.0003417  -0.0000583  -0.0002498
   39  -0.0000345  -0.0002909   0.0000243  -0.0001145   0.0001027  -0.0002441
   40  -0.0000720  -0.0001019  -0.0000732  -0.0001228   0.0000702   0.0000409
   41  -0.0002347  -0.0002176  -0.0000670   0.0000461  -0.0000857  -0.0000618
   42   0.0000315   0.0001228   0.0000162  -0.0000976   0.0001798  -0.0000688
   43   0.0005767  -0.0001170   0.0003588  -0.0000026  -0.0001017   0.0000646
   44   0.0001104   0.0000680   0.0001298   0.0000049   0.0001500   0.0003321
   45   0.0000473   0.0004449  -0.0002876  -0.0000287  -0.0000797   0.0001453
   46   0.0000592   0.0001395  -0.0000237   0.0000143  -0.0000428   0.0000633
   47   0.0000036  -0.0001367  -0.0000069   0.0000250   0.0000166   0.0000195
   48  -0.0000140   0.0000250   0.0000010  -0.0000047  -0.0000053  -0.0000189
   49   0.0000002   0.0000268   0.0000087  -0.0001328   0.0004668  -0.0000008
   50  -0.0002448   0.0000781   0.0000104  -0.0000325   0.0000361  -0.0000370
   51   0.0002232  -0.0001926   0.0003641   0.0000422   0.0000258   0.0000673
   52  -0.0000860   0.0001829  -0.0000033   0.0001633  -0.0002984   0.0000192
   53   0.0000033   0.0000460  -0.0000019   0.0000150  -0.0000520   0.0000012
   54  -0.0000062   0.0000112  -0.0000069  -0.0000039  -0.0000008  -0.0000250
   55   0.0001788   0.0001921  -0.0003751  -0.0000550  -0.0001539  -0.0000523
   56  -0.0000846   0.0000174  -0.0001069  -0.0000067   0.0002197  -0.0001306
   57  -0.0001983  -0.0002363  -0.0002466  -0.0000225  -0.0000013   0.0002432
   58   0.0000530   0.0001346   0.0000211   0.0000098  -0.0000400  -0.0000681
   59   0.0000032  -0.0001399   0.0000144   0.0000161   0.0000198  -0.0000393
   60   0.0000085   0.0000041   0.0000006   0.0000024   0.0000038  -0.0000202
   61   0.0004225   0.0009349   0.0008919  -0.0001871  -0.0001485  -0.0011555
   62   0.0013290  -0.0000106  -0.0004035  -0.0001649  -0.0000754   0.0001826
   63  -0.0004170   0.0003798   0.0000599   0.0001343  -0.0000937  -0.0002992
   64  -0.0000583  -0.0000996   0.0000697  -0.0000726   0.0001011  -0.0000272
   65  -0.0001524  -0.0002154   0.0000112   0.0000685  -0.0001080   0.0000532
   66   0.0000392  -0.0000222  -0.0000174   0.0000235  -0.0001728  -0.0000759
           13          14          15          16          17          18
    1  -0.0023613  -0.0009079   0.0000637   0.0006285   0.0069797  -0.0000767
    2  -0.0045983   0.0017774   0.0000136   0.0082410  -0.0679386   0.0006676
    3   0.0000910   0.0000190   0.0036413  -0.0000735   0.0005546   0.0001820
    4  -0.0245918   0.0105266  -0.0000281  -0.0138494  -0.0891678   0.0010144
    5   0.0317676  -0.0122310   0.0000358  -0.0296659   0.0190269   0.0000143
    6  -0.0002104   0.0001239   0.0024404   0.0004683   0.0002527   0.0030544
    7  -0.0080476  -0.0051349   0.0001127  -0.0029785   0.0041106  -0.0000127
    8   0.0024488   0.0033972  -0.0000749   0.0000801   0.0030529   0.0000189
    9   0.0000283  -0.0000001  -0.0007538   0.0000284  -0.0000125   0.0037107
   10  -0.0852245   0.0619760  -0.0001808  -0.1245395  -0.0385378   0.0006833
   11   0.0620895  -0.1223128   0.0008124  -0.1017676  -0.2696263   0.0025342
   12  -0.0002588   0.0007599  -0.0207516   0.0013743   0.0024762  -0.0535505
   13   0.1213410  -0.0900749   0.0002868  -0.0021339   0.0045061  -0.0000216
   14  -0.0900749   0.1736213  -0.0012813   0.0268653  -0.0354861   0.0002767
   15   0.0002868  -0.0012813   0.0102775  -0.0002558   0.0002874   0.0026977
   16  -0.0021339   0.0268653  -0.0002558   0.5152735  -0.0284351  -0.0020605
   17   0.0045061  -0.0354861   0.0002874  -0.0284351   0.6273178  -0.0046364
   18  -0.0000216   0.0002767   0.0026977  -0.0020605  -0.0046364   0.1110459
   19   0.0017072  -0.0001629  -0.0000180  -0.1593548  -0.0193113   0.0010061
   20  -0.0070095  -0.0053176   0.0000868  -0.0154255  -0.0413979   0.0002233
   21   0.0000624   0.0000372  -0.0009005   0.0009745   0.0002424  -0.0224930
   22   0.0004068  -0.0057507   0.0000228  -0.1770571   0.0682118   0.0001920
   23  -0.0015340  -0.0016495   0.0000885   0.1342649  -0.2633554   0.0011458
   24   0.0000214   0.0001081   0.0037778  -0.0005452   0.0014645  -0.0558731
   25  -0.0000226   0.0013975  -0.0000147   0.0091452   0.0190986  -0.0002252
   26   0.0000122  -0.0007885   0.0000106  -0.0105349  -0.0178940   0.0002624
   27   0.0000015  -0.0000035   0.0002934   0.0000751   0.0000611   0.0028328
   28   0.0001119   0.0001023   0.0000401  -0.0438504   0.0770704  -0.0005517
   29  -0.0001086   0.0005393   0.0000122   0.0172851   0.0450816  -0.0005279
   30   0.0000176  -0.0000575  -0.0007459  -0.0000250  -0.0008200   0.0052091
   31  -0.0006440   0.0010927  -0.0000140  -0.0012287  -0.0047578   0.0000508
   32   0.0010575  -0.0013112   0.0000040  -0.0011924   0.0019392   0.0000424
   33  -0.0000173   0.0000182  -0.0002391   0.0000270   0.0001142   0.0042143
   34   0.0001004  -0.0004738  -0.0000091  -0.0009495  -0.0000704   0.0000047
   35   0.0013735  -0.0002955   0.0000008   0.0002147  -0.0010842  -0.0000181
   36   0.0000146  -0.0000037   0.0002156   0.0000149  -0.0000430  -0.0010174
   37  -0.0001752   0.0001353   0.0000774   0.0002869   0.0001195  -0.0002296
   38   0.0001210   0.0000515   0.0000975   0.0000859   0.0001878   0.0000723
   39   0.0002906  -0.0002193   0.0000205  -0.0000428  -0.0001151   0.0000619
   40   0.0000301  -0.0000391   0.0000027  -0.0000749  -0.0000005  -0.0000247
   41   0.0000781  -0.0000795   0.0000008  -0.0000006  -0.0000385  -0.0000054
   42   0.0000143  -0.0000396  -0.0000014  -0.0000959  -0.0000116  -0.0000180
   43  -0.0000920   0.0001334  -0.0000486   0.0001981   0.0000087   0.0000033
   44  -0.0001660   0.0000654  -0.0000166  -0.0000205   0.0000640  -0.0000705
   45   0.0000472  -0.0000170   0.0000273  -0.0000736   0.0000285  -0.0000554
   46  -0.0000494   0.0000484   0.0000038   0.0000503   0.0000271  -0.0000208
   47   0.0000012  -0.0000060  -0.0000046   0.0000084  -0.0000293  -0.0000016
   48  -0.0000100   0.0000070   0.0000021   0.0000214   0.0000068   0.0000061
   49   0.0003405  -0.0003124   0.0000041  -0.0005278  -0.0001886   0.0000035
   50   0.0000766  -0.0000600  -0.0000070  -0.0000469  -0.0000315   0.0000541
   51   0.0000108   0.0000076  -0.0000559   0.0000044  -0.0000464   0.0000039
   52  -0.0003757   0.0003050  -0.0000024   0.0005017   0.0001923  -0.0000109
   53  -0.0000251   0.0000381   0.0000009   0.0000575   0.0000109  -0.0000118
   54  -0.0000041   0.0000018   0.0000016   0.0000013   0.0000052  -0.0000022
   55  -0.0001117   0.0001146   0.0000423   0.0001815   0.0000881   0.0000045
   56  -0.0001883   0.0000624   0.0000069   0.0000091   0.0000588  -0.0000513
   57  -0.0000241   0.0000091   0.0000243   0.0000714   0.0000183  -0.0000587
   58  -0.0000512   0.0000469  -0.0000042   0.0000496   0.0000315   0.0000210
   59   0.0000005  -0.0000067   0.0000091   0.0000102  -0.0000312   0.0000147
   60   0.0000077  -0.0000044   0.0000020  -0.0000215  -0.0000033   0.0000084
   61  -0.0001813   0.0001511  -0.0000766   0.0003008   0.0000864   0.0002196
   62   0.0000864   0.0000719  -0.0000785  -0.0000398   0.0002115   0.0000228
   63  -0.0003219   0.0002017   0.0000290   0.0000436   0.0001167   0.0000623
   64   0.0000256  -0.0000379  -0.0000038  -0.0000711  -0.0000510   0.0000319
   65   0.0000865  -0.0000802  -0.0000041   0.0000066  -0.0000292  -0.0000251
   66  -0.0000259   0.0000566  -0.0000026   0.0000879   0.0000648  -0.0000220
           19          20          21          22          23          24
    1  -0.0016925  -0.0001905  -0.0000044  -0.0121945  -0.0323978   0.0004045
    2  -0.0011912   0.0011844  -0.0000084  -0.0757092   0.0187853   0.0000659
    3   0.0000458  -0.0000150  -0.0009574   0.0008073  -0.0000018   0.0056892
    4   0.0027565   0.0026477  -0.0000109  -0.0582126   0.0237697  -0.0000116
    5  -0.0014537  -0.0036318   0.0000749   0.0236453  -0.0095875  -0.0000005
    6   0.0000329   0.0000673   0.0037559  -0.0000468  -0.0000630   0.0003170
    7  -0.0010501  -0.0014102   0.0000192   0.0003414  -0.0012840   0.0000167
    8  -0.0008140  -0.0004717   0.0000172  -0.0015810  -0.0020784   0.0000009
    9   0.0000081   0.0000124   0.0001015  -0.0000027   0.0000315  -0.0008594
   10  -0.0315749  -0.0275909   0.0004801   0.0587184  -0.0101581  -0.0001259
   11  -0.0043280  -0.0042511   0.0001282   0.0407795  -0.0512869   0.0003725
   12   0.0002588   0.0002430   0.0028567  -0.0005991   0.0005552   0.0053765
   13   0.0017072  -0.0070095   0.0000624   0.0004068  -0.0015340   0.0000214
   14  -0.0001629  -0.0053176   0.0000372  -0.0057507  -0.0016495   0.0001081
   15  -0.0000180   0.0000868  -0.0009005   0.0000228   0.0000885   0.0037778
   16  -0.1593548  -0.0154255   0.0009745  -0.1770571   0.1342649  -0.0005452
   17  -0.0193113  -0.0413979   0.0002424   0.0682118  -0.2633554   0.0014645
   18   0.0010061   0.0002233  -0.0224930   0.0001920   0.0011458  -0.0558731
   19   0.2314045   0.0265667  -0.0016127  -0.0447246  -0.0025859   0.0003324
   20   0.0265667   0.0491010  -0.0004948   0.0206081   0.0060654  -0.0001474
   21  -0.0016127  -0.0004948   0.0115245   0.0001297  -0.0000069   0.0044604
   22  -0.0447246   0.0206081   0.0001297   0.6799818   0.0339368  -0.0030401
   23  -0.0025859   0.0060654  -0.0000069   0.0339368   0.7388555  -0.0061051
   24   0.0003324  -0.0001474   0.0044604  -0.0030401  -0.0061051   0.1177074
   25   0.0004791   0.0012110  -0.0000280  -0.0991403  -0.1065880   0.0013675
   26  -0.0008545   0.0011390  -0.0000290  -0.1062909  -0.3023773   0.0031771
   27  -0.0000085  -0.0000405  -0.0028071   0.0013279   0.0031823  -0.0332404
   28   0.0042097   0.0000748  -0.0000277  -0.3220216  -0.0739474   0.0019290
   29   0.0034924  -0.0024245   0.0000378  -0.0094535  -0.1175915   0.0007720
   30  -0.0000314   0.0000678   0.0045265   0.0011472   0.0010969  -0.0571915
   31  -0.0015383   0.0006270   0.0000083  -0.0270089   0.0373192  -0.0003227
   32   0.0008058  -0.0001306   0.0000007   0.0126472  -0.0111550   0.0001334
   33   0.0000050  -0.0000001   0.0001068   0.0000563   0.0000343   0.0043202
   34   0.0006648   0.0000858   0.0000003   0.0016917   0.0001280  -0.0000640
   35  -0.0000259   0.0001976   0.0000223  -0.0011338  -0.0046754   0.0001210
   36  -0.0000162  -0.0000024  -0.0001674  -0.0000626   0.0000560   0.0057209
   37  -0.0004731  -0.0000774  -0.0000058  -0.0002381  -0.0002582   0.0010100
   38  -0.0000323  -0.0000114  -0.0000436   0.0000304   0.0000171   0.0003111
   39   0.0003692   0.0000622  -0.0000240   0.0000132   0.0002396  -0.0002564
   40   0.0000846   0.0000158   0.0000061  -0.0000208   0.0000136   0.0000113
   41   0.0000164  -0.0000103  -0.0000016  -0.0000935  -0.0002503   0.0000844
   42   0.0000893   0.0000191   0.0000091   0.0000211  -0.0000864  -0.0000682
   43  -0.0001957  -0.0000238  -0.0000014  -0.0001437  -0.0001309   0.0000532
   44  -0.0000200   0.0000031   0.0000219   0.0000359   0.0003323  -0.0001431
   45  -0.0000741  -0.0000124   0.0000067   0.0000716  -0.0000153   0.0002453
   46  -0.0000873  -0.0000131   0.0000000  -0.0000094  -0.0000507   0.0000796
   47  -0.0000115  -0.0000054   0.0000015  -0.0000217  -0.0000121  -0.0000100
   48  -0.0000104  -0.0000015  -0.0000008  -0.0000084  -0.0000087  -0.0000167
   49   0.0005410   0.0001010  -0.0000050   0.0002014   0.0000757  -0.0000075
   50   0.0000481   0.0000033  -0.0000043   0.0000343  -0.0000563  -0.0000647
   51   0.0000036   0.0000039   0.0000010  -0.0000540   0.0000163   0.0000695
   52  -0.0005026  -0.0000920   0.0000067  -0.0001314  -0.0002397  -0.0000064
   53  -0.0000584  -0.0000090   0.0000009  -0.0000145  -0.0000395   0.0000055
   54  -0.0000016  -0.0000001  -0.0000002   0.0000040   0.0000021  -0.0000210
   55  -0.0001995  -0.0000346   0.0000046  -0.0000493  -0.0001574  -0.0000991
   56   0.0000193   0.0000083  -0.0000047   0.0000123   0.0002736   0.0002867
   57   0.0000665   0.0000112   0.0000117  -0.0000148  -0.0000593   0.0001416
   58  -0.0000872  -0.0000142   0.0000010  -0.0000049  -0.0000494  -0.0000771
   59  -0.0000065  -0.0000046  -0.0000017  -0.0000306  -0.0000156   0.0000053
   60   0.0000100   0.0000020  -0.0000011   0.0000108   0.0000121  -0.0000216
   61  -0.0004526  -0.0000741   0.0000107  -0.0003022  -0.0001454  -0.0009090
   62  -0.0000898  -0.0000222   0.0000003   0.0002246   0.0000255  -0.0003305
   63  -0.0003676  -0.0000704  -0.0000182  -0.0000173  -0.0002507  -0.0002326
   64   0.0000858   0.0000177  -0.0000078  -0.0000821   0.0000215  -0.0000210
   65  -0.0000033  -0.0000144   0.0000097  -0.0000833  -0.0002225  -0.0001129
   66  -0.0000872  -0.0000142   0.0000090   0.0000461   0.0001368  -0.0000436
           25          26          27          28          29          30
    1  -0.0050988   0.0001308   0.0000030  -0.1493439  -0.1064609   0.0019444
    2   0.0006592   0.0013329   0.0000427  -0.0487946  -0.2521423   0.0018287
    3   0.0000371   0.0000358   0.0051236   0.0010047   0.0018505  -0.0602406
    4  -0.0009233   0.0006345   0.0000053   0.0639446   0.0446774  -0.0007644
    5   0.0008100   0.0002587  -0.0000260  -0.0138224  -0.0626268   0.0009032
    6  -0.0000142  -0.0000151  -0.0011898  -0.0001504   0.0006142   0.0077785
    7   0.0000804   0.0000056   0.0000031  -0.0016516   0.0017141  -0.0000267
    8  -0.0000421   0.0000878  -0.0000063   0.0053115   0.0025319   0.0001142
    9   0.0000011  -0.0000010  -0.0000312  -0.0000238   0.0000186   0.0035706
   10  -0.0018979   0.0029670   0.0000375  -0.0471754  -0.0344654   0.0006135
   11   0.0020833  -0.0010960   0.0000725  -0.0357940  -0.0262533   0.0004260
   12   0.0000310   0.0000417   0.0051592   0.0005253   0.0003525  -0.0015539
   13  -0.0000226   0.0000122   0.0000015   0.0001119  -0.0001086   0.0000176
   14   0.0013975  -0.0007885  -0.0000035   0.0001023   0.0005393  -0.0000575
   15  -0.0000147   0.0000106   0.0002934   0.0000401   0.0000122  -0.0007459
   16   0.0091452  -0.0105349   0.0000751  -0.0438504   0.0172851  -0.0000250
   17   0.0190986  -0.0178940   0.0000611   0.0770704   0.0450816  -0.0008200
   18  -0.0002252   0.0002624   0.0028328  -0.0005517  -0.0005279   0.0052091
   19   0.0004791  -0.0008545  -0.0000085   0.0042097   0.0034924  -0.0000314
   20   0.0012110   0.0011390  -0.0000405   0.0000748  -0.0024245   0.0000678
   21  -0.0000280  -0.0000290  -0.0028071  -0.0000277   0.0000378   0.0045265
   22  -0.0991403  -0.1062909   0.0013279  -0.3220216  -0.0094535   0.0011472
   23  -0.1065880  -0.3023773   0.0031823  -0.0739474  -0.1175915   0.0010969
   24   0.0013675   0.0031771  -0.0332404   0.0019290   0.0007720  -0.0571915
   25   0.1048729   0.1111176  -0.0014790  -0.0079532  -0.0280734   0.0003306
   26   0.1111176   0.3178796  -0.0034668   0.0013958   0.0002378   0.0000227
   27  -0.0014790  -0.0034668   0.0234109   0.0000246   0.0001924   0.0027392
   28  -0.0079532   0.0013958   0.0000246   0.6029735   0.0628885  -0.0021399
   29  -0.0280734   0.0002378   0.0001924   0.0628885   0.5299162  -0.0043352
   30   0.0003306   0.0000227   0.0027392  -0.0021399  -0.0043352   0.1145749
   31   0.0007343   0.0013185  -0.0000274  -0.0791928   0.0553200  -0.0004340
   32  -0.0004932   0.0010395  -0.0000486   0.0548033  -0.1157811   0.0008580
   33   0.0000030  -0.0000390  -0.0025456  -0.0006375   0.0009052  -0.0223290
   34   0.0001727   0.0001680   0.0000244  -0.0164201  -0.0148187  -0.0006817
   35  -0.0011476   0.0001542   0.0000173  -0.0295685  -0.0005921  -0.0000002
   36  -0.0000117   0.0000029   0.0001742   0.0001047   0.0000205   0.0041834
   37  -0.0001451  -0.0000307   0.0000975  -0.0011786   0.0034365  -0.0007657
   38  -0.0000426   0.0000247  -0.0000414   0.0001663  -0.0007275   0.0008536
   39   0.0001043   0.0000210   0.0000533   0.0021491   0.0008790  -0.0004761
   40   0.0000156  -0.0000032   0.0000046   0.0002748  -0.0003991  -0.0000149
   41  -0.0000492   0.0000029  -0.0000162  -0.0006804   0.0003686  -0.0001228
   42  -0.0000142   0.0000004  -0.0000048  -0.0003735  -0.0003141   0.0000588
   43  -0.0000666  -0.0000016  -0.0000310  -0.0007921   0.0005243   0.0002715
   44   0.0000964  -0.0000180  -0.0000201   0.0009889  -0.0001331   0.0002918
   45  -0.0000261  -0.0000191   0.0000107  -0.0004945   0.0005110  -0.0000385
   46  -0.0000248  -0.0000034  -0.0000023  -0.0002668   0.0002576   0.0000055
   47  -0.0000011   0.0000027   0.0000097   0.0000129   0.0001926  -0.0000942
   48  -0.0000025   0.0000024   0.0000031  -0.0000074   0.0000321  -0.0000168
   49   0.0000446  -0.0000029  -0.0000038   0.0004046  -0.0002557   0.0000740
   50  -0.0000247   0.0000005  -0.0000013  -0.0002171   0.0001364   0.0000924
   51   0.0000005   0.0000061  -0.0000507   0.0001408  -0.0000364   0.0003947
   52  -0.0000806   0.0000149   0.0000023  -0.0005788   0.0006070  -0.0000331
   53  -0.0000151   0.0000017   0.0000010  -0.0001314   0.0000251  -0.0000077
   54   0.0000008  -0.0000002   0.0000010   0.0000059  -0.0000046  -0.0000036
   55  -0.0000678  -0.0000143   0.0000427  -0.0010225   0.0006680  -0.0004352
   56   0.0001010  -0.0000134   0.0000138   0.0010299  -0.0002970  -0.0003842
   57   0.0000054   0.0000153   0.0000137   0.0001137  -0.0005012  -0.0000138
   58  -0.0000231  -0.0000036   0.0000037  -0.0002432   0.0002680  -0.0000105
   59  -0.0000039   0.0000039  -0.0000099   0.0000239   0.0002002   0.0000943
   60   0.0000028  -0.0000030   0.0000047   0.0000012  -0.0000567  -0.0000229
   61  -0.0001140  -0.0000217  -0.0001023  -0.0005446   0.0033066   0.0009511
   62  -0.0000454   0.0000202   0.0000618  -0.0002260  -0.0012160  -0.0009254
   63  -0.0000938  -0.0000231   0.0000580  -0.0021784  -0.0005072  -0.0004580
   64   0.0000131  -0.0000032   0.0000010   0.0003084  -0.0003958   0.0000075
   65  -0.0000486   0.0000013   0.0000261  -0.0006878   0.0005541   0.0000959
   66   0.0000252  -0.0000020  -0.0000081   0.0005391   0.0000889   0.0000506
           31          32          33          34          35          36
    1   0.0021590   0.0238557  -0.0002370  -0.2134066  -0.0163671  -0.0001567
    2   0.0022590  -0.0356268   0.0004891  -0.0167786  -0.0777843  -0.0017436
    3  -0.0001240   0.0004402   0.0039373   0.0000738  -0.0019186  -0.0795118
    4  -0.0013786  -0.0051987   0.0000892  -0.0251112   0.0235113  -0.0000376
    5  -0.0012965   0.0003008   0.0000253   0.0094318   0.0072214   0.0000070
    6   0.0000673   0.0001127   0.0035664   0.0004854   0.0001414   0.0037556
    7   0.0003339   0.0003674  -0.0000058  -0.0021114   0.0040567   0.0000347
    8   0.0000845  -0.0020437   0.0000038  -0.0029277  -0.0023486  -0.0001558
    9   0.0000042   0.0000192   0.0001257  -0.0001320   0.0000392  -0.0022149
   10   0.0012755   0.0005848  -0.0000546   0.0009499   0.0015254   0.0000798
   11   0.0012443   0.0002593  -0.0000539   0.0017370  -0.0032882   0.0000492
   12  -0.0000188  -0.0000223  -0.0005625  -0.0000125   0.0000496   0.0057465
   13  -0.0006440   0.0010575  -0.0000173   0.0001004   0.0013735   0.0000146
   14   0.0010927  -0.0013112   0.0000182  -0.0004738  -0.0002955  -0.0000037
   15  -0.0000140   0.0000040  -0.0002391  -0.0000091   0.0000008   0.0002156
   16  -0.0012287  -0.0011924   0.0000270  -0.0009495   0.0002147   0.0000149
   17  -0.0047578   0.0019392   0.0001142  -0.0000704  -0.0010842  -0.0000430
   18   0.0000508   0.0000424   0.0042143   0.0000047  -0.0000181  -0.0010174
   19  -0.0015383   0.0008058   0.0000050   0.0006648  -0.0000259  -0.0000162
   20   0.0006270  -0.0001306  -0.0000001   0.0000858   0.0001976  -0.0000024
   21   0.0000083   0.0000007   0.0001068   0.0000003   0.0000223  -0.0001674
   22  -0.0270089   0.0126472   0.0000563   0.0016917  -0.0011338  -0.0000626
   23   0.0373192  -0.0111550   0.0000343   0.0001280  -0.0046754   0.0000560
   24  -0.0003227   0.0001334   0.0043202  -0.0000640   0.0001210   0.0057209
   25   0.0007343  -0.0004932   0.0000030   0.0001727  -0.0011476  -0.0000117
   26   0.0013185   0.0010395  -0.0000390   0.0001680   0.0001542   0.0000029
   27  -0.0000274  -0.0000486  -0.0025456   0.0000244   0.0000173   0.0001742
   28  -0.0791928   0.0548033  -0.0006375  -0.0164201  -0.0295685   0.0001047
   29   0.0553200  -0.1157811   0.0009052  -0.0148187  -0.0005921   0.0000205
   30  -0.0004340   0.0008580  -0.0223290  -0.0006817  -0.0000002   0.0041834
   31   0.1063784  -0.0879822   0.0006590  -0.0019267  -0.0036089  -0.0000019
   32  -0.0879822   0.1660691  -0.0016142   0.0027364  -0.0020303  -0.0001157
   33   0.0006590  -0.0016142   0.0115752   0.0001176   0.0000822  -0.0021687
   34  -0.0019267   0.0027364   0.0001176   0.6321101   0.0508538  -0.0045426
   35  -0.0036089  -0.0020303   0.0000822   0.0508538   0.1883269   0.0388685
   36  -0.0000019  -0.0001157  -0.0021687  -0.0045426   0.0388685   0.6350991
   37   0.0008692  -0.0007337  -0.0007113  -0.1634834  -0.0150872  -0.0470384
   38  -0.0010061  -0.0003350  -0.0005340  -0.0191898  -0.0672198  -0.0211222
   39   0.0003146   0.0004653   0.0000685  -0.1098628  -0.0284351  -0.2665636
   40  -0.0001035   0.0001350  -0.0000569   0.0102514  -0.0003936  -0.0143027
   41   0.0001381  -0.0001467  -0.0000051   0.0016103   0.0035448  -0.0032779
   42  -0.0000494  -0.0000243  -0.0000184   0.0151046  -0.0001549  -0.0180913
   43   0.0001739  -0.0001628   0.0003051  -0.0268098  -0.0094231  -0.0765064
   44   0.0000857  -0.0000008  -0.0000300  -0.0059905   0.0075000  -0.0063806
   45   0.0002371  -0.0002016  -0.0001881  -0.0278649  -0.0010550   0.0339975
   46   0.0000693  -0.0000938  -0.0000229  -0.0047465  -0.0011524   0.0010992
   47   0.0000398  -0.0001571   0.0000126  -0.0012103   0.0069539  -0.0002592
   48  -0.0000105   0.0000014   0.0000003   0.0010870  -0.0002961   0.0018978
   49   0.0000082   0.0000231  -0.0000120   0.0020610   0.0011752   0.0009015
   50   0.0002025   0.0001199  -0.0000107   0.0012063  -0.0088758  -0.0052905
   51  -0.0001756  -0.0002146   0.0002742   0.0007956  -0.0049634  -0.0763052
   52  -0.0000411  -0.0002274   0.0000040  -0.0020446  -0.0001505  -0.0000470
   53  -0.0000250   0.0000013   0.0000006  -0.0001613  -0.0006153   0.0002302
   54   0.0000030   0.0000101  -0.0000032  -0.0000340   0.0001902   0.0022196
   55   0.0005399   0.0001757  -0.0002937  -0.0291132   0.0017106   0.0756681
   56  -0.0000230   0.0000864   0.0000657  -0.0019001   0.0092313   0.0100006
   57  -0.0001328   0.0004243  -0.0002202   0.0271806   0.0049439   0.0347716
   58   0.0000773  -0.0001000   0.0000200  -0.0047123  -0.0013594  -0.0010591
   59   0.0000427  -0.0001526  -0.0000088  -0.0013307   0.0069174  -0.0005236
   60   0.0000101   0.0000252   0.0000013  -0.0010430  -0.0005314   0.0018809
   61   0.0005352  -0.0011173   0.0007043  -0.1675541  -0.0070020   0.0510531
   62  -0.0013675  -0.0008354   0.0006367  -0.0027487  -0.0647897  -0.0103695
   63   0.0000496  -0.0003899   0.0000156   0.1139369  -0.0038319  -0.2656320
   64  -0.0000908   0.0001090   0.0000581   0.0104009   0.0019908   0.0148039
   65   0.0002924  -0.0001096  -0.0000919  -0.0003588   0.0035486   0.0000334
   66  -0.0000916   0.0000949   0.0000691  -0.0145623  -0.0032719  -0.0179883
           37          38          39          40          41          42
    1  -0.0246284  -0.0044567  -0.0063655   0.0011088   0.0007845   0.0014992
    2  -0.0052235   0.0026397  -0.0004737   0.0003568  -0.0036830   0.0004583
    3  -0.0274795  -0.0029602   0.0051501  -0.0002324   0.0003549   0.0008894
    4   0.0002180   0.0005476   0.0022662  -0.0000131   0.0006460  -0.0005797
    5  -0.0031061  -0.0018618  -0.0001195   0.0002864   0.0007569  -0.0000395
    6  -0.0009369  -0.0010058  -0.0004155  -0.0001462   0.0001429   0.0000321
    7  -0.0001649   0.0017738  -0.0000345  -0.0000720  -0.0002347   0.0000315
    8   0.0013901  -0.0002953  -0.0002909  -0.0001019  -0.0002176   0.0001228
    9  -0.0009449   0.0005430   0.0000243  -0.0000732  -0.0000670   0.0000162
   10  -0.0001558  -0.0003417  -0.0001145  -0.0001228   0.0000461  -0.0000976
   11  -0.0002740  -0.0000583   0.0001027   0.0000702  -0.0000857   0.0001798
   12   0.0010904  -0.0002498  -0.0002441   0.0000409  -0.0000618  -0.0000688
   13  -0.0001752   0.0001210   0.0002906   0.0000301   0.0000781   0.0000143
   14   0.0001353   0.0000515  -0.0002193  -0.0000391  -0.0000795  -0.0000396
   15   0.0000774   0.0000975   0.0000205   0.0000027   0.0000008  -0.0000014
   16   0.0002869   0.0000859  -0.0000428  -0.0000749  -0.0000006  -0.0000959
   17   0.0001195   0.0001878  -0.0001151  -0.0000005  -0.0000385  -0.0000116
   18  -0.0002296   0.0000723   0.0000619  -0.0000247  -0.0000054  -0.0000180
   19  -0.0004731  -0.0000323   0.0003692   0.0000846   0.0000164   0.0000893
   20  -0.0000774  -0.0000114   0.0000622   0.0000158  -0.0000103   0.0000191
   21  -0.0000058  -0.0000436  -0.0000240   0.0000061  -0.0000016   0.0000091
   22  -0.0002381   0.0000304   0.0000132  -0.0000208  -0.0000935   0.0000211
   23  -0.0002582   0.0000171   0.0002396   0.0000136  -0.0002503  -0.0000864
   24   0.0010100   0.0003111  -0.0002564   0.0000113   0.0000844  -0.0000682
   25  -0.0001451  -0.0000426   0.0001043   0.0000156  -0.0000492  -0.0000142
   26  -0.0000307   0.0000247   0.0000210  -0.0000032   0.0000029   0.0000004
   27   0.0000975  -0.0000414   0.0000533   0.0000046  -0.0000162  -0.0000048
   28  -0.0011786   0.0001663   0.0021491   0.0002748  -0.0006804  -0.0003735
   29   0.0034365  -0.0007275   0.0008790  -0.0003991   0.0003686  -0.0003141
   30  -0.0007657   0.0008536  -0.0004761  -0.0000149  -0.0001228   0.0000588
   31   0.0008692  -0.0010061   0.0003146  -0.0001035   0.0001381  -0.0000494
   32  -0.0007337  -0.0003350   0.0004653   0.0001350  -0.0001467  -0.0000243
   33  -0.0007113  -0.0005340   0.0000685  -0.0000569  -0.0000051  -0.0000184
   34  -0.1634834  -0.0191898  -0.1098628   0.0102514   0.0016103   0.0151046
   35  -0.0150872  -0.0672198  -0.0284351  -0.0003936   0.0035448  -0.0001549
   36  -0.0470384  -0.0211222  -0.2665636  -0.0143027  -0.0032779  -0.0180913
   37   0.6756602   0.0538480  -0.0429878  -0.1278714   0.0000550   0.1209906
   38   0.0538480   0.1444007   0.0406882  -0.0000593  -0.0367459  -0.0055604
   39  -0.0429878   0.0406882   0.7033920   0.1214857  -0.0056653  -0.2669334
   40  -0.1278714  -0.0000593   0.1214857   0.1336519   0.0012327  -0.1297834
   41   0.0000550  -0.0367459  -0.0056653   0.0012327   0.0253347   0.0068797
   42   0.1209906  -0.0055604  -0.2669334  -0.1297834   0.0068797   0.2815802
   43  -0.3321737  -0.0256053   0.0320439  -0.0117589  -0.0018230  -0.0024134
   44  -0.0313266  -0.0656902  -0.0014319   0.0006315   0.0037378  -0.0002268
   45  -0.0361177  -0.0091087  -0.1276675   0.0281468   0.0030473   0.0039001
   46  -0.0102170  -0.0035626  -0.0274185   0.0009765   0.0005742   0.0002242
   47  -0.0013334   0.0030189  -0.0028643   0.0005548  -0.0041431   0.0004302
   48   0.0021540   0.0002940   0.0044516  -0.0003191   0.0003576   0.0006859
   49  -0.0313330  -0.0023216   0.0248780  -0.0039086  -0.0012474  -0.0006990
   50   0.0022912   0.0093224   0.0048477  -0.0012455   0.0070669  -0.0005226
   51   0.0822890   0.0111598   0.0363310  -0.0010063  -0.0005231   0.0017570
   52   0.0030525   0.0002747   0.0050609  -0.0013918  -0.0001718  -0.0002251
   53  -0.0002911   0.0046069  -0.0001565  -0.0000841   0.0000505  -0.0000258
   54  -0.0014203  -0.0008277  -0.0039263   0.0008710   0.0000948   0.0000645
   55  -0.0488572  -0.0071002  -0.0298024  -0.0007154  -0.0000640  -0.0007485
   56  -0.0068772  -0.0072743  -0.0042312  -0.0000427  -0.0008433   0.0000216
   57  -0.0293076  -0.0041702  -0.0192146  -0.0006885   0.0000092   0.0003196
   58  -0.0007213  -0.0000432  -0.0007673   0.0000309   0.0000921   0.0000748
   59  -0.0000299  -0.0010165   0.0000123   0.0000879  -0.0007596   0.0000702
   60  -0.0008862  -0.0000011   0.0002501   0.0000637   0.0000673  -0.0000272
   61   0.0628196   0.0074248   0.0250427  -0.0009307  -0.0010099  -0.0037756
   62   0.0038309   0.0109575  -0.0029710  -0.0009860   0.0058615  -0.0011714
   63  -0.0228338  -0.0080664  -0.0609963  -0.0032097  -0.0011138  -0.0031354
   64  -0.0010951  -0.0005084   0.0033853   0.0005595   0.0001010   0.0008060
   65  -0.0004532   0.0060092  -0.0003422  -0.0000295   0.0002790  -0.0000046
   66   0.0039558  -0.0003273  -0.0030844  -0.0007747  -0.0001790  -0.0009461
           43          44          45          46          47          48
    1   0.0022146  -0.0008155  -0.0023748  -0.0002101   0.0000097   0.0001279
    2  -0.0007659   0.0065448  -0.0009771  -0.0001342   0.0001649   0.0000052
    3  -0.0028971  -0.0010671  -0.0037849  -0.0011383  -0.0001111   0.0001545
    4  -0.0005900  -0.0010849   0.0000264  -0.0001460  -0.0001022   0.0000134
    5  -0.0006643  -0.0006283  -0.0006009  -0.0003329   0.0001243  -0.0000494
    6   0.0005179  -0.0002708  -0.0000171   0.0000026   0.0000769  -0.0000249
    7   0.0005767   0.0001104   0.0000473   0.0000592   0.0000036  -0.0000140
    8  -0.0001170   0.0000680   0.0004449   0.0001395  -0.0001367   0.0000250
    9   0.0003588   0.0001298  -0.0002876  -0.0000237  -0.0000069   0.0000010
   10  -0.0000026   0.0000049  -0.0000287   0.0000143   0.0000250  -0.0000047
   11  -0.0001017   0.0001500  -0.0000797  -0.0000428   0.0000166  -0.0000053
   12   0.0000646   0.0003321   0.0001453   0.0000633   0.0000195  -0.0000189
   13  -0.0000920  -0.0001660   0.0000472  -0.0000494   0.0000012  -0.0000100
   14   0.0001334   0.0000654  -0.0000170   0.0000484  -0.0000060   0.0000070
   15  -0.0000486  -0.0000166   0.0000273   0.0000038  -0.0000046   0.0000021
   16   0.0001981  -0.0000205  -0.0000736   0.0000503   0.0000084   0.0000214
   17   0.0000087   0.0000640   0.0000285   0.0000271  -0.0000293   0.0000068
   18   0.0000033  -0.0000705  -0.0000554  -0.0000208  -0.0000016   0.0000061
   19  -0.0001957  -0.0000200  -0.0000741  -0.0000873  -0.0000115  -0.0000104
   20  -0.0000238   0.0000031  -0.0000124  -0.0000131  -0.0000054  -0.0000015
   21  -0.0000014   0.0000219   0.0000067   0.0000000   0.0000015  -0.0000008
   22  -0.0001437   0.0000359   0.0000716  -0.0000094  -0.0000217  -0.0000084
   23  -0.0001309   0.0003323  -0.0000153  -0.0000507  -0.0000121  -0.0000087
   24   0.0000532  -0.0001431   0.0002453   0.0000796  -0.0000100  -0.0000167
   25  -0.0000666   0.0000964  -0.0000261  -0.0000248  -0.0000011  -0.0000025
   26  -0.0000016  -0.0000180  -0.0000191  -0.0000034   0.0000027   0.0000024
   27  -0.0000310  -0.0000201   0.0000107  -0.0000023   0.0000097   0.0000031
   28  -0.0007921   0.0009889  -0.0004945  -0.0002668   0.0000129  -0.0000074
   29   0.0005243  -0.0001331   0.0005110   0.0002576   0.0001926   0.0000321
   30   0.0002715   0.0002918  -0.0000385   0.0000055  -0.0000942  -0.0000168
   31   0.0001739   0.0000857   0.0002371   0.0000693   0.0000398  -0.0000105
   32  -0.0001628  -0.0000008  -0.0002016  -0.0000938  -0.0001571   0.0000014
   33   0.0003051  -0.0000300  -0.0001881  -0.0000229   0.0000126   0.0000003
   34  -0.0268098  -0.0059905  -0.0278649  -0.0047465  -0.0012103   0.0010870
   35  -0.0094231   0.0075000  -0.0010550  -0.0011524   0.0069539  -0.0002961
   36  -0.0765064  -0.0063806   0.0339975   0.0010992  -0.0002592   0.0018978
   37  -0.3321737  -0.0313266  -0.0361177  -0.0102170  -0.0013334   0.0021540
   38  -0.0256053  -0.0656902  -0.0091087  -0.0035626   0.0030189   0.0002940
   39   0.0320439  -0.0014319  -0.1276675  -0.0274185  -0.0028643   0.0044516
   40  -0.0117589   0.0006315   0.0281468   0.0009765   0.0005548  -0.0003191
   41  -0.0018230   0.0037378   0.0030473   0.0005742  -0.0041431   0.0003576
   42  -0.0024134  -0.0002268   0.0039001   0.0002242   0.0004302   0.0006859
   43   0.6753401   0.0603320   0.0387129  -0.1242077  -0.0187022  -0.1190603
   44   0.0603320   0.1413494   0.0502708  -0.0189506  -0.0399227  -0.0310014
   45   0.0387129   0.0502708   0.7195085  -0.1215889  -0.0312472  -0.2705647
   46  -0.1242077  -0.0189506  -0.1215889   0.1298339   0.0211949   0.1283888
   47  -0.0187022  -0.0399227  -0.0312472   0.0211949   0.0296383   0.0339091
   48  -0.1190603  -0.0310014  -0.2705647   0.1283888   0.0339091   0.2848715
   49  -0.1517819   0.0001845   0.1159986   0.0092782  -0.0005637  -0.0158382
   50  -0.0050005  -0.0665043  -0.0048812   0.0018895   0.0027189  -0.0033644
   51   0.0512117  -0.0119017  -0.2833431   0.0152495  -0.0000761  -0.0188618
   52  -0.0384030  -0.0044715   0.0003397   0.0011038   0.0003517  -0.0005009
   53  -0.0023490   0.0042354  -0.0000523   0.0004265  -0.0025494   0.0002664
   54   0.0269297   0.0027169   0.0034631   0.0003884   0.0003807   0.0009434
   55   0.0606751   0.0036490  -0.0217361  -0.0012733  -0.0004414   0.0039426
   56   0.0071911   0.0104003  -0.0073571  -0.0004829   0.0056287  -0.0002474
   57   0.0238067  -0.0025084  -0.0540238   0.0032957  -0.0003537  -0.0028776
   58  -0.0011098  -0.0009459  -0.0031389   0.0005834  -0.0000264  -0.0007313
   59  -0.0010151   0.0055177  -0.0010011   0.0000902   0.0002619  -0.0001633
   60  -0.0037777  -0.0010657  -0.0029431   0.0007598  -0.0000089  -0.0008645
   61  -0.0503068  -0.0023871   0.0292310  -0.0007647   0.0001280   0.0008589
   62  -0.0023357  -0.0062447   0.0021440   0.0000941  -0.0009928   0.0001769
   63   0.0297324   0.0021951  -0.0187143   0.0007418   0.0001467   0.0002577
   64  -0.0007419   0.0000600   0.0006577   0.0000342   0.0000841  -0.0000761
   65   0.0000303  -0.0008241   0.0001773   0.0000774  -0.0007672   0.0000532
   66   0.0007249   0.0001777   0.0003235  -0.0000870   0.0000509  -0.0000284
           49          50          51          52          53          54
    1  -0.0011390   0.0000007   0.0000413   0.0015627   0.0002473  -0.0000044
    2   0.0000051  -0.0008025  -0.0001193   0.0001682  -0.0006842   0.0000850
    3   0.0000137  -0.0001233  -0.0020906  -0.0000006   0.0000836   0.0003046
    4   0.0003151   0.0002352  -0.0001180  -0.0004325   0.0000313  -0.0000078
    5   0.0001649   0.0002168  -0.0000447  -0.0005343  -0.0000743  -0.0000097
    6  -0.0000717   0.0000507   0.0004338   0.0000172   0.0000053   0.0000014
    7   0.0000002  -0.0002448   0.0002232  -0.0000860   0.0000033  -0.0000062
    8   0.0000268   0.0000781  -0.0001926   0.0001829   0.0000460   0.0000112
    9   0.0000087   0.0000104   0.0003641  -0.0000033  -0.0000019  -0.0000069
   10  -0.0001328  -0.0000325   0.0000422   0.0001633   0.0000150  -0.0000039
   11   0.0004668   0.0000361   0.0000258  -0.0002984  -0.0000520  -0.0000008
   12  -0.0000008  -0.0000370   0.0000673   0.0000192   0.0000012  -0.0000250
   13   0.0003405   0.0000766   0.0000108  -0.0003757  -0.0000251  -0.0000041
   14  -0.0003124  -0.0000600   0.0000076   0.0003050   0.0000381   0.0000018
   15   0.0000041  -0.0000070  -0.0000559  -0.0000024   0.0000009   0.0000016
   16  -0.0005278  -0.0000469   0.0000044   0.0005017   0.0000575   0.0000013
   17  -0.0001886  -0.0000315  -0.0000464   0.0001923   0.0000109   0.0000052
   18   0.0000035   0.0000541   0.0000039  -0.0000109  -0.0000118  -0.0000022
   19   0.0005410   0.0000481   0.0000036  -0.0005026  -0.0000584  -0.0000016
   20   0.0001010   0.0000033   0.0000039  -0.0000920  -0.0000090  -0.0000001
   21  -0.0000050  -0.0000043   0.0000010   0.0000067   0.0000009  -0.0000002
   22   0.0002014   0.0000343  -0.0000540  -0.0001314  -0.0000145   0.0000040
   23   0.0000757  -0.0000563   0.0000163  -0.0002397  -0.0000395   0.0000021
   24  -0.0000075  -0.0000647   0.0000695  -0.0000064   0.0000055  -0.0000210
   25   0.0000446  -0.0000247   0.0000005  -0.0000806  -0.0000151   0.0000008
   26  -0.0000029   0.0000005   0.0000061   0.0000149   0.0000017  -0.0000002
   27  -0.0000038  -0.0000013  -0.0000507   0.0000023   0.0000010   0.0000010
   28   0.0004046  -0.0002171   0.0001408  -0.0005788  -0.0001314   0.0000059
   29  -0.0002557   0.0001364  -0.0000364   0.0006070   0.0000251  -0.0000046
   30   0.0000740   0.0000924   0.0003947  -0.0000331  -0.0000077  -0.0000036
   31   0.0000082   0.0002025  -0.0001756  -0.0000411  -0.0000250   0.0000030
   32   0.0000231   0.0001199  -0.0002146  -0.0002274   0.0000013   0.0000101
   33  -0.0000120  -0.0000107   0.0002742   0.0000040   0.0000006  -0.0000032
   34   0.0020610   0.0012063   0.0007956  -0.0020446  -0.0001613  -0.0000340
   35   0.0011752  -0.0088758  -0.0049634  -0.0001505  -0.0006153   0.0001902
   36   0.0009015  -0.0052905  -0.0763052  -0.0000470   0.0002302   0.0022196
   37  -0.0313330   0.0022912   0.0822890   0.0030525  -0.0002911  -0.0014203
   38  -0.0023216   0.0093224   0.0111598   0.0002747   0.0046069  -0.0008277
   39   0.0248780   0.0048477   0.0363310   0.0050609  -0.0001565  -0.0039263
   40  -0.0039086  -0.0012455  -0.0010063  -0.0013918  -0.0000841   0.0008710
   41  -0.0012474   0.0070669  -0.0005231  -0.0001718   0.0000505   0.0000948
   42  -0.0006990  -0.0005226   0.0017570  -0.0002251  -0.0000258   0.0000645
   43  -0.1517819  -0.0050005   0.0512117  -0.0384030  -0.0023490   0.0269297
   44   0.0001845  -0.0665043  -0.0119017  -0.0044715   0.0042354   0.0027169
   45   0.1159986  -0.0048812  -0.2833431   0.0003397  -0.0000523   0.0034631
   46   0.0092782   0.0018895   0.0152495   0.0011038   0.0004265   0.0003884
   47  -0.0005637   0.0027189  -0.0000761   0.0003517  -0.0025494   0.0003807
   48  -0.0158382  -0.0033644  -0.0188618  -0.0005009   0.0002664   0.0009434
   49   0.4957636   0.0384058  -0.0050731  -0.1488777  -0.0132103  -0.0002190
   50   0.0384058   0.1338135   0.0404664  -0.0131774  -0.0250627  -0.0013863
   51  -0.0050731   0.0404664   0.6474981  -0.0001900  -0.0014152  -0.0406096
   52  -0.1488777  -0.0131774  -0.0001900   0.2213527   0.0220138   0.0004538
   53  -0.0132103  -0.0250627  -0.0014152   0.0220138   0.0142400   0.0020182
   54  -0.0002190  -0.0013863  -0.0406096   0.0004538   0.0020182   0.0373526
   55  -0.1477864  -0.0123519  -0.0465579  -0.0376566  -0.0064971  -0.0272175
   56  -0.0173593  -0.0693680  -0.0219666  -0.0044103   0.0037762  -0.0029682
   57  -0.1113680  -0.0290020  -0.2842262  -0.0006591  -0.0001575   0.0032389
   58   0.0092845  -0.0004503  -0.0146343   0.0010849   0.0003173  -0.0004781
   59   0.0019636   0.0027251  -0.0032470   0.0004000  -0.0025225   0.0002705
   60   0.0164269   0.0000541  -0.0188712   0.0004092   0.0003713   0.0009009
   61  -0.0288165  -0.0104856  -0.0832622   0.0031550  -0.0000363   0.0016213
   62  -0.0059964   0.0074359  -0.0065824  -0.0005940   0.0045379  -0.0004930
   63  -0.0257589  -0.0005248   0.0354475  -0.0048489  -0.0011760  -0.0039540
   64  -0.0039413  -0.0011130   0.0010615  -0.0013735  -0.0002133  -0.0008822
   65  -0.0011332   0.0070860  -0.0003555  -0.0001432   0.0000388  -0.0000961
   66   0.0007465  -0.0003563   0.0017736   0.0002145   0.0000195   0.0000604
           55          56          57          58          59          60
    1   0.0020307  -0.0003333   0.0025739  -0.0002294  -0.0000649  -0.0001352
    2  -0.0002581   0.0066352  -0.0007109   0.0000737   0.0001795  -0.0000144
    3   0.0030723  -0.0004319  -0.0037381   0.0011369   0.0000993   0.0001640
    4  -0.0004296  -0.0010852   0.0003341  -0.0001735  -0.0001000  -0.0000042
    5  -0.0005636  -0.0004068   0.0006683  -0.0003294   0.0001161   0.0000211
    6  -0.0003377   0.0001982  -0.0000713   0.0000090  -0.0000720  -0.0000158
    7   0.0001788  -0.0000846  -0.0001983   0.0000530   0.0000032   0.0000085
    8   0.0001921   0.0000174  -0.0002363   0.0001346  -0.0001399   0.0000041
    9  -0.0003751  -0.0001069  -0.0002466   0.0000211   0.0000144   0.0000006
   10  -0.0000550  -0.0000067  -0.0000225   0.0000098   0.0000161   0.0000024
   11  -0.0001539   0.0002197  -0.0000013  -0.0000400   0.0000198   0.0000038
   12  -0.0000523  -0.0001306   0.0002432  -0.0000681  -0.0000393  -0.0000202
   13  -0.0001117  -0.0001883  -0.0000241  -0.0000512   0.0000005   0.0000077
   14   0.0001146   0.0000624   0.0000091   0.0000469  -0.0000067  -0.0000044
   15   0.0000423   0.0000069   0.0000243  -0.0000042   0.0000091   0.0000020
   16   0.0001815   0.0000091   0.0000714   0.0000496   0.0000102  -0.0000215
   17   0.0000881   0.0000588   0.0000183   0.0000315  -0.0000312  -0.0000033
   18   0.0000045  -0.0000513  -0.0000587   0.0000210   0.0000147   0.0000084
   19  -0.0001995   0.0000193   0.0000665  -0.0000872  -0.0000065   0.0000100
   20  -0.0000346   0.0000083   0.0000112  -0.0000142  -0.0000046   0.0000020
   21   0.0000046  -0.0000047   0.0000117   0.0000010  -0.0000017  -0.0000011
   22  -0.0000493   0.0000123  -0.0000148  -0.0000049  -0.0000306   0.0000108
   23  -0.0001574   0.0002736  -0.0000593  -0.0000494  -0.0000156   0.0000121
   24  -0.0000991   0.0002867   0.0001416  -0.0000771   0.0000053  -0.0000216
   25  -0.0000678   0.0001010   0.0000054  -0.0000231  -0.0000039   0.0000028
   26  -0.0000143  -0.0000134   0.0000153  -0.0000036   0.0000039  -0.0000030
   27   0.0000427   0.0000138   0.0000137   0.0000037  -0.0000099   0.0000047
   28  -0.0010225   0.0010299   0.0001137  -0.0002432   0.0000239   0.0000012
   29   0.0006680  -0.0002970  -0.0005012   0.0002680   0.0002002  -0.0000567
   30  -0.0004352  -0.0003842  -0.0000138  -0.0000105   0.0000943  -0.0000229
   31   0.0005399  -0.0000230  -0.0001328   0.0000773   0.0000427   0.0000101
   32   0.0001757   0.0000864   0.0004243  -0.0001000  -0.0001526   0.0000252
   33  -0.0002937   0.0000657  -0.0002202   0.0000200  -0.0000088   0.0000013
   34  -0.0291132  -0.0019001   0.0271806  -0.0047123  -0.0013307  -0.0010430
   35   0.0017106   0.0092313   0.0049439  -0.0013594   0.0069174  -0.0005314
   36   0.0756681   0.0100006   0.0347716  -0.0010591  -0.0005236   0.0018809
   37  -0.0488572  -0.0068772  -0.0293076  -0.0007213  -0.0000299  -0.0008862
   38  -0.0071002  -0.0072743  -0.0041702  -0.0000432  -0.0010165  -0.0000011
   39  -0.0298024  -0.0042312  -0.0192146  -0.0007673   0.0000123   0.0002501
   40  -0.0007154  -0.0000427  -0.0006885   0.0000309   0.0000879   0.0000637
   41  -0.0000640  -0.0008433   0.0000092   0.0000921  -0.0007596   0.0000673
   42  -0.0007485   0.0000216   0.0003196   0.0000748   0.0000702  -0.0000272
   43   0.0606751   0.0071911   0.0238067  -0.0011098  -0.0010151  -0.0037777
   44   0.0036490   0.0104003  -0.0025084  -0.0009459   0.0055177  -0.0010657
   45  -0.0217361  -0.0073571  -0.0540238  -0.0031389  -0.0010011  -0.0029431
   46  -0.0012733  -0.0004829   0.0032957   0.0005834   0.0000902   0.0007598
   47  -0.0004414   0.0056287  -0.0003537  -0.0000264   0.0002619  -0.0000089
   48   0.0039426  -0.0002474  -0.0028776  -0.0007313  -0.0001633  -0.0008645
   49  -0.1477864  -0.0173593  -0.1113680   0.0092845   0.0019636   0.0164269
   50  -0.0123519  -0.0693680  -0.0290020  -0.0004503   0.0027251   0.0000541
   51  -0.0465579  -0.0219666  -0.2842262  -0.0146343  -0.0032470  -0.0188712
   52  -0.0376566  -0.0044103  -0.0006591   0.0010849   0.0004000   0.0004092
   53  -0.0064971   0.0037762  -0.0001575   0.0003173  -0.0025225   0.0003713
   54  -0.0272175  -0.0029682   0.0032389  -0.0004781   0.0002705   0.0009009
   55   0.6762394   0.0540955  -0.0484954  -0.1299928  -0.0002156   0.1237616
   56   0.0540955   0.1398537   0.0407739  -0.0001349  -0.0355188  -0.0051941
   57  -0.0484954   0.0407739   0.7175692   0.1262507  -0.0049480  -0.2678399
   58  -0.1299928  -0.0001349   0.1262507   0.1360821   0.0013312  -0.1335891
   59  -0.0002156  -0.0355188  -0.0049480   0.0013312   0.0248675   0.0060330
   60   0.1237616  -0.0051941  -0.2678399  -0.1335891   0.0060330   0.2820881
   61  -0.3314605  -0.0257436   0.0353967  -0.0108878  -0.0017591  -0.0022507
   62  -0.0315058  -0.0657643  -0.0011783   0.0006478   0.0034942  -0.0001326
   63  -0.0326996  -0.0085444  -0.1275108   0.0273373   0.0030280   0.0046405
   64  -0.0110483  -0.0037882  -0.0281872   0.0009812   0.0005869   0.0002329
   65  -0.0013304   0.0032354  -0.0030453   0.0005536  -0.0041353   0.0004216
   66   0.0023125   0.0002505   0.0037032  -0.0003175   0.0003634   0.0006859
           61          62          63          64          65          66
    1  -0.0252953  -0.0020907   0.0060863   0.0010519   0.0003679  -0.0015333
    2  -0.0007174   0.0033533   0.0008041   0.0004759  -0.0035851   0.0002216
    3   0.0271898   0.0031661   0.0053476   0.0002967   0.0003627   0.0008210
    4  -0.0002797  -0.0000494  -0.0022954   0.0000184   0.0006455   0.0004326
    5  -0.0033623  -0.0015658   0.0004213   0.0003090   0.0005687  -0.0001923
    6   0.0007830   0.0008937  -0.0004158   0.0000622  -0.0001323   0.0000704
    7   0.0004225   0.0013290  -0.0004170  -0.0000583  -0.0001524   0.0000392
    8   0.0009349  -0.0000106   0.0003798  -0.0000996  -0.0002154  -0.0000222
    9   0.0008919  -0.0004035   0.0000599   0.0000697   0.0000112  -0.0000174
   10  -0.0001871  -0.0001649   0.0001343  -0.0000726   0.0000685   0.0000235
   11  -0.0001485  -0.0000754  -0.0000937   0.0001011  -0.0001080  -0.0001728
   12  -0.0011555   0.0001826  -0.0002992  -0.0000272   0.0000532  -0.0000759
   13  -0.0001813   0.0000864  -0.0003219   0.0000256   0.0000865  -0.0000259
   14   0.0001511   0.0000719   0.0002017  -0.0000379  -0.0000802   0.0000566
   15  -0.0000766  -0.0000785   0.0000290  -0.0000038  -0.0000041  -0.0000026
   16   0.0003008  -0.0000398   0.0000436  -0.0000711   0.0000066   0.0000879
   17   0.0000864   0.0002115   0.0001167  -0.0000510  -0.0000292   0.0000648
   18   0.0002196   0.0000228   0.0000623   0.0000319  -0.0000251  -0.0000220
   19  -0.0004526  -0.0000898  -0.0003676   0.0000858  -0.0000033  -0.0000872
   20  -0.0000741  -0.0000222  -0.0000704   0.0000177  -0.0000144  -0.0000142
   21   0.0000107   0.0000003  -0.0000182  -0.0000078   0.0000097   0.0000090
   22  -0.0003022   0.0002246  -0.0000173  -0.0000821  -0.0000833   0.0000461
   23  -0.0001454   0.0000255  -0.0002507   0.0000215  -0.0002225   0.0001368
   24  -0.0009090  -0.0003305  -0.0002326  -0.0000210  -0.0001129  -0.0000436
   25  -0.0001140  -0.0000454  -0.0000938   0.0000131  -0.0000486   0.0000252
   26  -0.0000217   0.0000202  -0.0000231  -0.0000032   0.0000013  -0.0000020
   27  -0.0001023   0.0000618   0.0000580   0.0000010   0.0000261  -0.0000081
   28  -0.0005446  -0.0002260  -0.0021784   0.0003084  -0.0006878   0.0005391
   29   0.0033066  -0.0012160  -0.0005072  -0.0003958   0.0005541   0.0000889
   30   0.0009511  -0.0009254  -0.0004580   0.0000075   0.0000959   0.0000506
   31   0.0005352  -0.0013675   0.0000496  -0.0000908   0.0002924  -0.0000916
   32  -0.0011173  -0.0008354  -0.0003899   0.0001090  -0.0001096   0.0000949
   33   0.0007043   0.0006367   0.0000156   0.0000581  -0.0000919   0.0000691
   34  -0.1675541  -0.0027487   0.1139369   0.0104009  -0.0003588  -0.0145623
   35  -0.0070020  -0.0647897  -0.0038319   0.0019908   0.0035486  -0.0032719
   36   0.0510531  -0.0103695  -0.2656320   0.0148039   0.0000334  -0.0179883
   37   0.0628196   0.0038309  -0.0228338  -0.0010951  -0.0004532   0.0039558
   38   0.0074248   0.0109575  -0.0080664  -0.0005084   0.0060092  -0.0003273
   39   0.0250427  -0.0029710  -0.0609963   0.0033853  -0.0003422  -0.0030844
   40  -0.0009307  -0.0009860  -0.0032097   0.0005595  -0.0000295  -0.0007747
   41  -0.0010099   0.0058615  -0.0011138   0.0001010   0.0002790  -0.0001790
   42  -0.0037756  -0.0011714  -0.0031354   0.0008060  -0.0000046  -0.0009461
   43  -0.0503068  -0.0023357   0.0297324  -0.0007419   0.0000303   0.0007249
   44  -0.0023871  -0.0062447   0.0021951   0.0000600  -0.0008241   0.0001777
   45   0.0292310   0.0021440  -0.0187143   0.0006577   0.0001773   0.0003235
   46  -0.0007647   0.0000941   0.0007418   0.0000342   0.0000774  -0.0000870
   47   0.0001280  -0.0009928   0.0001467   0.0000841  -0.0007672   0.0000509
   48   0.0008589   0.0001769   0.0002577  -0.0000761   0.0000532  -0.0000284
   49  -0.0288165  -0.0059964  -0.0257589  -0.0039413  -0.0011332   0.0007465
   50  -0.0104856   0.0074359  -0.0005248  -0.0011130   0.0070860  -0.0003563
   51  -0.0832622  -0.0065824   0.0354475   0.0010615  -0.0003555   0.0017736
   52   0.0031550  -0.0005940  -0.0048489  -0.0013735  -0.0001432   0.0002145
   53  -0.0000363   0.0045379  -0.0011760  -0.0002133   0.0000388   0.0000195
   54   0.0016213  -0.0004930  -0.0039540  -0.0008822  -0.0000961   0.0000604
   55  -0.3314605  -0.0315058  -0.0326996  -0.0110483  -0.0013304   0.0023125
   56  -0.0257436  -0.0657643  -0.0085444  -0.0037882   0.0032354   0.0002505
   57   0.0353967  -0.0011783  -0.1275108  -0.0281872  -0.0030453   0.0037032
   58  -0.0108878   0.0006478   0.0273373   0.0009812   0.0005536  -0.0003175
   59  -0.0017591   0.0034942   0.0030280   0.0005869  -0.0041353   0.0003634
   60  -0.0022507  -0.0001326   0.0046405   0.0002329   0.0004216   0.0006859
   61   0.6730433   0.0603236   0.0335013  -0.1222129  -0.0183537  -0.1159229
   62   0.0603236   0.1470377   0.0480307  -0.0182960  -0.0414954  -0.0306808
   63   0.0335013   0.0480307   0.7048111  -0.1165240  -0.0307278  -0.2693596
   64  -0.1222129  -0.0182960  -0.1165240   0.1273086   0.0206489   0.1242547
   65  -0.0183537  -0.0414954  -0.0307278   0.0206489   0.0302653   0.0336935
   66  -0.1159229  -0.0306808  -0.2693596   0.1242547   0.0336935   0.2840097
 **********************************************************************
 **                                                                  **
 **                       VIBRATIONAL ANALYSIS                       **
 **                       --------------------                       **
 **                                                                  **
 **        VIBRATIONAL FREQUENCIES (CM**-1) AND NORMAL MODES         **
 **     FORCE CONSTANTS (mDYN/ANGSTROM) AND REDUCED MASSES (AMU)     **
 **                  INFRARED INTENSITIES (KM/MOL)                   **
 **                                                                  **
 **********************************************************************


 Mode:                 1                      2                      3
 Frequency:        20.95                  37.82                  38.36
 Force Cnst:      0.0011                 0.0171                 0.0174
 Red. Mass:       4.1259                20.3422                20.0910
 IR Active:          YES                    YES                    YES
 IR Intens:        0.011                  0.011                  0.033
 Raman Active:       YES                    YES                    YES
               X      Y      Z        X      Y      Z        X      Y      Z
 C          0.001  0.011 -0.024   -0.001 -0.056 -0.188   -0.000 -0.183  0.052
 C         -0.004  0.007  0.008    0.023 -0.037 -0.173    0.079 -0.118  0.054
 Cl        -0.014  0.012  0.016    0.058 -0.055 -0.357    0.199 -0.168  0.106
 C         -0.004  0.001  0.021    0.021 -0.003 -0.009    0.070 -0.011  0.009
 Cl        -0.010 -0.004  0.070    0.054  0.022  0.059    0.178  0.070  0.006
 C          0.002 -0.002 -0.008   -0.006  0.010  0.117   -0.027  0.028 -0.037
 Cl         0.003 -0.010  0.006   -0.011  0.053  0.409   -0.048  0.162 -0.118
 C          0.007  0.002 -0.048   -0.031 -0.010  0.018   -0.108 -0.034 -0.022
 H          0.012 -0.000 -0.067   -0.053  0.000  0.082   -0.183 -0.003 -0.048
 C          0.006  0.008 -0.054   -0.027 -0.042 -0.140   -0.093 -0.138  0.025
 Cl         0.010  0.011 -0.079   -0.059 -0.065 -0.275   -0.200 -0.213  0.052
 C          0.001  0.014 -0.015    0.000 -0.066 -0.123    0.004 -0.226  0.044
 C         -0.035  0.249 -0.028   -0.100 -0.125 -0.055    0.008 -0.078  0.020
 H         -0.065  0.444 -0.049   -0.179 -0.204 -0.099    0.021 -0.056  0.027
 C         -0.034  0.237 -0.014   -0.108 -0.075  0.070   -0.010  0.095 -0.017
 H         -0.062  0.413 -0.022   -0.189 -0.114  0.122   -0.010  0.238 -0.037
 C          0.003 -0.009  0.012   -0.011  0.038  0.124   -0.033  0.120 -0.031
 Cl         0.004 -0.027  0.029   -0.022  0.134  0.287   -0.069  0.463 -0.089
 C          0.038 -0.239  0.024    0.093  0.083  0.060   -0.031 -0.087 -0.003
 H          0.067 -0.426  0.043    0.169  0.166  0.105   -0.047 -0.082 -0.013
 C          0.037 -0.228  0.010    0.097  0.030 -0.065   -0.013 -0.259  0.034
 H          0.065 -0.412  0.020    0.179  0.077 -0.117   -0.016 -0.380  0.052
 TransDip   0.001  0.001 -0.003   -0.001 -0.002 -0.003   -0.003 -0.005  0.001

 Mode:                 4                      5                      6
 Frequency:        71.71                 118.50                 144.95
 Force Cnst:      0.0917                 0.1000                 0.1168
 Red. Mass:      30.2758                12.0825                 9.4345
 IR Active:          YES                    YES                    YES
 IR Intens:        0.025                  0.219                  0.496
 Raman Active:       YES                    YES                    YES
               X      Y      Z        X      Y      Z        X      Y      Z
 C         -0.001 -0.001 -0.087   -0.000 -0.010 -0.311    0.005 -0.083  0.023
 C         -0.000 -0.002 -0.107    0.002 -0.007 -0.179    0.017 -0.079  0.023
 Cl        -0.001 -0.007 -0.427    0.007 -0.002  0.246    0.080 -0.111 -0.003
 C          0.000  0.000  0.072    0.002 -0.004 -0.132    0.021 -0.042  0.023
 Cl         0.005  0.008  0.659    0.007  0.001  0.018    0.084 -0.002 -0.006
 C         -0.000 -0.001 -0.105   -0.000 -0.002 -0.120   -0.002 -0.032  0.028
 Cl        -0.002 -0.004 -0.365    0.000  0.005  0.107   -0.009  0.011 -0.018
 C         -0.000 -0.002 -0.113   -0.002 -0.004 -0.124   -0.017 -0.043  0.041
 H         -0.001 -0.002 -0.173   -0.004 -0.002 -0.009   -0.036 -0.036  0.040
 C          0.000 -0.001  0.007   -0.002 -0.008 -0.172   -0.008 -0.080  0.030
 Cl         0.003  0.004  0.291   -0.003 -0.005  0.255   -0.081 -0.137 -0.015
 C         -0.001  0.001 -0.080   -0.001 -0.005 -0.308   -0.015  0.067  0.001
 C         -0.027 -0.049 -0.058   -0.097 -0.007 -0.255   -0.035  0.242 -0.012
 H         -0.049 -0.090 -0.070   -0.178 -0.017 -0.302   -0.036  0.238 -0.013
 C         -0.028 -0.051 -0.019   -0.108 -0.000 -0.135   -0.048  0.354 -0.022
 H         -0.050 -0.092 -0.001   -0.186 -0.007 -0.089   -0.049  0.389 -0.026
 C         -0.001  0.002 -0.004   -0.004  0.010 -0.073   -0.043  0.277 -0.018
 Cl        -0.001 -0.003  0.053   -0.004 -0.002  0.151    0.005 -0.197  0.016
 C          0.026  0.056 -0.027    0.100  0.025 -0.134   -0.051  0.350 -0.023
 H          0.047  0.097 -0.014    0.178  0.037 -0.087   -0.054  0.384 -0.026
 C          0.025  0.052 -0.065    0.092  0.017 -0.254   -0.039  0.237 -0.014
 H          0.047  0.094 -0.084    0.173  0.028 -0.301   -0.041  0.233 -0.012
 TransDip  -0.000  0.000 -0.005   -0.000  0.001 -0.015   -0.004  0.022 -0.000

 Mode:                 7                      8                      9
 Frequency:       168.12                 170.54                 201.50
 Force Cnst:      0.3027                 0.1405                 0.6796
 Red. Mass:      18.1781                 8.2015                28.4072
 IR Active:          YES                    YES                    YES
 IR Intens:        0.069                  0.010                  0.109
 Raman Active:       YES                    YES                    YES
               X      Y      Z        X      Y      Z        X      Y      Z
 C         -0.075 -0.031  0.006   -0.002  0.002 -0.037    0.010 -0.133  0.008
 C          0.015 -0.013 -0.002   -0.000  0.004  0.072   -0.008 -0.154  0.003
 Cl         0.238 -0.112  0.001   -0.004  0.005  0.023   -0.260 -0.089  0.001
 C          0.034 -0.003 -0.008    0.001  0.003  0.171    0.030 -0.193 -0.004
 Cl         0.138  0.065  0.000   -0.002 -0.000 -0.028   -0.065 -0.297  0.004
 C          0.059 -0.025 -0.015    0.002  0.004  0.295   -0.021 -0.139 -0.012
 Cl         0.056  0.015  0.008   -0.002  0.006 -0.161   -0.147  0.675  0.000
 C          0.036 -0.068 -0.023    0.003  0.004  0.468   -0.045 -0.192 -0.020
 H          0.008 -0.057 -0.029    0.003  0.005  0.581   -0.037 -0.199 -0.029
 C          0.029 -0.047 -0.009    0.001  0.004  0.202   -0.001 -0.143 -0.006
 Cl         0.375  0.195 -0.001    0.019  0.014 -0.085    0.303  0.034  0.001
 C         -0.153 -0.025  0.014   -0.001 -0.010 -0.180    0.029 -0.072  0.011
 C         -0.225 -0.022  0.035   -0.039 -0.023 -0.161    0.046 -0.012 -0.002
 H         -0.265 -0.027  0.011   -0.078 -0.025 -0.184    0.062 -0.032  0.008
 C         -0.245 -0.018  0.028   -0.050 -0.029 -0.103    0.046  0.056 -0.007
 H         -0.210 -0.011  0.006   -0.086 -0.029 -0.083    0.033  0.078 -0.002
 C         -0.293 -0.029  0.004   -0.003 -0.025 -0.071    0.061  0.059  0.000
 Cl        -0.334 -0.039 -0.009   -0.009  0.019  0.115    0.084 -0.019 -0.003
 C         -0.251 -0.031 -0.014    0.048 -0.033 -0.103    0.045  0.057  0.008
 H         -0.222 -0.028  0.004    0.085 -0.038 -0.080    0.031  0.079 -0.001
 C         -0.230 -0.035 -0.011    0.036 -0.022 -0.161    0.046 -0.011  0.014
 H         -0.275 -0.048  0.017    0.074 -0.021 -0.182    0.062 -0.032  0.008
 TransDip  -0.007 -0.004  0.000   -0.001 -0.003  0.002   -0.011 -0.000 -0.000

 Mode:                10                     11                     12
 Frequency:       223.26                 239.69                 276.99
 Force Cnst:      0.9715                 0.7713                 0.3327
 Red. Mass:      33.0815                22.7860                 7.3605
 IR Active:          YES                    YES                    YES
 IR Intens:        0.041                  0.040                  0.995
 Raman Active:       YES                    YES                    YES
               X      Y      Z        X      Y      Z        X      Y      Z
 C          0.024 -0.068  0.003    0.098  0.043 -0.002    0.001  0.002  0.172
 C         -0.020 -0.130  0.004    0.170  0.125 -0.002    0.003  0.006  0.346
 Cl        -0.615  0.092  0.000   -0.114  0.307 -0.005   -0.002  0.001 -0.062
 C          0.017 -0.119  0.001    0.218  0.041  0.002    0.003  0.006  0.330
 Cl         0.639  0.319 -0.008   -0.037 -0.195  0.002   -0.002  0.000 -0.071
 C         -0.036 -0.087 -0.001    0.312  0.036  0.003    0.001  0.003  0.037
 Cl        -0.034 -0.105  0.002    0.400  0.156 -0.005    0.003 -0.001  0.014
 C          0.014 -0.080 -0.003    0.215  0.007  0.004   -0.002 -0.001 -0.293
 H          0.023 -0.085 -0.005    0.161  0.033  0.006   -0.004 -0.003 -0.570
 C          0.025 -0.083 -0.000    0.180 -0.016  0.000   -0.001  0.001 -0.077
 Cl         0.088 -0.071  0.001   -0.145 -0.298  0.005    0.000  0.004  0.042
 C         -0.002 -0.022  0.003   -0.005  0.028  0.000    0.001 -0.008 -0.002
 C         -0.019 -0.020  0.009   -0.104 -0.000  0.038    0.076  0.000 -0.057
 H         -0.027 -0.035  0.004   -0.166 -0.007  0.001    0.145  0.004 -0.018
 C         -0.022 -0.017  0.008   -0.128 -0.035  0.037    0.058 -0.012 -0.170
 H         -0.015 -0.018  0.004   -0.075 -0.045  0.007    0.133 -0.018 -0.212
 C         -0.033 -0.014  0.003   -0.200 -0.045  0.004    0.001 -0.009 -0.190
 Cl        -0.045 -0.002 -0.003   -0.275 -0.020 -0.004   -0.003  0.010  0.154
 C         -0.023 -0.011 -0.002   -0.128 -0.032 -0.029   -0.055 -0.006 -0.172
 H         -0.016 -0.003  0.002   -0.077 -0.029  0.003   -0.128 -0.006 -0.217
 C         -0.018 -0.016 -0.003   -0.104 -0.003 -0.034   -0.074 -0.018 -0.058
 H         -0.026 -0.025  0.003   -0.167  0.003  0.002   -0.144 -0.025 -0.019
 TransDip   0.003  0.006 -0.000    0.001  0.006  0.000    0.001 -0.002 -0.032

 Mode:                13                     14                     15
 Frequency:       311.67                 327.04                 335.33
 Force Cnst:      0.4191                 1.2184                 0.5140
 Red. Mass:       7.3224                19.3347                 7.7579
 IR Active:          YES                    YES                    YES
 IR Intens:        0.006                  0.395                  0.505
 Raman Active:       YES                    YES                    YES
               X      Y      Z        X      Y      Z        X      Y      Z
 C          0.000 -0.000 -0.157   -0.038 -0.042  0.009   -0.020 -0.080 -0.008
 C         -0.002 -0.001  0.153   -0.149 -0.067 -0.000    0.022  0.014  0.001
 Cl         0.002 -0.008 -0.020   -0.071 -0.207  0.004   -0.047  0.062 -0.001
 C         -0.000  0.003  0.355   -0.172  0.171 -0.013   -0.009  0.101  0.009
 Cl         0.000 -0.000 -0.062   -0.259  0.360 -0.001   -0.126  0.124 -0.002
 C          0.000  0.000  0.206    0.053  0.086 -0.012    0.025  0.081  0.008
 Cl        -0.002  0.001 -0.031    0.107  0.059  0.001    0.066 -0.025 -0.002
 C          0.002 -0.001 -0.100    0.101  0.043 -0.002   -0.036  0.020  0.000
 H          0.003 -0.002 -0.207   -0.029  0.095 -0.000   -0.128  0.059  0.001
 C          0.002 -0.002 -0.209    0.148 -0.154  0.010   -0.036 -0.065 -0.009
 Cl        -0.001 -0.003  0.050    0.213 -0.340  0.002    0.088 -0.018  0.001
 C         -0.002  0.015 -0.124   -0.050  0.228 -0.007    0.018 -0.317  0.008
 C         -0.134  0.002 -0.042   -0.013  0.179 -0.016    0.013 -0.277  0.005
 H         -0.271 -0.007 -0.121   -0.001  0.284 -0.010    0.026 -0.453  0.016
 C         -0.115 -0.019  0.181    0.022 -0.110 -0.009   -0.026  0.145 -0.006
 H         -0.256 -0.042  0.266    0.024 -0.154 -0.004   -0.053  0.188  0.004
 C         -0.000 -0.004  0.234    0.046 -0.222  0.004   -0.022  0.329 -0.009
 Cl         0.002 -0.007 -0.159    0.039  0.056  0.005    0.033 -0.069 -0.005
 C          0.114  0.024  0.181    0.006 -0.110  0.007   -0.003  0.146  0.005
 H          0.253  0.053  0.265   -0.013 -0.160 -0.004   -0.001  0.192  0.005
 C          0.131  0.026 -0.040   -0.033  0.181  0.001    0.039 -0.275  0.016
 H          0.269  0.047 -0.119   -0.041  0.280 -0.009    0.079 -0.443  0.017
 TransDip  -0.000  0.002  0.001   -0.009  0.018 -0.000   -0.005 -0.022  0.001

 Mode:                16                     17                     18
 Frequency:       373.29                 415.91                 425.17
 Force Cnst:      2.6491                 0.2988                 0.8033
 Red. Mass:      32.2676                 2.9322                 7.5421
 IR Active:          YES                    YES                    YES
 IR Intens:        0.047                  0.031                  0.291
 Raman Active:       YES                    YES                    YES
               X      Y      Z        X      Y      Z        X      Y      Z
 C          0.016  0.008  0.000    0.001 -0.000 -0.004   -0.001 -0.006  0.264
 C          0.079  0.162 -0.000    0.001 -0.001 -0.008    0.007  0.003  0.275
 Cl         0.236  0.538 -0.010   -0.001 -0.001  0.001   -0.000  0.006 -0.020
 C          0.005 -0.023  0.006    0.000  0.000 -0.005    0.003  0.001 -0.103
 Cl         0.026 -0.019 -0.001   -0.001  0.000  0.001   -0.002  0.001  0.010
 C         -0.163 -0.069  0.005   -0.000  0.001  0.002   -0.002  0.000 -0.346
 Cl        -0.533 -0.078  0.004    0.000 -0.000 -0.001    0.003 -0.001  0.045
 C         -0.028 -0.072 -0.003    0.000  0.001  0.007   -0.008 -0.003 -0.053
 H         -0.011 -0.087 -0.009    0.000  0.001  0.019   -0.014 -0.001 -0.135
 C          0.070 -0.131 -0.002   -0.000  0.001 -0.004   -0.007 -0.001  0.384
 Cl         0.288 -0.412  0.004   -0.000  0.001 -0.000    0.001  0.004 -0.032
 C          0.018  0.021  0.001    0.002 -0.004  0.004    0.002 -0.018 -0.189
 C          0.005  0.034  0.005   -0.019  0.206 -0.013   -0.087 -0.001 -0.170
 H         -0.002  0.061 -0.000   -0.043  0.462 -0.031   -0.231  0.002 -0.255
 C          0.007 -0.013  0.005    0.024 -0.208  0.014   -0.096 -0.015  0.066
 H          0.016 -0.013 -0.001    0.053 -0.438  0.030   -0.243 -0.022  0.150
 C         -0.003 -0.035  0.001    0.000 -0.002 -0.003    0.001 -0.010  0.126
 Cl        -0.022  0.004  0.000   -0.001  0.000  0.001    0.001 -0.001 -0.045
 C          0.004 -0.005 -0.005   -0.024  0.208 -0.018    0.094  0.021  0.066
 H          0.008  0.006 -0.002   -0.052  0.456 -0.039    0.236  0.063  0.149
 C          0.004  0.025 -0.006    0.021 -0.206  0.019    0.087 -0.001 -0.168
 H         -0.007  0.045 -0.002    0.042 -0.445  0.040    0.231  0.013 -0.250
 TransDip   0.006  0.003 -0.000    0.004  0.003  0.002    0.000 -0.000 -0.017

 Mode:                19                     20                     21
 Frequency:       432.70                 496.87                 534.96
 Force Cnst:      1.2825                 0.5746                 0.8203
 Red. Mass:      11.6255                 3.9505                 4.8652
 IR Active:          YES                    YES                    YES
 IR Intens:       20.594                  5.144                  1.807
 Raman Active:       YES                    YES                    YES
               X      Y      Z        X      Y      Z        X      Y      Z
 C         -0.256 -0.071 -0.002   -0.017  0.128 -0.002    0.002 -0.002 -0.055
 C         -0.070  0.053 -0.005   -0.089  0.044  0.016    0.006  0.004  0.361
 Cl         0.052  0.128 -0.002    0.016 -0.038 -0.000   -0.002 -0.002 -0.029
 C         -0.023 -0.019  0.004   -0.060 -0.032  0.000    0.003  0.002 -0.128
 Cl         0.056 -0.022 -0.000    0.035 -0.016  0.000    0.000 -0.002  0.011
 C          0.032 -0.050  0.009    0.007 -0.059 -0.017   -0.001  0.005 -0.195
 Cl         0.157  0.007 -0.002   -0.022  0.020  0.001   -0.002 -0.001  0.007
 C         -0.145 -0.173  0.002    0.115  0.019  0.002    0.000  0.009  0.214
 H         -0.252 -0.128  0.001    0.208 -0.021  0.010   -0.000  0.016  0.804
 C         -0.178 -0.135 -0.005    0.107  0.085  0.007   -0.001 -0.003 -0.334
 Cl         0.019  0.005  0.000   -0.013 -0.040 -0.000    0.001 -0.000  0.018
 C         -0.291 -0.050  0.006   -0.069  0.240 -0.023   -0.000 -0.008  0.018
 C         -0.223  0.042 -0.063   -0.048 -0.084 -0.001    0.001  0.000  0.022
 H         -0.160  0.150 -0.027   -0.016 -0.423  0.024    0.017  0.001  0.032
 C         -0.170 -0.028 -0.071   -0.046 -0.067 -0.002    0.003  0.003 -0.006
 H         -0.302  0.024 -0.001   -0.032 -0.417  0.039    0.018  0.012 -0.015
 C          0.032 -0.098  0.005   -0.046  0.269 -0.019    0.000 -0.009 -0.010
 Cl         0.335  0.047  0.002    0.062 -0.012  0.001    0.001  0.001  0.002
 C         -0.178 -0.015  0.068   -0.044 -0.059  0.014   -0.007  0.001 -0.005
 H         -0.317  0.028 -0.019   -0.025 -0.409  0.030   -0.026  0.019 -0.017
 C         -0.229  0.046  0.061   -0.046 -0.091  0.007   -0.005  0.004  0.022
 H         -0.173  0.139  0.016   -0.010 -0.428  0.033   -0.023  0.028  0.029
 TransDip  -0.145 -0.013 -0.001   -0.030 -0.066  0.008   -0.001  0.005  0.043

 Mode:                22                     23                     24
 Frequency:       549.84                 584.60                 615.83
 Force Cnst:      1.6569                 0.9233                 2.0357
 Red. Mass:       9.3021                 4.5852                 9.1105
 IR Active:          YES                    YES                    YES
 IR Intens:       15.735                  2.162                  0.456
 Raman Active:       YES                    YES                    YES
               X      Y      Z        X      Y      Z        X      Y      Z
 C          0.089  0.012  0.002    0.082  0.095  0.003   -0.001  0.003  0.316
 C          0.151  0.019 -0.015   -0.024  0.020 -0.001   -0.001  0.002  0.101
 Cl        -0.076 -0.112  0.003    0.005 -0.014  0.000    0.000  0.000 -0.002
 C          0.153  0.219 -0.000   -0.030 -0.086 -0.003   -0.003 -0.004 -0.466
 Cl         0.044 -0.152  0.001   -0.027  0.062 -0.000    0.001 -0.001  0.025
 C         -0.008  0.375  0.003    0.060 -0.163  0.008    0.002  0.006  0.477
 Cl        -0.088 -0.053  0.001   -0.064  0.025 -0.000    0.001 -0.000 -0.025
 C          0.022  0.431 -0.011    0.247 -0.041 -0.003   -0.003  0.000 -0.092
 H         -0.109  0.492 -0.031    0.458 -0.130 -0.009   -0.005 -0.002 -0.331
 C          0.062  0.089  0.010    0.208  0.109 -0.001   -0.003 -0.002 -0.201
 Cl         0.069 -0.062 -0.000   -0.053  0.018 -0.000    0.001 -0.000  0.018
 C         -0.026 -0.074  0.004    0.026 -0.170  0.010   -0.000  0.002 -0.100
 C         -0.123 -0.017  0.014   -0.069 -0.063  0.022    0.102  0.004 -0.169
 H         -0.176  0.060 -0.019   -0.145  0.183 -0.028    0.007 -0.037 -0.225
 C         -0.125  0.012  0.001   -0.086  0.070  0.008    0.085  0.011  0.096
 H         -0.161  0.119  0.007   -0.129  0.414 -0.015   -0.021 -0.027  0.161
 C         -0.068 -0.067  0.005   -0.046 -0.158  0.014   -0.001  0.015  0.087
 Cl         0.114  0.014  0.000    0.066  0.011 -0.000   -0.001  0.000  0.006
 C         -0.125  0.009 -0.005   -0.085  0.064 -0.019   -0.085 -0.006  0.095
 H         -0.158  0.114 -0.026   -0.119  0.413 -0.044    0.025 -0.008  0.160
 C         -0.123 -0.017 -0.018   -0.068 -0.062 -0.026   -0.098 -0.020 -0.169
 H         -0.175  0.064  0.000   -0.138  0.184 -0.021    0.002 -0.026 -0.225
 TransDip  -0.046  0.118 -0.004    0.032  0.034 -0.007   -0.001 -0.003 -0.021

 Mode:                25                     26                     27
 Frequency:       647.07                 652.18                 745.39
 Force Cnst:      1.7937                 1.8114                 2.8690
 Red. Mass:       7.2711                 7.2282                 8.7641
 IR Active:          YES                    YES                    YES
 IR Intens:        1.802                 42.616                  0.234
 Raman Active:       YES                    YES                    YES
               X      Y      Z        X      Y      Z        X      Y      Z
 C         -0.026  0.029 -0.062    0.188 -0.223 -0.002   -0.007  0.013  0.584
 C         -0.039  0.019 -0.121    0.300 -0.154 -0.020   -0.021  0.003 -0.350
 Cl         0.003 -0.004  0.004   -0.024  0.029  0.000    0.001  0.000  0.013
 C         -0.030  0.005  0.215    0.245 -0.023  0.031   -0.017  0.002  0.214
 Cl         0.012 -0.012 -0.009   -0.094  0.089 -0.002    0.004 -0.003 -0.004
 C         -0.016  0.001 -0.193    0.113 -0.019 -0.029   -0.004 -0.005 -0.139
 Cl         0.011  0.002  0.007   -0.078 -0.016  0.002    0.001  0.002 -0.000
 C         -0.006  0.014  0.066    0.024 -0.113  0.012    0.019  0.016  0.123
 H         -0.002  0.015  0.254   -0.015 -0.098  0.043    0.036  0.013  0.421
 C         -0.008  0.019 -0.026    0.038 -0.156 -0.007    0.011  0.010 -0.326
 Cl         0.008 -0.013 -0.003   -0.056  0.094 -0.001    0.000 -0.002  0.010
 C         -0.008 -0.016 -0.101    0.074  0.061 -0.015   -0.004 -0.065  0.010
 C          0.279 -0.002 -0.190   -0.045  0.109  0.042   -0.078  0.018 -0.055
 H          0.203  0.018 -0.234   -0.133 -0.110 -0.006   -0.110  0.091 -0.077
 C          0.274  0.057  0.185   -0.032 -0.085  0.089   -0.096 -0.050 -0.057
 H          0.170  0.108  0.238    0.041 -0.448  0.098   -0.158 -0.090 -0.019
 C          0.016 -0.012  0.111   -0.123  0.127  0.002    0.007  0.056  0.006
 Cl        -0.010  0.001  0.025    0.068  0.007  0.004   -0.004 -0.002 -0.008
 C         -0.259  0.001  0.197   -0.105 -0.100 -0.024    0.105 -0.027 -0.032
 H         -0.178  0.073  0.245   -0.015 -0.465  0.035    0.150 -0.060 -0.007
 C         -0.251 -0.057 -0.174   -0.116  0.088 -0.098    0.074  0.039 -0.029
 H         -0.154 -0.022 -0.232   -0.189 -0.111 -0.029    0.113  0.118 -0.063
 TransDip  -0.015  0.026  0.031    0.117 -0.173  0.011    0.001  0.008  0.013

 Mode:                28                     29                     30
 Frequency:       748.27                 754.00                 808.43
 Force Cnst:      2.3713                 1.2433                 3.7341
 Red. Mass:       7.1880                 3.7119                 9.6972
 IR Active:          YES                    YES                    YES
 IR Intens:       44.508                 17.846                 63.460
 Raman Active:       YES                    YES                    YES
               X      Y      Z        X      Y      Z        X      Y      Z
 C         -0.078 -0.029 -0.039   -0.003 -0.044  0.054   -0.090  0.276  0.008
 C          0.075  0.063  0.021    0.072 -0.015 -0.030    0.192  0.447 -0.012
 Cl        -0.021 -0.023 -0.000   -0.007 -0.003  0.001   -0.055 -0.133  0.002
 C          0.111  0.066 -0.014    0.083  0.025  0.016    0.279  0.068  0.000
 Cl        -0.009  0.006  0.000   -0.013  0.009 -0.000   -0.018  0.024 -0.000
 C          0.173  0.016  0.007    0.066  0.021 -0.011    0.205 -0.035 -0.003
 Cl        -0.074 -0.008  0.001   -0.026 -0.007  0.000   -0.053 -0.023  0.001
 C          0.148 -0.018 -0.008   -0.002 -0.043  0.010   -0.170 -0.338  0.007
 H          0.131 -0.009 -0.030   -0.063 -0.018  0.034   -0.134 -0.357  0.005
 C          0.108 -0.052  0.023    0.006 -0.070 -0.028   -0.208  0.202 -0.007
 Cl        -0.028  0.026 -0.001   -0.013  0.018  0.001    0.034 -0.070  0.001
 C         -0.209 -0.141  0.008   -0.068  0.265 -0.021    0.017  0.004  0.000
 C          0.021  0.036 -0.255    0.006 -0.101 -0.039    0.007 -0.020  0.054
 H          0.251  0.243 -0.130    0.101 -0.595  0.024   -0.050  0.191  0.020
 C          0.017 -0.084 -0.244   -0.027  0.146 -0.062    0.020 -0.017  0.063
 H         -0.228 -0.148 -0.100   -0.078  0.159 -0.036    0.064  0.164  0.014
 C          0.246  0.129 -0.007    0.070 -0.231  0.019   -0.050  0.031 -0.002
 Cl        -0.081 -0.011  0.001   -0.014  0.005 -0.001    0.010 -0.002 -0.000
 C         -0.004 -0.046  0.262   -0.009  0.151  0.030    0.029 -0.024 -0.062
 H         -0.253 -0.139  0.119   -0.056  0.200  0.002    0.078  0.148 -0.038
 C          0.003  0.074  0.250    0.020 -0.103  0.052    0.013 -0.023 -0.053
 H          0.234  0.256  0.103    0.112 -0.543  0.063   -0.042  0.157 -0.050
 TransDip   0.212  0.025 -0.002    0.108 -0.081  0.006    0.089  0.239 -0.008

 Mode:                31                     32                     33
 Frequency:       835.16                 842.31                 866.29
 Force Cnst:      0.5145                 0.7103                 3.8332
 Red. Mass:       1.2520                 1.6991                 8.6692
 IR Active:          YES                    YES                    YES
 IR Intens:        0.009                 17.239                  2.703
 Raman Active:       YES                    YES                    YES
               X      Y      Z        X      Y      Z        X      Y      Z
 C         -0.000 -0.003  0.001   -0.007 -0.028  0.007   -0.266 -0.077 -0.003
 C          0.001 -0.004  0.002    0.001 -0.040 -0.001   -0.206  0.103  0.001
 Cl         0.000  0.001 -0.000    0.002  0.008 -0.000   -0.004 -0.004  0.000
 C          0.001  0.001 -0.000    0.003  0.020  0.000   -0.134  0.303 -0.003
 Cl        -0.000 -0.000 -0.000    0.001 -0.003  0.000    0.051 -0.059  0.000
 C          0.002  0.002  0.000    0.025  0.022 -0.001    0.354  0.104 -0.001
 Cl        -0.001 -0.000 -0.000   -0.007 -0.002  0.000   -0.084 -0.007  0.000
 C          0.000 -0.000 -0.001    0.001 -0.006  0.001    0.170 -0.088 -0.006
 H         -0.005  0.002  0.011   -0.065  0.021 -0.004   -0.183  0.064  0.036
 C          0.001 -0.005 -0.002    0.015 -0.067 -0.002    0.146 -0.288  0.006
 Cl        -0.001  0.001  0.000   -0.008  0.013 -0.000   -0.046  0.056 -0.001
 C         -0.001  0.013 -0.001   -0.016  0.141 -0.011   -0.043 -0.086  0.006
 C          0.009 -0.079  0.006    0.010 -0.078  0.013    0.028  0.045  0.110
 H         -0.054  0.495 -0.041   -0.044  0.387 -0.026    0.010 -0.101  0.112
 C          0.008 -0.075  0.006    0.011 -0.066  0.013    0.091  0.049  0.164
 H         -0.057  0.527 -0.041   -0.039  0.491 -0.035    0.288 -0.193  0.092
 C          0.000  0.000  0.000   -0.014  0.083 -0.007   -0.087 -0.034  0.002
 Cl        -0.000 -0.000  0.000    0.001 -0.007  0.001    0.010  0.003 -0.000
 C         -0.008  0.077 -0.006    0.014 -0.085 -0.002    0.094  0.026 -0.167
 H          0.052 -0.496  0.039   -0.049  0.591 -0.050    0.291 -0.209 -0.053
 C         -0.007  0.061 -0.005    0.011 -0.083  0.001    0.031  0.023 -0.116
 H          0.046 -0.438  0.035   -0.047  0.424 -0.038    0.012 -0.104 -0.099
 TransDip   0.001  0.003  0.000    0.005  0.132 -0.017    0.051 -0.013  0.004

 Mode:                34                     35                     36
 Frequency:       877.20                 966.59                 977.49
 Force Cnst:      0.6201                 0.7602                 0.7666
 Red. Mass:       1.3677                 1.3811                 1.3618
 IR Active:          YES                    YES                    YES
 IR Intens:       14.526                  1.134                  0.005
 Raman Active:       YES                    YES                    YES
               X      Y      Z        X      Y      Z        X      Y      Z
 C          0.001  0.001  0.008    0.005  0.004  0.002    0.001  0.001  0.000
 C          0.001 -0.000 -0.007    0.006 -0.012 -0.000    0.001 -0.002 -0.001
 Cl         0.000 -0.000  0.001    0.000  0.001 -0.000    0.000  0.000  0.000
 C          0.001 -0.002  0.007    0.005 -0.003  0.000    0.001 -0.001  0.000
 Cl        -0.000  0.000 -0.000   -0.001  0.001 -0.000   -0.000  0.000  0.000
 C         -0.001 -0.000  0.050   -0.001  0.005 -0.000   -0.001  0.001  0.000
 Cl         0.000 -0.000 -0.004    0.000 -0.000  0.000    0.000 -0.000 -0.000
 C         -0.002 -0.001 -0.165   -0.007 -0.004  0.000   -0.001 -0.000 -0.001
 H          0.005  0.009  0.983   -0.024  0.003  0.001   -0.004  0.001  0.004
 C         -0.001  0.002  0.051   -0.001 -0.010 -0.000    0.000 -0.002  0.001
 Cl         0.000 -0.000 -0.004   -0.000  0.001  0.000    0.000  0.000 -0.000
 C          0.000  0.001  0.001   -0.001  0.041 -0.003   -0.001  0.007 -0.001
 C         -0.001 -0.001 -0.002    0.010 -0.101  0.007   -0.008  0.078 -0.006
 H         -0.001 -0.002 -0.002   -0.063  0.557 -0.047    0.046 -0.422  0.035
 C         -0.002  0.000 -0.002   -0.012  0.097 -0.011    0.008 -0.074  0.006
 H         -0.004 -0.003 -0.000    0.055 -0.544  0.040   -0.044  0.408 -0.032
 C          0.000  0.001  0.001    0.004 -0.027  0.002   -0.000 -0.002  0.000
 Cl        -0.000 -0.000 -0.000   -0.000  0.002 -0.000    0.000  0.000 -0.000
 C          0.001 -0.002  0.000   -0.009  0.068 -0.002   -0.010  0.093 -0.007
 H          0.000  0.011 -0.000    0.034 -0.377  0.030    0.051 -0.505  0.039
 C          0.001 -0.000 -0.001    0.008 -0.079  0.007    0.011 -0.107  0.008
 H          0.001  0.005 -0.001   -0.048  0.449 -0.034   -0.062  0.592 -0.047
 TransDip   0.002  0.002  0.122    0.008 -0.033 -0.002    0.001  0.002  0.000

 Mode:                37                     38                     39
 Frequency:      1029.20                1052.10                1100.62
 Force Cnst:      2.9390                 3.5723                 2.2116
 Red. Mass:       4.7093                 5.4775                 3.0987
 IR Active:          YES                    YES                    YES
 IR Intens:       44.707                 19.880                 66.988
 Raman Active:       YES                    YES                    YES
               X      Y      Z        X      Y      Z        X      Y      Z
 C         -0.074 -0.018  0.000    0.225  0.048 -0.001    0.025  0.001 -0.000
 C          0.051  0.038 -0.001   -0.103 -0.125  0.002   -0.010 -0.051  0.001
 Cl        -0.002 -0.003  0.000    0.006  0.011 -0.000    0.002  0.005 -0.000
 C          0.075 -0.093  0.001   -0.184  0.230 -0.001   -0.011  0.026 -0.000
 Cl        -0.010  0.013 -0.000    0.023 -0.030  0.000    0.001 -0.002  0.000
 C         -0.071 -0.026  0.001    0.153  0.059 -0.001    0.032  0.009 -0.000
 Cl         0.007  0.001 -0.000   -0.013 -0.003  0.000   -0.003 -0.001  0.000
 C          0.034  0.078 -0.001   -0.094 -0.197  0.003   -0.005 -0.020  0.000
 H          0.107  0.050 -0.001   -0.210 -0.155  0.002    0.036 -0.037  0.000
 C          0.015 -0.019  0.000   -0.043  0.087 -0.001   -0.022  0.046 -0.000
 Cl         0.000  0.000  0.000    0.002 -0.006  0.000    0.003 -0.004  0.000
 C         -0.125 -0.006 -0.001    0.228  0.012  0.002   -0.001  0.000 -0.000
 C          0.072 -0.015 -0.248    0.054 -0.004 -0.178   -0.092 -0.006  0.053
 H         -0.143 -0.031 -0.376   -0.185 -0.072 -0.336   -0.349 -0.046 -0.086
 C          0.063  0.026  0.240   -0.090 -0.013 -0.025    0.024  0.012  0.119
 H         -0.158  0.008  0.371   -0.322 -0.022  0.095   -0.369 -0.012  0.368
 C         -0.152 -0.016 -0.001   -0.105 -0.011 -0.000    0.351  0.037  0.002
 Cl         0.014  0.001  0.000    0.017  0.002  0.000   -0.040 -0.004 -0.000
 C          0.069 -0.011 -0.240   -0.090 -0.009  0.024    0.028 -0.006 -0.119
 H         -0.152 -0.044 -0.373   -0.319 -0.038 -0.098   -0.363 -0.066 -0.373
 C          0.066  0.024  0.249    0.050  0.023  0.177   -0.091 -0.014 -0.053
 H         -0.149  0.025  0.372   -0.193 -0.011  0.337   -0.353 -0.029  0.083
 TransDip  -0.204 -0.065 -0.000   -0.095  0.107 -0.001    0.258  0.049  0.001

 Mode:                40                     41                     42
 Frequency:      1129.34                1139.50                1187.79
 Force Cnst:      1.0154                 3.3400                 1.7630
 Red. Mass:       1.3513                 4.3659                 2.1209
 IR Active:          YES                    YES                    YES
 IR Intens:        5.441                 14.977                 44.319
 Raman Active:       YES                    YES                    YES
               X      Y      Z        X      Y      Z        X      Y      Z
 C         -0.000 -0.002  0.017    0.052  0.057 -0.000    0.009 -0.075  0.001
 C         -0.001 -0.002 -0.002    0.028  0.300 -0.004    0.079  0.068 -0.001
 Cl         0.000  0.000  0.000   -0.008 -0.030  0.000   -0.007 -0.008  0.000
 C         -0.000  0.002 -0.000   -0.047 -0.054  0.001   -0.046  0.188 -0.002
 Cl         0.000 -0.000  0.000    0.006 -0.003 -0.000    0.011 -0.018  0.000
 C          0.002 -0.000  0.000   -0.169 -0.034  0.001   -0.190  0.013  0.001
 Cl        -0.000 -0.000 -0.000    0.020  0.003 -0.000    0.019  0.002 -0.000
 C          0.001 -0.000 -0.001   -0.045  0.005  0.000    0.022 -0.075  0.000
 H          0.012 -0.004  0.003   -0.623  0.236  0.000    0.839 -0.435  0.001
 C         -0.002  0.004 -0.002    0.184 -0.286  0.002    0.010 -0.034  0.000
 Cl         0.000 -0.000  0.000   -0.020  0.029 -0.000   -0.004  0.005 -0.000
 C         -0.002 -0.004 -0.051    0.187  0.006  0.001   -0.013  0.014 -0.003
 C         -0.075 -0.005  0.032   -0.000  0.002 -0.011   -0.006 -0.004  0.001
 H         -0.435 -0.062 -0.169   -0.236 -0.053 -0.154   -0.028  0.013 -0.011
 C          0.073  0.010  0.035   -0.053 -0.008 -0.032    0.006  0.000 -0.000
 H          0.471  0.037 -0.187   -0.209 -0.019  0.056    0.042  0.003 -0.020
 C         -0.000 -0.003 -0.042    0.059  0.006 -0.001    0.005  0.001 -0.000
 Cl         0.000  0.000  0.003   -0.004 -0.000  0.000   -0.001 -0.000 -0.000
 C         -0.073 -0.005  0.033   -0.059 -0.004  0.034    0.007  0.001  0.001
 H         -0.465 -0.063 -0.191   -0.244 -0.031 -0.073    0.046  0.007  0.023
 C          0.075  0.011  0.031    0.005  0.005  0.012   -0.007 -0.004  0.001
 H          0.449  0.032 -0.172   -0.202 -0.029  0.139   -0.039  0.013  0.015
 TransDip  -0.002 -0.001 -0.075    0.103 -0.069 -0.001   -0.192  0.092  0.000

 Mode:                43                     44                     45
 Frequency:      1202.57                1264.98                1275.01
 Force Cnst:      0.9714                10.8151                 3.5323
 Red. Mass:       1.1401                11.4713                 3.6879
 IR Active:          YES                    YES                    YES
 IR Intens:        0.222                  1.027                  7.192
 Raman Active:       YES                    YES                    YES
               X      Y      Z        X      Y      Z        X      Y      Z
 C          0.000 -0.003  0.000    0.001  0.470 -0.005   -0.185 -0.081  0.001
 C          0.004  0.006 -0.000    0.402 -0.181  0.000   -0.014  0.065 -0.000
 Cl        -0.000 -0.001  0.000    0.001 -0.003  0.000    0.000 -0.001 -0.000
 C         -0.002  0.008 -0.000   -0.354 -0.208  0.004   -0.005 -0.121  0.001
 Cl         0.001 -0.001  0.000    0.001 -0.003 -0.000   -0.002  0.008 -0.000
 C         -0.010  0.001  0.000   -0.040  0.382 -0.003    0.118  0.018 -0.001
 Cl         0.001  0.000 -0.000   -0.001  0.001 -0.000   -0.013  0.001  0.000
 C          0.001 -0.003  0.000    0.270 -0.177  0.000    0.113  0.136 -0.002
 H          0.035 -0.018  0.000   -0.034 -0.055 -0.000    0.677 -0.078 -0.002
 C          0.002 -0.005  0.000   -0.206 -0.247  0.003   -0.229 -0.054  0.001
 Cl        -0.000  0.001 -0.000   -0.006  0.002  0.000    0.008 -0.004  0.000
 C         -0.003  0.000  0.001   -0.083 -0.048  0.021    0.246  0.046 -0.007
 C          0.049  0.007  0.028   -0.026  0.008 -0.011    0.057  0.004  0.014
 H          0.443  0.070  0.256    0.062 -0.046  0.044   -0.235 -0.029 -0.166
 C         -0.045 -0.003  0.022    0.025  0.006  0.014   -0.058 -0.011 -0.054
 H         -0.419 -0.026  0.236    0.080  0.004 -0.014   -0.230 -0.020  0.036
 C         -0.018 -0.002  0.001    0.002 -0.001  0.009   -0.007 -0.001 -0.003
 Cl         0.003  0.000  0.000   -0.001 -0.000 -0.000    0.003  0.000  0.000
 C         -0.044 -0.007 -0.023    0.017  0.002 -0.026   -0.056 -0.002  0.058
 H         -0.409 -0.061 -0.237    0.091  0.008  0.015   -0.234 -0.027 -0.039
 C          0.049  0.003 -0.029   -0.016  0.010 -0.004    0.054  0.002 -0.008
 H          0.445  0.027 -0.251    0.114 -0.052 -0.072   -0.258  0.001  0.176
 TransDip   0.015  0.004  0.001    0.018 -0.027  0.000    0.073  0.046 -0.002

 Mode:                46                     47                     48
 Frequency:      1303.37                1324.60                1350.92
 Force Cnst:     11.1204                 1.3212                 8.2750
 Red. Mass:      11.1105                 1.2781                 7.6958
 IR Active:          YES                    YES                    YES
 IR Intens:        1.002                  0.371                108.240
 Raman Active:       YES                    YES                    YES
               X      Y      Z        X      Y      Z        X      Y      Z
 C         -0.014 -0.005 -0.055    0.004 -0.002  0.012   -0.238  0.274 -0.000
 C         -0.018 -0.006  0.010    0.004  0.003 -0.001   -0.236 -0.263  0.004
 Cl         0.001  0.001 -0.000   -0.000 -0.000  0.000    0.009  0.016 -0.000
 C          0.026  0.004  0.003   -0.007 -0.000 -0.000    0.400 -0.018 -0.002
 Cl        -0.001  0.001 -0.000    0.000 -0.000  0.000   -0.016  0.008  0.000
 C         -0.003 -0.001 -0.001    0.002 -0.002  0.000   -0.157  0.236 -0.001
 Cl         0.000 -0.000  0.000   -0.000  0.000 -0.000    0.006 -0.008  0.000
 C         -0.009  0.003  0.003    0.002  0.001 -0.001   -0.088 -0.142  0.002
 H          0.047 -0.021 -0.009   -0.011  0.006  0.001    0.364 -0.370  0.003
 C          0.006 -0.001  0.010   -0.002  0.001 -0.001    0.214 -0.084 -0.001
 Cl        -0.000 -0.000 -0.000    0.000 -0.000  0.000   -0.011  0.004 -0.000
 C          0.007  0.045  0.527   -0.002 -0.006 -0.080    0.132 -0.043 -0.010
 C         -0.230 -0.042 -0.228   -0.033 -0.005 -0.021    0.049  0.016  0.018
 H         -0.095 -0.025 -0.163    0.435  0.068  0.249   -0.130 -0.070 -0.090
 C          0.244  0.008 -0.224   -0.029 -0.003  0.003   -0.038 -0.004 -0.027
 H         -0.092 -0.010 -0.045    0.417  0.025 -0.254   -0.085 -0.014 -0.005
 C         -0.005  0.034  0.443   -0.002  0.009  0.114   -0.014 -0.003 -0.001
 Cl         0.000 -0.000 -0.001    0.000 -0.000 -0.002    0.002  0.000 -0.000
 C         -0.245 -0.043 -0.220    0.030  0.003  0.002   -0.007  0.005  0.040
 H          0.078  0.004 -0.042   -0.404 -0.062 -0.255   -0.188 -0.029 -0.061
 C          0.241  0.008 -0.227    0.032  0.002 -0.020    0.033  0.011 -0.017
 H          0.063 -0.004 -0.139   -0.434 -0.027  0.241   -0.177 -0.056  0.113
 TransDip  -0.001 -0.010  0.030    0.001  0.012  0.015   -0.041 -0.331  0.003

 Mode:                49                     50                     51
 Frequency:      1422.42                1440.78                1523.91
 Force Cnst:      3.3193                 4.3812                 3.4409
 Red. Mass:       2.7845                 3.5822                 2.5148
 IR Active:          YES                    YES                    YES
 IR Intens:        6.605                123.540                 30.082
 Raman Active:       YES                    YES                    YES
               X      Y      Z        X      Y      Z        X      Y      Z
 C          0.005 -0.005 -0.029    0.242  0.027 -0.000   -0.057  0.017 -0.000
 C          0.001  0.004  0.002   -0.171  0.111 -0.001   -0.005 -0.021  0.000
 Cl        -0.000 -0.000 -0.000    0.004 -0.003  0.000   -0.000  0.000 -0.000
 C         -0.003  0.001  0.001    0.005 -0.163  0.002    0.035  0.040 -0.001
 Cl         0.000 -0.000 -0.000   -0.002  0.007 -0.000   -0.000 -0.001  0.000
 C          0.004 -0.005 -0.000    0.137  0.137 -0.002   -0.027 -0.040  0.001
 Cl        -0.000  0.000  0.000   -0.007 -0.004  0.000    0.001  0.001 -0.000
 C         -0.002  0.005  0.001   -0.170  0.057  0.000    0.047  0.006 -0.000
 H          0.009  0.001 -0.002    0.726 -0.326 -0.000   -0.069  0.059 -0.000
 C         -0.004 -0.002  0.003   -0.009 -0.147  0.002   -0.036 -0.011  0.000
 Cl         0.000  0.000 -0.000   -0.001  0.007 -0.000    0.000 -0.001  0.000
 C         -0.004  0.012  0.147   -0.065 -0.013 -0.002    0.146  0.015  0.000
 C          0.171  0.015 -0.034   -0.048 -0.007 -0.032   -0.050 -0.013 -0.096
 H         -0.312 -0.060 -0.335    0.179  0.026  0.100    0.399  0.052  0.147
 C         -0.174 -0.020 -0.022   -0.000  0.003  0.038   -0.133 -0.005  0.112
 H          0.315  0.008 -0.324    0.152  0.013 -0.043    0.447  0.032 -0.208
 C         -0.002  0.009  0.118    0.029  0.003 -0.001    0.137  0.014  0.000
 Cl         0.000 -0.000 -0.006   -0.002 -0.000  0.000   -0.004 -0.000 -0.000
 C          0.176  0.017 -0.021   -0.003 -0.003 -0.037   -0.129 -0.022 -0.112
 H         -0.305 -0.057 -0.326    0.156  0.020  0.051    0.440  0.063  0.211
 C         -0.172 -0.021 -0.035   -0.045 -0.001  0.032   -0.053  0.002  0.096
 H          0.324  0.009 -0.336    0.171  0.007 -0.089    0.404  0.031 -0.145
 TransDip   0.004 -0.001 -0.082    0.347 -0.079  0.001    0.176  0.004  0.001

 Mode:                52                     53                     54
 Frequency:      1553.99                1592.25                1605.56
 Force Cnst:     14.0381                12.5165                10.5603
 Red. Mass:       9.8665                 8.3794                 6.9531
 IR Active:          YES                    YES                    YES
 IR Intens:       27.670                 44.507                  0.333
 Raman Active:       YES                    YES                    YES
               X      Y      Z        X      Y      Z        X      Y      Z
 C         -0.074 -0.416  0.003    0.280 -0.017  0.000   -0.004  0.010  0.025
 C         -0.054  0.180 -0.002   -0.327  0.087  0.000    0.005 -0.005 -0.003
 Cl         0.002  0.003 -0.000    0.003 -0.002 -0.000   -0.000  0.000  0.000
 C         -0.089 -0.296  0.003    0.263  0.083 -0.002   -0.002  0.002 -0.002
 Cl         0.000  0.002 -0.000   -0.002 -0.003  0.000   -0.000  0.000  0.000
 C         -0.081  0.491 -0.004   -0.197  0.036  0.001    0.004 -0.006  0.001
 Cl         0.002 -0.005  0.000   -0.000  0.000  0.000   -0.000  0.000 -0.000
 C          0.125 -0.295  0.002    0.437 -0.110 -0.001   -0.009  0.005 -0.002
 H         -0.391 -0.108  0.002   -0.475  0.292 -0.001    0.013 -0.004  0.002
 C          0.172  0.327 -0.004   -0.366 -0.095  0.002    0.005 -0.003 -0.003
 Cl        -0.005 -0.003  0.000    0.003  0.002  0.000   -0.000 -0.000  0.000
 C          0.049  0.037 -0.003   -0.062 -0.001 -0.007    0.004 -0.029 -0.346
 C          0.012 -0.004 -0.011   -0.031 -0.004  0.007    0.117  0.030  0.223
 H          0.041  0.034  0.000   -0.015  0.005  0.020   -0.357 -0.042 -0.034
 C         -0.040 -0.005  0.016    0.060  0.004 -0.025    0.104 -0.008 -0.241
 H          0.082  0.007 -0.054   -0.081 -0.004  0.055   -0.313 -0.036 -0.027
 C          0.032  0.005  0.011   -0.036 -0.003  0.008   -0.004  0.030  0.390
 Cl        -0.001  0.000 -0.000    0.000  0.000 -0.000    0.000 -0.000 -0.005
 C         -0.040 -0.009 -0.028    0.055  0.007  0.015   -0.101 -0.030 -0.242
 H          0.091  0.015  0.046   -0.066 -0.011 -0.057    0.315  0.032 -0.022
 C         -0.000 -0.004  0.020   -0.036 -0.004  0.001   -0.119  0.005  0.221
 H          0.068  0.035 -0.019   -0.000  0.002 -0.023    0.355  0.034 -0.028
 TransDip   0.061  0.157 -0.003   -0.213 -0.018  0.002    0.004 -0.003  0.018

 Mode:                55                     56                     57
 Frequency:      1635.04                3181.54                3182.35
 Force Cnst:      9.1539                 6.4992                 6.5010
 Red. Mass:       5.8117                 1.0898                 1.0895
 IR Active:          YES                    YES                    YES
 IR Intens:       10.996                  3.625                  3.003
 Raman Active:       YES                    YES                    YES
               X      Y      Z        X      Y      Z        X      Y      Z
 C          0.073  0.011 -0.000   -0.000 -0.000 -0.000    0.000 -0.000 -0.000
 C         -0.018  0.004 -0.000   -0.000 -0.000  0.000    0.000  0.000  0.000
 Cl         0.000  0.000  0.000    0.000  0.000 -0.000   -0.000 -0.000 -0.000
 C          0.010  0.005 -0.000    0.000  0.000 -0.000   -0.000 -0.000  0.000
 Cl        -0.000 -0.000  0.000   -0.000 -0.000  0.000    0.000  0.000  0.000
 C         -0.005 -0.002  0.000   -0.000  0.000 -0.000    0.000  0.000 -0.000
 Cl        -0.000  0.000 -0.000    0.000  0.000  0.000   -0.000  0.000  0.000
 C          0.014 -0.003 -0.000   -0.000 -0.000  0.000   -0.000  0.000  0.000
 H         -0.015  0.011 -0.000    0.000  0.001 -0.000   -0.000 -0.000 -0.000
 C         -0.021 -0.010  0.001   -0.000 -0.000  0.000    0.000 -0.000  0.000
 Cl         0.000  0.000 -0.000    0.000 -0.000 -0.000   -0.000  0.000  0.000
 C         -0.251 -0.028  0.000    0.002  0.000  0.002   -0.002  0.000  0.002
 C          0.304  0.040  0.100    0.040 -0.001 -0.071    0.008 -0.000 -0.013
 H         -0.342 -0.058 -0.277   -0.472  0.015  0.814   -0.088  0.003  0.150
 C         -0.260 -0.023  0.057    0.009  0.003  0.021    0.001  0.000  0.002
 H          0.193  0.003 -0.213   -0.132 -0.033 -0.240   -0.013 -0.003 -0.024
 C          0.126  0.013 -0.001    0.001  0.000  0.000   -0.001 -0.000 -0.000
 Cl         0.002  0.000  0.000   -0.000 -0.000 -0.000    0.000  0.000 -0.000
 C         -0.257 -0.032 -0.057    0.003 -0.000 -0.006   -0.011  0.001  0.024
 H          0.184  0.035  0.214   -0.040  0.001  0.069    0.159 -0.005 -0.274
 C          0.307  0.026 -0.099    0.006  0.002  0.012   -0.038 -0.010 -0.070
 H         -0.355 -0.017  0.276   -0.074 -0.019 -0.137    0.445  0.111  0.807
 TransDip   0.106  0.011  0.001    0.053  0.003 -0.030   -0.037 -0.006 -0.041

 Mode:                58                     59                     60
 Frequency:      3205.69                3208.91                3222.32
 Force Cnst:      6.6239                 6.6379                 6.6866
 Red. Mass:       1.0940                 1.0941                 1.0930
 IR Active:          YES                    YES                    YES
 IR Intens:        1.581                  0.847                  2.608
 Raman Active:       YES                    YES                    YES
               X      Y      Z        X      Y      Z        X      Y      Z
 C          0.000 -0.000 -0.000   -0.000 -0.000 -0.000    0.000  0.001 -0.000
 C          0.000  0.000 -0.000   -0.000 -0.000 -0.000    0.000  0.000 -0.000
 Cl        -0.000 -0.000  0.000    0.000  0.000 -0.000    0.000  0.000 -0.000
 C         -0.000 -0.000  0.000    0.000  0.000 -0.000    0.000  0.000 -0.000
 Cl         0.000 -0.000 -0.000   -0.000  0.000 -0.000    0.000 -0.000 -0.000
 C         -0.000 -0.000 -0.000    0.000  0.000 -0.000   -0.003  0.002 -0.000
 Cl         0.000  0.000 -0.000   -0.000 -0.000 -0.000    0.000  0.000 -0.000
 C          0.000  0.000 -0.000   -0.000 -0.000  0.000   -0.035 -0.081  0.001
 H         -0.000 -0.000  0.000    0.000  0.001 -0.000    0.391  0.916 -0.011
 C          0.000 -0.000 -0.000   -0.000  0.000 -0.000    0.004 -0.000 -0.000
 Cl        -0.000  0.000 -0.000    0.000 -0.000  0.000   -0.000  0.000 -0.000
 C         -0.001  0.000  0.002    0.001  0.000  0.001    0.000 -0.000 -0.000
 C          0.002  0.000 -0.002    0.015 -0.000 -0.021   -0.000  0.000  0.000
 H         -0.014  0.000  0.023   -0.140  0.004  0.235    0.000 -0.000 -0.001
 C         -0.008 -0.002 -0.014   -0.041 -0.010 -0.072    0.000  0.000  0.000
 H          0.091  0.022  0.159    0.460  0.112  0.812   -0.000 -0.000 -0.000
 C          0.002  0.000  0.003   -0.003 -0.000  0.002    0.000 -0.000  0.000
 Cl        -0.000 -0.000 -0.000    0.000  0.000 -0.000    0.000 -0.000 -0.000
 C          0.042 -0.001 -0.070   -0.007  0.000  0.013    0.000  0.000 -0.000
 H         -0.474  0.012  0.797    0.085 -0.002 -0.144   -0.000  0.000  0.000
 C         -0.016 -0.004 -0.024    0.004  0.001  0.006   -0.000 -0.000 -0.000
 H          0.153  0.038  0.271   -0.039 -0.010 -0.069    0.000  0.000  0.000
 TransDip   0.009 -0.002 -0.039   -0.015 -0.003 -0.025    0.020  0.048 -0.001

 STANDARD THERMODYNAMIC QUANTITIES AT   298.15 K  AND     1.00 ATM

   This Molecule has  0 Imaginary Frequencies
   Zero point vibrational energy:       82.873 kcal/mol

   Atom    1 Element C  Has Mass   12.00000
   Atom    2 Element C  Has Mass   12.00000
   Atom    3 Element Cl Has Mass   34.96885
   Atom    4 Element C  Has Mass   12.00000
   Atom    5 Element Cl Has Mass   34.96885
   Atom    6 Element C  Has Mass   12.00000
   Atom    7 Element Cl Has Mass   34.96885
   Atom    8 Element C  Has Mass   12.00000
   Atom    9 Element H  Has Mass    1.00783
   Atom   10 Element C  Has Mass   12.00000
   Atom   11 Element Cl Has Mass   34.96885
   Atom   12 Element C  Has Mass   12.00000
   Atom   13 Element C  Has Mass   12.00000
   Atom   14 Element H  Has Mass    1.00783
   Atom   15 Element C  Has Mass   12.00000
   Atom   16 Element H  Has Mass    1.00783
   Atom   17 Element C  Has Mass   12.00000
   Atom   18 Element Cl Has Mass   34.96885
   Atom   19 Element C  Has Mass   12.00000
   Atom   20 Element H  Has Mass    1.00783
   Atom   21 Element C  Has Mass   12.00000
   Atom   22 Element H  Has Mass    1.00783
   Molecular Mass:   323.883400 amu
   Principal axes and moments of inertia in amu*Bohr^2:
                             1           2           3
    Eigenvalues --     3140.45007 12024.72504 14535.57627
          X               0.99999     0.00420    -0.00009
          Y              -0.00419     0.99999     0.00221
          Z               0.00010    -0.00221     1.00000
   Rotational Symmetry Number is   1
   The Molecule is an Asymmetric Top
   Translational Enthalpy:        0.889 kcal/mol
   Rotational Enthalpy:           0.889 kcal/mol
   Vibrational Enthalpy:         90.739 kcal/mol
   gas constant (RT):             0.592 kcal/mol
   Translational Entropy:        43.221  cal/mol.K
   Rotational Entropy:           34.661  cal/mol.K
   Vibrational Entropy:          52.966  cal/mol.K

   Total Enthalpy:               93.109 kcal/mol
   Total Entropy:               130.847  cal/mol.K

 ======================================================================

 STANDARD THERMODYNAMIC QUANTITIES FOR ANHARMONIC VIBRATION -- TOSH

   Zero point vibrational energy: ************ kcal/mol

   Vibrational Enthalpy:       Infinity kcal/mol
   Vibrational Entropy:             NaN  cal/mol.K

   Total Enthalpy:             Infinity kcal/mol
   Total Entropy:                   NaN  cal/mol.K

 ======================================================================

 STANDARD THERMODYNAMIC QUANTITIES FOR ANHARMONIC VIBRATION -- VPT2

   Zero point vibrational energy: ************ kcal/mol

   Vibrational Enthalpy:       Infinity kcal/mol
   Vibrational Entropy:             NaN  cal/mol.K

   Total Enthalpy:             Infinity kcal/mol
   Total Entropy:                   NaN  cal/mol.K

 ======================================================================

Archival summary:
1\1\november\FREQ\ProcedureUnspecified\BasisUnspecified\l5125\taweetha\SatJan1117:31:512020SatJan1117:31:512020\0\\#,FREQ,ProcedureUnspecified,BasisUnspecified,\\0,1\Cl\C,1,1.74548\C,2,1.40368,1,119.367\C,3,1.39967,2,118.606,1,179.677,0\C,4,1.38833,3,120.66,2,-0.0793308,0\H,5,1.08062,4,120.006,3,-179.969,0\C,5,1.38822,4,119.477,3,0.143654,0\C,7,1.40031,5,122.246,4,-0.0321362,0\C,8,1.49328,7,121.46,5,179.597,0\C,9,1.39692,8,120.574,7,85.8722,0\H,10,1.08393,9,119.903,8,0.604564,0\C,10,1.3922,9,120.744,8,-179.339,0\H,12,1.08252,10,120.643,9,179.944,0\C,12,1.39105,10,119.152,9,0.0703532,0\C,14,1.39084,12,121.127,10,-0.142948,0\H,15,1.08223,14,120.235,12,-179.937,0\C,15,1.39194,14,119.117,12,0.1058,0\H,17,1.08395,15,119.347,14,-179.941,0\Cl,3,1.73689,2,120.952,1,-0.321642,0\Cl,4,1.74471,3,121.231,2,179.893,0\Cl,7,1.75325,5,117.633,4,179.731,0\Cl,14,1.75798,12,119.456,10,179.831,0\\\@

 Total job time:  13398.27s(wall), 13396.04s(cpu) 
 Sat Jan 11 17:31:51 2020

        *************************************************************
        *                                                           *
        *  Thank you very much for using Q-Chem.  Have a nice day.  *
        *                                                           *
        *************************************************************
