# Supplementary material for: Quantum Chemical Investigation of Polychlorinated Dibenzodioxins, Dibenzofurans and Biphenyls: Relative Stability and Planarity Analysis
Source: Molecules. 2020 Dec 3;25(23):5697. doi: 10.3390/molecules25235697 (PMC7730433; doi:10.3390/molecules25235697)
Supplement: Supplementary file 1 [file molecules-25-05697-s001.zip › PCB/B3LYP/ClClClHClHHHHH.out]

                  Welcome to Q-Chem
     A Quantum Leap Into The Future Of Chemistry


 Q-Chem 5.2 (devel), Q-Chem, Inc., Pleasanton, CA (2019)

 Yihan Shao,  Zhengting Gan,  E. Epifanovsky,  A. T. B. Gilbert,  M. Wormit,  
 J. Kussmann,  A. W. Lange,  A. Behn,  Jia Deng,  Xintian Feng,  D. Ghosh,  
 M. Goldey,  P. R. Horn,  L. D. Jacobson,  I. Kaliman,  T. Kus,  A. Landau,  
 Jie Liu,  E. I. Proynov,  R. M. Richard,  R. P. Steele,  E. J. Sundstrom,  
 H. L. Woodcock III,  P. M. Zimmerman,  D. Zuev,  B. Albrecht,  E. Alguire,  
 S. A. Baeppler,  D. Barton,  Z. Benda,  Y. A. Bernard,  E. J. Berquist,  
 K. B. Bravaya,  H. Burton,  D. Casanova,  Chun-Min Chang,  Yunqing Chen,  
 A. Chien,  K. D. Closser,  M. P. Coons,  S. Coriani,  S. Dasgupta,  
 A. L. Dempwolff,  M. Diedenhofen,  Hainam Do,  R. G. Edgar,  Po-Tung Fang,  
 S. Faraji,  S. Fatehi,  Qingguo Feng,  K. D. Fenk,  J. Fosso-Tande,  
 J. Gayvert,  Qinghui Ge,  A. Ghysels,  G. Gidofalvi,  J. Gomes,  
 J. Gonthier,  A. Gunina,  D. Hait,  M. W. D. Hanson-Heine,  
 P. H. P. Harbach,  A. W. Hauser,  M. F. Herbst,  J. E. Herr,  
 E. G. Hohenstein,  Z. C. Holden,  Kerwin Hui,  B. C. Huynh,  T.-C. Jagau,  
 Hyunjun Ji,  B. Kaduk,  K. Khistyaev,  Jaehoon Kim,  P. Klunzinger,  K. Koh,  
 D. Kosenkov,  L. Koulias,  T. Kowalczyk,  C. M. Krauter,  A. Kunitsa,  
 Ka Un Lao,  A. Laurent,  K. V. Lawler,  Joonho Lee,  D. Lefrancois,  
 S. Lehtola,  D. S. Levine,  Yi-Pei Li,  You-Sheng Lin,  Fenglai Liu,  
 E. Livshits,  A. Luenser,  P. Manohar,  E. Mansoor,  S. F. Manzer,  
 Shan-Ping Mao,  Yuezhi Mao,  N. Mardirossian,  A. V. Marenich,  
 T. Markovich,  L. A. Martinez-Martinez,  S. A. Maurer,  N. J. Mayhall,  
 S. C. McKenzie,  J.-M. Mewes,  P. Morgante,  A. F. Morrison,  
 J. W. Mullinax,  K. Nanda,  T. S. Nguyen-Beck,  R. Olivares-Amaya,  
 J. A. Parkhill,  Zheng Pei,  T. M. Perrine,  F. Plasser,  P. Pokhilko,  
 S. Prager,  A. Prociuk,  E. Ramos,  D. R. Rehn,  F. Rob,  M. Scheurer,  
 M. Schneider,  N. Sergueev,  S. M. Sharada,  S. Sharma,  D. W. Small,  
 T. Stauch,  T. Stein,  Yu-Chuan Su,  A. J. W. Thom,  A. Tkatchenko,  
 T. Tsuchimochi,  N. M. Tubman,  L. Vogt,  M. L. Vidal,  O. Vydrov,  
 M. A. Watson,  J. Wenzel,  M. de Wergifosse,  T. A. Wesolowski,  A. White,  
 J. Witte,  A. Yamada,  Jun Yang,  K. Yao,  S. Yeganeh,  S. R. Yost,  
 Zhi-Qiang You,  A. Zech,  Igor Ying Zhang,  Xing Zhang,  Yan Zhao,  
 Ying Zhu,  B. R. Brooks,  G. K. L. Chan,  C. J. Cramer,  M. S. Gordon,  
 W. J. Hehre,  A. Klamt,  M. W. Schmidt,  C. D. Sherrill,  D. G. Truhlar,  
 A. Aspuru-Guzik,  R. Baer,  A. T. Bell,  N. A. Besley,  Jeng-Da Chai,  
 A. E. DePrince, III,  R. A. DiStasio Jr.,  A. Dreuw,  B. D. Dunietz,  
 T. R. Furlani,  Chao-Ping Hsu,  Yousung Jung,  Jing Kong,  D. S. Lambrecht,  
 WanZhen Liang,  C. Ochsenfeld,  V. A. Rassolov,  L. V. Slipchenko,  
 J. E. Subotnik,  T. Van Voorhis,  J. M. Herbert,  A. I. Krylov,  
 P. M. W. Gill,  M. Head-Gordon

 Contributors to earlier versions of Q-Chem not listed above: 
 R. D. Adamson,  B. Austin,  J. Baker,  G. J. O. Beran,  K. Brandhorst,  
 S. T. Brown,  E. F. C. Byrd,  A. K. Chakraborty,  C.-L. Cheng,  
 Siu Hung Chien,  D. M. Chipman,  D. L. Crittenden,  H. Dachsel,  
 R. J. Doerksen,  A. D. Dutoi,  L. Fusti-Molnar,  W. A. Goddard III,  
 A. Golubeva-Zadorozhnaya,  S. R. Gwaltney,  G. Hawkins,  A. Heyden,  
 S. Hirata,  G. Kedziora,  F. J. Keil,  C. Kelley,  Jihan Kim,  R. A. King,  
 R. Z. Khaliullin,  P. P. Korambath,  W. Kurlancheek,  A. M. Lee,  M. S. Lee,  
 S. V. Levchenko,  Ching Yeh Lin,  D. Liotard,  R. C. Lochan,  I. Lotan,  
 P. E. Maslen,  N. Nair,  D. P. O'Neill,  D. Neuhauser,  E. Neuscamman,  
 C. M. Oana,  R. Olson,  B. Peters,  R. Peverati,  P. A. Pieniazek,  
 Y. M. Rhee,  J. Ritchie,  M. A. Rohrdanz,  E. Rosta,  N. J. Russ,  
 H. F. Schaefer III,  N. E. Schultz,  N. Shenvi,  A. C. Simmonett,  A. Sodt,  
 D. Stuck,  K. S. Thanthiriwatte,  V. Vanovschi,  Tao Wang,  A. Warshel,  
 C. F. Williams,  Q. Wu,  X. Xu,  W. Zhang

 Please cite Q-Chem as follows:
 Y. Shao et al., Mol. Phys. 113, 184-215 (2015)
 DOI: 10.1080/00268976.2014.952696

 Q-Chem 5.2.1 for Intel X86 EM64T Linux

 Parts of Q-Chem use Armadillo 8.300.2 (Tropical Shenanigans).
 http://arma.sourceforge.net/

 Q-Chem begins on Sat Jan 11 12:38:40 2020  

Host: 
0

     Scratch files written to /scratch/taweetham/qchem4989//
NAlpha2: 146
NElect   146
Mult     1

 Q-Chem warning in module libgen/rem_setup.C, line 2168:

 Setting Thresh to 1e-14


Checking the input file for inconsistencies... 	...done.

--------------------------------------------------------------
User input:
--------------------------------------------------------------
$MOLECULE
0 1
C 
C  1 1.394960
Cl  2 CCl 1 119.528007
C  2 1.386606 1 120.846377 3 178.766605 0
Cl  4 CCl 2 119.698148 1 -179.612229 0
C  4 1.387279 2 120.235871 1 -0.083363 0
Cl  6 CCl 4 120.254637 2 -179.958574 0
C  6 1.387279 4 119.490737 2 0.041992 0
H  8 CH 6 120.064298 4 179.568218 0
C  8 1.386606 6 120.235863 4 0.041336 0
Cl  10 CCl 8 119.614146 6 178.681836 0
C  1 1.488550 2 120.827489 3 1.275929 0
C  12 1.394960 1 120.827496 2 44.635695 0
H  13 CH 12 119.528011 1 1.275194 0
C  13 1.386606 12 120.846392 1 -179.957497 0
H  15 CH 13 119.698155 12 -179.612829 0
C  15 1.387278 13 120.235860 12 -0.083872 0
H  17 CH 15 120.254633 13 -179.958492 0
C  17 1.387279 15 119.490737 13 0.041666 0
H  19 CH 17 120.064293 15 179.568399 0
C  19 1.386606 17 120.235874 15 0.041790 0
H  21 CH 19 119.614152 17 178.681599 0

CH=1.08273
CCl=1.75400
$END

$REM
   JOB_TYPE	OPTIMIZATION
   BASIS	6-311++G**
   METHOD	B3LYP
   SYM_IGNORE	TRUE
   SCF_GUESS_ALWAYS     TRUE
   SYM_IGNORE   TRUE
   S2THRESH     15
   THRESH       15
$END

--------------------------------------------------------------
 ----------------------------------------------------------------
             Standard Nuclear Orientation (Angstroms)
    I     Atom           X                Y                Z
 ----------------------------------------------------------------
    1      C       0.0000000000     0.0000000000     0.0000000000
    2      C       0.0000000000     0.0000000000     1.3949600000
    3      Cl      1.5261815140     0.0000000000     2.2594170471
    4      C      -1.1901880373     0.0256249026     2.1059255403
    5      Cl     -1.1548436435     0.0351778398     3.8595433764
    6      C      -2.4041742747     0.0535064326     1.4351028665
    7      Cl     -3.9099833729     0.0870232313     2.3339530118
    8      C      -2.4180259722     0.0546630380     0.0478935036
    9      H      -3.3603520375     0.0692493833    -0.4851290834
   10      C      -1.2274122092     0.0272853135    -0.6622934626
   11      Cl     -1.2645630159    -0.0058824468    -2.4155862839
   12      C       1.2779219872    -0.0284629571    -0.7628147595
   13      C       2.3095886281    -0.8932703637    -0.3971844912
   14      H       2.1704206894    -1.5663256744     0.4394355459
   15      C       3.5004827568    -0.9194878930    -1.1069450245
   16      H       4.2865586447    -1.6026019117    -0.8107285686
   17      C       3.6821124948    -0.0819958503    -2.1978886372
   18      H       4.6116429624    -0.1026930066    -2.7527300472
   19      C       2.6636000698     0.7822218600    -2.5724593424
   20      H       2.7980411655     1.4448431951    -3.4181323354
   21      C       1.4736782845     0.8090230106    -1.8610916159
   22      H       0.6936781770     1.5025559907    -2.1490431582
 ----------------------------------------------------------------
 Nuclear Repulsion Energy =        1496.21618836 hartrees
 There are       73 alpha and       73 beta electrons
 Requested basis set is 6-311++G(d,p)
 There are 154 shells and 426 basis functions

 Total QAlloc Memory Limit   2000 MB
 Mega-Array Size       188 MB
 MEM_STATIC part       192 MB
 A cutoff of  1.0D-15 yielded   9502 shell pairs
 There are     77910 function pairs (     83743 Cartesian)
 Smallest overlap matrix eigenvalue = 2.63E-07
 Linear dependence detected in AO basis
 Number of orthogonalized atomic orbitals = 422
 Maximum deviation from orthogonality = 6.107E-10

 Scale SEOQF with 1.000000e-01/1.000000e-01/1.000000e-01

 Standard Electronic Orientation quadrupole field applied
 Nucleus-field energy     =    -0.0000000474 hartrees
 Guess from superposition of atomic densities
 Warning:  Energy on first SCF cycle will be non-variational
 SAD guess density has 146.000000 electrons

 -----------------------------------------------------------------------
  General SCF calculation program by
  Eric Jon Sundstrom, Paul Horn, Yuezhi Mao, Dmitri Zuev, Alec White,
  David Stuck, Shaama M.S., Shane Yost, Joonho Lee, David Small,
  Daniel Levine, Susi Lehtola, Hugh Burton, Evgeny Epifanovsky,
  Bang C. Huynh
 -----------------------------------------------------------------------
 Exchange:     0.2000 Hartree-Fock + 0.0800 Slater + 0.7200 B88
 Correlation:  0.1900 VWN1RPA + 0.8100 LYP
 Using SG-1 standard quadrature grid
 A restricted SCF calculation will be
 performed using DIIS
 SCF converges when DIIS error is below 1.0e-08
 ---------------------------------------
  Cycle       Energy         DIIS error
 ---------------------------------------
    1   -2305.7775733487      3.06e-02  
    2   -2301.7143162443      2.60e-03  
    3   -2301.6431392619      3.10e-03  
    4   -2301.8741472467      4.41e-04  
    5   -2301.8766836352      2.96e-04  
    6   -2301.8786265483      8.48e-05  
    7   -2301.8787751960      2.06e-05  
    8   -2301.8787830208      9.06e-06  
    9   -2301.8787848242      2.81e-06  
   10   -2301.8787849921      7.89e-07  
   11   -2301.8787850053      2.85e-07  
   12   -2301.8787850073      1.06e-07  
   13   -2301.8787850075      2.58e-08  
   14   -2301.8787850074      1.12e-08  
   15   -2301.8787850075      4.47e-09  Convergence criterion met
 ---------------------------------------
 SCF time:   CPU 599.63s  wall 600.00s 
 SCF   energy in the final basis set =    -2301.8787850075
 Total energy in the final basis set =    -2301.8787850075

 --------------------------------------------------------------

                    Orbital Energies (a.u.)
 --------------------------------------------------------------

 Alpha MOs
 -- Occupied --
********-101.5736-101.5732-101.5730 -10.2743 -10.2741 -10.2732 -10.2695
-10.2316 -10.2210 -10.2032 -10.1876 -10.1874 -10.1863 -10.1845 -10.1843
 -9.4915  -9.4887  -9.4884  -9.4876  -7.2564  -7.2533  -7.2533  -7.2524
 -7.2463  -7.2455  -7.2436  -7.2433  -7.2430  -7.2425  -7.2422  -7.2416
 -0.9582  -0.9109  -0.9023  -0.8747  -0.8647  -0.8377  -0.7967  -0.7637
 -0.7557  -0.7401  -0.6528  -0.6391  -0.6210  -0.6041  -0.5483  -0.5434
 -0.5215  -0.4879  -0.4751  -0.4745  -0.4664  -0.4548  -0.4529  -0.4383
 -0.4225  -0.4206  -0.3965  -0.3908  -0.3820  -0.3739  -0.3651  -0.3534
 -0.3501  -0.3393  -0.3348  -0.3253  -0.3148  -0.2912  -0.2708  -0.2651
 -0.2508
 -- Virtual --
 -0.0665  -0.0549  -0.0488  -0.0236  -0.0129  -0.0095  -0.0027   0.0009
  0.0079   0.0134   0.0191   0.0281   0.0307   0.0321   0.0402   0.0498
  0.0578   0.0595   0.0637   0.0687   0.0730   0.0768   0.0842   0.0867
  0.0887   0.0946   0.0970   0.0983   0.1055   0.1087   0.1119   0.1164
  0.1169   0.1200   0.1216   0.1232   0.1254   0.1292   0.1354   0.1374
  0.1383   0.1461   0.1482   0.1494   0.1543   0.1590   0.1634   0.1681
  0.1689   0.1745   0.1818   0.1866   0.1942   0.1970   0.2044   0.2062
  0.2109   0.2123   0.2133   0.2196   0.2238   0.2267   0.2329   0.2362
  0.2436   0.2442   0.2458   0.2486   0.2592   0.2616   0.2626   0.2712
  0.2741   0.2766   0.2823   0.2829   0.2863   0.2887   0.2919   0.2992
  0.3007   0.3110   0.3162   0.3223   0.3276   0.3314   0.3367   0.3550
  0.3564   0.3723   0.3820   0.3987   0.4149   0.4401   0.4440   0.4514
  0.4611   0.4643   0.4684   0.4805   0.4826   0.4956   0.4996   0.5084
  0.5172   0.5238   0.5301   0.5416   0.5481   0.5491   0.5597   0.5635
  0.5708   0.5765   0.5887   0.5979   0.5995   0.6061   0.6076   0.6102
  0.6152   0.6221   0.6284   0.6353   0.6411   0.6514   0.6626   0.6724
  0.6819   0.6869   0.7066   0.7094   0.7191   0.7241   0.7350   0.7582
  0.7635   0.7870   0.7958   0.8115   0.8159   0.8213   0.8315   0.8335
  0.8387   0.8439   0.8450   0.8476   0.8551   0.8586   0.8652   0.8680
  0.8785   0.8832   0.8874   0.8940   0.9059   0.9108   0.9128   0.9212
  0.9261   0.9298   0.9431   0.9489   0.9550   0.9584   0.9709   0.9786
  0.9948   0.9976   0.9985   1.0063   1.0225   1.0472   1.0595   1.0635
  1.0828   1.0994   1.1181   1.1253   1.1406   1.1522   1.1698   1.1775
  1.2260   1.2472   1.2562   1.2648   1.2691   1.2851   1.2944   1.2950
  1.3320   1.3374   1.3761   1.3972   1.4046   1.4703   1.4876   1.5107
  1.5232   1.5277   1.5434   1.5514   1.5694   1.5808   1.5902   1.5948
  1.6182   1.6523   1.6552   1.6671   1.6807   1.7045   1.7365   1.7674
  1.7725   1.7808   1.7953   1.8141   1.8272   1.8454   1.8646   1.8767
  1.8810   1.8875   1.9092   1.9325   1.9346   1.9522   1.9655   1.9697
  1.9735   2.0029   2.0220   2.0463   2.0732   2.0825   2.0915   2.1125
  2.1519   2.2192   2.2284   2.2368   2.2723   2.2809   2.2914   2.2925
  2.3013   2.3159   2.3600   2.3763   2.3927   2.4217   2.4310   2.4404
  2.4441   2.4610   2.4722   2.4849   2.4940   2.5133   2.5626   2.5889
  2.6021   2.6379   2.6421   2.6627   2.6717   2.6796   2.6884   2.7080
  2.7252   2.7413   2.7455   2.7466   2.7611   2.7716   2.8047   2.8109
  2.8245   2.8504   2.8639   2.8761   2.8835   2.9445   2.9492   2.9740
  3.0002   3.0724   3.0805   3.1041   3.1330   3.1476   3.2047   3.2090
  3.2378   3.2711   3.3684   3.3794   3.3951   3.4824   3.5183   3.5438
  3.6147   3.6607   3.7044   3.7721   3.9122   3.9969   4.0195   4.0478
  4.1531   4.1548   4.4171   4.8173   4.8541   9.7418   9.7965   9.8128
  9.8237  23.3355  23.6535  23.8299  23.8595  23.9455  23.9788  23.9887
 24.0221  24.0828  24.1049  24.1130  24.2100  25.7841  25.8511  25.9127
 25.9514  26.1141  26.1359  26.2659  26.4008  26.5035  26.6839  26.7292
 26.9607 215.7323 215.7934 215.8155 215.8278
 --------------------------------------------------------------

          Ground-State Mulliken Net Atomic Charges

     Atom                 Charge (a.u.)
  ----------------------------------------
      1 C                    -0.675067
      2 C                    -1.014969
      3 Cl                    0.688428
      4 C                     0.453374
      5 Cl                    0.592279
      6 C                    -0.251641
      7 Cl                    0.534155
      8 C                    -0.662371
      9 H                     0.226326
     10 C                     0.205018
     11 Cl                    0.516745
     12 C                     0.842866
     13 C                    -0.599622
     14 H                     0.159322
     15 C                    -0.370579
     16 H                     0.172933
     17 C                    -0.351781
     18 H                     0.153688
     19 C                    -0.342094
     20 H                     0.174151
     21 C                    -0.604598
     22 H                     0.153437
  ----------------------------------------
  Sum of atomic charges =     0.000000

 -----------------------------------------------------------------
                    Cartesian Multipole Moments
 -----------------------------------------------------------------
    Charge (ESU x 10^10)
                 0.0000
    Dipole Moment (Debye)
         X       0.8448      Y      -0.0213      Z      -1.5749
       Tot       1.7873
    Quadrupole Moments (Debye-Ang)
        XX    -113.3153     XY      -2.2938     YY    -119.8775
        XZ      -1.0196     YZ      -3.5409     ZZ    -121.7185
    Octopole Moments (Debye-Ang^2)
       XXX      65.6981    XXY     -11.6719    XYY      17.3428
       YYY      -1.5029    XXZ     -66.1685    XYZ      -5.4598
       YYZ     -48.1921    XZZ      30.4984    YZZ      10.1479
       ZZZ    -154.9270
    Hexadecapole Moments (Debye-Ang^3)
      XXXX   -3562.1718   XXXY      13.4677   XXYY    -677.0613
      XYYY      64.1965   YYYY    -275.5064   XXXZ     710.8693
      XXYZ       2.2684   XYYZ     264.7959   YYYZ      22.2898
      XXZZ   -1147.4986   XYZZ      45.4076   YYZZ    -621.7521
      XZZZ     748.0140   YZZZ      -2.4720   ZZZZ   -3357.5423
 -----------------------------------------------------------------
 Calculating analytic gradient of the SCF energy
 Gradient of SCF Energy
            1           2           3           4           5           6
    1  -0.0182560  -0.0060576   0.0068273  -0.0006934   0.0010705   0.0058715
    2   0.0004675   0.0000929  -0.0057805  -0.0001565   0.0000468  -0.0003230
    3   0.0122151  -0.0011031  -0.0085586  -0.0227960   0.0039902   0.0006907
            7           8           9          10          11          12
    1  -0.0019420   0.0096695  -0.0001546   0.0019077   0.0161651   0.0005577
    2   0.0001330   0.0000820   0.0000447  -0.0003052   0.0052044  -0.0002138
    3   0.0064698   0.0072312  -0.0011492  -0.0046897  -0.0000468  -0.0012593
           13          14          15          16          17          18
    1   0.0004152  -0.0018481  -0.0023751  -0.0005639  -0.0038499  -0.0009410
    2   0.0088617   0.0008472   0.0037119   0.0008755   0.0001424   0.0000319
    3   0.0011718   0.0042088  -0.0010308  -0.0004520   0.0023354   0.0005314
           19          20          21          22
    1  -0.0006423   0.0001364  -0.0008062  -0.0044908
    2  -0.0037011  -0.0008098  -0.0085593  -0.0006925
    3   0.0027782   0.0007223  -0.0007511  -0.0005083
 Max gradient component =       2.280E-02
 RMS gradient           =       5.530E-03
 Gradient time:  CPU 193.18 s  wall 193.19 s
 Geometry Optimization Parameters
   NAtoms,    NIC,     NZ,  NCons,   NDum,   NFix, NCnnct, MaxDiis
       22     155      22       0       0       0       0       0


** GEOMETRY OPTIMIZATION IN DELOCALIZED INTERNAL COORDINATES **
   Searching for a Minimum

   Optimization Cycle:   1

                       Coordinates (Angstroms)
     ATOM                X               Y               Z
      1  C         0.0000000000    0.0000000000    0.0000000000
      2  C         0.0000000000    0.0000000000    1.3949600000
      3  Cl        1.5261815140    0.0000000000    2.2594170471
      4  C        -1.1901880373    0.0256249026    2.1059255403
      5  Cl       -1.1548436435    0.0351778398    3.8595433764
      6  C        -2.4041742747    0.0535064326    1.4351028665
      7  Cl       -3.9099833729    0.0870232313    2.3339530118
      8  C        -2.4180259722    0.0546630380    0.0478935036
      9  H        -3.3603520375    0.0692493833   -0.4851290834
     10  C        -1.2274122092    0.0272853135   -0.6622934626
     11  Cl       -1.2645630159   -0.0058824468   -2.4155862839
     12  C         1.2779219872   -0.0284629571   -0.7628147595
     13  C         2.3095886281   -0.8932703637   -0.3971844912
     14  H         2.1704206894   -1.5663256744    0.4394355459
     15  C         3.5004827568   -0.9194878930   -1.1069450245
     16  H         4.2865586447   -1.6026019117   -0.8107285686
     17  C         3.6821124948   -0.0819958503   -2.1978886372
     18  H         4.6116429624   -0.1026930066   -2.7527300472
     19  C         2.6636000698    0.7822218600   -2.5724593424
     20  H         2.7980411655    1.4448431951   -3.4181323354
     21  C         1.4736782845    0.8090230106   -1.8610916159
     22  H         0.6936781770    1.5025559907   -2.1490431582
   Point Group: c1    Number of degrees of freedom:    60


   Energy is  -2301.878785008


 Attempting to generate delocalized internal coordinates
 Initial Hessian constructed with Jon Baker's OPTIMIZE code

 60 Hessian modes will be used to form the next step
  Hessian Eigenvalues:
     0.010693    0.019215    0.019215    0.023207    0.023207    0.023578
     0.023582    0.023676    0.023682    0.023938    0.023939    0.024090
     0.024090    0.024114    0.024114    0.024135    0.024135    0.024142
     0.024143    0.159962    0.159968    0.159995    0.159995    0.159996
     0.160000    0.220001    0.220003    0.234725    0.234853    0.249938
     0.249948    0.249992    0.250000    0.250000    0.250000    0.250000
     0.250000    0.301033    0.301033    0.301033    0.301033    0.336089
     0.356665    0.356665    0.356665    0.356665    0.356665    0.356665
     0.428240    0.429243    0.430928    0.433554    0.467748    0.467824
     0.472114    0.472175    0.478203    0.478204    0.479142    0.479142

 Minimum search - taking simple RFO step
 Searching for Lamda that Minimizes Along All modes
 Value Taken    Lamda =  -0.03571364
 Calculated Step too Large.  Step scaled by  0.436177
 Step Taken.  Stepsize is  0.300000

                             Maximum     Tolerance    Cnvgd?
         Gradient           0.053332      0.000300      NO
         Displacement       0.269117      0.001200      NO
         Energy change     *********      0.000001      NO


 New Cartesian Coordinates Obtained by Inverse Iteration

 Displacement from previous Coordinates is:  1.092972
 ----------------------------------------------------------------
             Standard Nuclear Orientation (Angstroms)
    I     Atom           X                Y                Z
 ----------------------------------------------------------------
    1      C       0.0074578570    -0.0014334629    -0.0005007342
    2      C      -0.0086847011     0.0614176447     1.4058627742
    3      Cl      1.4844534618     0.1937421703     2.3143853875
    4      C      -1.2051021760     0.0880328430     2.1191398228
    5      Cl     -1.1773590752     0.1901994634     3.8671902275
    6      C      -2.4195996212     0.0487792037     1.4449305040
    7      Cl     -3.9350299580     0.0776409582     2.3208178722
    8      C      -2.4309336885    -0.0146300965     0.0621247424
    9      H      -3.3737499825    -0.0592255858    -0.4675124040
   10      C      -1.2407690721    -0.0371865424    -0.6490819132
   11      Cl     -1.3617001815    -0.1984434868    -2.3917311517
   12      C       1.2936844043    -0.0291489793    -0.7692341170
   13      C       2.2948653798    -0.9605606130    -0.4710443226
   14      H       2.1310714683    -1.6927307012     0.3071749691
   15      C       3.4852897902    -0.9885309243    -1.1856041078
   16      H       4.2394249213    -1.7269653316    -0.9413177440
   17      C       3.7065375434    -0.0815893153    -2.2141729553
   18      H       4.6358468339    -0.1018227459    -2.7706404654
   19      C       2.7248006693     0.8514956982    -2.5223855052
   20      H       2.8885665263     1.5698446182    -3.3166113993
   21      C       1.5327101584     0.8750904000    -1.8102449915
   22      H       0.7925842532     1.6264788794    -2.0473404070
 ----------------------------------------------------------------
 Nuclear Repulsion Energy =        1487.11501838 hartrees
 There are       73 alpha and       73 beta electrons
 Applying Cartesian multipole field
    Component          Value
    ---------          -----
     (2,0,0)        1.00000E-11
     (0,2,0)        2.00000E-11
     (0,0,2)       -3.00000E-11
 Nucleus-field energy     =    -0.0000000467 hartrees
 Requested basis set is 6-311++G(d,p)
 There are 154 shells and 426 basis functions
 A cutoff of  1.0D-15 yielded   9466 shell pairs
 There are     77621 function pairs (     83431 Cartesian)
 Smallest overlap matrix eigenvalue = 2.74E-07
 Linear dependence detected in AO basis
 Number of orthogonalized atomic orbitals = 422
 Maximum deviation from orthogonality = 5.029E-10
 Guess from superposition of atomic densities
 Warning:  Energy on first SCF cycle will be non-variational
 SAD guess density has 146.000000 electrons

 -----------------------------------------------------------------------
  General SCF calculation program by
  Eric Jon Sundstrom, Paul Horn, Yuezhi Mao, Dmitri Zuev, Alec White,
  David Stuck, Shaama M.S., Shane Yost, Joonho Lee, David Small,
  Daniel Levine, Susi Lehtola, Hugh Burton, Evgeny Epifanovsky,
  Bang C. Huynh
 -----------------------------------------------------------------------
 Exchange:     0.2000 Hartree-Fock + 0.0800 Slater + 0.7200 B88
 Correlation:  0.1900 VWN1RPA + 0.8100 LYP
 Using SG-1 standard quadrature grid
 A restricted SCF calculation will be
 performed using DIIS
 SCF converges when DIIS error is below 1.0e-08
 ---------------------------------------
  Cycle       Energy         DIIS error
 ---------------------------------------
    1   -2305.6804358602      3.03e-02  
    2   -2301.7285688640      2.56e-03  
    3   -2301.6641419133      3.02e-03  
    4   -2301.8826682901      4.44e-04  
    5   -2301.8853223362      2.93e-04  
    6   -2301.8872626891      8.00e-05  
    7   -2301.8873944480      1.90e-05  
    8   -2301.8874010282      7.41e-06  
    9   -2301.8874022341      2.19e-06  
   10   -2301.8874023301      8.03e-07  
   11   -2301.8874023434      3.23e-07  
   12   -2301.8874023457      1.04e-07  
   13   -2301.8874023459      2.77e-08  
   14   -2301.8874023460      1.06e-08  
   15   -2301.8874023460      4.29e-09  Convergence criterion met
 ---------------------------------------
 SCF time:   CPU 578.46s  wall 578.00s 
 SCF   energy in the final basis set =    -2301.8874023460
 Total energy in the final basis set =    -2301.8874023460

 --------------------------------------------------------------

                    Orbital Energies (a.u.)
 --------------------------------------------------------------

 Alpha MOs
 -- Occupied --
********-101.5732-101.5731-101.5731 -10.2759 -10.2736 -10.2730 -10.2705
-10.2358 -10.2192 -10.2073 -10.1902 -10.1900 -10.1880 -10.1867 -10.1865
 -9.4913  -9.4880  -9.4879  -9.4876  -7.2563  -7.2529  -7.2526  -7.2525
 -7.2462  -7.2454  -7.2429  -7.2428  -7.2425  -7.2423  -7.2418  -7.2417
 -0.9560  -0.9084  -0.9015  -0.8750  -0.8643  -0.8355  -0.7959  -0.7639
 -0.7538  -0.7391  -0.6522  -0.6364  -0.6205  -0.6042  -0.5482  -0.5423
 -0.5203  -0.4885  -0.4752  -0.4741  -0.4649  -0.4531  -0.4522  -0.4372
 -0.4234  -0.4201  -0.3950  -0.3892  -0.3817  -0.3725  -0.3634  -0.3534
 -0.3509  -0.3412  -0.3357  -0.3256  -0.3143  -0.2886  -0.2701  -0.2669
 -0.2539
 -- Virtual --
 -0.0656  -0.0553  -0.0466  -0.0252  -0.0179  -0.0104  -0.0014   0.0015
  0.0077   0.0128   0.0184   0.0276   0.0299   0.0316   0.0411   0.0482
  0.0572   0.0589   0.0629   0.0691   0.0729   0.0757   0.0831   0.0873
  0.0894   0.0946   0.0968   0.0991   0.1056   0.1081   0.1111   0.1157
  0.1171   0.1186   0.1204   0.1217   0.1244   0.1286   0.1334   0.1356
  0.1382   0.1398   0.1472   0.1478   0.1526   0.1574   0.1613   0.1671
  0.1688   0.1729   0.1804   0.1853   0.1906   0.1960   0.2025   0.2048
  0.2080   0.2086   0.2141   0.2186   0.2224   0.2279   0.2329   0.2384
  0.2403   0.2415   0.2470   0.2511   0.2586   0.2618   0.2626   0.2702
  0.2721   0.2784   0.2818   0.2826   0.2832   0.2874   0.2893   0.2963
  0.2973   0.3104   0.3150   0.3197   0.3251   0.3330   0.3338   0.3558
  0.3600   0.3694   0.3786   0.3980   0.4107   0.4406   0.4433   0.4515
  0.4580   0.4631   0.4681   0.4806   0.4835   0.4937   0.4977   0.5033
  0.5142   0.5259   0.5371   0.5373   0.5469   0.5541   0.5590   0.5601
  0.5686   0.5770   0.5838   0.5965   0.5982   0.5999   0.6084   0.6120
  0.6170   0.6199   0.6257   0.6403   0.6449   0.6566   0.6621   0.6767
  0.6838   0.6896   0.7055   0.7128   0.7139   0.7178   0.7309   0.7451
  0.7610   0.7875   0.7981   0.8099   0.8149   0.8195   0.8302   0.8345
  0.8384   0.8446   0.8471   0.8482   0.8571   0.8642   0.8676   0.8702
  0.8734   0.8790   0.8885   0.8944   0.9017   0.9052   0.9153   0.9180
  0.9229   0.9319   0.9427   0.9482   0.9531   0.9637   0.9646   0.9752
  0.9770   0.9857   0.9933   0.9999   1.0141   1.0404   1.0574   1.0592
  1.0677   1.0753   1.1177   1.1275   1.1337   1.1525   1.1669   1.1692
  1.2153   1.2413   1.2468   1.2607   1.2696   1.2818   1.2949   1.2988
  1.3234   1.3432   1.3729   1.3926   1.4103   1.4617   1.4847   1.5055
  1.5199   1.5251   1.5420   1.5492   1.5665   1.5717   1.5865   1.5954
  1.6158   1.6480   1.6520   1.6657   1.6870   1.7003   1.7357   1.7580
  1.7704   1.7736   1.7967   1.8130   1.8216   1.8398   1.8614   1.8705
  1.8818   1.8858   1.8984   1.9262   1.9322   1.9508   1.9580   1.9643
  1.9684   1.9979   2.0173   2.0431   2.0624   2.0755   2.0905   2.1052
  2.1458   2.2165   2.2211   2.2362   2.2700   2.2768   2.2835   2.2922
  2.2967   2.3113   2.3492   2.3719   2.3950   2.4158   2.4255   2.4393
  2.4460   2.4533   2.4716   2.4776   2.4899   2.5103   2.5537   2.5823
  2.5961   2.6375   2.6457   2.6548   2.6659   2.6683   2.6834   2.7038
  2.7151   2.7356   2.7379   2.7404   2.7598   2.7788   2.7964   2.8014
  2.8147   2.8457   2.8581   2.8697   2.8765   2.9308   2.9417   2.9723
  2.9957   3.0592   3.0740   3.0937   3.1274   3.1325   3.1882   3.1947
  3.2227   3.2570   3.3577   3.3738   3.3843   3.4789   3.5035   3.5369
  3.6081   3.6473   3.7030   3.7692   3.9022   3.9922   4.0138   4.0447
  4.1457   4.1476   4.3985   4.8055   4.8489   9.7385   9.7941   9.8068
  9.8235  23.3369  23.6474  23.8164  23.8483  23.9213  23.9711  23.9738
 24.0011  24.0777  24.0955  24.1026  24.1979  25.7835  25.8477  25.9011
 25.9350  26.1083  26.1351  26.2294  26.3629  26.4920  26.6508  26.7208
 26.9282 215.7286 215.7904 215.8074 215.8258
 --------------------------------------------------------------

          Ground-State Mulliken Net Atomic Charges

     Atom                 Charge (a.u.)
  ----------------------------------------
      1 C                    -0.596083
      2 C                    -0.961177
      3 Cl                    0.661198
      4 C                     0.477945
      5 Cl                    0.599414
      6 C                    -0.347362
      7 Cl                    0.527249
      8 C                    -0.625487
      9 H                     0.226589
     10 C                     0.060982
     11 Cl                    0.495783
     12 C                     0.747077
     13 C                    -0.520786
     14 H                     0.170310
     15 C                    -0.390487
     16 H                     0.173480
     17 C                    -0.295192
     18 H                     0.154939
     19 C                    -0.342873
     20 H                     0.175408
     21 C                    -0.552872
     22 H                     0.161944
  ----------------------------------------
  Sum of atomic charges =     0.000000

 -----------------------------------------------------------------
                    Cartesian Multipole Moments
 -----------------------------------------------------------------
    Charge (ESU x 10^10)
                 0.0000
    Dipole Moment (Debye)
         X       0.9291      Y      -0.0739      Z      -1.5739
       Tot       1.8292
    Quadrupole Moments (Debye-Ang)
        XX    -113.1916     XY      -2.0778     YY    -119.1714
        XZ      -1.5503     YZ      -3.5555     ZZ    -122.1107
    Octopole Moments (Debye-Ang^2)
       XXX      70.9488    XXY     -13.7844    XYY      21.4076
       YYY      -6.6566    XXZ     -70.0352    XYZ      -5.3010
       YYZ     -50.2785    XZZ      32.7490    YZZ       8.5477
       ZZZ    -154.0441
    Hexadecapole Moments (Debye-Ang^3)
      XXXX   -3616.3758   XXXY      -2.0229   XXYY    -684.6150
      XYYY      42.2048   YYYY    -301.8909   XXXZ     710.9931
      XXYZ     -15.9985   XYYZ     264.3493   YYYZ     -42.6542
      XXZZ   -1153.1194   XYZZ      42.0601   YYZZ    -625.2670
      XZZZ     766.1038   YZZZ     -56.1961   ZZZZ   -3371.8730
 -----------------------------------------------------------------
 Calculating analytic gradient of the SCF energy
 Gradient of SCF Energy
            1           2           3           4           5           6
    1  -0.0091114  -0.0033529   0.0004776  -0.0003610   0.0019805   0.0038121
    2   0.0004009  -0.0026611  -0.0005215  -0.0006906   0.0003909  -0.0002393
    3   0.0069726   0.0025841   0.0029381  -0.0160629   0.0032598  -0.0007337
            7           8           9          10          11          12
    1  -0.0014967   0.0069378  -0.0003929  -0.0026107   0.0015805   0.0003769
    2   0.0002664   0.0001763  -0.0000150   0.0021219   0.0006817  -0.0001240
    3   0.0040844   0.0047183  -0.0007113  -0.0052739  -0.0001034  -0.0005019
           13          14          15          16          17          18
    1   0.0034666  -0.0000626  -0.0012766  -0.0001844  -0.0023515  -0.0004663
    2   0.0046015   0.0004646   0.0023434   0.0004737  -0.0000225   0.0000156
    3  -0.0001699  -0.0012386  -0.0005238  -0.0004451   0.0013244   0.0002620
           19          20          21          22
    1  -0.0004131   0.0002768   0.0020097   0.0011615
    2  -0.0021892  -0.0004500  -0.0044343  -0.0005895
    3   0.0016253   0.0003568  -0.0030056   0.0006442
 Max gradient component =       1.606E-02
 RMS gradient           =       3.210E-03
 Gradient time:  CPU 193.44 s  wall 193.45 s
 Geometry Optimization Parameters
   NAtoms,    NIC,     NZ,  NCons,   NDum,   NFix, NCnnct, MaxDiis
       22     155      22       0       0       0       0       0

 Cartesian Hessian Update
 Hessian updated using BFGS update


** GEOMETRY OPTIMIZATION IN DELOCALIZED INTERNAL COORDINATES **
   Searching for a Minimum

   Optimization Cycle:   2

                       Coordinates (Angstroms)
     ATOM                X               Y               Z
      1  C         0.0074578570   -0.0014334629   -0.0005007342
      2  C        -0.0086847011    0.0614176447    1.4058627742
      3  Cl        1.4844534618    0.1937421703    2.3143853875
      4  C        -1.2051021760    0.0880328430    2.1191398228
      5  Cl       -1.1773590752    0.1901994634    3.8671902275
      6  C        -2.4195996212    0.0487792037    1.4449305040
      7  Cl       -3.9350299580    0.0776409582    2.3208178722
      8  C        -2.4309336885   -0.0146300965    0.0621247424
      9  H        -3.3737499825   -0.0592255858   -0.4675124040
     10  C        -1.2407690721   -0.0371865424   -0.6490819132
     11  Cl       -1.3617001815   -0.1984434868   -2.3917311517
     12  C         1.2936844043   -0.0291489793   -0.7692341170
     13  C         2.2948653798   -0.9605606130   -0.4710443226
     14  H         2.1310714683   -1.6927307012    0.3071749691
     15  C         3.4852897902   -0.9885309243   -1.1856041078
     16  H         4.2394249213   -1.7269653316   -0.9413177440
     17  C         3.7065375434   -0.0815893153   -2.2141729553
     18  H         4.6358468339   -0.1018227459   -2.7706404654
     19  C         2.7248006693    0.8514956982   -2.5223855052
     20  H         2.8885665263    1.5698446182   -3.3166113993
     21  C         1.5327101584    0.8750904000   -1.8102449915
     22  H         0.7925842532    1.6264788794   -2.0473404070
   Point Group: c1    Number of degrees of freedom:    60


   Energy is  -2301.887402346

 Hessian updated using BFGS update

 52 Hessian modes will be used to form the next step
  Hessian Eigenvalues:
     0.017825    0.019215    0.019216    0.023206    0.023207    0.023565
     0.023676    0.023681    0.023931    0.023938    0.024089    0.024090
     0.024114    0.024114    0.024135    0.024135    0.024142    0.024142
     0.032998    0.159914    0.159968    0.159995    0.159996    0.160000
     0.160490    0.220002    0.220004    0.228596    0.235094    0.240504
     0.249959    0.249988    0.249997    0.250000    0.298503    0.300947
     0.307500    0.353243    0.356542    0.368215    0.424046    0.428908
     0.429243    0.460141    0.467746    0.467981    0.470315    0.474922
     0.478147    0.478204    0.479067    0.552798

 Minimum search - taking simple RFO step
 Searching for Lamda that Minimizes Along All modes
 Value Taken    Lamda =  -0.00396511
 Calculated Step too Large.  Step scaled by  0.959210
 Step Taken.  Stepsize is  0.300000

                             Maximum     Tolerance    Cnvgd?
         Gradient           0.010348      0.000300      NO
         Displacement       0.238922      0.001200      NO
         Energy change     -0.008617      0.000001      NO


 New Cartesian Coordinates Obtained by Inverse Iteration

 Displacement from previous Coordinates is:  0.952194
 ----------------------------------------------------------------
             Standard Nuclear Orientation (Angstroms)
    I     Atom           X                Y                Z
 ----------------------------------------------------------------
    1      C       0.0201036161    -0.0000647574     0.0037332869
    2      C       0.0008548118     0.1372134428     1.4036092746
    3      Cl      1.5161848869     0.3452019612     2.2529537982
    4      C      -1.2007687362     0.1576409537     2.1303196555
    5      Cl     -1.2034519106     0.3312819054     3.8674600323
    6      C      -2.4130946476     0.0463045255     1.4431296490
    7      Cl     -3.9425030556     0.0602672303     2.2839247604
    8      C      -2.4212928002    -0.0847105408     0.0626849619
    9      H      -3.3597507980    -0.1836859936    -0.4652469641
   10      C      -1.2231036865    -0.1082172611    -0.6367937464
   11      Cl     -1.3203986814    -0.3477175629    -2.3719127026
   12      C       1.2962949711    -0.0278972370    -0.7622331756
   13      C       2.2507741942    -1.0239682368    -0.5242955130
   14      H       2.0582076922    -1.7890993170     0.2187433261
   15      C       3.4385125015    -1.0530567333    -1.2475769947
   16      H       4.1631658194    -1.8356209443    -1.0537553768
   17      C       3.6950108206    -0.0822905809    -2.2142042074
   18      H       4.6222535728    -0.1032401438    -2.7753112977
   19      C       2.7514358438     0.9143826743    -2.4565161143
   20      H       2.9407169171     1.6755679546    -3.2046933491
   21      C       1.5593866982     0.9388678434    -1.7395300774
   22      H       0.8358267814     1.7232949116    -1.9302851439
 ----------------------------------------------------------------
 Nuclear Repulsion Energy =        1486.77399383 hartrees
 There are       73 alpha and       73 beta electrons
 Applying Cartesian multipole field
    Component          Value
    ---------          -----
     (2,0,0)        1.00000E-11
     (0,2,0)        2.00000E-11
     (0,0,2)       -3.00000E-11
 Nucleus-field energy     =    -0.0000000448 hartrees
 Requested basis set is 6-311++G(d,p)
 There are 154 shells and 426 basis functions
 A cutoff of  1.0D-15 yielded   9484 shell pairs
 There are     77751 function pairs (     83571 Cartesian)
 Smallest overlap matrix eigenvalue = 2.80E-07
 Linear dependence detected in AO basis
 Number of orthogonalized atomic orbitals = 422
 Maximum deviation from orthogonality = 4.514E-10
 Guess from superposition of atomic densities
 Warning:  Energy on first SCF cycle will be non-variational
 SAD guess density has 146.000000 electrons

 -----------------------------------------------------------------------
  General SCF calculation program by
  Eric Jon Sundstrom, Paul Horn, Yuezhi Mao, Dmitri Zuev, Alec White,
  David Stuck, Shaama M.S., Shane Yost, Joonho Lee, David Small,
  Daniel Levine, Susi Lehtola, Hugh Burton, Evgeny Epifanovsky,
  Bang C. Huynh
 -----------------------------------------------------------------------
 Exchange:     0.2000 Hartree-Fock + 0.0800 Slater + 0.7200 B88
 Correlation:  0.1900 VWN1RPA + 0.8100 LYP
 Using SG-1 standard quadrature grid
 A restricted SCF calculation will be
 performed using DIIS
 SCF converges when DIIS error is below 1.0e-08
 ---------------------------------------
  Cycle       Energy         DIIS error
 ---------------------------------------
    1   -2305.6538375969      3.02e-02  
    2   -2301.7328138506      2.54e-03  
    3   -2301.6685401679      3.00e-03  
    4   -2301.8841902222      4.80e-04  
    5   -2301.8873731339      3.17e-04  
    6   -2301.8896552503      7.53e-05  
    7   -2301.8897641345      2.35e-05  
    8   -2301.8897748720      9.37e-06  
    9   -2301.8897767704      3.18e-06  
   10   -2301.8897769898      7.44e-07  
   11   -2301.8897770011      3.17e-07  
   12   -2301.8897770036      9.58e-08  
   13   -2301.8897770037      2.86e-08  
   14   -2301.8897770038      1.03e-08  
   15   -2301.8897770037      4.21e-09  Convergence criterion met
 ---------------------------------------
 SCF time:   CPU 582.10s  wall 582.00s 
 SCF   energy in the final basis set =    -2301.8897770037
 Total energy in the final basis set =    -2301.8897770037

 --------------------------------------------------------------

                    Orbital Energies (a.u.)
 --------------------------------------------------------------

 Alpha MOs
 -- Occupied --
********-101.5748-101.5730-101.5718 -10.2766 -10.2750 -10.2738 -10.2692
-10.2330 -10.2185 -10.2063 -10.1912 -10.1911 -10.1892 -10.1881 -10.1880
 -9.4913  -9.4893  -9.4878  -9.4865  -7.2561  -7.2542  -7.2527  -7.2512
 -7.2461  -7.2454  -7.2442  -7.2434  -7.2427  -7.2417  -7.2414  -7.2409
 -0.9547  -0.9084  -0.9014  -0.8744  -0.8664  -0.8337  -0.7956  -0.7639
 -0.7523  -0.7375  -0.6510  -0.6353  -0.6210  -0.6034  -0.5481  -0.5420
 -0.5196  -0.4890  -0.4762  -0.4747  -0.4647  -0.4517  -0.4509  -0.4378
 -0.4235  -0.4211  -0.3938  -0.3880  -0.3817  -0.3707  -0.3639  -0.3538
 -0.3511  -0.3406  -0.3350  -0.3245  -0.3175  -0.2845  -0.2702  -0.2662
 -0.2556
 -- Virtual --
 -0.0626  -0.0555  -0.0444  -0.0260  -0.0222  -0.0107  -0.0011   0.0024
  0.0079   0.0135   0.0181   0.0273   0.0295   0.0308   0.0414   0.0479
  0.0569   0.0589   0.0629   0.0689   0.0731   0.0751   0.0829   0.0871
  0.0902   0.0940   0.0966   0.0987   0.1054   0.1079   0.1107   0.1151
  0.1165   0.1180   0.1196   0.1224   0.1244   0.1291   0.1319   0.1337
  0.1374   0.1392   0.1469   0.1485   0.1514   0.1573   0.1603   0.1651
  0.1685   0.1729   0.1778   0.1841   0.1885   0.1935   0.2010   0.2036
  0.2065   0.2077   0.2154   0.2205   0.2240   0.2292   0.2321   0.2370
  0.2393   0.2420   0.2497   0.2523   0.2568   0.2619   0.2625   0.2672
  0.2730   0.2780   0.2798   0.2827   0.2842   0.2851   0.2894   0.2952
  0.2968   0.3057   0.3140   0.3175   0.3240   0.3325   0.3369   0.3559
  0.3616   0.3687   0.3770   0.3981   0.4126   0.4408   0.4427   0.4499
  0.4585   0.4637   0.4689   0.4805   0.4826   0.4910   0.4964   0.5014
  0.5175   0.5256   0.5347   0.5372   0.5469   0.5570   0.5587   0.5599
  0.5674   0.5769   0.5865   0.5915   0.5997   0.6011   0.6108   0.6174
  0.6208   0.6255   0.6280   0.6381   0.6403   0.6616   0.6706   0.6790
  0.6829   0.6945   0.7006   0.7078   0.7118   0.7188   0.7275   0.7351
  0.7593   0.7953   0.7987   0.8088   0.8150   0.8245   0.8300   0.8383
  0.8395   0.8447   0.8494   0.8514   0.8532   0.8610   0.8679   0.8699
  0.8740   0.8769   0.8903   0.8924   0.8998   0.9030   0.9152   0.9179
  0.9271   0.9313   0.9406   0.9447   0.9515   0.9657   0.9687   0.9740
  0.9786   0.9886   0.9938   1.0002   1.0167   1.0368   1.0544   1.0561
  1.0664   1.0752   1.1156   1.1233   1.1347   1.1545   1.1665   1.1753
  1.2158   1.2411   1.2532   1.2581   1.2707   1.2836   1.2951   1.3017
  1.3195   1.3515   1.3742   1.4010   1.4156   1.4535   1.4841   1.5052
  1.5183   1.5350   1.5358   1.5512   1.5637   1.5704   1.5878   1.5976
  1.6150   1.6461   1.6511   1.6693   1.6884   1.6975   1.7361   1.7584
  1.7692   1.7721   1.7976   1.8087   1.8192   1.8313   1.8582   1.8684
  1.8741   1.8900   1.8964   1.9302   1.9344   1.9482   1.9545   1.9670
  1.9717   2.0016   2.0150   2.0399   2.0605   2.0741   2.0952   2.1060
  2.1423   2.2158   2.2200   2.2343   2.2671   2.2735   2.2801   2.2907
  2.2959   2.3103   2.3467   2.3713   2.4044   2.4079   2.4277   2.4368
  2.4532   2.4551   2.4596   2.4791   2.4893   2.5106   2.5549   2.5801
  2.5972   2.6303   2.6483   2.6532   2.6606   2.6666   2.6894   2.7033
  2.7080   2.7345   2.7348   2.7468   2.7591   2.7815   2.7893   2.7972
  2.8084   2.8420   2.8576   2.8642   2.8720   2.9281   2.9349   2.9769
  3.0048   3.0582   3.0766   3.0914   3.1249   3.1322   3.1795   3.1969
  3.2258   3.2539   3.3526   3.3736   3.3797   3.4826   3.4953   3.5359
  3.6087   3.6414   3.7067   3.7685   3.9052   3.9889   4.0137   4.0419
  4.1455   4.1465   4.3791   4.8020   4.8469   9.7437   9.7985   9.8080
  9.8220  23.3440  23.6540  23.8167  23.8364  23.9263  23.9453  23.9662
 24.0021  24.0735  24.0919  24.0947  24.1868  25.7813  25.8435  25.8995
 25.9315  26.1034  26.1354  26.2168  26.3821  26.4885  26.6454  26.7148
 26.9356 215.7341 215.7951 215.8089 215.8231
 --------------------------------------------------------------

          Ground-State Mulliken Net Atomic Charges

     Atom                 Charge (a.u.)
  ----------------------------------------
      1 C                    -0.473432
      2 C                    -0.981147
      3 Cl                    0.631160
      4 C                     0.553703
      5 Cl                    0.598023
      6 C                    -0.436248
      7 Cl                    0.528931
      8 C                    -0.597568
      9 H                     0.227074
     10 C                    -0.103754
     11 Cl                    0.483972
     12 C                     0.765877
     13 C                    -0.505627
     14 H                     0.178712
     15 C                    -0.388788
     16 H                     0.175309
     17 C                    -0.281911
     18 H                     0.155195
     19 C                    -0.319861
     20 H                     0.177975
     21 C                    -0.555441
     22 H                     0.167847
  ----------------------------------------
  Sum of atomic charges =     0.000000

 -----------------------------------------------------------------
                    Cartesian Multipole Moments
 -----------------------------------------------------------------
    Charge (ESU x 10^10)
                -0.0000
    Dipole Moment (Debye)
         X       0.9225      Y      -0.1182      Z      -1.5190
       Tot       1.7811
    Quadrupole Moments (Debye-Ang)
        XX    -113.3509     XY      -1.9029     YY    -118.5659
        XZ      -1.9537     YZ      -3.5950     ZZ    -122.4834
    Octopole Moments (Debye-Ang^2)
       XXX      67.5824    XXY     -15.4971    XYY      22.4420
       YYY     -11.3098    XXZ     -70.3584    XYZ      -5.0212
       YYZ     -50.5256    XZZ      31.2030    YZZ       6.6864
       ZZZ    -149.3538
    Hexadecapole Moments (Debye-Ang^3)
      XXXX   -3612.6268   XXXY     -12.7502   XXYY    -684.4390
      XYYY      23.4234   YYYY    -339.0252   XXXZ     714.1942
      XXYZ     -31.4842   XYYZ     263.2177   YYYZ     -96.7752
      XXZZ   -1142.6056   XYZZ      36.5327   YYZZ    -620.4557
      XZZZ     771.2568   YZZZ    -102.0955   ZZZZ   -3325.1084
 -----------------------------------------------------------------
 Calculating analytic gradient of the SCF energy
 Gradient of SCF Energy
            1           2           3           4           5           6
    1  -0.0009027   0.0011840   0.0021326  -0.0008090  -0.0014352  -0.0006874
    2   0.0000909  -0.0014608  -0.0004310  -0.0005628   0.0002079  -0.0000304
    3   0.0014645  -0.0007817  -0.0016949  -0.0046828   0.0030688   0.0003887
            7           8           9          10          11          12
    1  -0.0002953   0.0017604  -0.0001474   0.0003749   0.0010546  -0.0021159
    2   0.0000018   0.0004138  -0.0000398   0.0013493   0.0003250   0.0001177
    3   0.0005633   0.0017478  -0.0003516  -0.0016129   0.0005664   0.0013044
           13          14          15          16          17          18
    1   0.0014567   0.0001340  -0.0005851  -0.0001200   0.0001825  -0.0000491
    2   0.0016248  -0.0005837   0.0001491  -0.0000191  -0.0001266  -0.0000106
    3   0.0011753  -0.0000648   0.0004186   0.0001880  -0.0000859   0.0000229
           19          20          21          22
    1  -0.0007930  -0.0002674  -0.0000387  -0.0000336
    2   0.0001017   0.0000089  -0.0017090   0.0005831
    3   0.0003477   0.0000244  -0.0018434  -0.0001628
 Max gradient component =       4.683E-03
 RMS gradient           =       1.126E-03
 Gradient time:  CPU 200.08 s  wall 200.09 s
 Geometry Optimization Parameters
   NAtoms,    NIC,     NZ,  NCons,   NDum,   NFix, NCnnct, MaxDiis
       22     155      22       0       0       0       0       0

 Cartesian Hessian Update
 Hessian updated using BFGS update


** GEOMETRY OPTIMIZATION IN DELOCALIZED INTERNAL COORDINATES **
   Searching for a Minimum

   Optimization Cycle:   3

                       Coordinates (Angstroms)
     ATOM                X               Y               Z
      1  C         0.0201036161   -0.0000647574    0.0037332869
      2  C         0.0008548118    0.1372134428    1.4036092746
      3  Cl        1.5161848869    0.3452019612    2.2529537982
      4  C        -1.2007687362    0.1576409537    2.1303196555
      5  Cl       -1.2034519106    0.3312819054    3.8674600323
      6  C        -2.4130946476    0.0463045255    1.4431296490
      7  Cl       -3.9425030556    0.0602672303    2.2839247604
      8  C        -2.4212928002   -0.0847105408    0.0626849619
      9  H        -3.3597507980   -0.1836859936   -0.4652469641
     10  C        -1.2231036865   -0.1082172611   -0.6367937464
     11  Cl       -1.3203986814   -0.3477175629   -2.3719127026
     12  C         1.2962949711   -0.0278972370   -0.7622331756
     13  C         2.2507741942   -1.0239682368   -0.5242955130
     14  H         2.0582076922   -1.7890993170    0.2187433261
     15  C         3.4385125015   -1.0530567333   -1.2475769947
     16  H         4.1631658194   -1.8356209443   -1.0537553768
     17  C         3.6950108206   -0.0822905809   -2.2142042074
     18  H         4.6222535728   -0.1032401438   -2.7753112977
     19  C         2.7514358438    0.9143826743   -2.4565161143
     20  H         2.9407169171    1.6755679546   -3.2046933491
     21  C         1.5593866982    0.9388678434   -1.7395300774
     22  H         0.8358267814    1.7232949116   -1.9302851439
   Point Group: c1    Number of degrees of freedom:    60


   Energy is  -2301.889777004

 Hessian updated using BFGS update

 54 Hessian modes will be used to form the next step
  Hessian Eigenvalues:
     0.013516    0.019215    0.019215    0.023199    0.023207    0.023460
     0.023677    0.023696    0.023914    0.023958    0.024090    0.024093
     0.024113    0.024114    0.024133    0.024138    0.024142    0.024181
     0.031541    0.159688    0.159968    0.159996    0.160000    0.160113
     0.160850    0.212746    0.220003    0.220116    0.235025    0.241635
     0.249965    0.249992    0.250000    0.264828    0.295589    0.300967
     0.302766    0.309140    0.353512    0.356508    0.356712    0.374303
     0.426274    0.429243    0.434354    0.460129    0.467746    0.469256
     0.471574    0.474497    0.478192    0.478258    0.480632    0.615719

 Minimum search - taking simple RFO step
 Searching for Lamda that Minimizes Along All modes
 Value Taken    Lamda =  -0.00126281
 Step Taken.  Stepsize is  0.251241

                             Maximum     Tolerance    Cnvgd?
         Gradient           0.006855      0.000300      NO
         Displacement       0.195103      0.001200      NO
         Energy change     -0.002375      0.000001      NO


 New Cartesian Coordinates Obtained by Inverse Iteration

 Displacement from previous Coordinates is:  0.766671
 ----------------------------------------------------------------
             Standard Nuclear Orientation (Angstroms)
    I     Atom           X                Y                Z
 ----------------------------------------------------------------
    1      C       0.0239524394    -0.0024081183     0.0049913777
    2      C      -0.0025718373     0.1970928534     1.3969206387
    3      Cl      1.5057100316     0.4604489602     2.2371248087
    4      C      -1.2003925714     0.2156398687     2.1274860008
    5      Cl     -1.1924507971     0.4584164094     3.8480026570
    6      C      -2.4085480697     0.0420251240     1.4406289534
    7      Cl     -3.9409322616     0.0527975384     2.2720858630
    8      C      -2.4155674536    -0.1499023204     0.0649388977
    9      H      -3.3509803355    -0.2909310284    -0.4570900491
   10      C      -1.2130348957    -0.1726274443    -0.6287030502
   11      Cl     -1.2854368068    -0.4560224829    -2.3598883292
   12      C       1.2981147687    -0.0291955757    -0.7605052075
   13      C       2.2132595699    -1.0701953902    -0.5760435685
   14      H       1.9950835305    -1.8552428430     0.1401008042
   15      C       3.4001635208    -1.0984541203    -1.3033642825
   16      H       4.1011924700    -1.9118463936    -1.1544421131
   17      C       3.6877449704    -0.0816496142    -2.2137394832
   18      H       4.6139492583    -0.1015798992    -2.7767979858
   19      C       2.7787738359     0.9594244175    -2.3995013021
   20      H       2.9946223892     1.7523848325    -3.1065343723
   21      C       1.5864548549     0.9835687521    -1.6798698525
   22      H       0.8752582001     1.7887105683    -1.8315963236
 ----------------------------------------------------------------
 Nuclear Repulsion Energy =        1487.51859673 hartrees
 There are       73 alpha and       73 beta electrons
 Applying Cartesian multipole field
    Component          Value
    ---------          -----
     (2,0,0)        1.00000E-11
     (0,2,0)        2.00000E-11
     (0,0,2)       -3.00000E-11
 Nucleus-field energy     =    -0.0000000435 hartrees
 Requested basis set is 6-311++G(d,p)
 There are 154 shells and 426 basis functions
 A cutoff of  1.0D-15 yielded   9494 shell pairs
 There are     77822 function pairs (     83637 Cartesian)
 Smallest overlap matrix eigenvalue = 2.77E-07
 Linear dependence detected in AO basis
 Number of orthogonalized atomic orbitals = 423
 Maximum deviation from orthogonality = 5.931E-10
 Guess from superposition of atomic densities
 Warning:  Energy on first SCF cycle will be non-variational
 SAD guess density has 146.000000 electrons

 -----------------------------------------------------------------------
  General SCF calculation program by
  Eric Jon Sundstrom, Paul Horn, Yuezhi Mao, Dmitri Zuev, Alec White,
  David Stuck, Shaama M.S., Shane Yost, Joonho Lee, David Small,
  Daniel Levine, Susi Lehtola, Hugh Burton, Evgeny Epifanovsky,
  Bang C. Huynh
 -----------------------------------------------------------------------
 Exchange:     0.2000 Hartree-Fock + 0.0800 Slater + 0.7200 B88
 Correlation:  0.1900 VWN1RPA + 0.8100 LYP
 Using SG-1 standard quadrature grid
 A restricted SCF calculation will be
 performed using DIIS
 SCF converges when DIIS error is below 1.0e-08
 ---------------------------------------
  Cycle       Energy         DIIS error
 ---------------------------------------
    1   -2305.6596696463      3.02e-02  
    2   -2301.7346000688      2.53e-03  
    3   -2301.6718721357      2.97e-03  
    4   -2301.8848619261      4.88e-04  
    5   -2301.8882109284      3.20e-04  
    6   -2301.8905502072      7.52e-05  
    7   -2301.8906560221      2.68e-05  
    8   -2301.8906709365      9.75e-06  
    9   -2301.8906729911      3.29e-06  
   10   -2301.8906732284      7.14e-07  
   11   -2301.8906732387      3.13e-07  
   12   -2301.8906732409      9.12e-08  
   13   -2301.8906732410      2.82e-08  
   14   -2301.8906732410      9.90e-09  Convergence criterion met
 ---------------------------------------
 SCF time:   CPU 579.87s  wall 580.00s 
 SCF   energy in the final basis set =    -2301.8906732410
 Total energy in the final basis set =    -2301.8906732410

 --------------------------------------------------------------

                    Orbital Energies (a.u.)
 --------------------------------------------------------------

 Alpha MOs
 -- Occupied --
********-101.5755-101.5725-101.5711 -10.2758 -10.2746 -10.2740 -10.2687
-10.2316 -10.2186 -10.2055 -10.1912 -10.1912 -10.1893 -10.1886 -10.1884
 -9.4911  -9.4901  -9.4874  -9.4858  -7.2560  -7.2549  -7.2523  -7.2504
 -7.2460  -7.2453  -7.2450  -7.2442  -7.2423  -7.2413  -7.2407  -7.2402
 -0.9551  -0.9085  -0.9017  -0.8744  -0.8674  -0.8331  -0.7953  -0.7638
 -0.7520  -0.7370  -0.6505  -0.6341  -0.6220  -0.6029  -0.5482  -0.5421
 -0.5194  -0.4889  -0.4770  -0.4747  -0.4652  -0.4511  -0.4505  -0.4382
 -0.4236  -0.4216  -0.3934  -0.3872  -0.3817  -0.3698  -0.3639  -0.3543
 -0.3510  -0.3407  -0.3345  -0.3241  -0.3176  -0.2812  -0.2703  -0.2662
 -0.2578
 -- Virtual --
 -0.0600  -0.0547  -0.0431  -0.0264  -0.0252  -0.0111  -0.0010   0.0031
  0.0078   0.0137   0.0180   0.0274   0.0295   0.0305   0.0414   0.0476
  0.0567   0.0592   0.0632   0.0680   0.0732   0.0746   0.0824   0.0870
  0.0909   0.0933   0.0942   0.0979   0.1050   0.1079   0.1104   0.1143
  0.1159   0.1177   0.1198   0.1227   0.1248   0.1289   0.1312   0.1321
  0.1363   0.1403   0.1458   0.1490   0.1511   0.1564   0.1584   0.1625
  0.1672   0.1723   0.1760   0.1827   0.1874   0.1931   0.2001   0.2008
  0.2051   0.2065   0.2155   0.2222   0.2256   0.2299   0.2313   0.2319
  0.2390   0.2427   0.2489   0.2516   0.2538   0.2554   0.2622   0.2679
  0.2706   0.2759   0.2795   0.2823   0.2844   0.2852   0.2901   0.2937
  0.2970   0.3011   0.3116   0.3156   0.3214   0.3239   0.3328   0.3336
  0.3573   0.3647   0.3686   0.3785   0.3991   0.4147   0.4408   0.4437
  0.4533   0.4598   0.4630   0.4681   0.4809   0.4836   0.4897   0.4980
  0.5030   0.5203   0.5313   0.5323   0.5368   0.5475   0.5579   0.5594
  0.5603   0.5685   0.5762   0.5879   0.5935   0.6018   0.6074   0.6102
  0.6156   0.6235   0.6312   0.6319   0.6366   0.6430   0.6638   0.6770
  0.6829   0.6947   0.6990   0.7035   0.7067   0.7145   0.7212   0.7265
  0.7582   0.7740   0.7974   0.8039   0.8112   0.8180   0.8250   0.8379
  0.8418   0.8422   0.8444   0.8497   0.8510   0.8577   0.8598   0.8685
  0.8697   0.8766   0.8820   0.8881   0.8923   0.9010   0.9023   0.9159
  0.9206   0.9250   0.9333   0.9426   0.9498   0.9561   0.9670   0.9722
  0.9752   0.9826   0.9941   0.9977   1.0083   1.0191   1.0355   1.0517
  1.0565   1.0615   1.0767   1.1156   1.1220   1.1384   1.1579   1.1689
  1.1818   1.2170   1.2418   1.2608   1.2640   1.2749   1.2871   1.2955
  1.3038   1.3197   1.3563   1.3764   1.4050   1.4207   1.4423   1.4832
  1.5066   1.5168   1.5293   1.5450   1.5545   1.5633   1.5715   1.5879
  1.5996   1.6169   1.6464   1.6543   1.6721   1.6879   1.6948   1.7368
  1.7554   1.7699   1.7744   1.7986   1.8096   1.8192   1.8282   1.8528
  1.8653   1.8673   1.8899   1.8978   1.9356   1.9410   1.9466   1.9536
  1.9710   1.9777   2.0082   2.0178   2.0371   2.0607   2.0748   2.1004
  2.1090   2.1406   2.2138   2.2252   2.2330   2.2668   2.2710   2.2806
  2.2884   2.2998   2.3095   2.3504   2.3737   2.4062   2.4106   2.4315
  2.4356   2.4527   2.4561   2.4647   2.4839   2.4970   2.5126   2.5575
  2.5807   2.5987   2.6269   2.6466   2.6508   2.6616   2.6694   2.6943
  2.7038   2.7071   2.7335   2.7455   2.7578   2.7607   2.7835   2.7955
  2.8032   2.8075   2.8409   2.8597   2.8632   2.8669   2.9264   2.9356
  2.9805   3.0110   3.0607   3.0816   3.0942   3.1248   3.1381   3.1760
  3.2024   3.2311   3.2546   3.3492   3.3747   3.3849   3.4902   3.4934
  3.5401   3.6146   3.6423   3.7118   3.7719   3.9088   3.9882   4.0168
  4.0416   4.1466   4.1474   4.3687   4.8023   4.8458   9.7470   9.7987
  9.8103   9.8241  23.3486  23.6574  23.8160  23.8378  23.9287  23.9439
 23.9651  24.0037  24.0728  24.0878  24.0997  24.1870  25.7799  25.8425
 25.8978  25.9301  26.0994  26.1479  26.2284  26.3921  26.4908  26.6513
 26.7210  26.9465 215.7378 215.7954 215.8115 215.8257
 --------------------------------------------------------------

          Ground-State Mulliken Net Atomic Charges

     Atom                 Charge (a.u.)
  ----------------------------------------
      1 C                    -0.092021
      2 C                    -0.943419
      3 Cl                    0.628249
      4 C                     0.591681
      5 Cl                    0.589424
      6 C                    -0.459709
      7 Cl                    0.547061
      8 C                    -0.843767
      9 H                     0.239449
     10 C                    -0.190426
     11 Cl                    0.502885
     12 C                     0.805763
     13 C                    -0.646567
     14 H                     0.184962
     15 C                    -0.323764
     16 H                     0.171918
     17 C                    -0.325685
     18 H                     0.167491
     19 C                    -0.282589
     20 H                     0.172736
     21 C                    -0.673950
     22 H                     0.180278
  ----------------------------------------
  Sum of atomic charges =     0.000000

 -----------------------------------------------------------------
                    Cartesian Multipole Moments
 -----------------------------------------------------------------
    Charge (ESU x 10^10)
                -0.0000
    Dipole Moment (Debye)
         X       0.9109      Y      -0.1506      Z      -1.4630
       Tot       1.7300
    Quadrupole Moments (Debye-Ang)
        XX    -113.5617     XY      -1.6803     YY    -118.1069
        XZ      -2.1549     YZ      -3.5214     ZZ    -122.6436
    Octopole Moments (Debye-Ang^2)
       XXX      65.1473    XXY     -16.7966    XYY      23.1315
       YYY     -15.5515    XXZ     -71.0947    XYZ      -4.6629
       YYZ     -50.7357    XZZ      30.7610    YZZ       4.9438
       ZZZ    -145.6454
    Hexadecapole Moments (Debye-Ang^3)
      XXXX   -3596.5156   XXXY     -18.6766   XXYY    -683.0319
      XYYY      10.4382   YYYY    -375.8656   XXXZ     714.8601
      XXYZ     -44.6252   XYYZ     261.5328   YYYZ    -141.4543
      XXZZ   -1132.9479   XYZZ      31.9246   YYZZ    -618.7698
      XZZZ     778.0664   YZZZ    -139.7813   ZZZZ   -3291.1736
 -----------------------------------------------------------------
 Calculating analytic gradient of the SCF energy
 Gradient of SCF Energy
            1           2           3           4           5           6
    1   0.0016393  -0.0003180  -0.0001025   0.0010987   0.0004930  -0.0011047
    2  -0.0001334   0.0000052  -0.0005504  -0.0001062  -0.0000370   0.0002086
    3  -0.0013141  -0.0001168  -0.0008725   0.0004561   0.0001084   0.0011531
            7           8           9          10          11          12
    1   0.0003052  -0.0009275   0.0001638   0.0011705   0.0015075  -0.0017619
    2  -0.0001150   0.0001129   0.0000225   0.0001581   0.0006072   0.0000386
    3  -0.0008804  -0.0004926  -0.0000313   0.0006172  -0.0001296   0.0004888
           13          14          15          16          17          18
    1  -0.0002374  -0.0001428  -0.0002186  -0.0000507   0.0006453   0.0000007
    2   0.0002530  -0.0002663  -0.0003686  -0.0000284   0.0000910  -0.0000074
    3   0.0005891   0.0008322   0.0000348   0.0002088  -0.0002245  -0.0000163
           19          20          21          22
    1  -0.0000673  -0.0002164  -0.0009386  -0.0009376
    2   0.0002804   0.0000392  -0.0005409   0.0003370
    3  -0.0001390  -0.0000404   0.0000548  -0.0002859
 Max gradient component =       1.762E-03
 RMS gradient           =       6.038E-04
 Gradient time:  CPU 202.75 s  wall 202.76 s
 Geometry Optimization Parameters
   NAtoms,    NIC,     NZ,  NCons,   NDum,   NFix, NCnnct, MaxDiis
       22     155      22       0       0       0       0       0

 Cartesian Hessian Update
 Hessian updated using BFGS update


** GEOMETRY OPTIMIZATION IN DELOCALIZED INTERNAL COORDINATES **
   Searching for a Minimum

   Optimization Cycle:   4

                       Coordinates (Angstroms)
     ATOM                X               Y               Z
      1  C         0.0239524394   -0.0024081183    0.0049913777
      2  C        -0.0025718373    0.1970928534    1.3969206387
      3  Cl        1.5057100316    0.4604489602    2.2371248087
      4  C        -1.2003925714    0.2156398687    2.1274860008
      5  Cl       -1.1924507971    0.4584164094    3.8480026570
      6  C        -2.4085480697    0.0420251240    1.4406289534
      7  Cl       -3.9409322616    0.0527975384    2.2720858630
      8  C        -2.4155674536   -0.1499023204    0.0649388977
      9  H        -3.3509803355   -0.2909310284   -0.4570900491
     10  C        -1.2130348957   -0.1726274443   -0.6287030502
     11  Cl       -1.2854368068   -0.4560224829   -2.3598883292
     12  C         1.2981147687   -0.0291955757   -0.7605052075
     13  C         2.2132595699   -1.0701953902   -0.5760435685
     14  H         1.9950835305   -1.8552428430    0.1401008042
     15  C         3.4001635208   -1.0984541203   -1.3033642825
     16  H         4.1011924700   -1.9118463936   -1.1544421131
     17  C         3.6877449704   -0.0816496142   -2.2137394832
     18  H         4.6139492583   -0.1015798992   -2.7767979858
     19  C         2.7787738359    0.9594244175   -2.3995013021
     20  H         2.9946223892    1.7523848325   -3.1065343723
     21  C         1.5864548549    0.9835687521   -1.6798698525
     22  H         0.8752582001    1.7887105683   -1.8315963236
   Point Group: c1    Number of degrees of freedom:    60


   Energy is  -2301.890673241

 Hessian updated using BFGS update

 57 Hessian modes will be used to form the next step
  Hessian Eigenvalues:
     0.008124    0.019215    0.019283    0.023202    0.023217    0.023582
     0.023677    0.023727    0.023912    0.024047    0.024090    0.024093
     0.024114    0.024127    0.024133    0.024142    0.024154    0.024296
     0.030227    0.159592    0.159969    0.159996    0.160000    0.160133
     0.161202    0.214417    0.220003    0.220461    0.235171    0.241747
     0.249966    0.249992    0.250000    0.252215    0.278779    0.300576
     0.300985    0.301576    0.305202    0.328548    0.352489    0.356509
     0.356668    0.356795    0.370271    0.425821    0.429243    0.436765
     0.459816    0.467746    0.469491    0.473778    0.476056    0.478205
     0.478730    0.507128    0.572456

 Minimum search - taking simple RFO step
 Searching for Lamda that Minimizes Along All modes
 Value Taken    Lamda =  -0.00072612
 Step Taken.  Stepsize is  0.247030

                             Maximum     Tolerance    Cnvgd?
         Gradient           0.006264      0.000300      NO
         Displacement       0.214693      0.001200      NO
         Energy change     -0.000896      0.000001      NO


 New Cartesian Coordinates Obtained by Inverse Iteration

 Displacement from previous Coordinates is:  0.840558
 ----------------------------------------------------------------
             Standard Nuclear Orientation (Angstroms)
    I     Atom           X                Y                Z
 ----------------------------------------------------------------
    1      C       0.0174977008    -0.0035331406    -0.0020346007
    2      C      -0.0078467922     0.2553573967     1.3788343868
    3      Cl      1.5042752775     0.5781271064     2.1901855906
    4      C      -1.2020649102     0.2767875424     2.1158735133
    5      Cl     -1.1983246102     0.5965529563     3.8187633068
    6      C      -2.4050410636     0.0354320097     1.4420252336
    7      Cl     -3.9307890092     0.0438315841     2.2872199443
    8      C      -2.4155406439    -0.2209901488     0.0766529044
    9      H      -3.3501067676    -0.4105670818    -0.4308048375
   10      C      -1.2158227133    -0.2371274480    -0.6217366648
   11      Cl     -1.2824996798    -0.5844656125    -2.3422462768
   12      C       1.2965307764    -0.0292176336    -0.7668026196
   13      C       2.1723801121    -1.1097514355    -0.6362637210
   14      H       1.9215587681    -1.9206007359     0.0390889580
   15      C       3.3627010573    -1.1371253360    -1.3591353211
   16      H       4.0355580496    -1.9809883173    -1.2578667207
   17      C       3.6888541473    -0.0798299903    -2.2073233436
   18      H       4.6172497299    -0.0990820199    -2.7667492253
   19      C       2.8204054966     1.0028632732    -2.3346195473
   20      H       3.0724736672     1.8275683989    -2.9915680585
   21      C       1.6244842508     1.0270873965    -1.6200954294
   22      H       0.9384319673     1.8601253301    -1.7271933897
 ----------------------------------------------------------------
 Nuclear Repulsion Energy =        1487.41016276 hartrees
 There are       73 alpha and       73 beta electrons
 Applying Cartesian multipole field
    Component          Value
    ---------          -----
     (2,0,0)        1.00000E-11
     (0,2,0)        2.00000E-11
     (0,0,2)       -3.00000E-11
 Nucleus-field energy     =    -0.0000000416 hartrees
 Requested basis set is 6-311++G(d,p)
 There are 154 shells and 426 basis functions
 A cutoff of  1.0D-15 yielded   9491 shell pairs
 There are     77764 function pairs (     83557 Cartesian)
 Smallest overlap matrix eigenvalue = 2.69E-07
 Linear dependence detected in AO basis
 Number of orthogonalized atomic orbitals = 423
 Maximum deviation from orthogonality = 7.231E-10
 Guess from superposition of atomic densities
 Warning:  Energy on first SCF cycle will be non-variational
 SAD guess density has 146.000000 electrons

 -----------------------------------------------------------------------
  General SCF calculation program by
  Eric Jon Sundstrom, Paul Horn, Yuezhi Mao, Dmitri Zuev, Alec White,
  David Stuck, Shaama M.S., Shane Yost, Joonho Lee, David Small,
  Daniel Levine, Susi Lehtola, Hugh Burton, Evgeny Epifanovsky,
  Bang C. Huynh
 -----------------------------------------------------------------------
 Exchange:     0.2000 Hartree-Fock + 0.0800 Slater + 0.7200 B88
 Correlation:  0.1900 VWN1RPA + 0.8100 LYP
 Using SG-1 standard quadrature grid
 A restricted SCF calculation will be
 performed using DIIS
 SCF converges when DIIS error is below 1.0e-08
 ---------------------------------------
  Cycle       Energy         DIIS error
 ---------------------------------------
    1   -2305.6616044320      3.02e-02  
    2   -2301.7354869556      2.53e-03  
    3   -2301.6743453064      2.96e-03  
    4   -2301.8853169764      4.89e-04  
    5   -2301.8887196719      3.19e-04  
    6   -2301.8910410969      7.53e-05  
    7   -2301.8911458371      2.79e-05  
    8   -2301.8911622837      9.67e-06  
    9   -2301.8911642810      3.34e-06  
   10   -2301.8911645265      7.12e-07  
   11   -2301.8911645368      3.12e-07  
   12   -2301.8911645389      8.74e-08  
   13   -2301.8911645390      2.80e-08  
   14   -2301.8911645391      9.43e-09  Convergence criterion met
 ---------------------------------------
 SCF time:   CPU 550.26s  wall 550.00s 
 SCF   energy in the final basis set =    -2301.8911645391
 Total energy in the final basis set =    -2301.8911645391

 --------------------------------------------------------------

                    Orbital Energies (a.u.)
 --------------------------------------------------------------

 Alpha MOs
 -- Occupied --
********-101.5758-101.5724-101.5709 -10.2756 -10.2744 -10.2739 -10.2688
-10.2311 -10.2186 -10.2054 -10.1910 -10.1910 -10.1891 -10.1888 -10.1883
 -9.4909  -9.4905  -9.4872  -9.4856  -7.2557  -7.2553  -7.2521  -7.2502
 -7.2457  -7.2454  -7.2450  -7.2446  -7.2421  -7.2411  -7.2405  -7.2399
 -0.9554  -0.9085  -0.9014  -0.8745  -0.8680  -0.8328  -0.7950  -0.7637
 -0.7521  -0.7369  -0.6501  -0.6332  -0.6231  -0.6026  -0.5481  -0.5424
 -0.5195  -0.4886  -0.4776  -0.4746  -0.4656  -0.4508  -0.4502  -0.4384
 -0.4234  -0.4219  -0.3933  -0.3865  -0.3819  -0.3689  -0.3637  -0.3546
 -0.3512  -0.3404  -0.3342  -0.3239  -0.3178  -0.2782  -0.2705  -0.2663
 -0.2605
 -- Virtual --
 -0.0577  -0.0542  -0.0427  -0.0280  -0.0264  -0.0113  -0.0010   0.0037
  0.0075   0.0137   0.0177   0.0277   0.0295   0.0301   0.0414   0.0476
  0.0564   0.0596   0.0638   0.0677   0.0733   0.0742   0.0817   0.0870
  0.0913   0.0927   0.0934   0.0977   0.1044   0.1079   0.1103   0.1137
  0.1155   0.1175   0.1204   0.1225   0.1259   0.1283   0.1307   0.1316
  0.1366   0.1414   0.1450   0.1494   0.1515   0.1556   0.1591   0.1613
  0.1678   0.1714   0.1757   0.1821   0.1858   0.1913   0.1993   0.2002
  0.2046   0.2059   0.2165   0.2218   0.2266   0.2271   0.2310   0.2339
  0.2399   0.2447   0.2481   0.2498   0.2510   0.2541   0.2614   0.2700
  0.2712   0.2759   0.2797   0.2836   0.2837   0.2863   0.2925   0.2935
  0.2977   0.3057   0.3100   0.3178   0.3217   0.3243   0.3290   0.3331
  0.3576   0.3673   0.3679   0.3809   0.3996   0.4168   0.4403   0.4447
  0.4533   0.4590   0.4603   0.4672   0.4798   0.4842   0.4893   0.4977
  0.5047   0.5235   0.5290   0.5339   0.5366   0.5478   0.5568   0.5592
  0.5609   0.5693   0.5764   0.5845   0.5904   0.6016   0.6045   0.6137
  0.6161   0.6254   0.6276   0.6345   0.6380   0.6449   0.6643   0.6725
  0.6898   0.6952   0.7037   0.7067   0.7128   0.7154   0.7225   0.7254
  0.7580   0.7768   0.7951   0.8067   0.8132   0.8211   0.8240   0.8361
  0.8409   0.8441   0.8446   0.8472   0.8514   0.8578   0.8615   0.8673
  0.8687   0.8746   0.8812   0.8830   0.8926   0.8981   0.9012   0.9145
  0.9222   0.9256   0.9366   0.9477   0.9528   0.9563   0.9669   0.9696
  0.9756   0.9850   0.9957   1.0073   1.0167   1.0248   1.0322   1.0525
  1.0557   1.0578   1.0766   1.1190   1.1210   1.1405   1.1653   1.1718
  1.1860   1.2161   1.2411   1.2636   1.2682   1.2798   1.2891   1.2966
  1.3039   1.3198   1.3600   1.3779   1.4055   1.4232   1.4350   1.4815
  1.5078   1.5142   1.5235   1.5538   1.5584   1.5644   1.5675   1.5887
  1.5978   1.6191   1.6466   1.6585   1.6748   1.6840   1.6924   1.7372
  1.7519   1.7700   1.7764   1.7969   1.8084   1.8189   1.8272   1.8442
  1.8592   1.8648   1.8885   1.8973   1.9399   1.9445   1.9459   1.9516
  1.9733   1.9833   2.0126   2.0220   2.0335   2.0614   2.0746   2.1049
  2.1129   2.1396   2.2125   2.2275   2.2322   2.2654   2.2681   2.2821
  2.2857   2.3035   2.3090   2.3560   2.3742   2.4038   2.4127   2.4327
  2.4334   2.4500   2.4555   2.4663   2.4860   2.5064   2.5151   2.5575
  2.5785   2.5957   2.6257   2.6343   2.6519   2.6649   2.6707   2.6990
  2.7049   2.7077   2.7315   2.7457   2.7555   2.7611   2.7830   2.7931
  2.8019   2.8204   2.8431   2.8581   2.8627   2.8664   2.9225   2.9378
  2.9806   3.0139   3.0631   3.0876   3.0993   3.1253   3.1412   3.1718
  3.2023   3.2337   3.2566   3.3442   3.3763   3.3873   3.4891   3.4989
  3.5436   3.6200   3.6430   3.7157   3.7766   3.9117   3.9884   4.0171
  4.0415   4.1471   4.1490   4.3574   4.8032   4.8438   9.7494   9.8000
  9.8128   9.8232  23.3519  23.6573  23.8165  23.8381  23.9268  23.9442
 23.9646  24.0061  24.0743  24.0871  24.1065  24.1895  25.7792  25.8410
 25.8908  25.9301  26.1048  26.1460  26.2442  26.3900  26.4908  26.6540
 26.7215  26.9560 215.7403 215.7967 215.8140 215.8256
 --------------------------------------------------------------

          Ground-State Mulliken Net Atomic Charges

     Atom                 Charge (a.u.)
  ----------------------------------------
      1 C                    -0.146943
      2 C                    -1.023488
      3 Cl                    0.635887
      4 C                     0.627915
      5 Cl                    0.586704
      6 C                    -0.396628
      7 Cl                    0.548519
      8 C                    -0.820294
      9 H                     0.238635
     10 C                    -0.219967
     11 Cl                    0.499825
     12 C                     0.827396
     13 C                    -0.594103
     14 H                     0.186264
     15 C                    -0.402114
     16 H                     0.171228
     17 C                    -0.234622
     18 H                     0.168691
     19 C                    -0.375031
     20 H                     0.171347
     21 C                    -0.634359
     22 H                     0.185137
  ----------------------------------------
  Sum of atomic charges =     0.000000

 -----------------------------------------------------------------
                    Cartesian Multipole Moments
 -----------------------------------------------------------------
    Charge (ESU x 10^10)
                 0.0000
    Dipole Moment (Debye)
         X       0.9028      Y      -0.1854      Z      -1.4166
       Tot       1.6901
    Quadrupole Moments (Debye-Ang)
        XX    -113.6835     XY      -1.3664     YY    -117.6162
        XZ      -2.4001     YZ      -3.3621     ZZ    -122.9410
    Octopole Moments (Debye-Ang^2)
       XXX      64.6534    XXY     -17.7100    XYY      24.2753
       YYY     -19.5589    XXZ     -71.4761    XYZ      -4.3212
       YYZ     -50.8780    XZZ      30.1083    YZZ       2.9582
       ZZZ    -141.5662
    Hexadecapole Moments (Debye-Ang^3)
      XXXX   -3594.5270   XXXY     -25.9923   XXYY    -685.4291
      XYYY      -5.0878   YYYY    -421.9872   XXXZ     719.2863
      XXYZ     -58.6535   XYYZ     261.1600   YYYZ    -188.1797
      XXZZ   -1122.6904   XYZZ      25.6033   YYZZ    -616.7317
      XZZZ     788.3393   YZZZ    -178.9452   ZZZZ   -3248.6389
 -----------------------------------------------------------------
 Calculating analytic gradient of the SCF energy
 Gradient of SCF Energy
            1           2           3           4           5           6
    1   0.0012635  -0.0008177   0.0001731   0.0003077  -0.0002932   0.0000315
    2   0.0000724   0.0001266  -0.0006765   0.0005484  -0.0004796   0.0002188
    3  -0.0009003  -0.0002697  -0.0013579   0.0025627  -0.0017855   0.0007540
            7           8           9          10          11          12
    1   0.0006459  -0.0010710   0.0001944   0.0004522   0.0007507   0.0003033
    2   0.0000513  -0.0003641   0.0000338   0.0001715   0.0002826  -0.0002877
    3  -0.0002596  -0.0010949   0.0001923   0.0015828  -0.0007694  -0.0002231
           13          14          15          16          17          18
    1  -0.0006401  -0.0003606   0.0002404   0.0000047  -0.0000999  -0.0000272
    2   0.0000196   0.0002333  -0.0000836   0.0000394   0.0000572   0.0000143
    3   0.0004032   0.0009205  -0.0002305  -0.0000781   0.0000357   0.0000335
           19          20          21          22
    1   0.0003097   0.0000915  -0.0006347  -0.0008244
    2  -0.0000630  -0.0000232   0.0002884  -0.0001800
    3  -0.0002130   0.0000431   0.0007622  -0.0001079
 Max gradient component =       2.563E-03
 RMS gradient           =       6.457E-04
 Gradient time:  CPU 192.52 s  wall 192.53 s
 Geometry Optimization Parameters
   NAtoms,    NIC,     NZ,  NCons,   NDum,   NFix, NCnnct, MaxDiis
       22     155      22       0       0       0       0       0

 Cartesian Hessian Update
 Hessian updated using BFGS update


** GEOMETRY OPTIMIZATION IN DELOCALIZED INTERNAL COORDINATES **
   Searching for a Minimum

   Optimization Cycle:   5

                       Coordinates (Angstroms)
     ATOM                X               Y               Z
      1  C         0.0174977008   -0.0035331406   -0.0020346007
      2  C        -0.0078467922    0.2553573967    1.3788343868
      3  Cl        1.5042752775    0.5781271064    2.1901855906
      4  C        -1.2020649102    0.2767875424    2.1158735133
      5  Cl       -1.1983246102    0.5965529563    3.8187633068
      6  C        -2.4050410636    0.0354320097    1.4420252336
      7  Cl       -3.9307890092    0.0438315841    2.2872199443
      8  C        -2.4155406439   -0.2209901488    0.0766529044
      9  H        -3.3501067676   -0.4105670818   -0.4308048375
     10  C        -1.2158227133   -0.2371274480   -0.6217366648
     11  Cl       -1.2824996798   -0.5844656125   -2.3422462768
     12  C         1.2965307764   -0.0292176336   -0.7668026196
     13  C         2.1723801121   -1.1097514355   -0.6362637210
     14  H         1.9215587681   -1.9206007359    0.0390889580
     15  C         3.3627010573   -1.1371253360   -1.3591353211
     16  H         4.0355580496   -1.9809883173   -1.2578667207
     17  C         3.6888541473   -0.0798299903   -2.2073233436
     18  H         4.6172497299   -0.0990820199   -2.7667492253
     19  C         2.8204054966    1.0028632732   -2.3346195473
     20  H         3.0724736672    1.8275683989   -2.9915680585
     21  C         1.6244842508    1.0270873965   -1.6200954294
     22  H         0.9384319673    1.8601253301   -1.7271933897
   Point Group: c1    Number of degrees of freedom:    60


   Energy is  -2301.891164539

 Hessian updated using BFGS update

 59 Hessian modes will be used to form the next step
  Hessian Eigenvalues:
     0.005634    0.019216    0.019606    0.023205    0.023246    0.023676
     0.023702    0.023766    0.023995    0.024045    0.024090    0.024097
     0.024116    0.024131    0.024140    0.024152    0.024235    0.024309
     0.028719    0.159771    0.159975    0.159996    0.160000    0.160136
     0.162978    0.217687    0.220003    0.220512    0.235239    0.241528
     0.249966    0.249998    0.250000    0.250009    0.257856    0.281560
     0.300591    0.301030    0.302024    0.310957    0.344707    0.349827
     0.356516    0.356665    0.356731    0.356933    0.360780    0.424913
     0.429245    0.435175    0.456617    0.467756    0.468796    0.473854
     0.475221    0.478210    0.481691    0.491952    0.540922

 Minimum search - taking simple RFO step
 Searching for Lamda that Minimizes Along All modes
 Value Taken    Lamda =  -0.00036191
 Step Taken.  Stepsize is  0.196435

                             Maximum     Tolerance    Cnvgd?
         Gradient           0.004091      0.000300      NO
         Displacement       0.176919      0.001200      NO
         Energy change     -0.000491      0.000001      NO


 New Cartesian Coordinates Obtained by Inverse Iteration

 Displacement from previous Coordinates is:  0.690426
 ----------------------------------------------------------------
             Standard Nuclear Orientation (Angstroms)
    I     Atom           X                Y                Z
 ----------------------------------------------------------------
    1      C       0.0187541458    -0.0043978329     0.0056352362
    2      C      -0.0137892897     0.3026844473     1.3763931330
    3      Cl      1.4884511378     0.6872782786     2.1807092623
    4      C      -1.2113754349     0.3243191173     2.1090572214
    5      Cl     -1.2186461697     0.7130693792     3.7986326111
    6      C      -2.4060273912     0.0288294084     1.4412747332
    7      Cl     -3.9355406790     0.0327202778     2.2833512368
    8      C      -2.4071485232    -0.2751234495     0.0864978953
    9      H      -3.3364779393    -0.5020443413    -0.4158135581
   10      C      -1.2061405334    -0.2866759665    -0.6088053487
   11      Cl     -1.2563423682    -0.6842236043    -2.3176718746
   12      C       1.3006941787    -0.0276650056    -0.7609346492
   13      C       2.1439379617    -1.1391876406    -0.6870449244
   14      H       1.8698979076    -1.9767545258    -0.0552150043
   15      C       3.3320013532    -1.1661869472    -1.4135133620
   16      H       3.9794766770    -2.0337872940    -1.3565212144
   17      C       3.6859860787    -0.0807237426    -2.2130116980
   18      H       4.6114623313    -0.1010447047    -2.7773772660
   19      C       2.8489074697     1.0308778484    -2.2867699316
   20      H       3.1231420276     1.8771745008    -2.9064034302
   21      C       1.6564249226     1.0566624145    -1.5668282958
   22      H       0.9967169478     1.9146534766    -1.6314366904
 ----------------------------------------------------------------
 Nuclear Repulsion Energy =        1486.57461116 hartrees
 There are       73 alpha and       73 beta electrons
 Applying Cartesian multipole field
    Component          Value
    ---------          -----
     (2,0,0)        1.00000E-11
     (0,2,0)        2.00000E-11
     (0,0,2)       -3.00000E-11
 Nucleus-field energy     =    -0.0000000401 hartrees
 Requested basis set is 6-311++G(d,p)
 There are 154 shells and 426 basis functions
 A cutoff of  1.0D-15 yielded   9494 shell pairs
 There are     77822 function pairs (     83629 Cartesian)
 Smallest overlap matrix eigenvalue = 2.50E-07
 Linear dependence detected in AO basis
 Number of orthogonalized atomic orbitals = 423
 Maximum deviation from orthogonality = 8.078E-10
 Guess from superposition of atomic densities
 Warning:  Energy on first SCF cycle will be non-variational
 SAD guess density has 146.000000 electrons

 -----------------------------------------------------------------------
  General SCF calculation program by
  Eric Jon Sundstrom, Paul Horn, Yuezhi Mao, Dmitri Zuev, Alec White,
  David Stuck, Shaama M.S., Shane Yost, Joonho Lee, David Small,
  Daniel Levine, Susi Lehtola, Hugh Burton, Evgeny Epifanovsky,
  Bang C. Huynh
 -----------------------------------------------------------------------
 Exchange:     0.2000 Hartree-Fock + 0.0800 Slater + 0.7200 B88
 Correlation:  0.1900 VWN1RPA + 0.8100 LYP
 Using SG-1 standard quadrature grid
 A restricted SCF calculation will be
 performed using DIIS
 SCF converges when DIIS error is below 1.0e-08
 ---------------------------------------
  Cycle       Energy         DIIS error
 ---------------------------------------
    1   -2305.6550481178      3.02e-02  
    2   -2301.7358811513      2.53e-03  
    3   -2301.6752528353      2.96e-03  
    4   -2301.8854352391      4.93e-04  
    5   -2301.8889409140      3.19e-04  
    6   -2301.8912687483      7.48e-05  
    7   -2301.8913710787      2.84e-05  
    8   -2301.8913882535      9.62e-06  
    9   -2301.8913902217      3.38e-06  
   10   -2301.8913904732      7.18e-07  
   11   -2301.8913904835      3.10e-07  
   12   -2301.8913904859      8.56e-08  
   13   -2301.8913904859      2.82e-08  
   14   -2301.8913904859      9.21e-09  Convergence criterion met
 ---------------------------------------
 SCF time:   CPU 546.57s  wall 546.00s 
 SCF   energy in the final basis set =    -2301.8913904859
 Total energy in the final basis set =    -2301.8913904859

 --------------------------------------------------------------

                    Orbital Energies (a.u.)
 --------------------------------------------------------------

 Alpha MOs
 -- Occupied --
********-101.5758-101.5725-101.5710 -10.2758 -10.2745 -10.2740 -10.2687
-10.2310 -10.2186 -10.2056 -10.1909 -10.1909 -10.1890 -10.1888 -10.1882
 -9.4908  -9.4905  -9.4872  -9.4856  -7.2556  -7.2553  -7.2521  -7.2503
 -7.2457  -7.2453  -7.2449  -7.2446  -7.2422  -7.2412  -7.2405  -7.2400
 -0.9551  -0.9083  -0.9011  -0.8744  -0.8678  -0.8329  -0.7947  -0.7636
 -0.7522  -0.7369  -0.6499  -0.6324  -0.6236  -0.6026  -0.5480  -0.5425
 -0.5195  -0.4884  -0.4779  -0.4744  -0.4657  -0.4505  -0.4501  -0.4383
 -0.4233  -0.4221  -0.3932  -0.3859  -0.3820  -0.3684  -0.3635  -0.3545
 -0.3512  -0.3404  -0.3341  -0.3239  -0.3176  -0.2761  -0.2705  -0.2667
 -0.2624
 -- Virtual --
 -0.0568  -0.0536  -0.0430  -0.0298  -0.0263  -0.0114  -0.0010   0.0041
  0.0073   0.0134   0.0174   0.0278   0.0293   0.0298   0.0413   0.0475
  0.0561   0.0599   0.0645   0.0674   0.0729   0.0739   0.0810   0.0870
  0.0912   0.0926   0.0927   0.0975   0.1041   0.1078   0.1103   0.1134
  0.1152   0.1174   0.1208   0.1222   0.1268   0.1280   0.1301   0.1310
  0.1374   0.1415   0.1447   0.1494   0.1524   0.1551   0.1594   0.1606
  0.1682   0.1706   0.1756   0.1817   0.1844   0.1904   0.1987   0.1997
  0.2042   0.2055   0.2170   0.2207   0.2253   0.2263   0.2312   0.2366
  0.2411   0.2462   0.2468   0.2492   0.2497   0.2532   0.2606   0.2713
  0.2716   0.2761   0.2795   0.2824   0.2842   0.2877   0.2927   0.2961
  0.2983   0.3056   0.3095   0.3185   0.3219   0.3274   0.3298   0.3334
  0.3573   0.3669   0.3688   0.3840   0.3998   0.4204   0.4396   0.4450
  0.4529   0.4553   0.4595   0.4675   0.4788   0.4844   0.4886   0.4977
  0.5072   0.5248   0.5277   0.5345   0.5376   0.5485   0.5544   0.5603
  0.5616   0.5699   0.5778   0.5831   0.5893   0.6000   0.6055   0.6140
  0.6177   0.6230   0.6267   0.6363   0.6407   0.6475   0.6623   0.6692
  0.6932   0.6954   0.7035   0.7082   0.7150   0.7227   0.7241   0.7275
  0.7576   0.7806   0.7932   0.8061   0.8155   0.8242   0.8255   0.8345
  0.8379   0.8436   0.8453   0.8496   0.8516   0.8585   0.8623   0.8643
  0.8689   0.8708   0.8783   0.8806   0.8913   0.8981   0.9008   0.9119
  0.9238   0.9281   0.9386   0.9514   0.9562   0.9578   0.9669   0.9675
  0.9748   0.9873   0.9973   1.0083   1.0241   1.0270   1.0308   1.0536
  1.0564   1.0577   1.0752   1.1172   1.1257   1.1394   1.1723   1.1753
  1.1886   1.2146   1.2404   1.2666   1.2702   1.2831   1.2893   1.2974
  1.3035   1.3232   1.3624   1.3791   1.3997   1.4237   1.4387   1.4800
  1.5078   1.5110   1.5204   1.5547   1.5625   1.5656   1.5683   1.5895
  1.5965   1.6202   1.6465   1.6611   1.6772   1.6843   1.6906   1.7371
  1.7493   1.7688   1.7790   1.7946   1.8053   1.8192   1.8264   1.8380
  1.8547   1.8641   1.8883   1.8961   1.9425   1.9440   1.9465   1.9504
  1.9742   1.9863   2.0150   2.0272   2.0315   2.0630   2.0735   2.1076
  2.1165   2.1389   2.2117   2.2290   2.2317   2.2628   2.2678   2.2829
  2.2838   2.3037   2.3084   2.3610   2.3735   2.4024   2.4129   2.4301
  2.4330   2.4476   2.4523   2.4661   2.4868   2.5089   2.5196   2.5556
  2.5752   2.5904   2.6231   2.6287   2.6544   2.6673   2.6708   2.7010
  2.7054   2.7099   2.7289   2.7467   2.7527   2.7628   2.7748   2.7910
  2.7985   2.8363   2.8456   2.8519   2.8624   2.8752   2.9187   2.9383
  2.9786   3.0145   3.0658   3.0916   3.1034   3.1251   3.1423   3.1667
  3.2008   3.2335   3.2632   3.3391   3.3776   3.3900   3.4868   3.5047
  3.5474   3.6244   3.6438   3.7179   3.7806   3.9132   3.9884   4.0168
  4.0413   4.1470   4.1497   4.3509   4.8036   4.8412   9.7514   9.7977
  9.8136   9.8289  23.3548  23.6568  23.8164  23.8374  23.9251  23.9426
 23.9633  24.0080  24.0761  24.0873  24.1104  24.1908  25.7782  25.8390
 25.8817  25.9311  26.1037  26.1465  26.2600  26.3777  26.4894  26.6483
 26.7228  26.9614 215.7425 215.7940 215.8135 215.8336
 --------------------------------------------------------------

          Ground-State Mulliken Net Atomic Charges

     Atom                 Charge (a.u.)
  ----------------------------------------
      1 C                    -0.213477
      2 C                    -1.046499
      3 Cl                    0.624535
      4 C                     0.660699
      5 Cl                    0.588751
      6 C                    -0.341431
      7 Cl                    0.551021
      8 C                    -0.781066
      9 H                     0.238229
     10 C                    -0.251953
     11 Cl                    0.489029
     12 C                     0.864321
     13 C                    -0.594218
     14 H                     0.188352
     15 C                    -0.467755
     16 H                     0.170016
     17 C                    -0.164311
     18 H                     0.169563
     19 C                    -0.455075
     20 H                     0.169891
     21 C                    -0.587723
     22 H                     0.189101
  ----------------------------------------
  Sum of atomic charges =     0.000000

 -----------------------------------------------------------------
                    Cartesian Multipole Moments
 -----------------------------------------------------------------
    Charge (ESU x 10^10)
                -0.0000
    Dipole Moment (Debye)
         X       0.8983      Y      -0.2237      Z      -1.4272
       Tot       1.7011
    Quadrupole Moments (Debye-Ang)
        XX    -113.8952     XY      -1.1113     YY    -117.2290
        XZ      -2.5378     YZ      -3.1579     ZZ    -123.1426
    Octopole Moments (Debye-Ang^2)
       XXX      64.3125    XXY     -18.6154    XYY      25.3350
       YYY     -23.5286    XXZ     -72.3464    XYZ      -3.7865
       YYZ     -51.4450    XZZ      30.2789    YZZ       1.0205
       ZZZ    -140.5163
    Hexadecapole Moments (Debye-Ang^3)
      XXXX   -3595.9828   XXXY     -30.7126   XXYY    -688.7449
      XYYY     -16.1815   YYYY    -465.7282   XXXZ     728.0119
      XXYZ     -70.1160   XYYZ     262.6769   YYYZ    -227.1863
      XXZZ   -1115.2348   XYZZ      20.5007   YYZZ    -617.3504
      XZZZ     801.7772   YZZZ    -212.5351   ZZZZ   -3221.8391
 -----------------------------------------------------------------
 Calculating analytic gradient of the SCF energy
 Gradient of SCF Energy
            1           2           3           4           5           6
    1  -0.0006095  -0.0004343   0.0003702  -0.0000567   0.0000508   0.0003372
    2  -0.0002567  -0.0001511  -0.0000851   0.0005446  -0.0002447  -0.0001224
    3  -0.0005813  -0.0002164  -0.0002581   0.0023599  -0.0012792  -0.0004820
            7           8           9          10          11          12
    1   0.0000099  -0.0002360   0.0000182   0.0000772   0.0007265   0.0011834
    2   0.0000704  -0.0001830   0.0000068   0.0002887   0.0002342  -0.0000247
    3   0.0000406  -0.0005651   0.0001161   0.0014070  -0.0004559  -0.0005740
           13          14          15          16          17          18
    1  -0.0003871  -0.0002392   0.0001872   0.0000166  -0.0004461  -0.0000075
    2  -0.0003424   0.0002063  -0.0000006   0.0000078   0.0001388  -0.0000088
    3  -0.0000335   0.0004343   0.0000586  -0.0001999   0.0002144  -0.0000308
           19          20          21          22
    1   0.0002695   0.0001917  -0.0005474  -0.0004745
    2  -0.0001347  -0.0000233   0.0002956  -0.0002158
    3  -0.0001507   0.0000616   0.0001799  -0.0000455
 Max gradient component =       2.360E-03
 RMS gradient           =       4.914E-04
 Gradient time:  CPU 197.21 s  wall 197.21 s
 Geometry Optimization Parameters
   NAtoms,    NIC,     NZ,  NCons,   NDum,   NFix, NCnnct, MaxDiis
       22     155      22       0       0       0       0       0

 Cartesian Hessian Update
 Hessian updated using BFGS update


** GEOMETRY OPTIMIZATION IN DELOCALIZED INTERNAL COORDINATES **
   Searching for a Minimum

   Optimization Cycle:   6

                       Coordinates (Angstroms)
     ATOM                X               Y               Z
      1  C         0.0187541458   -0.0043978329    0.0056352362
      2  C        -0.0137892897    0.3026844473    1.3763931330
      3  Cl        1.4884511378    0.6872782786    2.1807092623
      4  C        -1.2113754349    0.3243191173    2.1090572214
      5  Cl       -1.2186461697    0.7130693792    3.7986326111
      6  C        -2.4060273912    0.0288294084    1.4412747332
      7  Cl       -3.9355406790    0.0327202778    2.2833512368
      8  C        -2.4071485232   -0.2751234495    0.0864978953
      9  H        -3.3364779393   -0.5020443413   -0.4158135581
     10  C        -1.2061405334   -0.2866759665   -0.6088053487
     11  Cl       -1.2563423682   -0.6842236043   -2.3176718746
     12  C         1.3006941787   -0.0276650056   -0.7609346492
     13  C         2.1439379617   -1.1391876406   -0.6870449244
     14  H         1.8698979076   -1.9767545258   -0.0552150043
     15  C         3.3320013532   -1.1661869472   -1.4135133620
     16  H         3.9794766770   -2.0337872940   -1.3565212144
     17  C         3.6859860787   -0.0807237426   -2.2130116980
     18  H         4.6114623313   -0.1010447047   -2.7773772660
     19  C         2.8489074697    1.0308778484   -2.2867699316
     20  H         3.1231420276    1.8771745008   -2.9064034302
     21  C         1.6564249226    1.0566624145   -1.5668282958
     22  H         0.9967169478    1.9146534766   -1.6314366904
   Point Group: c1    Number of degrees of freedom:    60


   Energy is  -2301.891390486

 Hessian updated using BFGS update

 60 Hessian modes will be used to form the next step
  Hessian Eigenvalues:
     0.004688    0.019213    0.019905    0.023204    0.023310    0.023546
     0.023678    0.023909    0.023944    0.024039    0.024090    0.024098
     0.024114    0.024117    0.024138    0.024144    0.024265    0.024593
     0.028260    0.159671    0.159846    0.159983    0.159998    0.160000
     0.160466    0.217776    0.219999    0.220457    0.234965    0.239681
     0.248873    0.249976    0.249999    0.250957    0.253921    0.273896
     0.298725    0.301429    0.302516    0.302932    0.345627    0.348622
     0.356518    0.356664    0.356665    0.356733    0.356779    0.359985
     0.422840    0.429235    0.431308    0.453865    0.467218    0.467861
     0.472544    0.475167    0.478178    0.479450    0.489768    0.533283

 Minimum search - taking simple RFO step
 Searching for Lamda that Minimizes Along All modes
 Value Taken    Lamda =  -0.00010776
 Step Taken.  Stepsize is  0.102800

                             Maximum     Tolerance    Cnvgd?
         Gradient           0.002046      0.000300      NO
         Displacement       0.086403      0.001200      NO
         Energy change     -0.000226      0.000001      NO


 New Cartesian Coordinates Obtained by Inverse Iteration

 Displacement from previous Coordinates is:  0.339648
 ----------------------------------------------------------------
             Standard Nuclear Orientation (Angstroms)
    I     Atom           X                Y                Z
 ----------------------------------------------------------------
    1      C       0.0167992898    -0.0018676197     0.0041771989
    2      C      -0.0177531585     0.3289368275     1.3689854235
    3      Cl      1.4803076556     0.7362618281     2.1686533634
    4      C      -1.2151061565     0.3483137492     2.1018414687
    5      Cl     -1.2239904879     0.7631361688     3.7877507304
    6      C      -2.4072669201     0.0274381078     1.4422823375
    7      Cl     -3.9355501466     0.0235236771     2.2873628737
    8      C      -2.4057550911    -0.2999957251     0.0934847943
    9      H      -3.3329469272    -0.5470484583    -0.4035026864
   10      C      -1.2058068406    -0.3109856549    -0.6043524110
   11      Cl     -1.2587975770    -0.7423308365    -2.3037181339
   12      C       1.2998833609    -0.0256860731    -0.7615953423
   13      C       2.1284091793    -1.1499376543    -0.7127313164
   14      H       1.8424737280    -2.0009716040    -0.1048569000
   15      C       3.3174146717    -1.1776282897    -1.4377635341
   16      H       3.9521974838    -2.0554896014    -1.3968815357
   17      C       3.6883192596    -0.0812073296    -2.2141856385
   18      H       4.6138888502    -0.1025739168    -2.7783703157
   19      C       2.8667275138     1.0434628464    -2.2628276685
   20      H       3.1515718775     1.8993773678    -2.8642449025
   21      C       1.6755373802     1.0714899271    -1.5411138887
   22      H       1.0338078663     1.9442363577    -1.5841898355
 ----------------------------------------------------------------
 Nuclear Repulsion Energy =        1485.97389503 hartrees
 There are       73 alpha and       73 beta electrons
 Applying Cartesian multipole field
    Component          Value
    ---------          -----
     (2,0,0)        1.00000E-11
     (0,2,0)        2.00000E-11
     (0,0,2)       -3.00000E-11
 Nucleus-field energy     =    -0.0000000393 hartrees
 Requested basis set is 6-311++G(d,p)
 There are 154 shells and 426 basis functions
 A cutoff of  1.0D-15 yielded   9495 shell pairs
 There are     77826 function pairs (     83633 Cartesian)
 Smallest overlap matrix eigenvalue = 2.32E-07
 Linear dependence detected in AO basis
 Number of orthogonalized atomic orbitals = 423
 Maximum deviation from orthogonality = 3.452E-10
 Guess from superposition of atomic densities
 Warning:  Energy on first SCF cycle will be non-variational
 SAD guess density has 146.000000 electrons

 -----------------------------------------------------------------------
  General SCF calculation program by
  Eric Jon Sundstrom, Paul Horn, Yuezhi Mao, Dmitri Zuev, Alec White,
  David Stuck, Shaama M.S., Shane Yost, Joonho Lee, David Small,
  Daniel Levine, Susi Lehtola, Hugh Burton, Evgeny Epifanovsky,
  Bang C. Huynh
 -----------------------------------------------------------------------
 Exchange:     0.2000 Hartree-Fock + 0.0800 Slater + 0.7200 B88
 Correlation:  0.1900 VWN1RPA + 0.8100 LYP
 Using SG-1 standard quadrature grid
 A restricted SCF calculation will be
 performed using DIIS
 SCF converges when DIIS error is below 1.0e-08
 ---------------------------------------
  Cycle       Energy         DIIS error
 ---------------------------------------
    1   -2305.6511744805      3.02e-02  
    2   -2301.7360970061      2.53e-03  
    3   -2301.6759328775      2.95e-03  
    4   -2301.8855758555      4.91e-04  
    5   -2301.8890367000      3.18e-04  
    6   -2301.8913374695      7.50e-05  
    7   -2301.8914405367      2.84e-05  
    8   -2301.8914576124      9.58e-06  
    9   -2301.8914595591      3.39e-06  
   10   -2301.8914598128      7.21e-07  
   11   -2301.8914598235      3.12e-07  
   12   -2301.8914598254      8.49e-08  
   13   -2301.8914598256      2.84e-08  
   14   -2301.8914598257      9.08e-09  Convergence criterion met
 ---------------------------------------
 SCF time:   CPU 559.81s  wall 560.00s 
 SCF   energy in the final basis set =    -2301.8914598257
 Total energy in the final basis set =    -2301.8914598257

 --------------------------------------------------------------

                    Orbital Energies (a.u.)
 --------------------------------------------------------------

 Alpha MOs
 -- Occupied --
********-101.5756-101.5725-101.5712 -10.2758 -10.2745 -10.2740 -10.2689
-10.2312 -10.2185 -10.2059 -10.1909 -10.1909 -10.1891 -10.1888 -10.1883
 -9.4908  -9.4902  -9.4873  -9.4858  -7.2557  -7.2551  -7.2522  -7.2505
 -7.2457  -7.2451  -7.2449  -7.2443  -7.2422  -7.2412  -7.2407  -7.2402
 -0.9550  -0.9082  -0.9012  -0.8744  -0.8675  -0.8330  -0.7947  -0.7636
 -0.7522  -0.7370  -0.6500  -0.6322  -0.6236  -0.6027  -0.5480  -0.5425
 -0.5194  -0.4884  -0.4779  -0.4743  -0.4655  -0.4504  -0.4502  -0.4381
 -0.4233  -0.4221  -0.3932  -0.3857  -0.3821  -0.3684  -0.3634  -0.3543
 -0.3512  -0.3404  -0.3341  -0.3239  -0.3175  -0.2753  -0.2705  -0.2670
 -0.2633
 -- Virtual --
 -0.0565  -0.0534  -0.0433  -0.0306  -0.0261  -0.0115  -0.0010   0.0042
  0.0071   0.0132   0.0174   0.0279   0.0292   0.0296   0.0413   0.0474
  0.0559   0.0600   0.0650   0.0672   0.0726   0.0739   0.0808   0.0871
  0.0910   0.0925   0.0927   0.0975   0.1039   0.1077   0.1103   0.1133
  0.1151   0.1173   0.1210   0.1221   0.1270   0.1280   0.1299   0.1307
  0.1377   0.1415   0.1445   0.1494   0.1527   0.1548   0.1595   0.1604
  0.1683   0.1702   0.1756   0.1816   0.1834   0.1902   0.1985   0.1996
  0.2042   0.2056   0.2172   0.2203   0.2251   0.2260   0.2312   0.2372
  0.2418   0.2460   0.2470   0.2489   0.2498   0.2528   0.2602   0.2712
  0.2722   0.2763   0.2792   0.2820   0.2843   0.2882   0.2925   0.2975
  0.2985   0.3048   0.3093   0.3179   0.3233   0.3282   0.3324   0.3338
  0.3569   0.3662   0.3693   0.3856   0.3996   0.4226   0.4389   0.4451
  0.4527   0.4537   0.4593   0.4680   0.4786   0.4845   0.4884   0.4977
  0.5084   0.5250   0.5279   0.5342   0.5381   0.5492   0.5533   0.5609
  0.5622   0.5700   0.5787   0.5829   0.5888   0.6001   0.6062   0.6137
  0.6169   0.6219   0.6272   0.6373   0.6431   0.6484   0.6604   0.6680
  0.6946   0.6957   0.7035   0.7084   0.7153   0.7237   0.7238   0.7335
  0.7574   0.7831   0.7928   0.8062   0.8165   0.8242   0.8276   0.8331
  0.8373   0.8434   0.8460   0.8505   0.8522   0.8585   0.8596   0.8649
  0.8694   0.8701   0.8782   0.8797   0.8909   0.8982   0.9012   0.9102
  0.9239   0.9302   0.9395   0.9523   0.9561   0.9597   0.9669   0.9677
  0.9746   0.9883   0.9977   1.0083   1.0237   1.0267   1.0334   1.0520
  1.0555   1.0600   1.0741   1.1157   1.1287   1.1387   1.1729   1.1772
  1.1916   1.2152   1.2404   1.2684   1.2707   1.2847   1.2896   1.2974
  1.3033   1.3257   1.3634   1.3803   1.3974   1.4236   1.4414   1.4796
  1.5071   1.5091   1.5198   1.5551   1.5600   1.5661   1.5720   1.5907
  1.5959   1.6205   1.6464   1.6624   1.6788   1.6852   1.6901   1.7368
  1.7482   1.7675   1.7815   1.7940   1.8040   1.8195   1.8261   1.8346
  1.8529   1.8645   1.8884   1.8953   1.9427   1.9441   1.9459   1.9501
  1.9747   1.9877   2.0165   2.0287   2.0310   2.0640   2.0723   2.1078
  2.1192   2.1398   2.2119   2.2292   2.2315   2.2616   2.2672   2.2816
  2.2843   2.3036   2.3080   2.3638   2.3724   2.4028   2.4122   2.4289
  2.4330   2.4466   2.4506   2.4654   2.4871   2.5089   2.5226   2.5548
  2.5731   2.5884   2.6196   2.6299   2.6553   2.6684   2.6707   2.7012
  2.7055   2.7120   2.7276   2.7473   2.7512   2.7639   2.7680   2.7904
  2.7968   2.8406   2.8465   2.8494   2.8623   2.8814   2.9164   2.9382
  2.9780   3.0142   3.0671   3.0932   3.1050   3.1247   3.1427   3.1638
  3.2009   3.2333   3.2682   3.3368   3.3778   3.3907   3.4854   3.5081
  3.5495   3.6260   3.6436   3.7196   3.7827   3.9142   3.9882   4.0166
  4.0416   4.1465   4.1498   4.3492   4.8039   4.8398   9.7522   9.7963
  9.8127   9.8343  23.3564  23.6568  23.8163  23.8374  23.9241  23.9432
 23.9624  24.0082  24.0762  24.0872  24.1107  24.1909  25.7778  25.8373
 25.8761  25.9318  26.1033  26.1467  26.2665  26.3706  26.4894  26.6445
 26.7231  26.9641 215.7433 215.7924 215.8122 215.8399
 --------------------------------------------------------------

          Ground-State Mulliken Net Atomic Charges

     Atom                 Charge (a.u.)
  ----------------------------------------
      1 C                    -0.226465
      2 C                    -1.064681
      3 Cl                    0.617036
      4 C                     0.687481
      5 Cl                    0.590618
      6 C                    -0.316992
      7 Cl                    0.552505
      8 C                    -0.768230
      9 H                     0.237700
     10 C                    -0.267846
     11 Cl                    0.477467
     12 C                     0.885507
     13 C                    -0.587799
     14 H                     0.189659
     15 C                    -0.493180
     16 H                     0.169360
     17 C                    -0.137563
     18 H                     0.169913
     19 C                    -0.487141
     20 H                     0.169184
     21 C                    -0.587599
     22 H                     0.191066
  ----------------------------------------
  Sum of atomic charges =     0.000000

 -----------------------------------------------------------------
                    Cartesian Multipole Moments
 -----------------------------------------------------------------
    Charge (ESU x 10^10)
                 0.0000
    Dipole Moment (Debye)
         X       0.9027      Y      -0.2406      Z      -1.4352
       Tot       1.7125
    Quadrupole Moments (Debye-Ang)
        XX    -113.9317     XY      -0.9657     YY    -117.0561
        XZ      -2.5863     YZ      -3.0621     ZZ    -123.2840
    Octopole Moments (Debye-Ang^2)
       XXX      64.6608    XXY     -18.8358    XYY      25.9269
       YYY     -24.8040    XXZ     -72.5834    XYZ      -3.5451
       YYZ     -51.6670    XZZ      30.4415    YZZ       0.1463
       ZZZ    -139.9068
    Hexadecapole Moments (Debye-Ang^3)
      XXXX   -3598.3118   XXXY     -34.6381   XXYY    -691.3932
      XYYY     -23.1932   YYYY    -488.6328   XXXZ     731.0930
      XXYZ     -75.7025   XYYZ     263.3446   YYYZ    -244.8759
      XXZZ   -1111.6370   XYZZ      17.6072   YYZZ    -617.6430
      XZZZ     808.1633   YZZZ    -228.0995   ZZZZ   -3206.7839
 -----------------------------------------------------------------
 Calculating analytic gradient of the SCF energy
 Gradient of SCF Energy
            1           2           3           4           5           6
    1  -0.0004237  -0.0000736   0.0001509  -0.0000696   0.0001507   0.0003346
    2   0.0000345   0.0000320  -0.0001217   0.0001802  -0.0000423  -0.0000674
    3   0.0002004  -0.0003266  -0.0000281   0.0009096  -0.0003486  -0.0006746
            7           8           9          10          11          12
    1  -0.0002141  -0.0000969  -0.0000267  -0.0001073   0.0000857   0.0006720
    2  -0.0000431   0.0000203  -0.0000138   0.0000156   0.0000479  -0.0000601
    3   0.0001426  -0.0000474   0.0000701   0.0002930  -0.0001236  -0.0003341
           13          14          15          16          17          18
    1  -0.0001264  -0.0000317   0.0000719   0.0000139  -0.0001606   0.0000370
    2  -0.0000869   0.0000693  -0.0000286   0.0000028   0.0000114  -0.0000025
    3   0.0001487   0.0001155   0.0000578  -0.0001072   0.0000288  -0.0000203
           19          20          21          22
    1  -0.0000056   0.0000816  -0.0001322  -0.0001301
    2  -0.0000381  -0.0000182   0.0002022  -0.0000935
    3  -0.0000802   0.0000048   0.0001471  -0.0000278
 Max gradient component =       9.096E-04
 RMS gradient           =       2.120E-04
 Gradient time:  CPU 202.61 s  wall 202.61 s
 Geometry Optimization Parameters
   NAtoms,    NIC,     NZ,  NCons,   NDum,   NFix, NCnnct, MaxDiis
       22     155      22       0       0       0       0       0

 Cartesian Hessian Update
 Hessian updated using BFGS update


** GEOMETRY OPTIMIZATION IN DELOCALIZED INTERNAL COORDINATES **
   Searching for a Minimum

   Optimization Cycle:   7

                       Coordinates (Angstroms)
     ATOM                X               Y               Z
      1  C         0.0167992898   -0.0018676197    0.0041771989
      2  C        -0.0177531585    0.3289368275    1.3689854235
      3  Cl        1.4803076556    0.7362618281    2.1686533634
      4  C        -1.2151061565    0.3483137492    2.1018414687
      5  Cl       -1.2239904879    0.7631361688    3.7877507304
      6  C        -2.4072669201    0.0274381078    1.4422823375
      7  Cl       -3.9355501466    0.0235236771    2.2873628737
      8  C        -2.4057550911   -0.2999957251    0.0934847943
      9  H        -3.3329469272   -0.5470484583   -0.4035026864
     10  C        -1.2058068406   -0.3109856549   -0.6043524110
     11  Cl       -1.2587975770   -0.7423308365   -2.3037181339
     12  C         1.2998833609   -0.0256860731   -0.7615953423
     13  C         2.1284091793   -1.1499376543   -0.7127313164
     14  H         1.8424737280   -2.0009716040   -0.1048569000
     15  C         3.3174146717   -1.1776282897   -1.4377635341
     16  H         3.9521974838   -2.0554896014   -1.3968815357
     17  C         3.6883192596   -0.0812073296   -2.2141856385
     18  H         4.6138888502   -0.1025739168   -2.7783703157
     19  C         2.8667275138    1.0434628464   -2.2628276685
     20  H         3.1515718775    1.8993773678   -2.8642449025
     21  C         1.6755373802    1.0714899271   -1.5411138887
     22  H         1.0338078663    1.9442363577   -1.5841898355
   Point Group: c1    Number of degrees of freedom:    60


   Energy is  -2301.891459826

 Hessian updated using BFGS update

 59 Hessian modes will be used to form the next step
  Hessian Eigenvalues:
     0.003291    0.019231    0.019977    0.023096    0.023234    0.023344
     0.023699    0.023836    0.023992    0.024032    0.024089    0.024103
     0.024132    0.024142    0.024214    0.024317    0.025381    0.027868
     0.156761    0.159866    0.159997    0.160000    0.160053    0.160341
     0.215014    0.219986    0.220685    0.229196    0.236383    0.245484
     0.249977    0.250111    0.250385    0.255247    0.278042    0.298329
     0.301634    0.302416    0.302864    0.346686    0.349264    0.356524
     0.356658    0.356665    0.356737    0.356837    0.361046    0.421923
     0.429258    0.430618    0.454975    0.466836    0.467830    0.474917
     0.477812    0.479125    0.480368    0.490460    0.532636

 Minimum search - taking simple RFO step
 Searching for Lamda that Minimizes Along All modes
 Value Taken    Lamda =  -0.00003152
 Step Taken.  Stepsize is  0.082213

                             Maximum     Tolerance    Cnvgd?
         Gradient           0.000439      0.000300      NO
         Displacement       0.072392      0.001200      NO
         Energy change     -0.000069      0.000001      NO


 New Cartesian Coordinates Obtained by Inverse Iteration

 Displacement from previous Coordinates is:  0.283073
 ----------------------------------------------------------------
             Standard Nuclear Orientation (Angstroms)
    I     Atom           X                Y                Z
 ----------------------------------------------------------------
    1      C       0.0173645842    -0.0030687223     0.0057531806
    2      C      -0.0202432125     0.3472872686     1.3654887476
    3      Cl      1.4730986205     0.7806746017     2.1592271962
    4      C      -1.2184051028     0.3666951927     2.0967260827
    5      Cl     -1.2333336712     0.8066634315     3.7775499540
    6      C      -2.4075591305     0.0257927405     1.4430620872
    7      Cl     -3.9357342871     0.0240639981     2.2875969607
    8      C      -2.4021245361    -0.3216964018     0.0992203991
    9      H      -3.3268914606    -0.5827208003    -0.3951870769
   10      C      -1.2019111068    -0.3325927014    -0.5986710615
   11      Cl     -1.2509096590    -0.7872238601    -2.2913441737
   12      C       1.2997158062    -0.0259243294    -0.7604480734
   13      C       2.1154931642    -1.1602261636    -0.7353045576
   14      H       1.8199372773    -2.0215570215    -0.1468495213
   15      C       3.3045132276    -1.1871684242    -1.4603160917
   16      H       3.9291783875    -2.0728243483    -1.4345539698
   17      C       3.6884499662    -0.0807442785    -2.2157291727
   18      H       4.6134882280    -0.1018174332    -2.7806176899
   19      C       2.8791052757     1.0535184741    -2.2420582907
   20      H       3.1719312367     1.9177220507    -2.8275704246
   21      C       1.6889290182     1.0813166733    -1.5188370042
   22      H       1.0602721851     1.9642841475    -1.5429334183
 ----------------------------------------------------------------
 Nuclear Repulsion Energy =        1485.88050023 hartrees
 There are       73 alpha and       73 beta electrons
 Applying Cartesian multipole field
    Component          Value
    ---------          -----
     (2,0,0)        1.00000E-11
     (0,2,0)        2.00000E-11
     (0,0,2)       -3.00000E-11
 Nucleus-field energy     =    -0.0000000386 hartrees
 Requested basis set is 6-311++G(d,p)
 There are 154 shells and 426 basis functions
 A cutoff of  1.0D-15 yielded   9494 shell pairs
 There are     77815 function pairs (     83622 Cartesian)
 Smallest overlap matrix eigenvalue = 2.15E-07
 Linear dependence detected in AO basis
 Number of orthogonalized atomic orbitals = 423
 Maximum deviation from orthogonality = 5.849E-10
 Guess from superposition of atomic densities
 Warning:  Energy on first SCF cycle will be non-variational
 SAD guess density has 146.000000 electrons

 -----------------------------------------------------------------------
  General SCF calculation program by
  Eric Jon Sundstrom, Paul Horn, Yuezhi Mao, Dmitri Zuev, Alec White,
  David Stuck, Shaama M.S., Shane Yost, Joonho Lee, David Small,
  Daniel Levine, Susi Lehtola, Hugh Burton, Evgeny Epifanovsky,
  Bang C. Huynh
 -----------------------------------------------------------------------
 Exchange:     0.2000 Hartree-Fock + 0.0800 Slater + 0.7200 B88
 Correlation:  0.1900 VWN1RPA + 0.8100 LYP
 Using SG-1 standard quadrature grid
 A restricted SCF calculation will be
 performed using DIIS
 SCF converges when DIIS error is below 1.0e-08
 ---------------------------------------
  Cycle       Energy         DIIS error
 ---------------------------------------
    1   -2305.6522574109      3.02e-02  
    2   -2301.7360796163      2.53e-03  
    3   -2301.6759594264      2.95e-03  
    4   -2301.8855944049      4.90e-04  
    5   -2301.8890587099      3.17e-04  
    6   -2301.8913551134      7.51e-05  
    7   -2301.8914583541      2.86e-05  
    8   -2301.8914757050      9.57e-06  
    9   -2301.8914776451      3.40e-06  
   10   -2301.8914779007      7.23e-07  
   11   -2301.8914779114      3.12e-07  
   12   -2301.8914779135      8.47e-08  
   13   -2301.8914779138      2.86e-08  
   14   -2301.8914779138      9.04e-09  Convergence criterion met
 ---------------------------------------
 SCF time:   CPU 544.56s  wall 544.00s 
 SCF   energy in the final basis set =    -2301.8914779138
 Total energy in the final basis set =    -2301.8914779138

 --------------------------------------------------------------

                    Orbital Energies (a.u.)
 --------------------------------------------------------------

 Alpha MOs
 -- Occupied --
********-101.5754-101.5726-101.5712 -10.2758 -10.2745 -10.2740 -10.2689
-10.2312 -10.2185 -10.2059 -10.1909 -10.1908 -10.1890 -10.1887 -10.1882
 -9.4909  -9.4901  -9.4873  -9.4859  -7.2557  -7.2549  -7.2522  -7.2505
 -7.2457  -7.2450  -7.2449  -7.2442  -7.2423  -7.2413  -7.2408  -7.2402
 -0.9550  -0.9082  -0.9013  -0.8744  -0.8674  -0.8330  -0.7947  -0.7635
 -0.7521  -0.7370  -0.6502  -0.6321  -0.6236  -0.6027  -0.5480  -0.5425
 -0.5195  -0.4884  -0.4780  -0.4743  -0.4654  -0.4504  -0.4503  -0.4379
 -0.4234  -0.4221  -0.3932  -0.3857  -0.3821  -0.3684  -0.3633  -0.3542
 -0.3513  -0.3404  -0.3341  -0.3239  -0.3174  -0.2746  -0.2704  -0.2673
 -0.2637
 -- Virtual --
 -0.0564  -0.0530  -0.0433  -0.0311  -0.0260  -0.0115  -0.0009   0.0043
  0.0070   0.0132   0.0174   0.0280   0.0292   0.0295   0.0413   0.0474
  0.0558   0.0601   0.0654   0.0671   0.0724   0.0739   0.0807   0.0871
  0.0908   0.0923   0.0928   0.0974   0.1038   0.1077   0.1103   0.1133
  0.1151   0.1172   0.1212   0.1219   0.1271   0.1282   0.1297   0.1305
  0.1379   0.1415   0.1445   0.1494   0.1530   0.1547   0.1596   0.1603
  0.1683   0.1701   0.1756   0.1817   0.1829   0.1900   0.1984   0.1996
  0.2042   0.2056   0.2173   0.2201   0.2249   0.2259   0.2313   0.2375
  0.2424   0.2455   0.2473   0.2487   0.2498   0.2527   0.2601   0.2712
  0.2727   0.2765   0.2789   0.2818   0.2844   0.2887   0.2924   0.2985
  0.2988   0.3040   0.3091   0.3178   0.3242   0.3286   0.3335   0.3352
  0.3567   0.3659   0.3698   0.3865   0.3995   0.4244   0.4383   0.4453
  0.4518   0.4533   0.4592   0.4683   0.4783   0.4848   0.4881   0.4977
  0.5091   0.5248   0.5281   0.5342   0.5384   0.5499   0.5527   0.5614
  0.5629   0.5699   0.5792   0.5831   0.5887   0.6008   0.6072   0.6134
  0.6159   0.6217   0.6273   0.6379   0.6453   0.6494   0.6588   0.6671
  0.6947   0.6959   0.7035   0.7083   0.7157   0.7236   0.7246   0.7386
  0.7573   0.7848   0.7925   0.8062   0.8173   0.8240   0.8285   0.8325
  0.8375   0.8433   0.8461   0.8507   0.8527   0.8574   0.8592   0.8647
  0.8693   0.8714   0.8781   0.8789   0.8905   0.8984   0.9019   0.9086
  0.9241   0.9314   0.9409   0.9526   0.9554   0.9613   0.9679   0.9683
  0.9748   0.9891   0.9983   1.0083   1.0229   1.0262   1.0363   1.0507
  1.0548   1.0622   1.0730   1.1149   1.1300   1.1383   1.1737   1.1781
  1.1942   1.2161   1.2405   1.2691   1.2725   1.2855   1.2900   1.2976
  1.3031   1.3281   1.3644   1.3813   1.3958   1.4237   1.4436   1.4794
  1.5066   1.5081   1.5195   1.5554   1.5582   1.5665   1.5746   1.5917
  1.5959   1.6210   1.6463   1.6633   1.6799   1.6859   1.6907   1.7366
  1.7478   1.7665   1.7842   1.7931   1.8032   1.8199   1.8262   1.8326
  1.8518   1.8651   1.8889   1.8950   1.9433   1.9441   1.9458   1.9500
  1.9750   1.9887   2.0174   2.0300   2.0313   2.0648   2.0714   2.1082
  2.1212   2.1412   2.2121   2.2296   2.2314   2.2609   2.2667   2.2807
  2.2848   2.3038   2.3078   2.3660   2.3716   2.4036   2.4117   2.4280
  2.4333   2.4460   2.4495   2.4651   2.4877   2.5089   2.5252   2.5546
  2.5719   2.5872   2.6178   2.6308   2.6562   2.6693   2.6707   2.7014
  2.7056   2.7140   2.7267   2.7480   2.7501   2.7623   2.7650   2.7904
  2.7957   2.8418   2.8474   2.8488   2.8621   2.8867   2.9149   2.9382
  2.9780   3.0144   3.0686   3.0944   3.1062   3.1249   3.1434   3.1621
  3.2013   3.2336   3.2728   3.3358   3.3782   3.3915   3.4846   3.5107
  3.5514   3.6277   3.6443   3.7208   3.7844   3.9155   3.9880   4.0166
  4.0419   4.1462   4.1501   4.3484   4.8043   4.8391   9.7528   9.7959
  9.8124   9.8389  23.3578  23.6571  23.8165  23.8377  23.9246  23.9441
 23.9622  24.0087  24.0760  24.0873  24.1116  24.1914  25.7776  25.8356
 25.8723  25.9325  26.1039  26.1460  26.2711  26.3667  26.4896  26.6424
 26.7236  26.9663 215.7439 215.7918 215.8117 215.8450
 --------------------------------------------------------------

          Ground-State Mulliken Net Atomic Charges

     Atom                 Charge (a.u.)
  ----------------------------------------
      1 C                    -0.240454
      2 C                    -1.065159
      3 Cl                    0.608386
      4 C                     0.702940
      5 Cl                    0.592424
      6 C                    -0.299526
      7 Cl                    0.553688
      8 C                    -0.754021
      9 H                     0.237347
     10 C                    -0.278057
     11 Cl                    0.468692
     12 C                     0.893737
     13 C                    -0.586834
     14 H                     0.190663
     15 C                    -0.514283
     16 H                     0.168868
     17 C                    -0.117635
     18 H                     0.170129
     19 C                    -0.511739
     20 H                     0.168725
     21 C                    -0.580211
     22 H                     0.192319
  ----------------------------------------
  Sum of atomic charges =     0.000000

 -----------------------------------------------------------------
                    Cartesian Multipole Moments
 -----------------------------------------------------------------
    Charge (ESU x 10^10)
                 0.0000
    Dipole Moment (Debye)
         X       0.9015      Y      -0.2544      Z      -1.4387
       Tot       1.7167
    Quadrupole Moments (Debye-Ang)
        XX    -113.9660     XY      -0.8456     YY    -116.9197
        XZ      -2.6445     YZ      -2.9761     ZZ    -123.3802
    Octopole Moments (Debye-Ang^2)
       XXX      64.6538    XXY     -19.0441    XYY      26.3411
       YYY     -26.2501    XXZ     -72.7064    XYZ      -3.3234
       YYZ     -51.8112    XZZ      30.4422    YZZ      -0.6935
       ZZZ    -139.4202
    Hexadecapole Moments (Debye-Ang^3)
      XXXX   -3597.1988   XXXY     -36.2061   XXYY    -693.2344
      XYYY     -27.0884   YYYY    -508.9063   XXXZ     734.5858
      XXYZ     -80.4186   XYYZ     264.2100   YYYZ    -260.3768
      XXZZ   -1107.8605   XYZZ      15.5046   YYZZ    -617.8219
      XZZZ     813.7995   YZZZ    -241.9593   ZZZZ   -3193.0103
 -----------------------------------------------------------------
 Calculating analytic gradient of the SCF energy
 Gradient of SCF Energy
            1           2           3           4           5           6
    1  -0.0002973   0.0000888   0.0000432  -0.0001995  -0.0000477   0.0003184
    2   0.0000505  -0.0001358   0.0000059  -0.0000930   0.0000620  -0.0000056
    3   0.0002543  -0.0001305  -0.0000585  -0.0001079   0.0000502  -0.0001317
            7           8           9          10          11          12
    1  -0.0001083   0.0000267  -0.0000052   0.0001182   0.0000539   0.0001325
    2   0.0000316   0.0000708   0.0000159  -0.0000119   0.0000425   0.0000008
    3   0.0001788   0.0001860   0.0000123  -0.0002695   0.0001037  -0.0000689
           13          14          15          16          17          18
    1  -0.0000911   0.0000379  -0.0000278  -0.0000022   0.0000142  -0.0000109
    2   0.0001053  -0.0000137   0.0000333   0.0000049  -0.0000085  -0.0000067
    3   0.0000465  -0.0000221  -0.0000053  -0.0000008  -0.0000302  -0.0000089
           19          20          21          22
    1  -0.0000111  -0.0000093  -0.0000563   0.0000328
    2  -0.0000244  -0.0000118  -0.0001152   0.0000030
    3   0.0000307  -0.0000157  -0.0000191   0.0000064
 Max gradient component =       3.184E-04
 RMS gradient           =       9.914E-05
 Gradient time:  CPU 195.83 s  wall 195.84 s
 Geometry Optimization Parameters
   NAtoms,    NIC,     NZ,  NCons,   NDum,   NFix, NCnnct, MaxDiis
       22     155      22       0       0       0       0       0

 Cartesian Hessian Update
 Hessian updated using BFGS update


** GEOMETRY OPTIMIZATION IN DELOCALIZED INTERNAL COORDINATES **
   Searching for a Minimum

   Optimization Cycle:   8

                       Coordinates (Angstroms)
     ATOM                X               Y               Z
      1  C         0.0173645842   -0.0030687223    0.0057531806
      2  C        -0.0202432125    0.3472872686    1.3654887476
      3  Cl        1.4730986205    0.7806746017    2.1592271962
      4  C        -1.2184051028    0.3666951927    2.0967260827
      5  Cl       -1.2333336712    0.8066634315    3.7775499540
      6  C        -2.4075591305    0.0257927405    1.4430620872
      7  Cl       -3.9357342871    0.0240639981    2.2875969607
      8  C        -2.4021245361   -0.3216964018    0.0992203991
      9  H        -3.3268914606   -0.5827208003   -0.3951870769
     10  C        -1.2019111068   -0.3325927014   -0.5986710615
     11  Cl       -1.2509096590   -0.7872238601   -2.2913441737
     12  C         1.2997158062   -0.0259243294   -0.7604480734
     13  C         2.1154931642   -1.1602261636   -0.7353045576
     14  H         1.8199372773   -2.0215570215   -0.1468495213
     15  C         3.3045132276   -1.1871684242   -1.4603160917
     16  H         3.9291783875   -2.0728243483   -1.4345539698
     17  C         3.6884499662   -0.0807442785   -2.2157291727
     18  H         4.6134882280   -0.1018174332   -2.7806176899
     19  C         2.8791052757    1.0535184741   -2.2420582907
     20  H         3.1719312367    1.9177220507   -2.8275704246
     21  C         1.6889290182    1.0813166733   -1.5188370042
     22  H         1.0602721851    1.9642841475   -1.5429334183
   Point Group: c1    Number of degrees of freedom:    60


   Energy is  -2301.891477914

 Hessian updated using BFGS update

 60 Hessian modes will be used to form the next step
  Hessian Eigenvalues:
     0.002255    0.019249    0.019968    0.023184    0.023292    0.023387
     0.023712    0.023868    0.023992    0.024044    0.024099    0.024102
     0.024117    0.024134    0.024153    0.024232    0.024371    0.025541
     0.029310    0.158628    0.159870    0.159998    0.160002    0.160124
     0.160541    0.218620    0.220076    0.222383    0.227691    0.235880
     0.244775    0.249977    0.250020    0.250955    0.260556    0.277892
     0.298179    0.302084    0.302559    0.304060    0.345339    0.350856
     0.356523    0.356664    0.356666    0.356732    0.356855    0.361003
     0.421042    0.429255    0.430067    0.455221    0.467725    0.470413
     0.475270    0.477811    0.479018    0.482575    0.493571    0.532533

 Minimum search - taking simple RFO step
 Searching for Lamda that Minimizes Along All modes
 Value Taken    Lamda =  -0.00000587
 Step Taken.  Stepsize is  0.043928

                             Maximum     Tolerance    Cnvgd?
         Gradient           0.000358      0.000300      NO
         Displacement       0.037349      0.001200      NO
         Energy change     -0.000018      0.000001      NO


 New Cartesian Coordinates Obtained by Inverse Iteration

 Displacement from previous Coordinates is:  0.145911
 ----------------------------------------------------------------
             Standard Nuclear Orientation (Angstroms)
    I     Atom           X                Y                Z
 ----------------------------------------------------------------
    1      C       0.0177328121    -0.0020092282     0.0061325712
    2      C      -0.0219117362     0.3590835644     1.3632024817
    3      Cl      1.4692687031     0.8030291442     2.1547695030
    4      C      -1.2202662768     0.3774606165     2.0941992541
    5      Cl     -1.2368043121     0.8269901338     3.7726589189
    6      C      -2.4079074352     0.0251769220     1.4433367328
    7      Cl     -3.9361762931     0.0211872664     2.2868134278
    8      C      -2.4003554265    -0.3329902901     0.1022461388
    9      H      -3.3236009643    -0.6027257395    -0.3903334567
   10      C      -1.2000228187    -0.3430189772    -0.5953616439
   11      Cl     -1.2474469264    -0.8102911654    -2.2846080867
   12      C       1.3000595825    -0.0250077337    -0.7600010918
   13      C       2.1085626360    -1.1648571643    -0.7464737219
   14      H       1.8071645248    -2.0303513769    -0.1671091452
   15      C       3.2974285679    -1.1923313902    -1.4717898644
   16      H       3.9162792388    -2.0822857094    -1.4545399434
   17      C       3.6883591091    -0.0810714717    -2.2164753269
   18      H       4.6130424461    -0.1026300179    -2.7819123577
   19      C       2.8862490450     1.0586122400    -2.2315203739
   20      H       3.1841583959     1.9265606895    -2.8088935095
   21      C       1.6965728032     1.0872125337    -1.5074536364
   22      H       1.0739791359     1.9747112479    -1.5226827883
 ----------------------------------------------------------------
 Nuclear Repulsion Energy =        1485.76885458 hartrees
 There are       73 alpha and       73 beta electrons
 Applying Cartesian multipole field
    Component          Value
    ---------          -----
     (2,0,0)        1.00000E-11
     (0,2,0)        2.00000E-11
     (0,0,2)       -3.00000E-11
 Nucleus-field energy     =    -0.0000000382 hartrees
 Requested basis set is 6-311++G(d,p)
 There are 154 shells and 426 basis functions
 A cutoff of  1.0D-15 yielded   9498 shell pairs
 There are     77836 function pairs (     83643 Cartesian)
 Smallest overlap matrix eigenvalue = 2.07E-07
 Linear dependence detected in AO basis
 Number of orthogonalized atomic orbitals = 423
 Maximum deviation from orthogonality = 3.686E-10
 Guess from superposition of atomic densities
 Warning:  Energy on first SCF cycle will be non-variational
 SAD guess density has 146.000000 electrons

 -----------------------------------------------------------------------
  General SCF calculation program by
  Eric Jon Sundstrom, Paul Horn, Yuezhi Mao, Dmitri Zuev, Alec White,
  David Stuck, Shaama M.S., Shane Yost, Joonho Lee, David Small,
  Daniel Levine, Susi Lehtola, Hugh Burton, Evgeny Epifanovsky,
  Bang C. Huynh
 -----------------------------------------------------------------------
 Exchange:     0.2000 Hartree-Fock + 0.0800 Slater + 0.7200 B88
 Correlation:  0.1900 VWN1RPA + 0.8100 LYP
 Using SG-1 standard quadrature grid
 A restricted SCF calculation will be
 performed using DIIS
 SCF converges when DIIS error is below 1.0e-08
 ---------------------------------------
  Cycle       Energy         DIIS error
 ---------------------------------------
    1   -2305.6512441926      3.02e-02  
    2   -2301.7361333531      2.53e-03  
    3   -2301.6760357412      2.95e-03  
    4   -2301.8855863423      4.91e-04  
    5   -2301.8890607721      3.17e-04  
    6   -2301.8913585479      7.51e-05  
    7   -2301.8914615808      2.86e-05  
    8   -2301.8914790175      9.58e-06  
    9   -2301.8914809591      3.41e-06  
   10   -2301.8914812155      7.23e-07  
   11   -2301.8914812262      3.12e-07  
   12   -2301.8914812286      8.45e-08  
   13   -2301.8914812285      2.86e-08  
   14   -2301.8914812287      9.02e-09  Convergence criterion met
 ---------------------------------------
 SCF time:   CPU 547.07s  wall 547.00s 
 SCF   energy in the final basis set =    -2301.8914812287
 Total energy in the final basis set =    -2301.8914812287

 --------------------------------------------------------------

                    Orbital Energies (a.u.)
 --------------------------------------------------------------

 Alpha MOs
 -- Occupied --
********-101.5754-101.5726-101.5712 -10.2758 -10.2745 -10.2740 -10.2689
-10.2312 -10.2185 -10.2059 -10.1909 -10.1908 -10.1891 -10.1887 -10.1883
 -9.4909  -9.4900  -9.4873  -9.4859  -7.2558  -7.2549  -7.2523  -7.2505
 -7.2458  -7.2450  -7.2449  -7.2441  -7.2423  -7.2413  -7.2407  -7.2402
 -0.9550  -0.9082  -0.9013  -0.8744  -0.8674  -0.8330  -0.7947  -0.7635
 -0.7521  -0.7370  -0.6502  -0.6320  -0.6236  -0.6027  -0.5480  -0.5425
 -0.5195  -0.4884  -0.4780  -0.4743  -0.4653  -0.4504  -0.4503  -0.4379
 -0.4235  -0.4221  -0.3931  -0.3857  -0.3821  -0.3684  -0.3633  -0.3542
 -0.3512  -0.3405  -0.3340  -0.3238  -0.3174  -0.2743  -0.2703  -0.2674
 -0.2639
 -- Virtual --
 -0.0564  -0.0529  -0.0433  -0.0313  -0.0260  -0.0115  -0.0009   0.0043
  0.0070   0.0132   0.0174   0.0280   0.0292   0.0295   0.0413   0.0474
  0.0558   0.0601   0.0656   0.0670   0.0723   0.0738   0.0807   0.0871
  0.0907   0.0923   0.0928   0.0974   0.1038   0.1077   0.1103   0.1132
  0.1150   0.1172   0.1213   0.1219   0.1271   0.1283   0.1296   0.1304
  0.1381   0.1414   0.1445   0.1494   0.1532   0.1546   0.1597   0.1603
  0.1682   0.1700   0.1756   0.1817   0.1827   0.1899   0.1983   0.1996
  0.2042   0.2056   0.2174   0.2201   0.2248   0.2259   0.2313   0.2376
  0.2427   0.2452   0.2474   0.2487   0.2499   0.2526   0.2600   0.2712
  0.2728   0.2765   0.2788   0.2818   0.2844   0.2890   0.2924   0.2985
  0.2994   0.3035   0.3089   0.3178   0.3245   0.3288   0.3336   0.3362
  0.3566   0.3657   0.3699   0.3868   0.3995   0.4254   0.4380   0.4454
  0.4514   0.4533   0.4592   0.4684   0.4782   0.4849   0.4880   0.4977
  0.5094   0.5247   0.5282   0.5341   0.5385   0.5501   0.5525   0.5615
  0.5632   0.5698   0.5793   0.5833   0.5887   0.6010   0.6077   0.6129
  0.6154   0.6217   0.6274   0.6381   0.6463   0.6499   0.6580   0.6666
  0.6948   0.6959   0.7035   0.7083   0.7157   0.7235   0.7249   0.7407
  0.7572   0.7855   0.7923   0.8063   0.8176   0.8239   0.8283   0.8328
  0.8376   0.8432   0.8460   0.8506   0.8523   0.8574   0.8594   0.8644
  0.8693   0.8722   0.8778   0.8787   0.8904   0.8984   0.9024   0.9077
  0.9243   0.9318   0.9419   0.9528   0.9549   0.9619   0.9680   0.9690
  0.9747   0.9895   0.9985   1.0083   1.0224   1.0260   1.0377   1.0499
  1.0546   1.0631   1.0723   1.1146   1.1302   1.1383   1.1739   1.1782
  1.1952   1.2167   1.2405   1.2694   1.2735   1.2861   1.2902   1.2976
  1.3031   1.3289   1.3645   1.3815   1.3953   1.4241   1.4444   1.4793
  1.5062   1.5078   1.5191   1.5555   1.5574   1.5665   1.5753   1.5921
  1.5959   1.6211   1.6462   1.6635   1.6803   1.6859   1.6912   1.7366
  1.7476   1.7659   1.7853   1.7926   1.8029   1.8199   1.8265   1.8315
  1.8513   1.8654   1.8890   1.8950   1.9435   1.9441   1.9456   1.9499
  1.9751   1.9889   2.0177   2.0301   2.0316   2.0650   2.0710   2.1082
  2.1219   2.1419   2.2120   2.2297   2.2313   2.2604   2.2664   2.2804
  2.2849   2.3039   2.3077   2.3669   2.3710   2.4040   2.4111   2.4277
  2.4333   2.4457   2.4490   2.4650   2.4879   2.5089   2.5260   2.5544
  2.5713   2.5867   2.6170   2.6310   2.6564   2.6695   2.6706   2.7015
  2.7056   2.7148   2.7261   2.7485   2.7495   2.7600   2.7653   2.7903
  2.7953   2.8417   2.8476   2.8488   2.8618   2.8887   2.9142   2.9381
  2.9778   3.0144   3.0688   3.0947   3.1065   3.1246   3.1437   3.1613
  3.2013   3.2335   3.2747   3.3352   3.3783   3.3918   3.4843   3.5116
  3.5522   3.6282   3.6446   3.7210   3.7848   3.9158   3.9879   4.0166
  4.0419   4.1461   4.1503   4.3481   4.8041   4.8387   9.7532   9.7956
  9.8122   9.8408  23.3584  23.6572  23.8162  23.8377  23.9244  23.9437
 23.9619  24.0087  24.0759  24.0871  24.1117  24.1912  25.7775  25.8348
 25.8709  25.9327  26.1036  26.1463  26.2728  26.3652  26.4896  26.6411
 26.7239  26.9669 215.7443 215.7914 215.8114 215.8471
 --------------------------------------------------------------

          Ground-State Mulliken Net Atomic Charges

     Atom                 Charge (a.u.)
  ----------------------------------------
      1 C                    -0.240068
      2 C                    -1.065749
      3 Cl                    0.605152
      4 C                     0.708363
      5 Cl                    0.592902
      6 C                    -0.294228
      7 Cl                    0.554236
      8 C                    -0.747985
      9 H                     0.237274
     10 C                    -0.284351
     11 Cl                    0.464969
     12 C                     0.896713
     13 C                    -0.588187
     14 H                     0.191092
     15 C                    -0.521531
     16 H                     0.168705
     17 C                    -0.110183
     18 H                     0.170219
     19 C                    -0.520790
     20 H                     0.168606
     21 C                    -0.577824
     22 H                     0.192664
  ----------------------------------------
  Sum of atomic charges =     0.000000

 -----------------------------------------------------------------
                    Cartesian Multipole Moments
 -----------------------------------------------------------------
    Charge (ESU x 10^10)
                -0.0000
    Dipole Moment (Debye)
         X       0.9011      Y      -0.2615      Z      -1.4371
       Tot       1.7162
    Quadrupole Moments (Debye-Ang)
        XX    -113.9844     XY      -0.7840     YY    -116.8529
        XZ      -2.6800     YZ      -2.9313     ZZ    -123.4209
    Octopole Moments (Debye-Ang^2)
       XXX      64.6017    XXY     -19.1526    XYY      26.5388
       YYY     -26.9045    XXZ     -72.7772    XYZ      -3.1969
       YYZ     -51.8966    XZZ      30.4785    YZZ      -1.1097
       ZZZ    -139.1116
    Hexadecapole Moments (Debye-Ang^3)
      XXXX   -3596.8626   XXXY     -37.4584   XXYY    -694.2208
      XYYY     -29.6896   YYYY    -519.5175   XXXZ     736.1010
      XXYZ     -82.7245   XYYZ     264.5280   YYYZ    -267.7606
      XXZZ   -1106.0004   XYZZ      14.2248   YYZZ    -617.9564
      XZZZ     816.4605   YZZZ    -248.6333   ZZZZ   -3185.5773
 -----------------------------------------------------------------
 Calculating analytic gradient of the SCF energy
 Gradient of SCF Energy
            1           2           3           4           5           6
    1  -0.0000699   0.0001427  -0.0000168  -0.0000617   0.0000228   0.0000502
    2   0.0000279   0.0000107  -0.0000145  -0.0000363   0.0000373   0.0000152
    3   0.0001147   0.0000269  -0.0000252  -0.0001519   0.0001153   0.0000127
            7           8           9          10          11          12
    1  -0.0000246  -0.0000215  -0.0000088   0.0000060  -0.0000152  -0.0000010
    2  -0.0000120   0.0000242   0.0000057  -0.0000301   0.0000226  -0.0000113
    3   0.0000058   0.0001048  -0.0000025  -0.0002633   0.0001551   0.0000141
           13          14          15          16          17          18
    1  -0.0000319   0.0000276   0.0000029  -0.0000077   0.0000459  -0.0000164
    2   0.0000614  -0.0000319   0.0000008  -0.0000162  -0.0000238  -0.0000091
    3   0.0000228  -0.0000282  -0.0000270   0.0000182  -0.0000371  -0.0000095
           19          20          21          22
    1  -0.0000006  -0.0000328  -0.0000243   0.0000353
    2   0.0000126   0.0000040  -0.0000662   0.0000289
    3   0.0000120  -0.0000225  -0.0000308  -0.0000045
 Max gradient component =       2.633E-04
 RMS gradient           =       5.767E-05
 Gradient time:  CPU 192.97 s  wall 192.97 s
 Geometry Optimization Parameters
   NAtoms,    NIC,     NZ,  NCons,   NDum,   NFix, NCnnct, MaxDiis
       22     155      22       0       0       0       0       0

 Cartesian Hessian Update
 Hessian updated using BFGS update


** GEOMETRY OPTIMIZATION IN DELOCALIZED INTERNAL COORDINATES **
   Searching for a Minimum

   Optimization Cycle:   9

                       Coordinates (Angstroms)
     ATOM                X               Y               Z
      1  C         0.0177328121   -0.0020092282    0.0061325712
      2  C        -0.0219117362    0.3590835644    1.3632024817
      3  Cl        1.4692687031    0.8030291442    2.1547695030
      4  C        -1.2202662768    0.3774606165    2.0941992541
      5  Cl       -1.2368043121    0.8269901338    3.7726589189
      6  C        -2.4079074352    0.0251769220    1.4433367328
      7  Cl       -3.9361762931    0.0211872664    2.2868134278
      8  C        -2.4003554265   -0.3329902901    0.1022461388
      9  H        -3.3236009643   -0.6027257395   -0.3903334567
     10  C        -1.2000228187   -0.3430189772   -0.5953616439
     11  Cl       -1.2474469264   -0.8102911654   -2.2846080867
     12  C         1.3000595825   -0.0250077337   -0.7600010918
     13  C         2.1085626360   -1.1648571643   -0.7464737219
     14  H         1.8071645248   -2.0303513769   -0.1671091452
     15  C         3.2974285679   -1.1923313902   -1.4717898644
     16  H         3.9162792388   -2.0822857094   -1.4545399434
     17  C         3.6883591091   -0.0810714717   -2.2164753269
     18  H         4.6130424461   -0.1026300179   -2.7819123577
     19  C         2.8862490450    1.0586122400   -2.2315203739
     20  H         3.1841583959    1.9265606895   -2.8088935095
     21  C         1.6965728032    1.0872125337   -1.5074536364
     22  H         1.0739791359    1.9747112479   -1.5226827883
   Point Group: c1    Number of degrees of freedom:    60


   Energy is  -2301.891481229

 Hessian updated using BFGS update

 60 Hessian modes will be used to form the next step
  Hessian Eigenvalues:
     0.001611    0.019297    0.019999    0.023206    0.023372    0.023495
     0.023657    0.023891    0.023910    0.024004    0.024086    0.024103
     0.024118    0.024130    0.024153    0.024193    0.024283    0.026179
     0.029606    0.159492    0.159890    0.159961    0.159999    0.160009
     0.160410    0.218904    0.220009    0.220555    0.231569    0.235275
     0.245202    0.249579    0.249998    0.250413    0.265403    0.279716
     0.297039    0.299872    0.302658    0.306496    0.344976    0.353024
     0.356538    0.356664    0.356714    0.356723    0.357051    0.360983
     0.424312    0.429254    0.431075    0.455651    0.467766    0.470852
     0.474665    0.477811    0.478964    0.484781    0.496767    0.530156

 Minimum search - taking simple RFO step
 Searching for Lamda that Minimizes Along All modes
 Value Taken    Lamda =  -0.00000113
 Step Taken.  Stepsize is  0.021108

                             Maximum     Tolerance    Cnvgd?
         Gradient           0.000104      0.000300     YES
         Displacement       0.018210      0.001200      NO
         Energy change     -0.000003      0.000001      NO


 New Cartesian Coordinates Obtained by Inverse Iteration

 Displacement from previous Coordinates is:  0.070991
 ----------------------------------------------------------------
             Standard Nuclear Orientation (Angstroms)
    I     Atom           X                Y                Z
 ----------------------------------------------------------------
    1      C       0.0179123407    -0.0023114087     0.0061957903
    2      C      -0.0226484055     0.3639620963     1.3618557771
    3      Cl      1.4676557713     0.8137199210     2.1518070029
    4      C      -1.2209255260     0.3822891165     2.0928830479
    5      Cl     -1.2384747424     0.8378415780     3.7695542068
    6      C      -2.4078329535     0.0248089626     1.4434168664
    7      Cl     -3.9359834884     0.0214073092     2.2868676342
    8      C      -2.3994161322    -0.3387041584     0.1037054620
    9      H      -3.3220586010    -0.6122103990    -0.3878726253
   10      C      -1.1990373979    -0.3486582242    -0.5937387964
   11      Cl     -1.2454506122    -0.8210076173    -2.2818751867
   12      C       1.3001478510    -0.0250558461    -0.7599295661
   13      C       2.1052352617    -1.1673909538    -0.7519505155
   14      H       1.8010058747    -2.0346703068    -0.1767397610
   15      C       3.2940107583    -1.1947572370    -1.4773852423
   16      H       3.9102730511    -2.0865685047    -1.4647322050
   17      C       3.6881301006    -0.0809228364    -2.2165071935
   18      H       4.6127687656    -0.1023816539    -2.7820478832
   19      C       2.8894371474     1.0612007881    -2.2259794674
   20      H       3.1901228726     1.9310679741    -2.7989913223
   21      C       1.6998865136     1.0898046664    -1.5017099627
   22      H       1.0796063618     1.9789908280    -1.5126219785
 ----------------------------------------------------------------
 Nuclear Repulsion Energy =        1485.78159681 hartrees
 There are       73 alpha and       73 beta electrons
 Applying Cartesian multipole field
    Component          Value
    ---------          -----
     (2,0,0)        1.00000E-11
     (0,2,0)        2.00000E-11
     (0,0,2)       -3.00000E-11
 Nucleus-field energy     =    -0.0000000381 hartrees
 Requested basis set is 6-311++G(d,p)
 There are 154 shells and 426 basis functions
 A cutoff of  1.0D-15 yielded   9498 shell pairs
 There are     77836 function pairs (     83643 Cartesian)
 Smallest overlap matrix eigenvalue = 2.04E-07
 Linear dependence detected in AO basis
 Number of orthogonalized atomic orbitals = 423
 Maximum deviation from orthogonality = 3.766E-10
 Guess from superposition of atomic densities
 Warning:  Energy on first SCF cycle will be non-variational
 SAD guess density has 146.000000 electrons

 -----------------------------------------------------------------------
  General SCF calculation program by
  Eric Jon Sundstrom, Paul Horn, Yuezhi Mao, Dmitri Zuev, Alec White,
  David Stuck, Shaama M.S., Shane Yost, Joonho Lee, David Small,
  Daniel Levine, Susi Lehtola, Hugh Burton, Evgeny Epifanovsky,
  Bang C. Huynh
 -----------------------------------------------------------------------
 Exchange:     0.2000 Hartree-Fock + 0.0800 Slater + 0.7200 B88
 Correlation:  0.1900 VWN1RPA + 0.8100 LYP
 Using SG-1 standard quadrature grid
 A restricted SCF calculation will be
 performed using DIIS
 SCF converges when DIIS error is below 1.0e-08
 ---------------------------------------
  Cycle       Energy         DIIS error
 ---------------------------------------
    1   -2305.6513954385      3.02e-02  
    2   -2301.7361387834      2.53e-03  
    3   -2301.6760627078      2.95e-03  
    4   -2301.8855832834      4.91e-04  
    5   -2301.8890603774      3.17e-04  
    6   -2301.8913590502      7.51e-05  
    7   -2301.8914620588      2.87e-05  
    8   -2301.8914795569      9.58e-06  
    9   -2301.8914815000      3.41e-06  
   10   -2301.8914817568      7.23e-07  
   11   -2301.8914817674      3.12e-07  
   12   -2301.8914817694      8.44e-08  
   13   -2301.8914817695      2.86e-08  
   14   -2301.8914817696      9.02e-09  Convergence criterion met
 ---------------------------------------
 SCF time:   CPU 548.33s  wall 548.00s 
 SCF   energy in the final basis set =    -2301.8914817696
 Total energy in the final basis set =    -2301.8914817696

 --------------------------------------------------------------

                    Orbital Energies (a.u.)
 --------------------------------------------------------------

 Alpha MOs
 -- Occupied --
********-101.5754-101.5726-101.5712 -10.2758 -10.2745 -10.2740 -10.2689
-10.2312 -10.2185 -10.2059 -10.1909 -10.1908 -10.1890 -10.1887 -10.1883
 -9.4909  -9.4900  -9.4873  -9.4858  -7.2558  -7.2549  -7.2522  -7.2505
 -7.2458  -7.2451  -7.2449  -7.2441  -7.2423  -7.2413  -7.2407  -7.2402
 -0.9550  -0.9081  -0.9013  -0.8744  -0.8674  -0.8330  -0.7947  -0.7635
 -0.7521  -0.7370  -0.6502  -0.6319  -0.6236  -0.6027  -0.5480  -0.5425
 -0.5195  -0.4884  -0.4780  -0.4743  -0.4653  -0.4504  -0.4503  -0.4380
 -0.4235  -0.4221  -0.3931  -0.3857  -0.3821  -0.3684  -0.3633  -0.3542
 -0.3513  -0.3405  -0.3340  -0.3238  -0.3174  -0.2742  -0.2703  -0.2675
 -0.2639
 -- Virtual --
 -0.0563  -0.0529  -0.0433  -0.0314  -0.0260  -0.0115  -0.0009   0.0043
  0.0070   0.0132   0.0174   0.0280   0.0292   0.0294   0.0413   0.0474
  0.0558   0.0601   0.0657   0.0670   0.0723   0.0738   0.0807   0.0871
  0.0907   0.0922   0.0928   0.0974   0.1038   0.1077   0.1102   0.1132
  0.1150   0.1172   0.1213   0.1219   0.1271   0.1284   0.1296   0.1304
  0.1381   0.1414   0.1445   0.1494   0.1533   0.1546   0.1597   0.1603
  0.1682   0.1700   0.1756   0.1817   0.1826   0.1899   0.1983   0.1996
  0.2042   0.2056   0.2174   0.2200   0.2247   0.2260   0.2313   0.2377
  0.2428   0.2451   0.2474   0.2487   0.2499   0.2526   0.2599   0.2712
  0.2729   0.2766   0.2788   0.2817   0.2844   0.2891   0.2924   0.2986
  0.2997   0.3033   0.3089   0.3178   0.3246   0.3288   0.3337   0.3365
  0.3566   0.3657   0.3699   0.3869   0.3995   0.4258   0.4378   0.4454
  0.4512   0.4533   0.4592   0.4684   0.4781   0.4850   0.4879   0.4977
  0.5095   0.5247   0.5282   0.5341   0.5385   0.5502   0.5524   0.5616
  0.5633   0.5698   0.5793   0.5834   0.5887   0.6011   0.6081   0.6126
  0.6153   0.6218   0.6275   0.6381   0.6467   0.6501   0.6576   0.6664
  0.6948   0.6959   0.7036   0.7082   0.7157   0.7234   0.7251   0.7416
  0.7572   0.7858   0.7922   0.8063   0.8177   0.8239   0.8283   0.8330
  0.8376   0.8432   0.8460   0.8506   0.8520   0.8574   0.8594   0.8643
  0.8693   0.8725   0.8776   0.8786   0.8903   0.8984   0.9027   0.9074
  0.9243   0.9319   0.9423   0.9528   0.9546   0.9622   0.9680   0.9693
  0.9747   0.9896   0.9986   1.0083   1.0222   1.0259   1.0384   1.0496
  1.0546   1.0635   1.0720   1.1145   1.1302   1.1382   1.1740   1.1783
  1.1957   1.2170   1.2406   1.2695   1.2739   1.2864   1.2903   1.2977
  1.3031   1.3293   1.3646   1.3816   1.3951   1.4243   1.4448   1.4794
  1.5060   1.5078   1.5189   1.5556   1.5571   1.5666   1.5757   1.5923
  1.5960   1.6212   1.6461   1.6635   1.6805   1.6858   1.6915   1.7366
  1.7476   1.7657   1.7859   1.7923   1.8028   1.8199   1.8268   1.8311
  1.8512   1.8656   1.8891   1.8950   1.9436   1.9441   1.9455   1.9500
  1.9751   1.9890   2.0178   2.0301   2.0318   2.0651   2.0709   2.1083
  2.1222   2.1423   2.2121   2.2298   2.2313   2.2603   2.2663   2.2803
  2.2850   2.3040   2.3077   2.3673   2.3708   2.4041   2.4108   2.4276
  2.4334   2.4456   2.4489   2.4650   2.4879   2.5089   2.5264   2.5544
  2.5711   2.5865   2.6167   2.6311   2.6566   2.6697   2.6706   2.7017
  2.7057   2.7152   2.7259   2.7487   2.7493   2.7590   2.7655   2.7903
  2.7951   2.8416   2.8477   2.8489   2.8618   2.8896   2.9140   2.9381
  2.9778   3.0145   3.0690   3.0948   3.1067   3.1246   3.1439   3.1611
  3.2013   3.2335   3.2755   3.3350   3.3783   3.3920   3.4843   3.5119
  3.5525   3.6285   3.6448   3.7211   3.7850   3.9160   3.9879   4.0166
  4.0418   4.1461   4.1505   4.3479   4.8040   4.8386   9.7533   9.7955
  9.8122   9.8416  23.3586  23.6573  23.8161  23.8377  23.9244  23.9437
 23.9618  24.0088  24.0759  24.0871  24.1119  24.1913  25.7775  25.8344
 25.8703  25.9329  26.1037  26.1463  26.2735  26.3645  26.4896  26.6408
 26.7239  26.9672 215.7444 215.7913 215.8114 215.8480
 --------------------------------------------------------------

          Ground-State Mulliken Net Atomic Charges

     Atom                 Charge (a.u.)
  ----------------------------------------
      1 C                    -0.239573
      2 C                    -1.066837
      3 Cl                    0.603843
      4 C                     0.710568
      5 Cl                    0.593102
      6 C                    -0.291162
      7 Cl                    0.554405
      8 C                    -0.745494
      9 H                     0.237210
     10 C                    -0.286172
     11 Cl                    0.463525
     12 C                     0.896899
     13 C                    -0.588307
     14 H                     0.191206
     15 C                    -0.524871
     16 H                     0.168641
     17 C                    -0.106772
     18 H                     0.170249
     19 C                    -0.524723
     20 H                     0.168565
     21 C                    -0.577090
     22 H                     0.192788
  ----------------------------------------
  Sum of atomic charges =     0.000000

 -----------------------------------------------------------------
                    Cartesian Multipole Moments
 -----------------------------------------------------------------
    Charge (ESU x 10^10)
                 0.0000
    Dipole Moment (Debye)
         X       0.9007      Y      -0.2644      Z      -1.4344
       Tot       1.7142
    Quadrupole Moments (Debye-Ang)
        XX    -113.9933     XY      -0.7544     YY    -116.8215
        XZ      -2.7009     YZ      -2.9091     ZZ    -123.4390
    Octopole Moments (Debye-Ang^2)
       XXX      64.5690    XXY     -19.2034    XYY      26.6231
       YYY     -27.2722    XXZ     -72.7867    XYZ      -3.1392
       YYZ     -51.9072    XZZ      30.4616    YZZ      -1.3189
       ZZZ    -138.8756
    Hexadecapole Moments (Debye-Ang^3)
      XXXX   -3596.2620   XXXY     -37.7725   XXYY    -694.6380
      XYYY     -30.6417   YYYY    -524.8047   XXXZ     736.7537
      XXYZ     -83.8767   XYYZ     264.6409   YYYZ    -271.4972
      XXZZ   -1104.9606   XYZZ      13.6396   YYZZ    -617.9365
      XZZZ     817.6011   YZZZ    -251.9801   ZZZZ   -3181.4374
 -----------------------------------------------------------------
 Calculating analytic gradient of the SCF energy
 Gradient of SCF Energy
            1           2           3           4           5           6
    1  -0.0000013   0.0000698  -0.0000187  -0.0000046   0.0000148  -0.0000126
    2   0.0000124   0.0000162  -0.0000036  -0.0000282   0.0000198   0.0000200
    3   0.0000364   0.0000372  -0.0000321  -0.0000871   0.0000500   0.0000668
            7           8           9          10          11          12
    1   0.0000195  -0.0000061   0.0000011   0.0000024  -0.0000068  -0.0000256
    2   0.0000060   0.0000111   0.0000081  -0.0000292   0.0000123  -0.0000098
    3  -0.0000017   0.0000315   0.0000071  -0.0001066   0.0000639   0.0000093
           13          14          15          16          17          18
    1  -0.0000121   0.0000060   0.0000040  -0.0000119   0.0000077  -0.0000093
    2   0.0000239  -0.0000163   0.0000004  -0.0000111  -0.0000152  -0.0000077
    3   0.0000105  -0.0000078  -0.0000244   0.0000051  -0.0000172  -0.0000121
           19          20          21          22
    1   0.0000022  -0.0000209  -0.0000065   0.0000090
    2  -0.0000030  -0.0000015  -0.0000190   0.0000143
    3  -0.0000062  -0.0000144  -0.0000024  -0.0000058
 Max gradient component =       1.066E-04
 RMS gradient           =       2.734E-05
 Gradient time:  CPU 195.38 s  wall 195.39 s
 Geometry Optimization Parameters
   NAtoms,    NIC,     NZ,  NCons,   NDum,   NFix, NCnnct, MaxDiis
       22     155      22       0       0       0       0       0

 Cartesian Hessian Update
 Hessian updated using BFGS update


** GEOMETRY OPTIMIZATION IN DELOCALIZED INTERNAL COORDINATES **
   Searching for a Minimum

   Optimization Cycle:  10

                       Coordinates (Angstroms)
     ATOM                X               Y               Z
      1  C         0.0179123407   -0.0023114087    0.0061957903
      2  C        -0.0226484055    0.3639620963    1.3618557771
      3  Cl        1.4676557713    0.8137199210    2.1518070029
      4  C        -1.2209255260    0.3822891165    2.0928830479
      5  Cl       -1.2384747424    0.8378415780    3.7695542068
      6  C        -2.4078329535    0.0248089626    1.4434168664
      7  Cl       -3.9359834884    0.0214073092    2.2868676342
      8  C        -2.3994161322   -0.3387041584    0.1037054620
      9  H        -3.3220586010   -0.6122103990   -0.3878726253
     10  C        -1.1990373979   -0.3486582242   -0.5937387964
     11  Cl       -1.2454506122   -0.8210076173   -2.2818751867
     12  C         1.3001478510   -0.0250558461   -0.7599295661
     13  C         2.1052352617   -1.1673909538   -0.7519505155
     14  H         1.8010058747   -2.0346703068   -0.1767397610
     15  C         3.2940107583   -1.1947572370   -1.4773852423
     16  H         3.9102730511   -2.0865685047   -1.4647322050
     17  C         3.6881301006   -0.0809228364   -2.2165071935
     18  H         4.6127687656   -0.1023816539   -2.7820478832
     19  C         2.8894371474    1.0612007881   -2.2259794674
     20  H         3.1901228726    1.9310679741   -2.7989913223
     21  C         1.6998865136    1.0898046664   -1.5017099627
     22  H         1.0796063618    1.9789908280   -1.5126219785
   Point Group: c1    Number of degrees of freedom:    60


   Energy is  -2301.891481770

 Hessian updated using BFGS update

 60 Hessian modes will be used to form the next step
  Hessian Eigenvalues:
     0.001579    0.019320    0.020018    0.022839    0.023213    0.023453
     0.023717    0.023768    0.023946    0.024000    0.024098    0.024102
     0.024121    0.024149    0.024163    0.024190    0.024389    0.026182
     0.029875    0.151454    0.159874    0.159962    0.159999    0.160006
     0.160428    0.209569    0.220010    0.220546    0.229938    0.235573
     0.245314    0.248076    0.249997    0.250145    0.264215    0.279393
     0.287162    0.298793    0.302632    0.304170    0.345433    0.353964
     0.356536    0.356664    0.356698    0.356724    0.357082    0.362595
     0.424894    0.429264    0.431456    0.454429    0.467726    0.471218
     0.474814    0.477816    0.478618    0.484592    0.496734    0.528875

 Minimum search - taking simple RFO step
 Searching for Lamda that Minimizes Along All modes
 Value Taken    Lamda =   0.00000000
 Step Taken.  Stepsize is  0.003349

                             Maximum     Tolerance    Cnvgd?
         Gradient           0.000058      0.000300     YES
         Displacement       0.002726      0.001200      NO
         Energy change     -0.000001      0.000001     YES

 Final energy is   -2301.8914817696036     


 ******************************
 **  OPTIMIZATION CONVERGED  **
 ******************************

                       Coordinates (Angstroms)
     ATOM                X               Y               Z
      1  C         0.0179123407   -0.0023114087    0.0061957903
      2  C        -0.0226484055    0.3639620963    1.3618557771
      3  Cl        1.4676557713    0.8137199210    2.1518070029
      4  C        -1.2209255260    0.3822891165    2.0928830479
      5  Cl       -1.2384747424    0.8378415780    3.7695542068
      6  C        -2.4078329535    0.0248089626    1.4434168664
      7  Cl       -3.9359834884    0.0214073092    2.2868676342
      8  C        -2.3994161322   -0.3387041584    0.1037054620
      9  H        -3.3220586010   -0.6122103990   -0.3878726253
     10  C        -1.1990373979   -0.3486582242   -0.5937387964
     11  Cl       -1.2454506122   -0.8210076173   -2.2818751867
     12  C         1.3001478510   -0.0250558461   -0.7599295661
     13  C         2.1052352617   -1.1673909538   -0.7519505155
     14  H         1.8010058747   -2.0346703068   -0.1767397610
     15  C         3.2940107583   -1.1947572370   -1.4773852423
     16  H         3.9102730511   -2.0865685047   -1.4647322050
     17  C         3.6881301006   -0.0809228364   -2.2165071935
     18  H         4.6127687656   -0.1023816539   -2.7820478832
     19  C         2.8894371474    1.0612007881   -2.2259794674
     20  H         3.1901228726    1.9310679741   -2.7989913223
     21  C         1.6998865136    1.0898046664   -1.5017099627
     22  H         1.0796063618    1.9789908280   -1.5126219785

Z-matrix Print:
$molecule
0 1
Cl
C  1 1.745655
C  2 1.403782 1 119.322455
C  3 1.399410 2 118.617966 1 179.716839 0
C  4 1.388178 3 120.640328 2 -0.072739 0
H  5 1.080613 4 120.008316 3 -179.955361 0
C  5 1.388322 4 119.468527 3 0.123542 0
C  7 1.400302 5 122.303989 4 -0.026265 0
C  8 1.493852 7 121.497709 5 179.727201 0
C  9 1.397477 8 120.371069 7 86.441335 0
H  10 1.084213 9 119.733175 8 0.590169 0
C  10 1.392988 9 120.256397 8 -179.357743 0
H  12 1.084169 10 119.680582 9 179.942711 0
C  12 1.393717 10 120.176649 9 0.073481 0
H  14 1.084091 12 120.096208 10 179.891908 0
C  14 1.393649 12 119.768011 10 -0.121405 0
H  16 1.084097 14 120.191795 12 -179.967881 0
C  16 1.392908 14 120.123119 12 0.079826 0
H  18 1.084249 16 120.003267 14 -179.934889 0
Cl 3 1.737545 2 120.967745 1 -0.294737 0
Cl 4 1.745470 3 121.250733 2 179.908981 0
Cl 7 1.753588 5 117.558965 4 179.797696 0
$end


 --------------------------------------------------------------

                    Orbital Energies (a.u.)
 --------------------------------------------------------------

 Alpha MOs
 -- Occupied --
********-101.5754-101.5726-101.5712 -10.2758 -10.2745 -10.2740 -10.2689
-10.2312 -10.2185 -10.2059 -10.1909 -10.1908 -10.1890 -10.1887 -10.1883
 -9.4909  -9.4900  -9.4873  -9.4858  -7.2558  -7.2549  -7.2522  -7.2505
 -7.2458  -7.2451  -7.2449  -7.2441  -7.2423  -7.2413  -7.2407  -7.2402
 -0.9550  -0.9081  -0.9013  -0.8744  -0.8674  -0.8330  -0.7947  -0.7635
 -0.7521  -0.7370  -0.6502  -0.6319  -0.6236  -0.6027  -0.5480  -0.5425
 -0.5195  -0.4884  -0.4780  -0.4743  -0.4653  -0.4504  -0.4503  -0.4380
 -0.4235  -0.4221  -0.3931  -0.3857  -0.3821  -0.3684  -0.3633  -0.3542
 -0.3513  -0.3405  -0.3340  -0.3238  -0.3174  -0.2742  -0.2703  -0.2675
 -0.2639
 -- Virtual --
 -0.0563  -0.0529  -0.0433  -0.0314  -0.0260  -0.0115  -0.0009   0.0043
  0.0070   0.0132   0.0174   0.0280   0.0292   0.0294   0.0413   0.0474
  0.0558   0.0601   0.0657   0.0670   0.0723   0.0738   0.0807   0.0871
  0.0907   0.0922   0.0928   0.0974   0.1038   0.1077   0.1102   0.1132
  0.1150   0.1172   0.1213   0.1219   0.1271   0.1284   0.1296   0.1304
  0.1381   0.1414   0.1445   0.1494   0.1533   0.1546   0.1597   0.1603
  0.1682   0.1700   0.1756   0.1817   0.1826   0.1899   0.1983   0.1996
  0.2042   0.2056   0.2174   0.2200   0.2247   0.2260   0.2313   0.2377
  0.2428   0.2451   0.2474   0.2487   0.2499   0.2526   0.2599   0.2712
  0.2729   0.2766   0.2788   0.2817   0.2844   0.2891   0.2924   0.2986
  0.2997   0.3033   0.3089   0.3178   0.3246   0.3288   0.3337   0.3365
  0.3566   0.3657   0.3699   0.3869   0.3995   0.4258   0.4378   0.4454
  0.4512   0.4533   0.4592   0.4684   0.4781   0.4850   0.4879   0.4977
  0.5095   0.5247   0.5282   0.5341   0.5385   0.5502   0.5524   0.5616
  0.5633   0.5698   0.5793   0.5834   0.5887   0.6011   0.6081   0.6126
  0.6153   0.6218   0.6275   0.6381   0.6467   0.6501   0.6576   0.6664
  0.6948   0.6959   0.7036   0.7082   0.7157   0.7234   0.7251   0.7416
  0.7572   0.7858   0.7922   0.8063   0.8177   0.8239   0.8283   0.8330
  0.8376   0.8432   0.8460   0.8506   0.8520   0.8574   0.8594   0.8643
  0.8693   0.8725   0.8776   0.8786   0.8903   0.8984   0.9027   0.9074
  0.9243   0.9319   0.9423   0.9528   0.9546   0.9622   0.9680   0.9693
  0.9747   0.9896   0.9986   1.0083   1.0222   1.0259   1.0384   1.0496
  1.0546   1.0635   1.0720   1.1145   1.1302   1.1382   1.1740   1.1783
  1.1957   1.2170   1.2406   1.2695   1.2739   1.2864   1.2903   1.2977
  1.3031   1.3293   1.3646   1.3816   1.3951   1.4243   1.4448   1.4794
  1.5060   1.5078   1.5189   1.5556   1.5571   1.5666   1.5757   1.5923
  1.5960   1.6212   1.6461   1.6635   1.6805   1.6858   1.6915   1.7366
  1.7476   1.7657   1.7859   1.7923   1.8028   1.8199   1.8268   1.8311
  1.8512   1.8656   1.8891   1.8950   1.9436   1.9441   1.9455   1.9500
  1.9751   1.9890   2.0178   2.0301   2.0318   2.0651   2.0709   2.1083
  2.1222   2.1423   2.2121   2.2298   2.2313   2.2603   2.2663   2.2803
  2.2850   2.3040   2.3077   2.3673   2.3708   2.4041   2.4108   2.4276
  2.4334   2.4456   2.4489   2.4650   2.4879   2.5089   2.5264   2.5544
  2.5711   2.5865   2.6167   2.6311   2.6566   2.6697   2.6706   2.7017
  2.7057   2.7152   2.7259   2.7487   2.7493   2.7590   2.7655   2.7903
  2.7951   2.8416   2.8477   2.8489   2.8618   2.8896   2.9140   2.9381
  2.9778   3.0145   3.0690   3.0948   3.1067   3.1246   3.1439   3.1611
  3.2013   3.2335   3.2755   3.3350   3.3783   3.3920   3.4843   3.5119
  3.5525   3.6285   3.6448   3.7211   3.7850   3.9160   3.9879   4.0166
  4.0418   4.1461   4.1505   4.3479   4.8040   4.8386   9.7533   9.7955
  9.8122   9.8416  23.3586  23.6573  23.8161  23.8377  23.9244  23.9437
 23.9618  24.0088  24.0759  24.0871  24.1119  24.1913  25.7775  25.8344
 25.8703  25.9329  26.1037  26.1463  26.2735  26.3645  26.4896  26.6408
 26.7239  26.9672 215.7444 215.7913 215.8114 215.8480
 --------------------------------------------------------------

          Ground-State Mulliken Net Atomic Charges

     Atom                 Charge (a.u.)
  ----------------------------------------
      1 C                    -0.239573
      2 C                    -1.066837
      3 Cl                    0.603843
      4 C                     0.710568
      5 Cl                    0.593102
      6 C                    -0.291162
      7 Cl                    0.554405
      8 C                    -0.745494
      9 H                     0.237210
     10 C                    -0.286172
     11 Cl                    0.463525
     12 C                     0.896899
     13 C                    -0.588307
     14 H                     0.191206
     15 C                    -0.524871
     16 H                     0.168641
     17 C                    -0.106772
     18 H                     0.170249
     19 C                    -0.524723
     20 H                     0.168565
     21 C                    -0.577090
     22 H                     0.192788
  ----------------------------------------
  Sum of atomic charges =     0.000000

 -----------------------------------------------------------------
                    Cartesian Multipole Moments
 -----------------------------------------------------------------
    Charge (ESU x 10^10)
                 0.0000
    Dipole Moment (Debye)
         X       0.9007      Y      -0.2644      Z      -1.4344
       Tot       1.7142
    Quadrupole Moments (Debye-Ang)
        XX    -113.9933     XY      -0.7544     YY    -116.8215
        XZ      -2.7009     YZ      -2.9091     ZZ    -123.4390
    Octopole Moments (Debye-Ang^2)
       XXX      64.5690    XXY     -19.2034    XYY      26.6231
       YYY     -27.2722    XXZ     -72.7867    XYZ      -3.1392
       YYZ     -51.9072    XZZ      30.4616    YZZ      -1.3189
       ZZZ    -138.8756
    Hexadecapole Moments (Debye-Ang^3)
      XXXX   -3596.2620   XXXY     -37.7725   XXYY    -694.6380
      XYYY     -30.6417   YYYY    -524.8047   XXXZ     736.7537
      XXYZ     -83.8767   XYYZ     264.6409   YYYZ    -271.4972
      XXZZ   -1104.9606   XYZZ      13.6396   YYZZ    -617.9365
      XZZZ     817.6011   YZZZ    -251.9801   ZZZZ   -3181.4374
 -----------------------------------------------------------------
Archival summary:
1\1\november\OPT\ProcedureUnspecified\BasisUnspecified\l4126\taweetha\SatJan1114:45:312020SatJan1114:45:312020\0\\#,OPT,ProcedureUnspecified,BasisUnspecified,\\0,1\Cl\C,1,1.74566\C,2,1.40378,1,119.322\C,3,1.39941,2,118.618,1,179.717,0\C,4,1.38818,3,120.64,2,-0.0727392,0\H,5,1.08061,4,120.008,3,-179.955,0\C,5,1.38832,4,119.469,3,0.123542,0\C,7,1.4003,5,122.304,4,-0.026265,0\C,8,1.49385,7,121.498,5,179.727,0\C,9,1.39748,8,120.371,7,86.4413,0\H,10,1.08421,9,119.733,8,0.590169,0\C,10,1.39299,9,120.256,8,-179.358,0\H,12,1.08417,10,119.681,9,179.943,0\C,12,1.39372,10,120.177,9,0.0734811,0\H,14,1.08409,12,120.096,10,179.892,0\C,14,1.39365,12,119.768,10,-0.121405,0\H,16,1.0841,14,120.192,12,-179.968,0\C,16,1.39291,14,120.123,12,0.0798255,0\H,18,1.08425,16,120.003,14,-179.935,0\Cl,3,1.73754,2,120.968,1,-0.294737,0\Cl,4,1.74547,3,121.251,2,179.909,0\Cl,7,1.75359,5,117.559,4,179.798,0\\\@

 Total job time:  7611.22s(wall), 7610.86s(cpu) 
 Sat Jan 11 14:45:31 2020

        *************************************************************
        *                                                           *
        *  Thank you very much for using Q-Chem.  Have a nice day.  *
        *                                                           *
        *************************************************************


 
User input: 2 of 2 
 
                  Welcome to Q-Chem
     A Quantum Leap Into The Future Of Chemistry


 Q-Chem 5.2 (devel), Q-Chem, Inc., Pleasanton, CA (2019)

 Yihan Shao,  Zhengting Gan,  E. Epifanovsky,  A. T. B. Gilbert,  M. Wormit,  
 J. Kussmann,  A. W. Lange,  A. Behn,  Jia Deng,  Xintian Feng,  D. Ghosh,  
 M. Goldey,  P. R. Horn,  L. D. Jacobson,  I. Kaliman,  T. Kus,  A. Landau,  
 Jie Liu,  E. I. Proynov,  R. M. Richard,  R. P. Steele,  E. J. Sundstrom,  
 H. L. Woodcock III,  P. M. Zimmerman,  D. Zuev,  B. Albrecht,  E. Alguire,  
 S. A. Baeppler,  D. Barton,  Z. Benda,  Y. A. Bernard,  E. J. Berquist,  
 K. B. Bravaya,  H. Burton,  D. Casanova,  Chun-Min Chang,  Yunqing Chen,  
 A. Chien,  K. D. Closser,  M. P. Coons,  S. Coriani,  S. Dasgupta,  
 A. L. Dempwolff,  M. Diedenhofen,  Hainam Do,  R. G. Edgar,  Po-Tung Fang,  
 S. Faraji,  S. Fatehi,  Qingguo Feng,  K. D. Fenk,  J. Fosso-Tande,  
 J. Gayvert,  Qinghui Ge,  A. Ghysels,  G. Gidofalvi,  J. Gomes,  
 J. Gonthier,  A. Gunina,  D. Hait,  M. W. D. Hanson-Heine,  
 P. H. P. Harbach,  A. W. Hauser,  M. F. Herbst,  J. E. Herr,  
 E. G. Hohenstein,  Z. C. Holden,  Kerwin Hui,  B. C. Huynh,  T.-C. Jagau,  
 Hyunjun Ji,  B. Kaduk,  K. Khistyaev,  Jaehoon Kim,  P. Klunzinger,  K. Koh,  
 D. Kosenkov,  L. Koulias,  T. Kowalczyk,  C. M. Krauter,  A. Kunitsa,  
 Ka Un Lao,  A. Laurent,  K. V. Lawler,  Joonho Lee,  D. Lefrancois,  
 S. Lehtola,  D. S. Levine,  Yi-Pei Li,  You-Sheng Lin,  Fenglai Liu,  
 E. Livshits,  A. Luenser,  P. Manohar,  E. Mansoor,  S. F. Manzer,  
 Shan-Ping Mao,  Yuezhi Mao,  N. Mardirossian,  A. V. Marenich,  
 T. Markovich,  L. A. Martinez-Martinez,  S. A. Maurer,  N. J. Mayhall,  
 S. C. McKenzie,  J.-M. Mewes,  P. Morgante,  A. F. Morrison,  
 J. W. Mullinax,  K. Nanda,  T. S. Nguyen-Beck,  R. Olivares-Amaya,  
 J. A. Parkhill,  Zheng Pei,  T. M. Perrine,  F. Plasser,  P. Pokhilko,  
 S. Prager,  A. Prociuk,  E. Ramos,  D. R. Rehn,  F. Rob,  M. Scheurer,  
 M. Schneider,  N. Sergueev,  S. M. Sharada,  S. Sharma,  D. W. Small,  
 T. Stauch,  T. Stein,  Yu-Chuan Su,  A. J. W. Thom,  A. Tkatchenko,  
 T. Tsuchimochi,  N. M. Tubman,  L. Vogt,  M. L. Vidal,  O. Vydrov,  
 M. A. Watson,  J. Wenzel,  M. de Wergifosse,  T. A. Wesolowski,  A. White,  
 J. Witte,  A. Yamada,  Jun Yang,  K. Yao,  S. Yeganeh,  S. R. Yost,  
 Zhi-Qiang You,  A. Zech,  Igor Ying Zhang,  Xing Zhang,  Yan Zhao,  
 Ying Zhu,  B. R. Brooks,  G. K. L. Chan,  C. J. Cramer,  M. S. Gordon,  
 W. J. Hehre,  A. Klamt,  M. W. Schmidt,  C. D. Sherrill,  D. G. Truhlar,  
 A. Aspuru-Guzik,  R. Baer,  A. T. Bell,  N. A. Besley,  Jeng-Da Chai,  
 A. E. DePrince, III,  R. A. DiStasio Jr.,  A. Dreuw,  B. D. Dunietz,  
 T. R. Furlani,  Chao-Ping Hsu,  Yousung Jung,  Jing Kong,  D. S. Lambrecht,  
 WanZhen Liang,  C. Ochsenfeld,  V. A. Rassolov,  L. V. Slipchenko,  
 J. E. Subotnik,  T. Van Voorhis,  J. M. Herbert,  A. I. Krylov,  
 P. M. W. Gill,  M. Head-Gordon

 Contributors to earlier versions of Q-Chem not listed above: 
 R. D. Adamson,  B. Austin,  J. Baker,  G. J. O. Beran,  K. Brandhorst,  
 S. T. Brown,  E. F. C. Byrd,  A. K. Chakraborty,  C.-L. Cheng,  
 Siu Hung Chien,  D. M. Chipman,  D. L. Crittenden,  H. Dachsel,  
 R. J. Doerksen,  A. D. Dutoi,  L. Fusti-Molnar,  W. A. Goddard III,  
 A. Golubeva-Zadorozhnaya,  S. R. Gwaltney,  G. Hawkins,  A. Heyden,  
 S. Hirata,  G. Kedziora,  F. J. Keil,  C. Kelley,  Jihan Kim,  R. A. King,  
 R. Z. Khaliullin,  P. P. Korambath,  W. Kurlancheek,  A. M. Lee,  M. S. Lee,  
 S. V. Levchenko,  Ching Yeh Lin,  D. Liotard,  R. C. Lochan,  I. Lotan,  
 P. E. Maslen,  N. Nair,  D. P. O'Neill,  D. Neuhauser,  E. Neuscamman,  
 C. M. Oana,  R. Olson,  B. Peters,  R. Peverati,  P. A. Pieniazek,  
 Y. M. Rhee,  J. Ritchie,  M. A. Rohrdanz,  E. Rosta,  N. J. Russ,  
 H. F. Schaefer III,  N. E. Schultz,  N. Shenvi,  A. C. Simmonett,  A. Sodt,  
 D. Stuck,  K. S. Thanthiriwatte,  V. Vanovschi,  Tao Wang,  A. Warshel,  
 C. F. Williams,  Q. Wu,  X. Xu,  W. Zhang

 Please cite Q-Chem as follows:
 Y. Shao et al., Mol. Phys. 113, 184-215 (2015)
 DOI: 10.1080/00268976.2014.952696

 Q-Chem 5.2.1 for Intel X86 EM64T Linux

 Parts of Q-Chem use Armadillo 8.300.2 (Tropical Shenanigans).
 http://arma.sourceforge.net/

 Q-Chem begins on Sat Jan 11 14:45:31 2020  

Host: 
0

     Scratch files written to /scratch/taweetham/qchem4989//
NAlpha2: 146
NElect   146
Mult     1
The previous job contains 0 fragments, simply inherited here

 Q-Chem warning in module libgen/rem_setup.C, line 2168:

 Setting Thresh to 1e-14


Checking the input file for inconsistencies... 	...done.

--------------------------------------------------------------
User input:
--------------------------------------------------------------

$MOLECULE
READ
$END

$REM
   JOB_TYPE 	FREQUENCY
   BASIS 	6-311++G**
   METHOD	B3LYP
   SCF_GUESS_ALWAYS     TRUE
   S2THRESH     15
   THRESH       15
   MEM_TOTAL    10000
$END

--------------------------------------------------------------
 ----------------------------------------------------------------
             Standard Nuclear Orientation (Angstroms)
    I     Atom           X                Y                Z
 ----------------------------------------------------------------
    1      C       0.4392727278    -0.2091882967    -0.0024320414
    2      C      -0.4955457833     0.8394567713    -0.0109951788
    3      Cl      0.0915123823     2.4832854987    -0.0333872548
    4      C      -1.8793774669     0.6036748116    -0.0063533674
    5      Cl     -3.0110069884     1.9221603147    -0.0148856414
    6      C      -2.3337640189    -0.7198575776     0.0055839285
    7      Cl     -4.0391361369    -1.0917363822     0.0143543538
    8      C      -1.4338363298    -1.7768052164     0.0111626437
    9      H      -1.7959643644    -2.7948990052     0.0196554981
   10      C      -0.0707633101    -1.5132629578     0.0074071369
   11      Cl      1.0209363318    -2.8855236720     0.0202536176
   12      C       1.9097973663     0.0537677558    -0.0002693924
   13      C       2.5886362256     0.2489457465     1.2056502805
   14      H       2.0407810511     0.2206538579     2.1408778918
   15      C       3.9622225590     0.4801062261     1.2097800367
   16      H       4.4787234430     0.6292570783     2.1511872335
   17      C       4.6686540224     0.5183340286     0.0090504212
   18      H       5.7378902093     0.6971582660     0.0120970609
   19      C       3.9956435613     0.3261059116    -1.1961681488
   20      H       4.5392181237     0.3544458576    -2.1337965160
   21      C       2.6221464138     0.0939678419    -1.2018874285
   22      H       2.1016407251    -0.0572442297    -2.1408907864
 ----------------------------------------------------------------
 Molecular Point Group                 C1    NOp =  1
 Largest Abelian Subgroup              C1    NOp =  1
 Nuclear Repulsion Energy =        1485.78159681 hartrees
 There are       73 alpha and       73 beta electrons
 Requested basis set is 6-311++G(d,p)
 There are 154 shells and 426 basis functions

 Total QAlloc Memory Limit  10000 MB
 Mega-Array Size       188 MB
 MEM_STATIC part       192 MB
 A cutoff of  1.0D-15 yielded   9498 shell pairs
 There are     77836 function pairs (     83643 Cartesian)
 Smallest overlap matrix eigenvalue = 2.04E-07
 Linear dependence detected in AO basis
 Number of orthogonalized atomic orbitals = 423
 Maximum deviation from orthogonality = 4.010E-10
 Guess from superposition of atomic densities
 Warning:  Energy on first SCF cycle will be non-variational
 SAD guess density has 146.000000 electrons

 -----------------------------------------------------------------------
  General SCF calculation program by
  Eric Jon Sundstrom, Paul Horn, Yuezhi Mao, Dmitri Zuev, Alec White,
  David Stuck, Shaama M.S., Shane Yost, Joonho Lee, David Small,
  Daniel Levine, Susi Lehtola, Hugh Burton, Evgeny Epifanovsky,
  Bang C. Huynh
 -----------------------------------------------------------------------
 Exchange:     0.2000 Hartree-Fock + 0.0800 Slater + 0.7200 B88
 Correlation:  0.1900 VWN1RPA + 0.8100 LYP
 Using SG-1 standard quadrature grid
 A restricted SCF calculation will be
 performed using DIIS
 SCF converges when DIIS error is below 1.0e-08
 ---------------------------------------
  Cycle       Energy         DIIS error
 ---------------------------------------
    1   -2305.6516131924      3.02e-02  
    2   -2301.7360903594      2.53e-03  
    3   -2301.6760019962      2.95e-03  
    4   -2301.8855287746      4.91e-04  
    5   -2301.8890079140      3.17e-04  
    6   -2301.8913069000      7.51e-05  
    7   -2301.8914098545      2.87e-05  
    8   -2301.8914273585      9.58e-06  
    9   -2301.8914293007      3.41e-06  
   10   -2301.8914295578      7.23e-07  
   11   -2301.8914295682      3.12e-07  
   12   -2301.8914295705      8.44e-08  
   13   -2301.8914295706      2.86e-08  
   14   -2301.8914295707      9.02e-09  Convergence criterion met
 ---------------------------------------
 SCF time:   CPU 546.63s  wall 547.00s 
 SCF   energy in the final basis set =    -2301.8914295707
 Total energy in the final basis set =    -2301.8914295707

 --------------------------------------------------------------

                    Orbital Energies (a.u.)
 --------------------------------------------------------------

 Alpha MOs
 -- Occupied --
********-101.5754-101.5726-101.5711 -10.2758 -10.2745 -10.2740 -10.2689
-10.2312 -10.2185 -10.2059 -10.1909 -10.1909 -10.1891 -10.1888 -10.1883
 -9.4909  -9.4901  -9.4873  -9.4858  -7.2557  -7.2552  -7.2522  -7.2506
 -7.2458  -7.2452  -7.2449  -7.2439  -7.2423  -7.2413  -7.2407  -7.2399
 -0.9550  -0.9081  -0.9013  -0.8744  -0.8674  -0.8330  -0.7947  -0.7635
 -0.7521  -0.7370  -0.6502  -0.6319  -0.6237  -0.6027  -0.5480  -0.5425
 -0.5195  -0.4884  -0.4781  -0.4743  -0.4653  -0.4504  -0.4503  -0.4380
 -0.4235  -0.4221  -0.3931  -0.3857  -0.3821  -0.3684  -0.3633  -0.3542
 -0.3512  -0.3404  -0.3340  -0.3238  -0.3174  -0.2742  -0.2703  -0.2675
 -0.2639
 -- Virtual --
 -0.0563  -0.0529  -0.0432  -0.0314  -0.0260  -0.0115  -0.0009   0.0043
  0.0070   0.0133   0.0174   0.0280   0.0293   0.0295   0.0413   0.0473
  0.0557   0.0602   0.0659   0.0670   0.0722   0.0737   0.0806   0.0871
  0.0907   0.0920   0.0929   0.0975   0.1038   0.1077   0.1103   0.1132
  0.1151   0.1172   0.1213   0.1218   0.1270   0.1284   0.1294   0.1304
  0.1378   0.1415   0.1444   0.1494   0.1535   0.1548   0.1596   0.1604
  0.1680   0.1700   0.1759   0.1819   0.1826   0.1898   0.1983   0.1995
  0.2042   0.2055   0.2172   0.2200   0.2248   0.2260   0.2313   0.2377
  0.2426   0.2450   0.2473   0.2488   0.2501   0.2526   0.2599   0.2713
  0.2730   0.2765   0.2786   0.2818   0.2843   0.2889   0.2923   0.2989
  0.2997   0.3033   0.3088   0.3178   0.3247   0.3285   0.3333   0.3364
  0.3565   0.3657   0.3699   0.3870   0.3994   0.4256   0.4379   0.4455
  0.4511   0.4534   0.4592   0.4686   0.4779   0.4850   0.4879   0.4974
  0.5095   0.5246   0.5281   0.5341   0.5383   0.5503   0.5523   0.5618
  0.5634   0.5699   0.5793   0.5834   0.5887   0.6010   0.6080   0.6127
  0.6153   0.6219   0.6275   0.6382   0.6467   0.6500   0.6574   0.6666
  0.6948   0.6960   0.7033   0.7083   0.7157   0.7234   0.7250   0.7415
  0.7572   0.7857   0.7922   0.8063   0.8177   0.8238   0.8283   0.8330
  0.8377   0.8432   0.8460   0.8506   0.8521   0.8576   0.8595   0.8644
  0.8693   0.8725   0.8777   0.8786   0.8903   0.8984   0.9026   0.9073
  0.9242   0.9319   0.9423   0.9529   0.9546   0.9622   0.9680   0.9692
  0.9748   0.9894   0.9985   1.0083   1.0222   1.0259   1.0383   1.0496
  1.0545   1.0635   1.0720   1.1145   1.1302   1.1382   1.1739   1.1783
  1.1956   1.2171   1.2405   1.2696   1.2741   1.2864   1.2902   1.2977
  1.3031   1.3292   1.3643   1.3816   1.3951   1.4243   1.4447   1.4794
  1.5060   1.5078   1.5189   1.5556   1.5571   1.5666   1.5757   1.5923
  1.5960   1.6212   1.6461   1.6635   1.6805   1.6858   1.6916   1.7366
  1.7477   1.7657   1.7859   1.7924   1.8028   1.8199   1.8268   1.8311
  1.8512   1.8656   1.8891   1.8950   1.9436   1.9440   1.9455   1.9500
  1.9750   1.9890   2.0178   2.0301   2.0317   2.0651   2.0709   2.1083
  2.1222   2.1422   2.2121   2.2298   2.2313   2.2603   2.2663   2.2802
  2.2850   2.3040   2.3077   2.3673   2.3708   2.4041   2.4108   2.4277
  2.4334   2.4456   2.4489   2.4650   2.4879   2.5089   2.5264   2.5544
  2.5711   2.5865   2.6167   2.6310   2.6565   2.6697   2.6706   2.7016
  2.7057   2.7152   2.7259   2.7487   2.7494   2.7590   2.7655   2.7903
  2.7951   2.8416   2.8477   2.8488   2.8618   2.8896   2.9140   2.9381
  2.9778   3.0145   3.0689   3.0948   3.1067   3.1247   3.1439   3.1611
  3.2013   3.2336   3.2755   3.3349   3.3783   3.3920   3.4842   3.5119
  3.5525   3.6285   3.6448   3.7211   3.7850   3.9160   3.9879   4.0166
  4.0418   4.1461   4.1505   4.3479   4.8040   4.8385   9.7533   9.7955
  9.8122   9.8416  23.3586  23.6573  23.8162  23.8378  23.9245  23.9437
 23.9618  24.0088  24.0759  24.0871  24.1119  24.1913  25.7779  25.8349
 25.8704  25.9333  26.1037  26.1465  26.2735  26.3645  26.4896  26.6409
 26.7239  26.9673 215.7444 215.7913 215.8114 215.8480
 --------------------------------------------------------------

          Ground-State Mulliken Net Atomic Charges

     Atom                 Charge (a.u.)
  ----------------------------------------
      1 C                    -0.241719
      2 C                    -1.061438
      3 Cl                    0.603572
      4 C                     0.706285
      5 Cl                    0.593344
      6 C                    -0.288558
      7 Cl                    0.554041
      8 C                    -0.746912
      9 H                     0.236961
     10 C                    -0.282027
     11 Cl                    0.462640
     12 C                     0.899773
     13 C                    -0.590612
     14 H                     0.191836
     15 C                    -0.526437
     16 H                     0.168579
     17 C                    -0.104136
     18 H                     0.170297
     19 C                    -0.526256
     20 H                     0.168392
     21 C                    -0.580367
     22 H                     0.192740
  ----------------------------------------
  Sum of atomic charges =     0.000000

 -----------------------------------------------------------------
                    Cartesian Multipole Moments
 -----------------------------------------------------------------
    Charge (ESU x 10^10)
                 0.0000
    Dipole Moment (Debye)
         X       1.6337      Y      -0.5266      Z       0.0088
       Tot       1.7165
    Quadrupole Moments (Debye-Ang)
        XX    -114.0993     XY       4.0438     YY    -122.7494
        XZ      -0.1022     YZ       0.5381     ZZ    -115.7656
    Octopole Moments (Debye-Ang^2)
       XXX      31.1566    XXY      10.3909    XYY     -25.1526
       YYY      -0.3900    XXZ      -0.5830    XYZ       1.8834
       YYZ       0.3076    XZZ       8.0859    YZZ       3.5225
       ZZZ      -0.0225
    Hexadecapole Moments (Debye-Ang^3)
      XXXX   -4751.5020   XXXY      39.7286   XXYY   -1176.9259
      XYYY     -29.4548   YYYY   -1843.2903   XXXZ      -3.5872
      XXYZ       6.4546   XYYZ       1.4527   YYYZ      -2.3419
      XXZZ    -868.4751   XYZZ      -0.2955   YYZZ    -396.8440
      XZZZ      -0.3937   YZZZ       3.0456   ZZZZ    -367.6447
 -----------------------------------------------------------------
 Calculating MO derivatives via CPSCF
    1     0    69    0.0203428  
    2     0    69    0.0058466  
    3     0    69    0.0006183  
    4     6    63    0.0000488  
    5    61     8    0.0000033  
    6    69     0    0.0000002  Converged
 Time for AOints: 888.0 s (CPU) 888.2 s (wall)
 ------------------------------------------------------------------------------
                     AOints        : Timing summary (seconds)
 ------------------------------------------------------------------------------
     job step          cpu (% of tot)      sys (% of tot)     wall (% of tot)
 ------------------------------------------------------------------------------
  AOints            0.8880E+03 ( 9.0)   0.6000E-05 ( 2.4)   0.8882E+03 ( 9.0)
 ------------------------------------------------------------------------------
   Grand Totals     0.9867E+04          0.2550E-03          0.9867E+04
 ------------------------------------------------------------------------------
 Polarizability Matrix (a.u.)
            1           2           3
    1-258.5265988  -1.9978021   0.3502632
    2  -1.9978021-182.8232101  -1.2475470
    3   0.3502632  -1.2475470-130.6542359
 Calculating analytic Hessian of the SCF energy

 Direct stationary perturbation theory relativistic correction:

 rels  =       3.209230866997
 relv  =     -12.314262043150
 rel2e =       3.351694948873
 E_rel =      -5.753336227279

 Hessian of the SCF Energy
            1           2           3           4           5           6
    1   0.6334219   0.0122399   0.0001227  -0.1959639   0.1179322  -0.0013856
    2   0.0122399   0.6059838  -0.0011565   0.0593867  -0.1946589   0.0009949
    3   0.0001227  -0.0011565   0.1698398  -0.0007612   0.0008336  -0.0589961
    4  -0.1959639   0.0593867  -0.0007612   0.5908104  -0.0324345  -0.0002733
    5   0.1179322  -0.1946589   0.0008336  -0.0324345   0.4975102  -0.0038461
    6  -0.0013856   0.0009949  -0.0589961  -0.0002733  -0.0038461   0.1110384
    7   0.0064784   0.0085463  -0.0000942  -0.0512158  -0.0352590   0.0004190
    8  -0.0105451  -0.0437148   0.0006240  -0.0389742  -0.1397487   0.0015342
    9   0.0000926   0.0005088   0.0047165   0.0005123   0.0015932  -0.0215291
   10  -0.0378280   0.0615984  -0.0004011  -0.2833744  -0.0622876   0.0009353
   11   0.0113507   0.0473440  -0.0002238   0.0007998  -0.1007083   0.0004478
   12  -0.0000606  -0.0004465   0.0042455   0.0004581   0.0005010  -0.0533760
   13  -0.0020834  -0.0048856   0.0000644  -0.0271492   0.0307714  -0.0002122
   14  -0.0010911   0.0015113   0.0000151   0.0094518  -0.0096919   0.0001074
   15   0.0000414   0.0000026   0.0036364  -0.0000761   0.0000790   0.0024698
   16  -0.0003497   0.0123310  -0.0000830  -0.0065652  -0.0307741   0.0003466
   17   0.0110649  -0.0668848   0.0004444  -0.0907073   0.0118450   0.0000701
   18  -0.0000988   0.0005602   0.0002269   0.0007869   0.0000132   0.0030103
   19  -0.0015019  -0.0013486   0.0000299   0.0025551  -0.0010754   0.0000209
   20  -0.0003362   0.0010904  -0.0000112   0.0029968  -0.0035298   0.0000622
   21  -0.0000044  -0.0000104  -0.0009630  -0.0000116   0.0000575   0.0037584
   22  -0.0053656  -0.0771633   0.0006026  -0.0608346   0.0203807  -0.0001277
   23  -0.0339127   0.0122353   0.0000041   0.0207960  -0.0068479  -0.0000310
   24   0.0002900  -0.0000442   0.0053241  -0.0000942   0.0000248   0.0003092
   25  -0.0051481   0.0002642   0.0000147  -0.0010107   0.0007393  -0.0000104
   26  -0.0002714   0.0013514   0.0000291   0.0005511   0.0003578  -0.0000127
   27  -0.0000137   0.0000386   0.0051639   0.0000085  -0.0000196  -0.0012274
   28  -0.1400062  -0.0420978   0.0006016   0.0613514  -0.0062871  -0.0000851
   29  -0.0994826  -0.2608049   0.0013132   0.0522067  -0.0602914   0.0005491
   30   0.0013130   0.0013946  -0.0600169  -0.0005760   0.0006666   0.0075287
   31   0.0004733   0.0046555  -0.0001162  -0.0008945  -0.0014216   0.0000381
   32   0.0260889  -0.0337839   0.0003614  -0.0053350  -0.0000791   0.0000872
   33  -0.0002012   0.0003781   0.0038783   0.0000633   0.0000192   0.0036086
   34  -0.2091597  -0.0240734   0.0000263  -0.0266951   0.0076819   0.0003680
   35  -0.0232898  -0.0800151  -0.0016160   0.0216156   0.0093471   0.0001502
   36  -0.0000055  -0.0016423  -0.0803312  -0.0000991   0.0000159   0.0038686
   37  -0.0241045  -0.0065242  -0.0272938   0.0002975  -0.0030701  -0.0008719
   38  -0.0059755   0.0022469  -0.0046674   0.0005409  -0.0020854  -0.0010768
   39  -0.0063290  -0.0009064   0.0053428   0.0023329  -0.0000633  -0.0004266
   40   0.0010364   0.0006776  -0.0003116  -0.0000658   0.0002647  -0.0001204
   41   0.0010617  -0.0036432   0.0002953   0.0005978   0.0007865   0.0001192
   42   0.0015454   0.0005266   0.0008812  -0.0005996  -0.0000376   0.0000337
   43   0.0020534  -0.0010824  -0.0028746  -0.0003996  -0.0004321   0.0005402
   44  -0.0011526   0.0069023  -0.0012216  -0.0010985  -0.0007283  -0.0002167
   45  -0.0023657  -0.0010406  -0.0040034  -0.0000324  -0.0006617  -0.0000284
   46  -0.0002077  -0.0001446  -0.0012301  -0.0001358  -0.0003737   0.0000014
   47  -0.0000171   0.0001454  -0.0001892  -0.0001211   0.0000873   0.0000812
   48   0.0001969   0.0000202   0.0000964  -0.0000017  -0.0000810  -0.0000296
   49   0.0006539   0.0002610   0.0000173  -0.0001472  -0.0004929  -0.0000558
   50   0.0003572  -0.0011243  -0.0000550   0.0001523   0.0000248   0.0000699
   51   0.0000270  -0.0000337  -0.0017005  -0.0000892  -0.0000401   0.0004728
   52   0.0000098   0.0001847  -0.0000135  -0.0000129  -0.0000882   0.0000070
   53   0.0001944  -0.0010449   0.0000863   0.0001480   0.0000903  -0.0000067
   54  -0.0000140   0.0000838   0.0001522  -0.0000135  -0.0000152  -0.0000114
   55   0.0018666  -0.0006915   0.0031214  -0.0002742  -0.0003616  -0.0003907
   56  -0.0007777   0.0070160  -0.0001244  -0.0010892  -0.0005394   0.0001475
   57   0.0026484  -0.0004478  -0.0039603   0.0003236   0.0007399  -0.0000685
   58  -0.0002311   0.0000387   0.0012301  -0.0001604  -0.0003735   0.0000094
   59  -0.0000848   0.0001644   0.0001728  -0.0001197   0.0000850  -0.0000764
   60  -0.0002006  -0.0000347   0.0001054   0.0000124   0.0000545  -0.0000214
   61  -0.0251096  -0.0028968   0.0270335  -0.0000574  -0.0033247   0.0007407
   62  -0.0040548   0.0032335   0.0047723   0.0000133  -0.0018561   0.0009887
   63   0.0060884   0.0011398   0.0055329  -0.0023642   0.0003179  -0.0004390
   64   0.0010624   0.0007266   0.0003226  -0.0000545   0.0002836   0.0001083
   65   0.0006895  -0.0035376   0.0003084   0.0006287   0.0006368  -0.0001435
   66  -0.0016844   0.0001090   0.0008311   0.0004923  -0.0001538   0.0000531
            7           8           9          10          11          12
    1   0.0064784  -0.0105451   0.0000926  -0.0378280   0.0113507  -0.0000606
    2   0.0085463  -0.0437148   0.0005088   0.0615984   0.0473440  -0.0004465
    3  -0.0000942   0.0006240   0.0047165  -0.0004011  -0.0002238   0.0042455
    4  -0.0512158  -0.0389742   0.0005123  -0.2833744   0.0007998   0.0004581
    5  -0.0352590  -0.1397487   0.0015932  -0.0622876  -0.1007083   0.0005010
    6   0.0004190   0.0015342  -0.0215291   0.0009353   0.0004478  -0.0533760
    7   0.0718782   0.0554746  -0.0005978  -0.0127086  -0.0325622   0.0004259
    8   0.0554746   0.2071463  -0.0026251  -0.0102853  -0.0258730   0.0003665
    9  -0.0005978  -0.0026251   0.0101515   0.0001514   0.0003826   0.0031839
   10  -0.0127086  -0.0102853   0.0001514   0.5584412   0.0417893  -0.0014029
   11  -0.0325622  -0.0258730   0.0003826   0.0417893   0.5593406  -0.0040666
   12   0.0004259   0.0003665   0.0031839  -0.0014029  -0.0040666   0.1023001
   13  -0.0076009   0.0017208   0.0000054  -0.0914092   0.0622939  -0.0003250
   14  -0.0059015   0.0032439  -0.0000075   0.0620544  -0.1123460   0.0007035
   15   0.0000889  -0.0000556  -0.0007685  -0.0002638   0.0007582  -0.0198099
   16  -0.0031751  -0.0002968   0.0000114  -0.1165862  -0.0933146   0.0008832
   17   0.0036718   0.0032179   0.0000051  -0.0295577  -0.2779109   0.0019801
   18  -0.0000158   0.0000128   0.0036664   0.0003166   0.0018873  -0.0532125
   19  -0.0009147  -0.0008567   0.0000051  -0.0295688  -0.0057193   0.0001512
   20  -0.0014318  -0.0006110   0.0000077  -0.0290860  -0.0061430   0.0001630
   21   0.0000117   0.0000139   0.0001148   0.0003251   0.0001113   0.0027259
   22   0.0004492  -0.0015162   0.0000045   0.0562498   0.0475095  -0.0004311
   23  -0.0011107  -0.0022279   0.0000221  -0.0039213  -0.0491104   0.0004009
   24   0.0000113   0.0000006  -0.0008670  -0.0000488   0.0003498   0.0052218
   25   0.0000809  -0.0000473   0.0000014  -0.0021830   0.0020164   0.0000109
   26   0.0000051   0.0000825  -0.0000007   0.0029248  -0.0007828   0.0000365
   27   0.0000036  -0.0000053  -0.0000274   0.0000133   0.0000615   0.0051909
   28  -0.0020040   0.0051153  -0.0000351  -0.0423970  -0.0368064   0.0003420
   29   0.0014941   0.0030142   0.0000065  -0.0352712  -0.0311300   0.0002669
   30  -0.0000364   0.0000999   0.0036019   0.0004153   0.0003244  -0.0013947
   31   0.0002911   0.0002321   0.0000034   0.0010860   0.0012691  -0.0000078
   32   0.0005129  -0.0020210   0.0000171   0.0006966   0.0004062  -0.0000117
   33  -0.0000046   0.0000034   0.0001144  -0.0000388  -0.0000434  -0.0005768
   34  -0.0022939  -0.0027444  -0.0001323   0.0007124   0.0018383  -0.0000222
   35   0.0041068  -0.0021871   0.0000227   0.0017717  -0.0031098   0.0000788
   36   0.0000323  -0.0001318  -0.0023839   0.0000519   0.0000426   0.0058289
   37  -0.0002925   0.0013667  -0.0009415  -0.0000795  -0.0002650   0.0010999
   38   0.0017121  -0.0000102   0.0005059  -0.0003622  -0.0001006  -0.0001774
   39   0.0000209  -0.0003262   0.0000548  -0.0001328   0.0000831  -0.0002701
   40   0.0000350  -0.0001245  -0.0000166  -0.0001323   0.0000699   0.0000444
   41  -0.0002929  -0.0002314  -0.0001135   0.0000527  -0.0000779  -0.0000515
   42   0.0000685   0.0001080   0.0000457  -0.0001081   0.0001661  -0.0000779
   43   0.0005920  -0.0001355   0.0003525  -0.0000510  -0.0000316   0.0000561
   44   0.0001291   0.0000731   0.0001607   0.0000076   0.0001764   0.0003014
   45   0.0000393   0.0004650  -0.0002676   0.0000037  -0.0000663   0.0001812
   46   0.0000498   0.0001628  -0.0000250   0.0000251  -0.0000536   0.0000619
   47   0.0000129  -0.0001249  -0.0000124   0.0000273   0.0000145   0.0000297
   48  -0.0000176   0.0000349  -0.0000006   0.0000061  -0.0000253  -0.0000091
   49  -0.0001408   0.0002184   0.0000031   0.0000671   0.0000652   0.0000203
   50  -0.0002642   0.0001854   0.0000058  -0.0000329  -0.0000029  -0.0000438
   51   0.0001781  -0.0001425   0.0003221   0.0000324   0.0000212  -0.0000229
   52  -0.0000074   0.0000290  -0.0000018   0.0000290  -0.0000454  -0.0000025
   53   0.0000115  -0.0000376  -0.0000002   0.0000037  -0.0000421   0.0000051
   54   0.0000027   0.0000068   0.0000133  -0.0000024   0.0000019   0.0000297
   55   0.0002498   0.0001171  -0.0003599  -0.0000900  -0.0000777  -0.0000645
   56  -0.0000498   0.0000382  -0.0001450  -0.0000171   0.0002238  -0.0001264
   57  -0.0001686  -0.0003054  -0.0002326  -0.0000448  -0.0000035   0.0002547
   58   0.0000439   0.0001600   0.0000234   0.0000212  -0.0000524  -0.0000649
   59   0.0000130  -0.0001288   0.0000167   0.0000191   0.0000193  -0.0000469
   60   0.0000114  -0.0000078  -0.0000012  -0.0000072   0.0000236  -0.0000103
   61   0.0002119   0.0010318   0.0008995  -0.0001310  -0.0001747  -0.0011399
   62   0.0013590   0.0001603  -0.0003665  -0.0002041  -0.0000963   0.0000962
   63  -0.0003956   0.0003587   0.0000983   0.0001587  -0.0000663  -0.0003191
   64  -0.0000074  -0.0001031   0.0000441  -0.0000975   0.0000974  -0.0000343
   65  -0.0001771  -0.0002451   0.0000167   0.0000788  -0.0000899   0.0000414
   66   0.0000171  -0.0000290  -0.0000058   0.0000432  -0.0001668  -0.0000838
           13          14          15          16          17          18
    1  -0.0020834  -0.0010911   0.0000414  -0.0003497   0.0110649  -0.0000988
    2  -0.0048856   0.0015113   0.0000026   0.0123310  -0.0668848   0.0005602
    3   0.0000644   0.0000151   0.0036364  -0.0000830   0.0004444   0.0002269
    4  -0.0271492   0.0094518  -0.0000761  -0.0065652  -0.0907073   0.0007869
    5   0.0307714  -0.0096919   0.0000790  -0.0307741   0.0118450   0.0000132
    6  -0.0002122   0.0001074   0.0024698   0.0003466   0.0000701   0.0030103
    7  -0.0076009  -0.0059015   0.0000889  -0.0031751   0.0036718  -0.0000158
    8   0.0017208   0.0032439  -0.0000556  -0.0002968   0.0032179   0.0000128
    9   0.0000054  -0.0000075  -0.0007685   0.0000114   0.0000051   0.0036664
   10  -0.0914092   0.0620544  -0.0002638  -0.1165862  -0.0295577   0.0003166
   11   0.0622939  -0.1123460   0.0007582  -0.0933146  -0.2779109   0.0018873
   12  -0.0003250   0.0007035  -0.0198099   0.0008832   0.0019801  -0.0532125
   13   0.1308580  -0.0905021   0.0004463  -0.0041682   0.0062149  -0.0000398
   14  -0.0905021   0.1599032  -0.0011556   0.0288365  -0.0333195   0.0002594
   15   0.0004463  -0.0011556   0.0094188  -0.0002276   0.0002093   0.0025869
   16  -0.0041682   0.0288365  -0.0002276   0.5195132  -0.0351771  -0.0008834
   17   0.0062149  -0.0333195   0.0002093  -0.0351771   0.6243182  -0.0037678
   18  -0.0000398   0.0002594   0.0025869  -0.0008834  -0.0037678   0.1101631
   19   0.0020511   0.0001055  -0.0000152  -0.1565477  -0.0258746   0.0006518
   20  -0.0067041  -0.0056864   0.0000616  -0.0219796  -0.0443158   0.0001927
   21   0.0000519   0.0000304  -0.0008926   0.0006294   0.0002078  -0.0218680
   22   0.0008311  -0.0055613   0.0000081  -0.1900038   0.0728900  -0.0000820
   23  -0.0013381  -0.0021258   0.0000714   0.1392830  -0.2509739   0.0010813
   24   0.0000071   0.0000770   0.0037942  -0.0006988   0.0012111  -0.0556454
   25  -0.0001100   0.0014392  -0.0000128   0.0083548   0.0207520  -0.0001803
   26   0.0000526  -0.0007040   0.0000079  -0.0089281  -0.0173858   0.0001814
   27   0.0000012  -0.0000003   0.0003006   0.0000634   0.0000806   0.0027857
   28   0.0001605   0.0000128   0.0000366  -0.0495269   0.0712932  -0.0004870
   29  -0.0001309   0.0005250   0.0000146   0.0110581   0.0505111  -0.0004309
   30   0.0000185  -0.0000430  -0.0007425  -0.0000618  -0.0005444   0.0051073
   31  -0.0007744   0.0011215  -0.0000121  -0.0008556  -0.0048662   0.0000283
   32   0.0010927  -0.0011791   0.0000021  -0.0013479   0.0015430   0.0000309
   33  -0.0000155   0.0000146  -0.0002410   0.0000105   0.0000851   0.0042135
   34   0.0001105  -0.0004886  -0.0000076  -0.0009867  -0.0000669   0.0000027
   35   0.0014070  -0.0002671  -0.0000037   0.0001917  -0.0010424  -0.0000169
   36   0.0000120  -0.0000037   0.0002003   0.0000184  -0.0000325  -0.0010184
   37  -0.0002528   0.0001605   0.0000712   0.0003285   0.0001435  -0.0002120
   38   0.0000936   0.0000891   0.0001109   0.0000996   0.0002157   0.0000550
   39   0.0002852  -0.0001814   0.0000177   0.0000245  -0.0001075   0.0000719
   40   0.0000365  -0.0000388   0.0000045  -0.0000725  -0.0000032  -0.0000256
   41   0.0000854  -0.0000769  -0.0000007  -0.0000028  -0.0000503  -0.0000165
   42   0.0000118  -0.0000371   0.0000006  -0.0000898  -0.0000146  -0.0000171
   43   0.0000329   0.0000320  -0.0000502   0.0000349  -0.0000438  -0.0000081
   44  -0.0001921   0.0000379  -0.0000253  -0.0000516   0.0000654  -0.0000158
   45   0.0000169   0.0000046   0.0000276  -0.0000646   0.0000301  -0.0000728
   46  -0.0000652   0.0000544   0.0000051   0.0000592   0.0000399  -0.0000140
   47  -0.0000013   0.0000031  -0.0000047   0.0000189  -0.0000318  -0.0000108
   48  -0.0000289   0.0000199   0.0000016   0.0000440   0.0000202   0.0000004
   49  -0.0001532   0.0000771   0.0000002   0.0001408   0.0000617  -0.0000049
   50   0.0000561   0.0000391   0.0000012   0.0000602  -0.0000360   0.0000161
   51   0.0000027   0.0000049  -0.0000444   0.0000063  -0.0000310   0.0000489
   52  -0.0000390   0.0000351   0.0000001   0.0000554   0.0000236   0.0000006
   53   0.0000130  -0.0000168  -0.0000004   0.0000072   0.0000130  -0.0000080
   54  -0.0000015   0.0000023  -0.0000068  -0.0000003   0.0000011  -0.0000309
   55   0.0000175   0.0000154   0.0000485   0.0000143   0.0000226   0.0000182
   56  -0.0002072   0.0000314   0.0000078  -0.0000276   0.0000675  -0.0000342
   57   0.0000089  -0.0000096   0.0000246   0.0000634   0.0000033  -0.0000722
   58  -0.0000669   0.0000536  -0.0000061   0.0000587   0.0000447   0.0000128
   59  -0.0000006   0.0000007   0.0000091   0.0000173  -0.0000338   0.0000212
   60   0.0000257  -0.0000176   0.0000018  -0.0000444  -0.0000164   0.0000018
   61  -0.0002567   0.0001708  -0.0000741   0.0003463   0.0001238   0.0002009
   62   0.0000659   0.0001054  -0.0000891  -0.0000093   0.0002258  -0.0000015
   63  -0.0003116   0.0001652   0.0000252  -0.0000274   0.0001024   0.0000752
   64   0.0000310  -0.0000375  -0.0000052  -0.0000681  -0.0000481   0.0000324
   65   0.0000950  -0.0000773  -0.0000008   0.0000043  -0.0000451  -0.0000077
   66  -0.0000233   0.0000517  -0.0000003   0.0000803   0.0000643  -0.0000199
           19          20          21          22          23          24
    1  -0.0015019  -0.0003362  -0.0000044  -0.0053656  -0.0339127   0.0002900
    2  -0.0013486   0.0010904  -0.0000104  -0.0771633   0.0122353  -0.0000442
    3   0.0000299  -0.0000112  -0.0009630   0.0006026   0.0000041   0.0053241
    4   0.0025551   0.0029968  -0.0000116  -0.0608346   0.0207960  -0.0000942
    5  -0.0010754  -0.0035298   0.0000575   0.0203807  -0.0068479   0.0000248
    6   0.0000209   0.0000622   0.0037584  -0.0001277  -0.0000310   0.0003092
    7  -0.0009147  -0.0014318   0.0000117   0.0004492  -0.0011107   0.0000113
    8  -0.0008567  -0.0006110   0.0000139  -0.0015162  -0.0022279   0.0000006
    9   0.0000051   0.0000077   0.0001148   0.0000045   0.0000221  -0.0008670
   10  -0.0295688  -0.0290860   0.0003251   0.0562498  -0.0039213  -0.0000488
   11  -0.0057193  -0.0061430   0.0001113   0.0475095  -0.0491104   0.0003498
   12   0.0001512   0.0001630   0.0027259  -0.0004311   0.0004009   0.0052218
   13   0.0020511  -0.0067041   0.0000519   0.0008311  -0.0013381   0.0000071
   14   0.0001055  -0.0056864   0.0000304  -0.0055613  -0.0021258   0.0000770
   15  -0.0000152   0.0000616  -0.0008926   0.0000081   0.0000714   0.0037942
   16  -0.1565477  -0.0219796   0.0006294  -0.1900038   0.1392830  -0.0006988
   17  -0.0258746  -0.0443158   0.0002078   0.0728900  -0.2509739   0.0012111
   18   0.0006518   0.0001927  -0.0218680  -0.0000820   0.0010813  -0.0556454
   19   0.2273418   0.0371567  -0.0010038  -0.0455822  -0.0058507   0.0001989
   20   0.0371567   0.0529160  -0.0004195   0.0174376   0.0069615  -0.0000774
   21  -0.0010038  -0.0004195   0.0110865   0.0000290  -0.0000059   0.0043659
   22  -0.0455822   0.0174376   0.0000290   0.6764125   0.0297210  -0.0012879
   23  -0.0058507   0.0069615  -0.0000059   0.0297210   0.7437128  -0.0048007
   24   0.0001989  -0.0000774   0.0043659  -0.0012879  -0.0048007   0.1177116
   25   0.0005381   0.0011431  -0.0000157  -0.0869589  -0.0933098   0.0008503
   26  -0.0009075   0.0014395  -0.0000237  -0.0928253  -0.3146502   0.0023806
   27  -0.0000006  -0.0000307  -0.0027963   0.0008432   0.0023955  -0.0331831
   28   0.0039082   0.0004390  -0.0000234  -0.3162639  -0.0862984   0.0011025
   29   0.0038554  -0.0021949   0.0000351  -0.0217360  -0.1240520   0.0006564
   30  -0.0000269   0.0000541   0.0045217   0.0004412   0.0007578  -0.0568528
   31  -0.0016291   0.0005327   0.0000041  -0.0299764   0.0362453  -0.0003001
   32   0.0007323  -0.0000486   0.0000026   0.0115407  -0.0082877   0.0001020
   33   0.0000007   0.0000008   0.0001183  -0.0000039   0.0000807   0.0042704
   34   0.0006267   0.0001058   0.0000019   0.0017212   0.0007242  -0.0000595
   35   0.0000073   0.0002024   0.0000141  -0.0007512  -0.0046869   0.0000922
   36  -0.0000099  -0.0000034  -0.0001631  -0.0000589   0.0000315   0.0057642
   37  -0.0005063  -0.0001155  -0.0000030  -0.0002299  -0.0003388   0.0009987
   38  -0.0000807  -0.0000217  -0.0000336   0.0000446   0.0000123   0.0003363
   39   0.0003416   0.0000808  -0.0000242  -0.0000306   0.0002164  -0.0002855
   40   0.0000919   0.0000237   0.0000061  -0.0000152   0.0000350   0.0000151
   41   0.0000222  -0.0000079  -0.0000010  -0.0000905  -0.0002505   0.0001039
   42   0.0000806   0.0000225   0.0000099   0.0000213  -0.0000934  -0.0000626
   43  -0.0000412  -0.0000007  -0.0000022  -0.0000897  -0.0000796   0.0000691
   44   0.0000115   0.0000123   0.0000129   0.0000277   0.0003229  -0.0001810
   45  -0.0000893  -0.0000211   0.0000076   0.0000762  -0.0000508   0.0002697
   46  -0.0001027  -0.0000223  -0.0000007  -0.0000034  -0.0000572   0.0000858
   47  -0.0000224  -0.0000084   0.0000015  -0.0000277  -0.0000119   0.0000076
   48  -0.0000393  -0.0000092  -0.0000003  -0.0000141  -0.0000160  -0.0000121
   49  -0.0001137  -0.0000239   0.0000025   0.0000294  -0.0002279  -0.0000154
   50  -0.0000621  -0.0000164   0.0000006   0.0000069  -0.0000339  -0.0000252
   51   0.0000027   0.0000031  -0.0000019  -0.0000428   0.0000055   0.0000227
   52  -0.0000589  -0.0000140   0.0000002  -0.0000062   0.0000048   0.0000029
   53  -0.0000047  -0.0000052   0.0000005   0.0000050  -0.0000663   0.0000003
   54  -0.0000004   0.0000003   0.0000015   0.0000017   0.0000058   0.0000009
   55  -0.0000464  -0.0000105   0.0000020  -0.0000049  -0.0000961  -0.0001113
   56   0.0000449   0.0000194  -0.0000076   0.0000154   0.0002794   0.0002614
   57   0.0000825   0.0000194   0.0000114  -0.0000262  -0.0000094   0.0001859
   58  -0.0001040  -0.0000236   0.0000016   0.0000012  -0.0000553  -0.0000830
   59  -0.0000150  -0.0000070  -0.0000020  -0.0000343  -0.0000151  -0.0000078
   60   0.0000387   0.0000098  -0.0000008   0.0000162   0.0000191  -0.0000154
   61  -0.0004887  -0.0001126   0.0000069  -0.0002866  -0.0002496  -0.0009159
   62  -0.0001251  -0.0000338   0.0000077   0.0002071   0.0000436  -0.0003351
   63  -0.0003397  -0.0000871  -0.0000211   0.0000206  -0.0002247  -0.0002743
   64   0.0000934   0.0000256  -0.0000075  -0.0000692   0.0000385  -0.0000208
   65   0.0000066  -0.0000115   0.0000079  -0.0000816  -0.0002270  -0.0001283
   66  -0.0000793  -0.0000182   0.0000094   0.0000385   0.0001402  -0.0000428
           25          26          27          28          29          30
    1  -0.0051481  -0.0002714  -0.0000137  -0.1400062  -0.0994826   0.0013130
    2   0.0002642   0.0013514   0.0000386  -0.0420978  -0.2608049   0.0013946
    3   0.0000147   0.0000291   0.0051639   0.0006016   0.0013132  -0.0600169
    4  -0.0010107   0.0005511   0.0000085   0.0613514   0.0522067  -0.0005760
    5   0.0007393   0.0003578  -0.0000196  -0.0062871  -0.0602914   0.0006666
    6  -0.0000104  -0.0000127  -0.0012274  -0.0000851   0.0005491   0.0075287
    7   0.0000809   0.0000051   0.0000036  -0.0020040   0.0014941  -0.0000364
    8  -0.0000473   0.0000825  -0.0000053   0.0051153   0.0030142   0.0000999
    9   0.0000014  -0.0000007  -0.0000274  -0.0000351   0.0000065   0.0036019
   10  -0.0021830   0.0029248   0.0000133  -0.0423970  -0.0352712   0.0004153
   11   0.0020164  -0.0007828   0.0000615  -0.0368064  -0.0311300   0.0003244
   12   0.0000109   0.0000365   0.0051909   0.0003420   0.0002669  -0.0013947
   13  -0.0001100   0.0000526   0.0000012   0.0001605  -0.0001309   0.0000185
   14   0.0014392  -0.0007040  -0.0000003   0.0000128   0.0005250  -0.0000430
   15  -0.0000128   0.0000079   0.0003006   0.0000366   0.0000146  -0.0007425
   16   0.0083548  -0.0089281   0.0000634  -0.0495269   0.0110581  -0.0000618
   17   0.0207520  -0.0173858   0.0000806   0.0712932   0.0505111  -0.0005444
   18  -0.0001803   0.0001814   0.0027857  -0.0004870  -0.0004309   0.0051073
   19   0.0005381  -0.0009075  -0.0000006   0.0039082   0.0038554  -0.0000269
   20   0.0011431   0.0014395  -0.0000307   0.0004390  -0.0021949   0.0000541
   21  -0.0000157  -0.0000237  -0.0027963  -0.0000234   0.0000351   0.0045217
   22  -0.0869589  -0.0928253   0.0008432  -0.3162639  -0.0217360   0.0004412
   23  -0.0933098  -0.3146502   0.0023955  -0.0862984  -0.1240520   0.0007578
   24   0.0008503   0.0023806  -0.0331831   0.0011025   0.0006564  -0.0568528
   25   0.0923206   0.0971284  -0.0009134  -0.0063129  -0.0283377   0.0002534
   26   0.0971284   0.3307508  -0.0026065   0.0009663  -0.0015406   0.0000367
   27  -0.0009134  -0.0026065   0.0234127  -0.0000155   0.0000927   0.0026647
   28  -0.0063129   0.0009663  -0.0000155   0.5938544   0.0682183  -0.0007259
   29  -0.0283377  -0.0015406   0.0000927   0.0682183   0.5386277  -0.0033972
   30   0.0002534   0.0000367   0.0026647  -0.0007259  -0.0033972   0.1135996
   31   0.0006155   0.0012304  -0.0000167  -0.0851303   0.0561655  -0.0005169
   32  -0.0005846   0.0009824  -0.0000390   0.0557579  -0.1087099   0.0007780
   33   0.0000105  -0.0000283  -0.0025187  -0.0006768   0.0008325  -0.0216992
   34   0.0002689   0.0001835   0.0000185  -0.0134669  -0.0159425  -0.0005798
   35  -0.0011490   0.0000816   0.0000132  -0.0305889  -0.0034444  -0.0000550
   36  -0.0000114   0.0000014   0.0001590   0.0000416   0.0000080   0.0042833
   37  -0.0001572  -0.0000447   0.0000945  -0.0014290   0.0035088  -0.0008551
   38  -0.0000513   0.0000185  -0.0000299   0.0001763  -0.0005530   0.0008214
   39   0.0000963   0.0000294   0.0000585   0.0021340   0.0010701  -0.0004988
   40   0.0000206  -0.0000016   0.0000054   0.0003579  -0.0004085  -0.0000126
   41  -0.0000492  -0.0000022  -0.0000177  -0.0006846   0.0003174  -0.0001515
   42  -0.0000170  -0.0000012  -0.0000067  -0.0003893  -0.0003281   0.0000428
   43  -0.0000475  -0.0000081  -0.0000355  -0.0007597   0.0002793   0.0003057
   44   0.0000935  -0.0000098  -0.0000285   0.0010202  -0.0001246   0.0003877
   45  -0.0000351  -0.0000222   0.0000083  -0.0005820   0.0005295  -0.0000425
   46  -0.0000272  -0.0000060  -0.0000043  -0.0003043   0.0002527   0.0000170
   47  -0.0000023   0.0000019   0.0000108  -0.0000188   0.0002109  -0.0001167
   48  -0.0000057   0.0000023   0.0000021  -0.0000394   0.0000630  -0.0000176
   49  -0.0000554   0.0000127  -0.0000008  -0.0002797   0.0004964   0.0000384
   50  -0.0000238   0.0000007  -0.0000022  -0.0002852   0.0001013   0.0000640
   51  -0.0000009   0.0000047  -0.0000494   0.0001078  -0.0000142   0.0004028
   52  -0.0000026   0.0000004  -0.0000000   0.0000092   0.0000746  -0.0000074
   53  -0.0000168  -0.0000012   0.0000013  -0.0001733   0.0000802  -0.0000041
   54   0.0000014   0.0000002  -0.0000029   0.0000178  -0.0000113   0.0000131
   55  -0.0000483  -0.0000193   0.0000437  -0.0009619   0.0003926  -0.0004332
   56   0.0001006  -0.0000061   0.0000232   0.0010632  -0.0002532  -0.0004370
   57   0.0000174   0.0000178   0.0000097   0.0002620  -0.0005360  -0.0000202
   58  -0.0000254  -0.0000062   0.0000055  -0.0002865   0.0002629  -0.0000215
   59  -0.0000046   0.0000030  -0.0000112  -0.0000083   0.0002139   0.0001138
   60   0.0000059  -0.0000027   0.0000039   0.0000351  -0.0000870  -0.0000251
   61  -0.0001308  -0.0000349  -0.0000990  -0.0008954   0.0034745   0.0010279
   62  -0.0000526   0.0000154   0.0000471  -0.0000923  -0.0009941  -0.0008786
   63  -0.0000863  -0.0000307   0.0000616  -0.0021756  -0.0007734  -0.0004751
   64   0.0000186  -0.0000020  -0.0000012   0.0003822  -0.0004298   0.0000185
   65  -0.0000477  -0.0000032   0.0000265  -0.0007146   0.0004829   0.0001327
   66   0.0000270   0.0000006  -0.0000096   0.0005573   0.0001432   0.0000192
           31          32          33          34          35          36
    1   0.0004733   0.0260889  -0.0002012  -0.2091597  -0.0232898  -0.0000055
    2   0.0046555  -0.0337839   0.0003781  -0.0240734  -0.0800151  -0.0016423
    3  -0.0001162   0.0003614   0.0038783   0.0000263  -0.0016160  -0.0803312
    4  -0.0008945  -0.0053350   0.0000633  -0.0266951   0.0216156  -0.0000991
    5  -0.0014216  -0.0000791   0.0000192   0.0076819   0.0093471   0.0000159
    6   0.0000381   0.0000872   0.0036086   0.0003680   0.0001502   0.0038686
    7   0.0002911   0.0005129  -0.0000046  -0.0022939   0.0041068   0.0000323
    8   0.0002321  -0.0020210   0.0000034  -0.0027444  -0.0021871  -0.0001318
    9   0.0000034   0.0000171   0.0001144  -0.0001323   0.0000227  -0.0023839
   10   0.0010860   0.0006966  -0.0000388   0.0007124   0.0017717   0.0000519
   11   0.0012691   0.0004062  -0.0000434   0.0018383  -0.0031098   0.0000426
   12  -0.0000078  -0.0000117  -0.0005768  -0.0000222   0.0000788   0.0058289
   13  -0.0007744   0.0010927  -0.0000155   0.0001105   0.0014070   0.0000120
   14   0.0011215  -0.0011791   0.0000146  -0.0004886  -0.0002671  -0.0000037
   15  -0.0000121   0.0000021  -0.0002410  -0.0000076  -0.0000037   0.0002003
   16  -0.0008556  -0.0013479   0.0000105  -0.0009867   0.0001917   0.0000184
   17  -0.0048662   0.0015430   0.0000851  -0.0000669  -0.0010424  -0.0000325
   18   0.0000283   0.0000309   0.0042135   0.0000027  -0.0000169  -0.0010184
   19  -0.0016291   0.0007323   0.0000007   0.0006267   0.0000073  -0.0000099
   20   0.0005327  -0.0000486   0.0000008   0.0001058   0.0002024  -0.0000034
   21   0.0000041   0.0000026   0.0001183   0.0000019   0.0000141  -0.0001631
   22  -0.0299764   0.0115407  -0.0000039   0.0017212  -0.0007512  -0.0000589
   23   0.0362453  -0.0082877   0.0000807   0.0007242  -0.0046869   0.0000315
   24  -0.0003001   0.0001020   0.0042704  -0.0000595   0.0000922   0.0057642
   25   0.0006155  -0.0005846   0.0000105   0.0002689  -0.0011490  -0.0000114
   26   0.0012304   0.0009824  -0.0000283   0.0001835   0.0000816   0.0000014
   27  -0.0000167  -0.0000390  -0.0025187   0.0000185   0.0000132   0.0001590
   28  -0.0851303   0.0557579  -0.0006768  -0.0134669  -0.0305889   0.0000416
   29   0.0561655  -0.1087099   0.0008325  -0.0159425  -0.0034444   0.0000080
   30  -0.0005169   0.0007780  -0.0216992  -0.0005798  -0.0000550   0.0042833
   31   0.1163082  -0.0901399   0.0007671  -0.0018660  -0.0036630  -0.0000035
   32  -0.0901399   0.1549766  -0.0014047   0.0027856  -0.0021338  -0.0000978
   33   0.0007671  -0.0014047   0.0109500   0.0001173   0.0000296  -0.0022185
   34  -0.0018660   0.0027856   0.0001173   0.6197425   0.0757664  -0.0056311
   35  -0.0036630  -0.0021338   0.0000296   0.0757664   0.1949400   0.0321014
   36  -0.0000035  -0.0000978  -0.0022185  -0.0056311   0.0321014   0.6374797
   37   0.0009737  -0.0007479  -0.0006277  -0.1608620  -0.0199137  -0.0454475
   38  -0.0009409  -0.0004721  -0.0005776  -0.0233763  -0.0681954  -0.0211676
   39   0.0002638   0.0004784   0.0001073  -0.1079481  -0.0323664  -0.2668782
   40  -0.0001177   0.0001469  -0.0000460   0.0098478   0.0002228  -0.0142776
   41   0.0001802  -0.0001442   0.0000143   0.0019288   0.0034034  -0.0038932
   42  -0.0000272  -0.0000337  -0.0000007   0.0151502   0.0010574  -0.0187130
   43   0.0002305  -0.0000407   0.0003089  -0.0255715  -0.0103957  -0.0777655
   44   0.0001011   0.0000301  -0.0000278  -0.0074972   0.0055937  -0.0116071
   45   0.0002537  -0.0002400  -0.0001770  -0.0288934  -0.0032816   0.0332734
   46   0.0000766  -0.0000947  -0.0000254  -0.0048904  -0.0019475   0.0009983
   47   0.0000567  -0.0001610   0.0000132  -0.0020146   0.0068505  -0.0001461
   48  -0.0000081  -0.0000146  -0.0000003   0.0008156  -0.0002045   0.0020270
   49  -0.0000650  -0.0002900  -0.0000068   0.0006246   0.0014300   0.0009675
   50   0.0001330   0.0001705  -0.0000046   0.0014442  -0.0076138  -0.0040885
   51  -0.0001211  -0.0001765   0.0002454   0.0008836  -0.0038658  -0.0711111
   52  -0.0000034  -0.0000236   0.0000020   0.0006712   0.0002598   0.0000073
   53   0.0000062  -0.0000514   0.0000001   0.0002377  -0.0008189  -0.0000098
   54  -0.0000059   0.0000052   0.0000105   0.0000121  -0.0000306  -0.0013276
   55   0.0005228   0.0002626  -0.0003039  -0.0282702  -0.0011050   0.0768746
   56   0.0000206   0.0001197   0.0000492  -0.0042101   0.0078116   0.0146196
   57  -0.0001872   0.0004178  -0.0002094   0.0281002   0.0064715   0.0339616
   58   0.0000832  -0.0000999   0.0000227  -0.0048552  -0.0021033  -0.0009301
   59   0.0000580  -0.0001556  -0.0000100  -0.0020843   0.0068100  -0.0004926
   60   0.0000058   0.0000397   0.0000007  -0.0007426  -0.0004873   0.0020174
   61   0.0007570  -0.0010509   0.0006079  -0.1653794  -0.0140320   0.0504142
   62  -0.0013141  -0.0009354   0.0007131  -0.0102779  -0.0648916  -0.0047828
   63   0.0000587  -0.0003920   0.0000431   0.1129992   0.0058196  -0.2661293
   64  -0.0001056   0.0001391   0.0000398   0.0099751   0.0021625   0.0148225
   65   0.0003375  -0.0000667  -0.0001371   0.0000805   0.0033705   0.0012722
   66  -0.0000998   0.0000876   0.0000808  -0.0144834  -0.0039217  -0.0185895
           37          38          39          40          41          42
    1  -0.0241045  -0.0059755  -0.0063290   0.0010364   0.0010617   0.0015454
    2  -0.0065242   0.0022469  -0.0009064   0.0006776  -0.0036432   0.0005266
    3  -0.0272938  -0.0046674   0.0053428  -0.0003116   0.0002953   0.0008812
    4   0.0002975   0.0005409   0.0023329  -0.0000658   0.0005978  -0.0005996
    5  -0.0030701  -0.0020854  -0.0000633   0.0002647   0.0007865  -0.0000376
    6  -0.0008719  -0.0010768  -0.0004266  -0.0001204   0.0001192   0.0000337
    7  -0.0002925   0.0017121   0.0000209   0.0000350  -0.0002929   0.0000685
    8   0.0013667  -0.0000102  -0.0003262  -0.0001245  -0.0002314   0.0001080
    9  -0.0009415   0.0005059   0.0000548  -0.0000166  -0.0001135   0.0000457
   10  -0.0000795  -0.0003622  -0.0001328  -0.0001323   0.0000527  -0.0001081
   11  -0.0002650  -0.0001006   0.0000831   0.0000699  -0.0000779   0.0001661
   12   0.0010999  -0.0001774  -0.0002701   0.0000444  -0.0000515  -0.0000779
   13  -0.0002528   0.0000936   0.0002852   0.0000365   0.0000854   0.0000118
   14   0.0001605   0.0000891  -0.0001814  -0.0000388  -0.0000769  -0.0000371
   15   0.0000712   0.0001109   0.0000177   0.0000045  -0.0000007   0.0000006
   16   0.0003285   0.0000996   0.0000245  -0.0000725  -0.0000028  -0.0000898
   17   0.0001435   0.0002157  -0.0001075  -0.0000032  -0.0000503  -0.0000146
   18  -0.0002120   0.0000550   0.0000719  -0.0000256  -0.0000165  -0.0000171
   19  -0.0005063  -0.0000807   0.0003416   0.0000919   0.0000222   0.0000806
   20  -0.0001155  -0.0000217   0.0000808   0.0000237  -0.0000079   0.0000225
   21  -0.0000030  -0.0000336  -0.0000242   0.0000061  -0.0000010   0.0000099
   22  -0.0002299   0.0000446  -0.0000306  -0.0000152  -0.0000905   0.0000213
   23  -0.0003388   0.0000123   0.0002164   0.0000350  -0.0002505  -0.0000934
   24   0.0009987   0.0003363  -0.0002855   0.0000151   0.0001039  -0.0000626
   25  -0.0001572  -0.0000513   0.0000963   0.0000206  -0.0000492  -0.0000170
   26  -0.0000447   0.0000185   0.0000294  -0.0000016  -0.0000022  -0.0000012
   27   0.0000945  -0.0000299   0.0000585   0.0000054  -0.0000177  -0.0000067
   28  -0.0014290   0.0001763   0.0021340   0.0003579  -0.0006846  -0.0003893
   29   0.0035088  -0.0005530   0.0010701  -0.0004085   0.0003174  -0.0003281
   30  -0.0008551   0.0008214  -0.0004988  -0.0000126  -0.0001515   0.0000428
   31   0.0009737  -0.0009409   0.0002638  -0.0001177   0.0001802  -0.0000272
   32  -0.0007479  -0.0004721   0.0004784   0.0001469  -0.0001442  -0.0000337
   33  -0.0006277  -0.0005776   0.0001073  -0.0000460   0.0000143  -0.0000007
   34  -0.1608620  -0.0233763  -0.1079481   0.0098478   0.0019288   0.0151502
   35  -0.0199137  -0.0681954  -0.0323664   0.0002228   0.0034034   0.0010574
   36  -0.0454475  -0.0211676  -0.2668782  -0.0142776  -0.0038932  -0.0187130
   37   0.6673521   0.0858313  -0.0463424  -0.1282679  -0.0071000   0.1205739
   38   0.0858313   0.1520879   0.0305424  -0.0072086  -0.0371611   0.0045790
   39  -0.0463424   0.0305424   0.7033275   0.1211963   0.0045767  -0.2650470
   40  -0.1282679  -0.0072086   0.1211963   0.1335781   0.0094232  -0.1297656
   41  -0.0071000  -0.0371611   0.0045767   0.0094232   0.0260817  -0.0042029
   42   0.1205739   0.0045790  -0.2650470  -0.1297656  -0.0042029   0.2801428
   43  -0.3256236  -0.0411039   0.0329769  -0.0105555  -0.0025142  -0.0023288
   44  -0.0460216  -0.0715209   0.0016144  -0.0004120   0.0033530  -0.0003491
   45  -0.0318883  -0.0097730  -0.1286484   0.0282870   0.0048292   0.0039075
   46  -0.0102806  -0.0041511  -0.0283363   0.0009013   0.0008662   0.0002867
   47  -0.0021346   0.0025888  -0.0047623   0.0008108  -0.0039115   0.0003834
   48   0.0021611   0.0003613   0.0033716  -0.0004021   0.0002465   0.0007410
   49  -0.0283171  -0.0043269   0.0286216  -0.0051511  -0.0021286  -0.0004787
   50  -0.0010963   0.0086040   0.0065867  -0.0021526   0.0068268  -0.0004710
   51   0.0753476   0.0146543   0.0351805  -0.0013029  -0.0005632   0.0017555
   52   0.0007734  -0.0008668   0.0031964  -0.0006362  -0.0001462  -0.0001997
   53  -0.0009301   0.0070973  -0.0002568  -0.0000385   0.0001282  -0.0000416
   54   0.0025009  -0.0003545  -0.0044116   0.0013609   0.0002253   0.0000515
   55  -0.0499450  -0.0093595  -0.0297726  -0.0006846  -0.0000456  -0.0007820
   56  -0.0091589  -0.0095022  -0.0057943  -0.0000301  -0.0008009  -0.0000478
   57  -0.0291485  -0.0056850  -0.0184451  -0.0007696  -0.0000592   0.0002833
   58  -0.0007485  -0.0000356  -0.0009089   0.0000311   0.0001940   0.0000737
   59  -0.0000154  -0.0009555  -0.0000750   0.0001915  -0.0010567   0.0000873
   60  -0.0008422  -0.0000679   0.0002007   0.0000729   0.0000836  -0.0000291
   61   0.0623425   0.0103804   0.0249141  -0.0007739  -0.0014487  -0.0038355
   62   0.0074532   0.0112855  -0.0004080  -0.0014276   0.0061559  -0.0013250
   63  -0.0224488  -0.0083862  -0.0598929  -0.0031712  -0.0012039  -0.0029586
   64  -0.0009702  -0.0010416   0.0033974   0.0005363   0.0000910   0.0008092
   65  -0.0009843   0.0063278  -0.0000327  -0.0000199   0.0003616   0.0000527
   66   0.0040754   0.0000316  -0.0029051  -0.0007706  -0.0002191  -0.0009830
           43          44          45          46          47          48
    1   0.0020534  -0.0011526  -0.0023657  -0.0002077  -0.0000171   0.0001969
    2  -0.0010824   0.0069023  -0.0010406  -0.0001446   0.0001454   0.0000202
    3  -0.0028746  -0.0012216  -0.0040034  -0.0012301  -0.0001892   0.0000964
    4  -0.0003996  -0.0010985  -0.0000324  -0.0001358  -0.0001211  -0.0000017
    5  -0.0004321  -0.0007283  -0.0006617  -0.0003737   0.0000873  -0.0000810
    6   0.0005402  -0.0002167  -0.0000284   0.0000014   0.0000812  -0.0000296
    7   0.0005920   0.0001291   0.0000393   0.0000498   0.0000129  -0.0000176
    8  -0.0001355   0.0000731   0.0004650   0.0001628  -0.0001249   0.0000349
    9   0.0003525   0.0001607  -0.0002676  -0.0000250  -0.0000124  -0.0000006
   10  -0.0000510   0.0000076   0.0000037   0.0000251   0.0000273   0.0000061
   11  -0.0000316   0.0001764  -0.0000663  -0.0000536   0.0000145  -0.0000253
   12   0.0000561   0.0003014   0.0001812   0.0000619   0.0000297  -0.0000091
   13   0.0000329  -0.0001921   0.0000169  -0.0000652  -0.0000013  -0.0000289
   14   0.0000320   0.0000379   0.0000046   0.0000544   0.0000031   0.0000199
   15  -0.0000502  -0.0000253   0.0000276   0.0000051  -0.0000047   0.0000016
   16   0.0000349  -0.0000516  -0.0000646   0.0000592   0.0000189   0.0000440
   17  -0.0000438   0.0000654   0.0000301   0.0000399  -0.0000318   0.0000202
   18  -0.0000081  -0.0000158  -0.0000728  -0.0000140  -0.0000108   0.0000004
   19  -0.0000412   0.0000115  -0.0000893  -0.0001027  -0.0000224  -0.0000393
   20  -0.0000007   0.0000123  -0.0000211  -0.0000223  -0.0000084  -0.0000092
   21  -0.0000022   0.0000129   0.0000076  -0.0000007   0.0000015  -0.0000003
   22  -0.0000897   0.0000277   0.0000762  -0.0000034  -0.0000277  -0.0000141
   23  -0.0000796   0.0003229  -0.0000508  -0.0000572  -0.0000119  -0.0000160
   24   0.0000691  -0.0001810   0.0002697   0.0000858   0.0000076  -0.0000121
   25  -0.0000475   0.0000935  -0.0000351  -0.0000272  -0.0000023  -0.0000057
   26  -0.0000081  -0.0000098  -0.0000222  -0.0000060   0.0000019   0.0000023
   27  -0.0000355  -0.0000285   0.0000083  -0.0000043   0.0000108   0.0000021
   28  -0.0007597   0.0010202  -0.0005820  -0.0003043  -0.0000188  -0.0000394
   29   0.0002793  -0.0001246   0.0005295   0.0002527   0.0002109   0.0000630
   30   0.0003057   0.0003877  -0.0000425   0.0000170  -0.0001167  -0.0000176
   31   0.0002305   0.0001011   0.0002537   0.0000766   0.0000567  -0.0000081
   32  -0.0000407   0.0000301  -0.0002400  -0.0000947  -0.0001610  -0.0000146
   33   0.0003089  -0.0000278  -0.0001770  -0.0000254   0.0000132  -0.0000003
   34  -0.0255715  -0.0074972  -0.0288934  -0.0048904  -0.0020146   0.0008156
   35  -0.0103957   0.0055937  -0.0032816  -0.0019475   0.0068505  -0.0002045
   36  -0.0777655  -0.0116071   0.0332734   0.0009983  -0.0001461   0.0020270
   37  -0.3256236  -0.0460216  -0.0318883  -0.0102806  -0.0021346   0.0021611
   38  -0.0411039  -0.0715209  -0.0097730  -0.0041511   0.0025888   0.0003613
   39   0.0329769   0.0016144  -0.1286484  -0.0283363  -0.0047623   0.0033716
   40  -0.0105555  -0.0004120   0.0282870   0.0009013   0.0008108  -0.0004021
   41  -0.0025142   0.0033530   0.0048292   0.0008662  -0.0039115   0.0002465
   42  -0.0023288  -0.0003491   0.0039075   0.0002867   0.0003834   0.0007410
   43   0.6618220   0.0897124   0.0264736  -0.1213099  -0.0218287  -0.1144549
   44   0.0897124   0.1538696   0.0426320  -0.0218063  -0.0428207  -0.0345236
   45   0.0264736   0.0426320   0.7175604  -0.1143818  -0.0345178  -0.2683001
   46  -0.1213099  -0.0218063  -0.1143818   0.1251591   0.0249111   0.1229612
   47  -0.0218287  -0.0428207  -0.0345178   0.0249111   0.0324185   0.0376884
   48  -0.1144549  -0.0345236  -0.2683001   0.1229612   0.0376884   0.2832897
   49  -0.1797385  -0.0111016   0.1211186   0.0115199   0.0003392  -0.0154321
   50  -0.0155528  -0.0661269   0.0063397   0.0023728   0.0034391  -0.0040300
   51   0.0576339  -0.0046193  -0.2795104   0.0152354   0.0011322  -0.0182626
   52  -0.0112960  -0.0026273  -0.0027863   0.0006276   0.0007951   0.0002180
   53  -0.0005636   0.0031399  -0.0003793   0.0007354  -0.0038527   0.0003692
   54   0.0279259   0.0047553   0.0046472  -0.0005633   0.0002402   0.0008943
   55   0.0635624   0.0078204  -0.0218573  -0.0007107  -0.0010630   0.0040988
   56   0.0108210   0.0097814  -0.0080503  -0.0010985   0.0069970   0.0000212
   57   0.0242823  -0.0003131  -0.0580057   0.0033448  -0.0001344  -0.0029765
   58  -0.0005122  -0.0014813  -0.0031041   0.0003819  -0.0000140  -0.0007676
   59  -0.0015417   0.0068456  -0.0012026   0.0000910   0.0001475  -0.0002025
   60  -0.0038561  -0.0013210  -0.0030393   0.0008018   0.0000586  -0.0009908
   61  -0.0516122  -0.0055381   0.0290789  -0.0007979   0.0001060   0.0008059
   62  -0.0055169  -0.0080976   0.0042685   0.0000870  -0.0009175   0.0002043
   63   0.0297045   0.0043744  -0.0180727   0.0008785   0.0001913   0.0002056
   64  -0.0007202   0.0000587   0.0007325   0.0000353   0.0001878  -0.0000958
   65   0.0000283  -0.0007719   0.0002111   0.0001824  -0.0010642   0.0000552
   66   0.0007447   0.0002105   0.0002844  -0.0000971   0.0000563  -0.0000302
           49          50          51          52          53          54
    1   0.0006539   0.0003572   0.0000270   0.0000098   0.0001944  -0.0000140
    2   0.0002610  -0.0011243  -0.0000337   0.0001847  -0.0010449   0.0000838
    3   0.0000173  -0.0000550  -0.0017005  -0.0000135   0.0000863   0.0001522
    4  -0.0001472   0.0001523  -0.0000892  -0.0000129   0.0001480  -0.0000135
    5  -0.0004929   0.0000248  -0.0000401  -0.0000882   0.0000903  -0.0000152
    6  -0.0000558   0.0000699   0.0004728   0.0000070  -0.0000067  -0.0000114
    7  -0.0001408  -0.0002642   0.0001781  -0.0000074   0.0000115   0.0000027
    8   0.0002184   0.0001854  -0.0001425   0.0000290  -0.0000376   0.0000068
    9   0.0000031   0.0000058   0.0003221  -0.0000018  -0.0000002   0.0000133
   10   0.0000671  -0.0000329   0.0000324   0.0000290   0.0000037  -0.0000024
   11   0.0000652  -0.0000029   0.0000212  -0.0000454  -0.0000421   0.0000019
   12   0.0000203  -0.0000438  -0.0000229  -0.0000025   0.0000051   0.0000297
   13  -0.0001532   0.0000561   0.0000027  -0.0000390   0.0000130  -0.0000015
   14   0.0000771   0.0000391   0.0000049   0.0000351  -0.0000168   0.0000023
   15   0.0000002   0.0000012  -0.0000444   0.0000001  -0.0000004  -0.0000068
   16   0.0001408   0.0000602   0.0000063   0.0000554   0.0000072  -0.0000003
   17   0.0000617  -0.0000360  -0.0000310   0.0000236   0.0000130   0.0000011
   18  -0.0000049   0.0000161   0.0000489   0.0000006  -0.0000080  -0.0000309
   19  -0.0001137  -0.0000621   0.0000027  -0.0000589  -0.0000047  -0.0000004
   20  -0.0000239  -0.0000164   0.0000031  -0.0000140  -0.0000052   0.0000003
   21   0.0000025   0.0000006  -0.0000019   0.0000002   0.0000005   0.0000015
   22   0.0000294   0.0000069  -0.0000428  -0.0000062   0.0000050   0.0000017
   23  -0.0002279  -0.0000339   0.0000055   0.0000048  -0.0000663   0.0000058
   24  -0.0000154  -0.0000252   0.0000227   0.0000029   0.0000003   0.0000009
   25  -0.0000554  -0.0000238  -0.0000009  -0.0000026  -0.0000168   0.0000014
   26   0.0000127   0.0000007   0.0000047   0.0000004  -0.0000012   0.0000002
   27  -0.0000008  -0.0000022  -0.0000494  -0.0000000   0.0000013  -0.0000029
   28  -0.0002797  -0.0002852   0.0001078   0.0000092  -0.0001733   0.0000178
   29   0.0004964   0.0001013  -0.0000142   0.0000746   0.0000802  -0.0000113
   30   0.0000384   0.0000640   0.0004028  -0.0000074  -0.0000041   0.0000131
   31  -0.0000650   0.0001330  -0.0001211  -0.0000034   0.0000062  -0.0000059
   32  -0.0002900   0.0001705  -0.0001765  -0.0000236  -0.0000514   0.0000052
   33  -0.0000068  -0.0000046   0.0002454   0.0000020   0.0000001   0.0000105
   34   0.0006246   0.0014442   0.0008836   0.0006712   0.0002377   0.0000121
   35   0.0014300  -0.0076138  -0.0038658   0.0002598  -0.0008189  -0.0000306
   36   0.0009675  -0.0040885  -0.0711111   0.0000073  -0.0000098  -0.0013276
   37  -0.0283171  -0.0010963   0.0753476   0.0007734  -0.0009301   0.0025009
   38  -0.0043269   0.0086040   0.0146543  -0.0008668   0.0070973  -0.0003545
   39   0.0286216   0.0065867   0.0351805   0.0031964  -0.0002568  -0.0044116
   40  -0.0051511  -0.0021526  -0.0013029  -0.0006362  -0.0000385   0.0013609
   41  -0.0021286   0.0068268  -0.0005632  -0.0001462   0.0001282   0.0002253
   42  -0.0004787  -0.0004710   0.0017555  -0.0001997  -0.0000416   0.0000515
   43  -0.1797385  -0.0155528   0.0576339  -0.0112960  -0.0005636   0.0279259
   44  -0.0111016  -0.0661269  -0.0046193  -0.0026273   0.0031399   0.0047553
   45   0.1211186   0.0063397  -0.2795104  -0.0027863  -0.0003793   0.0046472
   46   0.0115199   0.0023728   0.0152354   0.0006276   0.0007354  -0.0005633
   47   0.0003392   0.0034391   0.0011322   0.0007951  -0.0038527   0.0002402
   48  -0.0154321  -0.0040300  -0.0182626   0.0002180   0.0003692   0.0008943
   49   0.7231175   0.0977239  -0.0054994  -0.3279834  -0.0487570  -0.0004630
   50   0.0977239   0.1542892   0.0332252  -0.0486861  -0.0453582  -0.0015510
   51  -0.0054994   0.0332252   0.6538171  -0.0004669  -0.0016058  -0.0589558
   52  -0.3279834  -0.0486861  -0.0004669   0.3475536   0.0538728   0.0004292
   53  -0.0487570  -0.0453582  -0.0016058   0.0538728   0.0348700   0.0022646
   54  -0.0004630  -0.0015510  -0.0589558   0.0004292   0.0022646   0.0579725
   55  -0.1748016  -0.0218536  -0.0523928  -0.0106235  -0.0041178  -0.0280413
   56  -0.0260414  -0.0699826  -0.0229250  -0.0021512   0.0026224  -0.0046414
   57  -0.1159831  -0.0337895  -0.2805440   0.0026521   0.0005477   0.0044778
   58   0.0114810   0.0003914  -0.0145527   0.0006222   0.0008105   0.0004246
   59   0.0024215   0.0034536  -0.0038682   0.0007374  -0.0038318   0.0004018
   60   0.0161037   0.0012683  -0.0182983  -0.0003191   0.0002686   0.0008830
   61  -0.0255006  -0.0106829  -0.0763723   0.0009228  -0.0012349  -0.0022105
   62  -0.0076542   0.0062958  -0.0110048  -0.0012572   0.0069842  -0.0011519
   63  -0.0295070  -0.0032354   0.0344651  -0.0029157  -0.0012551  -0.0044438
   64  -0.0051880  -0.0020076   0.0013822  -0.0006048  -0.0002089  -0.0013610
   65  -0.0020657   0.0068628  -0.0001605  -0.0001114   0.0001017  -0.0002389
   66   0.0005548  -0.0002813   0.0017694   0.0001973   0.0000243   0.0000434
           55          56          57          58          59          60
    1   0.0018666  -0.0007777   0.0026484  -0.0002311  -0.0000848  -0.0002006
    2  -0.0006915   0.0070160  -0.0004478   0.0000387   0.0001644  -0.0000347
    3   0.0031214  -0.0001244  -0.0039603   0.0012301   0.0001728   0.0001054
    4  -0.0002742  -0.0010892   0.0003236  -0.0001604  -0.0001197   0.0000124
    5  -0.0003616  -0.0005394   0.0007399  -0.0003735   0.0000850   0.0000545
    6  -0.0003907   0.0001475  -0.0000685   0.0000094  -0.0000764  -0.0000214
    7   0.0002498  -0.0000498  -0.0001686   0.0000439   0.0000130   0.0000114
    8   0.0001171   0.0000382  -0.0003054   0.0001600  -0.0001288  -0.0000078
    9  -0.0003599  -0.0001450  -0.0002326   0.0000234   0.0000167  -0.0000012
   10  -0.0000900  -0.0000171  -0.0000448   0.0000212   0.0000191  -0.0000072
   11  -0.0000777   0.0002238  -0.0000035  -0.0000524   0.0000193   0.0000236
   12  -0.0000645  -0.0001264   0.0002547  -0.0000649  -0.0000469  -0.0000103
   13   0.0000175  -0.0002072   0.0000089  -0.0000669  -0.0000006   0.0000257
   14   0.0000154   0.0000314  -0.0000096   0.0000536   0.0000007  -0.0000176
   15   0.0000485   0.0000078   0.0000246  -0.0000061   0.0000091   0.0000018
   16   0.0000143  -0.0000276   0.0000634   0.0000587   0.0000173  -0.0000444
   17   0.0000226   0.0000675   0.0000033   0.0000447  -0.0000338  -0.0000164
   18   0.0000182  -0.0000342  -0.0000722   0.0000128   0.0000212   0.0000018
   19  -0.0000464   0.0000449   0.0000825  -0.0001040  -0.0000150   0.0000387
   20  -0.0000105   0.0000194   0.0000194  -0.0000236  -0.0000070   0.0000098
   21   0.0000020  -0.0000076   0.0000114   0.0000016  -0.0000020  -0.0000008
   22  -0.0000049   0.0000154  -0.0000262   0.0000012  -0.0000343   0.0000162
   23  -0.0000961   0.0002794  -0.0000094  -0.0000553  -0.0000151   0.0000191
   24  -0.0001113   0.0002614   0.0001859  -0.0000830  -0.0000078  -0.0000154
   25  -0.0000483   0.0001006   0.0000174  -0.0000254  -0.0000046   0.0000059
   26  -0.0000193  -0.0000061   0.0000178  -0.0000062   0.0000030  -0.0000027
   27   0.0000437   0.0000232   0.0000097   0.0000055  -0.0000112   0.0000039
   28  -0.0009619   0.0010632   0.0002620  -0.0002865  -0.0000083   0.0000351
   29   0.0003926  -0.0002532  -0.0005360   0.0002629   0.0002139  -0.0000870
   30  -0.0004332  -0.0004370  -0.0000202  -0.0000215   0.0001138  -0.0000251
   31   0.0005228   0.0000206  -0.0001872   0.0000832   0.0000580   0.0000058
   32   0.0002626   0.0001197   0.0004178  -0.0000999  -0.0001556   0.0000397
   33  -0.0003039   0.0000492  -0.0002094   0.0000227  -0.0000100   0.0000007
   34  -0.0282702  -0.0042101   0.0281002  -0.0048552  -0.0020843  -0.0007426
   35  -0.0011050   0.0078116   0.0064715  -0.0021033   0.0068100  -0.0004873
   36   0.0768746   0.0146196   0.0339616  -0.0009301  -0.0004926   0.0020174
   37  -0.0499450  -0.0091589  -0.0291485  -0.0007485  -0.0000154  -0.0008422
   38  -0.0093595  -0.0095022  -0.0056850  -0.0000356  -0.0009555  -0.0000679
   39  -0.0297726  -0.0057943  -0.0184451  -0.0009089  -0.0000750   0.0002007
   40  -0.0006846  -0.0000301  -0.0007696   0.0000311   0.0001915   0.0000729
   41  -0.0000456  -0.0008009  -0.0000592   0.0001940  -0.0010567   0.0000836
   42  -0.0007820  -0.0000478   0.0002833   0.0000737   0.0000873  -0.0000291
   43   0.0635624   0.0108210   0.0242823  -0.0005122  -0.0015417  -0.0038561
   44   0.0078204   0.0097814  -0.0003131  -0.0014813   0.0068456  -0.0013210
   45  -0.0218573  -0.0080503  -0.0580057  -0.0031041  -0.0012026  -0.0030393
   46  -0.0007107  -0.0010985   0.0033448   0.0003819   0.0000910   0.0008018
   47  -0.0010630   0.0069970  -0.0001344  -0.0000140   0.0001475   0.0000586
   48   0.0040988   0.0000212  -0.0029765  -0.0007676  -0.0002025  -0.0009908
   49  -0.1748016  -0.0260414  -0.1159831   0.0114810   0.0024215   0.0161037
   50  -0.0218536  -0.0699826  -0.0337895   0.0003914   0.0034536   0.0012683
   51  -0.0523928  -0.0229250  -0.2805440  -0.0145527  -0.0038682  -0.0182983
   52  -0.0106235  -0.0021512   0.0026521   0.0006222   0.0007374  -0.0003191
   53  -0.0041178   0.0026224   0.0005477   0.0008105  -0.0038318   0.0002686
   54  -0.0280413  -0.0046414   0.0044778   0.0004246   0.0004018   0.0008830
   55   0.6633071   0.0858394  -0.0393219  -0.1281251  -0.0071657   0.1204154
   56   0.0858394   0.1524503   0.0319636  -0.0072731  -0.0374216   0.0047136
   57  -0.0393219   0.0319636   0.7162703   0.1203389   0.0046288  -0.2660772
   58  -0.1281251  -0.0072731   0.1203389   0.1325728   0.0092558  -0.1295980
   59  -0.0071657  -0.0374216   0.0046288   0.0092558   0.0265696  -0.0045163
   60   0.1204154   0.0047136  -0.2660772  -0.1295980  -0.0045163   0.2810003
   61  -0.3252078  -0.0416251   0.0318482  -0.0110836  -0.0026040  -0.0022280
   62  -0.0465386  -0.0716794   0.0012451  -0.0005057   0.0031982  -0.0003581
   63  -0.0330400  -0.0098852  -0.1285970   0.0282955   0.0048089   0.0035538
   64  -0.0097465  -0.0041467  -0.0283230   0.0009016   0.0008739   0.0002932
   65  -0.0019620   0.0027303  -0.0047658   0.0008122  -0.0039049   0.0003774
   66   0.0022484   0.0004111   0.0037309  -0.0004015   0.0002513   0.0007404
           61          62          63          64          65          66
    1  -0.0251096  -0.0040548   0.0060884   0.0010624   0.0006895  -0.0016844
    2  -0.0028968   0.0032335   0.0011398   0.0007266  -0.0035376   0.0001090
    3   0.0270335   0.0047723   0.0055329   0.0003226   0.0003084   0.0008311
    4  -0.0000574   0.0000133  -0.0023642  -0.0000545   0.0006287   0.0004923
    5  -0.0033247  -0.0018561   0.0003179   0.0002836   0.0006368  -0.0001538
    6   0.0007407   0.0009887  -0.0004390   0.0001083  -0.0001435   0.0000531
    7   0.0002119   0.0013590  -0.0003956  -0.0000074  -0.0001771   0.0000171
    8   0.0010318   0.0001603   0.0003587  -0.0001031  -0.0002451  -0.0000290
    9   0.0008995  -0.0003665   0.0000983   0.0000441   0.0000167  -0.0000058
   10  -0.0001310  -0.0002041   0.0001587  -0.0000975   0.0000788   0.0000432
   11  -0.0001747  -0.0000963  -0.0000663   0.0000974  -0.0000899  -0.0001668
   12  -0.0011399   0.0000962  -0.0003191  -0.0000343   0.0000414  -0.0000838
   13  -0.0002567   0.0000659  -0.0003116   0.0000310   0.0000950  -0.0000233
   14   0.0001708   0.0001054   0.0001652  -0.0000375  -0.0000773   0.0000517
   15  -0.0000741  -0.0000891   0.0000252  -0.0000052  -0.0000008  -0.0000003
   16   0.0003463  -0.0000093  -0.0000274  -0.0000681   0.0000043   0.0000803
   17   0.0001238   0.0002258   0.0001024  -0.0000481  -0.0000451   0.0000643
   18   0.0002009  -0.0000015   0.0000752   0.0000324  -0.0000077  -0.0000199
   19  -0.0004887  -0.0001251  -0.0003397   0.0000934   0.0000066  -0.0000793
   20  -0.0001126  -0.0000338  -0.0000871   0.0000256  -0.0000115  -0.0000182
   21   0.0000069   0.0000077  -0.0000211  -0.0000075   0.0000079   0.0000094
   22  -0.0002866   0.0002071   0.0000206  -0.0000692  -0.0000816   0.0000385
   23  -0.0002496   0.0000436  -0.0002247   0.0000385  -0.0002270   0.0001402
   24  -0.0009159  -0.0003351  -0.0002743  -0.0000208  -0.0001283  -0.0000428
   25  -0.0001308  -0.0000526  -0.0000863   0.0000186  -0.0000477   0.0000270
   26  -0.0000349   0.0000154  -0.0000307  -0.0000020  -0.0000032   0.0000006
   27  -0.0000990   0.0000471   0.0000616  -0.0000012   0.0000265  -0.0000096
   28  -0.0008954  -0.0000923  -0.0021756   0.0003822  -0.0007146   0.0005573
   29   0.0034745  -0.0009941  -0.0007734  -0.0004298   0.0004829   0.0001432
   30   0.0010279  -0.0008786  -0.0004751   0.0000185   0.0001327   0.0000192
   31   0.0007570  -0.0013141   0.0000587  -0.0001056   0.0003375  -0.0000998
   32  -0.0010509  -0.0009354  -0.0003920   0.0001391  -0.0000667   0.0000876
   33   0.0006079   0.0007131   0.0000431   0.0000398  -0.0001371   0.0000808
   34  -0.1653794  -0.0102779   0.1129992   0.0099751   0.0000805  -0.0144834
   35  -0.0140320  -0.0648916   0.0058196   0.0021625   0.0033705  -0.0039217
   36   0.0504142  -0.0047828  -0.2661293   0.0148225   0.0012722  -0.0185895
   37   0.0623425   0.0074532  -0.0224488  -0.0009702  -0.0009843   0.0040754
   38   0.0103804   0.0112855  -0.0083862  -0.0010416   0.0063278   0.0000316
   39   0.0249141  -0.0004080  -0.0598929   0.0033974  -0.0000327  -0.0029051
   40  -0.0007739  -0.0014276  -0.0031712   0.0005363  -0.0000199  -0.0007706
   41  -0.0014487   0.0061559  -0.0012039   0.0000910   0.0003616  -0.0002191
   42  -0.0038355  -0.0013250  -0.0029586   0.0008092   0.0000527  -0.0009830
   43  -0.0516122  -0.0055169   0.0297045  -0.0007202   0.0000283   0.0007447
   44  -0.0055381  -0.0080976   0.0043744   0.0000587  -0.0007719   0.0002105
   45   0.0290789   0.0042685  -0.0180727   0.0007325   0.0002111   0.0002844
   46  -0.0007979   0.0000870   0.0008785   0.0000353   0.0001824  -0.0000971
   47   0.0001060  -0.0009175   0.0001913   0.0001878  -0.0010642   0.0000563
   48   0.0008059   0.0002043   0.0002056  -0.0000958   0.0000552  -0.0000302
   49  -0.0255006  -0.0076542  -0.0295070  -0.0051880  -0.0020657   0.0005548
   50  -0.0106829   0.0062958  -0.0032354  -0.0020076   0.0068628  -0.0002813
   51  -0.0763723  -0.0110048   0.0344651   0.0013822  -0.0001605   0.0017694
   52   0.0009228  -0.0012572  -0.0029157  -0.0006048  -0.0001114   0.0001973
   53  -0.0012349   0.0069842  -0.0012551  -0.0002089   0.0001017   0.0000243
   54  -0.0022105  -0.0011519  -0.0044438  -0.0013610  -0.0002389   0.0000434
   55  -0.3252078  -0.0465386  -0.0330400  -0.0097465  -0.0019620   0.0022484
   56  -0.0416251  -0.0716794  -0.0098852  -0.0041467   0.0027303   0.0004111
   57   0.0318482   0.0012451  -0.1285970  -0.0283230  -0.0047658   0.0037309
   58  -0.0110836  -0.0005057   0.0282955   0.0009016   0.0008122  -0.0004015
   59  -0.0026040   0.0031982   0.0048089   0.0008739  -0.0039049   0.0002513
   60  -0.0022280  -0.0003581   0.0035538   0.0002932   0.0003774   0.0007404
   61   0.6645885   0.0918780   0.0337347  -0.1214580  -0.0221554  -0.1144378
   62   0.0918780   0.1547881   0.0431619  -0.0220353  -0.0429952  -0.0348012
   63   0.0337347   0.0431619   0.7047883  -0.1151546  -0.0348965  -0.2672265
   64  -0.1214580  -0.0220353  -0.1151546   0.1260539   0.0253759   0.1230007
   65  -0.0221554  -0.0429952  -0.0348965   0.0253759   0.0321647   0.0380097
   66  -0.1144378  -0.0348012  -0.2672265   0.1230007   0.0380097   0.2823346
 **********************************************************************
 **                                                                  **
 **                       VIBRATIONAL ANALYSIS                       **
 **                       --------------------                       **
 **                                                                  **
 **        VIBRATIONAL FREQUENCIES (CM**-1) AND NORMAL MODES         **
 **     FORCE CONSTANTS (mDYN/ANGSTROM) AND REDUCED MASSES (AMU)     **
 **                  INFRARED INTENSITIES (KM/MOL)                   **
 **                                                                  **
 **********************************************************************


 Mode:                 1                      2                      3
 Frequency:        21.87                  43.95                  66.98
 Force Cnst:      0.0012                 0.0119                 0.0192
 Red. Mass:       4.0849                10.4191                 7.2748
 IR Active:          YES                    YES                    YES
 IR Intens:        0.001                  0.062                  0.367
 Raman Active:       YES                    YES                    YES
               X      Y      Z        X      Y      Z        X      Y      Z
 C         -0.001 -0.002  0.027   -0.000 -0.001 -0.110    0.008 -0.124  0.004
 C          0.001 -0.002 -0.003    0.000 -0.001 -0.121    0.048 -0.087  0.002
 Cl         0.004 -0.003 -0.009    0.001 -0.003 -0.254    0.120 -0.114 -0.011
 C          0.000 -0.001 -0.017    0.000  0.000 -0.025    0.040 -0.026  0.004
 Cl         0.002  0.000 -0.070    0.001  0.001 -0.002    0.104  0.028  0.018
 C         -0.000 -0.000  0.010    0.000  0.001  0.066   -0.014 -0.007 -0.002
 Cl        -0.001  0.001 -0.010    0.001  0.003  0.280   -0.031  0.073 -0.010
 C         -0.001 -0.001  0.051   -0.000  0.000 -0.002   -0.056 -0.044 -0.004
 H         -0.002 -0.000  0.069   -0.001  0.001  0.035   -0.098 -0.029 -0.008
 C         -0.001 -0.002  0.058   -0.000 -0.001 -0.099   -0.042 -0.102  0.001
 Cl        -0.001 -0.001  0.085   -0.000 -0.002 -0.209   -0.104 -0.151  0.002
 C         -0.000 -0.002  0.008   -0.001  0.001 -0.015    0.002 -0.096  0.006
 C          0.061 -0.233  0.011   -0.103 -0.101  0.061   -0.023  0.013  0.003
 H          0.111 -0.419  0.035   -0.184 -0.184  0.011   -0.018 -0.054  0.004
 C          0.060 -0.226 -0.016   -0.105 -0.101  0.201   -0.063  0.247 -0.004
 H          0.108 -0.401 -0.015   -0.186 -0.180  0.258   -0.085  0.344 -0.007
 C         -0.002  0.007 -0.045   -0.001  0.001  0.265   -0.077  0.374 -0.008
 H         -0.002  0.010 -0.066   -0.002  0.001  0.373   -0.110  0.574 -0.016
 C         -0.063  0.234 -0.047    0.102  0.104  0.191   -0.047  0.236 -0.003
 H         -0.111  0.415 -0.070    0.183  0.183  0.241   -0.057  0.327 -0.005
 C         -0.063  0.233 -0.021    0.102  0.103  0.051   -0.008  0.002  0.004
 H         -0.112  0.415 -0.023    0.184  0.181 -0.007    0.010 -0.070  0.006
 TransDip  -0.001  0.000 -0.000   -0.000 -0.000  0.008   -0.006  0.018 -0.001

 Mode:                 4                      5                      6
 Frequency:        69.71                 123.63                 183.02
 Force Cnst:      0.0806                 0.0921                 0.1184
 Red. Mass:      28.1597                10.2221                 5.9990
 IR Active:          YES                    YES                    YES
 IR Intens:        0.006                  0.011                  0.196
 Raman Active:       YES                    YES                    YES
               X      Y      Z        X      Y      Z        X      Y      Z
 C         -0.002  0.011 -0.090    0.000 -0.005 -0.310    0.001 -0.003 -0.130
 C         -0.005  0.007 -0.119    0.001 -0.004 -0.211    0.000 -0.003 -0.009
 Cl        -0.011  0.005 -0.438    0.002  0.002  0.202   -0.003 -0.001  0.044
 C         -0.004  0.003  0.054    0.001 -0.002 -0.173    0.001 -0.001  0.109
 Cl        -0.008  0.004  0.634    0.004  0.001  0.027    0.002 -0.001 -0.012
 C          0.001 -0.000 -0.106   -0.000 -0.002 -0.173    0.000  0.000  0.241
 Cl         0.002 -0.010 -0.329    0.000  0.003  0.139   -0.003  0.005 -0.121
 C          0.005  0.003 -0.121   -0.001 -0.003 -0.210    0.000  0.001  0.396
 H          0.009  0.001 -0.178   -0.002 -0.002 -0.114    0.000  0.002  0.535
 C          0.004  0.010 -0.008   -0.001 -0.004 -0.220    0.001 -0.002  0.125
 Cl         0.011  0.018  0.260   -0.002 -0.001  0.237    0.002 -0.003 -0.043
 C         -0.001  0.010 -0.059   -0.000 -0.003 -0.234    0.000  0.002 -0.202
 C         -0.041 -0.064 -0.024   -0.131 -0.029 -0.157   -0.108 -0.013 -0.141
 H         -0.074 -0.110 -0.045   -0.238 -0.052 -0.220   -0.206 -0.026 -0.199
 C         -0.037 -0.090  0.039   -0.136 -0.027  0.007   -0.115 -0.015  0.008
 H         -0.069 -0.150  0.066   -0.244 -0.049  0.069   -0.213 -0.028  0.063
 C          0.006 -0.037  0.067   -0.002  0.003  0.087    0.001 -0.006  0.078
 H          0.010 -0.058  0.115   -0.003  0.004  0.212    0.002 -0.014  0.184
 C          0.046  0.042  0.032    0.132  0.033  0.007    0.115  0.017  0.009
 H          0.080  0.084  0.053    0.239  0.059  0.069    0.212  0.029  0.066
 C          0.041  0.064 -0.031    0.129  0.029 -0.157    0.107  0.023 -0.140
 H          0.074  0.122 -0.059    0.237  0.053 -0.221    0.205  0.041 -0.197
 TransDip   0.000 -0.001 -0.002   -0.000  0.001 -0.003   -0.001 -0.000  0.014

 Mode:                 7                      8                      9
 Frequency:       184.56                 201.72                 222.74
 Force Cnst:      0.2996                 0.5994                 0.9540
 Red. Mass:      14.9273                25.0033                32.6369
 IR Active:          YES                    YES                    YES
 IR Intens:        0.245                  0.038                  0.026
 Raman Active:       YES                    YES                    YES
               X      Y      Z        X      Y      Z        X      Y      Z
 C         -0.120 -0.063  0.001    0.064 -0.093  0.005    0.005 -0.071  0.005
 C         -0.040 -0.046  0.001    0.031 -0.110  0.000   -0.030 -0.138  0.002
 Cl         0.208 -0.150  0.003   -0.342 -0.006 -0.002   -0.572  0.021 -0.001
 C         -0.025 -0.029 -0.000    0.068 -0.161 -0.003    0.001 -0.114 -0.000
 Cl         0.072  0.048 -0.001   -0.052 -0.297  0.003    0.624  0.390 -0.005
 C         -0.016 -0.043 -0.000    0.019 -0.109 -0.007   -0.056 -0.089 -0.002
 Cl        -0.052  0.083  0.000   -0.129  0.612 -0.001   -0.052 -0.149  0.003
 C         -0.031 -0.093 -0.000   -0.001 -0.148 -0.012   -0.002 -0.079 -0.003
 H         -0.055 -0.086 -0.000    0.013 -0.157 -0.017    0.006 -0.084 -0.005
 C         -0.030 -0.065 -0.000    0.031 -0.102 -0.004    0.009 -0.082  0.001
 Cl         0.372  0.255 -0.004    0.202 -0.006  0.001    0.112 -0.027 -0.001
 C         -0.176 -0.066  0.002    0.096 -0.091  0.009   -0.024 -0.023  0.005
 C         -0.228 -0.065  0.014    0.122 -0.077 -0.001   -0.038 -0.017  0.008
 H         -0.254 -0.079 -0.001    0.146 -0.119  0.013   -0.041 -0.032  0.005
 C         -0.243 -0.040  0.011    0.114  0.009 -0.007   -0.040 -0.013  0.003
 H         -0.229 -0.027  0.001    0.102  0.035 -0.004   -0.034 -0.012 -0.001
 C         -0.264 -0.029 -0.002    0.112  0.079 -0.005   -0.048 -0.016 -0.001
 H         -0.268 -0.003 -0.004    0.097  0.169 -0.012   -0.048 -0.018 -0.003
 C         -0.242 -0.049 -0.012    0.111  0.011  0.006   -0.045 -0.011 -0.004
 H         -0.228 -0.040 -0.004    0.097  0.038 -0.001   -0.043 -0.007 -0.002
 C         -0.226 -0.073 -0.012    0.120 -0.075  0.015   -0.041 -0.016 -0.001
 H         -0.252 -0.096  0.006    0.141 -0.115  0.009   -0.050 -0.027  0.005
 TransDip  -0.014 -0.007 -0.000   -0.006  0.001 -0.000    0.001  0.005 -0.000

 Mode:                10                     11                     12
 Frequency:       249.24                 260.02                 290.12
 Force Cnst:      0.1840                 0.4918                 0.3951
 Red. Mass:       5.0270                12.3455                 7.9678
 IR Active:          YES                    YES                    YES
 IR Intens:        0.057                  0.354                  0.423
 Raman Active:       YES                    YES                    YES
               X      Y      Z        X      Y      Z        X      Y      Z
 C         -0.000 -0.011  0.011   -0.010  0.015 -0.003    0.001 -0.001  0.021
 C         -0.009 -0.039  0.011    0.092  0.114 -0.005    0.002  0.005  0.377
 Cl         0.024 -0.065 -0.002   -0.066  0.228 -0.002   -0.002  0.002 -0.060
 C          0.011 -0.039  0.006    0.135  0.065 -0.002    0.002  0.007  0.503
 Cl         0.047 -0.031 -0.002    0.007 -0.073  0.001   -0.002  0.000 -0.096
 C          0.028 -0.037 -0.004    0.223  0.052  0.002    0.001  0.004  0.168
 Cl         0.015  0.067  0.002    0.313  0.075 -0.003    0.002 -0.001 -0.012
 C          0.035 -0.035 -0.014    0.127 -0.002  0.007   -0.001 -0.000 -0.286
 H          0.037 -0.036 -0.025    0.056  0.026  0.012   -0.003 -0.002 -0.569
 C          0.044 -0.040 -0.001    0.092 -0.027  0.001   -0.001 -0.000 -0.193
 Cl        -0.010 -0.109  0.002   -0.023 -0.160  0.001   -0.000  0.004  0.068
 C         -0.054  0.200 -0.001   -0.106 -0.074  0.002    0.001 -0.010 -0.103
 C         -0.077  0.282 -0.005   -0.197 -0.122  0.034   -0.047 -0.016 -0.082
 H         -0.102  0.409 -0.016   -0.244 -0.175  0.004   -0.098 -0.030 -0.112
 C         -0.038  0.034  0.003   -0.228 -0.053  0.025   -0.054 -0.023 -0.003
 H         -0.019 -0.017  0.000   -0.198 -0.037  0.005   -0.103 -0.044  0.027
 C         -0.006 -0.237  0.013   -0.282  0.026 -0.005   -0.002  0.006  0.031
 H          0.049 -0.565  0.029   -0.299  0.128 -0.012   -0.003  0.015  0.083
 C         -0.050  0.032 -0.005   -0.227 -0.053 -0.025    0.053  0.020 -0.004
 H         -0.042 -0.021 -0.002   -0.197 -0.032 -0.006    0.101  0.047  0.024
 C         -0.089  0.280 -0.014   -0.195 -0.125 -0.025    0.050 -0.005 -0.082
 H         -0.125  0.405 -0.014   -0.243 -0.172  0.010    0.102  0.001 -0.111
 TransDip  -0.007  0.002 -0.000   -0.019  0.002  0.000    0.000 -0.000 -0.021

 Mode:                13                     14                     15
 Frequency:       328.76                 372.62                 412.88
 Force Cnst:      1.6973                 2.6436                 0.2889
 Red. Mass:      26.6532                32.3165                 2.8760
 IR Active:          YES                    YES                    YES
 IR Intens:        0.072                  0.006                  0.019
 Raman Active:       YES                    YES                    YES
               X      Y      Z        X      Y      Z        X      Y      Z
 C         -0.022 -0.099  0.001    0.005 -0.003  0.000    0.001  0.000 -0.016
 C         -0.136 -0.077  0.002    0.071  0.168 -0.000   -0.000 -0.001 -0.018
 Cl        -0.107 -0.197  0.003    0.202  0.565 -0.007   -0.000 -0.001  0.002
 C         -0.211  0.243 -0.003    0.009 -0.019  0.005   -0.000  0.000  0.000
 Cl        -0.414  0.462 -0.003    0.027 -0.017 -0.000   -0.000  0.000  0.000
 C          0.049  0.155 -0.005   -0.156 -0.075  0.004   -0.000  0.000  0.016
 Cl         0.129  0.048 -0.000   -0.516 -0.112  0.002    0.000  0.000 -0.003
 C          0.080  0.079 -0.002   -0.035 -0.081 -0.003    0.000  0.001  0.009
 H         -0.114  0.145 -0.002   -0.027 -0.091 -0.007    0.001  0.001  0.024
 C          0.151 -0.186  0.002    0.063 -0.136 -0.002    0.000  0.000 -0.019
 Cl         0.312 -0.348  0.003    0.314 -0.389  0.004   -0.000  0.000  0.001
 C          0.008  0.003 -0.002    0.007 -0.010  0.002    0.000 -0.001  0.009
 C          0.054 -0.030 -0.013   -0.008  0.016  0.004   -0.030  0.201 -0.004
 H          0.081 -0.062  0.003   -0.014  0.034 -0.000   -0.067  0.456 -0.018
 C          0.058 -0.005 -0.011   -0.007  0.005  0.002    0.039 -0.203  0.013
 H          0.044 -0.018 -0.001   -0.005  0.012 -0.000    0.085 -0.440  0.026
 C          0.069  0.044 -0.002   -0.007 -0.018  0.001    0.000 -0.001 -0.004
 H          0.062  0.085 -0.003   -0.004 -0.039  0.002    0.000 -0.000 -0.008
 C          0.060 -0.005  0.012   -0.009  0.010 -0.003   -0.039  0.203 -0.013
 H          0.049 -0.021  0.004   -0.009  0.024 -0.002   -0.086  0.451 -0.033
 C          0.055 -0.027  0.014   -0.007  0.010 -0.004    0.030 -0.201  0.022
 H          0.085 -0.057  0.002   -0.015  0.023 -0.001    0.066 -0.444  0.042
 TransDip  -0.001  0.009  0.000    0.002  0.001 -0.000    0.002  0.002  0.003

 Mode:                16                     17                     18
 Frequency:       416.41                 469.28                 524.54
 Force Cnst:      0.8754                 0.6494                 1.2542
 Red. Mass:       8.5690                 5.0052                 7.7367
 IR Active:          YES                    YES                    YES
 IR Intens:        0.257                  1.116                 14.474
 Raman Active:       YES                    YES                    YES
               X      Y      Z        X      Y      Z        X      Y      Z
 C         -0.001 -0.009  0.321    0.053  0.168  0.003    0.221  0.002  0.001
 C          0.008  0.003  0.297   -0.066  0.027  0.017    0.198 -0.020 -0.002
 Cl        -0.002  0.008 -0.021    0.009 -0.083 -0.000   -0.070 -0.102  0.001
 C          0.004  0.003 -0.131   -0.043 -0.028 -0.002    0.149  0.147 -0.006
 Cl        -0.003  0.001  0.013    0.035 -0.024  0.000   -0.015 -0.066  0.001
 C         -0.001  0.002 -0.387    0.004 -0.037 -0.020   -0.005  0.245  0.002
 Cl         0.005 -0.002  0.051   -0.077  0.016  0.002   -0.125 -0.049  0.000
 C         -0.010 -0.003 -0.064    0.167  0.095 -0.001    0.079  0.333 -0.001
 H         -0.019 -0.001 -0.162    0.297  0.049  0.001    0.056  0.345  0.005
 C         -0.010 -0.003  0.434    0.169  0.142  0.015    0.126  0.108 -0.009
 Cl         0.001  0.006 -0.037   -0.016 -0.058 -0.001    0.026 -0.012  0.001
 C          0.005 -0.028 -0.172   -0.016  0.307 -0.025    0.163 -0.190  0.014
 C         -0.069  0.012 -0.173   -0.016 -0.042  0.022   -0.029 -0.019  0.076
 H         -0.182  0.037 -0.239   -0.016 -0.280  0.014   -0.166  0.129 -0.001
 C         -0.086 -0.036 -0.002   -0.014 -0.131  0.029   -0.077  0.083  0.063
 H         -0.189 -0.071  0.060    0.052 -0.377  0.032   -0.026  0.310 -0.002
 C          0.003 -0.009  0.063   -0.097  0.185 -0.011   -0.147 -0.154  0.008
 H          0.004 -0.018  0.149   -0.125  0.349 -0.020   -0.137 -0.214  0.013
 C          0.085  0.051 -0.004   -0.009 -0.129 -0.013   -0.074  0.071 -0.076
 H          0.182  0.117  0.053    0.062 -0.371  0.022   -0.022  0.306 -0.037
 C          0.073 -0.023 -0.168   -0.012 -0.048 -0.026   -0.026 -0.025 -0.077
 H          0.184 -0.033 -0.228   -0.006 -0.282  0.009   -0.165  0.135 -0.024
 TransDip   0.000 -0.002 -0.016    0.034 -0.001  0.003    0.072  0.099 -0.003

 Mode:                19                     20                     21
 Frequency:       534.48                 573.08                 615.43
 Force Cnst:      0.8197                 1.2090                 1.9690
 Red. Mass:       4.8698                 6.2478                 8.8233
 IR Active:          YES                    YES                    YES
 IR Intens:        1.803                 13.219                  0.606
 Raman Active:       YES                    YES                    YES
               X      Y      Z        X      Y      Z        X      Y      Z
 C         -0.001 -0.001 -0.055   -0.106 -0.063 -0.003   -0.002  0.004  0.304
 C         -0.000  0.004  0.361    0.026  0.021  0.001   -0.002  0.003  0.107
 Cl         0.000  0.001 -0.029   -0.024 -0.029  0.000    0.000 -0.000 -0.002
 C         -0.001 -0.002 -0.127    0.040  0.175  0.002   -0.003 -0.003 -0.456
 Cl        -0.000  0.001  0.011    0.071 -0.129  0.001    0.001 -0.001  0.023
 C         -0.001 -0.003 -0.196   -0.084  0.294 -0.008    0.000  0.005  0.464
 Cl         0.001  0.000  0.007    0.052 -0.038  0.000    0.001 -0.000 -0.024
 C         -0.001 -0.001  0.217   -0.248  0.189  0.000   -0.001  0.001 -0.094
 H          0.000  0.004  0.805   -0.509  0.284  0.003   -0.002 -0.000 -0.335
 C         -0.002 -0.004 -0.334   -0.186 -0.074  0.002   -0.001 -0.000 -0.186
 Cl        -0.000  0.000  0.018    0.089 -0.052  0.000    0.001 -0.001  0.017
 C         -0.002 -0.003  0.015   -0.112  0.142 -0.008   -0.002  0.001 -0.108
 C          0.004 -0.001  0.019   -0.001  0.045 -0.051    0.096  0.009 -0.171
 H          0.019 -0.008  0.028    0.096 -0.114  0.003   -0.008 -0.033 -0.235
 C          0.007  0.003 -0.002    0.036 -0.076 -0.043    0.083  0.016  0.108
 H          0.019  0.003 -0.008    0.016 -0.312  0.006   -0.032 -0.022  0.176
 C          0.003 -0.003 -0.007    0.077  0.123 -0.008   -0.001  0.012  0.095
 H          0.003 -0.004 -0.013    0.077  0.124 -0.009    0.002 -0.002 -0.060
 C         -0.006  0.000  0.000    0.032 -0.068  0.053   -0.085 -0.010  0.109
 H         -0.022  0.008 -0.009    0.009 -0.313  0.032    0.032  0.002  0.177
 C         -0.004  0.002  0.021   -0.004  0.049  0.052   -0.093 -0.025 -0.170
 H         -0.017  0.018  0.026    0.091 -0.115  0.025    0.019 -0.018 -0.234
 TransDip  -0.002 -0.000  0.043   -0.106  0.047  0.002   -0.001 -0.002 -0.025

 Mode:                22                     23                     24
 Frequency:       635.43                 637.37                 713.33
 Force Cnst:      1.5937                 1.4075                 0.6932
 Red. Mass:       6.6993                 5.8807                 2.3121
 IR Active:          YES                    YES                    YES
 IR Intens:        2.207                 44.630                 22.440
 Raman Active:       YES                    YES                    YES
               X      Y      Z        X      Y      Z        X      Y      Z
 C          0.035 -0.044  0.090    0.157 -0.196 -0.014   -0.003 -0.021  0.000
 C          0.052 -0.028  0.096    0.235 -0.130 -0.020    0.052  0.009 -0.000
 Cl        -0.003  0.009 -0.003   -0.015  0.039  0.000   -0.009 -0.008  0.000
 C          0.038 -0.004 -0.204    0.176 -0.013  0.041    0.057  0.019 -0.000
 Cl        -0.017  0.014  0.009   -0.079  0.064 -0.002   -0.011  0.008 -0.000
 C          0.010  0.002  0.189    0.043  0.000 -0.039    0.063  0.007 -0.000
 Cl        -0.006 -0.004 -0.008   -0.026 -0.017  0.002   -0.033 -0.005  0.000
 C         -0.017 -0.027 -0.056   -0.082 -0.124  0.014    0.064 -0.000 -0.000
 H         -0.036 -0.022 -0.212   -0.167 -0.097  0.050    0.067 -0.001 -0.001
 C         -0.010 -0.035 -0.007   -0.051 -0.161 -0.002    0.051 -0.018  0.001
 Cl        -0.008  0.016  0.004   -0.035  0.071 -0.001   -0.015  0.013 -0.000
 C          0.023  0.037  0.117    0.116  0.132 -0.028   -0.059 -0.102  0.006
 C         -0.221  0.002  0.187    0.041  0.119  0.054   -0.035  0.056 -0.074
 H         -0.116 -0.037  0.247   -0.042 -0.141 -0.002   -0.045  0.489 -0.068
 C         -0.231 -0.077 -0.201    0.060 -0.083  0.140    0.001 -0.142 -0.065
 H         -0.072 -0.148 -0.277    0.213 -0.435  0.112   -0.141  0.142 -0.032
 C         -0.034  0.022 -0.128   -0.159  0.120  0.014    0.072  0.081 -0.004
 H         -0.035  0.024  0.271   -0.143  0.028 -0.061   -0.010  0.565 -0.038
 C          0.243  0.001 -0.238   -0.035 -0.108 -0.038   -0.002 -0.134  0.083
 H          0.165 -0.110 -0.287    0.157 -0.449  0.064   -0.142  0.142  0.011
 C          0.213  0.072  0.150   -0.044  0.089 -0.126   -0.038  0.069  0.064
 H          0.082 -0.002  0.233   -0.088 -0.148 -0.063   -0.046  0.480  0.004
 TransDip   0.029 -0.036 -0.011    0.138 -0.163  0.009    0.042  0.145 -0.011

 Mode:                25                     26                     27
 Frequency:       715.37                 742.80                 784.56
 Force Cnst:      0.8915                 2.9510                 0.8366
 Red. Mass:       2.9568                 9.0778                 2.3069
 IR Active:          YES                    YES                    YES
 IR Intens:       46.877                  0.357                 21.764
 Raman Active:       YES                    YES                    YES
               X      Y      Z        X      Y      Z        X      Y      Z
 C         -0.002  0.055 -0.004   -0.003  0.008  0.602   -0.001 -0.011  0.016
 C         -0.097 -0.002  0.003   -0.013 -0.003 -0.367    0.060  0.007 -0.007
 Cl         0.014  0.008 -0.000    0.001  0.001  0.013   -0.006 -0.008  0.000
 C         -0.106 -0.035 -0.002   -0.012 -0.000  0.225    0.071  0.023  0.002
 Cl         0.021 -0.015  0.000    0.002 -0.002 -0.004   -0.010  0.006 -0.000
 C         -0.106 -0.016  0.002   -0.007 -0.004 -0.148    0.046  0.021 -0.002
 Cl         0.054  0.010 -0.000    0.002  0.001 -0.000   -0.015 -0.007  0.000
 C         -0.091  0.010 -0.001    0.005  0.010  0.132   -0.033 -0.060  0.003
 H         -0.078  0.004 -0.003    0.013  0.009  0.426   -0.095 -0.040  0.005
 C         -0.079  0.048  0.001    0.003  0.005 -0.339   -0.020 -0.050 -0.007
 Cl         0.028 -0.028  0.000    0.001 -0.001  0.010   -0.005  0.006  0.000
 C          0.124 -0.035  0.004    0.004 -0.015  0.005   -0.041  0.241 -0.016
 C          0.033  0.036  0.105   -0.047 -0.000 -0.056    0.015 -0.093  0.009
 H         -0.127  0.413  0.024   -0.071 -0.025 -0.073   -0.001 -0.004  0.002
 C          0.049 -0.079  0.120   -0.080 -0.022 -0.049   -0.003  0.016  0.000
 H          0.132  0.287  0.018   -0.118 -0.069 -0.023   -0.090  0.546 -0.036
 C         -0.131  0.001 -0.002   -0.003  0.013  0.014    0.020 -0.131  0.008
 H         -0.207  0.468 -0.033    0.000 -0.009  0.157   -0.080  0.471 -0.029
 C          0.053 -0.095 -0.108    0.084  0.004 -0.051    0.002  0.012 -0.005
 H          0.133  0.284 -0.051    0.137 -0.020 -0.023   -0.089  0.571 -0.041
 C          0.036  0.026 -0.108    0.046  0.016 -0.057    0.018 -0.094  0.004
 H         -0.124  0.393 -0.080    0.072  0.011 -0.073   -0.001  0.008 -0.002
 TransDip  -0.133  0.174 -0.010   -0.003 -0.004  0.019    0.045  0.142 -0.010

 Mode:                28                     29                     30
 Frequency:       807.44                 855.42                 863.76
 Force Cnst:      3.7337                 0.5391                 4.1835
 Red. Mass:       9.7199                 1.2503                 9.5171
 IR Active:          YES                    YES                    YES
 IR Intens:       50.201                  0.009                 11.262
 Raman Active:       YES                    YES                    YES
               X      Y      Z        X      Y      Z        X      Y      Z
 C         -0.113  0.278 -0.000   -0.000 -0.001  0.001   -0.276 -0.106 -0.001
 C          0.147  0.476 -0.006    0.000 -0.002  0.001   -0.218  0.085  0.000
 Cl        -0.046 -0.137  0.002   -0.000  0.000 -0.000   -0.005 -0.003  0.000
 C          0.258  0.078 -0.000    0.000  0.001 -0.000   -0.158  0.319 -0.003
 Cl        -0.016  0.021 -0.000    0.000 -0.000 -0.000    0.057 -0.059  0.000
 C          0.199 -0.034 -0.001    0.001  0.001  0.001    0.375  0.139 -0.002
 Cl        -0.049 -0.024  0.000   -0.000 -0.000 -0.000   -0.090 -0.014  0.000
 C         -0.133 -0.333  0.004    0.000 -0.001 -0.003    0.183 -0.089 -0.001
 H         -0.067 -0.360  0.004   -0.002  0.001  0.026   -0.214  0.052  0.004
 C         -0.215  0.214 -0.003    0.001 -0.002 -0.001    0.177 -0.313  0.003
 Cl         0.039 -0.072  0.001   -0.000  0.000  0.000   -0.054  0.059 -0.001
 C          0.024 -0.103  0.007   -0.001  0.005 -0.000   -0.050 -0.049  0.003
 C          0.011  0.027  0.031    0.014 -0.082  0.006    0.045  0.016  0.103
 H         -0.007  0.037  0.024   -0.089  0.522 -0.037    0.014  0.070  0.097
 C          0.022  0.011  0.043    0.011 -0.066  0.005    0.100  0.029  0.155
 H          0.105 -0.170  0.027   -0.078  0.462 -0.030    0.286 -0.030  0.069
 C         -0.042  0.039 -0.002   -0.000 -0.000 -0.000   -0.090  0.009 -0.002
 H          0.002 -0.216  0.019    0.001 -0.007  0.000   -0.064 -0.118  0.007
 C          0.026  0.009 -0.046   -0.012  0.071 -0.005    0.105  0.006 -0.154
 H          0.114 -0.186 -0.002    0.080 -0.473  0.032    0.284 -0.012 -0.057
 C          0.013  0.025 -0.037   -0.012  0.072 -0.005    0.048 -0.001 -0.104
 H         -0.003  0.021 -0.030    0.083 -0.486  0.032    0.015  0.080 -0.109
 TransDip   0.095  0.206 -0.003    0.001 -0.001  0.003    0.106  0.017  0.000

 Mode:                31                     32                     33
 Frequency:       877.04                 933.11                 983.80
 Force Cnst:      0.6178                 0.7311                 0.7846
 Red. Mass:       1.3631                 1.4251                 1.3759
 IR Active:          YES                    YES                    YES
 IR Intens:       14.813                  0.032                  0.015
 Raman Active:       YES                    YES                    YES
               X      Y      Z        X      Y      Z        X      Y      Z
 C          0.000  0.000  0.009    0.009  0.004  0.002   -0.000 -0.000 -0.000
 C          0.000  0.000 -0.007    0.013 -0.019 -0.000   -0.000  0.000  0.001
 Cl        -0.000 -0.000  0.001   -0.000  0.002 -0.000   -0.000  0.000 -0.000
 C          0.000 -0.000  0.008    0.011 -0.005  0.000   -0.000  0.000 -0.000
 Cl        -0.000  0.000 -0.000   -0.002  0.001 -0.000    0.000  0.000 -0.000
 C          0.000  0.000  0.049   -0.004  0.006  0.000    0.000 -0.000 -0.000
 Cl         0.000 -0.000 -0.004    0.001 -0.001  0.000   -0.000  0.000  0.000
 C         -0.001 -0.001 -0.165   -0.011 -0.006 -0.000    0.001  0.000  0.001
 H          0.002  0.007  0.983   -0.032  0.001  0.003    0.002 -0.000 -0.004
 C         -0.000  0.001  0.050   -0.001 -0.015 -0.000   -0.000  0.001 -0.000
 Cl         0.000 -0.000 -0.004   -0.000  0.001 -0.000   -0.000 -0.000  0.000
 C         -0.000  0.000  0.001   -0.008  0.074 -0.005    0.000 -0.003  0.000
 C         -0.001  0.002 -0.002    0.017 -0.104  0.005    0.013 -0.082  0.006
 H          0.002 -0.014 -0.001   -0.096  0.551 -0.042   -0.075  0.431 -0.031
 C         -0.002  0.002 -0.001   -0.007  0.021 -0.006   -0.015  0.091 -0.006
 H         -0.001 -0.013  0.001    0.011 -0.108  0.004    0.085 -0.495  0.033
 C          0.000 -0.000  0.001   -0.014  0.092 -0.006    0.001  0.000 -0.000
 H         -0.000  0.003  0.004    0.094 -0.552  0.038    0.001 -0.001 -0.000
 C          0.002 -0.002 -0.001   -0.005  0.009  0.004    0.016 -0.095  0.006
 H          0.000  0.015 -0.001   -0.002 -0.037  0.004   -0.087  0.512 -0.035
 C          0.000 -0.001 -0.001    0.017 -0.102  0.009   -0.016  0.092 -0.006
 H         -0.001  0.010 -0.002   -0.097  0.555 -0.033    0.084 -0.492  0.032
 TransDip   0.001  0.001  0.123    0.004 -0.002 -0.003   -0.001 -0.004 -0.001

 Mode:                34                     35                     36
 Frequency:      1008.02                1016.77                1037.53
 Force Cnst:      0.7794                 3.8102                 3.4693
 Red. Mass:       1.3019                 6.2554                 5.4700
 IR Active:          YES                    YES                    YES
 IR Intens:        0.012                  1.828                 12.530
 Raman Active:       YES                    YES                    YES
               X      Y      Z        X      Y      Z        X      Y      Z
 C          0.001  0.002  0.001   -0.020 -0.007  0.000   -0.163 -0.048  0.001
 C          0.001 -0.003 -0.000    0.014 -0.001 -0.000    0.085  0.088 -0.001
 Cl        -0.000  0.000 -0.000   -0.000 -0.000  0.000   -0.004 -0.007  0.000
 C          0.000 -0.000  0.000    0.026 -0.024  0.000    0.161 -0.176  0.001
 Cl        -0.000  0.000 -0.000   -0.004  0.004 -0.000   -0.021  0.023 -0.000
 C          0.000  0.001 -0.000   -0.010 -0.006  0.000   -0.126 -0.056  0.001
 Cl        -0.000 -0.000  0.000    0.001  0.000 -0.000    0.012  0.003 -0.000
 C         -0.001 -0.001  0.000    0.011  0.022 -0.000    0.063  0.163 -0.001
 H         -0.007  0.000  0.000    0.037  0.014 -0.000    0.184  0.125 -0.001
 C          0.000 -0.003 -0.000   -0.000  0.006  0.000    0.035 -0.048  0.001
 Cl        -0.000  0.000  0.000    0.001 -0.001 -0.000   -0.001  0.002 -0.000
 C          0.001  0.000 -0.000   -0.011 -0.000 -0.000   -0.215 -0.024 -0.002
 C          0.007 -0.034 -0.001   -0.201 -0.013  0.339   -0.022 -0.013 -0.082
 H         -0.040  0.233 -0.021   -0.209  0.001  0.356   -0.220 -0.031 -0.187
 C         -0.015  0.084 -0.007   -0.004  0.003 -0.004    0.103  0.037  0.282
 H          0.086 -0.509  0.032   -0.010 -0.021  0.025   -0.104  0.007  0.418
 C          0.014 -0.102  0.007    0.398  0.062  0.002    0.063  0.011 -0.000
 H         -0.103  0.596 -0.041    0.411  0.092  0.001    0.081  0.013 -0.001
 C         -0.014  0.079 -0.004   -0.004  0.004  0.003    0.111  0.002 -0.281
 H          0.077 -0.470  0.032   -0.008 -0.027 -0.022   -0.096 -0.049 -0.419
 C          0.007 -0.032  0.006   -0.192 -0.057 -0.340   -0.023 -0.003  0.083
 H         -0.037  0.228 -0.011   -0.203 -0.043 -0.358   -0.223 -0.004  0.182
 TransDip  -0.001 -0.003 -0.002    0.043 -0.005 -0.000   -0.054 -0.099  0.000

 Mode:                37                     38                     39
 Frequency:      1062.62                1101.12                1138.88
 Force Cnst:      1.6191                 1.1330                 3.5785
 Red. Mass:       2.4337                 1.5860                 4.6826
 IR Active:          YES                    YES                    YES
 IR Intens:       12.739                  5.949                  7.568
 Raman Active:       YES                    YES                    YES
               X      Y      Z        X      Y      Z        X      Y      Z
 C          0.117  0.029 -0.000   -0.000  0.001 -0.026    0.055  0.058 -0.000
 C         -0.039 -0.085  0.001    0.001 -0.000  0.003    0.011  0.314 -0.003
 Cl         0.003  0.007 -0.000    0.000  0.000 -0.000   -0.007 -0.031  0.000
 C         -0.094  0.108 -0.001    0.001 -0.001  0.001   -0.049 -0.049  0.001
 Cl         0.011 -0.013  0.000   -0.000  0.000 -0.000    0.007 -0.004  0.000
 C          0.076  0.034 -0.000   -0.001  0.000 -0.000   -0.180 -0.045  0.001
 Cl        -0.007 -0.002  0.000    0.000 -0.000  0.000    0.022  0.004 -0.000
 C         -0.039 -0.101  0.001   -0.000  0.000  0.001   -0.049 -0.003 -0.000
 H         -0.064 -0.095  0.001   -0.005  0.002 -0.006   -0.631  0.187  0.000
 C         -0.033  0.063 -0.001    0.001 -0.002  0.004    0.211 -0.286  0.002
 Cl         0.003 -0.005  0.000   -0.000  0.000 -0.000   -0.022  0.029 -0.000
 C          0.096  0.011  0.001   -0.001  0.004  0.057    0.197  0.019  0.002
 C         -0.035 -0.009 -0.079    0.106  0.014 -0.045    0.002  0.003 -0.016
 H         -0.342 -0.087 -0.265    0.450  0.088  0.150   -0.216 -0.062 -0.154
 C         -0.025  0.002  0.101   -0.059 -0.013 -0.058   -0.060 -0.012 -0.040
 H         -0.365 -0.041  0.301   -0.275 -0.045  0.057   -0.210 -0.034  0.043
 C          0.121  0.020  0.001   -0.001  0.005  0.088    0.042  0.007 -0.001
 H          0.130  0.022  0.001   -0.008  0.038  0.561    0.041  0.007 -0.007
 C         -0.022 -0.010 -0.102    0.061  0.006 -0.058   -0.062 -0.008  0.040
 H         -0.356 -0.079 -0.304    0.274  0.050  0.059   -0.211 -0.038 -0.044
 C         -0.037  0.000  0.078   -0.104 -0.020 -0.045    0.004  0.006  0.016
 H         -0.351 -0.050  0.264   -0.457 -0.069  0.149   -0.209 -0.046  0.150
 TransDip  -0.083  0.079 -0.000   -0.000  0.002  0.078    0.056 -0.068 -0.000

 Mode:                40                     41                     42
 Frequency:      1184.73                1188.94                1204.03
 Force Cnst:      0.9249                 1.7486                 0.9712
 Red. Mass:       1.1184                 2.0996                 1.1370
 IR Active:          YES                    YES                    YES
 IR Intens:        0.031                 44.126                  0.350
 Raman Active:       YES                    YES                    YES
               X      Y      Z        X      Y      Z        X      Y      Z
 C          0.000  0.001 -0.003    0.015 -0.076  0.000    0.001 -0.002  0.000
 C         -0.000 -0.001  0.001    0.077  0.068 -0.001    0.003  0.006 -0.000
 Cl         0.000  0.000  0.000   -0.007 -0.008  0.000   -0.000 -0.001  0.000
 C          0.000 -0.001  0.000   -0.058  0.185 -0.001   -0.003  0.007 -0.000
 Cl        -0.000  0.000 -0.000    0.011 -0.017  0.000    0.001 -0.001 -0.000
 C          0.001  0.000 -0.000   -0.187 -0.000  0.001   -0.010  0.000  0.000
 Cl        -0.000 -0.000 -0.000    0.018  0.003 -0.000    0.001  0.000 -0.000
 C         -0.000  0.000  0.000    0.028 -0.072  0.000    0.001 -0.003  0.000
 H         -0.005  0.002 -0.001    0.866 -0.381  0.001    0.031 -0.014  0.000
 C          0.000 -0.000  0.001    0.008 -0.027  0.000    0.002 -0.005  0.000
 Cl        -0.000 -0.000  0.000   -0.004  0.004 -0.000   -0.000  0.000 -0.000
 C          0.000  0.000  0.004   -0.020  0.012 -0.002   -0.003  0.000  0.000
 C         -0.007 -0.002 -0.011   -0.005 -0.004  0.001    0.046  0.009  0.028
 H         -0.146 -0.032 -0.093   -0.019  0.014 -0.006    0.425  0.091  0.252
 C          0.042  0.005 -0.026    0.007  0.001  0.000   -0.044 -0.005  0.027
 H          0.418  0.056 -0.240    0.054  0.008 -0.026   -0.422 -0.056  0.242
 C         -0.001  0.004  0.069   -0.001  0.000  0.001   -0.005 -0.001  0.001
 H         -0.009  0.044  0.677   -0.001  0.001  0.009   -0.005 -0.001  0.003
 C         -0.042 -0.009 -0.026    0.007  0.001 -0.000   -0.043 -0.009 -0.028
 H         -0.409 -0.085 -0.242    0.046  0.010  0.022   -0.416 -0.086 -0.246
 C          0.007  0.001 -0.010   -0.006 -0.005  0.001    0.047  0.006 -0.028
 H          0.146  0.019 -0.090   -0.025  0.013  0.007    0.433  0.058 -0.250
 TransDip   0.002 -0.001  0.005   -0.195  0.085 -0.000    0.018  0.005  0.000

 Mode:                43                     44                     45
 Frequency:      1264.70                1274.87                1314.45
 Force Cnst:     10.1436                 3.5397                 4.5372
 Red. Mass:      10.7638                 3.6964                 4.4571
 IR Active:          YES                    YES                    YES
 IR Intens:        1.655                  5.383                  0.324
 Raman Active:       YES                    YES                    YES
               X      Y      Z        X      Y      Z        X      Y      Z
 C          0.002  0.473 -0.004   -0.183 -0.065  0.000   -0.009  0.000 -0.038
 C          0.399 -0.161  0.001    0.007  0.054 -0.000   -0.010 -0.007  0.006
 Cl         0.001 -0.003  0.000    0.000 -0.001 -0.000    0.000  0.000 -0.000
 C         -0.325 -0.199  0.003   -0.016 -0.131  0.001    0.017  0.003  0.002
 Cl         0.001 -0.004 -0.000   -0.003  0.008 -0.000   -0.001  0.000 -0.000
 C         -0.083  0.360 -0.002    0.109  0.048 -0.001   -0.004  0.002 -0.001
 Cl         0.002  0.001 -0.000   -0.012 -0.000  0.000    0.000 -0.000  0.000
 C          0.250 -0.178  0.001    0.122  0.131 -0.001   -0.006 -0.001  0.002
 H         -0.151 -0.048  0.001    0.677 -0.043 -0.001    0.029 -0.013 -0.006
 C         -0.141 -0.242  0.002   -0.234 -0.082  0.000    0.005 -0.001  0.006
 Cl        -0.008  0.003  0.000    0.008 -0.004  0.000   -0.000 -0.000 -0.000
 C         -0.119 -0.063  0.016    0.240  0.057 -0.004    0.002  0.025  0.363
 C         -0.030  0.006 -0.011    0.051  0.007  0.014   -0.130 -0.030 -0.124
 H          0.106 -0.035  0.073   -0.236 -0.044 -0.166   -0.268 -0.062 -0.211
 C          0.031  0.010  0.025   -0.054 -0.013 -0.053    0.164  0.019 -0.121
 H          0.112  0.014 -0.016   -0.231 -0.035  0.040   -0.417 -0.057  0.204
 C         -0.005 -0.002  0.002    0.008  0.001 -0.001   -0.002  0.010  0.165
 H         -0.002 -0.005 -0.014    0.003  0.000  0.003    0.003 -0.012 -0.180
 C          0.027  0.005 -0.031   -0.054 -0.006  0.054   -0.164 -0.035 -0.119
 H          0.143  0.023  0.033   -0.237 -0.042 -0.045    0.400  0.081  0.207
 C         -0.025  0.008  0.001    0.049  0.005 -0.010    0.137  0.015 -0.125
 H          0.154 -0.039 -0.097   -0.252 -0.023  0.172    0.254  0.030 -0.196
 TransDip   0.016 -0.038  0.000    0.060  0.043 -0.001   -0.000 -0.014  0.012

 Mode:                46                     47                     48
 Frequency:      1350.42                1352.67                1441.08
 Force Cnst:      5.3015                 1.8033                 4.3677
 Red. Mass:       4.9341                 1.6727                 3.5697
 IR Active:          YES                    YES                    YES
 IR Intens:       91.856                 15.832                105.301
 Raman Active:       YES                    YES                    YES
               X      Y      Z        X      Y      Z        X      Y      Z
 C         -0.187  0.189 -0.009    0.045 -0.047 -0.013    0.241  0.040 -0.000
 C         -0.164 -0.204  0.003    0.038  0.049  0.000   -0.178  0.101 -0.001
 Cl         0.006  0.012 -0.000   -0.001 -0.003 -0.000    0.005 -0.003  0.000
 C          0.297  0.011 -0.000   -0.070 -0.002  0.001    0.014 -0.162  0.001
 Cl        -0.012  0.005 -0.000    0.003 -0.001 -0.000   -0.002  0.007 -0.000
 C         -0.129  0.166 -0.001    0.031 -0.041  0.000    0.129  0.145 -0.001
 Cl         0.005 -0.006  0.000   -0.001  0.001  0.000   -0.007 -0.004  0.000
 C         -0.061 -0.110  0.001    0.014  0.027  0.000   -0.171  0.047 -0.000
 H          0.300 -0.264  0.001   -0.067  0.062 -0.001    0.751 -0.281  0.000
 C          0.164 -0.050  0.001   -0.039  0.012  0.001   -0.003 -0.148  0.001
 Cl        -0.008  0.003 -0.000    0.002 -0.001 -0.000   -0.001  0.007 -0.000
 C          0.099 -0.024  0.025   -0.024  0.010  0.050   -0.066 -0.017  0.000
 C          0.108  0.028  0.041    0.099  0.017  0.033   -0.044 -0.009 -0.031
 H         -0.436 -0.130 -0.287   -0.450 -0.088 -0.294    0.166  0.033  0.094
 C         -0.048 -0.007 -0.018   -0.027 -0.005  0.005   -0.001  0.002  0.035
 H         -0.254 -0.040  0.095   -0.231 -0.031  0.119    0.151  0.022 -0.046
 C         -0.002 -0.007 -0.081    0.002 -0.006 -0.105    0.018  0.003  0.000
 H         -0.009  0.011  0.217   -0.003  0.022  0.316    0.024  0.003 -0.003
 C          0.015  0.006  0.030    0.034  0.005 -0.006    0.002 -0.002 -0.035
 H          0.050  0.009  0.052    0.274  0.056  0.131    0.145  0.027  0.044
 C         -0.053 -0.001  0.015   -0.113 -0.018  0.038   -0.045 -0.005  0.030
 H          0.222 -0.005 -0.135    0.509  0.075 -0.324    0.168  0.019 -0.093
 TransDip  -0.016 -0.306 -0.010    0.006  0.124 -0.031    0.323 -0.060  0.000

 Mode:                49                     50                     51
 Frequency:      1473.42                1528.32                1554.51
 Force Cnst:      2.7476                 3.2698                13.8567
 Red. Mass:       2.1480                 2.3760                 9.7324
 IR Active:          YES                    YES                    YES
 IR Intens:        5.980                  0.550                 24.994
 Raman Active:       YES                    YES                    YES
               X      Y      Z        X      Y      Z        X      Y      Z
 C         -0.001  0.001  0.022   -0.054  0.016 -0.000   -0.046 -0.414  0.002
 C         -0.002 -0.000 -0.002   -0.005 -0.020  0.000   -0.067  0.175 -0.001
 Cl         0.000  0.000  0.000   -0.000  0.000 -0.000    0.002  0.003 -0.000
 C          0.001 -0.002 -0.001    0.032  0.041 -0.000   -0.069 -0.298  0.003
 Cl        -0.000  0.000  0.000   -0.000 -0.001  0.000    0.000  0.002 -0.000
 C         -0.002  0.005  0.000   -0.022 -0.042  0.000   -0.112  0.482 -0.003
 Cl         0.000 -0.000 -0.000    0.000  0.001 -0.000    0.002 -0.005  0.000
 C          0.001 -0.003 -0.001    0.043  0.010 -0.000    0.146 -0.287  0.002
 H         -0.001 -0.003  0.002   -0.064  0.052 -0.000   -0.387 -0.129  0.001
 C          0.002  0.001 -0.002   -0.035 -0.016  0.000    0.147  0.333 -0.003
 Cl        -0.000  0.000  0.000    0.000 -0.000  0.000   -0.004 -0.003  0.000
 C          0.003 -0.010 -0.147    0.150  0.024  0.001    0.053  0.041  0.001
 C         -0.087 -0.011  0.059   -0.064 -0.017 -0.100    0.001 -0.006 -0.019
 H          0.093  0.028  0.186    0.402  0.077  0.159    0.061  0.040  0.012
 C          0.149  0.025 -0.003   -0.116 -0.012  0.106   -0.038 -0.008  0.020
 H         -0.335 -0.038  0.291    0.438  0.061 -0.198    0.097  0.014 -0.057
 C          0.002 -0.007 -0.115    0.105  0.017 -0.000    0.027  0.006  0.009
 H         -0.008  0.042  0.639    0.127  0.021 -0.000    0.032  0.009 -0.021
 C         -0.150 -0.025 -0.005   -0.112 -0.026 -0.106   -0.033 -0.010 -0.027
 H          0.329  0.075  0.295    0.430  0.085  0.201    0.093  0.020  0.044
 C          0.085  0.018  0.060   -0.068 -0.005  0.099   -0.008 -0.005  0.021
 H         -0.096 -0.005  0.184    0.406  0.057 -0.157    0.080  0.041 -0.031
 TransDip   0.000  0.003  0.078    0.020 -0.013  0.001    0.027  0.158 -0.004

 Mode:                52                     53                     54
 Frequency:      1592.29                1618.78                1643.33
 Force Cnst:     12.4078                 8.4602                 8.9582
 Red. Mass:       8.3061                 5.4797                 5.6301
 IR Active:          YES                    YES                    YES
 IR Intens:       33.858                  1.122                  4.171
 Raman Active:       YES                    YES                    YES
               X      Y      Z        X      Y      Z        X      Y      Z
 C          0.280  0.004  0.000   -0.002  0.006  0.020    0.056  0.011 -0.000
 C         -0.329  0.063 -0.000    0.001 -0.002 -0.002   -0.011  0.000 -0.000
 Cl         0.003 -0.002  0.000   -0.000  0.000  0.000    0.000  0.000  0.000
 C          0.256  0.103 -0.001   -0.000  0.001 -0.001    0.005  0.003 -0.000
 Cl        -0.002 -0.003  0.000   -0.000  0.000  0.000   -0.000 -0.000  0.000
 C         -0.199  0.020  0.000    0.002 -0.003  0.000   -0.002 -0.000  0.000
 Cl        -0.000  0.000 -0.000   -0.000  0.000 -0.000   -0.000 -0.000 -0.000
 C          0.442 -0.082 -0.000   -0.004  0.002 -0.001    0.008 -0.002  0.000
 H         -0.498  0.264 -0.001    0.006 -0.001  0.001   -0.012  0.005 -0.000
 C         -0.358 -0.118  0.001    0.002 -0.002 -0.002   -0.012 -0.005  0.000
 Cl         0.003  0.003  0.000    0.000  0.000  0.000    0.000 -0.000 -0.000
 C         -0.073 -0.006 -0.002    0.004 -0.019 -0.274   -0.223 -0.038 -0.000
 C         -0.018 -0.003  0.010    0.099  0.029  0.184    0.288  0.054  0.087
 H         -0.030 -0.000  0.007   -0.304 -0.055 -0.044   -0.298 -0.067 -0.264
 C          0.048  0.006 -0.021    0.070 -0.002 -0.211   -0.271 -0.041  0.070
 H         -0.075 -0.009  0.048   -0.238 -0.045 -0.060    0.243  0.026 -0.232
 C         -0.029 -0.004  0.004   -0.005  0.024  0.376    0.138  0.023  0.000
 H         -0.033 -0.005 -0.006    0.007 -0.034 -0.521    0.155  0.025  0.000
 C          0.047  0.009  0.017   -0.065 -0.025 -0.212   -0.268 -0.050 -0.072
 H         -0.070 -0.015 -0.051    0.242  0.037 -0.056    0.234  0.054  0.233
 C         -0.020 -0.004 -0.007   -0.104 -0.005  0.183    0.290  0.044 -0.086
 H         -0.023 -0.000 -0.010    0.307  0.048 -0.041   -0.308 -0.036  0.263
 TransDip  -0.184 -0.027  0.001    0.002 -0.005 -0.034   -0.065 -0.008  0.000

 Mode:                55                     56                     57
 Frequency:      3166.39                3172.55                3180.28
 Force Cnst:      6.4110                 6.4506                 6.5043
 Red. Mass:       1.0853                 1.0878                 1.0915
 IR Active:          YES                    YES                    YES
 IR Intens:        1.063                  0.349                 11.092
 Raman Active:       YES                    YES                    YES
               X      Y      Z        X      Y      Z        X      Y      Z
 C         -0.000 -0.000 -0.000   -0.000 -0.000 -0.000    0.000  0.000  0.000
 C         -0.000 -0.000  0.000   -0.000 -0.000  0.000    0.000  0.000  0.000
 Cl         0.000  0.000  0.000    0.000  0.000  0.000   -0.000 -0.000 -0.000
 C          0.000  0.000 -0.000   -0.000  0.000 -0.000   -0.000 -0.000 -0.000
 Cl         0.000 -0.000 -0.000   -0.000 -0.000  0.000    0.000  0.000 -0.000
 C         -0.000 -0.000  0.000   -0.000  0.000 -0.000    0.000  0.000 -0.000
 Cl         0.000  0.000 -0.000   -0.000 -0.000  0.000   -0.000  0.000 -0.000
 C          0.000 -0.000  0.000    0.000 -0.000 -0.000   -0.000  0.000 -0.000
 H          0.000  0.000 -0.000    0.000  0.000 -0.000   -0.000 -0.001  0.000
 C         -0.000 -0.000 -0.000   -0.000 -0.000  0.000    0.000  0.000 -0.000
 Cl         0.000 -0.000 -0.000   -0.000  0.000 -0.000   -0.000  0.000  0.000
 C          0.001  0.000  0.000    0.000  0.000  0.002   -0.003 -0.000 -0.000
 C          0.013  0.001 -0.024    0.024  0.001 -0.042   -0.024 -0.001  0.042
 H         -0.159 -0.008  0.275   -0.283 -0.014  0.487    0.278  0.014 -0.477
 C          0.019  0.005  0.034    0.018  0.005  0.035    0.006  0.001  0.004
 H         -0.224 -0.065 -0.409   -0.222 -0.064 -0.407   -0.036 -0.010 -0.058
 C         -0.045 -0.008  0.000   -0.000 -0.000 -0.002   -0.052 -0.009 -0.000
 H          0.536  0.090  0.001    0.001  0.000  0.002    0.598  0.100  0.002
 C          0.022  0.001 -0.038   -0.019 -0.001  0.035    0.002  0.001  0.002
 H         -0.262 -0.014  0.451    0.233  0.012 -0.405    0.002 -0.000 -0.011
 C          0.012  0.004  0.024   -0.019 -0.006 -0.037   -0.023 -0.007 -0.043
 H         -0.152 -0.044 -0.279    0.232  0.068  0.423    0.268  0.078  0.487
 TransDip   0.032  0.004 -0.004    0.003  0.002  0.019   -0.105 -0.017  0.006

 Mode:                58                     59                     60
 Frequency:      3187.47                3195.42                3222.27
 Force Cnst:      6.5538                 6.6079                 6.6864
 Red. Mass:       1.0948                 1.0984                 1.0930
 IR Active:          YES                    YES                    YES
 IR Intens:       19.757                 12.220                  2.320
 Raman Active:       YES                    YES                    YES
               X      Y      Z        X      Y      Z        X      Y      Z
 C          0.000 -0.000 -0.000   -0.000 -0.000 -0.000    0.000  0.001 -0.000
 C          0.000 -0.000  0.000   -0.000 -0.000  0.000    0.000  0.000 -0.000
 Cl         0.000  0.000 -0.000    0.000  0.000  0.000    0.000  0.000 -0.000
 C         -0.000 -0.000  0.000    0.000 -0.000  0.000    0.000  0.001 -0.000
 Cl         0.000  0.000  0.000   -0.000  0.000  0.000    0.000 -0.000 -0.000
 C         -0.000  0.000 -0.000    0.000  0.000  0.000   -0.003  0.002 -0.000
 Cl         0.000  0.000 -0.000   -0.000 -0.000  0.000    0.000  0.000  0.000
 C         -0.000 -0.000  0.000   -0.000 -0.000  0.000   -0.029 -0.083  0.001
 H          0.000  0.000 -0.000    0.000  0.001 -0.000    0.334  0.938 -0.008
 C          0.000 -0.000  0.000   -0.000  0.000 -0.000    0.004  0.000 -0.000
 Cl        -0.000  0.000 -0.000    0.000 -0.000 -0.000   -0.000  0.000  0.000
 C         -0.000  0.000  0.003    0.002  0.000  0.000    0.000 -0.000 -0.000
 C          0.021  0.001 -0.032    0.015  0.001 -0.022   -0.000 -0.000  0.000
 H         -0.219 -0.011  0.371   -0.147 -0.008  0.247    0.000  0.000 -0.001
 C         -0.023 -0.007 -0.039   -0.022 -0.006 -0.042    0.000  0.000  0.000
 H          0.249  0.072  0.450    0.249  0.072  0.458   -0.000 -0.000 -0.000
 C          0.001  0.000  0.004   -0.052 -0.009  0.000    0.000  0.000  0.000
 H         -0.009 -0.002 -0.005    0.567  0.095  0.001   -0.000 -0.000  0.000
 C          0.025  0.002 -0.040   -0.021 -0.001  0.038    0.000  0.000 -0.000
 H         -0.267 -0.014  0.456    0.235  0.012 -0.409   -0.000  0.000  0.000
 C         -0.023 -0.006 -0.038    0.014  0.004  0.022   -0.000 -0.000 -0.000
 H          0.245  0.071  0.439   -0.136 -0.039 -0.243    0.000  0.000  0.001
 TransDip   0.001 -0.009 -0.142   -0.111 -0.017 -0.005    0.015  0.046 -0.000

 STANDARD THERMODYNAMIC QUANTITIES AT   298.15 K  AND     1.00 ATM

   This Molecule has  0 Imaginary Frequencies
   Zero point vibrational energy:       88.906 kcal/mol

   Atom    1 Element C  Has Mass   12.00000
   Atom    2 Element C  Has Mass   12.00000
   Atom    3 Element Cl Has Mass   34.96885
   Atom    4 Element C  Has Mass   12.00000
   Atom    5 Element Cl Has Mass   34.96885
   Atom    6 Element C  Has Mass   12.00000
   Atom    7 Element Cl Has Mass   34.96885
   Atom    8 Element C  Has Mass   12.00000
   Atom    9 Element H  Has Mass    1.00783
   Atom   10 Element C  Has Mass   12.00000
   Atom   11 Element Cl Has Mass   34.96885
   Atom   12 Element C  Has Mass   12.00000
   Atom   13 Element C  Has Mass   12.00000
   Atom   14 Element H  Has Mass    1.00783
   Atom   15 Element C  Has Mass   12.00000
   Atom   16 Element H  Has Mass    1.00783
   Atom   17 Element C  Has Mass   12.00000
   Atom   18 Element H  Has Mass    1.00783
   Atom   19 Element C  Has Mass   12.00000
   Atom   20 Element H  Has Mass    1.00783
   Atom   21 Element C  Has Mass   12.00000
   Atom   22 Element H  Has Mass    1.00783
   Molecular Mass:   289.922380 amu
   Principal axes and moments of inertia in amu*Bohr^2:
                             1           2           3
    Eigenvalues --     3097.98598  7437.94954  9906.90618
          X               0.99990     0.01443    -0.00006
          Y              -0.01443     0.99989     0.00190
          Z               0.00009    -0.00190     1.00000
   Rotational Symmetry Number is   1
   The Molecule is an Asymmetric Top
   Translational Enthalpy:        0.889 kcal/mol
   Rotational Enthalpy:           0.889 kcal/mol
   Vibrational Enthalpy:         96.001 kcal/mol
   gas constant (RT):             0.592 kcal/mol
   Translational Entropy:        42.891  cal/mol.K
   Rotational Entropy:           33.789  cal/mol.K
   Vibrational Entropy:          46.992  cal/mol.K

   Total Enthalpy:               98.371 kcal/mol
   Total Entropy:               123.672  cal/mol.K

 ======================================================================

 STANDARD THERMODYNAMIC QUANTITIES FOR ANHARMONIC VIBRATION -- TOSH

   Zero point vibrational energy: ************ kcal/mol

   Vibrational Enthalpy:       Infinity kcal/mol
   Vibrational Entropy:             NaN  cal/mol.K

   Total Enthalpy:             Infinity kcal/mol
   Total Entropy:                   NaN  cal/mol.K

 ======================================================================

 STANDARD THERMODYNAMIC QUANTITIES FOR ANHARMONIC VIBRATION -- VPT2

   Zero point vibrational energy: ************ kcal/mol

   Vibrational Enthalpy:       Infinity kcal/mol
   Vibrational Entropy:             NaN  cal/mol.K

   Total Enthalpy:             Infinity kcal/mol
   Total Entropy:                   NaN  cal/mol.K

 ======================================================================

Archival summary:
1\1\november\FREQ\ProcedureUnspecified\BasisUnspecified\l4126\taweetha\SatJan1118:04:092020SatJan1118:04:092020\0\\#,FREQ,ProcedureUnspecified,BasisUnspecified,\\0,1\Cl\C,1,1.74566\C,2,1.40378,1,119.322\C,3,1.39941,2,118.618,1,179.717,0\C,4,1.38818,3,120.64,2,-0.0727392,0\H,5,1.08061,4,120.008,3,-179.955,0\C,5,1.38832,4,119.469,3,0.123542,0\C,7,1.4003,5,122.304,4,-0.026265,0\C,8,1.49385,7,121.498,5,179.727,0\C,9,1.39748,8,120.371,7,86.4413,0\H,10,1.08421,9,119.733,8,0.590169,0\C,10,1.39299,9,120.256,8,-179.358,0\H,12,1.08417,10,119.681,9,179.943,0\C,12,1.39372,10,120.177,9,0.0734811,0\H,14,1.08409,12,120.096,10,179.892,0\C,14,1.39365,12,119.768,10,-0.121405,0\H,16,1.0841,14,120.192,12,-179.968,0\C,16,1.39291,14,120.123,12,0.0798255,0\H,18,1.08425,16,120.003,14,-179.935,0\Cl,3,1.73754,2,120.968,1,-0.294737,0\Cl,4,1.74547,3,121.251,2,179.909,0\Cl,7,1.75359,5,117.559,4,179.798,0\\\@

 Total job time:  11917.73s(wall), 11917.09s(cpu) 
 Sat Jan 11 18:04:09 2020

        *************************************************************
        *                                                           *
        *  Thank you very much for using Q-Chem.  Have a nice day.  *
        *                                                           *
        *************************************************************
