# Supplementary material for: Quantum Chemical Investigation of Polychlorinated Dibenzodioxins, Dibenzofurans and Biphenyls: Relative Stability and Planarity Analysis
Source: Molecules. 2020 Dec 3;25(23):5697. doi: 10.3390/molecules25235697 (PMC7730433; doi:10.3390/molecules25235697)
Supplement: Supplementary file 1 [file molecules-25-05697-s001.zip › PCB/B3LYP/ClClClHHClClClHH.out]

                  Welcome to Q-Chem
     A Quantum Leap Into The Future Of Chemistry


 Q-Chem 5.2 (devel), Q-Chem, Inc., Pleasanton, CA (2019)

 Yihan Shao,  Zhengting Gan,  E. Epifanovsky,  A. T. B. Gilbert,  M. Wormit,  
 J. Kussmann,  A. W. Lange,  A. Behn,  Jia Deng,  Xintian Feng,  D. Ghosh,  
 M. Goldey,  P. R. Horn,  L. D. Jacobson,  I. Kaliman,  T. Kus,  A. Landau,  
 Jie Liu,  E. I. Proynov,  R. M. Richard,  R. P. Steele,  E. J. Sundstrom,  
 H. L. Woodcock III,  P. M. Zimmerman,  D. Zuev,  B. Albrecht,  E. Alguire,  
 S. A. Baeppler,  D. Barton,  Z. Benda,  Y. A. Bernard,  E. J. Berquist,  
 K. B. Bravaya,  H. Burton,  D. Casanova,  Chun-Min Chang,  Yunqing Chen,  
 A. Chien,  K. D. Closser,  M. P. Coons,  S. Coriani,  S. Dasgupta,  
 A. L. Dempwolff,  M. Diedenhofen,  Hainam Do,  R. G. Edgar,  Po-Tung Fang,  
 S. Faraji,  S. Fatehi,  Qingguo Feng,  K. D. Fenk,  J. Fosso-Tande,  
 J. Gayvert,  Qinghui Ge,  A. Ghysels,  G. Gidofalvi,  J. Gomes,  
 J. Gonthier,  A. Gunina,  D. Hait,  M. W. D. Hanson-Heine,  
 P. H. P. Harbach,  A. W. Hauser,  M. F. Herbst,  J. E. Herr,  
 E. G. Hohenstein,  Z. C. Holden,  Kerwin Hui,  B. C. Huynh,  T.-C. Jagau,  
 Hyunjun Ji,  B. Kaduk,  K. Khistyaev,  Jaehoon Kim,  P. Klunzinger,  K. Koh,  
 D. Kosenkov,  L. Koulias,  T. Kowalczyk,  C. M. Krauter,  A. Kunitsa,  
 Ka Un Lao,  A. Laurent,  K. V. Lawler,  Joonho Lee,  D. Lefrancois,  
 S. Lehtola,  D. S. Levine,  Yi-Pei Li,  You-Sheng Lin,  Fenglai Liu,  
 E. Livshits,  A. Luenser,  P. Manohar,  E. Mansoor,  S. F. Manzer,  
 Shan-Ping Mao,  Yuezhi Mao,  N. Mardirossian,  A. V. Marenich,  
 T. Markovich,  L. A. Martinez-Martinez,  S. A. Maurer,  N. J. Mayhall,  
 S. C. McKenzie,  J.-M. Mewes,  P. Morgante,  A. F. Morrison,  
 J. W. Mullinax,  K. Nanda,  T. S. Nguyen-Beck,  R. Olivares-Amaya,  
 J. A. Parkhill,  Zheng Pei,  T. M. Perrine,  F. Plasser,  P. Pokhilko,  
 S. Prager,  A. Prociuk,  E. Ramos,  D. R. Rehn,  F. Rob,  M. Scheurer,  
 M. Schneider,  N. Sergueev,  S. M. Sharada,  S. Sharma,  D. W. Small,  
 T. Stauch,  T. Stein,  Yu-Chuan Su,  A. J. W. Thom,  A. Tkatchenko,  
 T. Tsuchimochi,  N. M. Tubman,  L. Vogt,  M. L. Vidal,  O. Vydrov,  
 M. A. Watson,  J. Wenzel,  M. de Wergifosse,  T. A. Wesolowski,  A. White,  
 J. Witte,  A. Yamada,  Jun Yang,  K. Yao,  S. Yeganeh,  S. R. Yost,  
 Zhi-Qiang You,  A. Zech,  Igor Ying Zhang,  Xing Zhang,  Yan Zhao,  
 Ying Zhu,  B. R. Brooks,  G. K. L. Chan,  C. J. Cramer,  M. S. Gordon,  
 W. J. Hehre,  A. Klamt,  M. W. Schmidt,  C. D. Sherrill,  D. G. Truhlar,  
 A. Aspuru-Guzik,  R. Baer,  A. T. Bell,  N. A. Besley,  Jeng-Da Chai,  
 A. E. DePrince, III,  R. A. DiStasio Jr.,  A. Dreuw,  B. D. Dunietz,  
 T. R. Furlani,  Chao-Ping Hsu,  Yousung Jung,  Jing Kong,  D. S. Lambrecht,  
 WanZhen Liang,  C. Ochsenfeld,  V. A. Rassolov,  L. V. Slipchenko,  
 J. E. Subotnik,  T. Van Voorhis,  J. M. Herbert,  A. I. Krylov,  
 P. M. W. Gill,  M. Head-Gordon

 Contributors to earlier versions of Q-Chem not listed above: 
 R. D. Adamson,  B. Austin,  J. Baker,  G. J. O. Beran,  K. Brandhorst,  
 S. T. Brown,  E. F. C. Byrd,  A. K. Chakraborty,  C.-L. Cheng,  
 Siu Hung Chien,  D. M. Chipman,  D. L. Crittenden,  H. Dachsel,  
 R. J. Doerksen,  A. D. Dutoi,  L. Fusti-Molnar,  W. A. Goddard III,  
 A. Golubeva-Zadorozhnaya,  S. R. Gwaltney,  G. Hawkins,  A. Heyden,  
 S. Hirata,  G. Kedziora,  F. J. Keil,  C. Kelley,  Jihan Kim,  R. A. King,  
 R. Z. Khaliullin,  P. P. Korambath,  W. Kurlancheek,  A. M. Lee,  M. S. Lee,  
 S. V. Levchenko,  Ching Yeh Lin,  D. Liotard,  R. C. Lochan,  I. Lotan,  
 P. E. Maslen,  N. Nair,  D. P. O'Neill,  D. Neuhauser,  E. Neuscamman,  
 C. M. Oana,  R. Olson,  B. Peters,  R. Peverati,  P. A. Pieniazek,  
 Y. M. Rhee,  J. Ritchie,  M. A. Rohrdanz,  E. Rosta,  N. J. Russ,  
 H. F. Schaefer III,  N. E. Schultz,  N. Shenvi,  A. C. Simmonett,  A. Sodt,  
 D. Stuck,  K. S. Thanthiriwatte,  V. Vanovschi,  Tao Wang,  A. Warshel,  
 C. F. Williams,  Q. Wu,  X. Xu,  W. Zhang

 Please cite Q-Chem as follows:
 Y. Shao et al., Mol. Phys. 113, 184-215 (2015)
 DOI: 10.1080/00268976.2014.952696

 Q-Chem 5.2.1 for Intel X86 EM64T Linux

 Parts of Q-Chem use Armadillo 8.300.2 (Tropical Shenanigans).
 http://arma.sourceforge.net/

 Q-Chem begins on Sat Jan 11 16:12:47 2020  

Host: 
0

     Scratch files written to /scratch/taweetham/qchem5291//
NAlpha2: 178
NElect   178
Mult     1

 Q-Chem warning in module libgen/rem_setup.C, line 2168:

 Setting Thresh to 1e-14


Checking the input file for inconsistencies... 	...done.

--------------------------------------------------------------
User input:
--------------------------------------------------------------
$MOLECULE
0 1
C 
C  1 1.394960
Cl  2 CCl 1 119.528007
C  2 1.386606 1 120.846377 3 178.766605 0
Cl  4 CCl 2 119.698148 1 -179.612229 0
C  4 1.387279 2 120.235871 1 -0.083363 0
Cl  6 CCl 4 120.254637 2 -179.958574 0
C  6 1.387279 4 119.490737 2 0.041992 0
H  8 CH 6 120.064298 4 179.568218 0
C  8 1.386606 6 120.235863 4 0.041336 0
H  10 CH 8 119.614146 6 178.681836 0
C  1 1.488550 2 120.827489 3 1.275929 0
C  12 1.394960 1 120.827496 2 44.635695 0
Cl  13 CCl 12 119.528011 1 1.275194 0
C  13 1.386606 12 120.846392 1 -179.957497 0
Cl  15 CCl 13 119.698155 12 -179.612829 0
C  15 1.387278 13 120.235860 12 -0.083872 0
Cl  17 CCl 15 120.254633 13 -179.958492 0
C  17 1.387279 15 119.490737 13 0.041666 0
H  19 CH 17 120.064293 15 179.568399 0
C  19 1.386606 17 120.235874 15 0.041790 0
H  21 CH 19 119.614152 17 178.681599 0

CH=1.08273
CCl=1.75400
$END

$REM
   JOB_TYPE	OPTIMIZATION
   BASIS	6-311++G**
   METHOD	B3LYP
   SYM_IGNORE	TRUE
   SCF_GUESS_ALWAYS     TRUE
   SYM_IGNORE   TRUE
   S2THRESH     15
   THRESH       15
$END

--------------------------------------------------------------
 ----------------------------------------------------------------
             Standard Nuclear Orientation (Angstroms)
    I     Atom           X                Y                Z
 ----------------------------------------------------------------
    1      C       0.0000000000     0.0000000000     0.0000000000
    2      C       0.0000000000     0.0000000000     1.3949600000
    3      Cl      1.5261815140     0.0000000000     2.2594170471
    4      C      -1.1901880373     0.0256249026     2.1059255403
    5      Cl     -1.1548436435     0.0351778398     3.8595433764
    6      C      -2.4041742747     0.0535064326     1.4351028665
    7      Cl     -3.9099833729     0.0870232313     2.3339530118
    8      C      -2.4180259722     0.0546630380     0.0478935036
    9      H      -3.3603520375     0.0692493833    -0.4851290834
   10      C      -1.2274122092     0.0272853135    -0.6622934626
   11      H      -1.2503451014     0.0068111236    -1.7445869269
   12      C       1.2779219872    -0.0284629571    -0.7628147595
   13      C       2.3095886281    -0.8932703637    -0.3971844912
   14      Cl      2.0841394724    -1.9836059182     0.9581225060
   15      C       3.5004827568    -0.9194878930    -1.1069450245
   16      Cl      4.7739092873    -2.0261183446    -0.6270805489
   17      C       3.6821124948    -0.0819958503    -2.1978886372
   18      Cl      5.1879324501    -0.1155248115    -3.0967201401
   19      C       2.6636000698     0.7822218600    -2.5724593424
   20      H       2.7980411655     1.4448431951    -3.4181323354
   21      C       1.4736782845     0.8090230106    -1.8610916159
   22      H       0.6936781770     1.5025559907    -2.1490431582
 ----------------------------------------------------------------
 Nuclear Repulsion Energy =        2067.19544153 hartrees
 There are       89 alpha and       89 beta electrons
 Requested basis set is 6-311++G(d,p)
 There are 170 shells and 472 basis functions

 Total QAlloc Memory Limit   2000 MB
 Mega-Array Size       188 MB
 MEM_STATIC part       192 MB
 A cutoff of  1.0D-15 yielded  10868 shell pairs
 There are     91935 function pairs (     98835 Cartesian)
 Smallest overlap matrix eigenvalue = 2.20E-07
 Linear dependence detected in AO basis
 Number of orthogonalized atomic orbitals = 467
 Maximum deviation from orthogonality = 3.247E-10

 Scale SEOQF with 1.000000e-02/1.000000e-01/1.000000e-01

 Standard Electronic Orientation quadrupole field applied
 Nucleus-field energy     =    -0.0000000678 hartrees
 Guess from superposition of atomic densities
 Warning:  Energy on first SCF cycle will be non-variational
 SAD guess density has 178.000000 electrons

 -----------------------------------------------------------------------
  General SCF calculation program by
  Eric Jon Sundstrom, Paul Horn, Yuezhi Mao, Dmitri Zuev, Alec White,
  David Stuck, Shaama M.S., Shane Yost, Joonho Lee, David Small,
  Daniel Levine, Susi Lehtola, Hugh Burton, Evgeny Epifanovsky,
  Bang C. Huynh
 -----------------------------------------------------------------------
 Exchange:     0.2000 Hartree-Fock + 0.0800 Slater + 0.7200 B88
 Correlation:  0.1900 VWN1RPA + 0.8100 LYP
 Using SG-1 standard quadrature grid
 A restricted SCF calculation will be
 performed using DIIS
 SCF converges when DIIS error is below 1.0e-08
 ---------------------------------------
  Cycle       Energy         DIIS error
 ---------------------------------------
    1   -3225.5342407883      2.87e-02  
    2   -3220.9308269934      2.21e-03  
    3   -3220.7755908004      3.05e-03  
    4   -3221.0507444816      7.53e-04  
    5   -3221.0673549566      2.78e-04  
    6   -3221.0691607337      1.15e-04  
    7   -3221.0695060143      3.02e-05  
    8   -3221.0695266843      1.42e-05  
    9   -3221.0695319527      3.61e-06  
   10   -3221.0695323132      8.79e-07  
   11   -3221.0695323339      2.31e-07  
   12   -3221.0695323352      6.87e-08  
   13   -3221.0695323353      2.00e-08  
   14   -3221.0695323350      5.46e-09  Convergence criterion met
 ---------------------------------------
 SCF time:   CPU 720.45s  wall 720.00s 
 SCF   energy in the final basis set =    -3221.0695323350
 Total energy in the final basis set =    -3221.0695323350

 --------------------------------------------------------------

                    Orbital Energies (a.u.)
 --------------------------------------------------------------

 Alpha MOs
 -- Occupied --
********-101.5758-101.5727-101.5726-101.5649-101.5648 -10.2739 -10.2739
-10.2720 -10.2720 -10.2719 -10.2719 -10.2325 -10.2322 -10.2177 -10.2177
-10.2171 -10.2170  -9.4902  -9.4902  -9.4872  -9.4871  -9.4820  -9.4820
 -7.2551  -7.2551  -7.2523  -7.2520  -7.2466  -7.2465  -7.2451  -7.2450
 -7.2444  -7.2443  -7.2420  -7.2420  -7.2412  -7.2411  -7.2367  -7.2366
 -7.2359  -7.2358  -0.9629  -0.9470  -0.9145  -0.8889  -0.8823  -0.8656
 -0.8656  -0.8433  -0.7957  -0.7698  -0.7616  -0.7427  -0.6620  -0.6531
 -0.6333  -0.6160  -0.5591  -0.5460  -0.5258  -0.5167  -0.4977  -0.4801
 -0.4705  -0.4673  -0.4643  -0.4578  -0.4560  -0.4312  -0.4232  -0.4122
 -0.4089  -0.4035  -0.3848  -0.3682  -0.3627  -0.3549  -0.3524  -0.3488
 -0.3432  -0.3387  -0.3241  -0.3151  -0.2926  -0.2864  -0.2837  -0.2618
 -0.2489
 -- Virtual --
 -0.0752  -0.0559  -0.0535  -0.0422  -0.0419  -0.0298  -0.0173  -0.0009
  0.0081   0.0114   0.0161   0.0184   0.0226   0.0237   0.0291   0.0419
  0.0474   0.0501   0.0544   0.0563   0.0628   0.0665   0.0757   0.0784
  0.0792   0.0798   0.0867   0.0877   0.0894   0.0935   0.0973   0.1018
  0.1049   0.1100   0.1101   0.1113   0.1186   0.1195   0.1201   0.1264
  0.1292   0.1300   0.1368   0.1374   0.1408   0.1453   0.1481   0.1562
  0.1579   0.1609   0.1666   0.1701   0.1714   0.1767   0.1774   0.1876
  0.1908   0.1943   0.1968   0.1992   0.2055   0.2069   0.2123   0.2147
  0.2150   0.2221   0.2231   0.2324   0.2356   0.2386   0.2402   0.2458
  0.2539   0.2549   0.2584   0.2588   0.2598   0.2639   0.2657   0.2755
  0.2786   0.2848   0.2860   0.2922   0.2941   0.2999   0.3034   0.3102
  0.3159   0.3193   0.3242   0.3258   0.3387   0.3403   0.3459   0.3573
  0.4121   0.4185   0.4231   0.4263   0.4406   0.4432   0.4436   0.4506
  0.4509   0.4589   0.4635   0.4725   0.4773   0.4779   0.4878   0.4914
  0.4938   0.4994   0.5051   0.5088   0.5152   0.5346   0.5409   0.5488
  0.5548   0.5635   0.5748   0.5788   0.5866   0.5886   0.5946   0.6084
  0.6114   0.6135   0.6202   0.6254   0.6269   0.6338   0.6372   0.6537
  0.6564   0.6578   0.6589   0.6882   0.6987   0.7023   0.7050   0.7167
  0.7282   0.7343   0.7518   0.7623   0.7857   0.7944   0.8103   0.8121
  0.8178   0.8287   0.8343   0.8394   0.8395   0.8449   0.8452   0.8489
  0.8538   0.8585   0.8605   0.8648   0.8659   0.8715   0.8749   0.8766
  0.8873   0.8906   0.8908   0.9061   0.9124   0.9161   0.9274   0.9392
  0.9431   0.9441   0.9513   0.9522   0.9614   0.9635   0.9713   0.9743
  0.9778   0.9803   1.0066   1.0141   1.0290   1.0299   1.0368   1.0376
  1.0720   1.0766   1.0991   1.1161   1.1214   1.1476   1.1614   1.1979
  1.2014   1.2269   1.2404   1.2509   1.2559   1.2665   1.2733   1.2746
  1.2872   1.2950   1.3009   1.3345   1.3377   1.3467   1.3577   1.3913
  1.3986   1.4199   1.4611   1.4894   1.4973   1.5045   1.5104   1.5475
  1.5625   1.5824   1.5841   1.6242   1.6310   1.6441   1.6707   1.6779
  1.7108   1.7299   1.7417   1.7786   1.8014   1.8046   1.8325   1.8434
  1.8449   1.8552   1.8553   1.8759   1.8927   1.8955   1.9065   1.9359
  1.9405   1.9430   1.9663   1.9725   2.0297   2.0308   2.0798   2.1095
  2.1278   2.1386   2.1934   2.2005   2.2297   2.2414   2.2429   2.2456
  2.2588   2.2895   2.2922   2.3078   2.3095   2.3153   2.3439   2.3731
  2.3754   2.3926   2.4018   2.4276   2.4307   2.4432   2.4513   2.4709
  2.4923   2.5050   2.5271   2.5403   2.5560   2.5897   2.5990   2.6144
  2.6454   2.6499   2.6654   2.6793   2.6907   2.7137   2.7147   2.7307
  2.7618   2.7767   2.7802   2.7879   2.8108   2.8293   2.8332   2.8356
  2.9020   2.9071   2.9479   2.9603   3.0684   3.0773   3.0811   3.1299
  3.1461   3.1544   3.1681   3.2102   3.2182   3.2425   3.2503   3.3751
  3.3901   3.3928   3.4408   3.5629   3.6199   3.6721   3.7119   3.7697
  3.8439   4.0114   4.0144   4.0586   4.0905   4.3904   4.8096   4.8312
  9.7432   9.7511   9.7978   9.7986   9.8425   9.8622  23.3273  23.4843
 23.8601  23.8619  23.8916  23.8921  23.9834  24.0003  24.0042  24.0518
 24.1236  24.1432  25.7131  25.7899  25.7902  25.8704  25.8769  26.0817
 26.1188  26.1295  26.1551  26.1734  26.3298  26.5044  26.5304  26.5393
 26.7061  26.7117  26.8942  26.9831 215.7340 215.7403 215.7945 215.7957
215.8456 215.8825
 --------------------------------------------------------------

          Ground-State Mulliken Net Atomic Charges

     Atom                 Charge (a.u.)
  ----------------------------------------
      1 C                    -0.019155
      2 C                    -1.064814
      3 Cl                    0.602887
      4 C                    -0.168556
      5 Cl                    0.606715
      6 C                     0.068989
      7 Cl                    0.534227
      8 C                    -0.639346
      9 H                     0.208824
     10 C                    -0.293551
     11 H                     0.177024
     12 C                    -0.041393
     13 C                    -1.070284
     14 Cl                    0.600092
     15 C                    -0.161505
     16 Cl                    0.607830
     17 C                     0.063674
     18 Cl                    0.533438
     19 C                    -0.639426
     20 H                     0.209107
     21 C                    -0.291835
     22 H                     0.177057
  ----------------------------------------
  Sum of atomic charges =     0.000000

 -----------------------------------------------------------------
                    Cartesian Multipole Moments
 -----------------------------------------------------------------
    Charge (ESU x 10^10)
                -0.0000
    Dipole Moment (Debye)
         X      -1.6862      Y       1.4141      Z      -2.8774
       Tot       3.6225
    Quadrupole Moments (Debye-Ang)
        XX    -150.9839     XY       3.0597     YY    -146.6524
        XZ       5.0184     YZ      -4.9918     ZZ    -143.6595
    Octopole Moments (Debye-Ang^2)
       XXX    -481.5569    XXY      56.3571    XYY    -149.9460
       YYY     154.5883    XXZ     -39.5712    XYZ      -9.3319
       YYZ     -45.2025    XZZ    -145.0561    YZZ      56.7970
       ZZZ    -138.8523
    Hexadecapole Moments (Debye-Ang^3)
      XXXX   -7712.1491   XXXY     593.3963   XXYY   -1436.3971
      XYYY     601.1660   YYYY    -899.9565   XXXZ    1588.0477
      XXYZ     -10.1854   XYYZ     511.7358   YYYZ      22.9049
      XXZZ   -1909.9431   XYZZ     216.7751   YYZZ    -776.0580
      XZZZ    1521.0286   YZZZ      -8.2791   ZZZZ   -3776.1783
 -----------------------------------------------------------------
 Calculating analytic gradient of the SCF energy
 Gradient of SCF Energy
            1           2           3           4           5           6
    1  -0.0115157  -0.0129205   0.0303619   0.0016026   0.0008374   0.0074054
    2   0.0001489  -0.0042922  -0.0741427   0.0001761   0.0001571  -0.0000841
    3   0.0075605  -0.0061376  -0.0440767  -0.0217775   0.0046537  -0.0015330
            7           8           9          10          11          12
    1  -0.0015776   0.0045098   0.0005139   0.0022029   0.0002026   0.0119162
    2   0.0000942  -0.0002837   0.0001468  -0.0009340   0.0001711  -0.0008644
    3   0.0055936   0.0068010  -0.0015578  -0.0009801   0.0000904  -0.0065550
           13          14          15          16          17          18
    1   0.0042777  -0.0226899  -0.0170706   0.0027939  -0.0053572   0.0051104
    2   0.0116531   0.0675767   0.0129258  -0.0032388  -0.0015318  -0.0029743
    3  -0.0085588   0.0570811  -0.0047974   0.0017227   0.0050479   0.0001679
           19          20          21          22
    1   0.0025664  -0.0014885  -0.0016119  -0.0000693
    2  -0.0057181   0.0006622   0.0004820  -0.0001299
    3   0.0053024  -0.0000722   0.0021463  -0.0001216
 Max gradient component =       7.414E-02
 RMS gradient           =       1.691E-02
 Gradient time:  CPU 260.76 s  wall 260.78 s
 Geometry Optimization Parameters
   NAtoms,    NIC,     NZ,  NCons,   NDum,   NFix, NCnnct, MaxDiis
       22     163      22       0       0       0       0       0


** GEOMETRY OPTIMIZATION IN DELOCALIZED INTERNAL COORDINATES **
   Searching for a Minimum

   Optimization Cycle:   1

                       Coordinates (Angstroms)
     ATOM                X               Y               Z
      1  C         0.0000000000    0.0000000000    0.0000000000
      2  C         0.0000000000    0.0000000000    1.3949600000
      3  Cl        1.5261815140    0.0000000000    2.2594170471
      4  C        -1.1901880373    0.0256249026    2.1059255403
      5  Cl       -1.1548436435    0.0351778398    3.8595433764
      6  C        -2.4041742747    0.0535064326    1.4351028665
      7  Cl       -3.9099833729    0.0870232313    2.3339530118
      8  C        -2.4180259722    0.0546630380    0.0478935036
      9  H        -3.3603520375    0.0692493833   -0.4851290834
     10  C        -1.2274122092    0.0272853135   -0.6622934626
     11  H        -1.2503451014    0.0068111236   -1.7445869269
     12  C         1.2779219872   -0.0284629571   -0.7628147595
     13  C         2.3095886281   -0.8932703637   -0.3971844912
     14  Cl        2.0841394724   -1.9836059182    0.9581225060
     15  C         3.5004827568   -0.9194878930   -1.1069450245
     16  Cl        4.7739092873   -2.0261183446   -0.6270805489
     17  C         3.6821124948   -0.0819958503   -2.1978886372
     18  Cl        5.1879324501   -0.1155248115   -3.0967201401
     19  C         2.6636000698    0.7822218600   -2.5724593424
     20  H         2.7980411655    1.4448431951   -3.4181323354
     21  C         1.4736782845    0.8090230106   -1.8610916159
     22  H         0.6936781770    1.5025559907   -2.1490431582
   Point Group: c1    Number of degrees of freedom:    60


   Energy is  -3221.069532335


 Attempting to generate delocalized internal coordinates
 Initial Hessian constructed with Jon Baker's OPTIMIZE code

 60 Hessian modes will be used to form the next step
  Hessian Eigenvalues:
     0.016296    0.017712    0.019512    0.020643    0.020929    0.022947
     0.023584    0.023586    0.023833    0.023845    0.024090    0.024090
     0.024114    0.024114    0.024135    0.024135    0.024143    0.024143
     0.064529    0.103822    0.159964    0.159965    0.159995    0.159995
     0.215857    0.225009    0.225447    0.231482    0.245135    0.245517
     0.249977    0.249984    0.249992    0.249992    0.250000    0.250000
     0.250000    0.289232    0.292804    0.301033    0.301033    0.301033
     0.301033    0.328587    0.356665    0.356665    0.356665    0.356665
     0.412661    0.417569    0.431424    0.431527    0.461299    0.462605
     0.471113    0.471226    0.478202    0.478203    0.479142    0.479142

 Minimum search - taking simple RFO step
 Searching for Lamda that Minimizes Along All modes
 Value Taken    Lamda =  -0.05690217
 Calculated Step too Large.  Step scaled by  0.510855
 Step Taken.  Stepsize is  0.300000

                             Maximum     Tolerance    Cnvgd?
         Gradient           0.075378      0.000300      NO
         Displacement       0.238087      0.001200      NO
         Energy change     *********      0.000001      NO


 New Cartesian Coordinates Obtained by Inverse Iteration

 Displacement from previous Coordinates is:  0.481173
 ----------------------------------------------------------------
             Standard Nuclear Orientation (Angstroms)
    I     Atom           X                Y                Z
 ----------------------------------------------------------------
    1      C       0.0193469112    -0.0073160838     0.0337192382
    2      C      -0.0087910925     0.0182406692     1.4350976630
    3      Cl      1.4946811461     0.0399265007     2.3238050458
    4      C      -1.2183548884     0.0511175125     2.1285296151
    5      Cl     -1.2232895349     0.0864869796     3.8786431302
    6      C      -2.4205774006     0.0684686974     1.4252761008
    7      Cl     -3.9526790732     0.1123693341     2.2714892358
    8      C      -2.4062051874     0.0531338979     0.0371599591
    9      H      -3.3391475687     0.0607477943    -0.5118393453
   10      C      -1.2008470487     0.0157240304    -0.6467378021
   11      H      -1.2054059503    -0.0205137439    -1.7289111511
   12      C       1.2949991193    -0.0504325261    -0.7349917589
   13      C       2.3377464886    -0.9271051620    -0.4042655646
   14      Cl      2.1343023229    -2.0389362396     0.9270964650
   15      C       3.5239191432    -0.9411927619    -1.1375431973
   16      Cl      4.8080643700    -2.0493904021    -0.7047112828
   17      C       3.6785747318    -0.0807784099    -2.2220123606
   18      Cl      5.1561683418    -0.0799739293    -3.1609988984
   19      C       2.6496132308     0.7855806120    -2.5658534760
   20      H       2.7694333074     1.4592445163    -3.4047462067
   21      C       1.4745861023     0.7982529746    -1.8302590324
   22      H       0.6898041681     1.4958649225    -2.0943980515
 ----------------------------------------------------------------
 Nuclear Repulsion Energy =        2053.97961661 hartrees
 There are       89 alpha and       89 beta electrons
 Applying Cartesian multipole field
    Component          Value
    ---------          -----
     (2,0,0)        1.00000E-12
     (0,2,0)        2.00000E-11
     (0,0,2)       -3.00000E-11
 Nucleus-field energy     =    -0.0000000685 hartrees
 Requested basis set is 6-311++G(d,p)
 There are 170 shells and 472 basis functions
 A cutoff of  1.0D-15 yielded  10829 shell pairs
 There are     91644 function pairs (     98528 Cartesian)
 Smallest overlap matrix eigenvalue = 2.34E-07
 Linear dependence detected in AO basis
 Number of orthogonalized atomic orbitals = 467
 Maximum deviation from orthogonality = 6.352E-10
 Guess from superposition of atomic densities
 Warning:  Energy on first SCF cycle will be non-variational
 SAD guess density has 178.000000 electrons

 -----------------------------------------------------------------------
  General SCF calculation program by
  Eric Jon Sundstrom, Paul Horn, Yuezhi Mao, Dmitri Zuev, Alec White,
  David Stuck, Shaama M.S., Shane Yost, Joonho Lee, David Small,
  Daniel Levine, Susi Lehtola, Hugh Burton, Evgeny Epifanovsky,
  Bang C. Huynh
 -----------------------------------------------------------------------
 Exchange:     0.2000 Hartree-Fock + 0.0800 Slater + 0.7200 B88
 Correlation:  0.1900 VWN1RPA + 0.8100 LYP
 Using SG-1 standard quadrature grid
 A restricted SCF calculation will be
 performed using DIIS
 SCF converges when DIIS error is below 1.0e-08
 ---------------------------------------
  Cycle       Energy         DIIS error
 ---------------------------------------
    1   -3225.4570446992      2.85e-02  
    2   -3220.9543675492      2.20e-03  
    3   -3220.7927951752      3.08e-03  
    4   -3221.0738519821      7.58e-04  
    5   -3221.0905964871      2.82e-04  
    6   -3221.0924802070      1.13e-04  
    7   -3221.0928105778      3.13e-05  
    8   -3221.0928332431      1.43e-05  
    9   -3221.0928387024      3.40e-06  
   10   -3221.0928390210      8.80e-07  
   11   -3221.0928390415      2.14e-07  
   12   -3221.0928390428      6.50e-08  
   13   -3221.0928390427      2.07e-08  
   14   -3221.0928390427      5.06e-09  Convergence criterion met
 ---------------------------------------
 SCF time:   CPU 714.81s  wall 715.00s 
 SCF   energy in the final basis set =    -3221.0928390427
 Total energy in the final basis set =    -3221.0928390427

 --------------------------------------------------------------

                    Orbital Energies (a.u.)
 --------------------------------------------------------------

 Alpha MOs
 -- Occupied --
********-101.5759-101.5737-101.5736-101.5667-101.5667 -10.2750 -10.2750
-10.2735 -10.2735 -10.2723 -10.2723 -10.2334 -10.2331 -10.2172 -10.2172
-10.2165 -10.2165  -9.4904  -9.4904  -9.4882  -9.4881  -9.4832  -9.4832
 -7.2552  -7.2552  -7.2533  -7.2530  -7.2480  -7.2479  -7.2453  -7.2452
 -7.2445  -7.2445  -7.2431  -7.2430  -7.2422  -7.2422  -7.2380  -7.2378
 -7.2372  -7.2371  -0.9594  -0.9464  -0.9114  -0.8913  -0.8820  -0.8667
 -0.8638  -0.8454  -0.7943  -0.7674  -0.7607  -0.7414  -0.6601  -0.6514
 -0.6324  -0.6155  -0.5582  -0.5442  -0.5257  -0.5160  -0.4980  -0.4807
 -0.4688  -0.4670  -0.4641  -0.4561  -0.4533  -0.4312  -0.4207  -0.4098
 -0.4080  -0.4022  -0.3847  -0.3683  -0.3630  -0.3541  -0.3520  -0.3480
 -0.3429  -0.3394  -0.3261  -0.3169  -0.2949  -0.2883  -0.2812  -0.2610
 -0.2593
 -- Virtual --
 -0.0756  -0.0561  -0.0532  -0.0406  -0.0394  -0.0311  -0.0169  -0.0007
  0.0095   0.0129   0.0166   0.0182   0.0229   0.0234   0.0288   0.0425
  0.0471   0.0504   0.0544   0.0564   0.0632   0.0660   0.0747   0.0783
  0.0791   0.0804   0.0864   0.0871   0.0900   0.0932   0.0970   0.1021
  0.1049   0.1090   0.1104   0.1115   0.1175   0.1196   0.1202   0.1261
  0.1292   0.1309   0.1369   0.1376   0.1402   0.1449   0.1467   0.1559
  0.1582   0.1601   0.1661   0.1694   0.1705   0.1765   0.1766   0.1879
  0.1901   0.1926   0.1951   0.1991   0.2029   0.2063   0.2136   0.2144
  0.2159   0.2215   0.2230   0.2321   0.2353   0.2376   0.2393   0.2432
  0.2536   0.2539   0.2566   0.2579   0.2595   0.2624   0.2647   0.2751
  0.2767   0.2852   0.2855   0.2931   0.2937   0.3005   0.3014   0.3091
  0.3145   0.3197   0.3243   0.3264   0.3384   0.3393   0.3450   0.3557
  0.4114   0.4190   0.4212   0.4258   0.4408   0.4418   0.4422   0.4502
  0.4509   0.4591   0.4637   0.4732   0.4767   0.4770   0.4846   0.4875
  0.4928   0.5005   0.5084   0.5092   0.5209   0.5326   0.5391   0.5483
  0.5531   0.5648   0.5734   0.5792   0.5812   0.5903   0.5905   0.6061
  0.6092   0.6127   0.6214   0.6265   0.6266   0.6339   0.6396   0.6506
  0.6558   0.6564   0.6582   0.6879   0.7017   0.7021   0.7037   0.7157
  0.7272   0.7370   0.7547   0.7882   0.7893   0.7961   0.8068   0.8160
  0.8189   0.8288   0.8356   0.8379   0.8405   0.8448   0.8455   0.8473
  0.8528   0.8546   0.8588   0.8610   0.8644   0.8713   0.8742   0.8793
  0.8870   0.8879   0.8900   0.9035   0.9133   0.9173   0.9257   0.9398
  0.9435   0.9444   0.9516   0.9523   0.9608   0.9647   0.9693   0.9735
  0.9774   0.9782   1.0067   1.0123   1.0180   1.0299   1.0300   1.0353
  1.0718   1.0787   1.0796   1.1158   1.1205   1.1419   1.1568   1.1962
  1.1999   1.2256   1.2373   1.2468   1.2502   1.2662   1.2724   1.2764
  1.2871   1.2963   1.2965   1.3212   1.3359   1.3495   1.3535   1.3871
  1.3942   1.4113   1.4600   1.4925   1.4957   1.5030   1.5090   1.5468
  1.5579   1.5799   1.5803   1.6234   1.6292   1.6440   1.6711   1.6799
  1.7114   1.7349   1.7363   1.7775   1.7981   1.7987   1.8324   1.8375
  1.8438   1.8508   1.8522   1.8709   1.8892   1.8914   1.9048   1.9342
  1.9386   1.9434   1.9638   1.9673   2.0272   2.0307   2.0821   2.1084
  2.1264   2.1347   2.1926   2.2201   2.2306   2.2395   2.2437   2.2506
  2.2563   2.2864   2.2925   2.3034   2.3047   2.3119   2.3417   2.3581
  2.3785   2.3841   2.3961   2.4248   2.4263   2.4485   2.4495   2.4704
  2.4740   2.5045   2.5237   2.5401   2.5554   2.5770   2.5962   2.6113
  2.6436   2.6462   2.6593   2.6789   2.6866   2.7145   2.7150   2.7296
  2.7562   2.7755   2.7791   2.7870   2.8067   2.8211   2.8314   2.8330
  2.8995   2.9042   2.9403   2.9590   3.0648   3.0737   3.0766   3.1263
  3.1397   3.1470   3.1607   3.2048   3.2130   3.2388   3.2412   3.3665
  3.3857   3.3900   3.4406   3.5602   3.6191   3.6638   3.7048   3.7654
  3.8406   4.0084   4.0117   4.0613   4.0879   4.3867   4.8023   4.8244
  9.7395   9.7524   9.7924   9.7975   9.8231   9.8640  23.3309  23.4826
 23.8465  23.8509  23.8808  23.8828  23.9678  23.9816  23.9830  24.0398
 24.1207  24.1380  25.7740  25.7877  25.8089  25.8671  25.8824  26.0706
 26.1129  26.1139  26.1480  26.1783  26.3411  26.3912  26.5014  26.5239
 26.6986  26.7014  26.8675  26.9682 215.7300 215.7415 215.7882 215.7942
215.8244 215.8805
 --------------------------------------------------------------

          Ground-State Mulliken Net Atomic Charges

     Atom                 Charge (a.u.)
  ----------------------------------------
      1 C                     0.015525
      2 C                    -0.947239
      3 Cl                    0.594726
      4 C                    -0.093978
      5 Cl                    0.597237
      6 C                    -0.058465
      7 Cl                    0.536931
      8 C                    -0.618839
      9 H                     0.210272
     10 C                    -0.403820
     11 H                     0.179282
     12 C                    -0.007854
     13 C                    -0.954653
     14 Cl                    0.593214
     15 C                    -0.082648
     16 Cl                    0.597588
     17 C                    -0.063965
     18 Cl                    0.536146
     19 C                    -0.618810
     20 H                     0.210566
     21 C                    -0.400432
     22 H                     0.179215
  ----------------------------------------
  Sum of atomic charges =     0.000000

 -----------------------------------------------------------------
                    Cartesian Multipole Moments
 -----------------------------------------------------------------
    Charge (ESU x 10^10)
                -0.0000
    Dipole Moment (Debye)
         X      -1.6468      Y       1.3815      Z      -2.8106
       Tot       3.5383
    Quadrupole Moments (Debye-Ang)
        XX    -151.1015     XY       3.0282     YY    -146.3862
        XZ       4.9941     YZ      -4.7188     ZZ    -143.8062
    Octopole Moments (Debye-Ang^2)
       XXX    -478.6701    XXY      55.2165    XYY    -148.3765
       YYY     151.6160    XXZ     -38.2292    XYZ      -8.8884
       YYZ     -43.7584    XZZ    -144.8371    YZZ      56.6960
       ZZZ    -133.4484
    Hexadecapole Moments (Debye-Ang^3)
      XXXX   -7764.4234   XXXY     609.3930   XXYY   -1447.5124
      XYYY     615.4465   YYYY    -923.2425   XXXZ    1620.0537
      XXYZ     -15.8496   XYYZ     522.3940   YYYZ       2.2848
      XXZZ   -1929.2173   XYZZ     224.2399   YYZZ    -789.2388
      XZZZ    1553.6812   YZZZ     -25.1040   ZZZZ   -3824.8683
 -----------------------------------------------------------------
 Calculating analytic gradient of the SCF energy
 Gradient of SCF Energy
            1           2           3           4           5           6
    1  -0.0071289  -0.0077303   0.0194208   0.0011149   0.0005254   0.0039483
    2   0.0015374  -0.0024976  -0.0470693  -0.0002725   0.0001575  -0.0002019
    3   0.0030962  -0.0018057  -0.0284381  -0.0133625   0.0041859  -0.0011032
            7           8           9          10          11          12
    1  -0.0013570   0.0025304   0.0003251   0.0013933   0.0001079   0.0057466
    2   0.0001657  -0.0001831   0.0000743  -0.0001585   0.0002432  -0.0005712
    3   0.0032373   0.0046043  -0.0011689  -0.0006654   0.0000887  -0.0052963
           13          14          15          16          17          18
    1   0.0038423  -0.0147861  -0.0105415   0.0027983  -0.0030728   0.0031631
    2   0.0058046   0.0431376   0.0081692  -0.0029120  -0.0005838  -0.0015940
    3  -0.0048242   0.0362210  -0.0025882   0.0013910   0.0027472  -0.0003632
           19          20          21          22
    1   0.0020536  -0.0010923  -0.0011985  -0.0000625
    2  -0.0037188   0.0005733   0.0000565  -0.0001565
    3   0.0032198  -0.0000640   0.0010958  -0.0002075
 Max gradient component =       4.707E-02
 RMS gradient           =       1.072E-02
 Gradient time:  CPU 255.50 s  wall 255.55 s
 Geometry Optimization Parameters
   NAtoms,    NIC,     NZ,  NCons,   NDum,   NFix, NCnnct, MaxDiis
       22     163      22       0       0       0       0       0

 Cartesian Hessian Update
 Hessian updated using BFGS update


** GEOMETRY OPTIMIZATION IN DELOCALIZED INTERNAL COORDINATES **
   Searching for a Minimum

   Optimization Cycle:   2

                       Coordinates (Angstroms)
     ATOM                X               Y               Z
      1  C         0.0193469112   -0.0073160838    0.0337192382
      2  C        -0.0087910925    0.0182406692    1.4350976630
      3  Cl        1.4946811461    0.0399265007    2.3238050458
      4  C        -1.2183548884    0.0511175125    2.1285296151
      5  Cl       -1.2232895349    0.0864869796    3.8786431302
      6  C        -2.4205774006    0.0684686974    1.4252761008
      7  Cl       -3.9526790732    0.1123693341    2.2714892358
      8  C        -2.4062051874    0.0531338979    0.0371599591
      9  H        -3.3391475687    0.0607477943   -0.5118393453
     10  C        -1.2008470487    0.0157240304   -0.6467378021
     11  H        -1.2054059503   -0.0205137439   -1.7289111511
     12  C         1.2949991193   -0.0504325261   -0.7349917589
     13  C         2.3377464886   -0.9271051620   -0.4042655646
     14  Cl        2.1343023229   -2.0389362396    0.9270964650
     15  C         3.5239191432   -0.9411927619   -1.1375431973
     16  Cl        4.8080643700   -2.0493904021   -0.7047112828
     17  C         3.6785747318   -0.0807784099   -2.2220123606
     18  Cl        5.1561683418   -0.0799739293   -3.1609988984
     19  C         2.6496132308    0.7855806120   -2.5658534760
     20  H         2.7694333074    1.4592445163   -3.4047462067
     21  C         1.4745861023    0.7982529746   -1.8302590324
     22  H         0.6898041681    1.4958649225   -2.0943980515
   Point Group: c1    Number of degrees of freedom:    60


   Energy is  -3221.092839043

 Hessian updated using BFGS update

 56 Hessian modes will be used to form the next step
  Hessian Eigenvalues:
     0.016284    0.017712    0.019556    0.020713    0.020929    0.022947
     0.023583    0.023586    0.023834    0.023845    0.024089    0.024090
     0.024114    0.024114    0.024135    0.024135    0.024143    0.024144
     0.064772    0.114031    0.159930    0.159965    0.159971    0.159996
     0.217975    0.225009    0.225375    0.231482    0.245132    0.245184
     0.249874    0.249980    0.249984    0.249992    0.250000    0.250000
     0.250582    0.289232    0.292652    0.300045    0.301230    0.328521
     0.356662    0.356665    0.412661    0.418923    0.431527    0.431735
     0.461299    0.462977    0.470968    0.471117    0.478185    0.478203
     0.479138    0.479294

 Minimum search - taking simple RFO step
 Searching for Lamda that Minimizes Along All modes
 Value Taken    Lamda =  -0.02576951
 Calculated Step too Large.  Step scaled by  0.694817
 Step Taken.  Stepsize is  0.300000

                             Maximum     Tolerance    Cnvgd?
         Gradient           0.047630      0.000300      NO
         Displacement       0.235052      0.001200      NO
         Energy change     -0.023307      0.000001      NO


 New Cartesian Coordinates Obtained by Inverse Iteration

 Displacement from previous Coordinates is:  0.451425
 ----------------------------------------------------------------
             Standard Nuclear Orientation (Angstroms)
    I     Atom           X                Y                Z
 ----------------------------------------------------------------
    1      C       0.0365382320    -0.0161145015     0.0603344144
    2      C      -0.0117391656     0.0417588973     1.4631148588
    3      Cl      1.4733939844     0.0956164855     2.3680790769
    4      C      -1.2359742172     0.0832454324     2.1424813223
    5      Cl     -1.2738807311     0.1558335827     3.8839398217
    6      C      -2.4283224023     0.0803662571     1.4146302666
    7      Cl     -3.9777283379     0.1319222616     2.2203171428
    8      C      -2.3943627464     0.0367616236     0.0264532128
    9      H      -3.3213013785     0.0285278623    -0.5316656285
   10      C      -1.1778222387    -0.0103874198    -0.6354644935
   11      H      -1.1671703512    -0.0711410108    -1.7166357965
   12      C       1.3084815292    -0.0667262898    -0.7100373899
   13      C       2.3519249582    -0.9592942690    -0.4133802223
   14      Cl      2.1577974224    -2.0969186466     0.8883121771
   15      C       3.5328176706    -0.9654417585    -1.1666843891
   16      Cl      4.8147889270    -2.0830934766    -0.7844311891
   17      C       3.6710217495    -0.0792209739    -2.2378150451
   18      Cl      5.1256731685    -0.0532026573    -3.2046725831
   19      C       2.6410163321     0.7996071645    -2.5501704470
   20      H       2.7563770891     1.4873932526    -3.3775868476
   21      C       1.4793911013     0.8010636624    -1.7944579539
   22      H       0.6950210433     1.5089637046    -2.0311119824
 ----------------------------------------------------------------
 Nuclear Repulsion Energy =        2045.47478842 hartrees
 There are       89 alpha and       89 beta electrons
 Applying Cartesian multipole field
    Component          Value
    ---------          -----
     (2,0,0)        1.00000E-12
     (0,2,0)        2.00000E-11
     (0,0,2)       -3.00000E-11
 Nucleus-field energy     =    -0.0000000685 hartrees
 Requested basis set is 6-311++G(d,p)
 There are 170 shells and 472 basis functions
 A cutoff of  1.0D-15 yielded  10825 shell pairs
 There are     91504 function pairs (     98348 Cartesian)
 Smallest overlap matrix eigenvalue = 2.49E-07
 Linear dependence detected in AO basis
 Number of orthogonalized atomic orbitals = 467
 Maximum deviation from orthogonality = 2.417E-10
 Guess from superposition of atomic densities
 Warning:  Energy on first SCF cycle will be non-variational
 SAD guess density has 178.000000 electrons

 -----------------------------------------------------------------------
  General SCF calculation program by
  Eric Jon Sundstrom, Paul Horn, Yuezhi Mao, Dmitri Zuev, Alec White,
  David Stuck, Shaama M.S., Shane Yost, Joonho Lee, David Small,
  Daniel Levine, Susi Lehtola, Hugh Burton, Evgeny Epifanovsky,
  Bang C. Huynh
 -----------------------------------------------------------------------
 Exchange:     0.2000 Hartree-Fock + 0.0800 Slater + 0.7200 B88
 Correlation:  0.1900 VWN1RPA + 0.8100 LYP
 Using SG-1 standard quadrature grid
 A restricted SCF calculation will be
 performed using DIIS
 SCF converges when DIIS error is below 1.0e-08
 ---------------------------------------
  Cycle       Energy         DIIS error
 ---------------------------------------
    1   -3225.4279355690      2.84e-02  
    2   -3220.9677601839      2.21e-03  
    3   -3220.7991941848      3.12e-03  
    4   -3221.0879149429      7.63e-04  
    5   -3221.1047553104      2.86e-04  
    6   -3221.1067143304      1.12e-04  
    7   -3221.1070360035      3.32e-05  
    8   -3221.1070623995      1.42e-05  
    9   -3221.1070677757      3.27e-06  
   10   -3221.1070680677      8.82e-07  
   11   -3221.1070680882      2.00e-07  
   12   -3221.1070680892      6.39e-08  
   13   -3221.1070680893      2.16e-08  
   14   -3221.1070680891      4.79e-09  Convergence criterion met
 ---------------------------------------
 SCF time:   CPU 715.85s  wall 716.00s 
 SCF   energy in the final basis set =    -3221.1070680891
 Total energy in the final basis set =    -3221.1070680891

 --------------------------------------------------------------

                    Orbital Energies (a.u.)
 --------------------------------------------------------------

 Alpha MOs
 -- Occupied --
********-101.5758-101.5745-101.5745-101.5685-101.5685 -10.2754 -10.2754
-10.2742 -10.2741 -10.2721 -10.2721 -10.2333 -10.2330 -10.2166 -10.2166
-10.2159 -10.2159  -9.4903  -9.4903  -9.4891  -9.4891  -9.4847  -9.4847
 -7.2552  -7.2552  -7.2542  -7.2539  -7.2495  -7.2494  -7.2452  -7.2452
 -7.2445  -7.2445  -7.2440  -7.2440  -7.2432  -7.2431  -7.2394  -7.2393
 -7.2386  -7.2385  -0.9578  -0.9465  -0.9100  -0.8936  -0.8828  -0.8686
 -0.8626  -0.8465  -0.7934  -0.7653  -0.7601  -0.7401  -0.6586  -0.6501
 -0.6321  -0.6149  -0.5575  -0.5429  -0.5258  -0.5159  -0.4983  -0.4817
 -0.4681  -0.4666  -0.4646  -0.4549  -0.4517  -0.4311  -0.4194  -0.4085
 -0.4078  -0.3997  -0.3847  -0.3685  -0.3632  -0.3535  -0.3517  -0.3473
 -0.3426  -0.3400  -0.3279  -0.3181  -0.3003  -0.2878  -0.2791  -0.2646
 -0.2602
 -- Virtual --
 -0.0751  -0.0565  -0.0526  -0.0385  -0.0368  -0.0323  -0.0165  -0.0005
  0.0106   0.0138   0.0174   0.0180   0.0233   0.0236   0.0291   0.0430
  0.0469   0.0511   0.0544   0.0567   0.0634   0.0658   0.0738   0.0781
  0.0796   0.0808   0.0861   0.0869   0.0907   0.0930   0.0968   0.1024
  0.1051   0.1087   0.1105   0.1116   0.1164   0.1198   0.1203   0.1258
  0.1291   0.1317   0.1369   0.1381   0.1397   0.1447   0.1457   0.1562
  0.1582   0.1594   0.1653   0.1683   0.1700   0.1758   0.1767   0.1874
  0.1896   0.1916   0.1939   0.1994   0.2016   0.2057   0.2140   0.2154
  0.2178   0.2205   0.2250   0.2310   0.2351   0.2364   0.2392   0.2411
  0.2517   0.2526   0.2573   0.2581   0.2595   0.2608   0.2639   0.2748
  0.2750   0.2849   0.2859   0.2932   0.2945   0.2999   0.3016   0.3086
  0.3134   0.3197   0.3249   0.3262   0.3373   0.3397   0.3448   0.3546
  0.4104   0.4193   0.4202   0.4261   0.4403   0.4413   0.4418   0.4498
  0.4513   0.4600   0.4650   0.4729   0.4760   0.4763   0.4828   0.4840
  0.4920   0.5024   0.5074   0.5106   0.5204   0.5306   0.5384   0.5486
  0.5520   0.5668   0.5708   0.5792   0.5796   0.5894   0.5924   0.6037
  0.6086   0.6111   0.6192   0.6265   0.6316   0.6343   0.6441   0.6485
  0.6541   0.6551   0.6599   0.6868   0.7006   0.7023   0.7081   0.7153
  0.7261   0.7383   0.7580   0.7894   0.7925   0.8012   0.8040   0.8191
  0.8210   0.8294   0.8346   0.8421   0.8438   0.8443   0.8463   0.8465
  0.8524   0.8529   0.8562   0.8580   0.8648   0.8713   0.8747   0.8829
  0.8860   0.8871   0.8899   0.9019   0.9144   0.9188   0.9252   0.9405
  0.9426   0.9431   0.9540   0.9558   0.9617   0.9644   0.9661   0.9720
  0.9817   0.9821   1.0004   1.0050   1.0120   1.0277   1.0280   1.0407
  1.0657   1.0719   1.0815   1.1172   1.1220   1.1398   1.1546   1.1947
  1.1995   1.2257   1.2360   1.2391   1.2492   1.2667   1.2735   1.2796
  1.2859   1.2949   1.2985   1.3118   1.3366   1.3499   1.3510   1.3864
  1.3929   1.4071   1.4605   1.4947   1.4964   1.5029   1.5095   1.5467
  1.5555   1.5790   1.5801   1.6245   1.6298   1.6458   1.6725   1.6823
  1.7125   1.7337   1.7383   1.7785   1.7938   1.7974   1.8333   1.8341
  1.8438   1.8486   1.8502   1.8674   1.8866   1.8889   1.9057   1.9336
  1.9393   1.9457   1.9618   1.9662   2.0254   2.0298   2.0846   2.1079
  2.1262   2.1331   2.1930   2.2198   2.2348   2.2379   2.2436   2.2555
  2.2683   2.2815   2.2935   2.2987   2.3043   2.3141   2.3340   2.3472
  2.3807   2.3823   2.3950   2.4223   2.4249   2.4428   2.4556   2.4639
  2.4830   2.5057   2.5226   2.5417   2.5560   2.5684   2.5962   2.6094
  2.6440   2.6453   2.6557   2.6790   2.6831   2.7142   2.7160   2.7301
  2.7525   2.7751   2.7794   2.7880   2.8040   2.8139   2.8284   2.8350
  2.8983   2.9044   2.9389   2.9610   3.0633   3.0743   3.0748   3.1229
  3.1372   3.1409   3.1596   3.2030   3.2126   3.2365   3.2372   3.3615
  3.3826   3.3895   3.4423   3.5591   3.6203   3.6607   3.7008   3.7641
  3.8402   4.0076   4.0111   4.0651   4.0853   4.3818   4.7967   4.8199
  9.7385   9.7542   9.7906   9.7983   9.8190   9.8607  23.3348  23.4840
 23.8368  23.8434  23.8736  23.8808  23.9546  23.9689  23.9727  24.0347
 24.1196  24.1361  25.7827  25.7862  25.8526  25.8635  25.9200  26.0465
 26.0985  26.1133  26.1501  26.1794  26.2655  26.3769  26.4995  26.5163
 26.6943  26.6954  26.8572  26.9643 215.7297 215.7433 215.7867 215.7948
215.8209 215.8726
 --------------------------------------------------------------

          Ground-State Mulliken Net Atomic Charges

     Atom                 Charge (a.u.)
  ----------------------------------------
      1 C                     0.046039
      2 C                    -0.873778
      3 Cl                    0.575549
      4 C                    -0.018382
      5 Cl                    0.590230
      6 C                    -0.148005
      7 Cl                    0.539449
      8 C                    -0.618864
      9 H                     0.211524
     10 C                    -0.476631
     11 H                     0.182346
     12 C                     0.024578
     13 C                    -0.881943
     14 Cl                    0.575198
     15 C                    -0.007503
     16 Cl                    0.589955
     17 C                    -0.152371
     18 Cl                    0.538742
     19 C                    -0.617499
     20 H                     0.211844
     21 C                    -0.472688
     22 H                     0.182209
  ----------------------------------------
  Sum of atomic charges =     0.000000

 -----------------------------------------------------------------
                    Cartesian Multipole Moments
 -----------------------------------------------------------------
    Charge (ESU x 10^10)
                 0.0000
    Dipole Moment (Debye)
         X      -1.5961      Y       1.3392      Z      -2.7267
       Tot       3.4316
    Quadrupole Moments (Debye-Ang)
        XX    -151.0681     XY       3.0445     YY    -146.0849
        XZ       4.9423     YZ      -4.4736     ZZ    -143.9294
    Octopole Moments (Debye-Ang^2)
       XXX    -474.8315    XXY      53.7620    XYY    -146.6037
       YYY     148.5404    XXZ     -36.7605    XYZ      -8.5965
       YYZ     -42.2420    XZZ    -144.5964    YZZ      56.3620
       ZZZ    -127.0241
    Hexadecapole Moments (Debye-Ang^3)
      XXXX   -7769.7510   XXXY     622.0300   XXYY   -1451.8557
      XYYY     626.3426   YYYY    -954.5552   XXXZ    1644.1012
      XXYZ     -23.0022   XYYZ     529.8072   YYYZ     -24.3325
      XXZZ   -1936.6947   XYZZ     230.5897   YYZZ    -799.0620
      XZZZ    1578.6489   YZZZ     -46.7814   ZZZZ   -3849.1537
 -----------------------------------------------------------------
 Calculating analytic gradient of the SCF energy
 Gradient of SCF Energy
            1           2           3           4           5           6
    1  -0.0021822  -0.0029926   0.0105721   0.0007548   0.0000809   0.0013393
    2   0.0021733  -0.0015445  -0.0297488  -0.0004352   0.0001127  -0.0001216
    3   0.0008375   0.0005121  -0.0187438  -0.0058708   0.0018575  -0.0004004
            7           8           9          10          11          12
    1  -0.0003896   0.0007969   0.0002070   0.0006875  -0.0001029   0.0010657
    2   0.0000921  -0.0000544   0.0000394   0.0003630   0.0001840  -0.0012937
    3   0.0011601   0.0021515  -0.0005352  -0.0002413   0.0000437  -0.0027177
           13          14          15          16          17          18
    1   0.0025165  -0.0089789  -0.0046769   0.0013118  -0.0010245   0.0010433
    2   0.0018891   0.0284031   0.0036912  -0.0012277  -0.0001708  -0.0006524
    3  -0.0012529   0.0214069  -0.0007341   0.0004495   0.0009141  -0.0000981
           19          20          21          22
    1   0.0011711  -0.0005394  -0.0006763   0.0000163
    2  -0.0015995   0.0002809  -0.0003068  -0.0000734
    3   0.0011637   0.0000155   0.0003020  -0.0002198
 Max gradient component =       2.975E-02
 RMS gradient           =       6.554E-03
 Gradient time:  CPU 258.34 s  wall 258.39 s
 Geometry Optimization Parameters
   NAtoms,    NIC,     NZ,  NCons,   NDum,   NFix, NCnnct, MaxDiis
       22     163      22       0       0       0       0       0

 Cartesian Hessian Update
 Hessian updated using BFGS update


** GEOMETRY OPTIMIZATION IN DELOCALIZED INTERNAL COORDINATES **
   Searching for a Minimum

   Optimization Cycle:   3

                       Coordinates (Angstroms)
     ATOM                X               Y               Z
      1  C         0.0365382320   -0.0161145015    0.0603344144
      2  C        -0.0117391656    0.0417588973    1.4631148588
      3  Cl        1.4733939844    0.0956164855    2.3680790769
      4  C        -1.2359742172    0.0832454324    2.1424813223
      5  Cl       -1.2738807311    0.1558335827    3.8839398217
      6  C        -2.4283224023    0.0803662571    1.4146302666
      7  Cl       -3.9777283379    0.1319222616    2.2203171428
      8  C        -2.3943627464    0.0367616236    0.0264532128
      9  H        -3.3213013785    0.0285278623   -0.5316656285
     10  C        -1.1778222387   -0.0103874198   -0.6354644935
     11  H        -1.1671703512   -0.0711410108   -1.7166357965
     12  C         1.3084815292   -0.0667262898   -0.7100373899
     13  C         2.3519249582   -0.9592942690   -0.4133802223
     14  Cl        2.1577974224   -2.0969186466    0.8883121771
     15  C         3.5328176706   -0.9654417585   -1.1666843891
     16  Cl        4.8147889270   -2.0830934766   -0.7844311891
     17  C         3.6710217495   -0.0792209739   -2.2378150451
     18  Cl        5.1256731685   -0.0532026573   -3.2046725831
     19  C         2.6410163321    0.7996071645   -2.5501704470
     20  H         2.7563770891    1.4873932526   -3.3775868476
     21  C         1.4793911013    0.8010636624   -1.7944579539
     22  H         0.6950210433    1.5089637046   -2.0311119824
   Point Group: c1    Number of degrees of freedom:    60


   Energy is  -3221.107068089

 Hessian updated using BFGS update

 58 Hessian modes will be used to form the next step
  Hessian Eigenvalues:
     0.016212    0.017712    0.019481    0.020709    0.020929    0.022947
     0.023585    0.023586    0.023835    0.023845    0.024089    0.024090
     0.024114    0.024114    0.024135    0.024135    0.024143    0.024144
     0.060234    0.082428    0.159957    0.159965    0.159996    0.160008
     0.219863    0.225009    0.225547    0.231483    0.245136    0.245498
     0.249951    0.249984    0.249992    0.249999    0.250000    0.250074
     0.251310    0.289232    0.293398    0.300739    0.301035    0.301299
     0.328902    0.356665    0.356665    0.356667    0.412661    0.419457
     0.431527    0.432330    0.461299    0.462989    0.471113    0.471974
     0.478144    0.478203    0.479143    0.480002

 Minimum search - taking simple RFO step
 Searching for Lamda that Minimizes Along All modes
 Value Taken    Lamda =  -0.01515851
 Calculated Step too Large.  Step scaled by  0.702249
 Step Taken.  Stepsize is  0.300000

                             Maximum     Tolerance    Cnvgd?
         Gradient           0.029604      0.000300      NO
         Displacement       0.231267      0.001200      NO
         Energy change     -0.014229      0.000001      NO


 New Cartesian Coordinates Obtained by Inverse Iteration

 Displacement from previous Coordinates is:  0.441906
 ----------------------------------------------------------------
             Standard Nuclear Orientation (Angstroms)
    I     Atom           X                Y                Z
 ----------------------------------------------------------------
    1      C       0.0456658770    -0.0247499810     0.0753171267
    2      C      -0.0136608744     0.0707891826     1.4763005896
    3      Cl      1.4606098792     0.1642882245     2.3918796797
    4      C      -1.2456258606     0.1194709519     2.1480215759
    5      Cl     -1.2996445498     0.2373639529     3.8816205982
    6      C      -2.4321044594     0.0863928715     1.4077002033
    7      Cl     -3.9903292973     0.1431853696     2.1925633565
    8      C      -2.3874289416     0.0062624299     0.0204319718
    9      H      -3.3115458197    -0.0252405415    -0.5410182502
   10      C      -1.1649375147    -0.0472308693    -0.6290080846
   11      H      -1.1438183319    -0.1367469898    -1.7081458799
   12      C       1.3172147081    -0.0751026134    -0.6948026545
   13      C       2.3526493467    -0.9879420231    -0.4297176575
   14      Cl      2.1575636815    -2.1562811119     0.8414270431
   15      C       3.5300443319    -0.9901203493    -1.1946793169
   16      Cl      4.7986494659    -2.1286853759    -0.8551483511
   17      C       3.6665923414    -0.0760935752    -2.2450821875
   18      Cl      5.1099528344    -0.0349594329    -3.2254611855
   19      C       2.6434309006     0.8223748880    -2.5273491948
   20      H       2.7629968423     1.5276158757    -3.3389807807
   21      C       1.4893834785     0.8164851425    -1.7609804706
   22      H       0.7102836008     1.5384431570    -1.9713398055
 ----------------------------------------------------------------
 Nuclear Repulsion Energy =        2039.37281515 hartrees
 There are       89 alpha and       89 beta electrons
 Applying Cartesian multipole field
    Component          Value
    ---------          -----
     (2,0,0)        1.00000E-12
     (0,2,0)        2.00000E-11
     (0,0,2)       -3.00000E-11
 Nucleus-field energy     =    -0.0000000679 hartrees
 Requested basis set is 6-311++G(d,p)
 There are 170 shells and 472 basis functions
 A cutoff of  1.0D-15 yielded  10813 shell pairs
 There are     91448 function pairs (     98286 Cartesian)
 Smallest overlap matrix eigenvalue = 2.66E-07
 Linear dependence detected in AO basis
 Number of orthogonalized atomic orbitals = 467
 Maximum deviation from orthogonality = 3.944E-10
 Guess from superposition of atomic densities
 Warning:  Energy on first SCF cycle will be non-variational
 SAD guess density has 178.000000 electrons

 -----------------------------------------------------------------------
  General SCF calculation program by
  Eric Jon Sundstrom, Paul Horn, Yuezhi Mao, Dmitri Zuev, Alec White,
  David Stuck, Shaama M.S., Shane Yost, Joonho Lee, David Small,
  Daniel Levine, Susi Lehtola, Hugh Burton, Evgeny Epifanovsky,
  Bang C. Huynh
 -----------------------------------------------------------------------
 Exchange:     0.2000 Hartree-Fock + 0.0800 Slater + 0.7200 B88
 Correlation:  0.1900 VWN1RPA + 0.8100 LYP
 Using SG-1 standard quadrature grid
 A restricted SCF calculation will be
 performed using DIIS
 SCF converges when DIIS error is below 1.0e-08
 ---------------------------------------
  Cycle       Energy         DIIS error
 ---------------------------------------
    1   -3225.4079237659      2.83e-02  
    2   -3220.9757025680      2.21e-03  
    3   -3220.8032541019      3.14e-03  
    4   -3221.0963334307      7.66e-04  
    5   -3221.1131629166      2.89e-04  
    6   -3221.1151704927      1.12e-04  
    7   -3221.1154874969      3.48e-05  
    8   -3221.1155174420      1.40e-05  
    9   -3221.1155226318      3.18e-06  
   10   -3221.1155229062      8.83e-07  
   11   -3221.1155229270      1.90e-07  
   12   -3221.1155229277      6.37e-08  
   13   -3221.1155229281      2.22e-08  
   14   -3221.1155229279      4.60e-09  Convergence criterion met
 ---------------------------------------
 SCF time:   CPU 709.55s  wall 710.00s 
 SCF   energy in the final basis set =    -3221.1155229279
 Total energy in the final basis set =    -3221.1155229279

 --------------------------------------------------------------

                    Orbital Energies (a.u.)
 --------------------------------------------------------------

 Alpha MOs
 -- Occupied --
********-101.5757-101.5751-101.5750-101.5700-101.5700 -10.2755 -10.2755
-10.2745 -10.2745 -10.2721 -10.2720 -10.2332 -10.2329 -10.2162 -10.2162
-10.2156 -10.2156  -9.4903  -9.4903  -9.4897  -9.4897  -9.4858  -9.4858
 -7.2551  -7.2551  -7.2548  -7.2545  -7.2506  -7.2506  -7.2452  -7.2451
 -7.2446  -7.2446  -7.2444  -7.2444  -7.2437  -7.2437  -7.2406  -7.2404
 -7.2398  -7.2397  -0.9569  -0.9468  -0.9089  -0.8949  -0.8834  -0.8700
 -0.8615  -0.8471  -0.7928  -0.7641  -0.7599  -0.7395  -0.6575  -0.6491
 -0.6324  -0.6147  -0.5570  -0.5418  -0.5260  -0.5164  -0.4982  -0.4824
 -0.4677  -0.4662  -0.4650  -0.4540  -0.4508  -0.4313  -0.4183  -0.4080
 -0.4078  -0.3967  -0.3846  -0.3685  -0.3631  -0.3532  -0.3516  -0.3467
 -0.3423  -0.3403  -0.3297  -0.3186  -0.3056  -0.2868  -0.2777  -0.2674
 -0.2603
 -- Virtual --
 -0.0742  -0.0570  -0.0519  -0.0376  -0.0354  -0.0337  -0.0162  -0.0004
  0.0113   0.0138   0.0176   0.0180   0.0235   0.0237   0.0294   0.0430
  0.0468   0.0516   0.0541   0.0567   0.0633   0.0657   0.0732   0.0777
  0.0801   0.0807   0.0857   0.0868   0.0914   0.0928   0.0968   0.1025
  0.1051   0.1086   0.1104   0.1116   0.1153   0.1198   0.1200   0.1255
  0.1289   0.1319   0.1373   0.1376   0.1391   0.1446   0.1452   0.1566
  0.1576   0.1589   0.1645   0.1671   0.1697   0.1752   0.1770   0.1866
  0.1893   0.1914   0.1931   0.1989   0.2013   0.2053   0.2132   0.2169
  0.2194   0.2198   0.2272   0.2297   0.2348   0.2356   0.2394   0.2403
  0.2508   0.2510   0.2573   0.2587   0.2588   0.2604   0.2638   0.2732
  0.2749   0.2843   0.2869   0.2916   0.2957   0.2986   0.3005   0.3102
  0.3126   0.3193   0.3253   0.3256   0.3363   0.3402   0.3450   0.3539
  0.4098   0.4191   0.4199   0.4270   0.4394   0.4414   0.4421   0.4490
  0.4517   0.4609   0.4670   0.4717   0.4754   0.4761   0.4822   0.4823
  0.4915   0.5045   0.5048   0.5126   0.5149   0.5297   0.5386   0.5490
  0.5520   0.5683   0.5686   0.5795   0.5808   0.5898   0.5945   0.6020
  0.6080   0.6098   0.6183   0.6258   0.6346   0.6349   0.6473   0.6496
  0.6532   0.6547   0.6610   0.6850   0.7002   0.7025   0.7111   0.7162
  0.7248   0.7383   0.7615   0.7868   0.7940   0.8006   0.8034   0.8170
  0.8235   0.8304   0.8326   0.8422   0.8443   0.8452   0.8474   0.8490
  0.8527   0.8542   0.8552   0.8562   0.8650   0.8715   0.8753   0.8848
  0.8867   0.8878   0.8902   0.9011   0.9147   0.9204   0.9248   0.9393
  0.9424   0.9435   0.9542   0.9567   0.9611   0.9632   0.9654   0.9712
  0.9743   0.9902   0.9926   1.0026   1.0113   1.0265   1.0267   1.0456
  1.0581   1.0696   1.0807   1.1206   1.1249   1.1397   1.1542   1.1935
  1.2004   1.2259   1.2346   1.2353   1.2486   1.2671   1.2743   1.2810
  1.2851   1.2939   1.2995   1.3057   1.3374   1.3484   1.3508   1.3873
  1.3927   1.4061   1.4606   1.4944   1.5004   1.5035   1.5105   1.5471
  1.5541   1.5792   1.5802   1.6252   1.6302   1.6477   1.6740   1.6838
  1.7130   1.7319   1.7384   1.7811   1.7911   1.7958   1.8307   1.8344
  1.8449   1.8477   1.8491   1.8647   1.8847   1.8875   1.9082   1.9337
  1.9399   1.9472   1.9595   1.9708   2.0238   2.0265   2.0859   2.1072
  2.1256   2.1311   2.1936   2.2164   2.2361   2.2363   2.2442   2.2547
  2.2741   2.2768   2.2913   2.2977   2.3057   2.3166   2.3201   2.3499
  2.3796   2.3839   2.3981   2.4197   2.4256   2.4371   2.4590   2.4649
  2.4906   2.5063   2.5208   2.5432   2.5552   2.5625   2.5971   2.6084
  2.6447   2.6455   2.6545   2.6791   2.6809   2.7130   2.7172   2.7317
  2.7487   2.7742   2.7799   2.7898   2.8025   2.8095   2.8259   2.8324
  2.8966   2.9055   2.9400   2.9637   3.0626   3.0737   3.0757   3.1193
  3.1365   3.1369   3.1595   3.2023   3.2142   3.2325   3.2351   3.3588
  3.3806   3.3907   3.4430   3.5585   3.6221   3.6601   3.6991   3.7633
  3.8413   4.0066   4.0110   4.0671   4.0823   4.3743   4.7935   4.8179
  9.7410   9.7553   9.7924   9.7987   9.8229   9.8523  23.3373  23.4845
 23.8319  23.8396  23.8700  23.8797  23.9481  23.9625  23.9679  24.0346
 24.1191  24.1358  25.7838  25.7845  25.8575  25.8592  25.9567  25.9887
 26.0900  26.1138  26.1596  26.1679  26.2266  26.4050  26.4977  26.5119
 26.6894  26.6933  26.8540  26.9629 215.7332 215.7444 215.7891 215.7952
215.8269 215.8597
 --------------------------------------------------------------

          Ground-State Mulliken Net Atomic Charges

     Atom                 Charge (a.u.)
  ----------------------------------------
      1 C                     0.066622
      2 C                    -0.867845
      3 Cl                    0.549363
      4 C                     0.049537
      5 Cl                    0.588060
      6 C                    -0.181117
      7 Cl                    0.540591
      8 C                    -0.636906
      9 H                     0.212459
     10 C                    -0.497320
     11 H                     0.184391
     12 C                     0.048716
     13 C                    -0.871928
     14 Cl                    0.549046
     15 C                     0.057608
     16 Cl                    0.587777
     17 C                    -0.186220
     18 Cl                    0.539945
     19 C                    -0.633470
     20 H                     0.212796
     21 C                    -0.496334
     22 H                     0.184227
  ----------------------------------------
  Sum of atomic charges =     0.000000

 -----------------------------------------------------------------
                    Cartesian Multipole Moments
 -----------------------------------------------------------------
    Charge (ESU x 10^10)
                 0.0000
    Dipole Moment (Debye)
         X      -1.5617      Y       1.3085      Z      -2.6681
       Tot       3.3571
    Quadrupole Moments (Debye-Ang)
        XX    -151.0139     XY       3.1568     YY    -145.8056
        XZ       4.8790     YZ      -4.2777     ZZ    -144.0872
    Octopole Moments (Debye-Ang^2)
       XXX    -471.4363    XXY      52.4199    XYY    -144.9654
       YYY     145.7587    XXZ     -35.4386    XYZ      -8.5230
       YYZ     -40.9160    XZZ    -144.3458    YZZ      55.9388
       ZZZ    -120.8872
    Hexadecapole Moments (Debye-Ang^3)
      XXXX   -7753.3708   XXXY     632.1853   XXYY   -1453.8390
      XYYY     633.6858   YYYY    -994.5328   XXXZ    1662.8281
      XXYZ     -31.4592   XYYZ     535.3286   YYYZ     -54.9555
      XXZZ   -1936.7814   XYZZ     235.5570   YYZZ    -806.8226
      XZZZ    1599.3607   YZZZ     -71.5115   ZZZZ   -3856.1488
 -----------------------------------------------------------------
 Calculating analytic gradient of the SCF energy
 Gradient of SCF Energy
            1           2           3           4           5           6
    1   0.0003078  -0.0006062   0.0050211   0.0002934   0.0000820   0.0001572
    2   0.0021077  -0.0009623  -0.0185607  -0.0003418   0.0000239  -0.0000452
    3  -0.0001554   0.0011280  -0.0117149  -0.0014067   0.0000720   0.0002122
            7           8           9          10          11          12
    1   0.0000543   0.0002626   0.0001184  -0.0000691  -0.0001483  -0.0010554
    2   0.0000227  -0.0000214   0.0000332   0.0007048   0.0000580  -0.0014244
    3   0.0002664   0.0003201  -0.0001238  -0.0000755   0.0000191  -0.0011691
           13          14          15          16          17          18
    1   0.0014344  -0.0047151  -0.0010763  -0.0000386   0.0000847   0.0001210
    2   0.0001010   0.0183504   0.0009748  -0.0000479  -0.0001529  -0.0002060
    3   0.0003807   0.0122032   0.0000077   0.0000658   0.0001184   0.0000643
           19          20          21          22
    1   0.0000847  -0.0001754  -0.0002093   0.0000719
    2  -0.0002741   0.0000671  -0.0004079   0.0000010
    3   0.0002731   0.0000565  -0.0004630  -0.0000791
 Max gradient component =       1.856E-02
 RMS gradient           =       3.959E-03
 Gradient time:  CPU 255.90 s  wall 255.94 s
 Geometry Optimization Parameters
   NAtoms,    NIC,     NZ,  NCons,   NDum,   NFix, NCnnct, MaxDiis
       22     163      22       0       0       0       0       0

 Cartesian Hessian Update
 Hessian updated using BFGS update


** GEOMETRY OPTIMIZATION IN DELOCALIZED INTERNAL COORDINATES **
   Searching for a Minimum

   Optimization Cycle:   4

                       Coordinates (Angstroms)
     ATOM                X               Y               Z
      1  C         0.0456658770   -0.0247499810    0.0753171267
      2  C        -0.0136608744    0.0707891826    1.4763005896
      3  Cl        1.4606098792    0.1642882245    2.3918796797
      4  C        -1.2456258606    0.1194709519    2.1480215759
      5  Cl       -1.2996445498    0.2373639529    3.8816205982
      6  C        -2.4321044594    0.0863928715    1.4077002033
      7  Cl       -3.9903292973    0.1431853696    2.1925633565
      8  C        -2.3874289416    0.0062624299    0.0204319718
      9  H        -3.3115458197   -0.0252405415   -0.5410182502
     10  C        -1.1649375147   -0.0472308693   -0.6290080846
     11  H        -1.1438183319   -0.1367469898   -1.7081458799
     12  C         1.3172147081   -0.0751026134   -0.6948026545
     13  C         2.3526493467   -0.9879420231   -0.4297176575
     14  Cl        2.1575636815   -2.1562811119    0.8414270431
     15  C         3.5300443319   -0.9901203493   -1.1946793169
     16  Cl        4.7986494659   -2.1286853759   -0.8551483511
     17  C         3.6665923414   -0.0760935752   -2.2450821875
     18  Cl        5.1099528344   -0.0349594329   -3.2254611855
     19  C         2.6434309006    0.8223748880   -2.5273491948
     20  H         2.7629968423    1.5276158757   -3.3389807807
     21  C         1.4893834785    0.8164851425   -1.7609804706
     22  H         0.7102836008    1.5384431570   -1.9713398055
   Point Group: c1    Number of degrees of freedom:    60


   Energy is  -3221.115522928

 Hessian updated using BFGS update

 60 Hessian modes will be used to form the next step
  Hessian Eigenvalues:
     0.015981    0.017711    0.019305    0.020695    0.020929    0.022945
     0.023586    0.023592    0.023835    0.023845    0.024089    0.024092
     0.024114    0.024114    0.024135    0.024135    0.024142    0.024144
     0.044551    0.075776    0.159964    0.159971    0.159996    0.160060
     0.220337    0.225009    0.225617    0.231483    0.245136    0.245530
     0.249958    0.249985    0.249993    0.249999    0.250001    0.250133
     0.251766    0.289232    0.293803    0.301032    0.301033    0.301285
     0.302064    0.329130    0.356665    0.356665    0.356665    0.356674
     0.412661    0.419738    0.431529    0.432659    0.461300    0.462989
     0.471113    0.473551    0.478202    0.478213    0.479143    0.480530

 Minimum search - taking simple RFO step
 Searching for Lamda that Minimizes Along All modes
 Value Taken    Lamda =  -0.00897811
 Calculated Step too Large.  Step scaled by  0.706020
 Step Taken.  Stepsize is  0.300000

                             Maximum     Tolerance    Cnvgd?
         Gradient           0.018052      0.000300      NO
         Displacement       0.223635      0.001200      NO
         Energy change     -0.008455      0.000001      NO


 New Cartesian Coordinates Obtained by Inverse Iteration

 Displacement from previous Coordinates is:  0.489105
 ----------------------------------------------------------------
             Standard Nuclear Orientation (Angstroms)
    I     Atom           X                Y                Z
 ----------------------------------------------------------------
    1      C       0.0492296555    -0.0328763709     0.0821942001
    2      C      -0.0140074436     0.1053777443     1.4786704744
    3      Cl      1.4582899814     0.2445196593     2.3941954395
    4      C      -1.2492208272     0.1594244914     2.1476073904
    5      Cl     -1.3112145193     0.3292604623     3.8747931510
    6      C      -2.4327032705     0.0871440756     1.4036196934
    7      Cl     -3.9947696914     0.1469917194     2.1800810156
    8      C      -2.3836502309    -0.0363731586     0.0193009504
    9      H      -3.3067686807    -0.0974999059    -0.5412961586
   10      C      -1.1585298148    -0.0929836352    -0.6247100480
   11      H      -1.1305199775    -0.2135814720    -1.7007587937
   12      C       1.3225389199    -0.0771398131    -0.6862899593
   13      C       2.3423988582    -1.0143177361    -0.4514300083
   14      Cl      2.1303042608    -2.2156510087     0.7874951672
   15      C       3.5184505380    -1.0152674644    -1.2216204136
   16      Cl      4.7682883409    -2.1829537595    -0.9232420593
   17      C       3.6647736881    -0.0714219036    -2.2451252835
   18      Cl      5.1045090844    -0.0225180018    -3.2301116200
   19      C       2.6554421548     0.8517735339    -2.4978317342
   20      H       2.7854761366     1.5767559711    -3.2901645695
   21      C       1.5040076575     0.8414750717    -1.7277459214
   22      H       0.7336168185     1.5793806836    -1.9140825870
 ----------------------------------------------------------------
 Nuclear Repulsion Energy =        2034.87243887 hartrees
 There are       89 alpha and       89 beta electrons
 Applying Cartesian multipole field
    Component          Value
    ---------          -----
     (2,0,0)        1.00000E-12
     (0,2,0)        2.00000E-11
     (0,0,2)       -3.00000E-11
 Nucleus-field energy     =    -0.0000000669 hartrees
 Requested basis set is 6-311++G(d,p)
 There are 170 shells and 472 basis functions
 A cutoff of  1.0D-15 yielded  10804 shell pairs
 There are     91419 function pairs (     98262 Cartesian)
 Smallest overlap matrix eigenvalue = 2.77E-07
 Linear dependence detected in AO basis
 Number of orthogonalized atomic orbitals = 467
 Maximum deviation from orthogonality = 2.730E-10
 Guess from superposition of atomic densities
 Warning:  Energy on first SCF cycle will be non-variational
 SAD guess density has 178.000000 electrons

 -----------------------------------------------------------------------
  General SCF calculation program by
  Eric Jon Sundstrom, Paul Horn, Yuezhi Mao, Dmitri Zuev, Alec White,
  David Stuck, Shaama M.S., Shane Yost, Joonho Lee, David Small,
  Daniel Levine, Susi Lehtola, Hugh Burton, Evgeny Epifanovsky,
  Bang C. Huynh
 -----------------------------------------------------------------------
 Exchange:     0.2000 Hartree-Fock + 0.0800 Slater + 0.7200 B88
 Correlation:  0.1900 VWN1RPA + 0.8100 LYP
 Using SG-1 standard quadrature grid
 A restricted SCF calculation will be
 performed using DIIS
 SCF converges when DIIS error is below 1.0e-08
 ---------------------------------------
  Cycle       Energy         DIIS error
 ---------------------------------------
    1   -3225.3900907040      2.83e-02  
    2   -3220.9803753478      2.21e-03  
    3   -3220.8057908976      3.15e-03  
    4   -3221.1014290798      7.66e-04  
    5   -3221.1181777013      2.91e-04  
    6   -3221.1202190133      1.12e-04  
    7   -3221.1205346197      3.61e-05  
    8   -3221.1205676346      1.37e-05  
    9   -3221.1205726242      3.12e-06  
   10   -3221.1205728865      8.83e-07  
   11   -3221.1205729072      1.83e-07  
   12   -3221.1205729079      6.38e-08  
   13   -3221.1205729083      2.27e-08  
   14   -3221.1205729082      4.45e-09  Convergence criterion met
 ---------------------------------------
 SCF time:   CPU 708.07s  wall 708.00s 
 SCF   energy in the final basis set =    -3221.1205729082
 Total energy in the final basis set =    -3221.1205729082

 --------------------------------------------------------------

                    Orbital Energies (a.u.)
 --------------------------------------------------------------

 Alpha MOs
 -- Occupied --
********-101.5756-101.5754-101.5753-101.5712-101.5712 -10.2757 -10.2757
-10.2748 -10.2747 -10.2721 -10.2721 -10.2329 -10.2326 -10.2161 -10.2161
-10.2155 -10.2155  -9.4902  -9.4902  -9.4901  -9.4900  -9.4867  -9.4867
 -7.2551  -7.2551  -7.2550  -7.2548  -7.2515  -7.2515  -7.2451  -7.2451
 -7.2449  -7.2449  -7.2444  -7.2444  -7.2441  -7.2441  -7.2415  -7.2414
 -7.2407  -7.2406  -0.9563  -0.9469  -0.9079  -0.8955  -0.8837  -0.8707
 -0.8604  -0.8475  -0.7926  -0.7635  -0.7601  -0.7394  -0.6568  -0.6483
 -0.6332  -0.6146  -0.5566  -0.5409  -0.5265  -0.5173  -0.4976  -0.4828
 -0.4674  -0.4658  -0.4654  -0.4533  -0.4503  -0.4316  -0.4174  -0.4085
 -0.4070  -0.3943  -0.3843  -0.3681  -0.3629  -0.3529  -0.3514  -0.3464
 -0.3419  -0.3406  -0.3314  -0.3187  -0.3098  -0.2855  -0.2769  -0.2691
 -0.2611
 -- Virtual --
 -0.0727  -0.0578  -0.0511  -0.0379  -0.0360  -0.0346  -0.0160  -0.0004
  0.0116   0.0132   0.0170   0.0184   0.0235   0.0236   0.0294   0.0427
  0.0467   0.0520   0.0539   0.0566   0.0630   0.0658   0.0729   0.0769
  0.0804   0.0805   0.0855   0.0867   0.0918   0.0926   0.0969   0.1026
  0.1050   0.1084   0.1099   0.1115   0.1142   0.1193   0.1196   0.1249
  0.1285   0.1318   0.1365   0.1379   0.1385   0.1446   0.1448   0.1564
  0.1574   0.1586   0.1635   0.1658   0.1700   0.1745   0.1773   0.1858
  0.1886   0.1923   0.1927   0.1979   0.2016   0.2052   0.2122   0.2183
  0.2192   0.2205   0.2282   0.2292   0.2348   0.2349   0.2396   0.2410
  0.2491   0.2509   0.2574   0.2577   0.2580   0.2623   0.2645   0.2719
  0.2748   0.2838   0.2871   0.2886   0.2963   0.2967   0.3004   0.3119
  0.3123   0.3187   0.3251   0.3261   0.3354   0.3410   0.3452   0.3534
  0.4097   0.4187   0.4195   0.4284   0.4388   0.4416   0.4427   0.4481
  0.4519   0.4616   0.4697   0.4703   0.4752   0.4757   0.4824   0.4828
  0.4910   0.5009   0.5065   0.5114   0.5153   0.5294   0.5385   0.5488
  0.5535   0.5651   0.5703   0.5791   0.5818   0.5923   0.5971   0.6003
  0.6048   0.6131   0.6180   0.6252   0.6355   0.6363   0.6468   0.6532
  0.6552   0.6556   0.6610   0.6826   0.7001   0.7027   0.7112   0.7176
  0.7236   0.7369   0.7661   0.7834   0.7939   0.8005   0.8049   0.8122
  0.8261   0.8312   0.8319   0.8405   0.8444   0.8462   0.8486   0.8487
  0.8530   0.8535   0.8560   0.8580   0.8641   0.8722   0.8749   0.8849
  0.8867   0.8904   0.8915   0.9006   0.9143   0.9227   0.9239   0.9363
  0.9408   0.9456   0.9494   0.9533   0.9590   0.9632   0.9641   0.9665
  0.9718   0.9946   0.9959   1.0010   1.0108   1.0251   1.0261   1.0505
  1.0546   1.0649   1.0776   1.1230   1.1330   1.1406   1.1557   1.1931
  1.2024   1.2259   1.2328   1.2349   1.2483   1.2669   1.2743   1.2796
  1.2851   1.2935   1.3000   1.3007   1.3388   1.3463   1.3527   1.3895
  1.3923   1.4082   1.4596   1.4950   1.5046   1.5049   1.5112   1.5487
  1.5539   1.5799   1.5808   1.6256   1.6295   1.6495   1.6760   1.6842
  1.7124   1.7307   1.7356   1.7837   1.7886   1.7940   1.8269   1.8352
  1.8451   1.8470   1.8510   1.8628   1.8830   1.8868   1.9124   1.9339
  1.9411   1.9477   1.9567   1.9803   2.0211   2.0230   2.0866   2.1068
  2.1249   2.1286   2.1943   2.2120   2.2347   2.2367   2.2453   2.2533
  2.2678   2.2792   2.2875   2.2969   2.3070   2.3165   2.3172   2.3547
  2.3795   2.3815   2.4043   2.4180   2.4279   2.4357   2.4600   2.4663
  2.4894   2.5064   2.5188   2.5431   2.5517   2.5589   2.5986   2.6082
  2.6435   2.6478   2.6549   2.6790   2.6799   2.7136   2.7179   2.7352
  2.7440   2.7718   2.7805   2.7909   2.8023   2.8057   2.8238   2.8255
  2.8934   2.9066   2.9434   2.9668   3.0630   3.0742   3.0770   3.1161
  3.1348   3.1366   3.1600   3.2020   3.2163   3.2298   3.2322   3.3581
  3.3790   3.3931   3.4423   3.5585   3.6245   3.6613   3.6983   3.7632
  3.8433   4.0051   4.0111   4.0679   4.0796   4.3646   4.7926   4.8179
  9.7453   9.7556   9.7956   9.7987   9.8318   9.8413  23.3388  23.4845
 23.8300  23.8381  23.8692  23.8789  23.9459  23.9602  23.9659  24.0387
 24.1189  24.1366  25.7826  25.7840  25.8482  25.8596  25.9417  25.9696
 26.0888  26.1136  26.1591  26.1663  26.2349  26.4022  26.4958  26.5089
 26.6859  26.6906  26.8559  26.9564 215.7380 215.7447 215.7925 215.7952
215.8391 215.8450
 --------------------------------------------------------------

          Ground-State Mulliken Net Atomic Charges

     Atom                 Charge (a.u.)
  ----------------------------------------
      1 C                     0.080793
      2 C                    -0.912518
      3 Cl                    0.513991
      4 C                     0.130849
      5 Cl                    0.589037
      6 C                    -0.179333
      7 Cl                    0.541305
      8 C                    -0.674915
      9 H                     0.213295
     10 C                    -0.481977
     11 H                     0.184950
     12 C                     0.066939
     13 C                    -0.906093
     14 Cl                    0.512590
     15 C                     0.135258
     16 Cl                    0.589148
     17 C                    -0.187746
     18 Cl                    0.540901
     19 C                    -0.669016
     20 H                     0.213612
     21 C                    -0.485840
     22 H                     0.184770
  ----------------------------------------
  Sum of atomic charges =     0.000000

 -----------------------------------------------------------------
                    Cartesian Multipole Moments
 -----------------------------------------------------------------
    Charge (ESU x 10^10)
                -0.0000
    Dipole Moment (Debye)
         X      -1.5412      Y       1.2881      Z      -2.6320
       Tot       3.3109
    Quadrupole Moments (Debye-Ang)
        XX    -150.9489     XY       3.3696     YY    -145.5593
        XZ       4.7955     YZ      -4.1218     ZZ    -144.3031
    Octopole Moments (Debye-Ang^2)
       XXX    -468.1856    XXY      51.2325    XYY    -143.4671
       YYY     143.1594    XXZ     -34.1436    XYZ      -8.5841
       YYZ     -39.6372    XZZ    -144.0257    YZZ      55.3719
       ZZZ    -114.8421
    Hexadecapole Moments (Debye-Ang^3)
      XXXX   -7721.1859   XXXY     639.3114   XXYY   -1454.7514
      XYYY     637.2265   YYYY   -1042.7700   XXXZ    1678.6570
      XXYZ     -40.9843   XYYZ     539.7811   YYYZ     -89.3107
      XXZZ   -1931.0152   XYZZ     238.9304   YYZZ    -812.9741
      XZZZ    1617.9515   YZZZ     -99.4129   ZZZZ   -3848.7810
 -----------------------------------------------------------------
 Calculating analytic gradient of the SCF energy
 Gradient of SCF Energy
            1           2           3           4           5           6
    1   0.0011399   0.0003601   0.0025194  -0.0002561  -0.0000710  -0.0001972
    2   0.0014896  -0.0006536  -0.0115291  -0.0001372  -0.0000549   0.0000162
    3  -0.0003293   0.0005119  -0.0070128   0.0005566  -0.0005108   0.0003608
            7           8           9          10          11          12
    1   0.0001734   0.0002374   0.0000341  -0.0005688  -0.0000870  -0.0014067
    2  -0.0000120  -0.0000340   0.0000277   0.0008336  -0.0000285  -0.0011837
    3  -0.0000045  -0.0004695   0.0000447   0.0000173  -0.0000087  -0.0001853
           13          14          15          16          17          18
    1   0.0003849  -0.0024592   0.0006343  -0.0003500   0.0003702  -0.0001285
    2  -0.0001174   0.0115222  -0.0001432   0.0004020  -0.0001685  -0.0000546
    3   0.0007709   0.0072137  -0.0000425  -0.0001945  -0.0000743   0.0001208
           19          20          21          22
    1  -0.0004816   0.0000038   0.0000761   0.0000725
    2   0.0002405  -0.0000244  -0.0004180   0.0000276
    3   0.0000577   0.0000268  -0.0009114   0.0000626
 Max gradient component =       1.153E-02
 RMS gradient           =       2.438E-03
 Gradient time:  CPU 258.41 s  wall 258.42 s
 Geometry Optimization Parameters
   NAtoms,    NIC,     NZ,  NCons,   NDum,   NFix, NCnnct, MaxDiis
       22     163      22       0       0       0       0       0

 Cartesian Hessian Update
 Hessian updated using BFGS update


** GEOMETRY OPTIMIZATION IN DELOCALIZED INTERNAL COORDINATES **
   Searching for a Minimum

   Optimization Cycle:   5

                       Coordinates (Angstroms)
     ATOM                X               Y               Z
      1  C         0.0492296555   -0.0328763709    0.0821942001
      2  C        -0.0140074436    0.1053777443    1.4786704744
      3  Cl        1.4582899814    0.2445196593    2.3941954395
      4  C        -1.2492208272    0.1594244914    2.1476073904
      5  Cl       -1.3112145193    0.3292604623    3.8747931510
      6  C        -2.4327032705    0.0871440756    1.4036196934
      7  Cl       -3.9947696914    0.1469917194    2.1800810156
      8  C        -2.3836502309   -0.0363731586    0.0193009504
      9  H        -3.3067686807   -0.0974999059   -0.5412961586
     10  C        -1.1585298148   -0.0929836352   -0.6247100480
     11  H        -1.1305199775   -0.2135814720   -1.7007587937
     12  C         1.3225389199   -0.0771398131   -0.6862899593
     13  C         2.3423988582   -1.0143177361   -0.4514300083
     14  Cl        2.1303042608   -2.2156510087    0.7874951672
     15  C         3.5184505380   -1.0152674644   -1.2216204136
     16  Cl        4.7682883409   -2.1829537595   -0.9232420593
     17  C         3.6647736881   -0.0714219036   -2.2451252835
     18  Cl        5.1045090844   -0.0225180018   -3.2301116200
     19  C         2.6554421548    0.8517735339   -2.4978317342
     20  H         2.7854761366    1.5767559711   -3.2901645695
     21  C         1.5040076575    0.8414750717   -1.7277459214
     22  H         0.7336168185    1.5793806836   -1.9140825870
   Point Group: c1    Number of degrees of freedom:    60


   Energy is  -3221.120572908

 Hessian updated using BFGS update

 60 Hessian modes will be used to form the next step
  Hessian Eigenvalues:
     0.015131    0.017710    0.019023    0.020690    0.020929    0.022941
     0.023578    0.023587    0.023833    0.023845    0.024089    0.024093
     0.024113    0.024115    0.024135    0.024135    0.024143    0.024143
     0.031506    0.074883    0.159964    0.159985    0.159996    0.160084
     0.220557    0.225009    0.225660    0.231490    0.245136    0.245627
     0.249985    0.249991    0.249994    0.249999    0.250004    0.250199
     0.251956    0.289232    0.293804    0.301033    0.301033    0.301280
     0.302298    0.329165    0.356665    0.356665    0.356665    0.356674
     0.412661    0.419842    0.431528    0.433204    0.461300    0.463114
     0.471113    0.473999    0.478203    0.478403    0.479143    0.481305

 Minimum search - taking simple RFO step
 Searching for Lamda that Minimizes Along All modes
 Value Taken    Lamda =  -0.00546134
 Calculated Step too Large.  Step scaled by  0.708901
 Step Taken.  Stepsize is  0.300000

                             Maximum     Tolerance    Cnvgd?
         Gradient           0.011075      0.000300      NO
         Displacement       0.219262      0.001200      NO
         Energy change     -0.005050      0.000001      NO


 New Cartesian Coordinates Obtained by Inverse Iteration

 Displacement from previous Coordinates is:  0.533303
 ----------------------------------------------------------------
             Standard Nuclear Orientation (Angstroms)
    I     Atom           X                Y                Z
 ----------------------------------------------------------------
    1      C       0.0479372142    -0.0389668346     0.0815163685
    2      C      -0.0136948361     0.1437314210     1.4716095104
    3      Cl      1.4613296624     0.3326256399     2.3779435120
    4      C      -1.2477076725     0.2001892223     2.1423665283
    5      Cl     -1.3078101812     0.4255316288     3.8630792774
    6      C      -2.4309785491     0.0828623779     1.4029252495
    7      Cl     -3.9930624609     0.1431150085     2.1800128282
    8      C      -2.3829751936    -0.0870760398     0.0234565977
    9      H      -3.3065418440    -0.1818987633    -0.5317820792
   10      C      -1.1579387857    -0.1435708110    -0.6216453803
   11      H      -1.1270745150    -0.2959102196    -1.6936135257
   12      C       1.3236900080    -0.0750385184    -0.6851411404
   13      C       2.3231740519    -1.0384765115    -0.4782545941
   14      Cl      2.0844225441    -2.2723008532     0.7264103375
   15      C       3.5001902902    -1.0399175368    -1.2466471964
   16      Cl      4.7253555827    -2.2413414692    -0.9827371267
   17      C       3.6659968197    -0.0660706866    -2.2392705095
   18      Cl      5.1080754651    -0.0136721974    -3.2212802848
   19      C       2.6757613245     0.8847617877    -2.4639046317
   20      H       2.8220007874     1.6306546631    -3.2337009809
   21      C       1.5221558365     0.8725072081    -1.6962778342
   22      H       0.7636360902     1.6277806665    -1.8615165999
 ----------------------------------------------------------------
 Nuclear Repulsion Energy =        2031.91131580 hartrees
 There are       89 alpha and       89 beta electrons
 Applying Cartesian multipole field
    Component          Value
    ---------          -----
     (2,0,0)        1.00000E-12
     (0,2,0)        2.00000E-11
     (0,0,2)       -3.00000E-11
 Nucleus-field energy     =    -0.0000000654 hartrees
 Requested basis set is 6-311++G(d,p)
 There are 170 shells and 472 basis functions
 A cutoff of  1.0D-15 yielded  10802 shell pairs
 There are     91409 function pairs (     98260 Cartesian)
 Smallest overlap matrix eigenvalue = 2.73E-07
 Linear dependence detected in AO basis
 Number of orthogonalized atomic orbitals = 467
 Maximum deviation from orthogonality = 6.824E-10
 Guess from superposition of atomic densities
 Warning:  Energy on first SCF cycle will be non-variational
 SAD guess density has 178.000000 electrons

 -----------------------------------------------------------------------
  General SCF calculation program by
  Eric Jon Sundstrom, Paul Horn, Yuezhi Mao, Dmitri Zuev, Alec White,
  David Stuck, Shaama M.S., Shane Yost, Joonho Lee, David Small,
  Daniel Levine, Susi Lehtola, Hugh Burton, Evgeny Epifanovsky,
  Bang C. Huynh
 -----------------------------------------------------------------------
 Exchange:     0.2000 Hartree-Fock + 0.0800 Slater + 0.7200 B88
 Correlation:  0.1900 VWN1RPA + 0.8100 LYP
 Using SG-1 standard quadrature grid
 A restricted SCF calculation will be
 performed using DIIS
 SCF converges when DIIS error is below 1.0e-08
 ---------------------------------------
  Cycle       Energy         DIIS error
 ---------------------------------------
    1   -3225.3774789084      2.83e-02  
    2   -3220.9832705822      2.21e-03  
    3   -3220.8083783529      3.15e-03  
    4   -3221.1046516756      7.65e-04  
    5   -3221.1212513652      2.93e-04  
    6   -3221.1233228739      1.12e-04  
    7   -3221.1236382085      3.72e-05  
    8   -3221.1236739050      1.35e-05  
    9   -3221.1236786889      3.06e-06  
   10   -3221.1236789406      8.85e-07  
   11   -3221.1236789614      1.79e-07  
   12   -3221.1236789622      6.35e-08  
   13   -3221.1236789624      2.30e-08  
   14   -3221.1236789624      4.32e-09  Convergence criterion met
 ---------------------------------------
 SCF time:   CPU 706.56s  wall 706.00s 
 SCF   energy in the final basis set =    -3221.1236789624
 Total energy in the final basis set =    -3221.1236789624

 --------------------------------------------------------------

                    Orbital Energies (a.u.)
 --------------------------------------------------------------

 Alpha MOs
 -- Occupied --
********-101.5756-101.5756-101.5755-101.5721-101.5721 -10.2758 -10.2758
-10.2748 -10.2748 -10.2722 -10.2722 -10.2325 -10.2322 -10.2161 -10.2161
-10.2155 -10.2155  -9.4903  -9.4902  -9.4902  -9.4902  -9.4873  -9.4873
 -7.2553  -7.2550  -7.2550  -7.2550  -7.2522  -7.2522  -7.2452  -7.2451
 -7.2451  -7.2450  -7.2443  -7.2443  -7.2443  -7.2443  -7.2422  -7.2421
 -7.2414  -7.2413  -0.9560  -0.9469  -0.9072  -0.8958  -0.8837  -0.8710
 -0.8594  -0.8479  -0.7923  -0.7632  -0.7606  -0.7395  -0.6565  -0.6474
 -0.6343  -0.6147  -0.5563  -0.5401  -0.5271  -0.5184  -0.4970  -0.4830
 -0.4672  -0.4657  -0.4655  -0.4528  -0.4500  -0.4319  -0.4165  -0.4092
 -0.4061  -0.3924  -0.3839  -0.3675  -0.3626  -0.3528  -0.3512  -0.3462
 -0.3415  -0.3407  -0.3332  -0.3187  -0.3128  -0.2840  -0.2764  -0.2704
 -0.2623
 -- Virtual --
 -0.0709  -0.0586  -0.0502  -0.0386  -0.0380  -0.0347  -0.0159  -0.0004
  0.0119   0.0125   0.0164   0.0186   0.0234   0.0235   0.0295   0.0423
  0.0468   0.0521   0.0539   0.0564   0.0625   0.0659   0.0728   0.0758
  0.0799   0.0808   0.0852   0.0867   0.0918   0.0927   0.0970   0.1031
  0.1048   0.1079   0.1094   0.1117   0.1133   0.1186   0.1193   0.1244
  0.1281   0.1313   0.1352   0.1380   0.1387   0.1446   0.1446   0.1552
  0.1583   0.1584   0.1623   0.1646   0.1708   0.1739   0.1779   0.1851
  0.1878   0.1925   0.1937   0.1965   0.2019   0.2052   0.2112   0.2192
  0.2193   0.2208   0.2266   0.2297   0.2342   0.2358   0.2398   0.2434
  0.2480   0.2513   0.2564   0.2568   0.2596   0.2639   0.2657   0.2712
  0.2735   0.2822   0.2834   0.2891   0.2950   0.2973   0.3012   0.3115
  0.3125   0.3181   0.3244   0.3260   0.3347   0.3426   0.3453   0.3530
  0.4100   0.4186   0.4192   0.4297   0.4388   0.4423   0.4432   0.4473
  0.4520   0.4619   0.4689   0.4717   0.4750   0.4755   0.4839   0.4842
  0.4897   0.4993   0.5089   0.5104   0.5184   0.5295   0.5384   0.5481
  0.5560   0.5618   0.5719   0.5785   0.5811   0.5960   0.5985   0.5999
  0.6022   0.6177   0.6184   0.6252   0.6362   0.6369   0.6470   0.6542
  0.6564   0.6598   0.6621   0.6804   0.6999   0.7006   0.7087   0.7187
  0.7237   0.7342   0.7712   0.7805   0.7938   0.8000   0.8068   0.8078
  0.8288   0.8317   0.8323   0.8392   0.8435   0.8475   0.8477   0.8497
  0.8528   0.8549   0.8566   0.8598   0.8622   0.8738   0.8746   0.8860
  0.8870   0.8909   0.8936   0.9009   0.9138   0.9229   0.9233   0.9295
  0.9389   0.9448   0.9479   0.9520   0.9582   0.9609   0.9633   0.9657
  0.9731   0.9942   0.9964   1.0037   1.0104   1.0230   1.0269   1.0535
  1.0541   1.0619   1.0734   1.1240   1.1407   1.1422   1.1613   1.1936
  1.2058   1.2259   1.2333   1.2346   1.2483   1.2665   1.2739   1.2775
  1.2848   1.2948   1.2965   1.3004   1.3408   1.3441   1.3560   1.3902
  1.3924   1.4115   1.4573   1.4963   1.5059   1.5070   1.5130   1.5520
  1.5552   1.5810   1.5817   1.6258   1.6281   1.6511   1.6782   1.6838
  1.7103   1.7306   1.7312   1.7838   1.7864   1.7932   1.8232   1.8353
  1.8443   1.8459   1.8558   1.8616   1.8809   1.8876   1.9176   1.9335
  1.9434   1.9480   1.9539   1.9929   2.0149   2.0242   2.0868   2.1069
  2.1245   2.1261   2.1953   2.2072   2.2337   2.2369   2.2470   2.2529
  2.2655   2.2797   2.2840   2.2950   2.3072   2.3161   2.3203   2.3588
  2.3758   2.3802   2.4107   2.4187   2.4336   2.4371   2.4597   2.4675
  2.4818   2.5064   2.5181   2.5406   2.5472   2.5570   2.6010   2.6077
  2.6424   2.6507   2.6562   2.6785   2.6796   2.7172   2.7185   2.7364
  2.7450   2.7662   2.7813   2.7881   2.8010   2.8047   2.8206   2.8226
  2.8881   2.9073   2.9484   2.9702   3.0649   3.0758   3.0790   3.1135
  3.1342   3.1374   3.1610   3.2020   3.2185   3.2290   3.2292   3.3587
  3.3775   3.3965   3.4408   3.5589   3.6275   3.6638   3.6983   3.7636
  3.8460   4.0035   4.0120   4.0680   4.0779   4.3539   4.7934   4.8191
  9.7489   9.7560   9.7973   9.7981   9.8305   9.8435  23.3396  23.4846
 23.8306  23.8388  23.8703  23.8780  23.9464  23.9603  23.9658  24.0447
 24.1183  24.1379  25.7808  25.7837  25.8421  25.8587  25.9256  25.9705
 26.0898  26.1118  26.1566  26.1704  26.2586  26.3729  26.4938  26.5087
 26.6827  26.6890  26.8628  26.9436 215.7417 215.7451 215.7942 215.7946
215.8318 215.8538
 --------------------------------------------------------------

          Ground-State Mulliken Net Atomic Charges

     Atom                 Charge (a.u.)
  ----------------------------------------
      1 C                     0.097350
      2 C                    -0.993907
      3 Cl                    0.483553
      4 C                     0.207121
      5 Cl                    0.591772
      6 C                    -0.148624
      7 Cl                    0.540905
      8 C                    -0.727904
      9 H                     0.213847
     10 C                    -0.442827
     11 H                     0.184866
     12 C                     0.083301
     13 C                    -0.972801
     14 Cl                    0.479739
     15 C                     0.204911
     16 Cl                    0.592908
     17 C                    -0.161412
     18 Cl                    0.540612
     19 C                    -0.719704
     20 H                     0.214095
     21 C                    -0.452427
     22 H                     0.184626
  ----------------------------------------
  Sum of atomic charges =     0.000000

 -----------------------------------------------------------------
                    Cartesian Multipole Moments
 -----------------------------------------------------------------
    Charge (ESU x 10^10)
                 0.0000
    Dipole Moment (Debye)
         X      -1.5261      Y       1.2721      Z      -2.6042
       Tot       3.2755
    Quadrupole Moments (Debye-Ang)
        XX    -150.8728     XY       3.6485     YY    -145.3132
        XZ       4.7255     YZ      -4.0036     ZZ    -144.5480
    Octopole Moments (Debye-Ang^2)
       XXX    -465.2201    XXY      50.2122    XYY    -142.0598
       YYY     140.6748    XXZ     -32.8226    XYZ      -8.7917
       YYZ     -38.3720    XZZ    -143.5459    YZZ      54.6998
       ZZZ    -108.9262
    Hexadecapole Moments (Debye-Ang^3)
      XXXX   -7677.3493   XXXY     642.8157   XXYY   -1454.6074
      XYYY     636.0982   YYYY   -1096.6165   XXXZ    1691.3150
      XXYZ     -51.3888   XYYZ     543.1120   YYYZ    -125.0941
      XXZZ   -1920.4170   XYZZ     240.5433   YYZZ    -817.3867
      XZZZ    1633.7702   YZZZ    -128.5402   ZZZZ   -3827.6360
 -----------------------------------------------------------------
 Calculating analytic gradient of the SCF energy
 Gradient of SCF Energy
            1           2           3           4           5           6
    1   0.0010214   0.0003369   0.0013872  -0.0003167   0.0000759  -0.0001659
    2   0.0007577  -0.0004665  -0.0072402   0.0000151  -0.0000974   0.0000671
    3  -0.0000521  -0.0002541  -0.0040227   0.0009067  -0.0004853   0.0003011
            7           8           9          10          11          12
    1   0.0000874   0.0002076  -0.0000049  -0.0006928   0.0000235  -0.0008841
    2  -0.0000145  -0.0000413   0.0000115   0.0007223  -0.0000683  -0.0008069
    3  -0.0000823  -0.0006158   0.0000741  -0.0000306   0.0000089   0.0002817
           13          14          15          16          17          18
    1  -0.0000611  -0.0011894   0.0008368  -0.0004268   0.0002794  -0.0001035
    2   0.0002526   0.0070388  -0.0004087   0.0003096  -0.0001960   0.0000586
    3   0.0004720   0.0045034  -0.0000328  -0.0000779  -0.0000355   0.0000496
           19          20          21          22
    1  -0.0005747   0.0000508   0.0001054   0.0000077
    2   0.0003828  -0.0000513  -0.0002658   0.0000405
    3  -0.0000032  -0.0000000  -0.0009939   0.0000888
 Max gradient component =       7.240E-03
 RMS gradient           =       1.513E-03
 Gradient time:  CPU 253.07 s  wall 253.10 s
 Geometry Optimization Parameters
   NAtoms,    NIC,     NZ,  NCons,   NDum,   NFix, NCnnct, MaxDiis
       22     163      22       0       0       0       0       0

 Cartesian Hessian Update
 Hessian updated using BFGS update


** GEOMETRY OPTIMIZATION IN DELOCALIZED INTERNAL COORDINATES **
   Searching for a Minimum

   Optimization Cycle:   6

                       Coordinates (Angstroms)
     ATOM                X               Y               Z
      1  C         0.0479372142   -0.0389668346    0.0815163685
      2  C        -0.0136948361    0.1437314210    1.4716095104
      3  Cl        1.4613296624    0.3326256399    2.3779435120
      4  C        -1.2477076725    0.2001892223    2.1423665283
      5  Cl       -1.3078101812    0.4255316288    3.8630792774
      6  C        -2.4309785491    0.0828623779    1.4029252495
      7  Cl       -3.9930624609    0.1431150085    2.1800128282
      8  C        -2.3829751936   -0.0870760398    0.0234565977
      9  H        -3.3065418440   -0.1818987633   -0.5317820792
     10  C        -1.1579387857   -0.1435708110   -0.6216453803
     11  H        -1.1270745150   -0.2959102196   -1.6936135257
     12  C         1.3236900080   -0.0750385184   -0.6851411404
     13  C         2.3231740519   -1.0384765115   -0.4782545941
     14  Cl        2.0844225441   -2.2723008532    0.7264103375
     15  C         3.5001902902   -1.0399175368   -1.2466471964
     16  Cl        4.7253555827   -2.2413414692   -0.9827371267
     17  C         3.6659968197   -0.0660706866   -2.2392705095
     18  Cl        5.1080754651   -0.0136721974   -3.2212802848
     19  C         2.6757613245    0.8847617877   -2.4639046317
     20  H         2.8220007874    1.6306546631   -3.2337009809
     21  C         1.5221558365    0.8725072081   -1.6962778342
     22  H         0.7636360902    1.6277806665   -1.8615165999
   Point Group: c1    Number of degrees of freedom:    60


   Energy is  -3221.123678962

 Hessian updated using BFGS update

 60 Hessian modes will be used to form the next step
  Hessian Eigenvalues:
     0.012625    0.017707    0.018709    0.020696    0.020929    0.022948
     0.023383    0.023587    0.023816    0.023845    0.024072    0.024090
     0.024111    0.024115    0.024123    0.024135    0.024138    0.024144
     0.024687    0.074588    0.159966    0.159994    0.159997    0.160084
     0.220587    0.225009    0.225659    0.231489    0.245137    0.245636
     0.249985    0.249991    0.249995    0.249999    0.250004    0.250435
     0.252033    0.289233    0.293881    0.301033    0.301033    0.301266
     0.302164    0.329091    0.356665    0.356665    0.356666    0.356673
     0.412663    0.419911    0.431531    0.433207    0.461300    0.463096
     0.471115    0.474021    0.478203    0.478336    0.479144    0.481310

 Minimum search - taking simple RFO step
 Searching for Lamda that Minimizes Along All modes
 Value Taken    Lamda =  -0.00346347
 Calculated Step too Large.  Step scaled by  0.702031
 Step Taken.  Stepsize is  0.300000

                             Maximum     Tolerance    Cnvgd?
         Gradient           0.006934      0.000300      NO
         Displacement       0.218708      0.001200      NO
         Energy change     -0.003106      0.000001      NO


 New Cartesian Coordinates Obtained by Inverse Iteration

 Displacement from previous Coordinates is:  0.563671
 ----------------------------------------------------------------
             Standard Nuclear Orientation (Angstroms)
    I     Atom           X                Y                Z
 ----------------------------------------------------------------
    1      C       0.0438191498    -0.0421683034     0.0762725314
    2      C      -0.0132436135     0.1847858032     1.4590358966
    3      Cl      1.4671415584     0.4272181229     2.3478298282
    4      C      -1.2441512997     0.2404869472     2.1344275258
    5      Cl     -1.3014923366     0.5234818607     3.8470948808
    6      C      -2.4279711649     0.0742650933     1.4049587054
    7      Cl     -3.9873232048     0.1312201312     2.1885430183
    8      C      -2.3836864514    -0.1415700039     0.0320274444
    9      H      -3.3081636643    -0.2721535770    -0.5144731634
   10      C      -1.1604631240    -0.1944985409    -0.6182646500
   11      H      -1.1298062384    -0.3779381270    -1.6853970853
   12      C       1.3218005731    -0.0713846917    -0.6890865263
   13      C       2.2983869679    -1.0617609122    -0.5086757129
   14      Cl      2.0258157919    -2.3253074339     0.6604516812
   15      C       3.4786515249    -1.0640975401    -1.2711313790
   16      Cl      4.6788130815    -2.2977000741    -1.0399513863
   17      C       3.6693685352    -0.0613458150    -2.2302261038
   18      Cl      5.1171274168    -0.0091177012    -3.2044917051
   19      C       2.7014344938     0.9177982638    -2.4272932253
   20      H       2.8676364818     1.6848041476    -3.1719226657
   21      C       1.5430200615     0.9052666825    -1.6656202438
   22      H       0.7992270998     1.6792348507    -1.8105593400
 ----------------------------------------------------------------
 Nuclear Repulsion Energy =        2029.79300787 hartrees
 There are       89 alpha and       89 beta electrons
 Applying Cartesian multipole field
    Component          Value
    ---------          -----
     (2,0,0)        1.00000E-12
     (0,2,0)        2.00000E-11
     (0,0,2)       -3.00000E-11
 Nucleus-field energy     =    -0.0000000637 hartrees
 Requested basis set is 6-311++G(d,p)
 There are 170 shells and 472 basis functions
 A cutoff of  1.0D-15 yielded  10805 shell pairs
 There are     91476 function pairs (     98334 Cartesian)
 Smallest overlap matrix eigenvalue = 2.67E-07
 Linear dependence detected in AO basis
 Number of orthogonalized atomic orbitals = 467
 Maximum deviation from orthogonality = 3.057E-10
 Guess from superposition of atomic densities
 Warning:  Energy on first SCF cycle will be non-variational
 SAD guess density has 178.000000 electrons

 -----------------------------------------------------------------------
  General SCF calculation program by
  Eric Jon Sundstrom, Paul Horn, Yuezhi Mao, Dmitri Zuev, Alec White,
  David Stuck, Shaama M.S., Shane Yost, Joonho Lee, David Small,
  Daniel Levine, Susi Lehtola, Hugh Burton, Evgeny Epifanovsky,
  Bang C. Huynh
 -----------------------------------------------------------------------
 Exchange:     0.2000 Hartree-Fock + 0.0800 Slater + 0.7200 B88
 Correlation:  0.1900 VWN1RPA + 0.8100 LYP
 Using SG-1 standard quadrature grid
 A restricted SCF calculation will be
 performed using DIIS
 SCF converges when DIIS error is below 1.0e-08
 ---------------------------------------
  Cycle       Energy         DIIS error
 ---------------------------------------
    1   -3225.3683332210      2.83e-02  
    2   -3220.9849623958      2.22e-03  
    3   -3220.8102694257      3.15e-03  
    4   -3221.1067348105      7.63e-04  
    5   -3221.1231488452      2.95e-04  
    6   -3221.1252506448      1.13e-04  
    7   -3221.1255660499      3.82e-05  
    8   -3221.1256040866      1.32e-05  
    9   -3221.1256086791      3.01e-06  
   10   -3221.1256089215      8.87e-07  
   11   -3221.1256089425      1.76e-07  
   12   -3221.1256089430      6.30e-08  
   13   -3221.1256089431      2.32e-08  
   14   -3221.1256089431      4.22e-09  Convergence criterion met
 ---------------------------------------
 SCF time:   CPU 705.89s  wall 706.00s 
 SCF   energy in the final basis set =    -3221.1256089431
 Total energy in the final basis set =    -3221.1256089431

 --------------------------------------------------------------

                    Orbital Energies (a.u.)
 --------------------------------------------------------------

 Alpha MOs
 -- Occupied --
********-101.5757-101.5755-101.5755-101.5729-101.5729 -10.2759 -10.2759
-10.2748 -10.2747 -10.2723 -10.2722 -10.2321 -10.2318 -10.2162 -10.2162
-10.2156 -10.2156  -9.4904  -9.4903  -9.4901  -9.4901  -9.4880  -9.4879
 -7.2555  -7.2552  -7.2549  -7.2549  -7.2529  -7.2528  -7.2453  -7.2452
 -7.2450  -7.2449  -7.2444  -7.2444  -7.2443  -7.2443  -7.2428  -7.2427
 -7.2420  -7.2420  -0.9558  -0.9469  -0.9067  -0.8960  -0.8835  -0.8712
 -0.8586  -0.8483  -0.7922  -0.7630  -0.7611  -0.7397  -0.6562  -0.6466
 -0.6354  -0.6147  -0.5559  -0.5393  -0.5278  -0.5195  -0.4964  -0.4831
 -0.4670  -0.4659  -0.4652  -0.4524  -0.4500  -0.4322  -0.4159  -0.4100
 -0.4052  -0.3911  -0.3835  -0.3668  -0.3625  -0.3527  -0.3510  -0.3461
 -0.3411  -0.3406  -0.3350  -0.3187  -0.3150  -0.2824  -0.2759  -0.2713
 -0.2637
 -- Virtual --
 -0.0688  -0.0593  -0.0494  -0.0405  -0.0392  -0.0349  -0.0158  -0.0005
  0.0117   0.0121   0.0158   0.0188   0.0232   0.0234   0.0295   0.0420
  0.0469   0.0518   0.0544   0.0562   0.0620   0.0659   0.0729   0.0746
  0.0796   0.0811   0.0849   0.0867   0.0914   0.0930   0.0967   0.1035
  0.1043   0.1076   0.1087   0.1122   0.1126   0.1179   0.1189   0.1239
  0.1276   0.1307   0.1340   0.1376   0.1394   0.1443   0.1446   0.1541
  0.1579   0.1590   0.1616   0.1637   0.1719   0.1732   0.1790   0.1845
  0.1871   0.1924   0.1949   0.1955   0.2020   0.2053   0.2101   0.2187
  0.2199   0.2217   0.2251   0.2289   0.2336   0.2375   0.2398   0.2465
  0.2477   0.2513   0.2562   0.2568   0.2621   0.2638   0.2673   0.2697
  0.2709   0.2804   0.2828   0.2898   0.2946   0.2975   0.3020   0.3112
  0.3117   0.3179   0.3234   0.3241   0.3341   0.3446   0.3450   0.3527
  0.4111   0.4187   0.4190   0.4304   0.4389   0.4434   0.4438   0.4470
  0.4521   0.4622   0.4675   0.4722   0.4743   0.4761   0.4847   0.4863
  0.4899   0.4996   0.5106   0.5121   0.5207   0.5295   0.5381   0.5470
  0.5558   0.5630   0.5725   0.5782   0.5793   0.5964   0.5998   0.6006
  0.6032   0.6170   0.6235   0.6264   0.6366   0.6368   0.6472   0.6555
  0.6562   0.6600   0.6684   0.6790   0.6920   0.6991   0.7088   0.7184
  0.7247   0.7316   0.7758   0.7788   0.7939   0.7984   0.8049   0.8089
  0.8313   0.8315   0.8333   0.8389   0.8429   0.8468   0.8484   0.8501
  0.8524   0.8564   0.8570   0.8591   0.8626   0.8746   0.8761   0.8846
  0.8891   0.8937   0.8954   0.9019   0.9135   0.9169   0.9227   0.9307
  0.9371   0.9443   0.9499   0.9499   0.9579   0.9584   0.9632   0.9657
  0.9738   0.9905   0.9972   1.0063   1.0094   1.0199   1.0285   1.0511
  1.0542   1.0672   1.0703   1.1247   1.1426   1.1438   1.1690   1.1950
  1.2095   1.2256   1.2341   1.2361   1.2483   1.2659   1.2733   1.2759
  1.2833   1.2920   1.2985   1.3009   1.3424   1.3432   1.3595   1.3861
  1.3955   1.4120   1.4550   1.4970   1.5028   1.5071   1.5187   1.5563
  1.5580   1.5817   1.5821   1.6261   1.6264   1.6524   1.6807   1.6828
  1.7061   1.7259   1.7330   1.7800   1.7847   1.7936   1.8202   1.8351
  1.8434   1.8440   1.8604   1.8605   1.8776   1.8898   1.9225   1.9326
  1.9441   1.9488   1.9536   2.0040   2.0091   2.0294   2.0859   2.1074
  2.1246   2.1250   2.1966   2.2023   2.2337   2.2365   2.2483   2.2537
  2.2658   2.2790   2.2807   2.2938   2.3086   2.3142   2.3262   2.3614
  2.3677   2.3811   2.4147   2.4201   2.4411   2.4428   2.4580   2.4689
  2.4721   2.5066   2.5187   2.5364   2.5426   2.5556   2.6043   2.6059
  2.6432   2.6540   2.6573   2.6785   2.6788   2.7191   2.7207   2.7302
  2.7552   2.7574   2.7788   2.7824   2.8000   2.8125   2.8205   2.8228
  2.8810   2.9074   2.9539   2.9736   3.0685   3.0782   3.0818   3.1113
  3.1343   3.1387   3.1622   3.2018   3.2191   3.2259   3.2302   3.3597
  3.3757   3.4003   3.4392   3.5596   3.6305   3.6668   3.6979   3.7644
  3.8488   4.0017   4.0133   4.0681   4.0771   4.3434   4.7950   4.8202
  9.7509   9.7562   9.7975   9.7983   9.8212   9.8511  23.3402  23.4850
 23.8318  23.8400  23.8718  23.8768  23.9470  23.9607  23.9670  24.0503
 24.1179  24.1399  25.7801  25.7832  25.8430  25.8566  25.9287  25.9651
 26.0919  26.1104  26.1560  26.1707  26.2916  26.3324  26.4922  26.5109
 26.6777  26.6884  26.8756  26.9277 215.7437 215.7455 215.7939 215.7953
215.8211 215.8622
 --------------------------------------------------------------

          Ground-State Mulliken Net Atomic Charges

     Atom                 Charge (a.u.)
  ----------------------------------------
      1 C                     0.123763
      2 C                    -1.085383
      3 Cl                    0.471977
      4 C                     0.267115
      5 Cl                    0.595200
      6 C                    -0.107956
      7 Cl                    0.539840
      8 C                    -0.784415
      9 H                     0.214109
     10 C                    -0.408307
     11 H                     0.184922
     12 C                     0.102998
     13 C                    -1.048014
     14 Cl                    0.465022
     15 C                     0.257174
     16 Cl                    0.597665
     17 C                    -0.125654
     18 Cl                    0.539596
     19 C                    -0.774864
     20 H                     0.214230
     21 C                    -0.423599
     22 H                     0.184580
  ----------------------------------------
  Sum of atomic charges =     0.000000

 -----------------------------------------------------------------
                    Cartesian Multipole Moments
 -----------------------------------------------------------------
    Charge (ESU x 10^10)
                -0.0000
    Dipole Moment (Debye)
         X      -1.5104      Y       1.2574      Z      -2.5742
       Tot       3.2387
    Quadrupole Moments (Debye-Ang)
        XX    -150.7620     XY       3.9627     YY    -145.0744
        XZ       4.6493     YZ      -3.9040     ZZ    -144.8157
    Octopole Moments (Debye-Ang^2)
       XXX    -462.0788    XXY      49.2870    XYY    -140.7260
       YYY     138.3040    XXZ     -31.4171    XYZ      -9.0403
       YYZ     -37.0347    XZZ    -143.0025    YZZ      53.8989
       ZZZ    -102.8784
    Hexadecapole Moments (Debye-Ang^3)
      XXXX   -7629.3202   XXXY     642.7359   XXYY   -1454.5117
      XYYY     631.5129   YYYY   -1153.7635   XXXZ    1703.4526
      XXYZ     -62.1953   XYYZ     546.3335   YYYZ    -161.7617
      XXZZ   -1907.3826   XYZZ     240.4659   YYZZ    -820.7227
      XZZZ    1649.3727   YZZZ    -158.6995   ZZZZ   -3798.3311
 -----------------------------------------------------------------
 Calculating analytic gradient of the SCF energy
 Gradient of SCF Energy
            1           2           3           4           5           6
    1   0.0005404   0.0001692   0.0010577  -0.0003507  -0.0000506   0.0000028
    2   0.0001324  -0.0003285  -0.0044084   0.0000735  -0.0000973   0.0000749
    3   0.0001288  -0.0007292  -0.0021812   0.0006366  -0.0002765   0.0002170
            7           8           9          10          11          12
    1   0.0000529   0.0001531  -0.0000188  -0.0004831   0.0000943  -0.0003170
    2   0.0000218  -0.0000291  -0.0000134   0.0005531  -0.0001049  -0.0003036
    3  -0.0000136  -0.0004130   0.0000606  -0.0000747   0.0000497   0.0003102
           13          14          15          16          17          18
    1  -0.0002702  -0.0006870   0.0006264  -0.0001789   0.0001040  -0.0000077
    2   0.0005979   0.0039714  -0.0002774   0.0002251  -0.0002021   0.0000098
    3   0.0002141   0.0029332  -0.0000991  -0.0001465   0.0000652   0.0000520
           19          20          21          22
    1  -0.0003932   0.0000551  -0.0000461  -0.0000524
    2   0.0002660  -0.0000569  -0.0001478   0.0000433
    3  -0.0000059  -0.0000073  -0.0007464   0.0000261
 Max gradient component =       4.408E-03
 RMS gradient           =       9.114E-04
 Gradient time:  CPU 252.84 s  wall 252.86 s
 Geometry Optimization Parameters
   NAtoms,    NIC,     NZ,  NCons,   NDum,   NFix, NCnnct, MaxDiis
       22     163      22       0       0       0       0       0

 Cartesian Hessian Update
 Hessian updated using BFGS update


** GEOMETRY OPTIMIZATION IN DELOCALIZED INTERNAL COORDINATES **
   Searching for a Minimum

   Optimization Cycle:   7

                       Coordinates (Angstroms)
     ATOM                X               Y               Z
      1  C         0.0438191498   -0.0421683034    0.0762725314
      2  C        -0.0132436135    0.1847858032    1.4590358966
      3  Cl        1.4671415584    0.4272181229    2.3478298282
      4  C        -1.2441512997    0.2404869472    2.1344275258
      5  Cl       -1.3014923366    0.5234818607    3.8470948808
      6  C        -2.4279711649    0.0742650933    1.4049587054
      7  Cl       -3.9873232048    0.1312201312    2.1885430183
      8  C        -2.3836864514   -0.1415700039    0.0320274444
      9  H        -3.3081636643   -0.2721535770   -0.5144731634
     10  C        -1.1604631240   -0.1944985409   -0.6182646500
     11  H        -1.1298062384   -0.3779381270   -1.6853970853
     12  C         1.3218005731   -0.0713846917   -0.6890865263
     13  C         2.2983869679   -1.0617609122   -0.5086757129
     14  Cl        2.0258157919   -2.3253074339    0.6604516812
     15  C         3.4786515249   -1.0640975401   -1.2711313790
     16  Cl        4.6788130815   -2.2977000741   -1.0399513863
     17  C         3.6693685352   -0.0613458150   -2.2302261038
     18  Cl        5.1171274168   -0.0091177012   -3.2044917051
     19  C         2.7014344938    0.9177982638   -2.4272932253
     20  H         2.8676364818    1.6848041476   -3.1719226657
     21  C         1.5430200615    0.9052666825   -1.6656202438
     22  H         0.7992270998    1.6792348507   -1.8105593400
   Point Group: c1    Number of degrees of freedom:    60


   Energy is  -3221.125608943

 Hessian updated using BFGS update

 60 Hessian modes will be used to form the next step
  Hessian Eigenvalues:
     0.009627    0.017713    0.018500    0.020718    0.020930    0.021947
     0.023002    0.023591    0.023705    0.023843    0.023862    0.024093
     0.024099    0.024115    0.024120    0.024135    0.024138    0.024144
     0.024199    0.074149    0.159971    0.159988    0.159996    0.160082
     0.220643    0.225012    0.225662    0.231492    0.245137    0.245660
     0.249985    0.249991    0.249997    0.249999    0.250007    0.250663
     0.252046    0.289233    0.294114    0.301033    0.301033    0.301242
     0.302157    0.329033    0.356665    0.356665    0.356668    0.356675
     0.412665    0.419904    0.431540    0.433204    0.461300    0.462992
     0.471117    0.474043    0.478203    0.478261    0.479144    0.481278

 Minimum search - taking simple RFO step
 Searching for Lamda that Minimizes Along All modes
 Value Taken    Lamda =  -0.00195974
 Calculated Step too Large.  Step scaled by  0.757484
 Step Taken.  Stepsize is  0.300000

                             Maximum     Tolerance    Cnvgd?
         Gradient           0.004290      0.000300      NO
         Displacement       0.220615      0.001200      NO
         Energy change     -0.001930      0.000001      NO


 New Cartesian Coordinates Obtained by Inverse Iteration

 Displacement from previous Coordinates is:  0.574972
 ----------------------------------------------------------------
             Standard Nuclear Orientation (Angstroms)
    I     Atom           X                Y                Z
 ----------------------------------------------------------------
    1      C       0.0380944595    -0.0410113480     0.0680794595
    2      C      -0.0139355666     0.2279091054     1.4428169649
    3      Cl      1.4704946474     0.5281863509     2.3094254002
    4      C      -1.2402533158     0.2787407755     2.1247969162
    5      Cl     -1.2920564118     0.6190298882     3.8276027771
    6      C      -2.4245280378     0.0611184201     1.4089580316
    7      Cl     -3.9799488302     0.1079709504     2.2016760765
    8      C      -2.3845772511    -0.1971323216     0.0434951216
    9      H      -3.3096094772    -0.3643026435    -0.4920559014
   10      C      -1.1643325364    -0.2422732682    -0.6145508703
   11      H      -1.1357016177    -0.4541238403    -1.6765797158
   12      C       1.3182035345    -0.0660901299    -0.6959542635
   13      C       2.2706605626    -1.0829211637    -0.5409303125
   14      Cl      1.9634482833    -2.3722198123     0.5929308257
   15      C       3.4550444000    -1.0877116525    -1.2953001311
   16      Cl      4.6273300454    -2.3533022415    -1.0923780492
   17      C       3.6738178066    -0.0586433396    -2.2206140587
   18      Cl      5.1274977567    -0.0092860441    -3.1866727634
   19      C       2.7305617670     0.9489684120    -2.3896606225
   20      H       2.9187967840     1.7360363114    -3.1077214072
   21      C       1.5666673909     0.9383874235    -1.6350061536
   22      H       0.8402672456     1.7321893505    -1.7588089984
 ----------------------------------------------------------------
 Nuclear Repulsion Energy =        2028.25195785 hartrees
 There are       89 alpha and       89 beta electrons
 Applying Cartesian multipole field
    Component          Value
    ---------          -----
     (2,0,0)        1.00000E-12
     (0,2,0)        2.00000E-11
     (0,0,2)       -3.00000E-11
 Nucleus-field energy     =    -0.0000000618 hartrees
 Requested basis set is 6-311++G(d,p)
 There are 170 shells and 472 basis functions
 A cutoff of  1.0D-15 yielded  10794 shell pairs
 There are     91433 function pairs (     98283 Cartesian)
 Smallest overlap matrix eigenvalue = 2.56E-07
 Linear dependence detected in AO basis
 Number of orthogonalized atomic orbitals = 467
 Maximum deviation from orthogonality = 5.853E-10
 Guess from superposition of atomic densities
 Warning:  Energy on first SCF cycle will be non-variational
 SAD guess density has 178.000000 electrons

 -----------------------------------------------------------------------
  General SCF calculation program by
  Eric Jon Sundstrom, Paul Horn, Yuezhi Mao, Dmitri Zuev, Alec White,
  David Stuck, Shaama M.S., Shane Yost, Joonho Lee, David Small,
  Daniel Levine, Susi Lehtola, Hugh Burton, Evgeny Epifanovsky,
  Bang C. Huynh
 -----------------------------------------------------------------------
 Exchange:     0.2000 Hartree-Fock + 0.0800 Slater + 0.7200 B88
 Correlation:  0.1900 VWN1RPA + 0.8100 LYP
 Using SG-1 standard quadrature grid
 A restricted SCF calculation will be
 performed using DIIS
 SCF converges when DIIS error is below 1.0e-08
 ---------------------------------------
  Cycle       Energy         DIIS error
 ---------------------------------------
    1   -3225.3629693499      2.83e-02  
    2   -3220.9858300608      2.22e-03  
    3   -3220.8116621232      3.15e-03  
    4   -3221.1080160692      7.61e-04  
    5   -3221.1242406988      2.97e-04  
    6   -3221.1263768392      1.13e-04  
    7   -3221.1266922385      3.91e-05  
    8   -3221.1267324490      1.30e-05  
    9   -3221.1267368519      2.96e-06  
   10   -3221.1267370849      8.89e-07  
   11   -3221.1267371057      1.74e-07  
   12   -3221.1267371066      6.23e-08  
   13   -3221.1267371064      2.34e-08  
   14   -3221.1267371064      4.13e-09  Convergence criterion met
 ---------------------------------------
 SCF time:   CPU 707.29s  wall 708.00s 
 SCF   energy in the final basis set =    -3221.1267371064
 Total energy in the final basis set =    -3221.1267371064

 --------------------------------------------------------------

                    Orbital Energies (a.u.)
 --------------------------------------------------------------

 Alpha MOs
 -- Occupied --
********-101.5758-101.5755-101.5754-101.5736-101.5735 -10.2759 -10.2759
-10.2747 -10.2746 -10.2723 -10.2723 -10.2317 -10.2314 -10.2162 -10.2161
-10.2156 -10.2156  -9.4905  -9.4904  -9.4900  -9.4900  -9.4885  -9.4884
 -7.2555  -7.2553  -7.2549  -7.2549  -7.2534  -7.2533  -7.2453  -7.2453
 -7.2449  -7.2448  -7.2445  -7.2444  -7.2442  -7.2442  -7.2433  -7.2432
 -7.2425  -7.2425  -0.9557  -0.9469  -0.9064  -0.8962  -0.8834  -0.8713
 -0.8580  -0.8487  -0.7920  -0.7628  -0.7614  -0.7398  -0.6560  -0.6456
 -0.6365  -0.6148  -0.5556  -0.5383  -0.5286  -0.5204  -0.4959  -0.4832
 -0.4669  -0.4661  -0.4650  -0.4520  -0.4501  -0.4324  -0.4153  -0.4108
 -0.4044  -0.3901  -0.3832  -0.3662  -0.3625  -0.3526  -0.3509  -0.3462
 -0.3407  -0.3404  -0.3369  -0.3187  -0.3165  -0.2807  -0.2755  -0.2721
 -0.2651
 -- Virtual --
 -0.0666  -0.0597  -0.0486  -0.0429  -0.0400  -0.0349  -0.0157  -0.0006
  0.0111   0.0123   0.0153   0.0189   0.0230   0.0234   0.0295   0.0418
  0.0472   0.0514   0.0551   0.0561   0.0615   0.0658   0.0731   0.0734
  0.0793   0.0814   0.0846   0.0869   0.0908   0.0933   0.0963   0.1034
  0.1037   0.1081   0.1082   0.1121   0.1129   0.1175   0.1186   0.1236
  0.1271   0.1299   0.1331   0.1375   0.1399   0.1439   0.1446   0.1534
  0.1574   0.1583   0.1623   0.1632   0.1726   0.1731   0.1805   0.1840
  0.1865   0.1919   0.1951   0.1956   0.2021   0.2055   0.2089   0.2173
  0.2210   0.2228   0.2238   0.2275   0.2331   0.2390   0.2396   0.2475
  0.2479   0.2509   0.2561   0.2589   0.2601   0.2646   0.2690   0.2694
  0.2712   0.2810   0.2824   0.2903   0.2943   0.2971   0.3018   0.3084
  0.3130   0.3181   0.3217   0.3225   0.3336   0.3440   0.3468   0.3524
  0.4127   0.4183   0.4204   0.4305   0.4388   0.4433   0.4461   0.4472
  0.4520   0.4623   0.4660   0.4719   0.4740   0.4764   0.4841   0.4882
  0.4914   0.5006   0.5117   0.5156   0.5213   0.5294   0.5375   0.5461
  0.5536   0.5674   0.5717   0.5770   0.5780   0.5949   0.5994   0.6029
  0.6071   0.6156   0.6255   0.6289   0.6361   0.6366   0.6473   0.6540
  0.6561   0.6633   0.6732   0.6797   0.6838   0.6974   0.7099   0.7157
  0.7260   0.7307   0.7777   0.7789   0.7942   0.7972   0.8030   0.8103
  0.8315   0.8330   0.8345   0.8394   0.8424   0.8460   0.8488   0.8504
  0.8519   0.8551   0.8573   0.8587   0.8643   0.8749   0.8790   0.8831
  0.8896   0.8942   0.9029   0.9042   0.9128   0.9136   0.9240   0.9327
  0.9358   0.9445   0.9479   0.9504   0.9553   0.9582   0.9639   0.9657
  0.9741   0.9867   0.9978   1.0079   1.0080   1.0158   1.0294   1.0476
  1.0547   1.0713   1.0762   1.1256   1.1403   1.1453   1.1730   1.1969
  1.2122   1.2253   1.2335   1.2407   1.2482   1.2652   1.2729   1.2755
  1.2811   1.2880   1.3015   1.3031   1.3411   1.3452   1.3624   1.3794
  1.3989   1.4098   1.4541   1.4957   1.4964   1.5081   1.5248   1.5604
  1.5625   1.5796   1.5830   1.6248   1.6265   1.6533   1.6817   1.6832
  1.7011   1.7226   1.7362   1.7736   1.7843   1.7936   1.8182   1.8349
  1.8411   1.8431   1.8592   1.8636   1.8734   1.8934   1.9257   1.9316
  1.9417   1.9504   1.9563   2.0049   2.0100   2.0386   2.0844   2.1080
  2.1244   2.1259   2.1975   2.1983   2.2341   2.2358   2.2490   2.2546
  2.2683   2.2753   2.2789   2.2941   2.3115   2.3121   2.3322   2.3587
  2.3621   2.3814   2.4168   2.4219   2.4463   2.4512   2.4540   2.4669
  2.4711   2.5068   2.5196   2.5319   2.5382   2.5547   2.6025   2.6087
  2.6462   2.6575   2.6585   2.6773   2.6795   2.7199   2.7200   2.7266
  2.7404   2.7664   2.7702   2.7834   2.8011   2.8216   2.8219   2.8308
  2.8734   2.9068   2.9591   2.9767   3.0733   3.0814   3.0850   3.1095
  3.1343   3.1404   3.1633   3.2010   3.2183   3.2231   3.2336   3.3606
  3.3739   3.4039   3.4382   3.5605   3.6334   3.6699   3.6969   3.7654
  3.8513   4.0000   4.0148   4.0684   4.0771   4.3339   4.7967   4.8204
  9.7520   9.7568   9.7962   9.7984   9.8148   9.8515  23.3407  23.4859
 23.8328  23.8414  23.8736  23.8750  23.9477  23.9605  23.9686  24.0547
 24.1176  24.1425  25.7799  25.7826  25.8471  25.8535  25.9426  25.9559
 26.0942  26.1069  26.1575  26.1711  26.2928  26.3262  26.4909  26.5134
 26.6712  26.6896  26.8946  26.9123 215.7449 215.7463 215.7925 215.7953
215.8143 215.8615
 --------------------------------------------------------------

          Ground-State Mulliken Net Atomic Charges

     Atom                 Charge (a.u.)
  ----------------------------------------
      1 C                     0.153913
      2 C                    -1.174611
      3 Cl                    0.483665
      4 C                     0.314231
      5 Cl                    0.598376
      6 C                    -0.068873
      7 Cl                    0.538231
      8 C                    -0.833689
      9 H                     0.214185
     10 C                    -0.395961
     11 H                     0.185185
     12 C                     0.129205
     13 C                    -1.130624
     14 Cl                    0.475408
     15 C                     0.299340
     16 Cl                    0.601505
     17 C                    -0.088429
     18 Cl                    0.538098
     19 C                    -0.823341
     20 H                     0.214180
     21 C                    -0.414881
     22 H                     0.184888
  ----------------------------------------
  Sum of atomic charges =     0.000000

 -----------------------------------------------------------------
                    Cartesian Multipole Moments
 -----------------------------------------------------------------
    Charge (ESU x 10^10)
                -0.0000
    Dipole Moment (Debye)
         X      -1.4904      Y       1.2439      Z      -2.5369
       Tot       3.1945
    Quadrupole Moments (Debye-Ang)
        XX    -150.6371     XY       4.2916     YY    -144.8329
        XZ       4.5920     YZ      -3.8244     ZZ    -145.0902
    Octopole Moments (Debye-Ang^2)
       XXX    -458.7819    XXY      48.5300    XYY    -139.3517
       YYY     136.1637    XXZ     -29.9063    XYZ      -9.3459
       YYZ     -35.5937    XZZ    -142.2894    YZZ      53.0712
       ZZZ     -96.7236
    Hexadecapole Moments (Debye-Ang^3)
      XXXX   -7577.6803   XXXY     639.8192   XXYY   -1453.9157
      XYYY     623.6434   YYYY   -1212.8879   XXXZ    1715.2796
      XXYZ     -73.3769   XYYZ     549.5653   YYYZ    -197.8055
      XXZZ   -1892.9724   XYZZ     239.0084   YYZZ    -823.8334
      XZZZ    1664.6488   YZZZ    -188.7149   ZZZZ   -3765.5030
 -----------------------------------------------------------------
 Calculating analytic gradient of the SCF energy
 Gradient of SCF Energy
            1           2           3           4           5           6
    1  -0.0000349  -0.0001162   0.0007853  -0.0000374   0.0000819   0.0000602
    2  -0.0001832  -0.0002422  -0.0024341   0.0000495  -0.0000202   0.0000360
    3   0.0001998  -0.0007099  -0.0010245   0.0002390  -0.0000814   0.0000469
            7           8           9          10          11          12
    1  -0.0000459   0.0000176  -0.0000206  -0.0001593   0.0000618   0.0001372
    2   0.0000273  -0.0000219  -0.0000321   0.0003597  -0.0000817   0.0001331
    3  -0.0000248  -0.0001336   0.0000287  -0.0000757  -0.0000112   0.0000480
           13          14          15          16          17          18
    1  -0.0001702  -0.0002610   0.0001557  -0.0001141  -0.0000552   0.0000429
    2   0.0006716   0.0018801  -0.0002065   0.0000426  -0.0000190   0.0000522
    3  -0.0000101   0.0017620   0.0000896   0.0000313   0.0000015  -0.0000233
           19          20          21          22
    1  -0.0001269   0.0000307  -0.0002102  -0.0000212
    2   0.0001020  -0.0000424  -0.0000651  -0.0000058
    3  -0.0000474  -0.0000099  -0.0003227   0.0000278
 Max gradient component =       2.434E-03
 RMS gradient           =       4.928E-04
 Gradient time:  CPU 251.37 s  wall 251.37 s
 Geometry Optimization Parameters
   NAtoms,    NIC,     NZ,  NCons,   NDum,   NFix, NCnnct, MaxDiis
       22     163      22       0       0       0       0       0

 Cartesian Hessian Update
 Hessian updated using BFGS update


** GEOMETRY OPTIMIZATION IN DELOCALIZED INTERNAL COORDINATES **
   Searching for a Minimum

   Optimization Cycle:   8

                       Coordinates (Angstroms)
     ATOM                X               Y               Z
      1  C         0.0380944595   -0.0410113480    0.0680794595
      2  C        -0.0139355666    0.2279091054    1.4428169649
      3  Cl        1.4704946474    0.5281863509    2.3094254002
      4  C        -1.2402533158    0.2787407755    2.1247969162
      5  Cl       -1.2920564118    0.6190298882    3.8276027771
      6  C        -2.4245280378    0.0611184201    1.4089580316
      7  Cl       -3.9799488302    0.1079709504    2.2016760765
      8  C        -2.3845772511   -0.1971323216    0.0434951216
      9  H        -3.3096094772   -0.3643026435   -0.4920559014
     10  C        -1.1643325364   -0.2422732682   -0.6145508703
     11  H        -1.1357016177   -0.4541238403   -1.6765797158
     12  C         1.3182035345   -0.0660901299   -0.6959542635
     13  C         2.2706605626   -1.0829211637   -0.5409303125
     14  Cl        1.9634482833   -2.3722198123    0.5929308257
     15  C         3.4550444000   -1.0877116525   -1.2953001311
     16  Cl        4.6273300454   -2.3533022415   -1.0923780492
     17  C         3.6738178066   -0.0586433396   -2.2206140587
     18  Cl        5.1274977567   -0.0092860441   -3.1866727634
     19  C         2.7305617670    0.9489684120   -2.3896606225
     20  H         2.9187967840    1.7360363114   -3.1077214072
     21  C         1.5666673909    0.9383874235   -1.6350061536
     22  H         0.8402672456    1.7321893505   -1.7588089984
   Point Group: c1    Number of degrees of freedom:    60


   Energy is  -3221.126737106

 Hessian updated using BFGS update

 60 Hessian modes will be used to form the next step
  Hessian Eigenvalues:
     0.007126    0.017727    0.018310    0.020722    0.020928    0.021235
     0.023007    0.023591    0.023678    0.023843    0.023853    0.024094
     0.024102    0.024115    0.024125    0.024135    0.024138    0.024147
     0.024178    0.073806    0.159971    0.159971    0.159996    0.160081
     0.220911    0.225012    0.225706    0.231550    0.245144    0.245636
     0.249985    0.249990    0.249995    0.250004    0.250049    0.251071
     0.252059    0.289235    0.293920    0.301033    0.301033    0.301221
     0.302250    0.329056    0.356664    0.356665    0.356673    0.356678
     0.412662    0.419969    0.431541    0.433247    0.461302    0.462997
     0.471116    0.474044    0.478202    0.478502    0.479145    0.481426

 Minimum search - taking simple RFO step
 Searching for Lamda that Minimizes Along All modes
 Value Taken    Lamda =  -0.00090123
 Calculated Step too Large.  Step scaled by  0.915396
 Step Taken.  Stepsize is  0.300000

                             Maximum     Tolerance    Cnvgd?
         Gradient           0.002392      0.000300      NO
         Displacement       0.222543      0.001200      NO
         Energy change     -0.001128      0.000001      NO


 New Cartesian Coordinates Obtained by Inverse Iteration

 Displacement from previous Coordinates is:  0.574527
 ----------------------------------------------------------------
             Standard Nuclear Orientation (Angstroms)
    I     Atom           X                Y                Z
 ----------------------------------------------------------------
    1      C       0.0331463837    -0.0346421790     0.0604297360
    2      C      -0.0162321398     0.2742839702     1.4266533702
    3      Cl      1.4691648930     0.6346400669     2.2696178909
    4      C      -1.2386825068     0.3156849606     2.1150023073
    5      Cl     -1.2903241972     0.7081929767     3.8067648179
    6      C      -2.4210169053     0.0452979737     1.4137396409
    7      Cl     -3.9716484272     0.0749068772     2.2169208296
    8      C      -2.3832022755    -0.2517651247     0.0564024961
    9      H      -3.3072065282    -0.4563733323    -0.4677804100
   10      C      -1.1659110535    -0.2860455826    -0.6090202669
   11      H      -1.1381216132    -0.5252402875    -1.6652334209
   12      C       1.3151736360    -0.0581631839    -0.7021212584
   13      C       2.2424941319    -1.1008376783    -0.5725751020
   14      Cl      1.8983175763    -2.4119548539     0.5262023917
   15      C       3.4305725710    -1.1104256508    -1.3204339605
   16      Cl      4.5736419513    -2.4074994749    -1.1498502013
   17      C       3.6783294093    -0.0582668642    -2.2120539333
   18      Cl      5.1363794313    -0.0167596925    -3.1720043043
   19      C       2.7614238083     0.9773120811    -2.3521957675
   20      H       2.9721091489     1.7820650462    -3.0440533086
   21      C       1.5926562777     0.9708656804    -1.6039908097
   22      H       0.8848780669     1.7842434542    -1.7068724118
 ----------------------------------------------------------------
 Nuclear Repulsion Energy =        2026.85936939 hartrees
 There are       89 alpha and       89 beta electrons
 Applying Cartesian multipole field
    Component          Value
    ---------          -----
     (2,0,0)        1.00000E-12
     (0,2,0)        2.00000E-11
     (0,0,2)       -3.00000E-11
 Nucleus-field energy     =    -0.0000000600 hartrees
 Requested basis set is 6-311++G(d,p)
 There are 170 shells and 472 basis functions
 A cutoff of  1.0D-15 yielded  10802 shell pairs
 There are     91428 function pairs (     98272 Cartesian)
 Smallest overlap matrix eigenvalue = 2.44E-07
 Linear dependence detected in AO basis
 Number of orthogonalized atomic orbitals = 467
 Maximum deviation from orthogonality = 3.927E-10
 Guess from superposition of atomic densities
 Warning:  Energy on first SCF cycle will be non-variational
 SAD guess density has 178.000000 electrons

 -----------------------------------------------------------------------
  General SCF calculation program by
  Eric Jon Sundstrom, Paul Horn, Yuezhi Mao, Dmitri Zuev, Alec White,
  David Stuck, Shaama M.S., Shane Yost, Joonho Lee, David Small,
  Daniel Levine, Susi Lehtola, Hugh Burton, Evgeny Epifanovsky,
  Bang C. Huynh
 -----------------------------------------------------------------------
 Exchange:     0.2000 Hartree-Fock + 0.0800 Slater + 0.7200 B88
 Correlation:  0.1900 VWN1RPA + 0.8100 LYP
 Using SG-1 standard quadrature grid
 A restricted SCF calculation will be
 performed using DIIS
 SCF converges when DIIS error is below 1.0e-08
 ---------------------------------------
  Cycle       Energy         DIIS error
 ---------------------------------------
    1   -3225.3598898708      2.82e-02  
    2   -3220.9861280513      2.22e-03  
    3   -3220.8124134415      3.15e-03  
    4   -3221.1087695315      7.59e-04  
    5   -3221.1248030767      2.99e-04  
    6   -3221.1269742629      1.13e-04  
    7   -3221.1272893320      3.98e-05  
    8   -3221.1273314168      1.27e-05  
    9   -3221.1273356480      2.92e-06  
   10   -3221.1273358732      8.91e-07  
   11   -3221.1273358945      1.73e-07  
   12   -3221.1273358948      6.15e-08  
   13   -3221.1273358952      2.36e-08  
   14   -3221.1273358952      4.09e-09  Convergence criterion met
 ---------------------------------------
 SCF time:   CPU 707.03s  wall 707.00s 
 SCF   energy in the final basis set =    -3221.1273358952
 Total energy in the final basis set =    -3221.1273358952

 --------------------------------------------------------------

                    Orbital Energies (a.u.)
 --------------------------------------------------------------

 Alpha MOs
 -- Occupied --
********-101.5758-101.5754-101.5754-101.5741-101.5740 -10.2759 -10.2759
-10.2747 -10.2746 -10.2723 -10.2723 -10.2314 -10.2311 -10.2161 -10.2161
-10.2155 -10.2155  -9.4906  -9.4905  -9.4900  -9.4899  -9.4890  -9.4889
 -7.2556  -7.2553  -7.2548  -7.2548  -7.2538  -7.2538  -7.2454  -7.2454
 -7.2449  -7.2447  -7.2446  -7.2445  -7.2442  -7.2441  -7.2438  -7.2436
 -7.2430  -7.2430  -0.9556  -0.9470  -0.9062  -0.8965  -0.8832  -0.8715
 -0.8575  -0.8490  -0.7918  -0.7627  -0.7617  -0.7399  -0.6558  -0.6447
 -0.6375  -0.6148  -0.5554  -0.5374  -0.5296  -0.5210  -0.4955  -0.4833
 -0.4668  -0.4662  -0.4648  -0.4516  -0.4502  -0.4326  -0.4149  -0.4114
 -0.4037  -0.3895  -0.3830  -0.3657  -0.3626  -0.3526  -0.3507  -0.3464
 -0.3404  -0.3401  -0.3385  -0.3186  -0.3175  -0.2790  -0.2751  -0.2728
 -0.2666
 -- Virtual --
 -0.0643  -0.0601  -0.0480  -0.0453  -0.0405  -0.0349  -0.0155  -0.0007
  0.0107   0.0125   0.0150   0.0190   0.0229   0.0234   0.0295   0.0417
  0.0475   0.0509   0.0559   0.0560   0.0611   0.0656   0.0723   0.0734
  0.0790   0.0816   0.0843   0.0873   0.0900   0.0937   0.0957   0.1026
  0.1030   0.1078   0.1092   0.1118   0.1137   0.1173   0.1183   0.1234
  0.1266   0.1292   0.1324   0.1375   0.1402   0.1437   0.1446   0.1530
  0.1569   0.1572   0.1630   0.1633   0.1720   0.1743   0.1821   0.1836
  0.1860   0.1914   0.1953   0.1955   0.2020   0.2057   0.2078   0.2155
  0.2220   0.2230   0.2237   0.2265   0.2326   0.2394   0.2401   0.2445
  0.2485   0.2513   0.2562   0.2573   0.2627   0.2660   0.2698   0.2700
  0.2734   0.2819   0.2821   0.2908   0.2932   0.2961   0.2991   0.3068
  0.3148   0.3185   0.3204   0.3231   0.3336   0.3426   0.3495   0.3524
  0.4144   0.4178   0.4234   0.4299   0.4386   0.4428   0.4468   0.4501
  0.4517   0.4624   0.4645   0.4714   0.4741   0.4765   0.4837   0.4899
  0.4925   0.5018   0.5129   0.5172   0.5199   0.5297   0.5371   0.5462
  0.5524   0.5703   0.5713   0.5755   0.5772   0.5938   0.5985   0.6056
  0.6113   0.6139   0.6260   0.6310   0.6353   0.6355   0.6470   0.6549
  0.6557   0.6665   0.6747   0.6799   0.6831   0.6949   0.7104   0.7117
  0.7275   0.7308   0.7772   0.7800   0.7945   0.7971   0.8027   0.8114
  0.8321   0.8327   0.8357   0.8397   0.8425   0.8453   0.8487   0.8507
  0.8511   0.8530   0.8564   0.8607   0.8655   0.8752   0.8804   0.8827
  0.8900   0.8959   0.9030   0.9102   0.9120   0.9156   0.9280   0.9336
  0.9345   0.9447   0.9465   0.9495   0.9533   0.9582   0.9644   0.9658
  0.9751   0.9832   0.9987   1.0060   1.0067   1.0130   1.0294   1.0454
  1.0544   1.0769   1.0860   1.1274   1.1345   1.1467   1.1739   1.1988
  1.2139   1.2251   1.2328   1.2448   1.2489   1.2644   1.2726   1.2760
  1.2781   1.2845   1.3023   1.3070   1.3401   1.3466   1.3648   1.3729
  1.4025   1.4081   1.4539   1.4885   1.4940   1.5090   1.5306   1.5631
  1.5684   1.5753   1.5836   1.6239   1.6273   1.6539   1.6804   1.6857
  1.6976   1.7212   1.7398   1.7658   1.7854   1.7926   1.8172   1.8351
  1.8376   1.8432   1.8577   1.8652   1.8696   1.8976   1.9270   1.9306
  1.9385   1.9526   1.9595   2.0029   2.0125   2.0474   2.0837   2.1083
  2.1244   2.1275   2.1930   2.2001   2.2345   2.2352   2.2493   2.2543
  2.2697   2.2715   2.2770   2.2965   2.3103   2.3153   2.3377   2.3508
  2.3620   2.3812   2.4176   2.4228   2.4433   2.4512   2.4576   2.4714
  2.4733   2.5067   2.5207   2.5281   2.5339   2.5544   2.5985   2.6132
  2.6497   2.6598   2.6607   2.6759   2.6818   2.7148   2.7185   2.7273
  2.7294   2.7635   2.7696   2.7833   2.8026   2.8229   2.8238   2.8482
  2.8661   2.9058   2.9637   2.9787   3.0783   3.0852   3.0889   3.1084
  3.1338   3.1418   3.1646   3.1991   3.2160   3.2206   3.2395   3.3613
  3.3722   3.4067   3.4382   3.5617   3.6363   3.6738   3.6951   3.7667
  3.8536   3.9987   4.0160   4.0692   4.0774   4.3259   4.7984   4.8191
  9.7526   9.7575   9.7954   9.7987   9.8116   9.8478  23.3417  23.4869
 23.8335  23.8424  23.8732  23.8752  23.9477  23.9600  23.9703  24.0578
 24.1176  24.1452  25.7799  25.7822  25.8487  25.8505  25.9436  25.9597
 26.0970  26.1040  26.1591  26.1694  26.2612  26.3544  26.4906  26.5161
 26.6633  26.6918  26.8999  26.9175 215.7455 215.7472 215.7918 215.7956
215.8114 215.8558
 --------------------------------------------------------------

          Ground-State Mulliken Net Atomic Charges

     Atom                 Charge (a.u.)
  ----------------------------------------
      1 C                     0.174956
      2 C                    -1.242665
      3 Cl                    0.501726
      4 C                     0.365897
      5 Cl                    0.601767
      6 C                    -0.043507
      7 Cl                    0.537135
      8 C                    -0.876402
      9 H                     0.214159
     10 C                    -0.411087
     11 H                     0.185600
     12 C                     0.161010
     13 C                    -1.217822
     14 Cl                    0.497121
     15 C                     0.356139
     16 Cl                    0.603397
     17 C                    -0.055550
     18 Cl                    0.537457
     19 C                    -0.866867
     20 H                     0.214047
     21 C                    -0.421969
     22 H                     0.185460
  ----------------------------------------
  Sum of atomic charges =     0.000000

 -----------------------------------------------------------------
                    Cartesian Multipole Moments
 -----------------------------------------------------------------
    Charge (ESU x 10^10)
                 0.0000
    Dipole Moment (Debye)
         X      -1.4619      Y       1.2290      Z      -2.4934
       Tot       3.1409
    Quadrupole Moments (Debye-Ang)
        XX    -150.4926     XY       4.6191     YY    -144.6060
        XZ       4.5241     YZ      -3.7531     ZZ    -145.3630
    Octopole Moments (Debye-Ang^2)
       XXX    -454.7030    XXY      47.8817    XYY    -137.8631
       YYY     134.2691    XXZ     -28.3103    XYZ      -9.6193
       YYZ     -34.0588    XZZ    -141.3955    YZZ      52.2034
       ZZZ     -90.3978
    Hexadecapole Moments (Debye-Ang^3)
      XXXX   -7523.3413   XXXY     634.7715   XXYY   -1452.9282
      XYYY     614.0421   YYYY   -1272.9007   XXXZ    1729.3308
      XXYZ     -84.4986   XYYZ     553.7184   YYYZ    -233.5200
      XXZZ   -1878.4349   XYZZ     236.4293   YYZZ    -827.8535
      XZZZ    1682.2489   YZZZ    -219.3449   ZZZZ   -3736.2495
 -----------------------------------------------------------------
 Calculating analytic gradient of the SCF energy
 Gradient of SCF Energy
            1           2           3           4           5           6
    1  -0.0004887  -0.0002142   0.0007216   0.0000414  -0.0000835   0.0001235
    2  -0.0003050  -0.0002099  -0.0012166  -0.0000205   0.0000375   0.0000115
    3  -0.0000820  -0.0003340  -0.0005804  -0.0000152   0.0000007  -0.0000614
            7           8           9          10          11          12
    1  -0.0000142  -0.0000579  -0.0000110   0.0002230   0.0000026   0.0003337
    2   0.0000151   0.0000256  -0.0000305   0.0001778   0.0000103   0.0003697
    3   0.0000729   0.0001450   0.0000128  -0.0000862  -0.0000563  -0.0001756
           13          14          15          16          17          18
    1  -0.0001309  -0.0002260  -0.0000647   0.0000944  -0.0001334   0.0000489
    2   0.0005510   0.0007992  -0.0000719   0.0000611   0.0001435  -0.0000677
    3   0.0000125   0.0010574   0.0000967  -0.0000648  -0.0000224  -0.0000120
           19          20          21          22
    1   0.0001464   0.0000077  -0.0003113  -0.0000075
    2  -0.0000835  -0.0000267  -0.0001242  -0.0000458
    3  -0.0000380  -0.0000091   0.0000847   0.0000547
 Max gradient component =       1.217E-03
 RMS gradient           =       2.933E-04
 Gradient time:  CPU 252.86 s  wall 252.87 s
 Geometry Optimization Parameters
   NAtoms,    NIC,     NZ,  NCons,   NDum,   NFix, NCnnct, MaxDiis
       22     163      22       0       0       0       0       0

 Cartesian Hessian Update
 Hessian updated using BFGS update


** GEOMETRY OPTIMIZATION IN DELOCALIZED INTERNAL COORDINATES **
   Searching for a Minimum

   Optimization Cycle:   9

                       Coordinates (Angstroms)
     ATOM                X               Y               Z
      1  C         0.0331463837   -0.0346421790    0.0604297360
      2  C        -0.0162321398    0.2742839702    1.4266533702
      3  Cl        1.4691648930    0.6346400669    2.2696178909
      4  C        -1.2386825068    0.3156849606    2.1150023073
      5  Cl       -1.2903241972    0.7081929767    3.8067648179
      6  C        -2.4210169053    0.0452979737    1.4137396409
      7  Cl       -3.9716484272    0.0749068772    2.2169208296
      8  C        -2.3832022755   -0.2517651247    0.0564024961
      9  H        -3.3072065282   -0.4563733323   -0.4677804100
     10  C        -1.1659110535   -0.2860455826   -0.6090202669
     11  H        -1.1381216132   -0.5252402875   -1.6652334209
     12  C         1.3151736360   -0.0581631839   -0.7021212584
     13  C         2.2424941319   -1.1008376783   -0.5725751020
     14  Cl        1.8983175763   -2.4119548539    0.5262023917
     15  C         3.4305725710   -1.1104256508   -1.3204339605
     16  Cl        4.5736419513   -2.4074994749   -1.1498502013
     17  C         3.6783294093   -0.0582668642   -2.2120539333
     18  Cl        5.1363794313   -0.0167596925   -3.1720043043
     19  C         2.7614238083    0.9773120811   -2.3521957675
     20  H         2.9721091489    1.7820650462   -3.0440533086
     21  C         1.5926562777    0.9708656804   -1.6039908097
     22  H         0.8848780669    1.7842434542   -1.7068724118
   Point Group: c1    Number of degrees of freedom:    60


   Energy is  -3221.127335895

 Hessian updated using BFGS update

 60 Hessian modes will be used to form the next step
  Hessian Eigenvalues:
     0.004507    0.017718    0.018158    0.020722    0.020926    0.020968
     0.023010    0.023597    0.023661    0.023843    0.023850    0.024094
     0.024102    0.024115    0.024125    0.024136    0.024141    0.024147
     0.024180    0.073553    0.159957    0.159986    0.159998    0.160081
     0.220425    0.225033    0.225678    0.231516    0.245162    0.245612
     0.249985    0.249987    0.249993    0.250007    0.250104    0.251581
     0.252660    0.289254    0.293521    0.301033    0.301033    0.301213
     0.302287    0.329113    0.356663    0.356665    0.356673    0.356683
     0.412659    0.419858    0.431561    0.433262    0.461312    0.463118
     0.471124    0.474544    0.478201    0.478518    0.479150    0.481422

 Minimum search - taking simple RFO step
 Searching for Lamda that Minimizes Along All modes
 Value Taken    Lamda =  -0.00039671
 Step Taken.  Stepsize is  0.277369

                             Maximum     Tolerance    Cnvgd?
         Gradient           0.001292      0.000300      NO
         Displacement       0.208767      0.001200      NO
         Energy change     -0.000599      0.000001      NO


 New Cartesian Coordinates Obtained by Inverse Iteration

 Displacement from previous Coordinates is:  0.512313
 ----------------------------------------------------------------
             Standard Nuclear Orientation (Angstroms)
    I     Atom           X                Y                Z
 ----------------------------------------------------------------
    1      C       0.0306609691    -0.0256699133     0.0561230150
    2      C      -0.0201150300     0.3181303761     1.4138446097
    3      Cl      1.4603551080     0.7312889852     2.2407757566
    4      C      -1.2400558553     0.3492035163     2.1062563708
    5      Cl     -1.2924545271     0.7833684770     3.7878526154
    6      C      -2.4185564359     0.0319590371     1.4175886391
    7      Cl     -3.9661373262     0.0447035165     2.2272055421
    8      C      -2.3791476690    -0.2997292424     0.0685416233
    9      H      -3.3002059248    -0.5387709620    -0.4461015202
   10      C      -1.1636303913    -0.3240795503    -0.6010614504
   11      H      -1.1337572120    -0.5903283918    -1.6505883754
   12      C       1.3138015484    -0.0495950097    -0.7058517876
   13      C       2.2181641764    -1.1144358883    -0.6011106862
   14      Cl      1.8428989617    -2.4444375064     0.4642120560
   15      C       3.4080578475    -1.1299347984    -1.3452493013
   16      Cl      4.5204042116    -2.4571209451    -1.2051300765
   17      C       3.6818570166    -0.0590228636    -2.2066824777
   18      Cl      5.1425548989    -0.0236069667    -3.1628942987
   19      C       2.7888130029     1.0004046799    -2.3197218054
   20      H       3.0191199812     1.8193836367    -2.9883784937
   21      C       1.6169658635     0.9987802998    -1.5758836540
   22      H       0.9263484245     1.8290286960    -1.6601979754
 ----------------------------------------------------------------
 Nuclear Repulsion Energy =        2025.40808802 hartrees
 There are       89 alpha and       89 beta electrons
 Applying Cartesian multipole field
    Component          Value
    ---------          -----
     (2,0,0)        1.00000E-12
     (0,2,0)        2.00000E-11
     (0,0,2)       -3.00000E-11
 Nucleus-field energy     =    -0.0000000585 hartrees
 Requested basis set is 6-311++G(d,p)
 There are 170 shells and 472 basis functions
 A cutoff of  1.0D-15 yielded  10816 shell pairs
 There are     91565 function pairs (     98425 Cartesian)
 Smallest overlap matrix eigenvalue = 2.33E-07
 Linear dependence detected in AO basis
 Number of orthogonalized atomic orbitals = 467
 Maximum deviation from orthogonality = 2.893E-10
 Guess from superposition of atomic densities
 Warning:  Energy on first SCF cycle will be non-variational
 SAD guess density has 178.000000 electrons

 -----------------------------------------------------------------------
  General SCF calculation program by
  Eric Jon Sundstrom, Paul Horn, Yuezhi Mao, Dmitri Zuev, Alec White,
  David Stuck, Shaama M.S., Shane Yost, Joonho Lee, David Small,
  Daniel Levine, Susi Lehtola, Hugh Burton, Evgeny Epifanovsky,
  Bang C. Huynh
 -----------------------------------------------------------------------
 Exchange:     0.2000 Hartree-Fock + 0.0800 Slater + 0.7200 B88
 Correlation:  0.1900 VWN1RPA + 0.8100 LYP
 Using SG-1 standard quadrature grid
 A restricted SCF calculation will be
 performed using DIIS
 SCF converges when DIIS error is below 1.0e-08
 ---------------------------------------
  Cycle       Energy         DIIS error
 ---------------------------------------
    1   -3225.3588285748      2.82e-02  
    2   -3220.9861890238      2.22e-03  
    3   -3220.8130577619      3.15e-03  
    4   -3221.1091870510      7.57e-04  
    5   -3221.1250575338      3.01e-04  
    6   -3221.1272618382      1.13e-04  
    7   -3221.1275762464      4.04e-05  
    8   -3221.1276198357      1.25e-05  
    9   -3221.1276239167      2.89e-06  
   10   -3221.1276241365      8.92e-07  
   11   -3221.1276241569      1.72e-07  
   12   -3221.1276241578      6.07e-08  
   13   -3221.1276241578      2.36e-08  
   14   -3221.1276241579      4.04e-09  Convergence criterion met
 ---------------------------------------
 SCF time:   CPU 707.86s  wall 708.00s 
 SCF   energy in the final basis set =    -3221.1276241579
 Total energy in the final basis set =    -3221.1276241579

 --------------------------------------------------------------

                    Orbital Energies (a.u.)
 --------------------------------------------------------------

 Alpha MOs
 -- Occupied --
********-101.5759-101.5754-101.5753-101.5745-101.5744 -10.2759 -10.2759
-10.2746 -10.2745 -10.2723 -10.2723 -10.2312 -10.2309 -10.2160 -10.2160
-10.2154 -10.2154  -9.4906  -9.4905  -9.4899  -9.4899  -9.4893  -9.4892
 -7.2557  -7.2554  -7.2548  -7.2547  -7.2542  -7.2541  -7.2454  -7.2454
 -7.2448  -7.2447  -7.2446  -7.2446  -7.2442  -7.2442  -7.2441  -7.2440
 -7.2433  -7.2433  -0.9556  -0.9471  -0.9060  -0.8968  -0.8832  -0.8716
 -0.8571  -0.8493  -0.7917  -0.7625  -0.7619  -0.7400  -0.6556  -0.6438
 -0.6384  -0.6149  -0.5552  -0.5364  -0.5305  -0.5215  -0.4953  -0.4834
 -0.4668  -0.4663  -0.4648  -0.4513  -0.4504  -0.4327  -0.4145  -0.4119
 -0.4033  -0.3890  -0.3830  -0.3652  -0.3628  -0.3527  -0.3507  -0.3467
 -0.3402  -0.3399  -0.3398  -0.3186  -0.3180  -0.2775  -0.2747  -0.2732
 -0.2679
 -- Virtual --
 -0.0622  -0.0602  -0.0477  -0.0474  -0.0408  -0.0349  -0.0154  -0.0007
  0.0104   0.0127   0.0147   0.0191   0.0227   0.0234   0.0296   0.0417
  0.0479   0.0504   0.0560   0.0569   0.0608   0.0655   0.0713   0.0737
  0.0787   0.0818   0.0840   0.0878   0.0893   0.0939   0.0952   0.1018
  0.1024   0.1075   0.1100   0.1116   0.1145   0.1174   0.1180   0.1232
  0.1261   0.1287   0.1319   0.1375   0.1402   0.1434   0.1447   0.1529
  0.1563   0.1568   0.1631   0.1640   0.1716   0.1753   0.1832   0.1834
  0.1854   0.1911   0.1946   0.1956   0.2018   0.2058   0.2069   0.2142
  0.2216   0.2237   0.2242   0.2261   0.2321   0.2395   0.2406   0.2412
  0.2493   0.2514   0.2565   0.2570   0.2648   0.2663   0.2697   0.2710
  0.2755   0.2821   0.2824   0.2886   0.2927   0.2949   0.2972   0.3072
  0.3140   0.3191   0.3215   0.3246   0.3344   0.3411   0.3521   0.3528
  0.4157   0.4173   0.4269   0.4289   0.4385   0.4423   0.4472   0.4513
  0.4539   0.4623   0.4631   0.4708   0.4742   0.4762   0.4834   0.4912
  0.4928   0.5037   0.5141   0.5158   0.5173   0.5302   0.5371   0.5477
  0.5525   0.5687   0.5739   0.5756   0.5762   0.5932   0.5976   0.6075
  0.6123   0.6151   0.6259   0.6324   0.6343   0.6350   0.6461   0.6543
  0.6579   0.6693   0.6751   0.6803   0.6855   0.6932   0.7084   0.7104
  0.7300   0.7308   0.7774   0.7793   0.7946   0.7971   0.8049   0.8117
  0.8315   0.8332   0.8358   0.8396   0.8428   0.8453   0.8482   0.8503
  0.8507   0.8519   0.8562   0.8624   0.8662   0.8754   0.8796   0.8836
  0.8905   0.8983   0.9024   0.9109   0.9127   0.9187   0.9327   0.9332
  0.9336   0.9448   0.9458   0.9482   0.9521   0.9581   0.9645   0.9658
  0.9770   0.9800   0.9990   1.0016   1.0050   1.0137   1.0293   1.0445
  1.0543   1.0840   1.0940   1.1261   1.1318   1.1479   1.1738   1.2004
  1.2151   1.2257   1.2322   1.2447   1.2534   1.2638   1.2727   1.2754
  1.2773   1.2822   1.3035   1.3094   1.3392   1.3468   1.3662   1.3701
  1.4058   1.4080   1.4530   1.4830   1.4907   1.5097   1.5354   1.5645
  1.5701   1.5750   1.5840   1.6235   1.6279   1.6544   1.6795   1.6878
  1.6964   1.7222   1.7431   1.7580   1.7878   1.7909   1.8166   1.8342
  1.8360   1.8435   1.8563   1.8660   1.8673   1.9016   1.9272   1.9292
  1.9360   1.9545   1.9627   2.0029   2.0135   2.0527   2.0846   2.1080
  2.1243   2.1290   2.1893   2.2021   2.2345   2.2346   2.2495   2.2539
  2.2639   2.2739   2.2753   2.2988   2.3093   2.3180   2.3418   2.3459
  2.3610   2.3809   2.4181   2.4237   2.4357   2.4542   2.4576   2.4751
  2.4805   2.5051   2.5213   2.5259   2.5299   2.5549   2.5949   2.6163
  2.6522   2.6613   2.6627   2.6756   2.6851   2.7103   2.7114   2.7281
  2.7286   2.7586   2.7705   2.7818   2.8041   2.8233   2.8257   2.8595
  2.8613   2.9046   2.9669   2.9794   3.0824   3.0883   3.0926   3.1085
  3.1320   3.1424   3.1657   3.1969   3.2139   3.2189   3.2469   3.3616
  3.3710   3.4088   3.4391   3.5626   3.6388   3.6782   3.6935   3.7678
  3.8555   3.9980   4.0169   4.0704   4.0777   4.3202   4.8000   4.8168
  9.7536   9.7584   9.7947   9.7985   9.8120   9.8449  23.3431  23.4878
 23.8338  23.8428  23.8718  23.8765  23.9478  23.9593  23.9710  24.0598
 24.1176  24.1475  25.7797  25.7817  25.8428  25.8524  25.9309  25.9720
 26.0988  26.1001  26.1618  26.1690  26.2420  26.3694  26.4904  26.5181
 26.6568  26.6949  26.8922  26.9382 215.7465 215.7484 215.7913 215.7954
215.8127 215.8512
 --------------------------------------------------------------

          Ground-State Mulliken Net Atomic Charges

     Atom                 Charge (a.u.)
  ----------------------------------------
      1 C                     0.183084
      2 C                    -1.276550
      3 Cl                    0.512450
      4 C                     0.422617
      5 Cl                    0.604776
      6 C                    -0.035049
      7 Cl                    0.536906
      8 C                    -0.911128
      9 H                     0.214171
     10 C                    -0.442621
     11 H                     0.186155
     12 C                     0.183397
     13 C                    -1.295851
     14 Cl                    0.514834
     15 C                     0.427158
     16 Cl                    0.603249
     17 C                    -0.030743
     18 Cl                    0.537477
     19 C                    -0.903888
     20 H                     0.213973
     21 C                    -0.430574
     22 H                     0.186160
  ----------------------------------------
  Sum of atomic charges =     0.000000

 -----------------------------------------------------------------
                    Cartesian Multipole Moments
 -----------------------------------------------------------------
    Charge (ESU x 10^10)
                -0.0000
    Dipole Moment (Debye)
         X      -1.4268      Y       1.2098      Z      -2.4484
       Tot       3.0813
    Quadrupole Moments (Debye-Ang)
        XX    -150.3806     XY       4.9118     YY    -144.3944
        XZ       4.4821     YZ      -3.6973     ZZ    -145.6083
    Octopole Moments (Debye-Ang^2)
       XXX    -450.5244    XXY      47.3236    XYY    -136.3530
       YYY     132.4359    XXZ     -26.7522    XYZ      -9.8848
       YYZ     -32.5967    XZZ    -140.3085    YZZ      51.3691
       ZZZ     -84.5467
    Hexadecapole Moments (Debye-Ang^3)
      XXXX   -7472.4080   XXXY     630.2703   XXYY   -1451.6962
      XYYY     604.9746   YYYY   -1328.5834   XXXZ    1743.5709
      XXYZ     -94.9853   XYYZ     558.1007   YYYZ    -265.6107
      XXZZ   -1865.9348   XYZZ     233.9063   YYZZ    -832.9514
      XZZZ    1699.8126   YZZZ    -247.6595   ZZZZ   -3715.2994
 -----------------------------------------------------------------
 Calculating analytic gradient of the SCF energy
 Gradient of SCF Energy
            1           2           3           4           5           6
    1  -0.0007016  -0.0002375   0.0003432   0.0003483   0.0001455   0.0000134
    2  -0.0001477  -0.0002475  -0.0005399  -0.0000171   0.0000731  -0.0000503
    3  -0.0003013   0.0001344  -0.0002644  -0.0000906  -0.0000026  -0.0002845
            7           8           9          10          11          12
    1  -0.0000562  -0.0001339  -0.0000076   0.0004292   0.0000025   0.0003862
    2  -0.0000474   0.0000649  -0.0000065   0.0000435   0.0000601   0.0001921
    3   0.0000372   0.0003014  -0.0000011  -0.0000615   0.0000062  -0.0003432
           13          14          15          16          17          18
    1   0.0000459  -0.0000350  -0.0003171  -0.0000430  -0.0001610   0.0000196
    2   0.0003424   0.0004215  -0.0001007  -0.0000740   0.0003227   0.0000051
    3   0.0000685   0.0004587   0.0002366   0.0001229  -0.0001113  -0.0000762
           19          20          21          22
    1   0.0002843  -0.0000122  -0.0002545  -0.0000585
    2  -0.0001449   0.0000132  -0.0001399  -0.0000227
    3  -0.0000469  -0.0000033   0.0002268  -0.0000061
 Max gradient component =       7.016E-04
 RMS gradient           =       2.192E-04
 Gradient time:  CPU 254.09 s  wall 254.10 s
 Geometry Optimization Parameters
   NAtoms,    NIC,     NZ,  NCons,   NDum,   NFix, NCnnct, MaxDiis
       22     163      22       0       0       0       0       0

 Cartesian Hessian Update
 Hessian updated using BFGS update


** GEOMETRY OPTIMIZATION IN DELOCALIZED INTERNAL COORDINATES **
   Searching for a Minimum

   Optimization Cycle:  10

                       Coordinates (Angstroms)
     ATOM                X               Y               Z
      1  C         0.0306609691   -0.0256699133    0.0561230150
      2  C        -0.0201150300    0.3181303761    1.4138446097
      3  Cl        1.4603551080    0.7312889852    2.2407757566
      4  C        -1.2400558553    0.3492035163    2.1062563708
      5  Cl       -1.2924545271    0.7833684770    3.7878526154
      6  C        -2.4185564359    0.0319590371    1.4175886391
      7  Cl       -3.9661373262    0.0447035165    2.2272055421
      8  C        -2.3791476690   -0.2997292424    0.0685416233
      9  H        -3.3002059248   -0.5387709620   -0.4461015202
     10  C        -1.1636303913   -0.3240795503   -0.6010614504
     11  H        -1.1337572120   -0.5903283918   -1.6505883754
     12  C         1.3138015484   -0.0495950097   -0.7058517876
     13  C         2.2181641764   -1.1144358883   -0.6011106862
     14  Cl        1.8428989617   -2.4444375064    0.4642120560
     15  C         3.4080578475   -1.1299347984   -1.3452493013
     16  Cl        4.5204042116   -2.4571209451   -1.2051300765
     17  C         3.6818570166   -0.0590228636   -2.2066824777
     18  Cl        5.1425548989   -0.0236069667   -3.1628942987
     19  C         2.7888130029    1.0004046799   -2.3197218054
     20  H         3.0191199812    1.8193836367   -2.9883784937
     21  C         1.6169658635    0.9987802998   -1.5758836540
     22  H         0.9263484245    1.8290286960   -1.6601979754
   Point Group: c1    Number of degrees of freedom:    60


   Energy is  -3221.127624158

 Hessian updated using BFGS update

 60 Hessian modes will be used to form the next step
  Hessian Eigenvalues:
     0.002447    0.017690    0.018044    0.020709    0.020932    0.021141
     0.023011    0.023596    0.023649    0.023842    0.023852    0.024098
     0.024106    0.024114    0.024136    0.024138    0.024141    0.024148
     0.024168    0.072210    0.159944    0.159984    0.159998    0.160088
     0.219576    0.225017    0.225649    0.231455    0.245133    0.245617
     0.249811    0.249987    0.249994    0.250000    0.250018    0.251968
     0.255682    0.289236    0.293776    0.301033    0.301037    0.301207
     0.302235    0.329098    0.356664    0.356665    0.356672    0.356713
     0.412767    0.419890    0.431561    0.433316    0.461371    0.463615
     0.471141    0.474246    0.478196    0.479147    0.479663    0.482453

 Minimum search - taking simple RFO step
 Searching for Lamda that Minimizes Along All modes
 Value Taken    Lamda =  -0.00021025
 Step Taken.  Stepsize is  0.272715

                             Maximum     Tolerance    Cnvgd?
         Gradient           0.000794      0.000300      NO
         Displacement       0.203687      0.001200      NO
         Energy change     -0.000288      0.000001      NO


 New Cartesian Coordinates Obtained by Inverse Iteration

 Displacement from previous Coordinates is:  0.500185
 ----------------------------------------------------------------
             Standard Nuclear Orientation (Angstroms)
    I     Atom           X                Y                Z
 ----------------------------------------------------------------
    1      C       0.0307128269    -0.0193408563     0.0558624822
    2      C      -0.0250892776     0.3605044863     1.4035167072
    3      Cl      1.4486829042     0.8213044736     2.2173612047
    4      C      -1.2450362896     0.3840389698     2.0972232023
    5      Cl     -1.3065177844     0.8585737349     3.7676469234
    6      C      -2.4171529900     0.0226692828     1.4197674252
    7      Cl     -3.9631473542     0.0260206053     2.2323607353
    8      C      -2.3724332305    -0.3459337661     0.0805146203
    9      H      -3.2888438576    -0.6185025405    -0.4255806589
   10      C      -1.1573968607    -0.3632631073    -0.5900504172
   11      H      -1.1227779902    -0.6587933058    -1.6315559143
   12      C       1.3148236185    -0.0424853287    -0.7052672219
   13      C       2.1968507664    -1.1281358261    -0.6289963875
   14      Cl      1.7925100554    -2.4763653691     0.4028795285
   15      C       3.3873128357    -1.1479525529    -1.3730638032
   16      Cl      4.4721607056    -2.5011402571    -1.2717519599
   17      C       3.6838017631    -0.0597066330    -2.2040247943
   18      Cl      5.1455227119    -0.0292825342    -3.1587165105
   19      C       2.8131604535     1.0210750089    -2.2877894840
   20      H       3.0607129779     1.8530105339    -2.9339905708
   21      C       1.6408329757     1.0236166313    -1.5447804126
   22      H       0.9672526788     1.8696075332    -1.6080163688
 ----------------------------------------------------------------
 Nuclear Repulsion Energy =        2023.56931666 hartrees
 There are       89 alpha and       89 beta electrons
 Applying Cartesian multipole field
    Component          Value
    ---------          -----
     (2,0,0)        1.00000E-12
     (0,2,0)        2.00000E-11
     (0,0,2)       -3.00000E-11
 Nucleus-field energy     =    -0.0000000572 hartrees
 Requested basis set is 6-311++G(d,p)
 There are 170 shells and 472 basis functions
 A cutoff of  1.0D-15 yielded  10814 shell pairs
 There are     91553 function pairs (     98409 Cartesian)
 Smallest overlap matrix eigenvalue = 2.24E-07
 Linear dependence detected in AO basis
 Number of orthogonalized atomic orbitals = 467
 Maximum deviation from orthogonality = 2.032E-10
 Guess from superposition of atomic densities
 Warning:  Energy on first SCF cycle will be non-variational
 SAD guess density has 178.000000 electrons

 -----------------------------------------------------------------------
  General SCF calculation program by
  Eric Jon Sundstrom, Paul Horn, Yuezhi Mao, Dmitri Zuev, Alec White,
  David Stuck, Shaama M.S., Shane Yost, Joonho Lee, David Small,
  Daniel Levine, Susi Lehtola, Hugh Burton, Evgeny Epifanovsky,
  Bang C. Huynh
 -----------------------------------------------------------------------
 Exchange:     0.2000 Hartree-Fock + 0.0800 Slater + 0.7200 B88
 Correlation:  0.1900 VWN1RPA + 0.8100 LYP
 Using SG-1 standard quadrature grid
 A restricted SCF calculation will be
 performed using DIIS
 SCF converges when DIIS error is below 1.0e-08
 ---------------------------------------
  Cycle       Energy         DIIS error
 ---------------------------------------
    1   -3225.3563242982      2.82e-02  
    2   -3220.9861707307      2.22e-03  
    3   -3220.8134741365      3.15e-03  
    4   -3221.1094871685      7.55e-04  
    5   -3221.1251824137      3.03e-04  
    6   -3221.1274138164      1.13e-04  
    7   -3221.1277272931      4.08e-05  
    8   -3221.1277720765      1.24e-05  
    9   -3221.1277760299      2.86e-06  
   10   -3221.1277762454      8.91e-07  
   11   -3221.1277762662      1.72e-07  
   12   -3221.1277762670      5.99e-08  
   13   -3221.1277762667      2.37e-08  
   14   -3221.1277762669      3.97e-09  Convergence criterion met
 ---------------------------------------
 SCF time:   CPU 705.41s  wall 706.00s 
 SCF   energy in the final basis set =    -3221.1277762669
 Total energy in the final basis set =    -3221.1277762669

 --------------------------------------------------------------

                    Orbital Energies (a.u.)
 --------------------------------------------------------------

 Alpha MOs
 -- Occupied --
********-101.5759-101.5753-101.5753-101.5748-101.5747 -10.2760 -10.2759
-10.2747 -10.2746 -10.2723 -10.2722 -10.2311 -10.2308 -10.2160 -10.2159
-10.2154 -10.2153  -9.4907  -9.4906  -9.4899  -9.4899  -9.4896  -9.4895
 -7.2557  -7.2554  -7.2548  -7.2547  -7.2545  -7.2544  -7.2455  -7.2454
 -7.2448  -7.2447  -7.2447  -7.2446  -7.2445  -7.2443  -7.2442  -7.2440
 -7.2437  -7.2436  -0.9555  -0.9471  -0.9060  -0.8971  -0.8831  -0.8718
 -0.8568  -0.8495  -0.7916  -0.7624  -0.7620  -0.7400  -0.6555  -0.6430
 -0.6393  -0.6149  -0.5551  -0.5354  -0.5314  -0.5219  -0.4952  -0.4835
 -0.4667  -0.4663  -0.4647  -0.4510  -0.4505  -0.4328  -0.4142  -0.4124
 -0.4030  -0.3886  -0.3830  -0.3648  -0.3631  -0.3527  -0.3507  -0.3470
 -0.3411  -0.3397  -0.3397  -0.3186  -0.3183  -0.2760  -0.2744  -0.2735
 -0.2693
 -- Virtual --
 -0.0604  -0.0600  -0.0500  -0.0471  -0.0412  -0.0348  -0.0152  -0.0008
  0.0101   0.0128   0.0145   0.0192   0.0225   0.0235   0.0296   0.0417
  0.0482   0.0499   0.0560   0.0579   0.0605   0.0653   0.0705   0.0739
  0.0784   0.0821   0.0838   0.0885   0.0885   0.0940   0.0946   0.1010
  0.1018   0.1074   0.1105   0.1114   0.1150   0.1175   0.1179   0.1230
  0.1256   0.1283   0.1316   0.1374   0.1401   0.1433   0.1447   0.1530
  0.1557   0.1568   0.1633   0.1643   0.1711   0.1762   0.1829   0.1842
  0.1849   0.1912   0.1933   0.1956   0.2015   0.2057   0.2060   0.2134
  0.2209   0.2244   0.2248   0.2266   0.2313   0.2384   0.2399   0.2408
  0.2502   0.2516   0.2567   0.2571   0.2654   0.2659   0.2691   0.2729
  0.2767   0.2822   0.2827   0.2845   0.2935   0.2942   0.2967   0.3078
  0.3114   0.3198   0.3232   0.3263   0.3358   0.3398   0.3536   0.3546
  0.4165   0.4168   0.4275   0.4301   0.4382   0.4416   0.4480   0.4510
  0.4570   0.4621   0.4630   0.4702   0.4744   0.4760   0.4833   0.4921
  0.4930   0.5060   0.5128   0.5134   0.5153   0.5302   0.5369   0.5495
  0.5542   0.5672   0.5739   0.5764   0.5778   0.5928   0.5968   0.6088
  0.6111   0.6179   0.6263   0.6330   0.6345   0.6347   0.6441   0.6534
  0.6602   0.6729   0.6750   0.6828   0.6846   0.6937   0.7063   0.7101
  0.7303   0.7352   0.7772   0.7782   0.7948   0.7973   0.8087   0.8116
  0.8302   0.8339   0.8349   0.8396   0.8431   0.8454   0.8472   0.8493
  0.8504   0.8519   0.8569   0.8644   0.8668   0.8751   0.8784   0.8838
  0.8916   0.8991   0.9023   0.9107   0.9142   0.9206   0.9310   0.9322
  0.9374   0.9449   0.9455   0.9473   0.9522   0.9578   0.9645   0.9655
  0.9771   0.9800   0.9954   0.9973   1.0062   1.0156   1.0290   1.0442
  1.0541   1.0915   1.0994   1.1180   1.1378   1.1497   1.1748   1.2011
  1.2159   1.2270   1.2316   1.2434   1.2596   1.2628   1.2729   1.2735
  1.2785   1.2802   1.3048   1.3105   1.3390   1.3466   1.3671   1.3704
  1.4085   1.4093   1.4503   1.4795   1.4869   1.5101   1.5396   1.5647
  1.5651   1.5830   1.5841   1.6235   1.6286   1.6550   1.6789   1.6895
  1.6961   1.7256   1.7450   1.7509   1.7888   1.7913   1.8163   1.8320
  1.8370   1.8437   1.8552   1.8656   1.8665   1.9051   1.9266   1.9273
  1.9347   1.9562   1.9658   2.0041   2.0135   2.0552   2.0871   2.1076
  2.1240   2.1302   2.1858   2.2045   2.2338   2.2346   2.2495   2.2530
  2.2584   2.2738   2.2752   2.3009   2.3088   2.3188   2.3445   2.3449
  2.3599   2.3808   2.4178   2.4235   2.4298   2.4565   2.4573   2.4752
  2.4900   2.5015   2.5213   2.5253   2.5259   2.5556   2.5918   2.6169
  2.6539   2.6620   2.6633   2.6761   2.6896   2.7045   2.7068   2.7284
  2.7310   2.7548   2.7709   2.7791   2.8055   2.8235   2.8269   2.8527
  2.8713   2.9035   2.9695   2.9790   3.0857   3.0902   3.0965   3.1103
  3.1289   3.1423   3.1665   3.1944   3.2116   3.2173   3.2560   3.3615
  3.3700   3.4107   3.4406   3.5633   3.6408   3.6834   3.6916   3.7689
  3.8574   3.9976   4.0171   4.0720   4.0777   4.3159   4.8016   4.8137
  9.7544   9.7587   9.7954   9.7990   9.8147   9.8436  23.3451  23.4882
 23.8342  23.8426  23.8709  23.8771  23.9471  23.9586  23.9710  24.0612
 24.1178  24.1490  25.7794  25.7811  25.8352  25.8531  25.9207  25.9765
 26.0983  26.1018  26.1623  26.1661  26.2333  26.3740  26.4911  26.5203
 26.6512  26.6976  26.8882  26.9541 215.7472 215.7489 215.7922 215.7959
215.8170 215.8486
 --------------------------------------------------------------

          Ground-State Mulliken Net Atomic Charges

     Atom                 Charge (a.u.)
  ----------------------------------------
      1 C                     0.188837
      2 C                    -1.291779
      3 Cl                    0.511911
      4 C                     0.487666
      5 Cl                    0.607088
      6 C                    -0.036529
      7 Cl                    0.537841
      8 C                    -0.945552
      9 H                     0.214143
     10 C                    -0.474951
     11 H                     0.186862
     12 C                     0.194661
     13 C                    -1.352234
     14 Cl                    0.520894
     15 C                     0.506315
     16 Cl                    0.602503
     17 C                    -0.018020
     18 Cl                    0.538415
     19 C                    -0.939576
     20 H                     0.213924
     21 C                    -0.439399
     22 H                     0.186978
  ----------------------------------------
  Sum of atomic charges =     0.000000

 -----------------------------------------------------------------
                    Cartesian Multipole Moments
 -----------------------------------------------------------------
    Charge (ESU x 10^10)
                 0.0000
    Dipole Moment (Debye)
         X      -1.3876      Y       1.1852      Z      -2.3978
       Tot       3.0132
    Quadrupole Moments (Debye-Ang)
        XX    -150.2668     XY       5.1939     YY    -144.2045
        XZ       4.4261     YZ      -3.6338     ZZ    -145.8663
    Octopole Moments (Debye-Ang^2)
       XXX    -445.8171    XXY      46.5974    XYY    -134.8472
       YYY     130.2485    XXZ     -24.9879    XYZ     -10.0819
       YYZ     -30.9781    XZZ    -139.2068    YZZ      50.3146
       ZZZ     -78.2311
    Hexadecapole Moments (Debye-Ang^3)
      XXXX   -7426.3597   XXXY     627.5607   XXYY   -1451.5490
      XYYY     599.0738   YYYY   -1384.6316   XXXZ    1760.5514
      XXYZ    -105.5066   XYYZ     563.4642   YYYZ    -298.8706
      XXZZ   -1855.1304   XYZZ     231.6880   YYZZ    -839.0475
      XZZZ    1720.2488   YZZZ    -277.8271   ZZZZ   -3699.8258
 -----------------------------------------------------------------
 Calculating analytic gradient of the SCF energy
 Gradient of SCF Energy
            1           2           3           4           5           6
    1  -0.0005681   0.0000999   0.0002815   0.0001792  -0.0001124  -0.0000247
    2  -0.0001882  -0.0002335  -0.0001462  -0.0000097   0.0000105  -0.0001049
    3  -0.0004420   0.0001779  -0.0001822  -0.0000572   0.0000065  -0.0002865
            7           8           9          10          11          12
    1   0.0000425  -0.0001511  -0.0000001   0.0004330   0.0000126   0.0002269
    2  -0.0000048   0.0000551   0.0000200   0.0000551   0.0000491   0.0002805
    3   0.0001271   0.0003487   0.0000092  -0.0000158   0.0000349  -0.0002470
           13          14          15          16          17          18
    1  -0.0000779  -0.0002001  -0.0000868   0.0001232  -0.0001145   0.0000058
    2   0.0001197   0.0002226   0.0000457   0.0000576   0.0001968  -0.0001073
    3   0.0002183   0.0002942   0.0000269  -0.0000920  -0.0000366   0.0000010
           19          20          21          22
    1   0.0002252  -0.0000163  -0.0002212  -0.0000563
    2  -0.0001963   0.0000203  -0.0001246  -0.0000175
    3  -0.0000530   0.0000008   0.0002137  -0.0000468
 Max gradient component =       5.681E-04
 RMS gradient           =       1.755E-04
 Gradient time:  CPU 258.31 s  wall 258.33 s
 Geometry Optimization Parameters
   NAtoms,    NIC,     NZ,  NCons,   NDum,   NFix, NCnnct, MaxDiis
       22     163      22       0       0       0       0       0

 Cartesian Hessian Update
 Hessian updated using BFGS update


** GEOMETRY OPTIMIZATION IN DELOCALIZED INTERNAL COORDINATES **
   Searching for a Minimum

   Optimization Cycle:  11

                       Coordinates (Angstroms)
     ATOM                X               Y               Z
      1  C         0.0307128269   -0.0193408563    0.0558624822
      2  C        -0.0250892776    0.3605044863    1.4035167072
      3  Cl        1.4486829042    0.8213044736    2.2173612047
      4  C        -1.2450362896    0.3840389698    2.0972232023
      5  Cl       -1.3065177844    0.8585737349    3.7676469234
      6  C        -2.4171529900    0.0226692828    1.4197674252
      7  Cl       -3.9631473542    0.0260206053    2.2323607353
      8  C        -2.3724332305   -0.3459337661    0.0805146203
      9  H        -3.2888438576   -0.6185025405   -0.4255806589
     10  C        -1.1573968607   -0.3632631073   -0.5900504172
     11  H        -1.1227779902   -0.6587933058   -1.6315559143
     12  C         1.3148236185   -0.0424853287   -0.7052672219
     13  C         2.1968507664   -1.1281358261   -0.6289963875
     14  Cl        1.7925100554   -2.4763653691    0.4028795285
     15  C         3.3873128357   -1.1479525529   -1.3730638032
     16  Cl        4.4721607056   -2.5011402571   -1.2717519599
     17  C         3.6838017631   -0.0597066330   -2.2040247943
     18  Cl        5.1455227119   -0.0292825342   -3.1587165105
     19  C         2.8131604535    1.0210750089   -2.2877894840
     20  H         3.0607129779    1.8530105339   -2.9339905708
     21  C         1.6408329757    1.0236166313   -1.5447804126
     22  H         0.9672526788    1.8696075332   -1.6080163688
   Point Group: c1    Number of degrees of freedom:    60


   Energy is  -3221.127776267

 Hessian updated using BFGS update

 60 Hessian modes will be used to form the next step
  Hessian Eigenvalues:
     0.001367    0.017687    0.017940    0.020738    0.020930    0.021311
     0.022987    0.023597    0.023620    0.023839    0.023853    0.024096
     0.024100    0.024116    0.024120    0.024136    0.024143    0.024148
     0.024166    0.070616    0.159940    0.159988    0.160004    0.160086
     0.217659    0.225059    0.225692    0.231704    0.245150    0.245604
     0.249935    0.249989    0.249998    0.250005    0.250014    0.251797
     0.264629    0.289227    0.293862    0.301033    0.301035    0.301221
     0.302194    0.329069    0.356665    0.356666    0.356674    0.356713
     0.412713    0.420877    0.431574    0.433740    0.461311    0.463084
     0.471135    0.473823    0.478272    0.479120    0.479470    0.483979

 Minimum search - taking simple RFO step
 Searching for Lamda that Minimizes Along All modes
 Value Taken    Lamda =  -0.00010987
 Step Taken.  Stepsize is  0.258730

                             Maximum     Tolerance    Cnvgd?
         Gradient           0.000572      0.000300      NO
         Displacement       0.190623      0.001200      NO
         Energy change     -0.000152      0.000001      NO


 New Cartesian Coordinates Obtained by Inverse Iteration

 Displacement from previous Coordinates is:  0.471523
 ----------------------------------------------------------------
             Standard Nuclear Orientation (Angstroms)
    I     Atom           X                Y                Z
 ----------------------------------------------------------------
    1      C       0.0322103355    -0.0163513732     0.0584773284
    2      C      -0.0315269183     0.3982099666     1.3950153310
    3      Cl      1.4331677824     0.8985525594     2.2015269941
    4      C      -1.2523857125     0.4190257138     2.0875600249
    5      Cl     -1.3212087901     0.9347207046     3.7455419027
    6      C      -2.4173895178     0.0185112873     1.4200659061
    7      Cl     -3.9646577348     0.0184233001     2.2302049642
    8      C      -2.3644827684    -0.3882460354     0.0919645442
    9      H      -3.2751957401    -0.6922611610    -0.4063880520
   10      C      -1.1489426802    -0.4023792059    -0.5770674556
   11      H      -1.1080450713    -0.7274236449    -1.6095986159
   12      C       1.3171123514    -0.0389911973    -0.7024285609
   13      C       2.1796339628    -1.1416717120    -0.6563291847
   14      Cl      1.7552120577    -2.5081067981     0.3431132207
   15      C       3.3687573075    -1.1638831975    -1.4024466701
   16      Cl      4.4261498918    -2.5407954995    -1.3379479923
   17      C       3.6844363706    -0.0595104685    -2.2043332447
   18      Cl      5.1449934654    -0.0290576841    -3.1608629772
   19      C       2.8339704474     1.0394916932    -2.2568718515
   20      H       3.0957570835     1.8835806522    -2.8813976948
   21      C       1.6630051672     1.0439304620    -1.5121487506
   22      H       1.0053703490     1.9037508208    -1.5521008407
 ----------------------------------------------------------------
 Nuclear Repulsion Energy =        2021.56321879 hartrees
 There are       89 alpha and       89 beta electrons
 Applying Cartesian multipole field
    Component          Value
    ---------          -----
     (2,0,0)        1.00000E-12
     (0,2,0)        2.00000E-11
     (0,0,2)       -3.00000E-11
 Nucleus-field energy     =    -0.0000000559 hartrees
 Requested basis set is 6-311++G(d,p)
 There are 170 shells and 472 basis functions
 A cutoff of  1.0D-15 yielded  10812 shell pairs
 There are     91510 function pairs (     98356 Cartesian)
 Smallest overlap matrix eigenvalue = 2.18E-07
 Linear dependence detected in AO basis
 Number of orthogonalized atomic orbitals = 467
 Maximum deviation from orthogonality = 3.748E-10
 Guess from superposition of atomic densities
 Warning:  Energy on first SCF cycle will be non-variational
 SAD guess density has 178.000000 electrons

 -----------------------------------------------------------------------
  General SCF calculation program by
  Eric Jon Sundstrom, Paul Horn, Yuezhi Mao, Dmitri Zuev, Alec White,
  David Stuck, Shaama M.S., Shane Yost, Joonho Lee, David Small,
  Daniel Levine, Susi Lehtola, Hugh Burton, Evgeny Epifanovsky,
  Bang C. Huynh
 -----------------------------------------------------------------------
 Exchange:     0.2000 Hartree-Fock + 0.0800 Slater + 0.7200 B88
 Correlation:  0.1900 VWN1RPA + 0.8100 LYP
 Using SG-1 standard quadrature grid
 A restricted SCF calculation will be
 performed using DIIS
 SCF converges when DIIS error is below 1.0e-08
 ---------------------------------------
  Cycle       Energy         DIIS error
 ---------------------------------------
    1   -3225.3549698813      2.82e-02  
    2   -3220.9861613327      2.22e-03  
    3   -3220.8141958219      3.15e-03  
    4   -3221.1096946259      7.53e-04  
    5   -3221.1252236821      3.04e-04  
    6   -3221.1274809007      1.13e-04  
    7   -3221.1277932094      4.11e-05  
    8   -3221.1278389154      1.22e-05  
    9   -3221.1278427500      2.84e-06  
   10   -3221.1278429619      8.90e-07  
   11   -3221.1278429827      1.72e-07  
   12   -3221.1278429832      5.93e-08  
   13   -3221.1278429832      2.36e-08  
   14   -3221.1278429832      3.94e-09  Convergence criterion met
 ---------------------------------------
 SCF time:   CPU 705.86s  wall 706.00s 
 SCF   energy in the final basis set =    -3221.1278429832
 Total energy in the final basis set =    -3221.1278429832

 --------------------------------------------------------------

                    Orbital Energies (a.u.)
 --------------------------------------------------------------

 Alpha MOs
 -- Occupied --
********-101.5759-101.5754-101.5753-101.5750-101.5749 -10.2760 -10.2759
-10.2748 -10.2747 -10.2723 -10.2722 -10.2311 -10.2308 -10.2160 -10.2159
-10.2154 -10.2153  -9.4908  -9.4906  -9.4900  -9.4899  -9.4898  -9.4897
 -7.2558  -7.2555  -7.2548  -7.2547  -7.2547  -7.2546  -7.2456  -7.2454
 -7.2448  -7.2447  -7.2447  -7.2447  -7.2447  -7.2445  -7.2442  -7.2440
 -7.2439  -7.2438  -0.9555  -0.9472  -0.9059  -0.8974  -0.8831  -0.8718
 -0.8566  -0.8497  -0.7915  -0.7623  -0.7621  -0.7401  -0.6554  -0.6422
 -0.6401  -0.6150  -0.5550  -0.5344  -0.5323  -0.5222  -0.4951  -0.4835
 -0.4667  -0.4664  -0.4648  -0.4508  -0.4507  -0.4329  -0.4138  -0.4127
 -0.4029  -0.3883  -0.3832  -0.3644  -0.3634  -0.3529  -0.3508  -0.3473
 -0.3418  -0.3395  -0.3395  -0.3186  -0.3185  -0.2749  -0.2742  -0.2733
 -0.2708
 -- Virtual --
 -0.0604  -0.0579  -0.0522  -0.0468  -0.0415  -0.0348  -0.0151  -0.0008
  0.0099   0.0128   0.0144   0.0194   0.0223   0.0236   0.0296   0.0417
  0.0484   0.0494   0.0560   0.0589   0.0603   0.0651   0.0698   0.0742
  0.0781   0.0824   0.0837   0.0878   0.0893   0.0939   0.0942   0.1004
  0.1012   0.1073   0.1108   0.1111   0.1155   0.1171   0.1184   0.1226
  0.1252   0.1281   0.1315   0.1372   0.1400   0.1433   0.1446   0.1533
  0.1553   0.1571   0.1635   0.1644   0.1709   0.1769   0.1825   0.1842
  0.1848   0.1915   0.1918   0.1952   0.2014   0.2052   0.2054   0.2135
  0.2202   0.2246   0.2257   0.2273   0.2305   0.2369   0.2402   0.2406
  0.2511   0.2519   0.2563   0.2575   0.2653   0.2657   0.2682   0.2741
  0.2768   0.2800   0.2826   0.2840   0.2925   0.2957   0.2969   0.3083
  0.3088   0.3203   0.3235   0.3277   0.3363   0.3399   0.3546   0.3564
  0.4163   0.4171   0.4263   0.4318   0.4381   0.4409   0.4490   0.4508
  0.4572   0.4616   0.4649   0.4695   0.4744   0.4756   0.4831   0.4929
  0.4933   0.5083   0.5092   0.5104   0.5162   0.5295   0.5364   0.5508
  0.5566   0.5659   0.5724   0.5779   0.5801   0.5922   0.5959   0.6096
  0.6102   0.6196   0.6266   0.6329   0.6342   0.6357   0.6415   0.6532
  0.6618   0.6745   0.6752   0.6821   0.6865   0.6948   0.7060   0.7099
  0.7294   0.7428   0.7752   0.7793   0.7949   0.7975   0.8109   0.8134
  0.8289   0.8339   0.8343   0.8398   0.8434   0.8456   0.8459   0.8489
  0.8505   0.8520   0.8581   0.8654   0.8681   0.8746   0.8774   0.8844
  0.8923   0.8975   0.9042   0.9103   0.9153   0.9214   0.9287   0.9310
  0.9399   0.9449   0.9453   0.9466   0.9530   0.9567   0.9641   0.9655
  0.9745   0.9830   0.9900   0.9951   1.0081   1.0182   1.0288   1.0441
  1.0534   1.0986   1.1013   1.1110   1.1443   1.1515   1.1765   1.2010
  1.2163   1.2289   1.2312   1.2420   1.2620   1.2657   1.2715   1.2738
  1.2787   1.2800   1.3066   1.3105   1.3392   1.3457   1.3671   1.3712
  1.4100   1.4119   1.4460   1.4781   1.4835   1.5102   1.5428   1.5602
  1.5649   1.5842   1.5910   1.6235   1.6288   1.6557   1.6787   1.6906
  1.6961   1.7307   1.7413   1.7495   1.7869   1.7953   1.8156   1.8313
  1.8379   1.8441   1.8545   1.8644   1.8672   1.9081   1.9240   1.9268
  1.9343   1.9576   1.9690   2.0061   2.0129   2.0553   2.0910   2.1068
  2.1234   2.1312   2.1828   2.2074   2.2332   2.2343   2.2488   2.2527
  2.2555   2.2727   2.2758   2.3014   2.3085   2.3183   2.3460   2.3479
  2.3574   2.3807   2.4179   2.4237   2.4259   2.4567   2.4578   2.4747
  2.4952   2.4989   2.5215   2.5231   2.5254   2.5564   2.5894   2.6158
  2.6552   2.6607   2.6637   2.6770   2.6943   2.7007   2.7038   2.7284
  2.7343   2.7524   2.7714   2.7762   2.8069   2.8237   2.8274   2.8467
  2.8775   2.9026   2.9712   2.9778   3.0884   3.0906   3.0993   3.1135
  3.1247   3.1415   3.1668   3.1923   3.2103   3.2166   3.2648   3.3614
  3.3694   3.4124   3.4423   3.5637   3.6422   3.6882   3.6905   3.7694
  3.8589   3.9977   4.0174   4.0736   4.0775   4.3132   4.8036   4.8108
  9.7554   9.7590   9.7956   9.7988   9.8196   9.8430  23.3470  23.4881
 23.8347  23.8423  23.8703  23.8778  23.9472  23.9582  23.9704  24.0622
 24.1180  24.1500  25.7788  25.7799  25.8288  25.8534  25.9150  25.9746
 26.0959  26.1031  26.1627  26.1664  26.2326  26.3696  26.4908  26.5215
 26.6491  26.6997  26.8861  26.9634 215.7482 215.7494 215.7923 215.7957
215.8237 215.8469
 --------------------------------------------------------------

          Ground-State Mulliken Net Atomic Charges

     Atom                 Charge (a.u.)
  ----------------------------------------
      1 C                     0.193071
      2 C                    -1.288433
      3 Cl                    0.509900
      4 C                     0.540687
      5 Cl                    0.607298
      6 C                    -0.043791
      7 Cl                    0.538730
      8 C                    -0.971435
      9 H                     0.214080
     10 C                    -0.502386
     11 H                     0.187556
     12 C                     0.194693
     13 C                    -1.372049
     14 Cl                    0.523352
     15 C                     0.565460
     16 Cl                    0.600753
     17 C                    -0.018444
     18 Cl                    0.539233
     19 C                    -0.964125
     20 H                     0.213915
     21 C                    -0.455770
     22 H                     0.187705
  ----------------------------------------
  Sum of atomic charges =     0.000000

 -----------------------------------------------------------------
                    Cartesian Multipole Moments
 -----------------------------------------------------------------
    Charge (ESU x 10^10)
                -0.0000
    Dipole Moment (Debye)
         X      -1.3476      Y       1.1560      Z      -2.3414
       Tot       2.9384
    Quadrupole Moments (Debye-Ang)
        XX    -150.1935     XY       5.4611     YY    -144.0146
        XZ       4.4041     YZ      -3.5718     ZZ    -146.1260
    Octopole Moments (Debye-Ang^2)
       XXX    -441.3861    XXY      45.7984    XYY    -133.3865
       YYY     127.6952    XXZ     -23.0469    XYZ     -10.2823
       YYZ     -29.2309    XZZ    -138.0729    YZZ      49.1744
       ZZZ     -71.7420
    Hexadecapole Moments (Debye-Ang^3)
      XXXX   -7386.3319   XXXY     627.7772   XXYY   -1452.1892
      XYYY     595.9363   YYYY   -1439.3735   XXXZ    1777.5538
      XXYZ    -116.2979   XYYZ     568.8666   YYYZ    -331.2724
      XXZZ   -1846.1920   XYZZ     230.3178   YYZZ    -845.6619
      XZZZ    1740.5300   YZZZ    -307.6501   ZZZZ   -3688.0382
 -----------------------------------------------------------------
 Calculating analytic gradient of the SCF energy
 Gradient of SCF Energy
            1           2           3           4           5           6
    1  -0.0004248   0.0001369  -0.0001145   0.0003207   0.0001588  -0.0000983
    2   0.0000743  -0.0001834   0.0000655   0.0000342   0.0000205  -0.0001053
    3  -0.0002214   0.0001713   0.0000574  -0.0000511   0.0000311  -0.0002695
            7           8           9          10          11          12
    1  -0.0000256  -0.0001255   0.0000114   0.0002340   0.0000113   0.0001416
    2  -0.0000336  -0.0000082   0.0000241  -0.0000013  -0.0000021   0.0001125
    3   0.0000238   0.0002506   0.0000102   0.0000499   0.0000264  -0.0003134
           13          14          15          16          17          18
    1   0.0000603   0.0000584  -0.0001379  -0.0001094  -0.0001019  -0.0000010
    2  -0.0000088   0.0000821  -0.0000079  -0.0000807   0.0001584   0.0000484
    3   0.0001350  -0.0000189   0.0001165   0.0001009  -0.0000574  -0.0000606
           19          20          21          22
    1   0.0001358  -0.0000307  -0.0000938  -0.0000059
    2  -0.0001211   0.0000197  -0.0000834  -0.0000039
    3  -0.0000531  -0.0000198   0.0001148  -0.0000226
 Max gradient component =       4.248E-04
 RMS gradient           =       1.256E-04
 Gradient time:  CPU 257.88 s  wall 257.89 s
 Geometry Optimization Parameters
   NAtoms,    NIC,     NZ,  NCons,   NDum,   NFix, NCnnct, MaxDiis
       22     163      22       0       0       0       0       0

 Cartesian Hessian Update
 Hessian updated using BFGS update


** GEOMETRY OPTIMIZATION IN DELOCALIZED INTERNAL COORDINATES **
   Searching for a Minimum

   Optimization Cycle:  12

                       Coordinates (Angstroms)
     ATOM                X               Y               Z
      1  C         0.0322103355   -0.0163513732    0.0584773284
      2  C        -0.0315269183    0.3982099666    1.3950153310
      3  Cl        1.4331677824    0.8985525594    2.2015269941
      4  C        -1.2523857125    0.4190257138    2.0875600249
      5  Cl       -1.3212087901    0.9347207046    3.7455419027
      6  C        -2.4173895178    0.0185112873    1.4200659061
      7  Cl       -3.9646577348    0.0184233001    2.2302049642
      8  C        -2.3644827684   -0.3882460354    0.0919645442
      9  H        -3.2751957401   -0.6922611610   -0.4063880520
     10  C        -1.1489426802   -0.4023792059   -0.5770674556
     11  H        -1.1080450713   -0.7274236449   -1.6095986159
     12  C         1.3171123514   -0.0389911973   -0.7024285609
     13  C         2.1796339628   -1.1416717120   -0.6563291847
     14  Cl        1.7552120577   -2.5081067981    0.3431132207
     15  C         3.3687573075   -1.1638831975   -1.4024466701
     16  Cl        4.4261498918   -2.5407954995   -1.3379479923
     17  C         3.6844363706   -0.0595104685   -2.2043332447
     18  Cl        5.1449934654   -0.0290576841   -3.1608629772
     19  C         2.8339704474    1.0394916932   -2.2568718515
     20  H         3.0957570835    1.8835806522   -2.8813976948
     21  C         1.6630051672    1.0439304620   -1.5121487506
     22  H         1.0053703490    1.9037508208   -1.5521008407
   Point Group: c1    Number of degrees of freedom:    60


   Energy is  -3221.127842983

 Hessian updated using BFGS update

 60 Hessian modes will be used to form the next step
  Hessian Eigenvalues:
     0.001123    0.017664    0.017829    0.020785    0.020928    0.021239
     0.022932    0.023595    0.023631    0.023838    0.023852    0.024074
     0.024099    0.024112    0.024117    0.024137    0.024142    0.024149
     0.024202    0.069004    0.159946    0.159989    0.160002    0.160076
     0.215484    0.225072    0.225691    0.231729    0.245182    0.245779
     0.249987    0.249996    0.249997    0.250012    0.250435    0.251497
     0.274562    0.289273    0.297299    0.301033    0.301037    0.301302
     0.302187    0.329097    0.356664    0.356667    0.356674    0.356709
     0.412631    0.421453    0.431570    0.433997    0.461030    0.462566
     0.471127    0.472485    0.478238    0.479114    0.479811    0.487552

 Minimum search - taking simple RFO step
 Searching for Lamda that Minimizes Along All modes
 Value Taken    Lamda =  -0.00001727
 Step Taken.  Stepsize is  0.094510

                             Maximum     Tolerance    Cnvgd?
         Gradient           0.000522      0.000300      NO
         Displacement       0.066507      0.001200      NO
         Energy change     -0.000067      0.000001      NO


 New Cartesian Coordinates Obtained by Inverse Iteration

 Displacement from previous Coordinates is:  0.179201
 ----------------------------------------------------------------
             Standard Nuclear Orientation (Angstroms)
    I     Atom           X                Y                Z
 ----------------------------------------------------------------
    1      C       0.0341797314    -0.0197366369     0.0619795337
    2      C      -0.0337806906     0.4097357348     1.3933654092
    3      Cl      1.4287465140     0.9217053420     2.1971056816
    4      C      -1.2563987225     0.4334551641     2.0836585813
    5      Cl     -1.3321348230     0.9680686920     3.7353294420
    6      C      -2.4181082140     0.0202357018     1.4189176869
    7      Cl     -3.9669432062     0.0246776275     2.2259104836
    8      C      -2.3608827991    -0.4026415742     0.0957841616
    9      H      -3.2693206500    -0.7170643835    -0.4002881674
   10      C      -1.1443552232    -0.4189379937    -0.5709220627
   11      H      -1.1004929448    -0.7552069892    -1.5997732574
   12      C       1.3192046466    -0.0407364363    -0.6987855954
   13      C       2.1754546050    -1.1487830997    -0.6665486548
   14      Cl      1.7452539508    -2.5223727597     0.3210306424
   15      C       3.3634615473    -1.1694901261    -1.4152402841
   16      Cl      4.4146192640    -2.5518809666    -1.3687032866
   17      C       3.6837906458    -0.0583483373    -2.2053619933
   18      Cl      5.1427566403    -0.0261557654    -3.1641681193
   19      C       2.8393871527     1.0460907956    -2.2443342952
   20      H       3.1045918096     1.8951323153    -2.8606316633
   21      C       1.6700125945     1.0490477455    -1.4974064040
   22      H       1.0168998101     1.9127251328    -1.5273695134
 ----------------------------------------------------------------
 Nuclear Repulsion Energy =        2020.58556188 hartrees
 There are       89 alpha and       89 beta electrons
 Applying Cartesian multipole field
    Component          Value
    ---------          -----
     (2,0,0)        1.00000E-12
     (0,2,0)        2.00000E-11
     (0,0,2)       -3.00000E-11
 Nucleus-field energy     =    -0.0000000555 hartrees
 Requested basis set is 6-311++G(d,p)
 There are 170 shells and 472 basis functions
 A cutoff of  1.0D-15 yielded  10809 shell pairs
 There are     91484 function pairs (     98324 Cartesian)
 Smallest overlap matrix eigenvalue = 2.15E-07
 Linear dependence detected in AO basis
 Number of orthogonalized atomic orbitals = 467
 Maximum deviation from orthogonality = 3.078E-10
 Guess from superposition of atomic densities
 Warning:  Energy on first SCF cycle will be non-variational
 SAD guess density has 178.000000 electrons

 -----------------------------------------------------------------------
  General SCF calculation program by
  Eric Jon Sundstrom, Paul Horn, Yuezhi Mao, Dmitri Zuev, Alec White,
  David Stuck, Shaama M.S., Shane Yost, Joonho Lee, David Small,
  Daniel Levine, Susi Lehtola, Hugh Burton, Evgeny Epifanovsky,
  Bang C. Huynh
 -----------------------------------------------------------------------
 Exchange:     0.2000 Hartree-Fock + 0.0800 Slater + 0.7200 B88
 Correlation:  0.1900 VWN1RPA + 0.8100 LYP
 Using SG-1 standard quadrature grid
 A restricted SCF calculation will be
 performed using DIIS
 SCF converges when DIIS error is below 1.0e-08
 ---------------------------------------
  Cycle       Energy         DIIS error
 ---------------------------------------
    1   -3225.3535269502      2.82e-02  
    2   -3220.9861431862      2.22e-03  
    3   -3220.8142450611      3.15e-03  
    4   -3221.1097632906      7.52e-04  
    5   -3221.1252253804      3.05e-04  
    6   -3221.1274903315      1.13e-04  
    7   -3221.1278023686      4.12e-05  
    8   -3221.1278484057      1.21e-05  
    9   -3221.1278521992      2.84e-06  
   10   -3221.1278524101      8.90e-07  
   11   -3221.1278524308      1.72e-07  
   12   -3221.1278524315      5.91e-08  
   13   -3221.1278524319      2.36e-08  
   14   -3221.1278524317      3.91e-09  Convergence criterion met
 ---------------------------------------
 SCF time:   CPU 707.01s  wall 707.00s 
 SCF   energy in the final basis set =    -3221.1278524317
 Total energy in the final basis set =    -3221.1278524317

 --------------------------------------------------------------

                    Orbital Energies (a.u.)
 --------------------------------------------------------------

 Alpha MOs
 -- Occupied --
********-101.5760-101.5754-101.5753-101.5751-101.5750 -10.2761 -10.2760
-10.2749 -10.2748 -10.2723 -10.2722 -10.2312 -10.2309 -10.2160 -10.2159
-10.2154 -10.2153  -9.4908  -9.4906  -9.4900  -9.4899  -9.4899  -9.4898
 -7.2558  -7.2555  -7.2548  -7.2547  -7.2547  -7.2547  -7.2457  -7.2455
 -7.2448  -7.2448  -7.2448  -7.2448  -7.2447  -7.2446  -7.2442  -7.2441
 -7.2439  -7.2439  -0.9555  -0.9472  -0.9059  -0.8974  -0.8831  -0.8719
 -0.8566  -0.8497  -0.7916  -0.7623  -0.7622  -0.7401  -0.6553  -0.6419
 -0.6404  -0.6150  -0.5550  -0.5341  -0.5327  -0.5223  -0.4951  -0.4835
 -0.4667  -0.4664  -0.4648  -0.4507  -0.4507  -0.4329  -0.4137  -0.4128
 -0.4028  -0.3882  -0.3833  -0.3643  -0.3636  -0.3529  -0.3508  -0.3474
 -0.3421  -0.3395  -0.3394  -0.3187  -0.3185  -0.2747  -0.2742  -0.2730
 -0.2713
 -- Virtual --
 -0.0604  -0.0571  -0.0531  -0.0468  -0.0417  -0.0348  -0.0151  -0.0008
  0.0098   0.0128   0.0143   0.0194   0.0222   0.0236   0.0296   0.0417
  0.0485   0.0492   0.0561   0.0592   0.0602   0.0650   0.0696   0.0742
  0.0780   0.0825   0.0838   0.0875   0.0896   0.0936   0.0942   0.1002
  0.1010   0.1074   0.1109   0.1110   0.1156   0.1169   0.1186   0.1225
  0.1250   0.1280   0.1314   0.1371   0.1399   0.1435   0.1445   0.1535
  0.1553   0.1572   0.1635   0.1644   0.1708   0.1770   0.1824   0.1840
  0.1848   0.1910   0.1919   0.1949   0.2014   0.2050   0.2053   0.2135
  0.2200   0.2246   0.2260   0.2277   0.2302   0.2365   0.2403   0.2405
  0.2515   0.2521   0.2559   0.2577   0.2653   0.2657   0.2678   0.2743
  0.2768   0.2793   0.2823   0.2846   0.2922   0.2959   0.2973   0.3080
  0.3084   0.3204   0.3234   0.3282   0.3361   0.3401   0.3550   0.3568
  0.4161   0.4172   0.4258   0.4322   0.4379   0.4406   0.4494   0.4507
  0.4569   0.4613   0.4657   0.4692   0.4744   0.4755   0.4831   0.4931
  0.4936   0.5077   0.5087   0.5098   0.5163   0.5292   0.5360   0.5507
  0.5576   0.5656   0.5719   0.5781   0.5811   0.5918   0.5957   0.6098
  0.6099   0.6200   0.6265   0.6329   0.6338   0.6361   0.6403   0.6532
  0.6622   0.6740   0.6756   0.6810   0.6875   0.6950   0.7067   0.7098
  0.7293   0.7456   0.7746   0.7796   0.7950   0.7977   0.8107   0.8149
  0.8284   0.8336   0.8342   0.8398   0.8435   0.8452   0.8460   0.8488
  0.8503   0.8519   0.8587   0.8657   0.8688   0.8741   0.8771   0.8845
  0.8927   0.8965   0.9049   0.9102   0.9157   0.9217   0.9276   0.9307
  0.9401   0.9448   0.9452   0.9465   0.9536   0.9560   0.9639   0.9655
  0.9736   0.9842   0.9886   0.9945   1.0090   1.0190   1.0285   1.0440
  1.0530   1.1009   1.1014   1.1087   1.1465   1.1523   1.1776   1.2007
  1.2163   1.2295   1.2310   1.2416   1.2614   1.2675   1.2709   1.2740
  1.2782   1.2805   1.3072   1.3100   1.3395   1.3455   1.3671   1.3710
  1.4105   1.4128   1.4442   1.4781   1.4824   1.5102   1.5437   1.5587
  1.5647   1.5842   1.5938   1.6234   1.6288   1.6560   1.6786   1.6907
  1.6959   1.7325   1.7391   1.7498   1.7862   1.7966   1.8151   1.8311
  1.8384   1.8444   1.8544   1.8640   1.8673   1.9088   1.9229   1.9267
  1.9343   1.9581   1.9700   2.0067   2.0123   2.0551   2.0924   2.1067
  2.1231   2.1314   2.1817   2.2087   2.2329   2.2343   2.2482   2.2524
  2.2555   2.2722   2.2758   2.3018   2.3084   2.3179   2.3461   2.3499
  2.3565   2.3808   2.4176   2.4231   2.4250   2.4566   2.4581   2.4741
  2.4923   2.5021   2.5215   2.5222   2.5256   2.5565   2.5887   2.6149
  2.6554   2.6597   2.6635   2.6773   2.6954   2.7007   2.7028   2.7284
  2.7357   2.7519   2.7716   2.7751   2.8073   2.8239   2.8273   2.8448
  2.8791   2.9024   2.9718   2.9772   3.0892   3.0904   3.1001   3.1148
  3.1230   3.1412   3.1668   3.1916   3.2097   3.2162   3.2674   3.3613
  3.3688   3.4131   3.4429   3.5637   3.6424   3.6895   3.6902   3.7695
  3.8595   3.9977   4.0173   4.0741   4.0772   4.3125   4.8043   4.8096
  9.7554   9.7588   9.7960   9.7990   9.8214   9.8424  23.3476  23.4879
 23.8349  23.8420  23.8704  23.8777  23.9469  23.9580  23.9699  24.0624
 24.1182  24.1500  25.7786  25.7794  25.8268  25.8533  25.9142  25.9727
 26.0964  26.1038  26.1613  26.1648  26.2338  26.3663  26.4911  26.5217
 26.6486  26.6998  26.8850  26.9650 215.7481 215.7491 215.7928 215.7959
215.8262 215.8460
 --------------------------------------------------------------

          Ground-State Mulliken Net Atomic Charges

     Atom                 Charge (a.u.)
  ----------------------------------------
      1 C                     0.198092
      2 C                    -1.287561
      3 Cl                    0.510078
      4 C                     0.556419
      5 Cl                    0.606612
      6 C                    -0.047530
      7 Cl                    0.539304
      8 C                    -0.978173
      9 H                     0.214068
     10 C                    -0.510153
     11 H                     0.187772
     12 C                     0.194424
     13 C                    -1.363511
     14 Cl                    0.522168
     15 C                     0.578310
     16 Cl                    0.600655
     17 C                    -0.025260
     18 Cl                    0.539790
     19 C                    -0.970104
     20 H                     0.213918
     21 C                    -0.467181
     22 H                     0.187862
  ----------------------------------------
  Sum of atomic charges =     0.000000

 -----------------------------------------------------------------
                    Cartesian Multipole Moments
 -----------------------------------------------------------------
    Charge (ESU x 10^10)
                 0.0000
    Dipole Moment (Debye)
         X      -1.3346      Y       1.1429      Z      -2.3178
       Tot       2.9086
    Quadrupole Moments (Debye-Ang)
        XX    -150.1673     XY       5.5511     YY    -143.9609
        XZ       4.3884     YZ      -3.5422     ZZ    -146.2306
    Octopole Moments (Debye-Ang^2)
       XXX    -439.7302    XXY      45.3554    XYY    -132.9314
       YYY     126.4674    XXZ     -22.1804    XYZ     -10.3102
       YYZ     -28.4533    XZZ    -137.7672    YZZ      48.6060
       ZZZ     -68.9708
    Hexadecapole Moments (Debye-Ang^3)
      XXXX   -7376.2577   XXXY     629.6680   XXYY   -1453.4972
      XYYY     597.4981   YYYY   -1460.2090   XXXZ    1785.0186
      XXYZ    -120.3720   XYYZ     571.2251   YYYZ    -344.5448
      XXZZ   -1843.8127   XYZZ     230.2834   YYZZ    -848.1987
      XZZZ    1749.1969   YZZZ    -320.0204   ZZZZ   -3684.6180
 -----------------------------------------------------------------
 Calculating analytic gradient of the SCF energy
 Gradient of SCF Energy
            1           2           3           4           5           6
    1  -0.0001520   0.0001634   0.0000203   0.0000413  -0.0000507  -0.0000156
    2  -0.0000554  -0.0000804   0.0000925   0.0000003  -0.0000108  -0.0000493
    3  -0.0000946   0.0000210  -0.0000028  -0.0000162   0.0000353  -0.0000554
            7           8           9          10          11          12
    1   0.0000292  -0.0000426   0.0000095   0.0001013  -0.0000039   0.0000125
    2   0.0000131  -0.0000062   0.0000030   0.0000113  -0.0000114   0.0001903
    3   0.0000573   0.0001209   0.0000186   0.0000306   0.0000071  -0.0001010
           13          14          15          16          17          18
    1  -0.0000430  -0.0000703   0.0000213   0.0000537  -0.0000384  -0.0000076
    2  -0.0000721   0.0000435   0.0000375   0.0000362   0.0000218  -0.0000316
    3   0.0000741   0.0000434  -0.0000402  -0.0000594   0.0000073  -0.0000160
           19          20          21          22
    1   0.0000475  -0.0000298  -0.0000441  -0.0000020
    2  -0.0000610  -0.0000007  -0.0000715   0.0000007
    3  -0.0000309  -0.0000247   0.0000377  -0.0000119
 Max gradient component =       1.903E-04
 RMS gradient           =       5.793E-05
 Gradient time:  CPU 256.44 s  wall 256.46 s
 Geometry Optimization Parameters
   NAtoms,    NIC,     NZ,  NCons,   NDum,   NFix, NCnnct, MaxDiis
       22     163      22       0       0       0       0       0

 Cartesian Hessian Update
 Hessian updated using BFGS update


** GEOMETRY OPTIMIZATION IN DELOCALIZED INTERNAL COORDINATES **
   Searching for a Minimum

   Optimization Cycle:  13

                       Coordinates (Angstroms)
     ATOM                X               Y               Z
      1  C         0.0341797314   -0.0197366369    0.0619795337
      2  C        -0.0337806906    0.4097357348    1.3933654092
      3  Cl        1.4287465140    0.9217053420    2.1971056816
      4  C        -1.2563987225    0.4334551641    2.0836585813
      5  Cl       -1.3321348230    0.9680686920    3.7353294420
      6  C        -2.4181082140    0.0202357018    1.4189176869
      7  Cl       -3.9669432062    0.0246776275    2.2259104836
      8  C        -2.3608827991   -0.4026415742    0.0957841616
      9  H        -3.2693206500   -0.7170643835   -0.4002881674
     10  C        -1.1443552232   -0.4189379937   -0.5709220627
     11  H        -1.1004929448   -0.7552069892   -1.5997732574
     12  C         1.3192046466   -0.0407364363   -0.6987855954
     13  C         2.1754546050   -1.1487830997   -0.6665486548
     14  Cl        1.7452539508   -2.5223727597    0.3210306424
     15  C         3.3634615473   -1.1694901261   -1.4152402841
     16  Cl        4.4146192640   -2.5518809666   -1.3687032866
     17  C         3.6837906458   -0.0583483373   -2.2053619933
     18  Cl        5.1427566403   -0.0261557654   -3.1641681193
     19  C         2.8393871527    1.0460907956   -2.2443342952
     20  H         3.1045918096    1.8951323153   -2.8606316633
     21  C         1.6700125945    1.0490477455   -1.4974064040
     22  H         1.0168998101    1.9127251328   -1.5273695134
   Point Group: c1    Number of degrees of freedom:    60


   Energy is  -3221.127852432

 Hessian updated using BFGS update

 60 Hessian modes will be used to form the next step
  Hessian Eigenvalues:
     0.001086    0.016369    0.017699    0.020267    0.020882    0.020933
     0.022862    0.023594    0.023632    0.023839    0.023854    0.024043
     0.024102    0.024111    0.024122    0.024141    0.024147    0.024151
     0.024162    0.066288    0.159924    0.159982    0.159995    0.160045
     0.208560    0.224946    0.225755    0.230484    0.244911    0.245432
     0.248285    0.249989    0.249997    0.250002    0.250015    0.251552
     0.287029    0.289194    0.300943    0.301033    0.301056    0.302099
     0.309736    0.328733    0.356657    0.356671    0.356677    0.356724
     0.412624    0.424033    0.431540    0.435426    0.460422    0.461780
     0.470565    0.471145    0.478020    0.479115    0.479879    0.504286

 Minimum search - taking simple RFO step
 Searching for Lamda that Minimizes Along All modes
 Value Taken    Lamda =  -0.00000265
 Step Taken.  Stepsize is  0.019392

                             Maximum     Tolerance    Cnvgd?
         Gradient           0.000240      0.000300     YES
         Displacement       0.011105      0.001200      NO
         Energy change     -0.000009      0.000001      NO


 New Cartesian Coordinates Obtained by Inverse Iteration

 Displacement from previous Coordinates is:  0.043541
 ----------------------------------------------------------------
             Standard Nuclear Orientation (Angstroms)
    I     Atom           X                Y                Z
 ----------------------------------------------------------------
    1      C       0.0352931780    -0.0222131750     0.0640863772
    2      C      -0.0343985725     0.4104759509     1.3942348493
    3      Cl      1.4274947872     0.9218450541     2.1993466621
    4      C      -1.2579163668     0.4371746496     2.0828445373
    5      Cl     -1.3349115376     0.9772170263     3.7326483151
    6      C      -2.4189434042     0.0228388650     1.4178034611
    7      Cl     -3.9690397457     0.0305484273     2.2223281799
    8      C      -2.3600557136    -0.4042758586     0.0959893857
    9      H      -3.2679632534    -0.7200807513    -0.4002103861
   10      C      -1.1428002674    -0.4228418300    -0.5691009650
   11      H      -1.0979227138    -0.7616384680    -1.5970751503
   12      C       1.3202560121    -0.0430465588    -0.6969290172
   13      C       2.1765237404    -1.1511065883    -0.6683491220
   14      Cl      1.7480660027    -2.5269419594     0.3166636559
   15      C       3.3635888436    -1.1703374477    -1.4185022116
   16      Cl      4.4142264168    -2.5532363680    -1.3758286341
   17      C       3.6831953716    -0.0575069601    -2.2065236163
   18      Cl      5.1409599818    -0.0230764007    -3.1670651228
   19      C       2.8389192775     1.0472339404    -2.2418211225
   20      H       3.1035061198     1.8976055379    -2.8565418965
   21      C       1.6705294580     1.0485877750    -1.4935080286
   22      H       1.0173340243     1.9122943220    -1.5209418252
 ----------------------------------------------------------------
 Nuclear Repulsion Energy =        2020.22688324 hartrees
 There are       89 alpha and       89 beta electrons
 Applying Cartesian multipole field
    Component          Value
    ---------          -----
     (2,0,0)        1.00000E-12
     (0,2,0)        2.00000E-11
     (0,0,2)       -3.00000E-11
 Nucleus-field energy     =    -0.0000000554 hartrees
 Requested basis set is 6-311++G(d,p)
 There are 170 shells and 472 basis functions
 A cutoff of  1.0D-15 yielded  10807 shell pairs
 There are     91471 function pairs (     98311 Cartesian)
 Smallest overlap matrix eigenvalue = 2.14E-07
 Linear dependence detected in AO basis
 Number of orthogonalized atomic orbitals = 467
 Maximum deviation from orthogonality = 3.105E-10
 Guess from superposition of atomic densities
 Warning:  Energy on first SCF cycle will be non-variational
 SAD guess density has 178.000000 electrons

 -----------------------------------------------------------------------
  General SCF calculation program by
  Eric Jon Sundstrom, Paul Horn, Yuezhi Mao, Dmitri Zuev, Alec White,
  David Stuck, Shaama M.S., Shane Yost, Joonho Lee, David Small,
  Daniel Levine, Susi Lehtola, Hugh Burton, Evgeny Epifanovsky,
  Bang C. Huynh
 -----------------------------------------------------------------------
 Exchange:     0.2000 Hartree-Fock + 0.0800 Slater + 0.7200 B88
 Correlation:  0.1900 VWN1RPA + 0.8100 LYP
 Using SG-1 standard quadrature grid
 A restricted SCF calculation will be
 performed using DIIS
 SCF converges when DIIS error is below 1.0e-08
 ---------------------------------------
  Cycle       Energy         DIIS error
 ---------------------------------------
    1   -3225.3536042113      2.82e-02  
    2   -3220.9861500202      2.22e-03  
    3   -3220.8142752166      3.15e-03  
    4   -3221.1097716798      7.52e-04  
    5   -3221.1252246470      3.05e-04  
    6   -3221.1274916339      1.13e-04  
    7   -3221.1278037280      4.13e-05  
    8   -3221.1278498485      1.21e-05  
    9   -3221.1278536308      2.84e-06  
   10   -3221.1278538419      8.89e-07  
   11   -3221.1278538625      1.72e-07  
   12   -3221.1278538633      5.91e-08  
   13   -3221.1278538632      2.36e-08  
   14   -3221.1278538630      3.90e-09  Convergence criterion met
 ---------------------------------------
 SCF time:   CPU 704.85s  wall 704.00s 
 SCF   energy in the final basis set =    -3221.1278538630
 Total energy in the final basis set =    -3221.1278538630

 --------------------------------------------------------------

                    Orbital Energies (a.u.)
 --------------------------------------------------------------

 Alpha MOs
 -- Occupied --
********-101.5760-101.5754-101.5753-101.5751-101.5750 -10.2761 -10.2760
-10.2749 -10.2748 -10.2724 -10.2722 -10.2312 -10.2309 -10.2160 -10.2159
-10.2154 -10.2153  -9.4908  -9.4907  -9.4900  -9.4899  -9.4899  -9.4898
 -7.2559  -7.2556  -7.2548  -7.2547  -7.2547  -7.2547  -7.2457  -7.2455
 -7.2448  -7.2448  -7.2448  -7.2448  -7.2447  -7.2446  -7.2442  -7.2441
 -7.2439  -7.2439  -0.9555  -0.9473  -0.9059  -0.8975  -0.8831  -0.8719
 -0.8566  -0.8497  -0.7916  -0.7623  -0.7622  -0.7401  -0.6553  -0.6419
 -0.6405  -0.6151  -0.5550  -0.5340  -0.5327  -0.5223  -0.4952  -0.4836
 -0.4667  -0.4664  -0.4648  -0.4508  -0.4507  -0.4329  -0.4137  -0.4128
 -0.4029  -0.3882  -0.3833  -0.3643  -0.3636  -0.3529  -0.3509  -0.3475
 -0.3421  -0.3395  -0.3394  -0.3186  -0.3185  -0.2747  -0.2742  -0.2730
 -0.2715
 -- Virtual --
 -0.0604  -0.0570  -0.0533  -0.0467  -0.0417  -0.0348  -0.0150  -0.0008
  0.0098   0.0128   0.0143   0.0195   0.0221   0.0236   0.0296   0.0416
  0.0485   0.0492   0.0561   0.0593   0.0602   0.0650   0.0696   0.0742
  0.0780   0.0825   0.0838   0.0874   0.0896   0.0936   0.0942   0.1002
  0.1010   0.1074   0.1108   0.1109   0.1157   0.1168   0.1187   0.1224
  0.1250   0.1279   0.1315   0.1371   0.1398   0.1435   0.1445   0.1535
  0.1553   0.1572   0.1635   0.1643   0.1708   0.1770   0.1824   0.1840
  0.1847   0.1908   0.1920   0.1947   0.2014   0.2050   0.2052   0.2136
  0.2199   0.2246   0.2260   0.2278   0.2301   0.2365   0.2403   0.2405
  0.2515   0.2520   0.2558   0.2577   0.2653   0.2657   0.2678   0.2743
  0.2769   0.2792   0.2822   0.2847   0.2922   0.2959   0.2973   0.3078
  0.3084   0.3204   0.3233   0.3283   0.3360   0.3402   0.3550   0.3568
  0.4161   0.4172   0.4258   0.4322   0.4379   0.4405   0.4495   0.4507
  0.4568   0.4612   0.4658   0.4691   0.4743   0.4754   0.4830   0.4931
  0.4935   0.5075   0.5088   0.5098   0.5164   0.5293   0.5359   0.5506
  0.5577   0.5657   0.5719   0.5781   0.5813   0.5918   0.5955   0.6099
  0.6099   0.6200   0.6262   0.6329   0.6337   0.6362   0.6401   0.6530
  0.6623   0.6738   0.6755   0.6807   0.6876   0.6951   0.7068   0.7098
  0.7294   0.7461   0.7746   0.7796   0.7950   0.7977   0.8105   0.8152
  0.8284   0.8336   0.8342   0.8398   0.8436   0.8452   0.8461   0.8488
  0.8503   0.8519   0.8588   0.8658   0.8688   0.8743   0.8771   0.8846
  0.8927   0.8962   0.9051   0.9103   0.9157   0.9216   0.9274   0.9308
  0.9400   0.9447   0.9452   0.9465   0.9537   0.9560   0.9638   0.9654
  0.9735   0.9844   0.9884   0.9945   1.0093   1.0191   1.0284   1.0439
  1.0529   1.1012   1.1013   1.1085   1.1470   1.1523   1.1775   1.2006
  1.2163   1.2296   1.2311   1.2415   1.2613   1.2679   1.2708   1.2740
  1.2782   1.2807   1.3073   1.3098   1.3396   1.3455   1.3668   1.3706
  1.4105   1.4130   1.4440   1.4781   1.4823   1.5102   1.5438   1.5584
  1.5645   1.5842   1.5941   1.6234   1.6288   1.6561   1.6786   1.6907
  1.6960   1.7327   1.7388   1.7496   1.7861   1.7966   1.8149   1.8311
  1.8385   1.8445   1.8544   1.8640   1.8674   1.9089   1.9227   1.9267
  1.9344   1.9582   1.9701   2.0068   2.0121   2.0553   2.0927   2.1067
  2.1231   2.1314   2.1815   2.2091   2.2328   2.2342   2.2481   2.2524
  2.2555   2.2721   2.2758   2.3017   2.3083   2.3179   2.3461   2.3501
  2.3562   2.3809   2.4176   2.4230   2.4249   2.4566   2.4580   2.4741
  2.4917   2.5026   2.5216   2.5219   2.5255   2.5565   2.5885   2.6146
  2.6554   2.6593   2.6634   2.6773   2.6955   2.7009   2.7026   2.7283
  2.7359   2.7518   2.7717   2.7751   2.8074   2.8239   2.8273   2.8445
  2.8792   2.9024   2.9718   2.9770   3.0894   3.0904   3.1000   3.1150
  3.1226   3.1410   3.1668   3.1915   3.2098   3.2161   3.2677   3.3612
  3.3685   3.4135   3.4430   3.5636   3.6424   3.6896   3.6903   3.7694
  3.8597   3.9978   4.0174   4.0742   4.0770   4.3124   4.8044   4.8094
  9.7554   9.7588   9.7960   9.7989   9.8218   9.8421  23.3478  23.4877
 23.8348  23.8419  23.8706  23.8777  23.9471  23.9580  23.9695  24.0624
 24.1182  24.1499  25.7785  25.7793  25.8265  25.8534  25.9141  25.9723
 26.0960  26.1038  26.1614  26.1646  26.2338  26.3655  26.4910  26.5214
 26.6488  26.6998  26.8848  26.9650 215.7482 215.7491 215.7927 215.7958
215.8267 215.8456
 --------------------------------------------------------------

          Ground-State Mulliken Net Atomic Charges

     Atom                 Charge (a.u.)
  ----------------------------------------
      1 C                     0.200731
      2 C                    -1.286988
      3 Cl                    0.511327
      4 C                     0.557218
      5 Cl                    0.606246
      6 C                    -0.048007
      7 Cl                    0.539373
      8 C                    -0.977833
      9 H                     0.214114
     10 C                    -0.512476
     11 H                     0.187751
     12 C                     0.193874
     13 C                    -1.353388
     14 Cl                    0.521744
     15 C                     0.576277
     16 Cl                    0.601096
     17 C                    -0.029482
     18 Cl                    0.539855
     19 C                    -0.969671
     20 H                     0.213963
     21 C                    -0.473492
     22 H                     0.187768
  ----------------------------------------
  Sum of atomic charges =     0.000000

 -----------------------------------------------------------------
                    Cartesian Multipole Moments
 -----------------------------------------------------------------
    Charge (ESU x 10^10)
                -0.0000
    Dipole Moment (Debye)
         X      -1.3330      Y       1.1389      Z      -2.3116
       Tot       2.9013
    Quadrupole Moments (Debye-Ang)
        XX    -150.1753     XY       5.5634     YY    -143.9512
        XZ       4.3943     YZ      -3.5343     ZZ    -146.2534
    Octopole Moments (Debye-Ang^2)
       XXX    -439.5555    XXY      45.2159    XYY    -132.8785
       YYY     126.0881    XXZ     -21.9461    XYZ     -10.3120
       YYZ     -28.2524    XZZ    -137.7420    YZZ      48.4607
       ZZZ     -68.3139
    Hexadecapole Moments (Debye-Ang^3)
      XXXX   -7377.0728   XXXY     631.5736   XXYY   -1454.2709
      XYYY     599.3088   YYYY   -1464.3214   XXXZ    1786.7934
      XXYZ    -121.3309   XYYZ     571.7628   YYYZ    -347.5071
      XXZZ   -1844.0531   XYZZ     230.7950   YYZZ    -848.8630
      XZZZ    1751.1536   YZZZ    -322.7742   ZZZZ   -3685.0715
 -----------------------------------------------------------------
 Calculating analytic gradient of the SCF energy
 Gradient of SCF Energy
            1           2           3           4           5           6
    1  -0.0000106   0.0000438  -0.0000538   0.0000296   0.0000204   0.0000097
    2   0.0000403  -0.0000314   0.0000531  -0.0000025   0.0000078  -0.0000027
    3   0.0000237   0.0000173   0.0000156  -0.0000089   0.0000175   0.0000071
            7           8           9          10          11          12
    1   0.0000111   0.0000015   0.0000033   0.0000140  -0.0000092  -0.0000438
    2  -0.0000017  -0.0000081  -0.0000126  -0.0000005  -0.0000092   0.0000335
    3   0.0000267   0.0000473   0.0000212   0.0000234   0.0000101  -0.0000677
           13          14          15          16          17          18
    1   0.0000358   0.0000321  -0.0000174   0.0000023  -0.0000279  -0.0000109
    2  -0.0000700   0.0000506  -0.0000014   0.0000082   0.0000078   0.0000034
    3   0.0000042  -0.0000324  -0.0000024  -0.0000078  -0.0000116  -0.0000282
           19          20          21          22
    1   0.0000059  -0.0000266   0.0000020  -0.0000114
    2  -0.0000188  -0.0000067  -0.0000362  -0.0000027
    3  -0.0000172  -0.0000249   0.0000010  -0.0000139
 Max gradient component =       7.001E-05
 RMS gradient           =       2.541E-05
 Gradient time:  CPU 257.19 s  wall 257.21 s
 Geometry Optimization Parameters
   NAtoms,    NIC,     NZ,  NCons,   NDum,   NFix, NCnnct, MaxDiis
       22     163      22       0       0       0       0       0

 Cartesian Hessian Update
 Hessian updated using BFGS update


** GEOMETRY OPTIMIZATION IN DELOCALIZED INTERNAL COORDINATES **
   Searching for a Minimum

   Optimization Cycle:  14

                       Coordinates (Angstroms)
     ATOM                X               Y               Z
      1  C         0.0352931780   -0.0222131750    0.0640863772
      2  C        -0.0343985725    0.4104759509    1.3942348493
      3  Cl        1.4274947872    0.9218450541    2.1993466621
      4  C        -1.2579163668    0.4371746496    2.0828445373
      5  Cl       -1.3349115376    0.9772170263    3.7326483151
      6  C        -2.4189434042    0.0228388650    1.4178034611
      7  Cl       -3.9690397457    0.0305484273    2.2223281799
      8  C        -2.3600557136   -0.4042758586    0.0959893857
      9  H        -3.2679632534   -0.7200807513   -0.4002103861
     10  C        -1.1428002674   -0.4228418300   -0.5691009650
     11  H        -1.0979227138   -0.7616384680   -1.5970751503
     12  C         1.3202560121   -0.0430465588   -0.6969290172
     13  C         2.1765237404   -1.1511065883   -0.6683491220
     14  Cl        1.7480660027   -2.5269419594    0.3166636559
     15  C         3.3635888436   -1.1703374477   -1.4185022116
     16  Cl        4.4142264168   -2.5532363680   -1.3758286341
     17  C         3.6831953716   -0.0575069601   -2.2065236163
     18  Cl        5.1409599818   -0.0230764007   -3.1670651228
     19  C         2.8389192775    1.0472339404   -2.2418211225
     20  H         3.1035061198    1.8976055379   -2.8565418965
     21  C         1.6705294580    1.0485877750   -1.4935080286
     22  H         1.0173340243    1.9122943220   -1.5209418252
   Point Group: c1    Number of degrees of freedom:    60


   Energy is  -3221.127853863

 Hessian updated using BFGS update

 60 Hessian modes will be used to form the next step
  Hessian Eigenvalues:
     0.001116    0.013602    0.017697    0.019436    0.020899    0.020930
     0.022725    0.023594    0.023634    0.023836    0.023845    0.024045
     0.024092    0.024105    0.024115    0.024135    0.024146    0.024152
     0.024165    0.079109    0.159723    0.159988    0.160014    0.160032
     0.201407    0.224357    0.225690    0.226961    0.241182    0.245277
     0.246625    0.249989    0.249997    0.250006    0.250239    0.251710
     0.283225    0.289075    0.301002    0.301030    0.301104    0.302099
     0.321722    0.328792    0.356670    0.356673    0.356676    0.356719
     0.412755    0.422582    0.431563    0.434841    0.459659    0.461585
     0.469895    0.471137    0.478148    0.479123    0.479909    0.509611

 Minimum search - taking simple RFO step
 Searching for Lamda that Minimizes Along All modes
 Value Taken    Lamda =   0.00000000
 Step Taken.  Stepsize is  0.003812

                             Maximum     Tolerance    Cnvgd?
         Gradient           0.000081      0.000300     YES
         Displacement       0.001521      0.001200      NO
         Energy change     -0.000001      0.000001      NO


 New Cartesian Coordinates Obtained by Inverse Iteration

 Displacement from previous Coordinates is:  0.009886
 ----------------------------------------------------------------
             Standard Nuclear Orientation (Angstroms)
    I     Atom           X                Y                Z
 ----------------------------------------------------------------
    1      C       0.0354123024    -0.0233252390     0.0642701996
    2      C      -0.0342814976     0.4100940188     1.3941320057
    3      Cl      1.4282260442     0.9203041006     2.1990909292
    4      C      -1.2579094822     0.4379056631     2.0825221828
    5      Cl     -1.3348799211     0.9793248528     3.7318502416
    6      C      -2.4189804891     0.0236366367     1.4174858321
    7      Cl     -3.9692415037     0.0324343640     2.2216647117
    8      C      -2.3600460319    -0.4043983974     0.0959096171
    9      H      -3.2680155731    -0.7202162627    -0.4001716508
   10      C      -1.1427186721    -0.4238144594    -0.5689949537
   11      H      -1.0977760736    -0.7631200624    -1.5967934905
   12      C       1.3203934050    -0.0436644555    -0.6965258091
   13      C       2.1767705502    -1.1515601401    -0.6684720742
   14      Cl      1.7484340776    -2.5278429423     0.3161858735
   15      C       3.3637740531    -1.1702691259    -1.4187624724
   16      Cl      4.4145936389    -2.5530469924    -1.3767156104
   17      C       3.6830597052    -0.0570524624    -2.2064239844
   18      Cl      5.1406501008    -0.0219526970    -3.1671802234
   19      C       2.8385371881     1.0475752564    -2.2412309711
   20      H       3.1029275612     1.8982335452    -2.8556447705
   21      C       1.6702400323     1.0483804121    -1.4928035743
   22      H       1.0167722241     1.9118935695    -1.5198436832
 ----------------------------------------------------------------
 Nuclear Repulsion Energy =        2020.22105301 hartrees
 There are       89 alpha and       89 beta electrons
 Applying Cartesian multipole field
    Component          Value
    ---------          -----
     (2,0,0)        1.00000E-12
     (0,2,0)        2.00000E-11
     (0,0,2)       -3.00000E-11
 Nucleus-field energy     =    -0.0000000554 hartrees
 Requested basis set is 6-311++G(d,p)
 There are 170 shells and 472 basis functions
 A cutoff of  1.0D-15 yielded  10809 shell pairs
 There are     91479 function pairs (     98319 Cartesian)
 Smallest overlap matrix eigenvalue = 2.14E-07
 Linear dependence detected in AO basis
 Number of orthogonalized atomic orbitals = 467
 Maximum deviation from orthogonality = 3.378E-10
 Guess from superposition of atomic densities
 Warning:  Energy on first SCF cycle will be non-variational
 SAD guess density has 178.000000 electrons

 -----------------------------------------------------------------------
  General SCF calculation program by
  Eric Jon Sundstrom, Paul Horn, Yuezhi Mao, Dmitri Zuev, Alec White,
  David Stuck, Shaama M.S., Shane Yost, Joonho Lee, David Small,
  Daniel Levine, Susi Lehtola, Hugh Burton, Evgeny Epifanovsky,
  Bang C. Huynh
 -----------------------------------------------------------------------
 Exchange:     0.2000 Hartree-Fock + 0.0800 Slater + 0.7200 B88
 Correlation:  0.1900 VWN1RPA + 0.8100 LYP
 Using SG-1 standard quadrature grid
 A restricted SCF calculation will be
 performed using DIIS
 SCF converges when DIIS error is below 1.0e-08
 ---------------------------------------
  Cycle       Energy         DIIS error
 ---------------------------------------
    1   -3225.3534103264      2.82e-02  
    2   -3220.9861485350      2.22e-03  
    3   -3220.8142199838      3.15e-03  
    4   -3221.1097675183      7.52e-04  
    5   -3221.1252241122      3.05e-04  
    6   -3221.1274916892      1.13e-04  
    7   -3221.1278038779      4.13e-05  
    8   -3221.1278500357      1.21e-05  
    9   -3221.1278538154      2.84e-06  
   10   -3221.1278540264      8.89e-07  
   11   -3221.1278540471      1.72e-07  
   12   -3221.1278540478      5.91e-08  
   13   -3221.1278540480      2.36e-08  
   14   -3221.1278540480      3.90e-09  Convergence criterion met
 ---------------------------------------
 SCF time:   CPU 705.41s  wall 705.00s 
 SCF   energy in the final basis set =    -3221.1278540480
 Total energy in the final basis set =    -3221.1278540480

 --------------------------------------------------------------

                    Orbital Energies (a.u.)
 --------------------------------------------------------------

 Alpha MOs
 -- Occupied --
********-101.5760-101.5754-101.5753-101.5751-101.5750 -10.2761 -10.2760
-10.2749 -10.2748 -10.2724 -10.2723 -10.2312 -10.2309 -10.2160 -10.2159
-10.2154 -10.2153  -9.4908  -9.4907  -9.4900  -9.4899  -9.4899  -9.4898
 -7.2559  -7.2556  -7.2548  -7.2547  -7.2547  -7.2547  -7.2457  -7.2455
 -7.2448  -7.2448  -7.2448  -7.2448  -7.2448  -7.2446  -7.2443  -7.2441
 -7.2439  -7.2439  -0.9555  -0.9473  -0.9059  -0.8975  -0.8831  -0.8719
 -0.8566  -0.8497  -0.7916  -0.7623  -0.7622  -0.7401  -0.6553  -0.6419
 -0.6405  -0.6151  -0.5550  -0.5340  -0.5327  -0.5223  -0.4952  -0.4836
 -0.4667  -0.4664  -0.4648  -0.4508  -0.4507  -0.4329  -0.4137  -0.4128
 -0.4028  -0.3881  -0.3833  -0.3643  -0.3636  -0.3529  -0.3508  -0.3475
 -0.3421  -0.3395  -0.3394  -0.3187  -0.3185  -0.2747  -0.2742  -0.2730
 -0.2715
 -- Virtual --
 -0.0604  -0.0570  -0.0533  -0.0467  -0.0417  -0.0348  -0.0150  -0.0008
  0.0098   0.0128   0.0143   0.0195   0.0221   0.0236   0.0296   0.0416
  0.0485   0.0491   0.0561   0.0593   0.0602   0.0650   0.0696   0.0742
  0.0779   0.0825   0.0838   0.0874   0.0896   0.0936   0.0942   0.1002
  0.1010   0.1074   0.1108   0.1109   0.1157   0.1168   0.1187   0.1224
  0.1250   0.1279   0.1315   0.1371   0.1398   0.1435   0.1445   0.1535
  0.1553   0.1572   0.1635   0.1643   0.1708   0.1770   0.1824   0.1840
  0.1847   0.1908   0.1920   0.1947   0.2014   0.2050   0.2052   0.2136
  0.2199   0.2246   0.2260   0.2278   0.2301   0.2365   0.2403   0.2405
  0.2515   0.2520   0.2558   0.2577   0.2653   0.2657   0.2678   0.2742
  0.2769   0.2792   0.2822   0.2847   0.2922   0.2959   0.2973   0.3078
  0.3084   0.3204   0.3233   0.3284   0.3360   0.3402   0.3550   0.3568
  0.4161   0.4172   0.4258   0.4322   0.4379   0.4405   0.4494   0.4507
  0.4568   0.4612   0.4658   0.4691   0.4743   0.4754   0.4830   0.4931
  0.4935   0.5075   0.5088   0.5098   0.5164   0.5293   0.5359   0.5505
  0.5577   0.5657   0.5719   0.5781   0.5813   0.5917   0.5955   0.6099
  0.6099   0.6200   0.6262   0.6329   0.6337   0.6362   0.6402   0.6530
  0.6622   0.6738   0.6755   0.6807   0.6876   0.6951   0.7068   0.7098
  0.7294   0.7462   0.7746   0.7796   0.7950   0.7977   0.8105   0.8152
  0.8283   0.8336   0.8342   0.8398   0.8436   0.8452   0.8461   0.8488
  0.8503   0.8519   0.8588   0.8658   0.8688   0.8742   0.8771   0.8846
  0.8927   0.8962   0.9051   0.9102   0.9157   0.9216   0.9274   0.9308
  0.9400   0.9447   0.9452   0.9465   0.9537   0.9560   0.9638   0.9653
  0.9735   0.9844   0.9885   0.9945   1.0094   1.0191   1.0284   1.0438
  1.0529   1.1012   1.1013   1.1085   1.1471   1.1524   1.1775   1.2006
  1.2163   1.2296   1.2311   1.2415   1.2613   1.2679   1.2708   1.2740
  1.2782   1.2807   1.3073   1.3098   1.3396   1.3455   1.3669   1.3705
  1.4105   1.4130   1.4440   1.4781   1.4823   1.5102   1.5438   1.5583
  1.5645   1.5842   1.5943   1.6234   1.6288   1.6562   1.6786   1.6906
  1.6960   1.7327   1.7387   1.7496   1.7861   1.7966   1.8149   1.8311
  1.8386   1.8445   1.8544   1.8640   1.8674   1.9088   1.9227   1.9267
  1.9344   1.9583   1.9701   2.0067   2.0120   2.0553   2.0927   2.1067
  2.1231   2.1314   2.1814   2.2092   2.2328   2.2342   2.2481   2.2524
  2.2555   2.2721   2.2758   2.3016   2.3084   2.3179   2.3461   2.3502
  2.3562   2.3809   2.4177   2.4230   2.4249   2.4565   2.4580   2.4741
  2.4916   2.5028   2.5215   2.5219   2.5255   2.5564   2.5885   2.6146
  2.6554   2.6592   2.6633   2.6773   2.6954   2.7009   2.7025   2.7283
  2.7359   2.7517   2.7717   2.7751   2.8074   2.8239   2.8272   2.8445
  2.8792   2.9024   2.9719   2.9771   3.0894   3.0903   3.1001   3.1150
  3.1226   3.1410   3.1668   3.1915   3.2097   3.2161   3.2678   3.3612
  3.3684   3.4136   3.4431   3.5636   3.6424   3.6896   3.6903   3.7695
  3.8597   3.9978   4.0174   4.0742   4.0770   4.3124   4.8044   4.8094
  9.7554   9.7588   9.7960   9.7989   9.8218   9.8422  23.3478  23.4878
 23.8348  23.8419  23.8706  23.8776  23.9471  23.9579  23.9694  24.0624
 24.1182  24.1499  25.7785  25.7793  25.8264  25.8534  25.9142  25.9723
 26.0959  26.1038  26.1614  26.1646  26.2338  26.3655  26.4910  26.5214
 26.6488  26.6998  26.8848  26.9650 215.7482 215.7492 215.7927 215.7958
215.8267 215.8457
 --------------------------------------------------------------

          Ground-State Mulliken Net Atomic Charges

     Atom                 Charge (a.u.)
  ----------------------------------------
      1 C                     0.201851
      2 C                    -1.291005
      3 Cl                    0.511681
      4 C                     0.558404
      5 Cl                    0.605997
      6 C                    -0.046767
      7 Cl                    0.539405
      8 C                    -0.977765
      9 H                     0.214127
     10 C                    -0.511239
     11 H                     0.187738
     12 C                     0.193619
     13 C                    -1.352235
     14 Cl                    0.521297
     15 C                     0.576271
     16 Cl                    0.601257
     17 C                    -0.030285
     18 Cl                    0.539893
     19 C                    -0.969681
     20 H                     0.213976
     21 C                    -0.474264
     22 H                     0.187723
  ----------------------------------------
  Sum of atomic charges =     0.000000

 -----------------------------------------------------------------
                    Cartesian Multipole Moments
 -----------------------------------------------------------------
    Charge (ESU x 10^10)
                 0.0000
    Dipole Moment (Debye)
         X      -1.3336      Y       1.1383      Z      -2.3108
       Tot       2.9007
    Quadrupole Moments (Debye-Ang)
        XX    -150.1758     XY       5.5653     YY    -143.9508
        XZ       4.3947     YZ      -3.5327     ZZ    -146.2567
    Octopole Moments (Debye-Ang^2)
       XXX    -439.5934    XXY      45.1820    XYY    -132.8970
       YYY     126.0092    XXZ     -21.9048    XYZ     -10.3112
       YYZ     -28.2189    XZZ    -137.7639    YZZ      48.4276
       ZZZ     -68.2045
    Hexadecapole Moments (Debye-Ang^3)
      XXXX   -7377.3535   XXXY     631.9242   XXYY   -1454.4099
      XYYY     599.6814   YYYY   -1464.7883   XXXZ    1786.7227
      XXYZ    -121.4259   XYYZ     571.7129   YYYZ    -347.8312
      XXZZ   -1843.9890   XYZZ     230.8814   YYZZ    -848.7861
      XZZZ    1751.0905   YZZZ    -323.0514   ZZZZ   -3684.3430
 -----------------------------------------------------------------
 Calculating analytic gradient of the SCF energy
 Gradient of SCF Energy
            1           2           3           4           5           6
    1   0.0000343   0.0000192   0.0000129   0.0000129   0.0000258   0.0000013
    2  -0.0000227  -0.0000045   0.0000336   0.0000023   0.0000136   0.0000041
    3   0.0000229  -0.0000107  -0.0000022   0.0000056   0.0000117   0.0000317
            7           8           9          10          11          12
    1   0.0000112  -0.0000007   0.0000022  -0.0000107  -0.0000080  -0.0000239
    2  -0.0000073  -0.0000109  -0.0000161  -0.0000022  -0.0000114   0.0000400
    3   0.0000186   0.0000061   0.0000229   0.0000049   0.0000136   0.0000154
           13          14          15          16          17          18
    1   0.0000177   0.0000043  -0.0000134  -0.0000021  -0.0000048  -0.0000176
    2  -0.0000362   0.0000161  -0.0000078   0.0000030   0.0000089   0.0000098
    3  -0.0000097   0.0000041   0.0000008  -0.0000034  -0.0000264  -0.0000293
           19          20          21          22
    1  -0.0000128  -0.0000236  -0.0000105  -0.0000137
    2   0.0000064  -0.0000037  -0.0000125  -0.0000024
    3  -0.0000249  -0.0000231  -0.0000155  -0.0000129
 Max gradient component =       3.997E-05
 RMS gradient           =       1.640E-05
 Gradient time:  CPU 255.39 s  wall 255.40 s
 Geometry Optimization Parameters
   NAtoms,    NIC,     NZ,  NCons,   NDum,   NFix, NCnnct, MaxDiis
       22     163      22       0       0       0       0       0

 Cartesian Hessian Update
 Hessian updated using BFGS update


** GEOMETRY OPTIMIZATION IN DELOCALIZED INTERNAL COORDINATES **
   Searching for a Minimum

   Optimization Cycle:  15

                       Coordinates (Angstroms)
     ATOM                X               Y               Z
      1  C         0.0354123024   -0.0233252390    0.0642701996
      2  C        -0.0342814976    0.4100940188    1.3941320057
      3  Cl        1.4282260442    0.9203041006    2.1990909292
      4  C        -1.2579094822    0.4379056631    2.0825221828
      5  Cl       -1.3348799211    0.9793248528    3.7318502416
      6  C        -2.4189804891    0.0236366367    1.4174858321
      7  Cl       -3.9692415037    0.0324343640    2.2216647117
      8  C        -2.3600460319   -0.4043983974    0.0959096171
      9  H        -3.2680155731   -0.7202162627   -0.4001716508
     10  C        -1.1427186721   -0.4238144594   -0.5689949537
     11  H        -1.0977760736   -0.7631200624   -1.5967934905
     12  C         1.3203934050   -0.0436644555   -0.6965258091
     13  C         2.1767705502   -1.1515601401   -0.6684720742
     14  Cl        1.7484340776   -2.5278429423    0.3161858735
     15  C         3.3637740531   -1.1702691259   -1.4187624724
     16  Cl        4.4145936389   -2.5530469924   -1.3767156104
     17  C         3.6830597052   -0.0570524624   -2.2064239844
     18  Cl        5.1406501008   -0.0219526970   -3.1671802234
     19  C         2.8385371881    1.0475752564   -2.2412309711
     20  H         3.1029275612    1.8982335452   -2.8556447705
     21  C         1.6702400323    1.0483804121   -1.4928035743
     22  H         1.0167722241    1.9118935695   -1.5198436832
   Point Group: c1    Number of degrees of freedom:    60


   Energy is  -3221.127854048

 Hessian updated using BFGS update

 60 Hessian modes will be used to form the next step
  Hessian Eigenvalues:
     0.001116    0.012190    0.017693    0.018677    0.020929    0.021455
     0.022734    0.023594    0.023634    0.023801    0.023845    0.024039
     0.024100    0.024104    0.024112    0.024133    0.024144    0.024150
     0.024196    0.086047    0.158795    0.159985    0.159993    0.160031
     0.189994    0.217041    0.225229    0.226110    0.238452    0.245385
     0.246738    0.249986    0.249994    0.249999    0.251093    0.256670
     0.288938    0.290569    0.300914    0.301032    0.301079    0.302197
     0.317499    0.335800    0.356657    0.356672    0.356678    0.356746
     0.412387    0.424177    0.431581    0.434740    0.459918    0.462893
     0.471087    0.472644    0.478068    0.479114    0.486251    0.507828

 Minimum search - taking simple RFO step
 Searching for Lamda that Minimizes Along All modes
 Value Taken    Lamda =   0.00000000
 Step Taken.  Stepsize is  0.003674

                             Maximum     Tolerance    Cnvgd?
         Gradient           0.000041      0.000300     YES
         Displacement       0.002823      0.001200      NO
         Energy change     -0.000000      0.000001     YES

 Final energy is   -3221.1278540479962     


 ******************************
 **  OPTIMIZATION CONVERGED  **
 ******************************

                       Coordinates (Angstroms)
     ATOM                X               Y               Z
      1  C         0.0354123024   -0.0233252390    0.0642701996
      2  C        -0.0342814976    0.4100940188    1.3941320057
      3  Cl        1.4282260442    0.9203041006    2.1990909292
      4  C        -1.2579094822    0.4379056631    2.0825221828
      5  Cl       -1.3348799211    0.9793248528    3.7318502416
      6  C        -2.4189804891    0.0236366367    1.4174858321
      7  Cl       -3.9692415037    0.0324343640    2.2216647117
      8  C        -2.3600460319   -0.4043983974    0.0959096171
      9  H        -3.2680155731   -0.7202162627   -0.4001716508
     10  C        -1.1427186721   -0.4238144594   -0.5689949537
     11  H        -1.0977760736   -0.7631200624   -1.5967934905
     12  C         1.3203934050   -0.0436644555   -0.6965258091
     13  C         2.1767705502   -1.1515601401   -0.6684720742
     14  Cl        1.7484340776   -2.5278429423    0.3161858735
     15  C         3.3637740531   -1.1702691259   -1.4187624724
     16  Cl        4.4145936389   -2.5530469924   -1.3767156104
     17  C         3.6830597052   -0.0570524624   -2.2064239844
     18  Cl        5.1406501008   -0.0219526970   -3.1671802234
     19  C         2.8385371881    1.0475752564   -2.2412309711
     20  H         3.1029275612    1.8982335452   -2.8556447705
     21  C         1.6702400323    1.0483804121   -1.4928035743
     22  H         1.0167722241    1.9118935695   -1.5198436832

Z-matrix Print:
$molecule
0 1
Cl
C  1 1.745617
C  2 1.400572 1 119.007799
C  3 1.396071 2 118.487415 1 -179.688459 0
H  4 1.083239 3 119.119030 2 -179.820915 0
C  4 1.387466 3 121.213245 2 -0.120750 0
H  6 1.082140 4 120.766603 3 -179.969358 0
C  6 1.390911 4 119.882531 3 0.091540 0
C  8 1.400573 6 120.457029 4 -0.087979 0
C  3 1.493453 2 121.780407 1 -1.626562 0
C  10 1.396212 3 119.410206 2 -93.058057 0
H  11 1.083290 10 119.023078 3 1.325068 0
C  11 1.387213 10 121.269072 3 -179.193259 0
H  13 1.081779 11 120.840725 10 -179.737737 0
C  13 1.390414 11 119.807242 10 0.163576 0
C  10 1.400443 3 122.058170 2 88.144992 0
C  15 1.400706 13 120.477078 11 0.108501 0
Cl 9 1.737258 8 120.555170 6 179.834507 0
Cl 17 1.737625 15 120.404125 13 179.720334 0
Cl 16 1.745624 10 119.120735 3 -0.954830 0
Cl 8 1.746097 6 118.497211 4 179.764758 0
Cl 15 1.746451 13 118.479425 11 -179.936072 0
$end


 --------------------------------------------------------------

                    Orbital Energies (a.u.)
 --------------------------------------------------------------

 Alpha MOs
 -- Occupied --
********-101.5760-101.5754-101.5753-101.5751-101.5750 -10.2761 -10.2760
-10.2749 -10.2748 -10.2724 -10.2723 -10.2312 -10.2309 -10.2160 -10.2159
-10.2154 -10.2153  -9.4908  -9.4907  -9.4900  -9.4899  -9.4899  -9.4898
 -7.2559  -7.2556  -7.2548  -7.2547  -7.2547  -7.2547  -7.2457  -7.2455
 -7.2448  -7.2448  -7.2448  -7.2448  -7.2448  -7.2446  -7.2443  -7.2441
 -7.2439  -7.2439  -0.9555  -0.9473  -0.9059  -0.8975  -0.8831  -0.8719
 -0.8566  -0.8497  -0.7916  -0.7623  -0.7622  -0.7401  -0.6553  -0.6419
 -0.6405  -0.6151  -0.5550  -0.5340  -0.5327  -0.5223  -0.4952  -0.4836
 -0.4667  -0.4664  -0.4648  -0.4508  -0.4507  -0.4329  -0.4137  -0.4128
 -0.4028  -0.3881  -0.3833  -0.3643  -0.3636  -0.3529  -0.3508  -0.3475
 -0.3421  -0.3395  -0.3394  -0.3187  -0.3185  -0.2747  -0.2742  -0.2730
 -0.2715
 -- Virtual --
 -0.0604  -0.0570  -0.0533  -0.0467  -0.0417  -0.0348  -0.0150  -0.0008
  0.0098   0.0128   0.0143   0.0195   0.0221   0.0236   0.0296   0.0416
  0.0485   0.0491   0.0561   0.0593   0.0602   0.0650   0.0696   0.0742
  0.0779   0.0825   0.0838   0.0874   0.0896   0.0936   0.0942   0.1002
  0.1010   0.1074   0.1108   0.1109   0.1157   0.1168   0.1187   0.1224
  0.1250   0.1279   0.1315   0.1371   0.1398   0.1435   0.1445   0.1535
  0.1553   0.1572   0.1635   0.1643   0.1708   0.1770   0.1824   0.1840
  0.1847   0.1908   0.1920   0.1947   0.2014   0.2050   0.2052   0.2136
  0.2199   0.2246   0.2260   0.2278   0.2301   0.2365   0.2403   0.2405
  0.2515   0.2520   0.2558   0.2577   0.2653   0.2657   0.2678   0.2742
  0.2769   0.2792   0.2822   0.2847   0.2922   0.2959   0.2973   0.3078
  0.3084   0.3204   0.3233   0.3284   0.3360   0.3402   0.3550   0.3568
  0.4161   0.4172   0.4258   0.4322   0.4379   0.4405   0.4494   0.4507
  0.4568   0.4612   0.4658   0.4691   0.4743   0.4754   0.4830   0.4931
  0.4935   0.5075   0.5088   0.5098   0.5164   0.5293   0.5359   0.5505
  0.5577   0.5657   0.5719   0.5781   0.5813   0.5917   0.5955   0.6099
  0.6099   0.6200   0.6262   0.6329   0.6337   0.6362   0.6402   0.6530
  0.6622   0.6738   0.6755   0.6807   0.6876   0.6951   0.7068   0.7098
  0.7294   0.7462   0.7746   0.7796   0.7950   0.7977   0.8105   0.8152
  0.8283   0.8336   0.8342   0.8398   0.8436   0.8452   0.8461   0.8488
  0.8503   0.8519   0.8588   0.8658   0.8688   0.8742   0.8771   0.8846
  0.8927   0.8962   0.9051   0.9102   0.9157   0.9216   0.9274   0.9308
  0.9400   0.9447   0.9452   0.9465   0.9537   0.9560   0.9638   0.9653
  0.9735   0.9844   0.9885   0.9945   1.0094   1.0191   1.0284   1.0438
  1.0529   1.1012   1.1013   1.1085   1.1471   1.1524   1.1775   1.2006
  1.2163   1.2296   1.2311   1.2415   1.2613   1.2679   1.2708   1.2740
  1.2782   1.2807   1.3073   1.3098   1.3396   1.3455   1.3669   1.3705
  1.4105   1.4130   1.4440   1.4781   1.4823   1.5102   1.5438   1.5583
  1.5645   1.5842   1.5943   1.6234   1.6288   1.6562   1.6786   1.6906
  1.6960   1.7327   1.7387   1.7496   1.7861   1.7966   1.8149   1.8311
  1.8386   1.8445   1.8544   1.8640   1.8674   1.9088   1.9227   1.9267
  1.9344   1.9583   1.9701   2.0067   2.0120   2.0553   2.0927   2.1067
  2.1231   2.1314   2.1814   2.2092   2.2328   2.2342   2.2481   2.2524
  2.2555   2.2721   2.2758   2.3016   2.3084   2.3179   2.3461   2.3502
  2.3562   2.3809   2.4177   2.4230   2.4249   2.4565   2.4580   2.4741
  2.4916   2.5028   2.5215   2.5219   2.5255   2.5564   2.5885   2.6146
  2.6554   2.6592   2.6633   2.6773   2.6954   2.7009   2.7025   2.7283
  2.7359   2.7517   2.7717   2.7751   2.8074   2.8239   2.8272   2.8445
  2.8792   2.9024   2.9719   2.9771   3.0894   3.0903   3.1001   3.1150
  3.1226   3.1410   3.1668   3.1915   3.2097   3.2161   3.2678   3.3612
  3.3684   3.4136   3.4431   3.5636   3.6424   3.6896   3.6903   3.7695
  3.8597   3.9978   4.0174   4.0742   4.0770   4.3124   4.8044   4.8094
  9.7554   9.7588   9.7960   9.7989   9.8218   9.8422  23.3478  23.4878
 23.8348  23.8419  23.8706  23.8776  23.9471  23.9579  23.9694  24.0624
 24.1182  24.1499  25.7785  25.7793  25.8264  25.8534  25.9142  25.9723
 26.0959  26.1038  26.1614  26.1646  26.2338  26.3655  26.4910  26.5214
 26.6488  26.6998  26.8848  26.9650 215.7482 215.7492 215.7927 215.7958
215.8267 215.8457
 --------------------------------------------------------------

          Ground-State Mulliken Net Atomic Charges

     Atom                 Charge (a.u.)
  ----------------------------------------
      1 C                     0.201851
      2 C                    -1.291005
      3 Cl                    0.511681
      4 C                     0.558404
      5 Cl                    0.605997
      6 C                    -0.046767
      7 Cl                    0.539405
      8 C                    -0.977765
      9 H                     0.214127
     10 C                    -0.511239
     11 H                     0.187738
     12 C                     0.193619
     13 C                    -1.352235
     14 Cl                    0.521297
     15 C                     0.576271
     16 Cl                    0.601257
     17 C                    -0.030285
     18 Cl                    0.539893
     19 C                    -0.969681
     20 H                     0.213976
     21 C                    -0.474264
     22 H                     0.187723
  ----------------------------------------
  Sum of atomic charges =     0.000000

 -----------------------------------------------------------------
                    Cartesian Multipole Moments
 -----------------------------------------------------------------
    Charge (ESU x 10^10)
                 0.0000
    Dipole Moment (Debye)
         X      -1.3336      Y       1.1383      Z      -2.3108
       Tot       2.9007
    Quadrupole Moments (Debye-Ang)
        XX    -150.1758     XY       5.5653     YY    -143.9508
        XZ       4.3947     YZ      -3.5327     ZZ    -146.2567
    Octopole Moments (Debye-Ang^2)
       XXX    -439.5934    XXY      45.1820    XYY    -132.8970
       YYY     126.0092    XXZ     -21.9048    XYZ     -10.3112
       YYZ     -28.2189    XZZ    -137.7639    YZZ      48.4276
       ZZZ     -68.2045
    Hexadecapole Moments (Debye-Ang^3)
      XXXX   -7377.3535   XXXY     631.9242   XXYY   -1454.4099
      XYYY     599.6814   YYYY   -1464.7883   XXXZ    1786.7227
      XXYZ    -121.4259   XYYZ     571.7129   YYYZ    -347.8312
      XXZZ   -1843.9890   XYZZ     230.8814   YYZZ    -848.7861
      XZZZ    1751.0905   YZZZ    -323.0514   ZZZZ   -3684.3430
 -----------------------------------------------------------------
Archival summary:
1\1\november\OPT\ProcedureUnspecified\BasisUnspecified\l6124\taweetha\SatJan1120:14:152020SatJan1120:14:152020\0\\#,OPT,ProcedureUnspecified,BasisUnspecified,\\0,1\Cl\C,1,1.74562\C,2,1.40057,1,119.008\C,3,1.39607,2,118.487,1,-179.688,0\H,4,1.08324,3,119.119,2,-179.821,0\C,4,1.38747,3,121.213,2,-0.12075,0\H,6,1.08214,4,120.767,3,-179.969,0\C,6,1.39091,4,119.883,3,0.0915403,0\C,8,1.40057,6,120.457,4,-0.0879792,0\C,3,1.49345,2,121.78,1,-1.62656,0\C,10,1.39621,3,119.41,2,-93.0581,0\H,11,1.08329,10,119.023,3,1.32507,0\C,11,1.38721,10,121.269,3,-179.193,0\H,13,1.08178,11,120.841,10,-179.738,0\C,13,1.39041,11,119.807,10,0.163576,0\C,10,1.40044,3,122.058,2,88.145,0\C,15,1.40071,13,120.477,11,0.108501,0\Cl,9,1.73726,8,120.555,6,179.835,0\Cl,17,1.73763,15,120.404,13,179.72,0\Cl,16,1.74562,10,119.121,3,-0.95483,0\Cl,8,1.7461,6,118.497,4,179.765,0\Cl,15,1.74645,13,118.479,11,-179.936,0\\\@

 Total job time:  14487.99s(wall), 14486.03s(cpu) 
 Sat Jan 11 20:14:15 2020

        *************************************************************
        *                                                           *
        *  Thank you very much for using Q-Chem.  Have a nice day.  *
        *                                                           *
        *************************************************************


 
User input: 2 of 2 
 
                  Welcome to Q-Chem
     A Quantum Leap Into The Future Of Chemistry


 Q-Chem 5.2 (devel), Q-Chem, Inc., Pleasanton, CA (2019)

 Yihan Shao,  Zhengting Gan,  E. Epifanovsky,  A. T. B. Gilbert,  M. Wormit,  
 J. Kussmann,  A. W. Lange,  A. Behn,  Jia Deng,  Xintian Feng,  D. Ghosh,  
 M. Goldey,  P. R. Horn,  L. D. Jacobson,  I. Kaliman,  T. Kus,  A. Landau,  
 Jie Liu,  E. I. Proynov,  R. M. Richard,  R. P. Steele,  E. J. Sundstrom,  
 H. L. Woodcock III,  P. M. Zimmerman,  D. Zuev,  B. Albrecht,  E. Alguire,  
 S. A. Baeppler,  D. Barton,  Z. Benda,  Y. A. Bernard,  E. J. Berquist,  
 K. B. Bravaya,  H. Burton,  D. Casanova,  Chun-Min Chang,  Yunqing Chen,  
 A. Chien,  K. D. Closser,  M. P. Coons,  S. Coriani,  S. Dasgupta,  
 A. L. Dempwolff,  M. Diedenhofen,  Hainam Do,  R. G. Edgar,  Po-Tung Fang,  
 S. Faraji,  S. Fatehi,  Qingguo Feng,  K. D. Fenk,  J. Fosso-Tande,  
 J. Gayvert,  Qinghui Ge,  A. Ghysels,  G. Gidofalvi,  J. Gomes,  
 J. Gonthier,  A. Gunina,  D. Hait,  M. W. D. Hanson-Heine,  
 P. H. P. Harbach,  A. W. Hauser,  M. F. Herbst,  J. E. Herr,  
 E. G. Hohenstein,  Z. C. Holden,  Kerwin Hui,  B. C. Huynh,  T.-C. Jagau,  
 Hyunjun Ji,  B. Kaduk,  K. Khistyaev,  Jaehoon Kim,  P. Klunzinger,  K. Koh,  
 D. Kosenkov,  L. Koulias,  T. Kowalczyk,  C. M. Krauter,  A. Kunitsa,  
 Ka Un Lao,  A. Laurent,  K. V. Lawler,  Joonho Lee,  D. Lefrancois,  
 S. Lehtola,  D. S. Levine,  Yi-Pei Li,  You-Sheng Lin,  Fenglai Liu,  
 E. Livshits,  A. Luenser,  P. Manohar,  E. Mansoor,  S. F. Manzer,  
 Shan-Ping Mao,  Yuezhi Mao,  N. Mardirossian,  A. V. Marenich,  
 T. Markovich,  L. A. Martinez-Martinez,  S. A. Maurer,  N. J. Mayhall,  
 S. C. McKenzie,  J.-M. Mewes,  P. Morgante,  A. F. Morrison,  
 J. W. Mullinax,  K. Nanda,  T. S. Nguyen-Beck,  R. Olivares-Amaya,  
 J. A. Parkhill,  Zheng Pei,  T. M. Perrine,  F. Plasser,  P. Pokhilko,  
 S. Prager,  A. Prociuk,  E. Ramos,  D. R. Rehn,  F. Rob,  M. Scheurer,  
 M. Schneider,  N. Sergueev,  S. M. Sharada,  S. Sharma,  D. W. Small,  
 T. Stauch,  T. Stein,  Yu-Chuan Su,  A. J. W. Thom,  A. Tkatchenko,  
 T. Tsuchimochi,  N. M. Tubman,  L. Vogt,  M. L. Vidal,  O. Vydrov,  
 M. A. Watson,  J. Wenzel,  M. de Wergifosse,  T. A. Wesolowski,  A. White,  
 J. Witte,  A. Yamada,  Jun Yang,  K. Yao,  S. Yeganeh,  S. R. Yost,  
 Zhi-Qiang You,  A. Zech,  Igor Ying Zhang,  Xing Zhang,  Yan Zhao,  
 Ying Zhu,  B. R. Brooks,  G. K. L. Chan,  C. J. Cramer,  M. S. Gordon,  
 W. J. Hehre,  A. Klamt,  M. W. Schmidt,  C. D. Sherrill,  D. G. Truhlar,  
 A. Aspuru-Guzik,  R. Baer,  A. T. Bell,  N. A. Besley,  Jeng-Da Chai,  
 A. E. DePrince, III,  R. A. DiStasio Jr.,  A. Dreuw,  B. D. Dunietz,  
 T. R. Furlani,  Chao-Ping Hsu,  Yousung Jung,  Jing Kong,  D. S. Lambrecht,  
 WanZhen Liang,  C. Ochsenfeld,  V. A. Rassolov,  L. V. Slipchenko,  
 J. E. Subotnik,  T. Van Voorhis,  J. M. Herbert,  A. I. Krylov,  
 P. M. W. Gill,  M. Head-Gordon

 Contributors to earlier versions of Q-Chem not listed above: 
 R. D. Adamson,  B. Austin,  J. Baker,  G. J. O. Beran,  K. Brandhorst,  
 S. T. Brown,  E. F. C. Byrd,  A. K. Chakraborty,  C.-L. Cheng,  
 Siu Hung Chien,  D. M. Chipman,  D. L. Crittenden,  H. Dachsel,  
 R. J. Doerksen,  A. D. Dutoi,  L. Fusti-Molnar,  W. A. Goddard III,  
 A. Golubeva-Zadorozhnaya,  S. R. Gwaltney,  G. Hawkins,  A. Heyden,  
 S. Hirata,  G. Kedziora,  F. J. Keil,  C. Kelley,  Jihan Kim,  R. A. King,  
 R. Z. Khaliullin,  P. P. Korambath,  W. Kurlancheek,  A. M. Lee,  M. S. Lee,  
 S. V. Levchenko,  Ching Yeh Lin,  D. Liotard,  R. C. Lochan,  I. Lotan,  
 P. E. Maslen,  N. Nair,  D. P. O'Neill,  D. Neuhauser,  E. Neuscamman,  
 C. M. Oana,  R. Olson,  B. Peters,  R. Peverati,  P. A. Pieniazek,  
 Y. M. Rhee,  J. Ritchie,  M. A. Rohrdanz,  E. Rosta,  N. J. Russ,  
 H. F. Schaefer III,  N. E. Schultz,  N. Shenvi,  A. C. Simmonett,  A. Sodt,  
 D. Stuck,  K. S. Thanthiriwatte,  V. Vanovschi,  Tao Wang,  A. Warshel,  
 C. F. Williams,  Q. Wu,  X. Xu,  W. Zhang

 Please cite Q-Chem as follows:
 Y. Shao et al., Mol. Phys. 113, 184-215 (2015)
 DOI: 10.1080/00268976.2014.952696

 Q-Chem 5.2.1 for Intel X86 EM64T Linux

 Parts of Q-Chem use Armadillo 8.300.2 (Tropical Shenanigans).
 http://arma.sourceforge.net/

 Q-Chem begins on Sat Jan 11 20:14:15 2020  

Host: 
0

     Scratch files written to /scratch/taweetham/qchem5291//
NAlpha2: 178
NElect   178
Mult     1
The previous job contains 0 fragments, simply inherited here

 Q-Chem warning in module libgen/rem_setup.C, line 2168:

 Setting Thresh to 1e-14


Checking the input file for inconsistencies... 	...done.

--------------------------------------------------------------
User input:
--------------------------------------------------------------

$MOLECULE
READ
$END

$REM
   JOB_TYPE 	FREQUENCY
   BASIS 	6-311++G**
   METHOD	B3LYP
   SCF_GUESS_ALWAYS     TRUE
   S2THRESH     15
   THRESH       15
   MEM_TOTAL    10000
$END

--------------------------------------------------------------
 ----------------------------------------------------------------
             Standard Nuclear Orientation (Angstroms)
    I     Atom           X                Y                Z
 ----------------------------------------------------------------
    1      C       0.7346662067    -0.1215307605     0.6475944535
    2      C       1.6008097986     0.5986084263    -0.1845333805
    3      Cl      0.9372861768     1.7919305546    -1.2721547335
    4      C       2.9864626136     0.3727720670    -0.1547981611
    5      Cl      4.0535682662     1.2727504701    -1.1895283834
    6      C       3.4972951247    -0.5898222693     0.7252247626
    7      Cl      5.2107942377    -0.9178534248     0.8052662193
    8      C       2.6453869886    -1.3067472403     1.5580044853
    9      H       3.0595109791    -2.0457772183     2.2307468194
   10      C       1.2792800333    -1.0693339755     1.5161989715
   11      H       0.6164639673    -1.6329551184     2.1615857017
   12      C      -0.7401915382     0.1133953837     0.6498358351
   13      C      -1.5966709840    -0.5659841794    -0.2256571933
   14      Cl     -0.9146981772    -1.6860821210    -1.3778166664
   15      C      -2.9855398532    -0.3616511870    -0.1862323762
   16      Cl     -4.0358988855    -1.2141242259    -1.2762323716
   17      C      -3.5101043541     0.5370338942     0.7512123071
   18      Cl     -5.2284381350     0.8293452681     0.8548336560
   19      C      -2.6675668971     1.2158947394     1.6252322105
   20      H      -3.0920318159     1.9065217632     2.3420933946
   21      C      -1.2977980219     1.0016933612     1.5712557434
   22      H      -0.6445470442     1.5348101567     2.2512968887
 ----------------------------------------------------------------
 Molecular Point Group                 C1    NOp =  1
 Largest Abelian Subgroup              C1    NOp =  1
 Nuclear Repulsion Energy =        2020.22105301 hartrees
 There are       89 alpha and       89 beta electrons
 Requested basis set is 6-311++G(d,p)
 There are 170 shells and 472 basis functions

 Total QAlloc Memory Limit  10000 MB
 Mega-Array Size       188 MB
 MEM_STATIC part       192 MB
 A cutoff of  1.0D-15 yielded  10809 shell pairs
 There are     91479 function pairs (     98319 Cartesian)
 Smallest overlap matrix eigenvalue = 2.14E-07
 Linear dependence detected in AO basis
 Number of orthogonalized atomic orbitals = 467
 Maximum deviation from orthogonality = 4.695E-10
 Guess from superposition of atomic densities
 Warning:  Energy on first SCF cycle will be non-variational
 SAD guess density has 178.000000 electrons

 -----------------------------------------------------------------------
  General SCF calculation program by
  Eric Jon Sundstrom, Paul Horn, Yuezhi Mao, Dmitri Zuev, Alec White,
  David Stuck, Shaama M.S., Shane Yost, Joonho Lee, David Small,
  Daniel Levine, Susi Lehtola, Hugh Burton, Evgeny Epifanovsky,
  Bang C. Huynh
 -----------------------------------------------------------------------
 Exchange:     0.2000 Hartree-Fock + 0.0800 Slater + 0.7200 B88
 Correlation:  0.1900 VWN1RPA + 0.8100 LYP
 Using SG-1 standard quadrature grid
 A restricted SCF calculation will be
 performed using DIIS
 SCF converges when DIIS error is below 1.0e-08
 ---------------------------------------
  Cycle       Energy         DIIS error
 ---------------------------------------
    1   -3225.3531553410      2.82e-02  
    2   -3220.9859722715      2.22e-03  
    3   -3220.8139771317      3.15e-03  
    4   -3221.1096208572      7.52e-04  
    5   -3221.1250767537      3.05e-04  
    6   -3221.1273456107      1.13e-04  
    7   -3221.1276578586      4.13e-05  
    8   -3221.1277040317      1.21e-05  
    9   -3221.1277078108      2.84e-06  
   10   -3221.1277080222      8.89e-07  
   11   -3221.1277080428      1.72e-07  
   12   -3221.1277080432      5.92e-08  
   13   -3221.1277080434      2.36e-08  
   14   -3221.1277080437      3.90e-09  Convergence criterion met
 ---------------------------------------
 SCF time:   CPU 704.46s  wall 704.00s 
 SCF   energy in the final basis set =    -3221.1277080437
 Total energy in the final basis set =    -3221.1277080437

 --------------------------------------------------------------

                    Orbital Energies (a.u.)
 --------------------------------------------------------------

 Alpha MOs
 -- Occupied --
********-101.5760-101.5754-101.5753-101.5751-101.5751 -10.2761 -10.2760
-10.2749 -10.2748 -10.2724 -10.2722 -10.2312 -10.2309 -10.2160 -10.2159
-10.2154 -10.2152  -9.4908  -9.4907  -9.4900  -9.4899  -9.4899  -9.4898
 -7.2560  -7.2558  -7.2548  -7.2548  -7.2547  -7.2546  -7.2456  -7.2455
 -7.2449  -7.2448  -7.2448  -7.2446  -7.2446  -7.2446  -7.2442  -7.2441
 -7.2440  -7.2439  -0.9555  -0.9473  -0.9059  -0.8975  -0.8831  -0.8719
 -0.8566  -0.8497  -0.7916  -0.7623  -0.7622  -0.7401  -0.6553  -0.6419
 -0.6405  -0.6150  -0.5550  -0.5340  -0.5327  -0.5223  -0.4952  -0.4836
 -0.4667  -0.4664  -0.4648  -0.4508  -0.4507  -0.4329  -0.4137  -0.4128
 -0.4028  -0.3882  -0.3833  -0.3643  -0.3636  -0.3529  -0.3508  -0.3475
 -0.3421  -0.3395  -0.3394  -0.3187  -0.3185  -0.2747  -0.2742  -0.2730
 -0.2714
 -- Virtual --
 -0.0604  -0.0569  -0.0533  -0.0467  -0.0417  -0.0348  -0.0150  -0.0008
  0.0098   0.0129   0.0143   0.0196   0.0221   0.0236   0.0297   0.0417
  0.0486   0.0490   0.0561   0.0593   0.0602   0.0650   0.0696   0.0743
  0.0780   0.0825   0.0838   0.0874   0.0896   0.0936   0.0942   0.1002
  0.1010   0.1073   0.1109   0.1109   0.1157   0.1169   0.1187   0.1225
  0.1250   0.1279   0.1315   0.1371   0.1399   0.1435   0.1446   0.1534
  0.1552   0.1575   0.1635   0.1644   0.1710   0.1769   0.1826   0.1841
  0.1849   0.1910   0.1922   0.1946   0.2015   0.2049   0.2051   0.2135
  0.2199   0.2249   0.2256   0.2276   0.2302   0.2364   0.2402   0.2405
  0.2514   0.2520   0.2558   0.2579   0.2653   0.2658   0.2680   0.2745
  0.2769   0.2791   0.2824   0.2844   0.2922   0.2960   0.2973   0.3078
  0.3085   0.3204   0.3232   0.3283   0.3358   0.3403   0.3549   0.3570
  0.4160   0.4171   0.4258   0.4322   0.4379   0.4406   0.4494   0.4507
  0.4569   0.4610   0.4660   0.4692   0.4743   0.4755   0.4830   0.4931
  0.4934   0.5077   0.5088   0.5097   0.5165   0.5293   0.5360   0.5505
  0.5578   0.5658   0.5719   0.5782   0.5812   0.5918   0.5955   0.6098
  0.6101   0.6201   0.6265   0.6330   0.6337   0.6362   0.6402   0.6533
  0.6623   0.6738   0.6755   0.6808   0.6877   0.6952   0.7068   0.7098
  0.7295   0.7462   0.7746   0.7796   0.7950   0.7977   0.8105   0.8152
  0.8283   0.8336   0.8342   0.8398   0.8436   0.8452   0.8461   0.8488
  0.8504   0.8518   0.8587   0.8657   0.8688   0.8743   0.8771   0.8845
  0.8927   0.8962   0.9051   0.9103   0.9157   0.9216   0.9274   0.9308
  0.9400   0.9447   0.9452   0.9465   0.9536   0.9560   0.9638   0.9653
  0.9734   0.9843   0.9884   0.9945   1.0094   1.0191   1.0284   1.0438
  1.0529   1.1012   1.1013   1.1085   1.1472   1.1524   1.1775   1.2005
  1.2163   1.2296   1.2311   1.2415   1.2613   1.2678   1.2708   1.2740
  1.2781   1.2807   1.3073   1.3098   1.3395   1.3454   1.3670   1.3705
  1.4104   1.4131   1.4441   1.4781   1.4823   1.5103   1.5439   1.5584
  1.5645   1.5842   1.5943   1.6234   1.6288   1.6562   1.6786   1.6906
  1.6960   1.7327   1.7387   1.7497   1.7861   1.7966   1.8149   1.8311
  1.8386   1.8445   1.8544   1.8640   1.8674   1.9088   1.9227   1.9267
  1.9344   1.9583   1.9701   2.0067   2.0120   2.0553   2.0927   2.1067
  2.1231   2.1313   2.1814   2.2092   2.2329   2.2342   2.2481   2.2524
  2.2555   2.2722   2.2758   2.3016   2.3084   2.3179   2.3461   2.3501
  2.3563   2.3809   2.4181   2.4233   2.4249   2.4565   2.4580   2.4740
  2.4916   2.5028   2.5215   2.5220   2.5256   2.5564   2.5885   2.6145
  2.6554   2.6593   2.6634   2.6774   2.6954   2.7009   2.7026   2.7283
  2.7359   2.7518   2.7717   2.7751   2.8074   2.8239   2.8273   2.8445
  2.8792   2.9024   2.9719   2.9771   3.0894   3.0903   3.1001   3.1150
  3.1226   3.1410   3.1669   3.1915   3.2098   3.2161   3.2678   3.3612
  3.3685   3.4137   3.4431   3.5637   3.6425   3.6896   3.6903   3.7695
  3.8597   3.9978   4.0174   4.0742   4.0770   4.3124   4.8044   4.8094
  9.7555   9.7589   9.7960   9.7989   9.8217   9.8421  23.3478  23.4878
 23.8348  23.8419  23.8707  23.8776  23.9471  23.9579  23.9695  24.0624
 24.1182  24.1499  25.7786  25.7795  25.8267  25.8535  25.9144  25.9725
 26.0961  26.1039  26.1617  26.1650  26.2338  26.3654  26.4909  26.5214
 26.6489  26.6999  26.8848  26.9651 215.7482 215.7492 215.7927 215.7958
215.8266 215.8456
 --------------------------------------------------------------

          Ground-State Mulliken Net Atomic Charges

     Atom                 Charge (a.u.)
  ----------------------------------------
      1 C                     0.190341
      2 C                    -1.281343
      3 Cl                    0.509468
      4 C                     0.560877
      5 Cl                    0.606541
      6 C                    -0.052918
      7 Cl                    0.539971
      8 C                    -0.974646
      9 H                     0.213938
     10 C                    -0.508123
     11 H                     0.187818
     12 C                     0.201859
     13 C                    -1.353323
     14 Cl                    0.523615
     15 C                     0.575367
     16 Cl                    0.600948
     17 C                    -0.029339
     18 Cl                    0.539845
     19 C                    -0.972720
     20 H                     0.214104
     21 C                    -0.480266
     22 H                     0.187985
  ----------------------------------------
  Sum of atomic charges =     0.000000

 -----------------------------------------------------------------
                    Cartesian Multipole Moments
 -----------------------------------------------------------------
    Charge (ESU x 10^10)
                -0.0000
    Dipole Moment (Debye)
         X      -0.0225      Y      -0.0758      Z       2.8996
       Tot       2.9007
    Quadrupole Moments (Debye-Ang)
        XX    -154.8792     XY      -4.3468     YY    -142.1965
        XZ      -0.1852     YZ      -0.0646     ZZ    -139.1242
    Octopole Moments (Debye-Ang^2)
       XXX      -0.0194    XXY       0.1910    XYY       0.7062
       YYY      -0.3739    XXZ      -4.7265    XYZ     -13.0180
       YYZ       2.1643    XZZ      -0.8304    YZZ       0.4379
       ZZZ     -12.0577
    Hexadecapole Moments (Debye-Ang^3)
      XXXX   -9265.7857   XXXY      11.0099   XXYY   -1719.5234
      XYYY      10.9074   YYYY   -1240.7334   XXXZ      -1.4279
      XXYZ       0.4033   XYYZ       1.1086   YYYZ      -3.9726
      XXZZ   -1707.7940   XYZZ     -14.2170   YYZZ    -361.6545
      XZZZ      -1.6211   YZZZ       4.0538   ZZZZ   -1201.6051
 -----------------------------------------------------------------
 Calculating MO derivatives via CPSCF
    1     0    69    0.0188562  
    2     0    69    0.0055360  
    3     0    69    0.0006517  
    4     0    69    0.0000454  
    5    66     3    0.0000030  
    6    69     0    0.0000002  Converged
 Time for AOints: 1221.5 s (CPU) 1221.7 s (wall)
 ------------------------------------------------------------------------------
                     AOints        : Timing summary (seconds)
 ------------------------------------------------------------------------------
     job step          cpu (% of tot)      sys (% of tot)     wall (% of tot)
 ------------------------------------------------------------------------------
  AOints            0.1222E+04 ( 9.6)   0.1100E-04 ( 3.2)   0.1222E+04 ( 9.6)
 ------------------------------------------------------------------------------
   Grand Totals     0.1273E+05          0.3480E-03          0.1273E+05
 ------------------------------------------------------------------------------
 Polarizability Matrix (a.u.)
            1           2           3
    1-308.1042938  13.0772604   0.7428648
    2  13.0772604-171.2178004   0.1198226
    3   0.7428648   0.1198226-175.7620508
 Calculating analytic Hessian of the SCF energy

 Direct stationary perturbation theory relativistic correction:

 rels  =       4.761544384819
 relv  =     -18.347391263523
 rel2e =       5.041670331877
 E_rel =      -8.544176546828

 Hessian of the SCF Energy
            1           2           3           4           5           6
    1   0.6333422  -0.0399277  -0.0262788  -0.1882262  -0.0789434   0.0941425
    2  -0.0399277   0.4039698  -0.2246979  -0.0351215  -0.1285611   0.0719369
    3  -0.0262788  -0.2246979   0.4026601   0.0519420   0.0780627  -0.1437586
    4  -0.1882262  -0.0351215   0.0519420   0.5861074  -0.0041409  -0.0604426
    5  -0.0789434  -0.1285611   0.0780627  -0.0041409   0.3162310  -0.1974322
    6   0.0941425   0.0719369  -0.1437586  -0.0604426  -0.1974322   0.3187432
    7   0.0065442  -0.0044870   0.0040108  -0.0564656   0.0311388  -0.0251884
    8   0.0108655  -0.0198083   0.0223913   0.0330070  -0.0863569   0.0583077
    9  -0.0107508   0.0244933  -0.0185168  -0.0275724   0.0590525  -0.0772506
   10  -0.0360153  -0.0444951   0.0495288  -0.2829620   0.0544945  -0.0234811
   11  -0.0074465   0.0287295  -0.0231775   0.0104206  -0.0807940   0.0239694
   12   0.0130794  -0.0174299   0.0201447   0.0212461   0.0172003  -0.0759640
   13  -0.0023829   0.0041138  -0.0031516  -0.0255006  -0.0207193   0.0244530
   14   0.0011555   0.0028356   0.0009455  -0.0055439  -0.0025135   0.0063245
   15  -0.0002261   0.0005018   0.0034557   0.0093758   0.0082628  -0.0066328
   16   0.0004055  -0.0080735   0.0078687  -0.0108716   0.0220520  -0.0199965
   17  -0.0067495  -0.0350299   0.0337426   0.0637969   0.0046959  -0.0109631
   18   0.0061108   0.0339556  -0.0367034  -0.0608954  -0.0043553   0.0171877
   19  -0.0015994   0.0014604  -0.0010512   0.0027041   0.0008539  -0.0006808
   20   0.0002830  -0.0001275  -0.0009161  -0.0018197   0.0002922   0.0039374
   21  -0.0001871  -0.0010521   0.0001527   0.0019760   0.0035460   0.0001710
   22  -0.0125049   0.0587316  -0.0557387  -0.0583797  -0.0131872   0.0219766
   23   0.0261456   0.0061452  -0.0030319  -0.0130645  -0.0034174   0.0035690
   24  -0.0233791  -0.0080245   0.0177176   0.0209661   0.0037128  -0.0085131
   25  -0.0048984   0.0008219   0.0008284  -0.0010836  -0.0005427   0.0005843
   26   0.0007634   0.0041812   0.0022616  -0.0004506  -0.0002110  -0.0005716
   27   0.0008979   0.0022440   0.0042639   0.0005484  -0.0005582  -0.0003849
   28  -0.1467949   0.0310287  -0.0191860   0.0605212   0.0039592  -0.0121487
   29   0.0772901  -0.1810000   0.1088411  -0.0345823  -0.0241415   0.0377488
   30  -0.0646283   0.1152907  -0.1677593   0.0258480   0.0311929  -0.0266781
   31   0.0094350   0.0076909  -0.0084163  -0.0000552   0.0018759  -0.0010255
   32  -0.0130369  -0.0072861   0.0127266   0.0023438   0.0012812   0.0041266
   33   0.0124256   0.0099340  -0.0077693  -0.0014863   0.0042249   0.0017628
   34  -0.2145801   0.0222084  -0.0013974  -0.0240180  -0.0016117   0.0080466
   35   0.0217241  -0.0794741   0.0003093  -0.0148527   0.0065895  -0.0020341
   36   0.0016676  -0.0002430  -0.0784431   0.0179794  -0.0026341   0.0033648
   37  -0.0241354  -0.0139861  -0.0190283  -0.0002499   0.0016180  -0.0026950
   38  -0.0012879   0.0063024   0.0026997   0.0014179  -0.0013057   0.0014379
   39  -0.0083945   0.0021791   0.0035174   0.0027314  -0.0014566  -0.0013680
   40  -0.0021050  -0.0022049  -0.0023376  -0.0000189  -0.0012176  -0.0010758
   41   0.0016362  -0.0018065   0.0009483  -0.0014437  -0.0002256  -0.0007199
   42   0.0022246  -0.0002834  -0.0019907  -0.0004735   0.0003840  -0.0006642
   43   0.0003224  -0.0007901  -0.0016452  -0.0003685   0.0004451   0.0002495
   44  -0.0009817   0.0017731  -0.0040742   0.0007109  -0.0000314  -0.0001075
   45  -0.0023844  -0.0044994   0.0008660  -0.0005004  -0.0000060  -0.0005981
   46   0.0001292  -0.0010995  -0.0009541  -0.0001663   0.0004405  -0.0004700
   47   0.0003349  -0.0000805  -0.0001642   0.0000414   0.0001336  -0.0002139
   48   0.0004644  -0.0004229  -0.0000618  -0.0001583   0.0003139  -0.0001243
   49  -0.0009538  -0.0000294  -0.0002980   0.0002956  -0.0000691   0.0001563
   50  -0.0002547  -0.0011284  -0.0001941  -0.0002482   0.0002720  -0.0000366
   51  -0.0002209  -0.0002016  -0.0013699   0.0001407   0.0002990   0.0004407
   52   0.0010972   0.0000379   0.0001191  -0.0003690   0.0003509  -0.0003344
   53  -0.0002210  -0.0001105   0.0002204   0.0000605  -0.0000261   0.0001059
   54  -0.0000364   0.0002519  -0.0000104   0.0000321  -0.0000175  -0.0000367
   55   0.0023941   0.0014887   0.0014139  -0.0003711   0.0001279  -0.0006144
   56   0.0013133   0.0017793  -0.0055929   0.0009973  -0.0007259   0.0003504
   57   0.0004376  -0.0049501   0.0001936  -0.0003532  -0.0000895   0.0002647
   58   0.0000322   0.0006470   0.0009203  -0.0001870   0.0002376  -0.0002078
   59  -0.0000928   0.0000195  -0.0001111   0.0000797   0.0000509  -0.0000164
   60  -0.0000049  -0.0000010   0.0000856  -0.0000515  -0.0001308   0.0000610
   61  -0.0203338   0.0218506   0.0221849  -0.0004911   0.0029233  -0.0015793
   62   0.0090300   0.0001975  -0.0033267  -0.0014597  -0.0017923   0.0005779
   63   0.0059149  -0.0014918   0.0044198  -0.0016724   0.0007136  -0.0000172
   64   0.0008273   0.0001350   0.0006651   0.0001589  -0.0000858   0.0003300
   65  -0.0015988  -0.0015187   0.0021369  -0.0001495   0.0005537  -0.0002926
   66  -0.0008738   0.0025099  -0.0010964   0.0008179  -0.0002813  -0.0000073
            7           8           9          10          11          12
    1   0.0065442   0.0108655  -0.0107508  -0.0360153  -0.0074465   0.0130794
    2  -0.0044870  -0.0198083   0.0244933  -0.0444951   0.0287295  -0.0174299
    3   0.0040108   0.0223913  -0.0185168   0.0495288  -0.0231775   0.0201447
    4  -0.0564656   0.0330070  -0.0275724  -0.2829620   0.0104206   0.0212461
    5   0.0311388  -0.0863569   0.0590525   0.0544945  -0.0807940   0.0172003
    6  -0.0251884   0.0583077  -0.0772506  -0.0234811   0.0239694  -0.0759640
    7   0.0773463  -0.0494380   0.0393452  -0.0141582   0.0244446  -0.0217945
    8  -0.0494380   0.1158462  -0.0965606   0.0086128  -0.0127061   0.0144780
    9   0.0393452  -0.0965606   0.1018545  -0.0058597   0.0120605  -0.0080722
   10  -0.0141582   0.0086128  -0.0058597   0.5578806  -0.0610969  -0.0026532
   11   0.0244446  -0.0127061   0.0120605  -0.0610969   0.3393670  -0.2189453
   12  -0.0217945   0.0144780  -0.0080722  -0.0026532  -0.2189453   0.3258453
   13  -0.0073526  -0.0010575   0.0018709  -0.0854089  -0.0386109   0.0473510
   14   0.0040893   0.0012161  -0.0025385  -0.0383070  -0.0646571   0.0471451
   15  -0.0031407  -0.0018133   0.0012627   0.0472309   0.0472858  -0.0748636
   16  -0.0027901   0.0003268   0.0006912  -0.1221920   0.0750450  -0.0650209
   17  -0.0023855   0.0038214   0.0007260   0.0299640  -0.1710550   0.1091642
   18   0.0032801   0.0001425   0.0032538  -0.0205661   0.1029977  -0.1554495
   19  -0.0010067   0.0007308  -0.0005622  -0.0307989   0.0057041  -0.0008553
   20   0.0010882  -0.0003308   0.0002742   0.0221744  -0.0028603   0.0026409
   21  -0.0009083   0.0003270  -0.0000837  -0.0172524   0.0049776   0.0005585
   22   0.0001580   0.0009745  -0.0013268   0.0578948  -0.0338762   0.0263451
   23   0.0007811  -0.0014313   0.0004357   0.0028138  -0.0212033   0.0267922
   24  -0.0009218   0.0004748  -0.0011217  -0.0101212   0.0318164  -0.0240818
   25   0.0000945   0.0000447  -0.0001076  -0.0017905  -0.0009904   0.0019831
   26  -0.0000154  -0.0001508  -0.0001883  -0.0016684   0.0021905   0.0032027
   27  -0.0000389  -0.0002266  -0.0001151   0.0026668   0.0031360   0.0017009
   28  -0.0012686  -0.0046358   0.0055078  -0.0418617   0.0265892  -0.0207765
   29  -0.0007787   0.0026819   0.0012390   0.0269203  -0.0177551   0.0117753
   30   0.0014939   0.0020319   0.0019342  -0.0202642   0.0115718  -0.0105304
   31   0.0002048   0.0007664  -0.0007716  -0.0006119   0.0006245  -0.0006536
   32  -0.0002009  -0.0006573   0.0008497   0.0005611  -0.0004854  -0.0002919
   33   0.0001787   0.0007569  -0.0005949  -0.0006759  -0.0002554  -0.0003418
   34  -0.0021395   0.0017332  -0.0021398   0.0002813  -0.0011606   0.0022824
   35  -0.0023544  -0.0017484   0.0002028  -0.0008699   0.0013060   0.0044707
   36   0.0021573  -0.0009985  -0.0019935   0.0016477   0.0041012   0.0013714
   37   0.0000898  -0.0013662   0.0004143  -0.0003805   0.0007114   0.0005466
   38  -0.0011240  -0.0001083  -0.0003782   0.0004781  -0.0000466   0.0000619
   39   0.0009254   0.0006817  -0.0006100  -0.0001973   0.0001332  -0.0005949
   40  -0.0002604  -0.0000157  -0.0002264   0.0004857   0.0001589  -0.0000160
   41  -0.0000449  -0.0000439  -0.0000878   0.0002481  -0.0003058   0.0000957
   42   0.0002582   0.0001241   0.0004497  -0.0000269  -0.0000204   0.0000244
   43   0.0004541   0.0002390   0.0000376  -0.0000292  -0.0000737   0.0001514
   44   0.0001761  -0.0002886   0.0000137  -0.0000582   0.0000634  -0.0000245
   45   0.0000339  -0.0001113   0.0000102  -0.0001616   0.0000078   0.0004398
   46   0.0000249  -0.0002013   0.0001370   0.0001266   0.0002084  -0.0001049
   47  -0.0000337  -0.0000554   0.0001013  -0.0000055   0.0000871  -0.0001072
   48  -0.0000012  -0.0000867   0.0000504   0.0000964   0.0000805  -0.0001065
   49  -0.0000112  -0.0000197   0.0000008  -0.0001307  -0.0002588   0.0002613
   50   0.0001202   0.0001426   0.0000761   0.0000909  -0.0000032  -0.0000350
   51  -0.0001160   0.0000868   0.0001000   0.0000979   0.0001012  -0.0000209
   52  -0.0000868  -0.0001275   0.0001492   0.0001677   0.0001475  -0.0002039
   53   0.0000021   0.0000129  -0.0000395  -0.0000360  -0.0000360   0.0000374
   54   0.0000231   0.0000032   0.0000128  -0.0000216  -0.0000099   0.0000034
   55   0.0002961  -0.0002593  -0.0001817  -0.0000875   0.0000921  -0.0000934
   56  -0.0001034   0.0001049  -0.0001477   0.0000336   0.0003413   0.0000906
   57  -0.0002024   0.0000037  -0.0002669  -0.0000503  -0.0000746   0.0001296
   58   0.0000531  -0.0000759   0.0001004   0.0000094  -0.0000216  -0.0000694
   59  -0.0000058  -0.0000458   0.0000411  -0.0000177   0.0000150  -0.0000082
   60   0.0000082   0.0000612  -0.0000617   0.0000146  -0.0000177  -0.0000014
   61   0.0003340  -0.0002349   0.0012685  -0.0002844  -0.0005346  -0.0009866
   62  -0.0009926   0.0000645   0.0003093   0.0002058  -0.0002294  -0.0002222
   63   0.0006579  -0.0001498  -0.0001332  -0.0000179   0.0001137   0.0000251
   64  -0.0000603   0.0001308  -0.0000239  -0.0001377  -0.0000739  -0.0000168
   65   0.0001235  -0.0001587   0.0000651  -0.0000432   0.0000383  -0.0000908
   66  -0.0000604   0.0000760  -0.0001079   0.0000660   0.0001459  -0.0002122
           13          14          15          16          17          18
    1  -0.0023829   0.0011555  -0.0002261   0.0004055  -0.0067495   0.0061108
    2   0.0041138   0.0028356   0.0005018  -0.0080735  -0.0350299   0.0339556
    3  -0.0031516   0.0009455   0.0034557   0.0078687   0.0337426  -0.0367034
    4  -0.0255006  -0.0055439   0.0093758  -0.0108716   0.0637969  -0.0608954
    5  -0.0207193  -0.0025135   0.0082628   0.0220520   0.0046959  -0.0043553
    6   0.0244530   0.0063245  -0.0066328  -0.0199965  -0.0109631   0.0171877
    7  -0.0073526   0.0040893  -0.0031407  -0.0027901  -0.0023855   0.0032801
    8  -0.0010575   0.0012161  -0.0018133   0.0003268   0.0038214   0.0001425
    9   0.0018709  -0.0025385   0.0012627   0.0006912   0.0007260   0.0032538
   10  -0.0854089  -0.0383070   0.0472309  -0.1221920   0.0299640  -0.0205661
   11  -0.0386109  -0.0646571   0.0472858   0.0750450  -0.1710550   0.1029977
   12   0.0473510   0.0471451  -0.0748636  -0.0650209   0.1091642  -0.1554495
   13   0.1214893   0.0552438  -0.0703912  -0.0028244  -0.0032786   0.0041251
   14   0.0552438   0.0818447  -0.0780572  -0.0192251  -0.0145967   0.0203571
   15  -0.0703912  -0.0780572   0.0969966   0.0197788   0.0182402  -0.0173977
   16  -0.0028244  -0.0192251   0.0197788   0.5101768  -0.0078670  -0.0491040
   17  -0.0032786  -0.0145967   0.0182402  -0.0078670   0.3697310  -0.2510074
   18   0.0041251   0.0203571  -0.0173977  -0.0491040  -0.2510074   0.3707321
   19   0.0021511  -0.0000787  -0.0003307  -0.1551354   0.0241130  -0.0045623
   20   0.0048912  -0.0035436   0.0018831   0.0213528  -0.0350772   0.0089881
   21  -0.0052097   0.0026299  -0.0026540  -0.0016974   0.0085162  -0.0311646
   22   0.0011539   0.0047793  -0.0044070  -0.1773635  -0.0389028   0.0553198
   23   0.0013675   0.0006103   0.0029594  -0.0854264  -0.1491937   0.1009728
   24  -0.0010290   0.0024542   0.0015786   0.1016267   0.0945043  -0.1674059
   25  -0.0000425  -0.0009843   0.0010094   0.0083469  -0.0142920   0.0133513
   26  -0.0000144  -0.0002560   0.0004917   0.0075188  -0.0077532   0.0091833
   27   0.0000534   0.0006505  -0.0004062  -0.0083444   0.0122640  -0.0084034
   28  -0.0008597  -0.0010599   0.0011069  -0.0439798  -0.0458215   0.0529156
   29  -0.0008233  -0.0007690   0.0000652  -0.0073777   0.0314232  -0.0237138
   30   0.0009399   0.0001950  -0.0011599   0.0143884  -0.0175605   0.0218649
   31   0.0000726  -0.0000777   0.0000168  -0.0036628   0.0018933  -0.0004108
   32  -0.0000774  -0.0001557  -0.0002033   0.0017560   0.0037230   0.0026326
   33  -0.0000030  -0.0002171  -0.0001597  -0.0002899   0.0025101   0.0042454
   34   0.0001453   0.0003683  -0.0004435  -0.0009589  -0.0002580   0.0002319
   35  -0.0011468  -0.0000881   0.0004268  -0.0000505  -0.0011373   0.0002190
   36   0.0009048   0.0001548  -0.0000349   0.0003099   0.0001975  -0.0013599
   37  -0.0001691   0.0000300   0.0001673   0.0002940  -0.0002607  -0.0001569
   38   0.0004190   0.0001289  -0.0002990  -0.0000518   0.0002933  -0.0003154
   39   0.0004882   0.0002186  -0.0001248  -0.0001449   0.0000426   0.0004282
   40   0.0000232  -0.0000336  -0.0000017  -0.0000129   0.0001307   0.0001230
   41  -0.0001946  -0.0000484   0.0000813  -0.0000243   0.0001670  -0.0000867
   42  -0.0001499  -0.0001074   0.0000478  -0.0000095  -0.0000756   0.0000962
   43   0.0001256   0.0000017  -0.0000979  -0.0001276   0.0001008  -0.0000933
   44   0.0002003   0.0000774  -0.0000706  -0.0002395   0.0000072  -0.0001008
   45   0.0001209   0.0001179  -0.0001034  -0.0002780   0.0000405  -0.0000223
   46  -0.0001909  -0.0001099   0.0001399   0.0002641  -0.0001136   0.0000323
   47  -0.0001053  -0.0000521   0.0000744   0.0001431  -0.0000770   0.0000694
   48  -0.0001478  -0.0000817   0.0001056   0.0002006  -0.0000498  -0.0000025
   49   0.0002685   0.0001525  -0.0001928  -0.0003997   0.0001573  -0.0000678
   50  -0.0001050  -0.0000676   0.0000404   0.0001432   0.0001245   0.0001214
   51  -0.0000398  -0.0000732  -0.0000054   0.0000749  -0.0001100  -0.0001297
   52  -0.0003383  -0.0001665   0.0002191   0.0004273  -0.0001295   0.0000721
   53   0.0000522   0.0000326  -0.0000409  -0.0000834  -0.0000127  -0.0000367
   54   0.0000296   0.0000094  -0.0000117  -0.0000314   0.0000256   0.0000133
   55  -0.0000570  -0.0000204   0.0000932   0.0001391  -0.0000839   0.0000503
   56   0.0001162   0.0000096  -0.0000200   0.0000162  -0.0000707  -0.0000914
   57  -0.0001136   0.0000199   0.0000395   0.0000050  -0.0000644   0.0000594
   58  -0.0000541  -0.0000337   0.0000342   0.0000496  -0.0000044   0.0000255
   59   0.0000033  -0.0000017  -0.0000018  -0.0000277  -0.0000193   0.0000316
   60   0.0000095   0.0000098  -0.0000026   0.0000035   0.0000217  -0.0000222
   61  -0.0002843  -0.0002031   0.0000927   0.0002904  -0.0000389   0.0001870
   62  -0.0001758   0.0000685   0.0001209   0.0000487   0.0001826  -0.0000347
   63  -0.0001403  -0.0001531   0.0000632  -0.0000957  -0.0001148   0.0001502
   64   0.0000358   0.0000234  -0.0000335  -0.0000736   0.0000296   0.0000320
   65  -0.0000981  -0.0000741   0.0000723   0.0000447  -0.0001439   0.0000691
   66   0.0000299  -0.0000042   0.0000071   0.0000671  -0.0000500   0.0000296
           19          20          21          22          23          24
    1  -0.0015994   0.0002830  -0.0001871  -0.0125049   0.0261456  -0.0233791
    2   0.0014604  -0.0001275  -0.0010521   0.0587316   0.0061452  -0.0080245
    3  -0.0010512  -0.0009161   0.0001527  -0.0557387  -0.0030319   0.0177176
    4   0.0027041  -0.0018197   0.0019760  -0.0583797  -0.0130645   0.0209661
    5   0.0008539   0.0002922   0.0035460  -0.0131872  -0.0034174   0.0037128
    6  -0.0006808   0.0039374   0.0001710   0.0219766   0.0035690  -0.0085131
    7  -0.0010067   0.0010882  -0.0009083   0.0001580   0.0007811  -0.0009218
    8   0.0007308  -0.0003308   0.0003270   0.0009745  -0.0014313   0.0004748
    9  -0.0005622   0.0002742  -0.0000837  -0.0013268   0.0004357  -0.0011217
   10  -0.0307989   0.0221744  -0.0172524   0.0578948   0.0028138  -0.0101212
   11   0.0057041  -0.0028603   0.0049776  -0.0338762  -0.0212033   0.0318164
   12  -0.0008553   0.0026409   0.0005585   0.0263451   0.0267922  -0.0240818
   13   0.0021511   0.0048912  -0.0052097   0.0011539   0.0013675  -0.0010290
   14  -0.0000787  -0.0035436   0.0026299   0.0047793   0.0006103   0.0024542
   15  -0.0003307   0.0018831  -0.0026540  -0.0044070   0.0029594   0.0015786
   16  -0.1551354   0.0213528  -0.0016974  -0.1773635  -0.0854264   0.1016267
   17   0.0241130  -0.0350772   0.0085162  -0.0389028  -0.1491937   0.0945043
   18  -0.0045623   0.0089881  -0.0311646   0.0553198   0.1009728  -0.1674059
   19   0.2258464  -0.0360020   0.0045721  -0.0445779   0.0067980   0.0003198
   20  -0.0360020   0.0350492  -0.0180904  -0.0105155   0.0061017  -0.0000755
   21   0.0045721  -0.0180904   0.0285590   0.0174949  -0.0024971   0.0045242
   22  -0.0445779  -0.0105155   0.0174949   0.6809117  -0.0671973  -0.0124485
   23   0.0067980   0.0061017  -0.0024971  -0.0671973   0.4365325  -0.2982502
   24   0.0003198  -0.0000755   0.0045242  -0.0124485  -0.2982502   0.4223633
   25   0.0007148  -0.0009591   0.0004565  -0.0972350   0.0773458  -0.0675253
   26   0.0002588  -0.0008105  -0.0019203   0.0753818  -0.1806086   0.1336300
   27  -0.0007454  -0.0017342  -0.0007441  -0.0655932   0.1333288  -0.1572708
   28   0.0033580  -0.0001890   0.0002641  -0.3375152   0.0657317  -0.0258891
   29  -0.0042706   0.0012887   0.0039190   0.0174973  -0.1010578   0.0379903
   30   0.0043613   0.0032684   0.0006849   0.0208826   0.0309299  -0.0933479
   31  -0.0013309  -0.0003304   0.0005391  -0.0142773  -0.0168599   0.0190145
   32   0.0004256   0.0001033  -0.0000845   0.0050022   0.0065587  -0.0035066
   33  -0.0001861   0.0000336   0.0000849  -0.0021588  -0.0004338   0.0043542
   34   0.0010922  -0.0002392   0.0000225   0.0024106   0.0012514  -0.0003660
   35   0.0000210  -0.0000781  -0.0002539   0.0015807   0.0010688   0.0050192
   36  -0.0001302  -0.0002185  -0.0000382  -0.0012683   0.0056432   0.0008649
   37  -0.0003786   0.0000715  -0.0000265  -0.0003585   0.0009643   0.0004124
   38   0.0003396  -0.0000279   0.0000172   0.0000831  -0.0007000   0.0000213
   39   0.0003443  -0.0001105  -0.0000434   0.0006180  -0.0004186   0.0002426
   40  -0.0000862   0.0000045  -0.0000225   0.0003087  -0.0001234   0.0001974
   41  -0.0001198   0.0000110  -0.0000037  -0.0002783   0.0001016   0.0000294
   42  -0.0001571   0.0000420   0.0000151   0.0001909   0.0001720  -0.0002567
   43   0.0001675  -0.0000397   0.0000178  -0.0000940   0.0000362   0.0000595
   44   0.0001331  -0.0000363   0.0000058   0.0000839   0.0003401   0.0000929
   45   0.0002115  -0.0000435   0.0000021   0.0001015  -0.0000878   0.0001234
   46  -0.0003360   0.0000593  -0.0000256  -0.0000529   0.0001085   0.0001227
   47  -0.0001589   0.0000340  -0.0000068  -0.0000134   0.0000116  -0.0000187
   48  -0.0002281   0.0000475  -0.0000093  -0.0000932   0.0000187   0.0000398
   49   0.0004266  -0.0000920   0.0000258   0.0001362   0.0000149  -0.0000034
   50  -0.0001172  -0.0000131  -0.0000250  -0.0000762  -0.0000782   0.0000611
   51  -0.0000781   0.0000362   0.0000127  -0.0000548   0.0000894   0.0000745
   52  -0.0004564   0.0000921  -0.0000189  -0.0001275   0.0000390  -0.0000833
   53   0.0000829  -0.0000134   0.0000055   0.0000292   0.0000286   0.0000446
   54   0.0000249  -0.0000070  -0.0000009   0.0000050  -0.0000259  -0.0000180
   55  -0.0001286   0.0000320  -0.0000029  -0.0001036  -0.0000293  -0.0001677
   56   0.0000324   0.0000288   0.0000277  -0.0000412   0.0000241  -0.0002531
   57   0.0000813  -0.0000416  -0.0000179   0.0001576   0.0002274   0.0003441
   58  -0.0000898   0.0000177  -0.0000040  -0.0000360  -0.0000419  -0.0000590
   59   0.0000171  -0.0000065  -0.0000006   0.0000567  -0.0000047   0.0000002
   60   0.0000010   0.0000026  -0.0000009  -0.0000347  -0.0000036   0.0000041
   61  -0.0006098   0.0001386  -0.0000136  -0.0003367  -0.0006241  -0.0006929
   62  -0.0001417   0.0000053  -0.0000347  -0.0003345   0.0002364   0.0000337
   63  -0.0002462   0.0000511  -0.0000025   0.0000431  -0.0003289  -0.0000847
   64   0.0000736  -0.0000190   0.0000002  -0.0000107  -0.0000312  -0.0000339
   65  -0.0000819   0.0000110  -0.0000027   0.0002224  -0.0000657   0.0002439
   66  -0.0001024   0.0000321  -0.0000056  -0.0000124  -0.0000599  -0.0001310
           25          26          27          28          29          30
    1  -0.0048984   0.0007634   0.0008979  -0.1467949   0.0772901  -0.0646283
    2   0.0008219   0.0041812   0.0022440   0.0310287  -0.1810000   0.1152907
    3   0.0008284   0.0022616   0.0042639  -0.0191860   0.1088411  -0.1677593
    4  -0.0010836  -0.0004506   0.0005484   0.0605212  -0.0345823   0.0258480
    5  -0.0005427  -0.0002110  -0.0005582   0.0039592  -0.0241415   0.0311929
    6   0.0005843  -0.0005716  -0.0003849  -0.0121487   0.0377488  -0.0266781
    7   0.0000945  -0.0000154  -0.0000389  -0.0012686  -0.0007787   0.0014939
    8   0.0000447  -0.0001508  -0.0002266  -0.0046358   0.0026819   0.0020319
    9  -0.0001076  -0.0001883  -0.0001151   0.0055078   0.0012390   0.0019342
   10  -0.0017905  -0.0016684   0.0026668  -0.0418617   0.0269203  -0.0202642
   11  -0.0009904   0.0021905   0.0031360   0.0265892  -0.0177551   0.0115718
   12   0.0019831   0.0032027   0.0017009  -0.0207765   0.0117753  -0.0105304
   13  -0.0000425  -0.0000144   0.0000534  -0.0008597  -0.0008233   0.0009399
   14  -0.0009843  -0.0002560   0.0006505  -0.0010599  -0.0007690   0.0001950
   15   0.0010094   0.0004917  -0.0004062   0.0011069   0.0000652  -0.0011599
   16   0.0083469   0.0075188  -0.0083444  -0.0439798  -0.0073777   0.0143884
   17  -0.0142920  -0.0077532   0.0122640  -0.0458215   0.0314232  -0.0175605
   18   0.0133513   0.0091833  -0.0084034   0.0529156  -0.0237138   0.0218649
   19   0.0007148   0.0002588  -0.0007454   0.0033580  -0.0042706   0.0043613
   20  -0.0009591  -0.0008105  -0.0017342  -0.0001890   0.0012887   0.0032684
   21   0.0004565  -0.0019203  -0.0007441   0.0002641   0.0039190   0.0006849
   22  -0.0972350   0.0753818  -0.0655932  -0.3375152   0.0174973   0.0208826
   23   0.0773458  -0.1806086   0.1333288   0.0657317  -0.1010578   0.0309299
   24  -0.0675253   0.1336300  -0.1572708  -0.0258891   0.0379903  -0.0933479
   25   0.1019103  -0.0818882   0.0699233  -0.0065765   0.0212712  -0.0196478
   26  -0.0818882   0.1843492  -0.1464002   0.0002846   0.0008096   0.0025866
   27   0.0699233  -0.1464002   0.1593489   0.0011626  -0.0003473   0.0036940
   28  -0.0065765   0.0002846   0.0011626   0.6998847  -0.0120164  -0.0659328
   29   0.0212712   0.0008096  -0.0003473  -0.0120164   0.4126926  -0.2783119
   30  -0.0196478   0.0025866   0.0036940  -0.0659328  -0.2783119   0.4152071
   31   0.0009322  -0.0001778  -0.0005232  -0.1628028  -0.0889533   0.1051143
   32  -0.0006014  -0.0017161  -0.0023843  -0.0883838  -0.1231444   0.0979567
   33  -0.0001189  -0.0024406  -0.0017846   0.1040628   0.0979278  -0.1468876
   34   0.0000380  -0.0000894  -0.0000016  -0.0202961   0.0095715  -0.0056005
   35   0.0006991  -0.0000096  -0.0000115   0.0234076  -0.0002889   0.0014730
   36  -0.0008714   0.0001227   0.0000988  -0.0209252   0.0032944   0.0045387
   37  -0.0001874   0.0000770   0.0000544  -0.0005167  -0.0015344   0.0016068
   38   0.0002242   0.0000372   0.0001295   0.0028272  -0.0017562  -0.0007753
   39   0.0002190   0.0000122   0.0000706   0.0017137  -0.0007194  -0.0000814
   40   0.0000544  -0.0000041  -0.0000072   0.0003270  -0.0010236  -0.0007729
   41  -0.0000710  -0.0000392  -0.0000619  -0.0001328   0.0000651   0.0001625
   42  -0.0001047  -0.0000376  -0.0000681  -0.0013049  -0.0003350  -0.0002123
   43   0.0000096  -0.0000170  -0.0000157  -0.0002664   0.0001958   0.0000233
   44  -0.0000243   0.0000141   0.0000194  -0.0005804  -0.0002338  -0.0001384
   45   0.0000688   0.0000061  -0.0000022   0.0009733   0.0002064   0.0000478
   46  -0.0000532   0.0000048  -0.0000088  -0.0002781  -0.0001821   0.0001235
   47  -0.0000327  -0.0000005  -0.0000099  -0.0002010   0.0000677   0.0001565
   48  -0.0000362   0.0000028  -0.0000027  -0.0001070  -0.0001173   0.0000622
   49   0.0000495  -0.0000290  -0.0000062   0.0002951   0.0000387   0.0001006
   50  -0.0000011  -0.0000159  -0.0000208  -0.0000179   0.0001789   0.0001155
   51  -0.0000265  -0.0000310  -0.0000252  -0.0001935   0.0000312   0.0001511
   52  -0.0000903   0.0000196   0.0000016  -0.0006263  -0.0001528   0.0002336
   53   0.0000157  -0.0000067  -0.0000035   0.0001308   0.0000011  -0.0000468
   54   0.0000052   0.0000002  -0.0000011   0.0000234   0.0000360  -0.0000034
   55  -0.0000351   0.0000560   0.0000390  -0.0003432  -0.0003345  -0.0000658
   56  -0.0000477  -0.0000033   0.0000036  -0.0006940   0.0002166   0.0003395
   57   0.0000566  -0.0000008   0.0000046   0.0006639  -0.0000237  -0.0000609
   58  -0.0000209   0.0000082   0.0000001  -0.0001495  -0.0000395   0.0000249
   59   0.0000081   0.0000061   0.0000028  -0.0000269   0.0000116  -0.0000740
   60   0.0000004  -0.0000025  -0.0000004   0.0000625   0.0000044   0.0000114
   61  -0.0001484  -0.0000220  -0.0000637  -0.0004261  -0.0008580   0.0018159
   62  -0.0000377   0.0000085  -0.0000044  -0.0007304   0.0007391  -0.0003936
   63  -0.0000275   0.0000749   0.0000156  -0.0018862   0.0005671  -0.0018660
   64   0.0000116   0.0000033   0.0000008   0.0001748   0.0001421  -0.0000427
   65   0.0000420  -0.0000149  -0.0000158   0.0005319  -0.0000282   0.0000292
   66  -0.0000204   0.0000179   0.0000115  -0.0001058  -0.0000786   0.0003922
           31          32          33          34          35          36
    1   0.0094350  -0.0130369   0.0124256  -0.2145801   0.0217241   0.0016676
    2   0.0076909  -0.0072861   0.0099340   0.0222084  -0.0794741  -0.0002430
    3  -0.0084163   0.0127266  -0.0077693  -0.0013974   0.0003093  -0.0784431
    4  -0.0000552   0.0023438  -0.0014863  -0.0240180  -0.0148527   0.0179794
    5   0.0018759   0.0012812   0.0042249  -0.0016117   0.0065895  -0.0026341
    6  -0.0010255   0.0041266   0.0017628   0.0080466  -0.0020341   0.0033648
    7   0.0002048  -0.0002009   0.0001787  -0.0021395  -0.0023544   0.0021573
    8   0.0007664  -0.0006573   0.0007569   0.0017332  -0.0017484  -0.0009985
    9  -0.0007716   0.0008497  -0.0005949  -0.0021398   0.0002028  -0.0019935
   10  -0.0006119   0.0005611  -0.0006759   0.0002813  -0.0008699   0.0016477
   11   0.0006245  -0.0004854  -0.0002554  -0.0011606   0.0013060   0.0041012
   12  -0.0006536  -0.0002919  -0.0003418   0.0022824   0.0044707   0.0013714
   13   0.0000726  -0.0000774  -0.0000030   0.0001453  -0.0011468   0.0009048
   14  -0.0000777  -0.0001557  -0.0002171   0.0003683  -0.0000881   0.0001548
   15   0.0000168  -0.0002033  -0.0001597  -0.0004435   0.0004268  -0.0000349
   16  -0.0036628   0.0017560  -0.0002899  -0.0009589  -0.0000505   0.0003099
   17   0.0018933   0.0037230   0.0025101  -0.0002580  -0.0011373   0.0001975
   18  -0.0004108   0.0026326   0.0042454   0.0002319   0.0002190  -0.0013599
   19  -0.0013309   0.0004256  -0.0001861   0.0010922   0.0000210  -0.0001302
   20  -0.0003304   0.0001033   0.0000336  -0.0002392  -0.0000781  -0.0002185
   21   0.0005391  -0.0000845   0.0000849   0.0000225  -0.0002539  -0.0000382
   22  -0.0142773   0.0050022  -0.0021588   0.0024106   0.0015807  -0.0012683
   23  -0.0168599   0.0065587  -0.0004338   0.0012514   0.0010688   0.0056432
   24   0.0190145  -0.0035066   0.0043542  -0.0003660   0.0050192   0.0008649
   25   0.0009322  -0.0006014  -0.0001189   0.0000380   0.0006991  -0.0008714
   26  -0.0001778  -0.0017161  -0.0024406  -0.0000894  -0.0000096   0.0001227
   27  -0.0005232  -0.0023843  -0.0017846  -0.0000016  -0.0000115   0.0000988
   28  -0.1628028  -0.0883838   0.1040628  -0.0202961   0.0234076  -0.0209252
   29  -0.0889533  -0.1231444   0.0979278   0.0095715  -0.0002889   0.0032944
   30   0.1051143   0.0979567  -0.1468876  -0.0056005   0.0014730   0.0045387
   31   0.1710902   0.0932192  -0.1119723   0.0007770   0.0002476  -0.0007308
   32   0.0932192   0.1231508  -0.1096316  -0.0016735  -0.0012127  -0.0021977
   33  -0.1119723  -0.1096316   0.1484550   0.0008125  -0.0024526  -0.0013894
   34   0.0007770  -0.0016735   0.0008125   0.6333889  -0.0420985   0.0227348
   35   0.0002476  -0.0012127  -0.0024526  -0.0420985   0.3771538   0.2233641
   36  -0.0007308  -0.0021977  -0.0013894   0.0227348   0.2233641   0.4297568
   37   0.0001784  -0.0000955  -0.0007931  -0.1865163  -0.0322454  -0.0531848
   38  -0.0000937   0.0005060   0.0002666  -0.0737011  -0.1203737  -0.0770582
   39  -0.0003064   0.0003450   0.0000502  -0.0978114  -0.0715972  -0.1531880
   40  -0.0000546   0.0001205   0.0000893   0.0064026  -0.0038330  -0.0039078
   41   0.0001289  -0.0001540  -0.0000937   0.0105373  -0.0170691  -0.0224474
   42   0.0000519  -0.0000823  -0.0000960   0.0116790  -0.0243932  -0.0212720
   43  -0.0001421  -0.0000337  -0.0000714  -0.0351335  -0.0422970  -0.0524372
   44  -0.0000776   0.0000356  -0.0001366  -0.0074545   0.0257148   0.0228133
   45   0.0000170   0.0001087  -0.0002105  -0.0137490   0.0175809   0.0222339
   46   0.0000361  -0.0000964  -0.0000337  -0.0024290   0.0038790   0.0033647
   47   0.0000221  -0.0000722  -0.0000005   0.0010858   0.0030093  -0.0009395
   48   0.0000358  -0.0000796   0.0000044   0.0002926  -0.0005125   0.0033766
   49  -0.0000750   0.0000541  -0.0000661   0.0005509  -0.0071564  -0.0078144
   50   0.0000220  -0.0001407   0.0000360  -0.0058687  -0.0311869  -0.0335285
   51  -0.0000329  -0.0000768   0.0000259  -0.0060587  -0.0337279  -0.0405914
   52   0.0000731  -0.0000891   0.0001005  -0.0016307   0.0013163   0.0011571
   53  -0.0000175   0.0000114  -0.0000294   0.0002593  -0.0001946   0.0009216
   54  -0.0000014   0.0000038  -0.0000077   0.0001863   0.0010239   0.0002565
   55  -0.0000022   0.0002252   0.0000257  -0.0137192   0.0550185   0.0591534
   56  -0.0000371  -0.0000496   0.0000688   0.0244424   0.0063545   0.0031003
   57   0.0000313  -0.0002416  -0.0001422   0.0248359   0.0076691   0.0186092
   58   0.0000118   0.0000417   0.0000232  -0.0049322   0.0007515  -0.0007616
   59   0.0000045  -0.0000148  -0.0000201   0.0006977   0.0044781  -0.0022572
   60  -0.0000012   0.0000144   0.0000118  -0.0008251  -0.0022422   0.0039679
   61   0.0001953   0.0005115   0.0001065  -0.1483309   0.0308854   0.0219557
   62   0.0001127   0.0000079   0.0000699   0.0740250  -0.1670062  -0.1089611
   63   0.0000405  -0.0000403   0.0003991   0.0703566  -0.1144791  -0.1810589
   64   0.0000084   0.0000276   0.0000308   0.0095962   0.0073732   0.0089978
   65   0.0000170  -0.0002890  -0.0001174  -0.0120261  -0.0058077  -0.0122289
   66  -0.0000151   0.0000566  -0.0000099  -0.0130882  -0.0100538  -0.0090711
           37          38          39          40          41          42
    1  -0.0241354  -0.0012879  -0.0083945  -0.0021050   0.0016362   0.0022246
    2  -0.0139861   0.0063024   0.0021791  -0.0022049  -0.0018065  -0.0002834
    3  -0.0190283   0.0026997   0.0035174  -0.0023376   0.0009483  -0.0019907
    4  -0.0002499   0.0014179   0.0027314  -0.0000189  -0.0014437  -0.0004735
    5   0.0016180  -0.0013057  -0.0014566  -0.0012176  -0.0002256   0.0003840
    6  -0.0026950   0.0014379  -0.0013680  -0.0010758  -0.0007199  -0.0006642
    7   0.0000898  -0.0011240   0.0009254  -0.0002604  -0.0000449   0.0002582
    8  -0.0013662  -0.0001083   0.0006817  -0.0000157  -0.0000439   0.0001241
    9   0.0004143  -0.0003782  -0.0006100  -0.0002264  -0.0000878   0.0004497
   10  -0.0003805   0.0004781  -0.0001973   0.0004857   0.0002481  -0.0000269
   11   0.0007114  -0.0000466   0.0001332   0.0001589  -0.0003058  -0.0000204
   12   0.0005466   0.0000619  -0.0005949  -0.0000160   0.0000957   0.0000244
   13  -0.0001691   0.0004190   0.0004882   0.0000232  -0.0001946  -0.0001499
   14   0.0000300   0.0001289   0.0002186  -0.0000336  -0.0000484  -0.0001074
   15   0.0001673  -0.0002990  -0.0001248  -0.0000017   0.0000813   0.0000478
   16   0.0002940  -0.0000518  -0.0001449  -0.0000129  -0.0000243  -0.0000095
   17  -0.0002607   0.0002933   0.0000426   0.0001307   0.0001670  -0.0000756
   18  -0.0001569  -0.0003154   0.0004282   0.0001230  -0.0000867   0.0000962
   19  -0.0003786   0.0003396   0.0003443  -0.0000862  -0.0001198  -0.0001571
   20   0.0000715  -0.0000279  -0.0001105   0.0000045   0.0000110   0.0000420
   21  -0.0000265   0.0000172  -0.0000434  -0.0000225  -0.0000037   0.0000151
   22  -0.0003585   0.0000831   0.0006180   0.0003087  -0.0002783   0.0001909
   23   0.0009643  -0.0007000  -0.0004186  -0.0001234   0.0001016   0.0001720
   24   0.0004124   0.0000213   0.0002426   0.0001974   0.0000294  -0.0002567
   25  -0.0001874   0.0002242   0.0002190   0.0000544  -0.0000710  -0.0001047
   26   0.0000770   0.0000372   0.0000122  -0.0000041  -0.0000392  -0.0000376
   27   0.0000544   0.0001295   0.0000706  -0.0000072  -0.0000619  -0.0000681
   28  -0.0005167   0.0028272   0.0017137   0.0003270  -0.0001328  -0.0013049
   29  -0.0015344  -0.0017562  -0.0007194  -0.0010236   0.0000651  -0.0003350
   30   0.0016068  -0.0007753  -0.0000814  -0.0007729   0.0001625  -0.0002123
   31   0.0001784  -0.0000937  -0.0003064  -0.0000546   0.0001289   0.0000519
   32  -0.0000955   0.0005060   0.0003450   0.0001205  -0.0001540  -0.0000823
   33  -0.0007931   0.0002666   0.0000502   0.0000893  -0.0000937  -0.0000960
   34  -0.1865163  -0.0737011  -0.0978114   0.0064026   0.0105373   0.0116790
   35  -0.0322454  -0.1203737  -0.0715972  -0.0038330  -0.0170691  -0.0243932
   36  -0.0531848  -0.0770582  -0.1531880  -0.0039078  -0.0224474  -0.0212720
   37   0.5866165  -0.0042321   0.0578803  -0.0577641   0.0313317   0.0307862
   38  -0.0042321   0.2918095   0.1963903   0.0295945  -0.0786271  -0.0586974
   39   0.0578803   0.1963903   0.3423153   0.0284077  -0.0580617  -0.0836774
   40  -0.0577641   0.0295945   0.0284077   0.0794103  -0.0470130  -0.0439778
   41   0.0313317  -0.0786271  -0.0580617  -0.0470130   0.1034209   0.0962128
   42   0.0307862  -0.0586974  -0.0836774  -0.0439778   0.0962128   0.1128208
   43  -0.2836557   0.0501853   0.0263317  -0.0146828   0.0081852   0.0065318
   44   0.0086037  -0.0775053  -0.0236370   0.0231142  -0.0107552  -0.0120933
   45  -0.0208376  -0.0175546  -0.0783060   0.0233245  -0.0142904  -0.0095444
   46  -0.0251690  -0.0195815  -0.0256500  -0.0074622  -0.0010670  -0.0020021
   47  -0.0053064  -0.0020507  -0.0064565   0.0037886   0.0009976   0.0025077
   48  -0.0097174  -0.0081856  -0.0075941   0.0033335   0.0018120   0.0015059
   49  -0.0121289   0.0206284   0.0211277  -0.0027645   0.0002737  -0.0006557
   50   0.0598703   0.0049965   0.0105202  -0.0022657   0.0038091  -0.0006869
   51   0.0645916   0.0044855   0.0180299  -0.0034347  -0.0001812   0.0032383
   52   0.0027231   0.0008418   0.0008073  -0.0010336   0.0006940   0.0005992
   53  -0.0016429   0.0007401  -0.0039060   0.0010142  -0.0002723  -0.0002713
   54  -0.0020500  -0.0035441  -0.0002900   0.0009842  -0.0003324  -0.0001196
   55  -0.0579919  -0.0126325  -0.0227378   0.0001280   0.0009689   0.0013388
   56  -0.0125142  -0.0033346  -0.0035798   0.0007468  -0.0013501  -0.0004286
   57  -0.0217563  -0.0037472  -0.0090576   0.0009740  -0.0004557  -0.0011805
   58  -0.0010712  -0.0005222  -0.0006297   0.0000940   0.0000432   0.0001052
   59  -0.0004591  -0.0003028   0.0005630  -0.0000129  -0.0001716   0.0001822
   60  -0.0005570   0.0005688  -0.0003028   0.0000334   0.0002204  -0.0000866
   61   0.0608849   0.0043878   0.0130961  -0.0011837  -0.0043883  -0.0057366
   62  -0.0318425  -0.0204788  -0.0370120  -0.0007470   0.0028547  -0.0012710
   63  -0.0273586  -0.0313363  -0.0307374  -0.0015094  -0.0019866   0.0016558
   64  -0.0001163   0.0018029   0.0011854   0.0001951   0.0007306   0.0008331
   65   0.0022077   0.0018045  -0.0041330  -0.0001782  -0.0005584  -0.0008414
   66   0.0017000  -0.0041862   0.0013192  -0.0001773  -0.0007533  -0.0006856
           43          44          45          46          47          48
    1   0.0003224  -0.0009817  -0.0023844   0.0001292   0.0003349   0.0004644
    2  -0.0007901   0.0017731  -0.0044994  -0.0010995  -0.0000805  -0.0004229
    3  -0.0016452  -0.0040742   0.0008660  -0.0009541  -0.0001642  -0.0000618
    4  -0.0003685   0.0007109  -0.0005004  -0.0001663   0.0000414  -0.0001583
    5   0.0004451  -0.0000314  -0.0000060   0.0004405   0.0001336   0.0003139
    6   0.0002495  -0.0001075  -0.0005981  -0.0004700  -0.0002139  -0.0001243
    7   0.0004541   0.0001761   0.0000339   0.0000249  -0.0000337  -0.0000012
    8   0.0002390  -0.0002886  -0.0001113  -0.0002013  -0.0000554  -0.0000867
    9   0.0000376   0.0000137   0.0000102   0.0001370   0.0001013   0.0000504
   10  -0.0000292  -0.0000582  -0.0001616   0.0001266  -0.0000055   0.0000964
   11  -0.0000737   0.0000634   0.0000078   0.0002084   0.0000871   0.0000805
   12   0.0001514  -0.0000245   0.0004398  -0.0001049  -0.0001072  -0.0001065
   13   0.0001256   0.0002003   0.0001209  -0.0001909  -0.0001053  -0.0001478
   14   0.0000017   0.0000774   0.0001179  -0.0001099  -0.0000521  -0.0000817
   15  -0.0000979  -0.0000706  -0.0001034   0.0001399   0.0000744   0.0001056
   16  -0.0001276  -0.0002395  -0.0002780   0.0002641   0.0001431   0.0002006
   17   0.0001008   0.0000072   0.0000405  -0.0001136  -0.0000770  -0.0000498
   18  -0.0000933  -0.0001008  -0.0000223   0.0000323   0.0000694  -0.0000025
   19   0.0001675   0.0001331   0.0002115  -0.0003360  -0.0001589  -0.0002281
   20  -0.0000397  -0.0000363  -0.0000435   0.0000593   0.0000340   0.0000475
   21   0.0000178   0.0000058   0.0000021  -0.0000256  -0.0000068  -0.0000093
   22  -0.0000940   0.0000839   0.0001015  -0.0000529  -0.0000134  -0.0000932
   23   0.0000362   0.0003401  -0.0000878   0.0001085   0.0000116   0.0000187
   24   0.0000595   0.0000929   0.0001234   0.0001227  -0.0000187   0.0000398
   25   0.0000096  -0.0000243   0.0000688  -0.0000532  -0.0000327  -0.0000362
   26  -0.0000170   0.0000141   0.0000061   0.0000048  -0.0000005   0.0000028
   27  -0.0000157   0.0000194  -0.0000022  -0.0000088  -0.0000099  -0.0000027
   28  -0.0002664  -0.0005804   0.0009733  -0.0002781  -0.0002010  -0.0001070
   29   0.0001958  -0.0002338   0.0002064  -0.0001821   0.0000677  -0.0001173
   30   0.0000233  -0.0001384   0.0000478   0.0001235   0.0001565   0.0000622
   31  -0.0001421  -0.0000776   0.0000170   0.0000361   0.0000221   0.0000358
   32  -0.0000337   0.0000356   0.0001087  -0.0000964  -0.0000722  -0.0000796
   33  -0.0000714  -0.0001366  -0.0002105  -0.0000337  -0.0000005   0.0000044
   34  -0.0351335  -0.0074545  -0.0137490  -0.0024290   0.0010858   0.0002926
   35  -0.0422970   0.0257148   0.0175809   0.0038790   0.0030093  -0.0005125
   36  -0.0524372   0.0228133   0.0222339   0.0033647  -0.0009395   0.0033766
   37  -0.2836557   0.0086037  -0.0208376  -0.0251690  -0.0053064  -0.0097174
   38   0.0501853  -0.0775053  -0.0175546  -0.0195815  -0.0020507  -0.0081856
   39   0.0263317  -0.0236370  -0.0783060  -0.0256500  -0.0064565  -0.0075941
   40  -0.0146828   0.0231142   0.0233245  -0.0074622   0.0037886   0.0033335
   41   0.0081852  -0.0107552  -0.0142904  -0.0010670   0.0009976   0.0018120
   42   0.0065318  -0.0120933  -0.0095444  -0.0020021   0.0025077   0.0015059
   43   0.5600999  -0.0572679  -0.0027236  -0.0850366  -0.0364716  -0.0496257
   44  -0.0572679   0.3118926   0.2184611  -0.0367139  -0.0607916  -0.0474362
   45  -0.0027236   0.2184611   0.3544020  -0.0497850  -0.0474586  -0.0822077
   46  -0.0850366  -0.0367139  -0.0497850   0.1206643   0.0522119   0.0734134
   47  -0.0364716  -0.0607916  -0.0474586   0.0522119   0.0746024   0.0780535
   48  -0.0496257  -0.0474362  -0.0822077   0.0734134   0.0780535   0.1081395
   49  -0.1237348   0.0718111   0.0709249  -0.0024237  -0.0177842  -0.0205758
   50   0.0293278  -0.1567081  -0.1083782  -0.0028114  -0.0125581  -0.0181749
   51   0.0237719  -0.1030647  -0.1688603  -0.0039202  -0.0200271  -0.0196684
   52  -0.0312458   0.0051357   0.0012805   0.0020833  -0.0000250   0.0003700
   53   0.0206180  -0.0018720  -0.0027713   0.0046058  -0.0030783  -0.0019052
   54   0.0187256  -0.0048487   0.0000783   0.0055044  -0.0024798  -0.0029582
   55   0.0582961  -0.0311704  -0.0278027   0.0010443   0.0045031   0.0047229
   56   0.0033133  -0.0180925  -0.0267379   0.0013139   0.0010440  -0.0029098
   57   0.0108873  -0.0313017  -0.0275796   0.0011467  -0.0024703   0.0012374
   58  -0.0017550  -0.0009492  -0.0019887  -0.0000249  -0.0009171  -0.0010619
   59  -0.0015595   0.0025154  -0.0031965  -0.0000065  -0.0002000  -0.0004992
   60  -0.0027240  -0.0030984   0.0013268  -0.0000422  -0.0006372  -0.0004688
   61  -0.0425827   0.0249634   0.0224772  -0.0008249  -0.0010024  -0.0011545
   62   0.0253302  -0.0155947  -0.0116632  -0.0007768  -0.0007866  -0.0000747
   63   0.0219954  -0.0115516  -0.0118102  -0.0009821  -0.0001894  -0.0011787
   64  -0.0006193   0.0005845   0.0006780   0.0000753  -0.0000737  -0.0000224
   65   0.0005720  -0.0005250   0.0002694  -0.0000721  -0.0001843   0.0002070
   66   0.0006508   0.0002780  -0.0002843  -0.0000061   0.0002170  -0.0001386
           49          50          51          52          53          54
    1  -0.0009538  -0.0002547  -0.0002209   0.0010972  -0.0002210  -0.0000364
    2  -0.0000294  -0.0011284  -0.0002016   0.0000379  -0.0001105   0.0002519
    3  -0.0002980  -0.0001941  -0.0013699   0.0001191   0.0002204  -0.0000104
    4   0.0002956  -0.0002482   0.0001407  -0.0003690   0.0000605   0.0000321
    5  -0.0000691   0.0002720   0.0002990   0.0003509  -0.0000261  -0.0000175
    6   0.0001563  -0.0000366   0.0004407  -0.0003344   0.0001059  -0.0000367
    7  -0.0000112   0.0001202  -0.0001160  -0.0000868   0.0000021   0.0000231
    8  -0.0000197   0.0001426   0.0000868  -0.0001275   0.0000129   0.0000032
    9   0.0000008   0.0000761   0.0001000   0.0001492  -0.0000395   0.0000128
   10  -0.0001307   0.0000909   0.0000979   0.0001677  -0.0000360  -0.0000216
   11  -0.0002588  -0.0000032   0.0001012   0.0001475  -0.0000360  -0.0000099
   12   0.0002613  -0.0000350  -0.0000209  -0.0002039   0.0000374   0.0000034
   13   0.0002685  -0.0001050  -0.0000398  -0.0003383   0.0000522   0.0000296
   14   0.0001525  -0.0000676  -0.0000732  -0.0001665   0.0000326   0.0000094
   15  -0.0001928   0.0000404  -0.0000054   0.0002191  -0.0000409  -0.0000117
   16  -0.0003997   0.0001432   0.0000749   0.0004273  -0.0000834  -0.0000314
   17   0.0001573   0.0001245  -0.0001100  -0.0001295  -0.0000127   0.0000256
   18  -0.0000678   0.0001214  -0.0001297   0.0000721  -0.0000367   0.0000133
   19   0.0004266  -0.0001172  -0.0000781  -0.0004564   0.0000829   0.0000249
   20  -0.0000920  -0.0000131   0.0000362   0.0000921  -0.0000134  -0.0000070
   21   0.0000258  -0.0000250   0.0000127  -0.0000189   0.0000055  -0.0000009
   22   0.0001362  -0.0000762  -0.0000548  -0.0001275   0.0000292   0.0000050
   23   0.0000149  -0.0000782   0.0000894   0.0000390   0.0000286  -0.0000259
   24  -0.0000034   0.0000611   0.0000745  -0.0000833   0.0000446  -0.0000180
   25   0.0000495  -0.0000011  -0.0000265  -0.0000903   0.0000157   0.0000052
   26  -0.0000290  -0.0000159  -0.0000310   0.0000196  -0.0000067   0.0000002
   27  -0.0000062  -0.0000208  -0.0000252   0.0000016  -0.0000035  -0.0000011
   28   0.0002951  -0.0000179  -0.0001935  -0.0006263   0.0001308   0.0000234
   29   0.0000387   0.0001789   0.0000312  -0.0001528   0.0000011   0.0000360
   30   0.0001006   0.0001155   0.0001511   0.0002336  -0.0000468  -0.0000034
   31  -0.0000750   0.0000220  -0.0000329   0.0000731  -0.0000175  -0.0000014
   32   0.0000541  -0.0001407  -0.0000768  -0.0000891   0.0000114   0.0000038
   33  -0.0000661   0.0000360   0.0000259   0.0001005  -0.0000294  -0.0000077
   34   0.0005509  -0.0058687  -0.0060587  -0.0016307   0.0002593   0.0001863
   35  -0.0071564  -0.0311869  -0.0337279   0.0013163  -0.0001946   0.0010239
   36  -0.0078144  -0.0335285  -0.0405914   0.0011571   0.0009216   0.0002565
   37  -0.0121289   0.0598703   0.0645916   0.0027231  -0.0016429  -0.0020500
   38   0.0206284   0.0049965   0.0044855   0.0008418   0.0007401  -0.0035441
   39   0.0211277   0.0105202   0.0180299   0.0008073  -0.0039060  -0.0002900
   40  -0.0027645  -0.0022657  -0.0034347  -0.0010336   0.0010142   0.0009842
   41   0.0002737   0.0038091  -0.0001812   0.0006940  -0.0002723  -0.0003324
   42  -0.0006557  -0.0006869   0.0032383   0.0005992  -0.0002713  -0.0001196
   43  -0.1237348   0.0293278   0.0237719  -0.0312458   0.0206180   0.0187256
   44   0.0718111  -0.1567081  -0.1030647   0.0051357  -0.0018720  -0.0048487
   45   0.0709249  -0.1083782  -0.1688603   0.0012805  -0.0027713   0.0000783
   46  -0.0024237  -0.0028114  -0.0039202   0.0020833   0.0046058   0.0055044
   47  -0.0177842  -0.0125581  -0.0200271  -0.0000250  -0.0030783  -0.0024798
   48  -0.0205758  -0.0181749  -0.0196684   0.0003700  -0.0019052  -0.0029582
   49   0.5099544  -0.0085720   0.0439912  -0.1555873   0.0190674   0.0033962
   50  -0.0085720   0.3383079   0.2496338   0.0216737  -0.0329275  -0.0087275
   51   0.0439912   0.2496338   0.4009767   0.0063782  -0.0090884  -0.0323332
   52  -0.1555873   0.0216737   0.0063782   0.2266797  -0.0322746  -0.0074199
   53   0.0190674  -0.0329275  -0.0090884  -0.0322746   0.0311807   0.0182147
   54   0.0033962  -0.0087275  -0.0323332  -0.0074199   0.0182147   0.0307882
   55  -0.1754335  -0.0357609  -0.0554695  -0.0444937  -0.0103190  -0.0180206
   56  -0.0795123  -0.1387489  -0.0997101   0.0059390   0.0058695   0.0023091
   57  -0.1045910  -0.0938099  -0.1784325   0.0001762   0.0001589   0.0047297
   58   0.0084196  -0.0132787  -0.0140076   0.0007355  -0.0009080  -0.0005669
   59   0.0071986  -0.0064662  -0.0092098   0.0002462  -0.0010548   0.0018819
   60   0.0089560  -0.0121090  -0.0097384   0.0007247   0.0017575  -0.0004533
   61  -0.0430391  -0.0436332  -0.0559502   0.0034299  -0.0001108  -0.0002378
   62  -0.0075082   0.0280816   0.0233258  -0.0039626   0.0016232  -0.0038435
   63  -0.0150889   0.0176725   0.0242500  -0.0045336  -0.0032986   0.0002777
   64  -0.0037115   0.0017608   0.0005540  -0.0013311  -0.0003248  -0.0005539
   65   0.0016341   0.0041299  -0.0025864   0.0003939   0.0001047   0.0000768
   66   0.0004199  -0.0025517   0.0038772   0.0002057  -0.0000287   0.0000843
           55          56          57          58          59          60
    1   0.0023941   0.0013133   0.0004376   0.0000322  -0.0000928  -0.0000049
    2   0.0014887   0.0017793  -0.0049501   0.0006470   0.0000195  -0.0000010
    3   0.0014139  -0.0055929   0.0001936   0.0009203  -0.0001111   0.0000856
    4  -0.0003711   0.0009973  -0.0003532  -0.0001870   0.0000797  -0.0000515
    5   0.0001279  -0.0007259  -0.0000895   0.0002376   0.0000509  -0.0001308
    6  -0.0006144   0.0003504   0.0002647  -0.0002078  -0.0000164   0.0000610
    7   0.0002961  -0.0001034  -0.0002024   0.0000531  -0.0000058   0.0000082
    8  -0.0002593   0.0001049   0.0000037  -0.0000759  -0.0000458   0.0000612
    9  -0.0001817  -0.0001477  -0.0002669   0.0001004   0.0000411  -0.0000617
   10  -0.0000875   0.0000336  -0.0000503   0.0000094  -0.0000177   0.0000146
   11   0.0000921   0.0003413  -0.0000746  -0.0000216   0.0000150  -0.0000177
   12  -0.0000934   0.0000906   0.0001296  -0.0000694  -0.0000082  -0.0000014
   13  -0.0000570   0.0001162  -0.0001136  -0.0000541   0.0000033   0.0000095
   14  -0.0000204   0.0000096   0.0000199  -0.0000337  -0.0000017   0.0000098
   15   0.0000932  -0.0000200   0.0000395   0.0000342  -0.0000018  -0.0000026
   16   0.0001391   0.0000162   0.0000050   0.0000496  -0.0000277   0.0000035
   17  -0.0000839  -0.0000707  -0.0000644  -0.0000044  -0.0000193   0.0000217
   18   0.0000503  -0.0000914   0.0000594   0.0000255   0.0000316  -0.0000222
   19  -0.0001286   0.0000324   0.0000813  -0.0000898   0.0000171   0.0000010
   20   0.0000320   0.0000288  -0.0000416   0.0000177  -0.0000065   0.0000026
   21  -0.0000029   0.0000277  -0.0000179  -0.0000040  -0.0000006  -0.0000009
   22  -0.0001036  -0.0000412   0.0001576  -0.0000360   0.0000567  -0.0000347
   23  -0.0000293   0.0000241   0.0002274  -0.0000419  -0.0000047  -0.0000036
   24  -0.0001677  -0.0002531   0.0003441  -0.0000590   0.0000002   0.0000041
   25  -0.0000351  -0.0000477   0.0000566  -0.0000209   0.0000081   0.0000004
   26   0.0000560  -0.0000033  -0.0000008   0.0000082   0.0000061  -0.0000025
   27   0.0000390   0.0000036   0.0000046   0.0000001   0.0000028  -0.0000004
   28  -0.0003432  -0.0006940   0.0006639  -0.0001495  -0.0000269   0.0000625
   29  -0.0003345   0.0002166  -0.0000237  -0.0000395   0.0000116   0.0000044
   30  -0.0000658   0.0003395  -0.0000609   0.0000249  -0.0000740   0.0000114
   31  -0.0000022  -0.0000371   0.0000313   0.0000118   0.0000045  -0.0000012
   32   0.0002252  -0.0000496  -0.0002416   0.0000417  -0.0000148   0.0000144
   33   0.0000257   0.0000688  -0.0001422   0.0000232  -0.0000201   0.0000118
   34  -0.0137192   0.0244424   0.0248359  -0.0049322   0.0006977  -0.0008251
   35   0.0550185   0.0063545   0.0076691   0.0007515   0.0044781  -0.0022422
   36   0.0591534   0.0031003   0.0186092  -0.0007616  -0.0022572   0.0039679
   37  -0.0579919  -0.0125142  -0.0217563  -0.0010712  -0.0004591  -0.0005570
   38  -0.0126325  -0.0033346  -0.0037472  -0.0005222  -0.0003028   0.0005688
   39  -0.0227378  -0.0035798  -0.0090576  -0.0006297   0.0005630  -0.0003028
   40   0.0001280   0.0007468   0.0009740   0.0000940  -0.0000129   0.0000334
   41   0.0009689  -0.0013501  -0.0004557   0.0000432  -0.0001716   0.0002204
   42   0.0013388  -0.0004286  -0.0011805   0.0001052   0.0001822  -0.0000866
   43   0.0582961   0.0033133   0.0108873  -0.0017550  -0.0015595  -0.0027240
   44  -0.0311704  -0.0180925  -0.0313017  -0.0009492   0.0025154  -0.0030984
   45  -0.0278027  -0.0267379  -0.0275796  -0.0019887  -0.0031965   0.0013268
   46   0.0010443   0.0013139   0.0011467  -0.0000249  -0.0000065  -0.0000422
   47   0.0045031   0.0010440  -0.0024703  -0.0009171  -0.0002000  -0.0006372
   48   0.0047229  -0.0029098   0.0012374  -0.0010619  -0.0004992  -0.0004688
   49  -0.1754335  -0.0795123  -0.1045910   0.0084196   0.0071986   0.0089560
   50  -0.0357609  -0.1387489  -0.0938099  -0.0132787  -0.0064662  -0.0121090
   51  -0.0554695  -0.0997101  -0.1784325  -0.0140076  -0.0092098  -0.0097384
   52  -0.0444937   0.0059390   0.0001762   0.0007355   0.0002462   0.0007247
   53  -0.0103190   0.0058695   0.0001589  -0.0009080  -0.0010548   0.0017575
   54  -0.0180206   0.0023091   0.0047297  -0.0005669   0.0018819  -0.0004533
   55   0.6820957  -0.0632996   0.0036298  -0.0993152   0.0718087   0.0720618
   56  -0.0632996   0.3976855   0.2961571   0.0737039  -0.1617024  -0.1323146
   57   0.0036298   0.2961571   0.4575927   0.0740379  -0.1326146  -0.1733155
   58  -0.0993152   0.0737039   0.0740379   0.1042200  -0.0780288  -0.0769253
   59   0.0718087  -0.1617024  -0.1326146  -0.0780288   0.1636596   0.1453634
   60   0.0720618  -0.1323146  -0.1733155  -0.0769253   0.1453634   0.1769032
   61  -0.3382018   0.0602281   0.0300681  -0.0069240   0.0003023  -0.0011965
   62   0.0151311  -0.0955055  -0.0376978   0.0199175   0.0012382   0.0001513
   63  -0.0198607  -0.0312100  -0.0977168   0.0209610  -0.0024677   0.0035697
   64  -0.0141119  -0.0159472  -0.0201229   0.0009346  -0.0001853   0.0004867
   65   0.0044579   0.0061255   0.0033471  -0.0005471  -0.0020035   0.0023816
   66   0.0024887   0.0005488   0.0045645   0.0000492   0.0024112  -0.0014869
           61          62          63          64          65          66
    1  -0.0203338   0.0090300   0.0059149   0.0008273  -0.0015988  -0.0008738
    2   0.0218506   0.0001975  -0.0014918   0.0001350  -0.0015187   0.0025099
    3   0.0221849  -0.0033267   0.0044198   0.0006651   0.0021369  -0.0010964
    4  -0.0004911  -0.0014597  -0.0016724   0.0001589  -0.0001495   0.0008179
    5   0.0029233  -0.0017923   0.0007136  -0.0000858   0.0005537  -0.0002813
    6  -0.0015793   0.0005779  -0.0000172   0.0003300  -0.0002926  -0.0000073
    7   0.0003340  -0.0009926   0.0006579  -0.0000603   0.0001235  -0.0000604
    8  -0.0002349   0.0000645  -0.0001498   0.0001308  -0.0001587   0.0000760
    9   0.0012685   0.0003093  -0.0001332  -0.0000239   0.0000651  -0.0001079
   10  -0.0002844   0.0002058  -0.0000179  -0.0001377  -0.0000432   0.0000660
   11  -0.0005346  -0.0002294   0.0001137  -0.0000739   0.0000383   0.0001459
   12  -0.0009866  -0.0002222   0.0000251  -0.0000168  -0.0000908  -0.0002122
   13  -0.0002843  -0.0001758  -0.0001403   0.0000358  -0.0000981   0.0000299
   14  -0.0002031   0.0000685  -0.0001531   0.0000234  -0.0000741  -0.0000042
   15   0.0000927   0.0001209   0.0000632  -0.0000335   0.0000723   0.0000071
   16   0.0002904   0.0000487  -0.0000957  -0.0000736   0.0000447   0.0000671
   17  -0.0000389   0.0001826  -0.0001148   0.0000296  -0.0001439  -0.0000500
   18   0.0001870  -0.0000347   0.0001502   0.0000320   0.0000691   0.0000296
   19  -0.0006098  -0.0001417  -0.0002462   0.0000736  -0.0000819  -0.0001024
   20   0.0001386   0.0000053   0.0000511  -0.0000190   0.0000110   0.0000321
   21  -0.0000136  -0.0000347  -0.0000025   0.0000002  -0.0000027  -0.0000056
   22  -0.0003367  -0.0003345   0.0000431  -0.0000107   0.0002224  -0.0000124
   23  -0.0006241   0.0002364  -0.0003289  -0.0000312  -0.0000657  -0.0000599
   24  -0.0006929   0.0000337  -0.0000847  -0.0000339   0.0002439  -0.0001310
   25  -0.0001484  -0.0000377  -0.0000275   0.0000116   0.0000420  -0.0000204
   26  -0.0000220   0.0000085   0.0000749   0.0000033  -0.0000149   0.0000179
   27  -0.0000637  -0.0000044   0.0000156   0.0000008  -0.0000158   0.0000115
   28  -0.0004261  -0.0007304  -0.0018862   0.0001748   0.0005319  -0.0001058
   29  -0.0008580   0.0007391   0.0005671   0.0001421  -0.0000282  -0.0000786
   30   0.0018159  -0.0003936  -0.0018660  -0.0000427   0.0000292   0.0003922
   31   0.0001953   0.0001127   0.0000405   0.0000084   0.0000170  -0.0000151
   32   0.0005115   0.0000079  -0.0000403   0.0000276  -0.0002890   0.0000566
   33   0.0001065   0.0000699   0.0003991   0.0000308  -0.0001174  -0.0000099
   34  -0.1483309   0.0740250   0.0703566   0.0095962  -0.0120261  -0.0130882
   35   0.0308854  -0.1670062  -0.1144791   0.0073732  -0.0058077  -0.0100538
   36   0.0219557  -0.1089611  -0.1810589   0.0089978  -0.0122289  -0.0090711
   37   0.0608849  -0.0318425  -0.0273586  -0.0001163   0.0022077   0.0017000
   38   0.0043878  -0.0204788  -0.0313363   0.0018029   0.0018045  -0.0041862
   39   0.0130961  -0.0370120  -0.0307374   0.0011854  -0.0041330   0.0013192
   40  -0.0011837  -0.0007470  -0.0015094   0.0001951  -0.0001782  -0.0001773
   41  -0.0043883   0.0028547  -0.0019866   0.0007306  -0.0005584  -0.0007533
   42  -0.0057366  -0.0012710   0.0016558   0.0008331  -0.0008414  -0.0006856
   43  -0.0425827   0.0253302   0.0219954  -0.0006193   0.0005720   0.0006508
   44   0.0249634  -0.0155947  -0.0115516   0.0005845  -0.0005250   0.0002780
   45   0.0224772  -0.0116632  -0.0118102   0.0006780   0.0002694  -0.0002843
   46  -0.0008249  -0.0007768  -0.0009821   0.0000753  -0.0000721  -0.0000061
   47  -0.0010024  -0.0007866  -0.0001894  -0.0000737  -0.0001843   0.0002170
   48  -0.0011545  -0.0000747  -0.0011787  -0.0000224   0.0002070  -0.0001386
   49  -0.0430391  -0.0075082  -0.0150889  -0.0037115   0.0016341   0.0004199
   50  -0.0436332   0.0280816   0.0176725   0.0017608   0.0041299  -0.0025517
   51  -0.0559502   0.0233258   0.0242500   0.0005540  -0.0025864   0.0038772
   52   0.0034299  -0.0039626  -0.0045336  -0.0013311   0.0003939   0.0002057
   53  -0.0001108   0.0016232  -0.0032986  -0.0003248   0.0001047  -0.0000287
   54  -0.0002378  -0.0038435   0.0002777  -0.0005539   0.0000768   0.0000843
   55  -0.3382018   0.0151311  -0.0198607  -0.0141119   0.0044579   0.0024887
   56   0.0602281  -0.0955055  -0.0312100  -0.0159472   0.0061255   0.0005488
   57   0.0300681  -0.0376978  -0.0977168  -0.0201229   0.0033471   0.0045645
   58  -0.0069240   0.0199175   0.0209610   0.0009346  -0.0005471   0.0000492
   59   0.0003023   0.0012382  -0.0024677  -0.0001853  -0.0020035   0.0024112
   60  -0.0011965   0.0001513   0.0035697   0.0004867   0.0023816  -0.0014869
   61   0.6985981  -0.0122776   0.0623113  -0.1597280  -0.0822634  -0.1079512
   62  -0.0122776   0.3801894   0.2775350  -0.0828142  -0.1141045  -0.0975862
   63   0.0623113   0.2775350   0.4491157  -0.1088615  -0.0979295  -0.1593345
   64  -0.1597280  -0.0828142  -0.1088615   0.1678087   0.0868111   0.1159179
   65  -0.0822634  -0.1141045  -0.0979295   0.0868111   0.1127090   0.1093401
   66  -0.1079512  -0.0975862  -0.1593345   0.1159179   0.1093401   0.1622858
 **********************************************************************
 **                                                                  **
 **                       VIBRATIONAL ANALYSIS                       **
 **                       --------------------                       **
 **                                                                  **
 **        VIBRATIONAL FREQUENCIES (CM**-1) AND NORMAL MODES         **
 **     FORCE CONSTANTS (mDYN/ANGSTROM) AND REDUCED MASSES (AMU)     **
 **                  INFRARED INTENSITIES (KM/MOL)                   **
 **                                                                  **
 **********************************************************************


 Mode:                 1                      2                      3
 Frequency:        16.30                  36.62                  37.13
 Force Cnst:      0.0020                 0.0133                 0.0159
 Red. Mass:      13.0285                16.8345                19.6211
 IR Active:          YES                    YES                    YES
 IR Intens:        0.236                  0.220                  0.097
 Raman Active:       YES                    YES                    YES
               X      Y      Z        X      Y      Z        X      Y      Z
 C          0.002  0.010  0.068    0.024 -0.233 -0.058   -0.007  0.009 -0.225
 C         -0.017 -0.074 -0.026   -0.023 -0.144 -0.032    0.073  0.002 -0.146
 Cl        -0.044 -0.189 -0.135   -0.112 -0.205 -0.045    0.179 -0.005 -0.218
 C         -0.015 -0.056 -0.022   -0.000  0.007  0.014    0.073  0.008  0.003
 Cl        -0.044 -0.176 -0.155   -0.059  0.170  0.095    0.188  0.035  0.144
 C          0.011  0.059  0.090    0.071  0.042  0.010   -0.015  0.006  0.052
 Cl         0.017  0.097  0.110    0.110  0.263  0.099   -0.018  0.045  0.274
 C          0.032  0.149  0.188    0.113 -0.086 -0.056   -0.102 -0.021 -0.060
 H          0.051  0.235  0.272    0.166 -0.065 -0.066   -0.170 -0.030 -0.027
 C          0.028  0.124  0.176    0.090 -0.218 -0.084   -0.095 -0.016 -0.195
 H          0.044  0.190  0.250    0.129 -0.294 -0.110   -0.161 -0.014 -0.261
 C         -0.001 -0.014  0.067    0.025 -0.228 -0.003   -0.000  0.065 -0.230
 C          0.018  0.077 -0.024   -0.039 -0.138 -0.009   -0.066  0.043 -0.148
 Cl         0.041  0.200 -0.128   -0.144 -0.187 -0.024   -0.146  0.073 -0.224
 C          0.016  0.059 -0.020   -0.019  0.005 -0.011   -0.071 -0.011  0.006
 Cl         0.042  0.181 -0.141   -0.103  0.153 -0.045   -0.166 -0.085  0.155
 C         -0.010 -0.063  0.084    0.068  0.039  0.005   -0.003 -0.021  0.054
 Cl        -0.015 -0.104  0.100    0.103  0.254 -0.026   -0.008 -0.130  0.286
 C         -0.030 -0.160  0.178    0.129 -0.083  0.040    0.069  0.046 -0.068
 H         -0.047 -0.252  0.257    0.195 -0.062  0.059    0.122  0.047 -0.038
 C         -0.026 -0.135  0.169    0.107 -0.213  0.033    0.068  0.083 -0.205
 H         -0.042 -0.207  0.240    0.159 -0.289  0.041    0.122  0.106 -0.275
 TransDip   0.000 -0.000  0.016    0.009 -0.012 -0.001   -0.001  0.002 -0.010

 Mode:                 4                      5                      6
 Frequency:        78.83                  81.57                 130.27
 Force Cnst:      0.1006                 0.1069                 0.0869
 Red. Mass:      27.4680                27.2539                 8.6917
 IR Active:          YES                    YES                    YES
 IR Intens:        0.062                  0.039                  0.358
 Raman Active:       YES                    YES                    YES
               X      Y      Z        X      Y      Z        X      Y      Z
 C          0.004 -0.103 -0.022    0.001 -0.001  0.094   -0.016 -0.065  0.045
 C         -0.001 -0.018  0.048   -0.026 -0.056  0.021   -0.045 -0.062  0.035
 Cl         0.011  0.246  0.332   -0.096 -0.291 -0.191   -0.134 -0.121  0.029
 C         -0.008 -0.074 -0.041   -0.018  0.019  0.064   -0.052 -0.062 -0.008
 Cl        -0.068 -0.294 -0.292   -0.020  0.212  0.231   -0.107 -0.004 -0.004
 C          0.022 -0.004  0.019   -0.002 -0.019  0.015   -0.042 -0.103 -0.057
 Cl         0.059  0.228  0.210   -0.021 -0.163 -0.177   -0.016  0.074  0.075
 C          0.031 -0.066 -0.026    0.023  0.020  0.073   -0.040 -0.232 -0.163
 H          0.049 -0.037 -0.006    0.036  0.011  0.055   -0.030 -0.304 -0.248
 C          0.015 -0.162 -0.092    0.027  0.064  0.149   -0.039 -0.207 -0.100
 H          0.019 -0.239 -0.155    0.048  0.114  0.214   -0.039 -0.268 -0.154
 C          0.004 -0.104 -0.006    0.001 -0.015  0.095    0.018  0.056  0.044
 C         -0.009 -0.034 -0.050    0.028  0.057  0.014    0.045  0.058  0.031
 Cl        -0.021  0.184 -0.270    0.095  0.363 -0.239    0.125  0.119  0.023
 C         -0.014 -0.076  0.026    0.017 -0.042  0.073    0.053  0.064 -0.010
 Cl        -0.071 -0.258  0.219    0.016 -0.298  0.275    0.103  0.003 -0.002
 C          0.018 -0.009 -0.021    0.003  0.012  0.014    0.046  0.111 -0.059
 Cl         0.047  0.204 -0.159    0.024  0.210 -0.203    0.023 -0.080  0.075
 C          0.033 -0.062  0.005   -0.021 -0.035  0.073    0.044  0.252 -0.163
 H          0.055 -0.033 -0.010   -0.033 -0.019  0.050    0.035  0.335 -0.249
 C          0.020 -0.148  0.047   -0.026 -0.097  0.157    0.042  0.216 -0.100
 H          0.030 -0.213  0.088   -0.047 -0.161  0.228    0.044  0.280 -0.153
 TransDip   0.002 -0.008 -0.001    0.000 -0.001  0.006    0.000  0.001 -0.019

 Mode:                 7                      8                      9
 Frequency:       139.40                 174.12                 211.86
 Force Cnst:      0.0913                 0.2982                 0.7186
 Red. Mass:       7.9764                16.6928                27.1737
 IR Active:          YES                    YES                    YES
 IR Intens:        0.609                  0.001                  0.024
 Raman Active:       YES                    YES                    YES
               X      Y      Z        X      Y      Z        X      Y      Z
 C         -0.021  0.078 -0.057    0.035 -0.030  0.129   -0.098 -0.059  0.015
 C         -0.005  0.051 -0.073    0.082 -0.066  0.109   -0.081 -0.056  0.027
 Cl         0.060  0.031 -0.145    0.198 -0.107  0.026    0.205  0.022 -0.040
 C         -0.009 -0.007 -0.074    0.091 -0.065  0.052   -0.119 -0.095  0.089
 Cl         0.056 -0.007 -0.014    0.089 -0.063  0.044    0.043 -0.217  0.211
 C         -0.050 -0.064 -0.113    0.170 -0.074 -0.021   -0.103 -0.056  0.074
 Cl        -0.040  0.053  0.097    0.245  0.162 -0.147   -0.043  0.317 -0.313
 C         -0.085 -0.168 -0.244    0.166 -0.134 -0.068   -0.072 -0.055  0.104
 H         -0.119 -0.260 -0.326    0.158 -0.189 -0.123   -0.087 -0.037  0.134
 C         -0.065 -0.082 -0.205    0.141 -0.104  0.013   -0.086 -0.039  0.050
 H         -0.095 -0.124 -0.274    0.205 -0.167  0.025   -0.102 -0.025  0.048
 C         -0.020  0.079  0.063   -0.036  0.024  0.132   -0.099 -0.057 -0.014
 C         -0.003  0.053  0.076   -0.083  0.059  0.117   -0.085 -0.048 -0.028
 Cl         0.068  0.030  0.149   -0.197  0.106  0.035    0.187  0.028  0.041
 C         -0.006 -0.005  0.072   -0.091  0.063  0.058   -0.123 -0.088 -0.095
 Cl         0.064 -0.007  0.013   -0.089  0.062  0.049    0.071 -0.217 -0.239
 C         -0.046 -0.063  0.105   -0.171  0.077 -0.017   -0.113 -0.052 -0.078
 Cl        -0.041  0.052 -0.089   -0.243 -0.159 -0.158   -0.058  0.307  0.345
 C         -0.080 -0.168  0.224   -0.169  0.142 -0.063   -0.079 -0.049 -0.109
 H         -0.112 -0.262  0.297   -0.161  0.203 -0.116   -0.095 -0.029 -0.139
 C         -0.061 -0.082  0.194   -0.143  0.107  0.018   -0.092 -0.036 -0.050
 H         -0.091 -0.126  0.258   -0.206  0.171  0.031   -0.112 -0.020 -0.044
 TransDip  -0.014 -0.020 -0.001   -0.000  0.000 -0.001    0.005 -0.001 -0.000

 Mode:                10                     11                     12
 Frequency:       220.30                 221.53                 232.28
 Force Cnst:      0.9093                 0.9228                 0.6285
 Red. Mass:      31.7984                31.9170                19.7713
 IR Active:          YES                    YES                    YES
 IR Intens:        0.016                  0.074                  0.001
 Raman Active:       YES                    YES                    YES
               X      Y      Z        X      Y      Z        X      Y      Z
 C         -0.008  0.017 -0.045    0.049  0.064 -0.018    0.049  0.028 -0.002
 C         -0.058  0.059 -0.070    0.011  0.079 -0.066    0.097  0.067  0.039
 Cl        -0.344  0.022  0.032   -0.424 -0.008  0.067   -0.214 -0.072  0.070
 C         -0.064  0.020 -0.030    0.038  0.069 -0.084    0.164  0.128 -0.026
 Cl         0.421 -0.280  0.216    0.416 -0.137  0.082    0.198  0.073 -0.133
 C         -0.126  0.020 -0.006   -0.008  0.045 -0.063    0.196  0.087 -0.048
 Cl        -0.109  0.212 -0.194   -0.010  0.024 -0.011    0.195 -0.193  0.150
 C         -0.069  0.008  0.020    0.019  0.037 -0.061    0.151  0.058 -0.118
 H         -0.060  0.023  0.029    0.032  0.032 -0.075    0.147  0.015 -0.162
 C         -0.062  0.024 -0.016    0.028  0.053 -0.033    0.134  0.002 -0.082
 H         -0.101  0.051 -0.033    0.025  0.068 -0.025    0.199 -0.097 -0.101
 C          0.009 -0.005 -0.046    0.044  0.062  0.030   -0.050 -0.026 -0.006
 C          0.055 -0.039 -0.070   -0.006  0.073  0.089   -0.094 -0.063  0.024
 Cl         0.286 -0.021  0.022   -0.468 -0.007 -0.068    0.227  0.071  0.079
 C          0.061 -0.010 -0.029    0.018  0.057  0.093   -0.161 -0.120 -0.045
 Cl        -0.351  0.217  0.199    0.468 -0.166 -0.132   -0.210 -0.063 -0.131
 C          0.115 -0.013 -0.006   -0.039  0.037  0.065   -0.193 -0.083 -0.060
 Cl         0.105 -0.167 -0.176   -0.039  0.061  0.051   -0.198  0.176  0.160
 C          0.065 -0.010  0.022   -0.001  0.032  0.052   -0.151 -0.053 -0.122
 H          0.057 -0.030  0.035    0.014  0.033  0.062   -0.150 -0.012 -0.160
 C          0.058 -0.020 -0.013    0.010  0.056  0.032   -0.136 -0.001 -0.080
 H          0.094 -0.048 -0.027   -0.002  0.083  0.024   -0.203  0.091 -0.087
 TransDip   0.001 -0.001  0.004    0.008 -0.003 -0.000   -0.000 -0.000 -0.001

 Mode:                13                     14                     15
 Frequency:       245.86                 250.96                 327.25
 Force Cnst:      0.2843                 0.2739                 0.4898
 Red. Mass:       7.9816                 7.3808                 7.7627
 IR Active:          YES                    YES                    YES
 IR Intens:        0.807                  1.084                  0.093
 Raman Active:       YES                    YES                    YES
               X      Y      Z        X      Y      Z        X      Y      Z
 C          0.005  0.061  0.055    0.008  0.038  0.044    0.024  0.222  0.140
 C          0.014  0.228  0.211    0.033  0.152  0.175    0.075  0.082  0.123
 Cl         0.018 -0.027 -0.079   -0.015 -0.059 -0.017   -0.024 -0.088  0.066
 C          0.017  0.260  0.264    0.036  0.191  0.210    0.040 -0.055  0.026
 Cl        -0.015 -0.070 -0.048   -0.014 -0.046 -0.042   -0.052 -0.005  0.013
 C         -0.004  0.171  0.173    0.025  0.122  0.140    0.004 -0.186 -0.097
 Cl        -0.041 -0.022 -0.044    0.009 -0.017 -0.039    0.071  0.052  0.002
 C         -0.023 -0.038 -0.029   -0.006 -0.038 -0.025   -0.069 -0.141 -0.110
 H         -0.041 -0.190 -0.185   -0.028 -0.164 -0.150   -0.144 -0.253 -0.186
 C         -0.027 -0.112 -0.113   -0.018 -0.097 -0.086   -0.039  0.173  0.126
 H         -0.066 -0.304 -0.321   -0.041 -0.261 -0.253   -0.056  0.269  0.192
 C         -0.003 -0.050  0.039    0.009  0.056 -0.056    0.025  0.236 -0.138
 C         -0.003 -0.196  0.153    0.032  0.214 -0.206    0.072  0.097 -0.123
 Cl        -0.020  0.014 -0.070   -0.017 -0.065  0.030   -0.024 -0.082 -0.067
 C         -0.005 -0.219  0.192    0.035  0.259 -0.244    0.039 -0.049 -0.028
 Cl         0.010  0.060 -0.034   -0.012 -0.066  0.049   -0.048 -0.004 -0.011
 C          0.011 -0.148  0.127    0.022  0.169 -0.162    0.003 -0.195  0.094
 Cl         0.041  0.021 -0.031    0.001 -0.025  0.043    0.062  0.054 -0.002
 C          0.019  0.026 -0.018   -0.008 -0.048  0.031   -0.064 -0.155  0.108
 H          0.028  0.149 -0.131   -0.028 -0.215  0.180   -0.133 -0.278  0.185
 C          0.020  0.092 -0.084   -0.020 -0.125  0.101   -0.037  0.183 -0.123
 H          0.051  0.250 -0.238   -0.048 -0.343  0.298   -0.054  0.283 -0.185
 TransDip  -0.001 -0.003 -0.029   -0.004 -0.033  0.002   -0.001  0.010  0.000

 Mode:                16                     17                     18
 Frequency:       333.87                 345.98                 347.20
 Force Cnst:      0.5047                 1.9400                 1.9549
 Red. Mass:       7.6852                27.5068                27.5245
 IR Active:          YES                    YES                    YES
 IR Intens:        0.065                  0.497                  0.028
 Raman Active:       YES                    YES                    YES
               X      Y      Z        X      Y      Z        X      Y      Z
 C          0.024  0.142  0.230   -0.042  0.067 -0.083   -0.004 -0.059  0.062
 C         -0.043  0.137  0.104   -0.106  0.098 -0.091    0.077 -0.091  0.080
 Cl         0.019  0.058 -0.087   -0.179  0.250 -0.222    0.152 -0.213  0.190
 C         -0.042  0.029 -0.044   -0.098 -0.090  0.113    0.084  0.084 -0.087
 Cl         0.044  0.003 -0.009   -0.227 -0.186  0.214    0.202  0.156 -0.183
 C         -0.038 -0.104 -0.190    0.157 -0.064  0.073   -0.108  0.075 -0.049
 Cl        -0.049  0.011  0.061    0.374 -0.091  0.030   -0.272  0.063 -0.025
 C          0.035 -0.121 -0.150    0.089 -0.014  0.024   -0.070  0.035 -0.024
 H          0.079 -0.210 -0.277   -0.066 -0.042  0.089    0.048  0.062 -0.069
 C          0.084  0.123  0.177    0.077  0.075 -0.110   -0.070 -0.062  0.072
 H          0.123  0.182  0.268    0.065  0.075 -0.121   -0.041 -0.073  0.091
 C         -0.022 -0.143  0.215   -0.042  0.051  0.067   -0.006  0.073  0.078
 C          0.048 -0.135  0.089   -0.091  0.073  0.077   -0.098  0.102  0.101
 Cl        -0.020 -0.056 -0.092   -0.146  0.190  0.192   -0.189  0.242  0.245
 C          0.044 -0.025 -0.051   -0.080 -0.068 -0.095   -0.101 -0.099 -0.114
 Cl        -0.048 -0.005 -0.010   -0.177 -0.141 -0.181   -0.241 -0.179 -0.234
 C          0.037  0.108 -0.182    0.131 -0.046 -0.059    0.138 -0.088 -0.064
 Cl         0.054 -0.012  0.060    0.310 -0.068 -0.031    0.346 -0.071 -0.036
 C         -0.041  0.120 -0.137    0.073 -0.009 -0.015    0.084 -0.040 -0.026
 H         -0.092  0.208 -0.253   -0.053 -0.031 -0.069   -0.065 -0.073 -0.084
 C         -0.084 -0.127  0.165    0.062  0.058  0.093    0.081  0.076  0.094
 H         -0.126 -0.189  0.253    0.057  0.058  0.096    0.050  0.091  0.112
 TransDip   0.000 -0.001  0.008   -0.022 -0.006  0.000   -0.003 -0.001 -0.005

 Mode:                19                     20                     21
 Frequency:       449.63                 470.79                 495.69
 Force Cnst:      0.9752                 0.7236                 1.1995
 Red. Mass:       8.1872                 5.5409                 8.2857
 IR Active:          YES                    YES                    YES
 IR Intens:       17.589                  0.131                  3.339
 Raman Active:       YES                    YES                    YES
               X      Y      Z        X      Y      Z        X      Y      Z
 C         -0.181  0.087 -0.062   -0.007  0.073 -0.128   -0.124 -0.031 -0.011
 C         -0.032 -0.072 -0.047    0.092  0.078  0.022   -0.129 -0.007  0.030
 Cl         0.027 -0.073  0.075   -0.012 -0.042  0.040    0.065 -0.072  0.064
 C         -0.000 -0.068 -0.056    0.079  0.036  0.115   -0.107  0.145 -0.025
 Cl         0.044  0.034 -0.026   -0.010  0.014 -0.030   -0.026 -0.086  0.079
 C          0.016  0.055  0.081   -0.029 -0.150  0.001    0.043  0.157 -0.201
 Cl         0.150 -0.015 -0.026    0.064  0.027 -0.016   -0.002 -0.030  0.036
 C         -0.180  0.140  0.002   -0.175 -0.068 -0.030    0.090  0.163 -0.241
 H         -0.308  0.145  0.089   -0.320 -0.134 -0.013    0.162  0.160 -0.294
 C         -0.220  0.013 -0.180   -0.137  0.203  0.034    0.084  0.106 -0.017
 H         -0.226 -0.079 -0.266   -0.225  0.373  0.090    0.268  0.063  0.133
 C         -0.182  0.084  0.070    0.006 -0.065 -0.128   -0.125 -0.036  0.005
 C         -0.028 -0.072  0.041   -0.091 -0.086  0.023   -0.130 -0.011 -0.029
 Cl         0.029 -0.070 -0.080    0.011  0.039  0.040    0.065 -0.064 -0.065
 C          0.003 -0.072  0.050   -0.078 -0.046  0.112   -0.110  0.138  0.033
 Cl         0.043  0.034  0.028    0.011 -0.011 -0.030   -0.022 -0.079 -0.081
 C          0.014  0.055 -0.077    0.027  0.152  0.006    0.040  0.146  0.203
 Cl         0.152 -0.013  0.026   -0.061 -0.027 -0.017   -0.001 -0.028 -0.037
 C         -0.187  0.136  0.007    0.170  0.073 -0.026    0.087  0.144  0.245
 H         -0.319  0.145 -0.082    0.309  0.139 -0.005    0.159  0.135  0.302
 C         -0.225  0.004  0.181    0.135 -0.202  0.025    0.082  0.101  0.019
 H         -0.233 -0.089  0.260    0.224 -0.373  0.072    0.266  0.070 -0.132
 TransDip  -0.133  0.019  0.001   -0.001  0.001 -0.011    0.001  0.059  0.000

 Mode:                22                     23                     24
 Frequency:       501.37                 509.39                 524.26
 Force Cnst:      1.6305                 1.1578                 0.8520
 Red. Mass:      11.0094                 7.5731                 5.2613
 IR Active:          YES                    YES                    YES
 IR Intens:        7.274                 12.210                  0.003
 Raman Active:       YES                    YES                    YES
               X      Y      Z        X      Y      Z        X      Y      Z
 C         -0.002 -0.066  0.122    0.155  0.178 -0.022   -0.006 -0.059 -0.003
 C         -0.003 -0.045  0.032    0.139  0.101 -0.016   -0.041 -0.195 -0.175
 Cl        -0.052  0.114 -0.106   -0.008 -0.053  0.041   -0.002  0.030  0.001
 C          0.032 -0.110  0.023    0.054 -0.151 -0.137    0.006  0.115  0.111
 Cl         0.097  0.118 -0.122   -0.083 -0.038  0.075    0.006 -0.007 -0.014
 C         -0.057 -0.127  0.181    0.036  0.020  0.014    0.017  0.116  0.110
 Cl         0.059  0.013 -0.027   -0.088  0.010 -0.005   -0.006 -0.008 -0.004
 C         -0.082 -0.174  0.235    0.064  0.110  0.067    0.012 -0.128 -0.107
 H         -0.083 -0.164  0.253    0.029  0.176  0.158    0.014 -0.315 -0.313
 C         -0.111 -0.191  0.127    0.073 -0.022 -0.226    0.032  0.057  0.121
 H         -0.202 -0.189  0.041   -0.015 -0.152 -0.435    0.065  0.152  0.239
 C         -0.018  0.042  0.121    0.154  0.179  0.042    0.003  0.056 -0.004
 C         -0.015  0.034  0.031    0.136  0.097  0.031    0.036  0.226 -0.184
 Cl         0.057 -0.103 -0.110   -0.005 -0.056 -0.051    0.003 -0.031  0.001
 C         -0.043  0.125  0.018    0.053 -0.146  0.124   -0.009 -0.128  0.113
 Cl        -0.088 -0.111 -0.124   -0.088 -0.042 -0.085   -0.005  0.007 -0.015
 C          0.053  0.119  0.195    0.041  0.031 -0.003   -0.016 -0.135  0.121
 Cl        -0.050 -0.014 -0.029   -0.093  0.007  0.004    0.006  0.008 -0.005
 C          0.077  0.154  0.258    0.069  0.121 -0.042   -0.009  0.148 -0.106
 H          0.083  0.134  0.287    0.034  0.187 -0.123   -0.008  0.372 -0.321
 C          0.104  0.192  0.117    0.083 -0.021  0.229   -0.030 -0.074  0.122
 H          0.210  0.208  0.008    0.003 -0.160  0.421   -0.058 -0.187  0.238
 TransDip  -0.005 -0.003  0.086    0.105  0.039  0.004   -0.001  0.001  0.000

 Mode:                25                     26                     27
 Frequency:       528.68                 604.25                 619.13
 Force Cnst:      1.0312                 1.7769                 1.1703
 Red. Mass:       6.2621                 8.2600                 5.1821
 IR Active:          YES                    YES                    YES
 IR Intens:        2.165                  5.679                  7.278
 Raman Active:       YES                    YES                    YES
               X      Y      Z        X      Y      Z        X      Y      Z
 C         -0.070 -0.053  0.077   -0.074  0.088  0.162   -0.006  0.084  0.207
 C         -0.052  0.194  0.270   -0.147 -0.016  0.008   -0.054 -0.042  0.037
 Cl         0.005  0.004 -0.040    0.037 -0.021  0.019    0.001  0.021 -0.016
 C         -0.067 -0.069 -0.103   -0.144 -0.032 -0.174   -0.064 -0.135 -0.174
 Cl         0.036  0.020 -0.010    0.025  0.000  0.010    0.012  0.009  0.007
 C         -0.035 -0.129 -0.181   -0.087  0.207  0.044    0.015  0.193  0.128
 Cl         0.034 -0.001  0.016    0.126 -0.029 -0.002    0.009 -0.014 -0.002
 C          0.023  0.119  0.106   -0.198  0.101 -0.117    0.032 -0.042 -0.046
 H          0.111  0.344  0.300   -0.187 -0.054 -0.297    0.092 -0.272 -0.335
 C         -0.028 -0.134 -0.005   -0.215 -0.008  0.042    0.008 -0.061  0.111
 H          0.021 -0.264 -0.065   -0.214 -0.184 -0.112    0.040 -0.330 -0.086
 C         -0.070 -0.055 -0.083    0.072 -0.094  0.145   -0.008  0.094 -0.205
 C         -0.059  0.184 -0.238    0.141  0.013  0.007   -0.059 -0.039 -0.042
 Cl         0.004  0.005  0.040   -0.037  0.021  0.022    0.002  0.020  0.017
 C         -0.067 -0.064  0.090    0.139  0.040 -0.165   -0.068 -0.145  0.171
 Cl         0.036  0.020  0.012   -0.024 -0.001  0.010    0.013  0.009 -0.007
 C         -0.030 -0.124  0.162    0.090 -0.198  0.025    0.006  0.203 -0.111
 Cl         0.033 -0.001 -0.016   -0.126  0.025 -0.000    0.014 -0.015  0.001
 C          0.025  0.112 -0.088    0.202 -0.093 -0.120    0.025 -0.038  0.045
 H          0.110  0.328 -0.247    0.190  0.062 -0.279    0.096 -0.282  0.321
 C         -0.022 -0.130 -0.014    0.215  0.003  0.037   -0.000 -0.059 -0.117
 H          0.034 -0.255  0.028    0.216  0.171 -0.097    0.036 -0.340  0.065
 TransDip  -0.046 -0.011 -0.000    0.000  0.002 -0.076   -0.002 -0.086 -0.001

 Mode:                28                     29                     30
 Frequency:       622.22                 734.83                 740.34
 Force Cnst:      1.3340                 2.2383                 2.0234
 Red. Mass:       5.8483                 7.0356                 6.2657
 IR Active:          YES                    YES                    YES
 IR Intens:        3.195                  7.400                  2.071
 Raman Active:       YES                    YES                    YES
               X      Y      Z        X      Y      Z        X      Y      Z
 C          0.061  0.204  0.053   -0.103 -0.109 -0.198    0.019  0.230  0.173
 C          0.098  0.041 -0.045   -0.054  0.178  0.131   -0.074 -0.121 -0.208
 Cl        -0.011 -0.010  0.016    0.007 -0.023  0.010    0.012 -0.014  0.024
 C          0.063 -0.203 -0.110   -0.077 -0.179 -0.054   -0.037  0.121  0.148
 Cl        -0.015  0.013  0.006    0.026  0.027 -0.023    0.012  0.007 -0.015
 C          0.070  0.074  0.206    0.053  0.045  0.168   -0.042 -0.146 -0.098
 Cl        -0.053  0.008 -0.013   -0.021  0.000 -0.003    0.009  0.001  0.004
 C          0.025 -0.079  0.000    0.043 -0.130 -0.030    0.009  0.062  0.121
 H         -0.128 -0.338 -0.191   -0.119 -0.150  0.048   -0.083 -0.020  0.086
 C          0.074  0.120 -0.082    0.104  0.169 -0.064    0.020  0.001 -0.133
 H         -0.024 -0.053 -0.337    0.111  0.388  0.132   -0.075 -0.247 -0.450
 C         -0.060 -0.211  0.046   -0.106 -0.140  0.204   -0.017 -0.223  0.141
 C         -0.096 -0.036 -0.048   -0.052  0.195 -0.135    0.069  0.118 -0.188
 Cl         0.011  0.009  0.016    0.006 -0.021 -0.010   -0.012  0.013  0.024
 C         -0.064  0.213 -0.101   -0.073 -0.194  0.053    0.038 -0.118  0.129
 Cl         0.015 -0.014  0.005    0.026  0.026  0.024   -0.011 -0.006 -0.015
 C         -0.069 -0.092  0.204    0.055  0.066 -0.173    0.038  0.140 -0.078
 Cl         0.053 -0.006 -0.014   -0.022 -0.000  0.004   -0.009 -0.002  0.003
 C         -0.028  0.080  0.005    0.046 -0.138  0.030   -0.004 -0.060  0.107
 H          0.117  0.356 -0.176   -0.111 -0.148 -0.054    0.088  0.017  0.087
 C         -0.073 -0.114 -0.086    0.101  0.168  0.065   -0.019 -0.003 -0.130
 H          0.025  0.082 -0.336    0.113  0.419 -0.141    0.076  0.234 -0.409
 TransDip   0.000  0.003 -0.057   -0.086 -0.012 -0.002    0.003 -0.000 -0.046

 Mode:                31                     32                     33
 Frequency:       761.13                 775.39                 786.05
 Force Cnst:      2.2850                 2.7813                 3.6064
 Red. Mass:       6.6946                 7.8515                 9.9066
 IR Active:          YES                    YES                    YES
 IR Intens:       25.572                  0.079                112.363
 Raman Active:       YES                    YES                    YES
               X      Y      Z        X      Y      Z        X      Y      Z
 C         -0.139  0.159  0.098   -0.018 -0.030 -0.128   -0.198 -0.031  0.054
 C         -0.178 -0.076 -0.064   -0.215  0.176 -0.041    0.126 -0.200  0.182
 Cl         0.010 -0.011  0.016    0.036 -0.052  0.043   -0.044  0.063 -0.056
 C         -0.137 -0.025  0.153   -0.265 -0.014 -0.015    0.218 -0.139  0.103
 Cl         0.046  0.033 -0.041    0.040  0.027 -0.031   -0.004  0.002 -0.001
 C          0.049 -0.126 -0.001   -0.124  0.029  0.073    0.287 -0.065  0.026
 Cl        -0.027  0.002  0.006    0.040 -0.017  0.008   -0.091  0.024 -0.011
 C          0.151 -0.045  0.129    0.083 -0.194  0.096   -0.003  0.149 -0.152
 H         -0.013 -0.209  0.052    0.052 -0.063  0.261   -0.148  0.123 -0.092
 C          0.156  0.068 -0.122    0.127  0.067 -0.079   -0.032  0.026 -0.022
 H          0.169 -0.208 -0.347    0.031  0.374  0.089    0.235 -0.133  0.116
 C         -0.135  0.178 -0.107    0.032  0.022 -0.115   -0.198 -0.028 -0.059
 C         -0.162 -0.100  0.067    0.231 -0.159 -0.055    0.131 -0.190 -0.194
 Cl         0.008 -0.007 -0.014   -0.037  0.049  0.047   -0.046  0.059  0.060
 C         -0.117 -0.006 -0.160    0.273  0.019  0.000    0.223 -0.130 -0.112
 Cl         0.042  0.029  0.041   -0.044 -0.028 -0.036   -0.004  0.002  0.001
 C          0.055 -0.133  0.004    0.118 -0.018  0.070    0.291 -0.058 -0.030
 Cl        -0.029  0.003 -0.005   -0.038  0.015  0.009   -0.092  0.022  0.013
 C          0.144 -0.019 -0.130   -0.098  0.187  0.119   -0.007  0.141  0.164
 H         -0.014 -0.198 -0.053   -0.049  0.065  0.267   -0.151  0.122  0.098
 C          0.145  0.055  0.125   -0.138 -0.069 -0.094   -0.034  0.023  0.024
 H          0.160 -0.267  0.360   -0.042 -0.348  0.033    0.238 -0.122 -0.126
 TransDip  -0.117 -0.112 -0.002    0.003  0.007 -0.004    0.284 -0.186 -0.007

 Mode:                34                     35                     36
 Frequency:       832.71                 835.89                 878.74
 Force Cnst:      0.5935                 0.6072                 3.4351
 Red. Mass:       1.4528                 1.4750                 7.5504
 IR Active:          YES                    YES                    YES
 IR Intens:       18.621                 29.833                 31.867
 Raman Active:       YES                    YES                    YES
               X      Y      Z        X      Y      Z        X      Y      Z
 C         -0.004  0.056  0.056    0.003 -0.048 -0.055    0.161  0.068  0.004
 C         -0.016 -0.017 -0.003   -0.004  0.019  0.004    0.161  0.107 -0.154
 Cl         0.000  0.001  0.000    0.002 -0.003  0.002    0.008 -0.020  0.020
 C         -0.012  0.001  0.009   -0.013  0.009 -0.015    0.121  0.174 -0.183
 Cl         0.003  0.002 -0.002   -0.001 -0.001  0.001   -0.045 -0.032  0.038
 C          0.007  0.029  0.026   -0.025 -0.017 -0.032   -0.212  0.087 -0.042
 Cl        -0.001 -0.003 -0.002    0.005  0.000  0.003    0.041 -0.010  0.003
 C          0.007 -0.060 -0.047    0.022  0.032  0.068    0.022 -0.139  0.095
 H          0.080  0.377  0.389    0.001 -0.371 -0.361    0.366  0.097  0.149
 C          0.001 -0.064 -0.051    0.014  0.033  0.067   -0.020 -0.116  0.087
 H          0.063  0.305  0.335   -0.046 -0.307 -0.289   -0.200  0.071  0.075
 C         -0.004  0.055 -0.049   -0.002  0.055 -0.055   -0.164 -0.065 -0.004
 C         -0.016 -0.016  0.002    0.003 -0.020  0.003   -0.162 -0.101 -0.159
 Cl         0.001  0.001 -0.000   -0.002  0.003  0.002   -0.008  0.019  0.021
 C         -0.014  0.002 -0.008    0.011 -0.008 -0.016   -0.119 -0.163 -0.194
 Cl         0.003  0.001  0.002    0.001  0.001  0.001    0.045  0.031  0.040
 C          0.005  0.029 -0.023    0.024  0.021 -0.033    0.213 -0.083 -0.047
 Cl        -0.001 -0.003  0.001   -0.005 -0.001  0.003   -0.041  0.009  0.003
 C          0.010 -0.061  0.040   -0.021 -0.040  0.068   -0.022  0.132  0.100
 H          0.071  0.376 -0.345   -0.005  0.417 -0.362   -0.363 -0.116  0.142
 C          0.003 -0.064  0.043   -0.013 -0.041  0.067    0.020  0.112  0.096
 H          0.057  0.304 -0.299    0.046  0.343 -0.289    0.201 -0.080  0.081
 TransDip   0.019  0.136  0.010   -0.003  0.011 -0.175    0.002  0.006 -0.181

 Mode:                37                     38                     39
 Frequency:       966.29                 967.52                1053.58
 Force Cnst:      0.7366                 0.7368                 6.4575
 Red. Mass:       1.3389                 1.3360                 9.8737
 IR Active:          YES                    YES                    YES
 IR Intens:        0.168                  0.106                  4.818
 Raman Active:       YES                    YES                    YES
               X      Y      Z        X      Y      Z        X      Y      Z
 C         -0.002  0.014  0.010   -0.004 -0.012 -0.014    0.254 -0.033  0.010
 C         -0.001  0.001  0.008   -0.005 -0.006 -0.000   -0.120  0.168 -0.150
 Cl        -0.000  0.000 -0.000    0.000  0.000 -0.000    0.009 -0.016  0.014
 C         -0.001 -0.004 -0.004   -0.005  0.001  0.008   -0.216 -0.182  0.211
 Cl         0.000  0.000  0.000    0.001  0.000 -0.001    0.025  0.022 -0.025
 C         -0.002 -0.005 -0.009    0.004  0.006  0.006    0.223 -0.072  0.039
 Cl         0.000  0.001  0.001   -0.001 -0.001 -0.001   -0.021  0.005 -0.002
 C          0.011  0.054  0.060   -0.005 -0.056 -0.057   -0.087  0.175 -0.157
 H         -0.037 -0.332 -0.335    0.055  0.326  0.326   -0.182  0.148 -0.136
 C         -0.008 -0.065 -0.059    0.009  0.059  0.066   -0.075 -0.092  0.093
 H          0.052  0.352  0.366   -0.048 -0.367 -0.364   -0.020 -0.093  0.140
 C         -0.002  0.014 -0.009    0.004  0.013 -0.014    0.252 -0.032 -0.012
 C         -0.001  0.002 -0.008    0.005  0.006  0.000   -0.124  0.155  0.157
 Cl        -0.000 -0.000  0.000   -0.000 -0.000 -0.000    0.009 -0.014 -0.015
 C         -0.001 -0.004  0.004    0.005 -0.002  0.007   -0.213 -0.170 -0.220
 Cl         0.000  0.000 -0.000   -0.001 -0.000 -0.001    0.025  0.021  0.027
 C         -0.002 -0.006  0.008   -0.004 -0.007  0.005    0.223 -0.067 -0.044
 Cl         0.000  0.001 -0.001    0.001  0.001 -0.001   -0.021  0.004  0.002
 C          0.010  0.058 -0.056    0.004  0.059 -0.053   -0.090  0.163  0.167
 H         -0.029 -0.351  0.314   -0.047 -0.344  0.306   -0.193  0.134  0.142
 C         -0.007 -0.069  0.056   -0.008 -0.063  0.062   -0.072 -0.084 -0.096
 H          0.048  0.375 -0.344    0.045  0.389 -0.342   -0.016 -0.085 -0.141
 TransDip  -0.002 -0.013 -0.000    0.000 -0.000  0.010    0.046 -0.053 -0.002

 Mode:                40                     41                     42
 Frequency:      1089.00                1122.62                1170.86
 Force Cnst:      5.3956                 4.0586                 1.3076
 Red. Mass:       7.7220                 5.4660                 1.6189
 IR Active:          YES                    YES                    YES
 IR Intens:        1.983                 38.912                  0.036
 Raman Active:       YES                    YES                    YES
               X      Y      Z        X      Y      Z        X      Y      Z
 C         -0.086 -0.049  0.040   -0.165  0.068 -0.076   -0.027  0.020 -0.006
 C          0.056 -0.248  0.240   -0.026  0.154 -0.145   -0.021 -0.045  0.047
 Cl        -0.011  0.027 -0.025    0.007 -0.019  0.017   -0.001  0.003 -0.003
 C          0.071  0.099 -0.107    0.094  0.038 -0.049   -0.007  0.019 -0.018
 Cl        -0.004 -0.006  0.007   -0.012 -0.009  0.011    0.001 -0.002  0.002
 C         -0.236  0.051 -0.016    0.193 -0.010 -0.019    0.079  0.022 -0.033
 Cl         0.027 -0.004  0.000   -0.026  0.003  0.001   -0.008 -0.000  0.001
 C         -0.024 -0.061  0.062    0.116 -0.081  0.065    0.062 -0.044  0.036
 H         -0.292 -0.109  0.159    0.484 -0.016 -0.058    0.294  0.000 -0.044
 C          0.136  0.152 -0.163   -0.143 -0.088  0.114   -0.070  0.013 -0.006
 H          0.125  0.149 -0.197   -0.238 -0.064  0.073   -0.495  0.284 -0.199
 C          0.085  0.046  0.043   -0.166  0.060  0.079    0.025 -0.018 -0.006
 C         -0.062  0.236  0.258   -0.028  0.143  0.153    0.021  0.045  0.052
 Cl         0.012 -0.025 -0.027    0.007 -0.018 -0.018    0.001 -0.003 -0.003
 C         -0.070 -0.094 -0.114    0.094  0.037  0.053    0.009 -0.019 -0.020
 Cl         0.004  0.006  0.007   -0.012 -0.009 -0.012   -0.001  0.002  0.002
 C          0.241 -0.047 -0.020    0.192 -0.007  0.019   -0.082 -0.023 -0.036
 Cl        -0.027  0.004  0.001   -0.025  0.003 -0.001    0.009  0.000  0.001
 C          0.023  0.057  0.067    0.116 -0.076 -0.070   -0.064  0.042  0.039
 H          0.288  0.106  0.163    0.479 -0.011  0.052   -0.295 -0.003 -0.041
 C         -0.135 -0.145 -0.174   -0.141 -0.082 -0.117    0.072 -0.013 -0.008
 H         -0.121 -0.142 -0.211   -0.236 -0.061 -0.077    0.523 -0.279 -0.225
 TransDip   0.001 -0.001  0.045    0.166  0.111  0.002   -0.004 -0.000  0.005

 Mode:                43                     44                     45
 Frequency:      1177.00                1186.20                1194.52
 Force Cnst:      1.1405                 1.8438                 1.7235
 Red. Mass:       1.3972                 2.2240                 2.0501
 IR Active:          YES                    YES                    YES
 IR Intens:       15.300                  8.592                 81.306
 Raman Active:       YES                    YES                    YES
               X      Y      Z        X      Y      Z        X      Y      Z
 C          0.028  0.004 -0.016   -0.025 -0.025  0.018    0.055 -0.034  0.037
 C          0.019 -0.057  0.055   -0.066  0.027 -0.016   -0.056 -0.036  0.042
 Cl        -0.003  0.006 -0.005    0.005 -0.004  0.004    0.002  0.002 -0.002
 C         -0.049 -0.039  0.046    0.043  0.096 -0.100   -0.019  0.074 -0.070
 Cl         0.006  0.004 -0.005   -0.008 -0.009  0.010   -0.002 -0.006  0.006
 C         -0.013  0.017 -0.015    0.140  0.003 -0.023    0.138  0.019 -0.039
 Cl         0.002 -0.001  0.001   -0.014  0.002 -0.000   -0.012  0.001  0.001
 C          0.043  0.001 -0.007   -0.015 -0.047  0.049   -0.002 -0.037  0.037
 H          0.448  0.091 -0.156   -0.568 -0.178  0.257   -0.421 -0.137  0.196
 C         -0.042  0.021 -0.013   -0.004 -0.007  0.011   -0.017  0.013 -0.013
 H         -0.421  0.252 -0.201   -0.000 -0.022  0.007   -0.362  0.235 -0.176
 C          0.027  0.001  0.015    0.028  0.023  0.019    0.056 -0.032 -0.039
 C          0.016 -0.050 -0.055    0.067 -0.030 -0.023   -0.056 -0.032 -0.042
 Cl        -0.003  0.005  0.005   -0.005  0.005  0.004    0.002  0.002  0.002
 C         -0.046 -0.032 -0.042   -0.047 -0.091 -0.108   -0.019  0.070  0.076
 Cl         0.006  0.003  0.005    0.008  0.009  0.011   -0.002 -0.005 -0.006
 C         -0.007  0.015  0.016   -0.137 -0.003 -0.022    0.137  0.019  0.040
 Cl         0.001 -0.001 -0.001    0.014 -0.002 -0.000   -0.012  0.001 -0.001
 C          0.040  0.000  0.006    0.019  0.043  0.052   -0.004 -0.034 -0.039
 H          0.404  0.080  0.142    0.597  0.180  0.275   -0.444 -0.139 -0.210
 C         -0.041  0.019  0.013   -0.001  0.009  0.013   -0.014  0.012  0.013
 H         -0.410  0.225  0.206   -0.049  0.049  0.033   -0.345  0.209  0.178
 TransDip  -0.086 -0.091  0.000    0.001 -0.002 -0.094    0.288 -0.024  0.000

 Mode:                46                     47                     48
 Frequency:      1273.02                1277.76                1312.32
 Force Cnst:      8.3291                11.4580                 2.8392
 Red. Mass:       8.7233                11.9113                 2.7981
 IR Active:          YES                    YES                    YES
 IR Intens:        1.142                  1.125                  8.638
 Raman Active:       YES                    YES                    YES
               X      Y      Z        X      Y      Z        X      Y      Z
 C         -0.066  0.232 -0.184   -0.061 -0.204  0.247    0.208 -0.029 -0.005
 C         -0.233 -0.047  0.070    0.282  0.069 -0.112    0.011 -0.030  0.026
 Cl        -0.000 -0.002  0.002    0.001 -0.000  0.000   -0.001  0.003 -0.003
 C          0.232 -0.118  0.082   -0.236  0.163 -0.131   -0.058 -0.056  0.063
 Cl        -0.001 -0.001  0.001   -0.002 -0.001  0.001    0.005  0.003 -0.004
 C         -0.004  0.156 -0.153   -0.008 -0.218  0.219   -0.002  0.070 -0.069
 Cl         0.002  0.000 -0.001   -0.004  0.000  0.000    0.003 -0.001  0.001
 C         -0.141 -0.074  0.090    0.212  0.062 -0.094   -0.057  0.029 -0.021
 H          0.231  0.009 -0.038   -0.017  0.015 -0.009   -0.414 -0.045  0.105
 C          0.101 -0.100  0.078   -0.173  0.124 -0.113    0.091 -0.045  0.032
 H          0.211 -0.149  0.159    0.033  0.036  0.021   -0.369  0.252 -0.194
 C          0.066 -0.228 -0.207   -0.071 -0.177 -0.249   -0.208  0.029 -0.003
 C          0.242  0.048  0.077    0.268  0.065  0.114   -0.014  0.027  0.027
 Cl         0.001  0.002  0.002    0.001 -0.000 -0.000    0.001 -0.003 -0.003
 C         -0.242  0.116  0.095   -0.223  0.148  0.139    0.059  0.051  0.065
 Cl         0.001  0.001  0.001   -0.002 -0.001 -0.002   -0.005 -0.003 -0.004
 C          0.006 -0.154 -0.171   -0.006 -0.199 -0.225    0.003 -0.063 -0.070
 Cl        -0.002 -0.000 -0.001   -0.004  0.000 -0.000   -0.003  0.001  0.001
 C          0.148  0.073  0.098    0.207  0.056  0.091    0.057 -0.028 -0.024
 H         -0.242 -0.015 -0.039   -0.003  0.011  0.013    0.410  0.045  0.104
 C         -0.109  0.098  0.087   -0.172  0.111  0.116   -0.090  0.041  0.033
 H         -0.212  0.133  0.169    0.057  0.016 -0.030    0.371 -0.235 -0.205
 TransDip   0.001  0.000 -0.034    0.032 -0.011  0.002   -0.002 -0.001  0.094

 Mode:                49                     50                     51
 Frequency:      1376.10                1378.56                1453.72
 Force Cnst:      4.6819                 4.9335                 3.2291
 Red. Mass:       4.1963                 4.4061                 2.5934
 IR Active:          YES                    YES                    YES
 IR Intens:       57.572                 58.077                179.685
 Raman Active:       YES                    YES                    YES
               X      Y      Z        X      Y      Z        X      Y      Z
 C          0.007 -0.142  0.097   -0.001 -0.097  0.141    0.087  0.031 -0.051
 C         -0.169  0.084 -0.056   -0.178  0.076 -0.055   -0.069 -0.059  0.069
 Cl         0.005 -0.005  0.004    0.006 -0.005  0.004    0.002  0.002 -0.002
 C          0.196 -0.003 -0.023    0.200  0.007 -0.037   -0.036  0.087 -0.081
 Cl        -0.007 -0.003  0.004   -0.008 -0.003  0.004    0.000 -0.003  0.003
 C         -0.041 -0.079  0.083   -0.038 -0.091  0.096    0.087 -0.072  0.058
 Cl         0.001  0.003 -0.003    0.000  0.003 -0.004   -0.004  0.002 -0.001
 C         -0.077  0.059 -0.046   -0.072  0.054 -0.045   -0.089 -0.028  0.040
 H          0.233  0.139 -0.174    0.288  0.150 -0.185    0.452  0.089 -0.153
 C          0.104  0.024 -0.032    0.093  0.025 -0.045   -0.041  0.049 -0.041
 H         -0.320  0.284 -0.267   -0.270  0.287 -0.217    0.361 -0.201  0.143
 C         -0.007  0.135  0.104   -0.002 -0.091 -0.149    0.086  0.028  0.052
 C          0.167 -0.078 -0.061   -0.181  0.072  0.061   -0.069 -0.055 -0.072
 Cl        -0.005  0.005  0.004    0.006 -0.004 -0.005    0.002  0.001  0.002
 C         -0.194  0.002 -0.022    0.204  0.007  0.038   -0.036  0.082  0.087
 Cl         0.007  0.003  0.004   -0.008 -0.003 -0.004    0.000 -0.003 -0.003
 C          0.040  0.072  0.086   -0.038 -0.085 -0.102    0.088 -0.068 -0.064
 Cl        -0.001 -0.003 -0.004    0.000  0.003  0.004   -0.004  0.002  0.001
 C          0.075 -0.054 -0.049   -0.072  0.050  0.048   -0.089 -0.026 -0.042
 H         -0.220 -0.129 -0.176    0.283  0.143  0.192    0.454  0.089  0.159
 C         -0.103 -0.023 -0.032    0.094  0.024  0.047   -0.041  0.046  0.044
 H          0.328 -0.262 -0.283   -0.283  0.275  0.238    0.364 -0.186 -0.152
 TransDip   0.002  0.009 -0.243   -0.021  0.243  0.009    0.424 -0.066 -0.000

 Mode:                52                     53                     54
 Frequency:      1482.72                1574.08                1575.32
 Force Cnst:      5.0308                 9.6697                 9.8331
 Red. Mass:       3.8840                 6.6238                 6.7252
 IR Active:          YES                    YES                    YES
 IR Intens:        2.203                  0.142                  3.265
 Raman Active:       YES                    YES                    YES
               X      Y      Z        X      Y      Z        X      Y      Z
 C          0.197  0.027 -0.047   -0.001  0.156 -0.127   -0.001 -0.184  0.206
 C         -0.058 -0.072  0.077   -0.076 -0.062  0.070    0.081  0.083 -0.095
 Cl         0.002  0.002 -0.002    0.001 -0.000  0.001   -0.002  0.001 -0.001
 C         -0.074  0.104 -0.093    0.011  0.069 -0.072    0.010 -0.105  0.101
 Cl         0.001 -0.003  0.003    0.000  0.000 -0.000   -0.001 -0.000  0.000
 C          0.108 -0.088  0.072   -0.081 -0.141  0.152    0.092  0.195 -0.206
 Cl        -0.004  0.002 -0.001    0.001  0.001 -0.002   -0.002 -0.002  0.002
 C         -0.147 -0.014  0.034    0.146  0.100 -0.122   -0.159 -0.137  0.157
 H          0.460  0.121 -0.185   -0.321  0.007  0.040    0.393 -0.027 -0.029
 C          0.012  0.030 -0.033    0.032 -0.113  0.103   -0.073  0.158 -0.151
 H          0.293 -0.129  0.095   -0.262  0.077 -0.013    0.371 -0.094  0.060
 C         -0.196 -0.024 -0.049    0.001 -0.190 -0.190   -0.000 -0.124 -0.171
 C          0.058  0.067  0.081    0.098  0.078  0.099    0.058  0.059  0.076
 Cl        -0.002 -0.002 -0.002   -0.002  0.001  0.001   -0.001  0.001  0.000
 C          0.075 -0.098 -0.100   -0.009 -0.089 -0.102    0.011 -0.076 -0.082
 Cl        -0.001  0.003  0.003   -0.000 -0.000 -0.000   -0.000  0.000 -0.000
 C         -0.109  0.083  0.079    0.101  0.177  0.212    0.065  0.139  0.164
 Cl         0.004 -0.002 -0.002   -0.002 -0.002 -0.002   -0.001 -0.001 -0.002
 C          0.147  0.014  0.034   -0.185 -0.126 -0.167   -0.115 -0.098 -0.123
 H         -0.458 -0.119 -0.192    0.419 -0.007  0.047    0.293 -0.016  0.017
 C         -0.013 -0.028 -0.034   -0.049  0.142  0.148   -0.060  0.112  0.123
 H         -0.290  0.115  0.098    0.351 -0.090 -0.029    0.284 -0.061 -0.054
 TransDip  -0.000 -0.005  0.047   -0.007  0.001 -0.010   -0.056  0.013  0.001

 Mode:                55                     56                     57
 Frequency:      1606.03                1616.23                3190.23
 Force Cnst:     10.1586                10.7157                 6.5330
 Red. Mass:       6.6846                 6.9625                 1.0895
 IR Active:          YES                    YES                    YES
 IR Intens:       22.166                  3.781                  2.405
 Raman Active:       YES                    YES                    YES
               X      Y      Z        X      Y      Z        X      Y      Z
 C         -0.140  0.020  0.004   -0.250  0.046 -0.012   -0.001  0.001 -0.001
 C          0.187  0.016 -0.043    0.189  0.018 -0.043    0.000  0.000 -0.000
 Cl        -0.002 -0.002  0.002   -0.002 -0.002  0.002    0.000 -0.000  0.000
 C         -0.156  0.062 -0.040   -0.143  0.061 -0.040    0.000 -0.000  0.000
 Cl         0.001 -0.001  0.001    0.001 -0.001  0.001    0.000  0.000 -0.000
 C          0.104 -0.027  0.012    0.085 -0.032  0.020   -0.000 -0.000  0.000
 Cl         0.001  0.001 -0.001    0.001  0.000 -0.001    0.000 -0.000  0.000
 C         -0.258  0.007  0.030   -0.225  0.014  0.018   -0.006  0.015 -0.014
 H          0.219  0.124 -0.154    0.166  0.112 -0.135    0.098 -0.181  0.165
 C          0.266 -0.102  0.064    0.265 -0.117  0.078   -0.041 -0.036  0.041
 H         -0.246  0.225 -0.192   -0.289  0.236 -0.193    0.479  0.407 -0.467
 C         -0.148  0.023 -0.000    0.246 -0.045 -0.017   -0.001  0.001  0.001
 C          0.191  0.016  0.044   -0.182 -0.016 -0.042    0.000  0.000  0.000
 Cl        -0.002 -0.002 -0.002    0.002  0.002  0.002    0.000 -0.000 -0.000
 C         -0.160  0.060  0.046    0.139 -0.055 -0.043    0.000 -0.000 -0.000
 Cl         0.001 -0.001 -0.001   -0.001  0.001  0.001    0.000  0.000  0.000
 C          0.105 -0.027 -0.017   -0.082  0.031  0.024   -0.000 -0.000 -0.000
 Cl         0.001  0.001  0.001   -0.001 -0.000 -0.001    0.000 -0.000 -0.000
 C         -0.262  0.007 -0.028    0.216 -0.013  0.014   -0.005  0.011  0.012
 H          0.217  0.122  0.163   -0.154 -0.104 -0.135    0.080 -0.134 -0.140
 C          0.275 -0.099 -0.073   -0.260  0.108  0.084   -0.027 -0.022 -0.028
 H         -0.263  0.218  0.209    0.291 -0.215 -0.199    0.311  0.254  0.325
 TransDip   0.116 -0.096 -0.005    0.000 -0.005  0.062   -0.045 -0.019  0.005

 Mode:                58                     59                     60
 Frequency:      3190.45                3210.76                3213.97
 Force Cnst:      6.5335                 6.6498                 6.6612
 Red. Mass:       1.0894                 1.0948                 1.0945
 IR Active:          YES                    YES                    YES
 IR Intens:        0.624                  0.177                  0.140
 Raman Active:       YES                    YES                    YES
               X      Y      Z        X      Y      Z        X      Y      Z
 C          0.001 -0.001  0.001   -0.000 -0.000 -0.000   -0.001  0.001 -0.001
 C         -0.000 -0.000  0.000    0.000 -0.000  0.000    0.000  0.000 -0.000
 Cl        -0.000  0.000 -0.000   -0.000  0.000 -0.000   -0.000  0.000 -0.000
 C         -0.000  0.000 -0.000   -0.000  0.000 -0.000   -0.000  0.000 -0.000
 Cl        -0.000 -0.000  0.000    0.000  0.000 -0.000   -0.000 -0.000  0.000
 C          0.000  0.000 -0.000    0.000  0.000 -0.000    0.003  0.001 -0.002
 Cl        -0.000  0.000 -0.000    0.000 -0.000 -0.000   -0.000  0.000  0.000
 C          0.004 -0.010  0.010    0.000 -0.001  0.001    0.032 -0.057  0.052
 H         -0.067  0.123 -0.112   -0.004  0.007 -0.006   -0.361  0.646 -0.587
 C          0.028  0.024 -0.027   -0.000 -0.000  0.000   -0.020 -0.014  0.016
 H         -0.323 -0.275  0.315    0.001  0.000 -0.001    0.196  0.163 -0.187
 C         -0.001  0.001  0.001   -0.001  0.001  0.001    0.000 -0.000  0.000
 C          0.000  0.000  0.000    0.000  0.000  0.000    0.000 -0.000 -0.000
 Cl         0.000 -0.000 -0.000   -0.000  0.000  0.000   -0.000  0.000  0.000
 C          0.000 -0.000 -0.000   -0.000  0.000  0.000   -0.000  0.000  0.000
 Cl         0.000  0.000  0.000   -0.000 -0.000 -0.000    0.000  0.000  0.000
 C         -0.001 -0.000 -0.000    0.003  0.001  0.002   -0.000 -0.000 -0.000
 Cl         0.000 -0.000 -0.000   -0.000  0.000 -0.000    0.000 -0.000  0.000
 C         -0.008  0.017  0.018    0.033 -0.052 -0.054   -0.000  0.000  0.000
 H          0.120 -0.201 -0.209   -0.362  0.589  0.611    0.003 -0.005 -0.005
 C         -0.039 -0.033 -0.042   -0.023 -0.016 -0.021    0.000  0.000  0.000
 H          0.460  0.376  0.480    0.229  0.183  0.234   -0.003 -0.002 -0.003
 TransDip  -0.009 -0.003 -0.024    0.000 -0.008 -0.011    0.002 -0.007  0.010

 STANDARD THERMODYNAMIC QUANTITIES AT   298.15 K  AND     1.00 ATM

   This Molecule has  0 Imaginary Frequencies
   Zero point vibrational energy:       76.855 kcal/mol

   Atom    1 Element C  Has Mass   12.00000
   Atom    2 Element C  Has Mass   12.00000
   Atom    3 Element Cl Has Mass   34.96885
   Atom    4 Element C  Has Mass   12.00000
   Atom    5 Element Cl Has Mass   34.96885
   Atom    6 Element C  Has Mass   12.00000
   Atom    7 Element Cl Has Mass   34.96885
   Atom    8 Element C  Has Mass   12.00000
   Atom    9 Element H  Has Mass    1.00783
   Atom   10 Element C  Has Mass   12.00000
   Atom   11 Element H  Has Mass    1.00783
   Atom   12 Element C  Has Mass   12.00000
   Atom   13 Element C  Has Mass   12.00000
   Atom   14 Element Cl Has Mass   34.96885
   Atom   15 Element C  Has Mass   12.00000
   Atom   16 Element Cl Has Mass   34.96885
   Atom   17 Element C  Has Mass   12.00000
   Atom   18 Element Cl Has Mass   34.96885
   Atom   19 Element C  Has Mass   12.00000
   Atom   20 Element H  Has Mass    1.00783
   Atom   21 Element C  Has Mass   12.00000
   Atom   22 Element H  Has Mass    1.00783
   Molecular Mass:   357.844420 amu
   Principal axes and moments of inertia in amu*Bohr^2:
                             1           2           3
    Eigenvalues --     3250.09513 15578.00462 15681.81486
          X               0.99999    -0.00524    -0.00015
          Y               0.00523     0.99996    -0.00777
          Z               0.00019     0.00777     0.99997
   Rotational Symmetry Number is   1
   The Molecule is an Asymmetric Top
   Translational Enthalpy:        0.889 kcal/mol
   Rotational Enthalpy:           0.889 kcal/mol
   Vibrational Enthalpy:         85.461 kcal/mol
   gas constant (RT):             0.592 kcal/mol
   Translational Entropy:        43.518  cal/mol.K
   Rotational Entropy:           35.028  cal/mol.K
   Vibrational Entropy:          58.412  cal/mol.K

   Total Enthalpy:               87.831 kcal/mol
   Total Entropy:               136.958  cal/mol.K

 ======================================================================

 STANDARD THERMODYNAMIC QUANTITIES FOR ANHARMONIC VIBRATION -- TOSH

   Zero point vibrational energy: ************ kcal/mol

   Vibrational Enthalpy:       Infinity kcal/mol
   Vibrational Entropy:             NaN  cal/mol.K

   Total Enthalpy:             Infinity kcal/mol
   Total Entropy:                   NaN  cal/mol.K

 ======================================================================

 STANDARD THERMODYNAMIC QUANTITIES FOR ANHARMONIC VIBRATION -- VPT2

   Zero point vibrational energy: ************ kcal/mol

   Vibrational Enthalpy:       Infinity kcal/mol
   Vibrational Entropy:             NaN  cal/mol.K

   Total Enthalpy:             Infinity kcal/mol
   Total Entropy:                   NaN  cal/mol.K

 ======================================================================

Archival summary:
1\1\november\FREQ\ProcedureUnspecified\BasisUnspecified\l6124\taweetha\SunJan1200:29:042020SunJan1200:29:042020\0\\#,FREQ,ProcedureUnspecified,BasisUnspecified,\\0,1\Cl\C,1,1.74562\C,2,1.40057,1,119.008\C,3,1.39607,2,118.487,1,-179.688,0\H,4,1.08324,3,119.119,2,-179.821,0\C,4,1.38747,3,121.213,2,-0.12075,0\H,6,1.08214,4,120.767,3,-179.969,0\C,6,1.39091,4,119.883,3,0.0915403,0\C,8,1.40057,6,120.457,4,-0.0879792,0\C,3,1.49345,2,121.78,1,-1.62656,0\C,10,1.39621,3,119.41,2,-93.0581,0\H,11,1.08329,10,119.023,3,1.32507,0\C,11,1.38721,10,121.269,3,-179.193,0\H,13,1.08178,11,120.841,10,-179.738,0\C,13,1.39041,11,119.807,10,0.163576,0\C,10,1.40044,3,122.058,2,88.145,0\C,15,1.40071,13,120.477,11,0.108501,0\Cl,9,1.73726,8,120.555,6,179.835,0\Cl,17,1.73763,15,120.404,13,179.72,0\Cl,16,1.74562,10,119.121,3,-0.95483,0\Cl,8,1.7461,6,118.497,4,179.765,0\Cl,15,1.74645,13,118.479,11,-179.936,0\\\@

 Total job time:  15289.23s(wall), 15287.75s(cpu) 
 Sun Jan 12 00:29:04 2020

        *************************************************************
        *                                                           *
        *  Thank you very much for using Q-Chem.  Have a nice day.  *
        *                                                           *
        *************************************************************
