# Supplementary material for: Quantum Chemical Investigation of Polychlorinated Dibenzodioxins, Dibenzofurans and Biphenyls: Relative Stability and Planarity Analysis
Source: Molecules. 2020 Dec 3;25(23):5697. doi: 10.3390/molecules25235697 (PMC7730433; doi:10.3390/molecules25235697)
Supplement: Supplementary file 1 [file molecules-25-05697-s001.zip › PCB/B3LYP/ClClClHHClClHClH.out]

                  Welcome to Q-Chem
     A Quantum Leap Into The Future Of Chemistry


 Q-Chem 5.2 (devel), Q-Chem, Inc., Pleasanton, CA (2019)

 Yihan Shao,  Zhengting Gan,  E. Epifanovsky,  A. T. B. Gilbert,  M. Wormit,  
 J. Kussmann,  A. W. Lange,  A. Behn,  Jia Deng,  Xintian Feng,  D. Ghosh,  
 M. Goldey,  P. R. Horn,  L. D. Jacobson,  I. Kaliman,  T. Kus,  A. Landau,  
 Jie Liu,  E. I. Proynov,  R. M. Richard,  R. P. Steele,  E. J. Sundstrom,  
 H. L. Woodcock III,  P. M. Zimmerman,  D. Zuev,  B. Albrecht,  E. Alguire,  
 S. A. Baeppler,  D. Barton,  Z. Benda,  Y. A. Bernard,  E. J. Berquist,  
 K. B. Bravaya,  H. Burton,  D. Casanova,  Chun-Min Chang,  Yunqing Chen,  
 A. Chien,  K. D. Closser,  M. P. Coons,  S. Coriani,  S. Dasgupta,  
 A. L. Dempwolff,  M. Diedenhofen,  Hainam Do,  R. G. Edgar,  Po-Tung Fang,  
 S. Faraji,  S. Fatehi,  Qingguo Feng,  K. D. Fenk,  J. Fosso-Tande,  
 J. Gayvert,  Qinghui Ge,  A. Ghysels,  G. Gidofalvi,  J. Gomes,  
 J. Gonthier,  A. Gunina,  D. Hait,  M. W. D. Hanson-Heine,  
 P. H. P. Harbach,  A. W. Hauser,  M. F. Herbst,  J. E. Herr,  
 E. G. Hohenstein,  Z. C. Holden,  Kerwin Hui,  B. C. Huynh,  T.-C. Jagau,  
 Hyunjun Ji,  B. Kaduk,  K. Khistyaev,  Jaehoon Kim,  P. Klunzinger,  K. Koh,  
 D. Kosenkov,  L. Koulias,  T. Kowalczyk,  C. M. Krauter,  A. Kunitsa,  
 Ka Un Lao,  A. Laurent,  K. V. Lawler,  Joonho Lee,  D. Lefrancois,  
 S. Lehtola,  D. S. Levine,  Yi-Pei Li,  You-Sheng Lin,  Fenglai Liu,  
 E. Livshits,  A. Luenser,  P. Manohar,  E. Mansoor,  S. F. Manzer,  
 Shan-Ping Mao,  Yuezhi Mao,  N. Mardirossian,  A. V. Marenich,  
 T. Markovich,  L. A. Martinez-Martinez,  S. A. Maurer,  N. J. Mayhall,  
 S. C. McKenzie,  J.-M. Mewes,  P. Morgante,  A. F. Morrison,  
 J. W. Mullinax,  K. Nanda,  T. S. Nguyen-Beck,  R. Olivares-Amaya,  
 J. A. Parkhill,  Zheng Pei,  T. M. Perrine,  F. Plasser,  P. Pokhilko,  
 S. Prager,  A. Prociuk,  E. Ramos,  D. R. Rehn,  F. Rob,  M. Scheurer,  
 M. Schneider,  N. Sergueev,  S. M. Sharada,  S. Sharma,  D. W. Small,  
 T. Stauch,  T. Stein,  Yu-Chuan Su,  A. J. W. Thom,  A. Tkatchenko,  
 T. Tsuchimochi,  N. M. Tubman,  L. Vogt,  M. L. Vidal,  O. Vydrov,  
 M. A. Watson,  J. Wenzel,  M. de Wergifosse,  T. A. Wesolowski,  A. White,  
 J. Witte,  A. Yamada,  Jun Yang,  K. Yao,  S. Yeganeh,  S. R. Yost,  
 Zhi-Qiang You,  A. Zech,  Igor Ying Zhang,  Xing Zhang,  Yan Zhao,  
 Ying Zhu,  B. R. Brooks,  G. K. L. Chan,  C. J. Cramer,  M. S. Gordon,  
 W. J. Hehre,  A. Klamt,  M. W. Schmidt,  C. D. Sherrill,  D. G. Truhlar,  
 A. Aspuru-Guzik,  R. Baer,  A. T. Bell,  N. A. Besley,  Jeng-Da Chai,  
 A. E. DePrince, III,  R. A. DiStasio Jr.,  A. Dreuw,  B. D. Dunietz,  
 T. R. Furlani,  Chao-Ping Hsu,  Yousung Jung,  Jing Kong,  D. S. Lambrecht,  
 WanZhen Liang,  C. Ochsenfeld,  V. A. Rassolov,  L. V. Slipchenko,  
 J. E. Subotnik,  T. Van Voorhis,  J. M. Herbert,  A. I. Krylov,  
 P. M. W. Gill,  M. Head-Gordon

 Contributors to earlier versions of Q-Chem not listed above: 
 R. D. Adamson,  B. Austin,  J. Baker,  G. J. O. Beran,  K. Brandhorst,  
 S. T. Brown,  E. F. C. Byrd,  A. K. Chakraborty,  C.-L. Cheng,  
 Siu Hung Chien,  D. M. Chipman,  D. L. Crittenden,  H. Dachsel,  
 R. J. Doerksen,  A. D. Dutoi,  L. Fusti-Molnar,  W. A. Goddard III,  
 A. Golubeva-Zadorozhnaya,  S. R. Gwaltney,  G. Hawkins,  A. Heyden,  
 S. Hirata,  G. Kedziora,  F. J. Keil,  C. Kelley,  Jihan Kim,  R. A. King,  
 R. Z. Khaliullin,  P. P. Korambath,  W. Kurlancheek,  A. M. Lee,  M. S. Lee,  
 S. V. Levchenko,  Ching Yeh Lin,  D. Liotard,  R. C. Lochan,  I. Lotan,  
 P. E. Maslen,  N. Nair,  D. P. O'Neill,  D. Neuhauser,  E. Neuscamman,  
 C. M. Oana,  R. Olson,  B. Peters,  R. Peverati,  P. A. Pieniazek,  
 Y. M. Rhee,  J. Ritchie,  M. A. Rohrdanz,  E. Rosta,  N. J. Russ,  
 H. F. Schaefer III,  N. E. Schultz,  N. Shenvi,  A. C. Simmonett,  A. Sodt,  
 D. Stuck,  K. S. Thanthiriwatte,  V. Vanovschi,  Tao Wang,  A. Warshel,  
 C. F. Williams,  Q. Wu,  X. Xu,  W. Zhang

 Please cite Q-Chem as follows:
 Y. Shao et al., Mol. Phys. 113, 184-215 (2015)
 DOI: 10.1080/00268976.2014.952696

 Q-Chem 5.2.1 for Intel X86 EM64T Linux

 Parts of Q-Chem use Armadillo 8.300.2 (Tropical Shenanigans).
 http://arma.sourceforge.net/

 Q-Chem begins on Sat Jan 11 16:47:47 2020  

Host: 
0

     Scratch files written to /scratch/taweetham/qchem5470//
NAlpha2: 178
NElect   178
Mult     1

 Q-Chem warning in module libgen/rem_setup.C, line 2168:

 Setting Thresh to 1e-14


Checking the input file for inconsistencies... 	...done.

--------------------------------------------------------------
User input:
--------------------------------------------------------------
$MOLECULE
0 1
C 
C  1 1.394960
Cl  2 CCl 1 119.528007
C  2 1.386606 1 120.846377 3 178.766605 0
Cl  4 CCl 2 119.698148 1 -179.612229 0
C  4 1.387279 2 120.235871 1 -0.083363 0
Cl  6 CCl 4 120.254637 2 -179.958574 0
C  6 1.387279 4 119.490737 2 0.041992 0
H  8 CH 6 120.064298 4 179.568218 0
C  8 1.386606 6 120.235863 4 0.041336 0
H  10 CH 8 119.614146 6 178.681836 0
C  1 1.488550 2 120.827489 3 1.275929 0
C  12 1.394960 1 120.827496 2 44.635695 0
Cl  13 CCl 12 119.528011 1 1.275194 0
C  13 1.386606 12 120.846392 1 -179.957497 0
Cl  15 CCl 13 119.698155 12 -179.612829 0
C  15 1.387278 13 120.235860 12 -0.083872 0
H  17 CH 15 120.254633 13 -179.958492 0
C  17 1.387279 15 119.490737 13 0.041666 0
Cl  19 CCl 17 120.064293 15 179.568399 0
C  19 1.386606 17 120.235874 15 0.041790 0
H  21 CH 19 119.614152 17 178.681599 0

CH=1.08273
CCl=1.75400
$END

$REM
   JOB_TYPE	OPTIMIZATION
   BASIS	6-311++G**
   METHOD	B3LYP
   SYM_IGNORE	TRUE
   SCF_GUESS_ALWAYS     TRUE
   SYM_IGNORE   TRUE
   S2THRESH     15
   THRESH       15
$END

--------------------------------------------------------------
 ----------------------------------------------------------------
             Standard Nuclear Orientation (Angstroms)
    I     Atom           X                Y                Z
 ----------------------------------------------------------------
    1      C       0.0000000000     0.0000000000     0.0000000000
    2      C       0.0000000000     0.0000000000     1.3949600000
    3      Cl      1.5261815140     0.0000000000     2.2594170471
    4      C      -1.1901880373     0.0256249026     2.1059255403
    5      Cl     -1.1548436435     0.0351778398     3.8595433764
    6      C      -2.4041742747     0.0535064326     1.4351028665
    7      Cl     -3.9099833729     0.0870232313     2.3339530118
    8      C      -2.4180259722     0.0546630380     0.0478935036
    9      H      -3.3603520375     0.0692493833    -0.4851290834
   10      C      -1.2274122092     0.0272853135    -0.6622934626
   11      H      -1.2503451014     0.0068111236    -1.7445869269
   12      C       1.2779219872    -0.0284629571    -0.7628147595
   13      C       2.3095886281    -0.8932703637    -0.3971844912
   14      Cl      2.0841394724    -1.9836059182     0.9581225060
   15      C       3.5004827568    -0.9194878930    -1.1069450245
   16      Cl      4.7739092873    -2.0261183446    -0.6270805489
   17      C       3.6821124948    -0.0819958503    -2.1978886372
   18      H       4.6116429624    -0.1026930066    -2.7527300472
   19      C       2.6636000698     0.7822218600    -2.5724593424
   20      Cl      2.8813918386     1.8556545918    -3.9424319391
   21      C       1.4736782845     0.8090230106    -1.8610916159
   22      H       0.6936781770     1.5025559907    -2.1490431582
 ----------------------------------------------------------------
 Nuclear Repulsion Energy =        2054.77090290 hartrees
 There are       89 alpha and       89 beta electrons
 Requested basis set is 6-311++G(d,p)
 There are 170 shells and 472 basis functions

 Total QAlloc Memory Limit   2000 MB
 Mega-Array Size       188 MB
 MEM_STATIC part       192 MB
 A cutoff of  1.0D-15 yielded  10892 shell pairs
 There are     92069 function pairs (     98962 Cartesian)
 Smallest overlap matrix eigenvalue = 2.30E-07
 Linear dependence detected in AO basis
 Number of orthogonalized atomic orbitals = 466
 Maximum deviation from orthogonality = 3.595E-10

 Scale SEOQF with 1.000000e-01/1.000000e-01/1.000000e-01

 Standard Electronic Orientation quadrupole field applied
 Nucleus-field energy     =    -0.0000000335 hartrees
 Guess from superposition of atomic densities
 Warning:  Energy on first SCF cycle will be non-variational
 SAD guess density has 178.000000 electrons

 -----------------------------------------------------------------------
  General SCF calculation program by
  Eric Jon Sundstrom, Paul Horn, Yuezhi Mao, Dmitri Zuev, Alec White,
  David Stuck, Shaama M.S., Shane Yost, Joonho Lee, David Small,
  Daniel Levine, Susi Lehtola, Hugh Burton, Evgeny Epifanovsky,
  Bang C. Huynh
 -----------------------------------------------------------------------
 Exchange:     0.2000 Hartree-Fock + 0.0800 Slater + 0.7200 B88
 Correlation:  0.1900 VWN1RPA + 0.8100 LYP
 Using SG-1 standard quadrature grid
 A restricted SCF calculation will be
 performed using DIIS
 SCF converges when DIIS error is below 1.0e-08
 ---------------------------------------
  Cycle       Energy         DIIS error
 ---------------------------------------
    1   -3225.5276079872      2.87e-02  
    2   -3220.9388911497      2.20e-03  
    3   -3220.8167021160      2.90e-03  
    4   -3221.0567311640      7.18e-04  
    5   -3221.0713454268      2.76e-04  
    6   -3221.0732095569      1.05e-04  
    7   -3221.0734926598      2.77e-05  
    8   -3221.0735098641      1.24e-05  
    9   -3221.0735137532      3.98e-06  
   10   -3221.0735141988      9.08e-07  
   11   -3221.0735142205      2.80e-07  
   12   -3221.0735142225      1.22e-07  
   13   -3221.0735142228      5.27e-08  
   14   -3221.0735142232      1.18e-08  
   15   -3221.0735142229      6.17e-09  Convergence criterion met
 ---------------------------------------
 SCF time:   CPU 761.39s  wall 762.00s 
 SCF   energy in the final basis set =    -3221.0735142229
 Total energy in the final basis set =    -3221.0735142229

 --------------------------------------------------------------

                    Orbital Energies (a.u.)
 --------------------------------------------------------------

 Alpha MOs
 -- Occupied --
********-101.5765-101.5756-101.5734-101.5657-101.5641 -10.2749 -10.2741
-10.2734 -10.2731 -10.2696 -10.2695 -10.2373 -10.2341 -10.2221 -10.2195
-10.2189 -10.2180  -9.4920  -9.4909  -9.4900  -9.4879  -9.4829  -9.4813
 -7.2568  -7.2559  -7.2551  -7.2528  -7.2474  -7.2467  -7.2465  -7.2459
 -7.2458  -7.2450  -7.2448  -7.2441  -7.2428  -7.2420  -7.2376  -7.2367
 -7.2358  -7.2352  -0.9629  -0.9449  -0.9135  -0.9005  -0.8817  -0.8717
 -0.8606  -0.8415  -0.8008  -0.7682  -0.7585  -0.7463  -0.6743  -0.6495
 -0.6257  -0.6189  -0.5562  -0.5473  -0.5314  -0.5205  -0.4996  -0.4801
 -0.4706  -0.4694  -0.4649  -0.4580  -0.4549  -0.4304  -0.4234  -0.4155
 -0.4098  -0.4053  -0.3893  -0.3779  -0.3657  -0.3552  -0.3499  -0.3439
 -0.3407  -0.3393  -0.3294  -0.3184  -0.2976  -0.2879  -0.2786  -0.2675
 -0.2477
 -- Virtual --
 -0.0779  -0.0564  -0.0536  -0.0429  -0.0336  -0.0313  -0.0151  -0.0020
 -0.0001   0.0107   0.0132   0.0172   0.0216   0.0257   0.0281   0.0437
  0.0457   0.0478   0.0514   0.0525   0.0650   0.0695   0.0754   0.0763
  0.0800   0.0829   0.0852   0.0892   0.0919   0.0940   0.0960   0.0988
  0.1055   0.1110   0.1122   0.1129   0.1144   0.1203   0.1230   0.1238
  0.1271   0.1298   0.1346   0.1383   0.1409   0.1426   0.1461   0.1501
  0.1562   0.1592   0.1599   0.1623   0.1697   0.1731   0.1794   0.1817
  0.1885   0.1924   0.1977   0.2018   0.2073   0.2098   0.2116   0.2160
  0.2220   0.2232   0.2272   0.2312   0.2350   0.2357   0.2402   0.2462
  0.2513   0.2546   0.2584   0.2621   0.2656   0.2669   0.2709   0.2740
  0.2774   0.2807   0.2873   0.2915   0.2944   0.2977   0.3073   0.3134
  0.3189   0.3206   0.3246   0.3364   0.3420   0.3462   0.3481   0.4034
  0.4147   0.4170   0.4296   0.4347   0.4357   0.4455   0.4490   0.4501
  0.4516   0.4554   0.4659   0.4715   0.4775   0.4848   0.4870   0.4959
  0.4999   0.5073   0.5137   0.5197   0.5270   0.5382   0.5444   0.5538
  0.5565   0.5731   0.5810   0.5850   0.5868   0.5876   0.6036   0.6056
  0.6103   0.6162   0.6209   0.6248   0.6295   0.6318   0.6517   0.6573
  0.6603   0.6823   0.6832   0.6911   0.7014   0.7026   0.7170   0.7215
  0.7266   0.7382   0.7617   0.7757   0.7890   0.8045   0.8135   0.8177
  0.8288   0.8337   0.8361   0.8382   0.8424   0.8482   0.8500   0.8516
  0.8552   0.8571   0.8588   0.8650   0.8722   0.8729   0.8791   0.8816
  0.8878   0.8950   0.9042   0.9103   0.9136   0.9277   0.9364   0.9373
  0.9438   0.9472   0.9538   0.9581   0.9600   0.9681   0.9733   0.9782
  0.9876   0.9969   1.0086   1.0219   1.0290   1.0383   1.0498   1.0655
  1.0835   1.0935   1.1109   1.1276   1.1450   1.1740   1.2013   1.2065
  1.2121   1.2204   1.2295   1.2407   1.2612   1.2664   1.2697   1.2851
  1.2903   1.2941   1.3284   1.3410   1.3441   1.3517   1.3742   1.4090
  1.4245   1.4480   1.4835   1.5027   1.5037   1.5291   1.5489   1.5575
  1.5839   1.5917   1.6030   1.6173   1.6399   1.6557   1.6701   1.7014
  1.7229   1.7374   1.7842   1.7895   1.8007   1.8183   1.8432   1.8528
  1.8584   1.8775   1.8901   1.8992   1.9012   1.9110   1.9408   1.9446
  1.9592   1.9694   1.9838   2.0189   2.0570   2.0756   2.0898   2.1106
  2.1420   2.1816   2.1988   2.2162   2.2347   2.2401   2.2496   2.2600
  2.2787   2.2866   2.2920   2.3098   2.3157   2.3335   2.3563   2.3668
  2.3821   2.3974   2.4244   2.4282   2.4501   2.4591   2.4870   2.5096
  2.5272   2.5364   2.5417   2.5534   2.5737   2.5934   2.6116   2.6398
  2.6481   2.6568   2.6703   2.6946   2.7183   2.7285   2.7350   2.7535
  2.7643   2.7745   2.7775   2.7984   2.8269   2.8328   2.8366   2.9010
  2.9076   2.9462   2.9606   3.0623   3.0704   3.0792   3.1156   3.1391
  3.1570   3.1622   3.1991   3.2206   3.2466   3.2654   3.3404   3.3868
  3.4178   3.4372   3.5591   3.6279   3.6722   3.7102   3.7950   3.8174
  3.9586   4.0122   4.0662   4.0998   4.3978   4.8055   4.8282   9.7427
  9.7594   9.7798   9.7972   9.8396   9.8624  23.3353  23.4937  23.8311
 23.8603  23.8878  23.9046  23.9776  24.0006  24.0214  24.0533  24.1110
 24.1377  25.7109  25.7866  25.8190  25.8382  25.8727  26.0699  26.1056
 26.1211  26.1517  26.1794  26.3118  26.5104  26.5216  26.5988  26.6268
 26.7066  26.8665  26.9702 215.7331 215.7500 215.7740 215.7941 215.8420
215.8829
 --------------------------------------------------------------

          Ground-State Mulliken Net Atomic Charges

     Atom                 Charge (a.u.)
  ----------------------------------------
      1 C                    -0.010683
      2 C                    -0.947869
      3 Cl                    0.634444
      4 C                    -0.268193
      5 Cl                    0.608506
      6 C                     0.153372
      7 Cl                    0.535138
      8 C                    -0.715178
      9 H                     0.207827
     10 C                    -0.187717
     11 H                     0.184277
     12 C                    -0.429564
     13 C                    -0.537714
     14 Cl                    0.574528
     15 C                     0.054782
     16 Cl                    0.479105
     17 C                    -1.124462
     18 H                     0.205880
     19 C                     0.524233
     20 Cl                    0.464656
     21 C                    -0.608191
     22 H                     0.202822
  ----------------------------------------
  Sum of atomic charges =     0.000000

 -----------------------------------------------------------------
                    Cartesian Multipole Moments
 -----------------------------------------------------------------
    Charge (ESU x 10^10)
                -0.0000
    Dipole Moment (Debye)
         X      -0.8737      Y       0.5226      Z      -2.3352
       Tot       2.5475
    Quadrupole Moments (Debye-Ang)
        XX    -143.0760     XY       0.6428     YY    -148.8686
        XZ       3.0123     YZ      -0.8995     ZZ    -147.0023
    Octopole Moments (Debye-Ang^2)
       XXX    -355.2017    XXY      26.9102    XYY    -128.2817
       YYY      80.7930    XXZ     -49.2571    XYZ       1.3543
       YYZ     -28.7278    XZZ    -117.0933    YZZ      18.9619
       ZZZ     -91.2546
    Hexadecapole Moments (Debye-Ang^3)
      XXXX   -6156.0875   XXXY     368.9915   XXYY   -1270.2932
      XYYY     380.9137   YYYY   -1158.3777   XXXZ    1306.7144
      XXYZ     111.3827   XYYZ     468.8664   YYYZ     309.6169
      XXZZ   -1719.3651   XYZZ     109.6472   YYZZ    -904.2363
      XZZZ    1364.6590   YZZZ     312.1595   ZZZZ   -4269.9677
 -----------------------------------------------------------------
 Calculating analytic gradient of the SCF energy
 Gradient of SCF Energy
            1           2           3           4           5           6
    1  -0.0107007  -0.0135574   0.0305408   0.0016450   0.0007978   0.0074766
    2  -0.0004432  -0.0043854  -0.0741322   0.0002514   0.0001462  -0.0000978
    3   0.0080639  -0.0062064  -0.0439029  -0.0218475   0.0047756  -0.0015576
            7           8           9          10          11          12
    1  -0.0017222   0.0044691   0.0004722   0.0021094   0.0002164   0.0069692
    2   0.0000943  -0.0002295   0.0001422  -0.0008645   0.0000867  -0.0007617
    3   0.0056729   0.0068186  -0.0015343  -0.0007964   0.0001008  -0.0037522
           13          14          15          16          17          18
    1   0.0025861  -0.0222392  -0.0074141  -0.0005230  -0.0089852   0.0003008
    2   0.0152897   0.0681599   0.0037477  -0.0046113  -0.0001172   0.0006831
    3  -0.0117670   0.0561622  -0.0001218   0.0053410   0.0055485  -0.0010497
           19          20          21          22
    1   0.0029049  -0.0004566   0.0052988  -0.0001889
    2   0.0013822   0.0011380  -0.0054913   0.0000127
    3  -0.0030203  -0.0010642   0.0045062  -0.0003693
 Max gradient component =       7.413E-02
 RMS gradient           =       1.675E-02
 Gradient time:  CPU 257.55 s  wall 257.56 s
 Geometry Optimization Parameters
   NAtoms,    NIC,     NZ,  NCons,   NDum,   NFix, NCnnct, MaxDiis
       22     163      22       0       0       0       0       0


** GEOMETRY OPTIMIZATION IN DELOCALIZED INTERNAL COORDINATES **
   Searching for a Minimum

   Optimization Cycle:   1

                       Coordinates (Angstroms)
     ATOM                X               Y               Z
      1  C         0.0000000000    0.0000000000    0.0000000000
      2  C         0.0000000000    0.0000000000    1.3949600000
      3  Cl        1.5261815140    0.0000000000    2.2594170471
      4  C        -1.1901880373    0.0256249026    2.1059255403
      5  Cl       -1.1548436435    0.0351778398    3.8595433764
      6  C        -2.4041742747    0.0535064326    1.4351028665
      7  Cl       -3.9099833729    0.0870232313    2.3339530118
      8  C        -2.4180259722    0.0546630380    0.0478935036
      9  H        -3.3603520375    0.0692493833   -0.4851290834
     10  C        -1.2274122092    0.0272853135   -0.6622934626
     11  H        -1.2503451014    0.0068111236   -1.7445869269
     12  C         1.2779219872   -0.0284629571   -0.7628147595
     13  C         2.3095886281   -0.8932703637   -0.3971844912
     14  Cl        2.0841394724   -1.9836059182    0.9581225060
     15  C         3.5004827568   -0.9194878930   -1.1069450245
     16  Cl        4.7739092873   -2.0261183446   -0.6270805489
     17  C         3.6821124948   -0.0819958503   -2.1978886372
     18  H         4.6116429624   -0.1026930066   -2.7527300472
     19  C         2.6636000698    0.7822218600   -2.5724593424
     20  Cl        2.8813918386    1.8556545918   -3.9424319391
     21  C         1.4736782845    0.8090230106   -1.8610916159
     22  H         0.6936781770    1.5025559907   -2.1490431582
   Point Group: c1    Number of degrees of freedom:    60


   Energy is  -3221.073514223


 Attempting to generate delocalized internal coordinates
 Initial Hessian constructed with Jon Baker's OPTIMIZE code

 60 Hessian modes will be used to form the next step
  Hessian Eigenvalues:
     0.016296    0.017712    0.019512    0.020643    0.020929    0.022947
     0.023584    0.023586    0.023833    0.023845    0.024090    0.024090
     0.024114    0.024114    0.024135    0.024135    0.024143    0.024143
     0.064531    0.103821    0.159965    0.159965    0.159995    0.160000
     0.215837    0.225220    0.231429    0.234945    0.235577    0.245334
     0.249975    0.249983    0.249991    0.249992    0.249992    0.250000
     0.250000    0.289252    0.292807    0.301033    0.301033    0.301033
     0.301033    0.328578    0.356665    0.356665    0.356665    0.356665
     0.412797    0.417340    0.431442    0.431679    0.461361    0.462650
     0.471089    0.471210    0.478202    0.478203    0.479142    0.479142

 Minimum search - taking simple RFO step
 Searching for Lamda that Minimizes Along All modes
 Value Taken    Lamda =  -0.05689650
 Calculated Step too Large.  Step scaled by  0.510655
 Step Taken.  Stepsize is  0.300000

                             Maximum     Tolerance    Cnvgd?
         Gradient           0.073916      0.000300      NO
         Displacement       0.234516      0.001200      NO
         Energy change     *********      0.000001      NO


 New Cartesian Coordinates Obtained by Inverse Iteration

 Displacement from previous Coordinates is:  0.488748
 ----------------------------------------------------------------
             Standard Nuclear Orientation (Angstroms)
    I     Atom           X                Y                Z
 ----------------------------------------------------------------
    1      C       0.0193187077    -0.0068108769     0.0332362536
    2      C      -0.0082064818     0.0188002777     1.4345745321
    3      Cl      1.4951522150     0.0403602445     2.3233656054
    4      C      -1.2177919271     0.0518634203     2.1279028005
    5      Cl     -1.2226175876     0.0874433144     3.8779213834
    6      C      -2.4200235705     0.0693157453     1.4245947756
    7      Cl     -3.9519484453     0.1135258646     2.2708567459
    8      C      -2.4058643940     0.0538935284     0.0364550591
    9      H      -3.3387972397     0.0616597948    -0.5125282126
   10      C      -1.2006346546     0.0163422486    -0.6474987105
   11      H      -1.2051365557    -0.0197563156    -1.7296836482
   12      C       1.2948282669    -0.0504026073    -0.7352050683
   13      C       2.3373243166    -0.9280277173    -0.4031871491
   14      Cl      2.1355876155    -2.0399811073     0.9292596502
   15      C       3.5198283110    -0.9366438886    -1.1413728534
   16      Cl      4.8188494260    -2.0355579134    -0.7280035723
   17      C       3.6784225420    -0.0820884214    -2.2233338449
   18      H       4.5968034850    -0.0926042431    -2.7957514968
   19      C       2.6466005787     0.7818886650    -2.5628227774
   20      Cl      2.8371022172     1.8727100021    -3.9216650145
   21      C       1.4694177448     0.7998225178    -1.8299370480
   22      H       0.6847882540     1.4974098518    -2.0939385949
 ----------------------------------------------------------------
 Nuclear Repulsion Energy =        2042.53549381 hartrees
 There are       89 alpha and       89 beta electrons
 Applying Cartesian multipole field
    Component          Value
    ---------          -----
     (2,0,0)        1.00000E-11
     (0,2,0)        2.00000E-11
     (0,0,2)       -3.00000E-11
 Nucleus-field energy     =    -0.0000000328 hartrees
 Requested basis set is 6-311++G(d,p)
 There are 170 shells and 472 basis functions
 A cutoff of  1.0D-15 yielded  10864 shell pairs
 There are     91841 function pairs (     98720 Cartesian)
 Smallest overlap matrix eigenvalue = 2.44E-07
 Linear dependence detected in AO basis
 Number of orthogonalized atomic orbitals = 467
 Maximum deviation from orthogonality = 4.749E-10
 Guess from superposition of atomic densities
 Warning:  Energy on first SCF cycle will be non-variational
 SAD guess density has 178.000000 electrons

 -----------------------------------------------------------------------
  General SCF calculation program by
  Eric Jon Sundstrom, Paul Horn, Yuezhi Mao, Dmitri Zuev, Alec White,
  David Stuck, Shaama M.S., Shane Yost, Joonho Lee, David Small,
  Daniel Levine, Susi Lehtola, Hugh Burton, Evgeny Epifanovsky,
  Bang C. Huynh
 -----------------------------------------------------------------------
 Exchange:     0.2000 Hartree-Fock + 0.0800 Slater + 0.7200 B88
 Correlation:  0.1900 VWN1RPA + 0.8100 LYP
 Using SG-1 standard quadrature grid
 A restricted SCF calculation will be
 performed using DIIS
 SCF converges when DIIS error is below 1.0e-08
 ---------------------------------------
  Cycle       Energy         DIIS error
 ---------------------------------------
    1   -3225.4547881528      2.85e-02  
    2   -3220.9630259866      2.19e-03  
    3   -3220.8380522045      2.90e-03  
    4   -3221.0799189599      7.22e-04  
    5   -3221.0946616437      2.78e-04  
    6   -3221.0965887803      1.03e-04  
    7   -3221.0968570917      2.75e-05  
    8   -3221.0968736860      1.27e-05  
    9   -3221.0968778781      3.84e-06  
   10   -3221.0968782993      8.89e-07  
   11   -3221.0968783202      2.70e-07  
   12   -3221.0968783219      1.25e-07  
   13   -3221.0968783223      4.99e-08  
   14   -3221.0968783224      1.11e-08  
   15   -3221.0968783226      6.02e-09  Convergence criterion met
 ---------------------------------------
 SCF time:   CPU 757.89s  wall 757.00s 
 SCF   energy in the final basis set =    -3221.0968783226
 Total energy in the final basis set =    -3221.0968783226

 --------------------------------------------------------------

                    Orbital Energies (a.u.)
 --------------------------------------------------------------

 Alpha MOs
 -- Occupied --
********-101.5767-101.5760-101.5745-101.5677-101.5663 -10.2760 -10.2750
-10.2745 -10.2735 -10.2713 -10.2692 -10.2385 -10.2350 -10.2219 -10.2192
-10.2184 -10.2175  -9.4915  -9.4912  -9.4905  -9.4890  -9.4842  -9.4828
 -7.2562  -7.2560  -7.2555  -7.2538  -7.2489  -7.2475  -7.2461  -7.2461
 -7.2459  -7.2453  -7.2452  -7.2446  -7.2439  -7.2430  -7.2389  -7.2381
 -7.2374  -7.2368  -0.9595  -0.9444  -0.9107  -0.9011  -0.8829  -0.8711
 -0.8613  -0.8424  -0.8000  -0.7661  -0.7573  -0.7452  -0.6728  -0.6482
 -0.6255  -0.6181  -0.5549  -0.5458  -0.5314  -0.5200  -0.5001  -0.4805
 -0.4695  -0.4688  -0.4645  -0.4563  -0.4522  -0.4308  -0.4213  -0.4134
 -0.4088  -0.4039  -0.3891  -0.3770  -0.3660  -0.3542  -0.3499  -0.3436
 -0.3411  -0.3384  -0.3305  -0.3204  -0.2974  -0.2928  -0.2777  -0.2668
 -0.2569
 -- Virtual --
 -0.0782  -0.0567  -0.0536  -0.0411  -0.0334  -0.0306  -0.0149  -0.0011
  0.0002   0.0119   0.0138   0.0170   0.0215   0.0252   0.0283   0.0435
  0.0461   0.0478   0.0515   0.0521   0.0651   0.0693   0.0749   0.0757
  0.0806   0.0822   0.0844   0.0890   0.0921   0.0935   0.0962   0.0977
  0.1045   0.1103   0.1121   0.1129   0.1142   0.1203   0.1220   0.1243
  0.1269   0.1288   0.1347   0.1376   0.1403   0.1425   0.1457   0.1497
  0.1550   0.1582   0.1598   0.1622   0.1696   0.1709   0.1779   0.1818
  0.1880   0.1896   0.1969   0.2003   0.2053   0.2087   0.2111   0.2134
  0.2213   0.2228   0.2264   0.2299   0.2344   0.2351   0.2406   0.2433
  0.2500   0.2511   0.2563   0.2583   0.2641   0.2654   0.2701   0.2732
  0.2766   0.2791   0.2823   0.2897   0.2940   0.2979   0.3066   0.3122
  0.3172   0.3187   0.3220   0.3274   0.3352   0.3425   0.3470   0.3510
  0.4035   0.4164   0.4174   0.4289   0.4353   0.4442   0.4479   0.4493
  0.4512   0.4556   0.4565   0.4696   0.4703   0.4778   0.4824   0.4862
  0.4979   0.5002   0.5080   0.5174   0.5223   0.5270   0.5363   0.5452
  0.5541   0.5559   0.5724   0.5825   0.5832   0.5873   0.5935   0.6012
  0.6034   0.6107   0.6199   0.6216   0.6291   0.6306   0.6341   0.6485
  0.6577   0.6624   0.6801   0.6859   0.6907   0.7003   0.7048   0.7168
  0.7204   0.7271   0.7406   0.7782   0.7973   0.8006   0.8062   0.8140
  0.8185   0.8332   0.8352   0.8372   0.8387   0.8418   0.8469   0.8506
  0.8520   0.8536   0.8562   0.8581   0.8634   0.8718   0.8733   0.8782
  0.8830   0.8913   0.8942   0.9075   0.9100   0.9137   0.9320   0.9384
  0.9392   0.9452   0.9472   0.9533   0.9584   0.9621   0.9664   0.9727
  0.9788   0.9900   0.9920   1.0071   1.0158   1.0285   1.0326   1.0456
  1.0672   1.0758   1.0894   1.1048   1.1272   1.1404   1.1698   1.2022
  1.2060   1.2112   1.2193   1.2284   1.2391   1.2525   1.2678   1.2692
  1.2862   1.2888   1.2944   1.3213   1.3373   1.3413   1.3513   1.3681
  1.4032   1.4194   1.4527   1.4889   1.4996   1.5024   1.5259   1.5479
  1.5581   1.5791   1.5906   1.6019   1.6163   1.6390   1.6563   1.6710
  1.7058   1.7227   1.7386   1.7807   1.7854   1.7950   1.8153   1.8422
  1.8501   1.8556   1.8773   1.8877   1.8947   1.8997   1.9091   1.9365
  1.9444   1.9582   1.9675   1.9846   2.0190   2.0563   2.0739   2.0893
  2.1105   2.1385   2.1795   2.2123   2.2235   2.2336   2.2405   2.2543
  2.2599   2.2772   2.2853   2.2962   2.3039   2.3186   2.3297   2.3519
  2.3599   2.3829   2.3947   2.4239   2.4285   2.4502   2.4579   2.4761
  2.5115   2.5209   2.5348   2.5404   2.5530   2.5694   2.5915   2.6088
  2.6356   2.6467   2.6562   2.6652   2.6960   2.7179   2.7270   2.7323
  2.7525   2.7581   2.7735   2.7776   2.7988   2.8194   2.8309   2.8399
  2.8998   2.9047   2.9388   2.9593   3.0600   3.0661   3.0753   3.1142
  3.1313   3.1533   3.1594   3.1949   3.2159   3.2393   3.2618   3.3359
  3.3805   3.4195   3.4334   3.5556   3.6258   3.6689   3.7044   3.7912
  3.8145   3.9550   4.0099   4.0689   4.0985   4.3944   4.8010   4.8227
  9.7408   9.7598   9.7810   9.7946   9.8189   9.8638  23.3398  23.4929
 23.8269  23.8495  23.8790  23.8923  23.9577  23.9809  24.0112  24.0472
 24.1061  24.1323  25.7765  25.7965  25.8207  25.8412  25.8771  26.0623
 26.1050  26.1141  26.1515  26.2046  26.3315  26.3829  26.5113  26.6009
 26.6147  26.6979  26.8323  26.9604 215.7313 215.7502 215.7752 215.7909
215.8193 215.8804
 --------------------------------------------------------------

          Ground-State Mulliken Net Atomic Charges

     Atom                 Charge (a.u.)
  ----------------------------------------
      1 C                     0.150693
      2 C                    -0.886422
      3 Cl                    0.601676
      4 C                    -0.134818
      5 Cl                    0.592602
      6 C                     0.022386
      7 Cl                    0.543474
      8 C                    -0.646082
      9 H                     0.210493
     10 C                    -0.364842
     11 H                     0.185789
     12 C                    -0.615794
     13 C                    -1.196765
     14 Cl                    0.609801
     15 C                     0.556035
     16 Cl                    0.450294
     17 C                    -0.999468
     18 H                     0.207537
     19 C                     1.004551
     20 Cl                    0.442100
     21 C                    -0.932905
     22 H                     0.199664
  ----------------------------------------
  Sum of atomic charges =     0.000000

 -----------------------------------------------------------------
                    Cartesian Multipole Moments
 -----------------------------------------------------------------
    Charge (ESU x 10^10)
                 0.0000
    Dipole Moment (Debye)
         X      -0.8532      Y       0.4983      Z      -2.2859
       Tot       2.4903
    Quadrupole Moments (Debye-Ang)
        XX    -143.2864     XY       0.7055     YY    -148.6900
        XZ       2.8310     YZ      -0.5841     ZZ    -146.9669
    Octopole Moments (Debye-Ang^2)
       XXX    -352.5476    XXY      26.2299    XYY    -127.0663
       YYY      78.0207    XXZ     -49.3392    XYZ       1.9134
       YYZ     -27.8879    XZZ    -116.1143    YZZ      18.7145
       ZZZ     -88.5603
    Hexadecapole Moments (Debye-Ang^3)
      XXXX   -6217.5376   XXXY     392.7150   XXYY   -1284.9897
      XYYY     403.3160   YYYY   -1183.4947   XXXZ    1321.6607
      XXYZ     105.2661   XYYZ     475.0426   YYYZ     284.6181
      XXZZ   -1731.5122   XYZZ     118.8446   YYZZ    -911.2571
      XZZZ    1381.8319   YZZZ     291.5437   ZZZZ   -4277.1093
 -----------------------------------------------------------------
 Calculating analytic gradient of the SCF energy
 Gradient of SCF Energy
            1           2           3           4           5           6
    1  -0.0064039  -0.0081568   0.0195764   0.0011679   0.0005165   0.0040134
    2   0.0011524  -0.0025422  -0.0471161  -0.0002651   0.0001594  -0.0001986
    3   0.0032808  -0.0018611  -0.0282478  -0.0134240   0.0042576  -0.0011208
            7           8           9          10          11          12
    1  -0.0014543   0.0025385   0.0003039   0.0013281   0.0001223   0.0020433
    2   0.0001683  -0.0001229   0.0000682  -0.0000804   0.0001772  -0.0003054
    3   0.0032837   0.0045959  -0.0011607  -0.0005554   0.0000874  -0.0033453
           13          14          15          16          17          18
    1   0.0024580  -0.0149586  -0.0028489   0.0005159  -0.0052903   0.0002492
    2   0.0086647   0.0434218   0.0022991  -0.0028788  -0.0007848   0.0004448
    3  -0.0072545   0.0360283  -0.0007585   0.0027644   0.0043606  -0.0007559
           19          20          21          22
    1   0.0016884  -0.0003828   0.0033481  -0.0003743
    2   0.0012096   0.0004873  -0.0039525  -0.0000059
    3  -0.0022971  -0.0002251   0.0027128  -0.0003654
 Max gradient component =       4.712E-02
 RMS gradient           =       1.064E-02
 Gradient time:  CPU 254.94 s  wall 254.97 s
 Geometry Optimization Parameters
   NAtoms,    NIC,     NZ,  NCons,   NDum,   NFix, NCnnct, MaxDiis
       22     163      22       0       0       0       0       0

 Cartesian Hessian Update
 Hessian updated using BFGS update


** GEOMETRY OPTIMIZATION IN DELOCALIZED INTERNAL COORDINATES **
   Searching for a Minimum

   Optimization Cycle:   2

                       Coordinates (Angstroms)
     ATOM                X               Y               Z
      1  C         0.0193187077   -0.0068108769    0.0332362536
      2  C        -0.0082064818    0.0188002777    1.4345745321
      3  Cl        1.4951522150    0.0403602445    2.3233656054
      4  C        -1.2177919271    0.0518634203    2.1279028005
      5  Cl       -1.2226175876    0.0874433144    3.8779213834
      6  C        -2.4200235705    0.0693157453    1.4245947756
      7  Cl       -3.9519484453    0.1135258646    2.2708567459
      8  C        -2.4058643940    0.0538935284    0.0364550591
      9  H        -3.3387972397    0.0616597948   -0.5125282126
     10  C        -1.2006346546    0.0163422486   -0.6474987105
     11  H        -1.2051365557   -0.0197563156   -1.7296836482
     12  C         1.2948282669   -0.0504026073   -0.7352050683
     13  C         2.3373243166   -0.9280277173   -0.4031871491
     14  Cl        2.1355876155   -2.0399811073    0.9292596502
     15  C         3.5198283110   -0.9366438886   -1.1413728534
     16  Cl        4.8188494260   -2.0355579134   -0.7280035723
     17  C         3.6784225420   -0.0820884214   -2.2233338449
     18  H         4.5968034850   -0.0926042431   -2.7957514968
     19  C         2.6466005787    0.7818886650   -2.5628227774
     20  Cl        2.8371022172    1.8727100021   -3.9216650145
     21  C         1.4694177448    0.7998225178   -1.8299370480
     22  H         0.6847882540    1.4974098518   -2.0939385949
   Point Group: c1    Number of degrees of freedom:    60


   Energy is  -3221.096878323

 Hessian updated using BFGS update

 56 Hessian modes will be used to form the next step
  Hessian Eigenvalues:
     0.016283    0.017712    0.019555    0.020716    0.020929    0.022947
     0.023583    0.023586    0.023833    0.023845    0.024089    0.024090
     0.024114    0.024114    0.024135    0.024135    0.024142    0.024144
     0.064817    0.113187    0.159951    0.159966    0.159970    0.160002
     0.218276    0.225186    0.231391    0.234748    0.235702    0.245161
     0.249406    0.249980    0.249990    0.249992    0.249997    0.250000
     0.251745    0.289309    0.292552    0.300351    0.301209    0.328488
     0.356652    0.356668    0.412821    0.419099    0.431335    0.432544
     0.461363    0.463074    0.470444    0.471251    0.478196    0.478333
     0.479040    0.480675

 Minimum search - taking simple RFO step
 Searching for Lamda that Minimizes Along All modes
 Value Taken    Lamda =  -0.02574787
 Calculated Step too Large.  Step scaled by  0.693074
 Step Taken.  Stepsize is  0.300000

                             Maximum     Tolerance    Cnvgd?
         Gradient           0.047070      0.000300      NO
         Displacement       0.234256      0.001200      NO
         Energy change     -0.023364      0.000001      NO


 New Cartesian Coordinates Obtained by Inverse Iteration

 Displacement from previous Coordinates is:  0.446620
 ----------------------------------------------------------------
             Standard Nuclear Orientation (Angstroms)
    I     Atom           X                Y                Z
 ----------------------------------------------------------------
    1      C       0.0364055771    -0.0135253046     0.0589337698
    2      C      -0.0102717583     0.0440130210     1.4616863955
    3      Cl      1.4749766302     0.0988030816     2.3660982031
    4      C      -1.2344109561     0.0844875905     2.1413723172
    5      Cl     -1.2717535356     0.1566129086     3.8827062213
    6      C      -2.4270783791     0.0802618266     1.4139202484
    7      Cl     -3.9758490508     0.1300614927     2.2203731642
    8      C      -2.3940065846     0.0367167568     0.0256931808
    9      H      -3.3211680061     0.0276269627    -0.5319896532
   10      C      -1.1778481681    -0.0089759661    -0.6368616529
   11      H      -1.1675454441    -0.0693819820    -1.7180485185
   12      C       1.3087381282    -0.0649957240    -0.7113106505
   13      C       2.3502756448    -0.9599268486    -0.4102349483
   14      Cl      2.1639702398    -2.0971749594     0.8931248889
   15      C       3.5219630377    -0.9561268116    -1.1722167372
   16      Cl      4.8262881886    -2.0623896141    -0.8166155706
   17      C       3.6708936148    -0.0820143893    -2.2424604675
   18      H       4.5800790646    -0.0886960814    -2.8279331310
   19      C       2.6365357750     0.7924802479    -2.5460356567
   20      Cl      2.8143934305     1.9052943718    -3.8888221626
   21      C       1.4704724040     0.8057566555    -1.7954281815
   22      H       0.6879429716     1.5142551495    -2.0327122439
 ----------------------------------------------------------------
 Nuclear Repulsion Energy =        2034.74111114 hartrees
 There are       89 alpha and       89 beta electrons
 Applying Cartesian multipole field
    Component          Value
    ---------          -----
     (2,0,0)        1.00000E-11
     (0,2,0)        2.00000E-11
     (0,0,2)       -3.00000E-11
 Nucleus-field energy     =    -0.0000000316 hartrees
 Requested basis set is 6-311++G(d,p)
 There are 170 shells and 472 basis functions
 A cutoff of  1.0D-15 yielded  10862 shell pairs
 There are     91714 function pairs (     98553 Cartesian)
 Smallest overlap matrix eigenvalue = 2.59E-07
 Linear dependence detected in AO basis
 Number of orthogonalized atomic orbitals = 467
 Maximum deviation from orthogonality = 8.344E-10
 Guess from superposition of atomic densities
 Warning:  Energy on first SCF cycle will be non-variational
 SAD guess density has 178.000000 electrons

 -----------------------------------------------------------------------
  General SCF calculation program by
  Eric Jon Sundstrom, Paul Horn, Yuezhi Mao, Dmitri Zuev, Alec White,
  David Stuck, Shaama M.S., Shane Yost, Joonho Lee, David Small,
  Daniel Levine, Susi Lehtola, Hugh Burton, Evgeny Epifanovsky,
  Bang C. Huynh
 -----------------------------------------------------------------------
 Exchange:     0.2000 Hartree-Fock + 0.0800 Slater + 0.7200 B88
 Correlation:  0.1900 VWN1RPA + 0.8100 LYP
 Using SG-1 standard quadrature grid
 A restricted SCF calculation will be
 performed using DIIS
 SCF converges when DIIS error is below 1.0e-08
 ---------------------------------------
  Cycle       Energy         DIIS error
 ---------------------------------------
    1   -3225.4242386405      2.84e-02  
    2   -3220.9771476384      2.18e-03  
    3   -3220.8487365477      2.92e-03  
    4   -3221.0939529120      7.26e-04  
    5   -3221.1088139138      2.81e-04  
    6   -3221.1107924056      1.01e-04  
    7   -3221.1110517348      2.82e-05  
    8   -3221.1110692157      1.31e-05  
    9   -3221.1110736887      3.75e-06  
   10   -3221.1110740890      8.79e-07  
   11   -3221.1110741094      2.68e-07  
   12   -3221.1110741112      1.28e-07  
   13   -3221.1110741115      4.62e-08  
   14   -3221.1110741118      1.08e-08  
   15   -3221.1110741116      5.87e-09  Convergence criterion met
 ---------------------------------------
 SCF time:   CPU 763.26s  wall 765.00s 
 SCF   energy in the final basis set =    -3221.1110741116
 Total energy in the final basis set =    -3221.1110741116

 --------------------------------------------------------------

                    Orbital Energies (a.u.)
 --------------------------------------------------------------

 Alpha MOs
 -- Occupied --
********-101.5764-101.5760-101.5754-101.5696-101.5686 -10.2765 -10.2757
-10.2745 -10.2733 -10.2720 -10.2688 -10.2387 -10.2349 -10.2216 -10.2189
-10.2178 -10.2169  -9.4912  -9.4909  -9.4906  -9.4899  -9.4858  -9.4848
 -7.2560  -7.2556  -7.2555  -7.2548  -7.2505  -7.2495  -7.2461  -7.2456
 -7.2454  -7.2454  -7.2453  -7.2449  -7.2447  -7.2440  -7.2405  -7.2396
 -7.2394  -7.2387  -0.9580  -0.9445  -0.9093  -0.9019  -0.8845  -0.8721
 -0.8614  -0.8427  -0.7993  -0.7646  -0.7560  -0.7447  -0.6718  -0.6471
 -0.6253  -0.6173  -0.5540  -0.5447  -0.5317  -0.5201  -0.5005  -0.4811
 -0.4692  -0.4682  -0.4649  -0.4551  -0.4506  -0.4312  -0.4203  -0.4122
 -0.4086  -0.4019  -0.3889  -0.3759  -0.3663  -0.3536  -0.3501  -0.3434
 -0.3412  -0.3377  -0.3312  -0.3219  -0.3012  -0.2950  -0.2766  -0.2665
 -0.2611
 -- Virtual --
 -0.0779  -0.0572  -0.0531  -0.0389  -0.0343  -0.0289  -0.0146  -0.0007
  0.0008   0.0129   0.0146   0.0167   0.0215   0.0253   0.0288   0.0432
  0.0467   0.0480   0.0515   0.0523   0.0651   0.0692   0.0746   0.0756
  0.0811   0.0822   0.0842   0.0888   0.0926   0.0934   0.0963   0.0975
  0.1040   0.1098   0.1125   0.1130   0.1144   0.1202   0.1215   0.1248
  0.1269   0.1286   0.1346   0.1368   0.1399   0.1427   0.1456   0.1497
  0.1540   0.1574   0.1601   0.1626   0.1691   0.1699   0.1765   0.1821
  0.1871   0.1887   0.1969   0.1997   0.2042   0.2088   0.2112   0.2144
  0.2210   0.2231   0.2268   0.2295   0.2342   0.2349   0.2408   0.2429
  0.2476   0.2504   0.2543   0.2566   0.2636   0.2658   0.2699   0.2733
  0.2761   0.2790   0.2822   0.2893   0.2935   0.2989   0.3067   0.3118
  0.3169   0.3174   0.3217   0.3261   0.3341   0.3424   0.3476   0.3511
  0.4036   0.4156   0.4174   0.4284   0.4344   0.4433   0.4472   0.4495
  0.4525   0.4563   0.4572   0.4693   0.4700   0.4771   0.4804   0.4857
  0.4981   0.5006   0.5079   0.5138   0.5226   0.5260   0.5354   0.5458
  0.5541   0.5554   0.5704   0.5802   0.5837   0.5875   0.5936   0.6000
  0.6025   0.6105   0.6197   0.6209   0.6302   0.6334   0.6376   0.6468
  0.6561   0.6643   0.6782   0.6875   0.6897   0.7001   0.7056   0.7164
  0.7205   0.7273   0.7400   0.7816   0.7961   0.8054   0.8133   0.8174
  0.8204   0.8325   0.8350   0.8384   0.8408   0.8413   0.8473   0.8496
  0.8509   0.8522   0.8552   0.8585   0.8607   0.8732   0.8740   0.8792
  0.8847   0.8909   0.8930   0.9081   0.9105   0.9151   0.9306   0.9382
  0.9406   0.9446   0.9481   0.9519   0.9586   0.9644   0.9660   0.9693
  0.9824   0.9876   0.9933   1.0012   1.0061   1.0296   1.0344   1.0424
  1.0670   1.0682   1.0898   1.1019   1.1278   1.1380   1.1685   1.2023
  1.2066   1.2096   1.2175   1.2277   1.2387   1.2458   1.2673   1.2717
  1.2849   1.2912   1.2953   1.3140   1.3337   1.3420   1.3513   1.3661
  1.4002   1.4173   1.4535   1.4926   1.4983   1.5016   1.5253   1.5469
  1.5582   1.5774   1.5900   1.6016   1.6158   1.6402   1.6586   1.6724
  1.7075   1.7233   1.7404   1.7789   1.7835   1.7923   1.8139   1.8417
  1.8481   1.8549   1.8776   1.8860   1.8920   1.9015   1.9088   1.9336
  1.9470   1.9567   1.9668   1.9845   2.0180   2.0566   2.0727   2.0888
  2.1102   2.1363   2.1781   2.2110   2.2278   2.2364   2.2431   2.2578
  2.2668   2.2752   2.2853   2.2983   2.3029   2.3184   2.3280   2.3377
  2.3615   2.3791   2.3951   2.4220   2.4272   2.4404   2.4601   2.4837
  2.5120   2.5200   2.5338   2.5395   2.5542   2.5655   2.5923   2.6074
  2.6339   2.6470   2.6563   2.6621   2.6950   2.7149   2.7262   2.7310
  2.7518   2.7549   2.7730   2.7778   2.7980   2.8144   2.8286   2.8420
  2.8988   2.9049   2.9373   2.9608   3.0587   3.0650   3.0735   3.1143
  3.1255   3.1488   3.1587   3.1937   3.2150   3.2352   3.2600   3.3342
  3.3761   3.4200   3.4312   3.5535   3.6258   3.6667   3.7024   3.7886
  3.8132   3.9556   4.0091   4.0714   4.0972   4.3886   4.7973   4.8188
  9.7399   9.7606   9.7813   9.7939   9.8142   9.8602  23.3440  23.4947
 23.8228  23.8410  23.8761  23.8861  23.9472  23.9678  24.0063  24.0427
 24.1025  24.1301  25.7836  25.8167  25.8246  25.8559  25.9175  26.0412
 26.1043  26.1062  26.1544  26.1932  26.2536  26.3752  26.5078  26.5932
 26.6098  26.6935  26.8176  26.9579 215.7310 215.7509 215.7757 215.7902
215.8153 215.8721
 --------------------------------------------------------------

          Ground-State Mulliken Net Atomic Charges

     Atom                 Charge (a.u.)
  ----------------------------------------
      1 C                     0.180561
      2 C                    -0.833043
      3 Cl                    0.586291
      4 C                    -0.059334
      5 Cl                    0.584557
      6 C                    -0.063157
      7 Cl                    0.545585
      8 C                    -0.641539
      9 H                     0.211554
     10 C                    -0.435508
     11 H                     0.188753
     12 C                    -0.553451
     13 C                    -1.132562
     14 Cl                    0.598255
     15 C                     0.537481
     16 Cl                    0.451532
     17 C                    -1.029252
     18 H                     0.209100
     19 C                     1.011200
     20 Cl                    0.437194
     21 C                    -0.996057
     22 H                     0.201839
  ----------------------------------------
  Sum of atomic charges =     0.000000

 -----------------------------------------------------------------
                    Cartesian Multipole Moments
 -----------------------------------------------------------------
    Charge (ESU x 10^10)
                 0.0000
    Dipole Moment (Debye)
         X      -0.8362      Y       0.4501      Z      -2.2176
       Tot       2.4124
    Quadrupole Moments (Debye-Ang)
        XX    -143.4671     XY       0.7646     YY    -148.5053
        XZ       2.7048     YZ      -0.3067     ZZ    -146.8755
    Octopole Moments (Debye-Ang^2)
       XXX    -350.4021    XXY      24.9410    XYY    -125.9731
       YYY      74.3046    XXZ     -48.9147    XYZ       2.2741
       YYZ     -26.8133    XZZ    -115.3239    YZZ      18.0042
       ZZZ     -85.3051
    Hexadecapole Moments (Debye-Ang^3)
      XXXX   -6239.5430   XXXY     408.7444   XXYY   -1294.8419
      XYYY     416.3821   YYYY   -1222.0171   XXXZ    1333.8602
      XXYZ      98.3606   XYYZ     480.0409   YYYZ     257.0896
      XXZZ   -1732.5695   XYZZ     124.9622   YYZZ    -916.5445
      XZZZ    1394.0540   YZZZ     269.6427   ZZZZ   -4261.1440
 -----------------------------------------------------------------
 Calculating analytic gradient of the SCF energy
 Gradient of SCF Energy
            1           2           3           4           5           6
    1  -0.0017631  -0.0031405   0.0107064   0.0007731   0.0000594   0.0013702
    2   0.0019278  -0.0015718  -0.0298200  -0.0004035   0.0001018  -0.0001123
    3   0.0009345   0.0004785  -0.0185717  -0.0059151   0.0018988  -0.0004069
            7           8           9          10          11          12
    1  -0.0004276   0.0007852   0.0001974   0.0006346  -0.0000964  -0.0004229
    2   0.0000888  -0.0000211   0.0000365   0.0004311   0.0001329  -0.0014330
    3   0.0011803   0.0021407  -0.0005304  -0.0002045   0.0000487  -0.0016297
           13          14          15          16          17          18
    1   0.0019097  -0.0088897  -0.0011569  -0.0001967  -0.0019844   0.0000261
    2   0.0035139   0.0283535   0.0008675  -0.0010045  -0.0004555   0.0002639
    3  -0.0026984   0.0213633   0.0001632   0.0010908   0.0018466  -0.0003877
           19          20          21          22
    1   0.0006129  -0.0001723   0.0013171  -0.0001417
    2   0.0008475   0.0001369  -0.0018352  -0.0000450
    3  -0.0012022   0.0000478   0.0006673  -0.0003140
 Max gradient component =       2.982E-02
 RMS gradient           =       6.520E-03
 Gradient time:  CPU 256.47 s  wall 256.48 s
 Geometry Optimization Parameters
   NAtoms,    NIC,     NZ,  NCons,   NDum,   NFix, NCnnct, MaxDiis
       22     163      22       0       0       0       0       0

 Cartesian Hessian Update
 Hessian updated using BFGS update


** GEOMETRY OPTIMIZATION IN DELOCALIZED INTERNAL COORDINATES **
   Searching for a Minimum

   Optimization Cycle:   3

                       Coordinates (Angstroms)
     ATOM                X               Y               Z
      1  C         0.0364055771   -0.0135253046    0.0589337698
      2  C        -0.0102717583    0.0440130210    1.4616863955
      3  Cl        1.4749766302    0.0988030816    2.3660982031
      4  C        -1.2344109561    0.0844875905    2.1413723172
      5  Cl       -1.2717535356    0.1566129086    3.8827062213
      6  C        -2.4270783791    0.0802618266    1.4139202484
      7  Cl       -3.9758490508    0.1300614927    2.2203731642
      8  C        -2.3940065846    0.0367167568    0.0256931808
      9  H        -3.3211680061    0.0276269627   -0.5319896532
     10  C        -1.1778481681   -0.0089759661   -0.6368616529
     11  H        -1.1675454441   -0.0693819820   -1.7180485185
     12  C         1.3087381282   -0.0649957240   -0.7113106505
     13  C         2.3502756448   -0.9599268486   -0.4102349483
     14  Cl        2.1639702398   -2.0971749594    0.8931248889
     15  C         3.5219630377   -0.9561268116   -1.1722167372
     16  Cl        4.8262881886   -2.0623896141   -0.8166155706
     17  C         3.6708936148   -0.0820143893   -2.2424604675
     18  H         4.5800790646   -0.0886960814   -2.8279331310
     19  C         2.6365357750    0.7924802479   -2.5460356567
     20  Cl        2.8143934305    1.9052943718   -3.8888221626
     21  C         1.4704724040    0.8057566555   -1.7954281815
     22  H         0.6879429716    1.5142551495   -2.0327122439
   Point Group: c1    Number of degrees of freedom:    60


   Energy is  -3221.111074112

 Hessian updated using BFGS update

 58 Hessian modes will be used to form the next step
  Hessian Eigenvalues:
     0.016205    0.017713    0.019488    0.020712    0.020929    0.022947
     0.023585    0.023586    0.023834    0.023845    0.024090    0.024090
     0.024114    0.024115    0.024135    0.024135    0.024143    0.024145
     0.060087    0.082587    0.159956    0.159970    0.159996    0.160006
     0.219328    0.225271    0.231468    0.234951    0.235714    0.245343
     0.249748    0.249981    0.249991    0.249995    0.249999    0.250179
     0.251960    0.289307    0.293259    0.300853    0.301097    0.301375
     0.328850    0.356662    0.356665    0.356669    0.412834    0.419569
     0.431530    0.432471    0.461368    0.463072    0.471139    0.471608
     0.478176    0.478364    0.479165    0.480667

 Minimum search - taking simple RFO step
 Searching for Lamda that Minimizes Along All modes
 Value Taken    Lamda =  -0.01518300
 Calculated Step too Large.  Step scaled by  0.700761
 Step Taken.  Stepsize is  0.300000

                             Maximum     Tolerance    Cnvgd?
         Gradient           0.029375      0.000300      NO
         Displacement       0.230849      0.001200      NO
         Energy change     -0.014196      0.000001      NO


 New Cartesian Coordinates Obtained by Inverse Iteration

 Displacement from previous Coordinates is:  0.448071
 ----------------------------------------------------------------
             Standard Nuclear Orientation (Angstroms)
    I     Atom           X                Y                Z
 ----------------------------------------------------------------
    1      C       0.0450700922    -0.0210972395     0.0731226555
    2      C      -0.0120990539     0.0752482612     1.4739212674
    3      Cl      1.4628011917     0.1715540613     2.3874888906
    4      C      -1.2436591777     0.1221619664     2.1465809037
    5      Cl     -1.2962286533     0.2408858220     3.8799524631
    6      C      -2.4307068045     0.0857992381     1.4071644752
    7      Cl     -3.9879685303     0.1397538101     2.1933965654
    8      C      -2.3873526419     0.0048487046     0.0198416101
    9      H      -3.3118726404    -0.0287653709    -0.5407583322
   10      C      -1.1654839961    -0.0463904407    -0.6308472294
   11      H      -1.1450826157    -0.1360869584    -1.7099724641
   12      C       1.3178379551    -0.0732744051    -0.6967372439
   13      C       2.3505298237    -0.9896471002    -0.4245224813
   14      Cl      2.1645169515    -2.1557020714     0.8489465963
   15      C       3.5156257608    -0.9784736019    -1.2008996170
   16      Cl      4.8148271478    -2.1028027846    -0.8925673886
   17      C       3.6658350415    -0.0805612339    -2.2526467531
   18      H       4.5699032411    -0.0850447543    -2.8451562832
   19      C       2.6378080516     0.8115426301    -2.5236595538
   20      Cl      2.8175285012     1.9528252910    -3.8429975728
   21      C       1.4785572297     0.8215815397    -1.7626024383
   22      H       0.7026159500     1.5448070206    -1.9738092550
 ----------------------------------------------------------------
 Nuclear Repulsion Energy =        2028.94297230 hartrees
 There are       89 alpha and       89 beta electrons
 Applying Cartesian multipole field
    Component          Value
    ---------          -----
     (2,0,0)        1.00000E-11
     (0,2,0)        2.00000E-11
     (0,0,2)       -3.00000E-11
 Nucleus-field energy     =    -0.0000000300 hartrees
 Requested basis set is 6-311++G(d,p)
 There are 170 shells and 472 basis functions
 A cutoff of  1.0D-15 yielded  10844 shell pairs
 There are     91626 function pairs (     98459 Cartesian)
 Smallest overlap matrix eigenvalue = 2.64E-07
 Linear dependence detected in AO basis
 Number of orthogonalized atomic orbitals = 467
 Maximum deviation from orthogonality = 9.032E-10
 Guess from superposition of atomic densities
 Warning:  Energy on first SCF cycle will be non-variational
 SAD guess density has 178.000000 electrons

 -----------------------------------------------------------------------
  General SCF calculation program by
  Eric Jon Sundstrom, Paul Horn, Yuezhi Mao, Dmitri Zuev, Alec White,
  David Stuck, Shaama M.S., Shane Yost, Joonho Lee, David Small,
  Daniel Levine, Susi Lehtola, Hugh Burton, Evgeny Epifanovsky,
  Bang C. Huynh
 -----------------------------------------------------------------------
 Exchange:     0.2000 Hartree-Fock + 0.0800 Slater + 0.7200 B88
 Correlation:  0.1900 VWN1RPA + 0.8100 LYP
 Using SG-1 standard quadrature grid
 A restricted SCF calculation will be
 performed using DIIS
 SCF converges when DIIS error is below 1.0e-08
 ---------------------------------------
  Cycle       Energy         DIIS error
 ---------------------------------------
    1   -3225.4014282419      2.83e-02  
    2   -3220.9855434090      2.18e-03  
    3   -3220.8553582193      2.93e-03  
    4   -3221.1023803265      7.28e-04  
    5   -3221.1172480604      2.83e-04  
    6   -3221.1192534035      1.01e-04  
    7   -3221.1195074109      2.91e-05  
    8   -3221.1195262688      1.33e-05  
    9   -3221.1195308910      3.68e-06  
   10   -3221.1195312776      8.71e-07  
   11   -3221.1195312971      2.68e-07  
   12   -3221.1195312988      1.30e-07  
   13   -3221.1195312995      4.32e-08  
   14   -3221.1195312995      1.08e-08  
   15   -3221.1195312995      5.73e-09  Convergence criterion met
 ---------------------------------------
 SCF time:   CPU 752.18s  wall 752.00s 
 SCF   energy in the final basis set =    -3221.1195312995
 Total energy in the final basis set =    -3221.1195312995

 --------------------------------------------------------------

                    Orbital Energies (a.u.)
 --------------------------------------------------------------

 Alpha MOs
 -- Occupied --
********-101.5761-101.5760-101.5759-101.5712-101.5705 -10.2767 -10.2760
-10.2747 -10.2733 -10.2725 -10.2687 -10.2388 -10.2347 -10.2216 -10.2188
-10.2176 -10.2167  -9.4911  -9.4907  -9.4906  -9.4905  -9.4870  -9.4863
 -7.2560  -7.2556  -7.2554  -7.2553  -7.2517  -7.2511  -7.2460  -7.2455
 -7.2455  -7.2453  -7.2452  -7.2450  -7.2448  -7.2447  -7.2417  -7.2409
 -7.2409  -7.2403  -0.9571  -0.9447  -0.9082  -0.9023  -0.8855  -0.8732
 -0.8609  -0.8429  -0.7989  -0.7637  -0.7554  -0.7446  -0.6710  -0.6462
 -0.6256  -0.6169  -0.5533  -0.5437  -0.5320  -0.5208  -0.5004  -0.4815
 -0.4689  -0.4677  -0.4652  -0.4543  -0.4497  -0.4317  -0.4194  -0.4115
 -0.4086  -0.3999  -0.3886  -0.3746  -0.3663  -0.3531  -0.3501  -0.3434
 -0.3410  -0.3373  -0.3318  -0.3229  -0.3073  -0.2942  -0.2759  -0.2671
 -0.2628
 -- Virtual --
 -0.0770  -0.0578  -0.0524  -0.0380  -0.0358  -0.0281  -0.0144  -0.0005
  0.0010   0.0132   0.0151   0.0163   0.0214   0.0254   0.0292   0.0426
  0.0469   0.0482   0.0515   0.0527   0.0648   0.0689   0.0742   0.0755
  0.0811   0.0824   0.0841   0.0885   0.0926   0.0937   0.0962   0.0977
  0.1035   0.1089   0.1129   0.1130   0.1147   0.1196   0.1208   0.1251
  0.1267   0.1285   0.1339   0.1359   0.1396   0.1428   0.1454   0.1498
  0.1531   0.1564   0.1602   0.1632   0.1675   0.1702   0.1753   0.1825
  0.1854   0.1891   0.1966   0.1991   0.2030   0.2090   0.2109   0.2160
  0.2204   0.2240   0.2273   0.2291   0.2336   0.2355   0.2409   0.2433
  0.2459   0.2496   0.2526   0.2558   0.2631   0.2664   0.2700   0.2734
  0.2753   0.2791   0.2827   0.2894   0.2928   0.2995   0.3054   0.3113
  0.3165   0.3167   0.3218   0.3255   0.3328   0.3425   0.3478   0.3509
  0.4043   0.4152   0.4173   0.4280   0.4330   0.4428   0.4466   0.4498
  0.4539   0.4568   0.4582   0.4690   0.4702   0.4767   0.4792   0.4863
  0.4981   0.5009   0.5036   0.5119   0.5218   0.5249   0.5357   0.5463
  0.5540   0.5564   0.5677   0.5801   0.5851   0.5879   0.5937   0.6004
  0.6010   0.6092   0.6195   0.6213   0.6297   0.6353   0.6421   0.6474
  0.6556   0.6652   0.6773   0.6883   0.6888   0.7007   0.7069   0.7151
  0.7223   0.7273   0.7388   0.7828   0.7945   0.8054   0.8143   0.8188
  0.8247   0.8310   0.8339   0.8380   0.8402   0.8423   0.8484   0.8490
  0.8502   0.8529   0.8547   0.8577   0.8610   0.8737   0.8753   0.8815
  0.8861   0.8908   0.8925   0.9080   0.9107   0.9164   0.9299   0.9378
  0.9409   0.9428   0.9483   0.9521   0.9585   0.9612   0.9655   0.9688
  0.9733   0.9891   0.9927   0.9998   1.0053   1.0300   1.0348   1.0433
  1.0617   1.0669   1.0886   1.1031   1.1287   1.1375   1.1681   1.2022
  1.2068   1.2083   1.2165   1.2280   1.2385   1.2427   1.2668   1.2732
  1.2840   1.2926   1.2953   1.3089   1.3315   1.3420   1.3514   1.3671
  1.3983   1.4175   1.4540   1.4958   1.4986   1.5017   1.5258   1.5471
  1.5582   1.5769   1.5899   1.6016   1.6155   1.6407   1.6607   1.6739
  1.7075   1.7231   1.7412   1.7774   1.7829   1.7905   1.8132   1.8405
  1.8460   1.8560   1.8781   1.8847   1.8915   1.9035   1.9098   1.9320
  1.9518   1.9556   1.9676   1.9823   2.0152   2.0574   2.0713   2.0874
  2.1093   2.1335   2.1768   2.2088   2.2284   2.2361   2.2443   2.2573
  2.2705   2.2731   2.2862   2.2934   2.3066   2.3181   2.3183   2.3367
  2.3640   2.3775   2.3991   2.4191   2.4253   2.4373   2.4625   2.4903
  2.5117   2.5201   2.5318   2.5393   2.5543   2.5621   2.5940   2.6071
  2.6330   2.6485   2.6574   2.6604   2.6950   2.7117   2.7264   2.7293
  2.7508   2.7532   2.7727   2.7779   2.7980   2.8115   2.8262   2.8386
  2.8973   2.9058   2.9381   2.9628   3.0580   3.0647   3.0729   3.1132
  3.1214   3.1457   3.1592   3.1933   3.2152   3.2318   3.2584   3.3339
  3.3732   3.4200   3.4308   3.5524   3.6265   3.6664   3.7020   3.7871
  3.8132   3.9560   4.0086   4.0719   4.0957   4.3803   4.7951   4.8171
  9.7425   9.7612   9.7820   9.7950   9.8181   9.8516  23.3467  23.4953
 23.8210  23.8369  23.8742  23.8825  23.9414  23.9618  24.0046  24.0418
 24.1012  24.1296  25.7834  25.8158  25.8251  25.8563  25.9549  25.9879
 26.0943  26.1052  26.1612  26.1641  26.2347  26.4008  26.5055  26.5853
 26.6081  26.6907  26.8129  26.9568 215.7343 215.7515 215.7766 215.7917
215.8216 215.8589
 --------------------------------------------------------------

          Ground-State Mulliken Net Atomic Charges

     Atom                 Charge (a.u.)
  ----------------------------------------
      1 C                     0.192141
      2 C                    -0.846235
      3 Cl                    0.561019
      4 C                     0.005465
      5 Cl                    0.581590
      6 C                    -0.096576
      7 Cl                    0.546543
      8 C                    -0.650436
      9 H                     0.212421
     10 C                    -0.457847
     11 H                     0.190765
     12 C                    -0.526139
     13 C                    -1.126100
     14 Cl                    0.574569
     15 C                     0.576697
     16 Cl                    0.455512
     17 C                    -1.046268
     18 H                     0.210541
     19 C                     1.003921
     20 Cl                    0.433809
     21 C                    -0.998410
     22 H                     0.203018
  ----------------------------------------
  Sum of atomic charges =     0.000000

 -----------------------------------------------------------------
                    Cartesian Multipole Moments
 -----------------------------------------------------------------
    Charge (ESU x 10^10)
                -0.0000
    Dipole Moment (Debye)
         X      -0.8305      Y       0.4035      Z      -2.1793
       Tot       2.3669
    Quadrupole Moments (Debye-Ang)
        XX    -143.5971     XY       0.8748     YY    -148.3790
        XZ       2.5995     YZ      -0.0707     ZZ    -146.7946
    Octopole Moments (Debye-Ang^2)
       XXX    -348.7869    XXY      23.2620    XYY    -125.2330
       YYY      69.9965    XXZ     -48.3631    XYZ       2.4660
       YYZ     -25.7936    XZZ    -114.7583    YZZ      17.0038
       ZZZ     -82.3987
    Hexadecapole Moments (Debye-Ang^3)
      XXXX   -6241.1626   XXXY     417.4784   XXYY   -1303.6968
      XYYY     421.7328   YYYY   -1274.3830   XXXZ    1346.8128
      XXYZ      90.6430   XYYZ     484.9431   YYYZ     226.9789
      XXZZ   -1727.7923   XYZZ     128.5923   YYZZ    -921.1711
      XZZZ    1406.5869   YZZZ     245.7824   ZZZZ   -4229.4592
 -----------------------------------------------------------------
 Calculating analytic gradient of the SCF energy
 Gradient of SCF Energy
            1           2           3           4           5           6
    1   0.0003956  -0.0006278   0.0050557   0.0002911   0.0000744   0.0001603
    2   0.0019715  -0.0009548  -0.0186607  -0.0003264   0.0000116  -0.0000473
    3  -0.0000421   0.0011090  -0.0116769  -0.0014243   0.0000959   0.0002288
            7           8           9          10          11          12
    1   0.0000416   0.0002479   0.0001170  -0.0001120  -0.0001439  -0.0012557
    2   0.0000228  -0.0000016   0.0000318   0.0007633   0.0000230  -0.0016329
    3   0.0002690   0.0003039  -0.0001204  -0.0000491   0.0000257  -0.0007823
           13          14          15          16          17          18
    1   0.0010703  -0.0047496  -0.0001773  -0.0002897  -0.0003357  -0.0000655
    2   0.0006759   0.0183448   0.0002707  -0.0001737  -0.0000673   0.0000944
    3   0.0000342   0.0122002   0.0001918   0.0002798   0.0003405  -0.0001033
           19          20          21          22
    1  -0.0000821  -0.0000299   0.0003392   0.0000759
    2   0.0003085   0.0000863  -0.0006799  -0.0000599
    3  -0.0002272  -0.0000019  -0.0005355  -0.0001156
 Max gradient component =       1.866E-02
 RMS gradient           =       3.962E-03
 Gradient time:  CPU 253.63 s  wall 253.64 s
 Geometry Optimization Parameters
   NAtoms,    NIC,     NZ,  NCons,   NDum,   NFix, NCnnct, MaxDiis
       22     163      22       0       0       0       0       0

 Cartesian Hessian Update
 Hessian updated using BFGS update


** GEOMETRY OPTIMIZATION IN DELOCALIZED INTERNAL COORDINATES **
   Searching for a Minimum

   Optimization Cycle:   4

                       Coordinates (Angstroms)
     ATOM                X               Y               Z
      1  C         0.0450700922   -0.0210972395    0.0731226555
      2  C        -0.0120990539    0.0752482612    1.4739212674
      3  Cl        1.4628011917    0.1715540613    2.3874888906
      4  C        -1.2436591777    0.1221619664    2.1465809037
      5  Cl       -1.2962286533    0.2408858220    3.8799524631
      6  C        -2.4307068045    0.0857992381    1.4071644752
      7  Cl       -3.9879685303    0.1397538101    2.1933965654
      8  C        -2.3873526419    0.0048487046    0.0198416101
      9  H        -3.3118726404   -0.0287653709   -0.5407583322
     10  C        -1.1654839961   -0.0463904407   -0.6308472294
     11  H        -1.1450826157   -0.1360869584   -1.7099724641
     12  C         1.3178379551   -0.0732744051   -0.6967372439
     13  C         2.3505298237   -0.9896471002   -0.4245224813
     14  Cl        2.1645169515   -2.1557020714    0.8489465963
     15  C         3.5156257608   -0.9784736019   -1.2008996170
     16  Cl        4.8148271478   -2.1028027846   -0.8925673886
     17  C         3.6658350415   -0.0805612339   -2.2526467531
     18  H         4.5699032411   -0.0850447543   -2.8451562832
     19  C         2.6378080516    0.8115426301   -2.5236595538
     20  Cl        2.8175285012    1.9528252910   -3.8429975728
     21  C         1.4785572297    0.8215815397   -1.7626024383
     22  H         0.7026159500    1.5448070206   -1.9738092550
   Point Group: c1    Number of degrees of freedom:    60


   Energy is  -3221.119531299

 Hessian updated using BFGS update

 60 Hessian modes will be used to form the next step
  Hessian Eigenvalues:
     0.015974    0.017713    0.019325    0.020698    0.020929    0.022947
     0.023586    0.023594    0.023834    0.023845    0.024090    0.024091
     0.024114    0.024115    0.024135    0.024136    0.024143    0.024145
     0.044484    0.075826    0.159963    0.159971    0.160001    0.160041
     0.219691    0.225297    0.231482    0.235098    0.235749    0.245354
     0.249959    0.249983    0.249992    0.249999    0.250018    0.250201
     0.252641    0.289308    0.293750    0.301031    0.301035    0.301265
     0.301811    0.328991    0.356664    0.356665    0.356666    0.356689
     0.412847    0.420020    0.431530    0.432794    0.461374    0.463073
     0.471145    0.472746    0.478216    0.478366    0.479171    0.481279

 Minimum search - taking simple RFO step
 Searching for Lamda that Minimizes Along All modes
 Value Taken    Lamda =  -0.00900222
 Calculated Step too Large.  Step scaled by  0.705215
 Step Taken.  Stepsize is  0.300000

                             Maximum     Tolerance    Cnvgd?
         Gradient           0.017960      0.000300      NO
         Displacement       0.224295      0.001200      NO
         Energy change     -0.008457      0.000001      NO


 New Cartesian Coordinates Obtained by Inverse Iteration

 Displacement from previous Coordinates is:  0.495238
 ----------------------------------------------------------------
             Standard Nuclear Orientation (Angstroms)
    I     Atom           X                Y                Z
 ----------------------------------------------------------------
    1      C       0.0482245721    -0.0282903397     0.0791466459
    2      C      -0.0121955359     0.1119519728     1.4753235360
    3      Cl      1.4611610463     0.2559998165     2.3876890947
    4      C      -1.2466487215     0.1635397130     2.1458546035
    5      Cl     -1.3063854424     0.3356535450     3.8726262117
    6      C      -2.4309188552     0.0859690272     1.4034906832
    7      Cl     -3.9915911489     0.1417406185     2.1822279719
    8      C      -2.3837238403    -0.0394403701     0.0192112405
    9      H      -3.3074524682    -0.1040485526    -0.5399299369
   10      C      -1.1595586874    -0.0930635504    -0.6268039749
   11      H      -1.1327217355    -0.2144457098    -1.7027839874
   12      C       1.3228498231    -0.0752118354    -0.6893510286
   13      C       2.3398804928    -1.0163680291    -0.4452672941
   14      Cl      2.1388936862    -2.2134376937     0.7970857018
   15      C       3.5019000902    -1.0023901401    -1.2274700685
   16      Cl      4.7858979600    -2.1540079526    -0.9584497211
   17      C       3.6629764297    -0.0779849513    -2.2552143855
   18      H       4.5649693216    -0.0816919695    -2.8506406171
   19      C       2.6484457908     0.8374322153    -2.4966755780
   20      Cl      2.8419935798     2.0101525155    -3.7868379041
   21      C       1.4917788403     0.8457882861    -1.7311410782
   22      H       0.7252276265     1.5853157687    -1.9188513001
 ----------------------------------------------------------------
 Nuclear Repulsion Energy =        2024.79635969 hartrees
 There are       89 alpha and       89 beta electrons
 Applying Cartesian multipole field
    Component          Value
    ---------          -----
     (2,0,0)        1.00000E-11
     (0,2,0)        2.00000E-11
     (0,0,2)       -3.00000E-11
 Nucleus-field energy     =    -0.0000000281 hartrees
 Requested basis set is 6-311++G(d,p)
 There are 170 shells and 472 basis functions
 A cutoff of  1.0D-15 yielded  10841 shell pairs
 There are     91617 function pairs (     98455 Cartesian)
 Smallest overlap matrix eigenvalue = 2.63E-07
 Linear dependence detected in AO basis
 Number of orthogonalized atomic orbitals = 467
 Maximum deviation from orthogonality = 1.116E-09
 Guess from superposition of atomic densities
 Warning:  Energy on first SCF cycle will be non-variational
 SAD guess density has 178.000000 electrons

 -----------------------------------------------------------------------
  General SCF calculation program by
  Eric Jon Sundstrom, Paul Horn, Yuezhi Mao, Dmitri Zuev, Alec White,
  David Stuck, Shaama M.S., Shane Yost, Joonho Lee, David Small,
  Daniel Levine, Susi Lehtola, Hugh Burton, Evgeny Epifanovsky,
  Bang C. Huynh
 -----------------------------------------------------------------------
 Exchange:     0.2000 Hartree-Fock + 0.0800 Slater + 0.7200 B88
 Correlation:  0.1900 VWN1RPA + 0.8100 LYP
 Using SG-1 standard quadrature grid
 A restricted SCF calculation will be
 performed using DIIS
 SCF converges when DIIS error is below 1.0e-08
 ---------------------------------------
  Cycle       Energy         DIIS error
 ---------------------------------------
    1   -3225.3833795936      2.83e-02  
    2   -3220.9905311415      2.18e-03  
    3   -3220.8597293135      2.93e-03  
    4   -3221.1075127571      7.28e-04  
    5   -3221.1222946158      2.84e-04  
    6   -3221.1243141111      1.01e-04  
    7   -3221.1245658275      3.00e-05  
    8   -3221.1245862921      1.33e-05  
    9   -3221.1245909849      3.63e-06  
   10   -3221.1245913604      8.65e-07  
   11   -3221.1245913798      2.66e-07  
   12   -3221.1245913812      1.31e-07  
   13   -3221.1245913820      4.12e-08  
   14   -3221.1245913821      1.09e-08  
   15   -3221.1245913820      5.66e-09  Convergence criterion met
 ---------------------------------------
 SCF time:   CPU 754.68s  wall 755.00s 
 SCF   energy in the final basis set =    -3221.1245913820
 Total energy in the final basis set =    -3221.1245913820

 --------------------------------------------------------------

                    Orbital Energies (a.u.)
 --------------------------------------------------------------

 Alpha MOs
 -- Occupied --
********-101.5762-101.5762-101.5758-101.5724-101.5719 -10.2769 -10.2762
-10.2748 -10.2733 -10.2728 -10.2687 -10.2387 -10.2345 -10.2216 -10.2188
-10.2174 -10.2166  -9.4911  -9.4909  -9.4908  -9.4904  -9.4879  -9.4874
 -7.2559  -7.2558  -7.2557  -7.2551  -7.2527  -7.2522  -7.2460  -7.2458
 -7.2456  -7.2452  -7.2451  -7.2450  -7.2449  -7.2448  -7.2427  -7.2420
 -7.2418  -7.2414  -0.9565  -0.9447  -0.9073  -0.9024  -0.8858  -0.8739
 -0.8601  -0.8431  -0.7987  -0.7634  -0.7553  -0.7447  -0.6706  -0.6456
 -0.6263  -0.6167  -0.5528  -0.5429  -0.5324  -0.5221  -0.5000  -0.4818
 -0.4687  -0.4674  -0.4654  -0.4536  -0.4491  -0.4322  -0.4186  -0.4111
 -0.4086  -0.3984  -0.3881  -0.3732  -0.3660  -0.3529  -0.3500  -0.3436
 -0.3408  -0.3372  -0.3323  -0.3236  -0.3120  -0.2931  -0.2755  -0.2682
 -0.2637
 -- Virtual --
 -0.0755  -0.0586  -0.0517  -0.0385  -0.0372  -0.0280  -0.0143  -0.0006
  0.0011   0.0131   0.0151   0.0158   0.0211   0.0254   0.0293   0.0420
  0.0470   0.0483   0.0514   0.0530   0.0645   0.0685   0.0737   0.0754
  0.0810   0.0825   0.0842   0.0880   0.0924   0.0940   0.0961   0.0983
  0.1031   0.1078   0.1127   0.1134   0.1150   0.1188   0.1202   0.1251
  0.1262   0.1285   0.1328   0.1350   0.1391   0.1426   0.1451   0.1502
  0.1521   0.1557   0.1601   0.1637   0.1660   0.1706   0.1745   0.1827
  0.1843   0.1899   0.1958   0.1985   0.2019   0.2092   0.2106   0.2177
  0.2202   0.2250   0.2279   0.2286   0.2333   0.2366   0.2412   0.2429
  0.2461   0.2486   0.2515   0.2552   0.2627   0.2674   0.2698   0.2730
  0.2747   0.2794   0.2836   0.2896   0.2928   0.2986   0.3027   0.3106
  0.3159   0.3166   0.3229   0.3254   0.3315   0.3429   0.3479   0.3503
  0.4054   0.4148   0.4173   0.4279   0.4317   0.4425   0.4462   0.4501
  0.4550   0.4568   0.4600   0.4682   0.4715   0.4773   0.4788   0.4871
  0.4953   0.4983   0.5046   0.5131   0.5216   0.5256   0.5353   0.5460
  0.5548   0.5581   0.5641   0.5795   0.5866   0.5900   0.5936   0.5988
  0.6019   0.6075   0.6203   0.6221   0.6296   0.6378   0.6436   0.6504
  0.6568   0.6651   0.6772   0.6880   0.6886   0.7021   0.7078   0.7131
  0.7253   0.7268   0.7373   0.7835   0.7928   0.8039   0.8157   0.8191
  0.8274   0.8290   0.8337   0.8365   0.8404   0.8437   0.8484   0.8487
  0.8498   0.8519   0.8551   0.8572   0.8619   0.8731   0.8756   0.8835
  0.8867   0.8917   0.8928   0.9070   0.9109   0.9172   0.9299   0.9366
  0.9384   0.9418   0.9475   0.9488   0.9531   0.9588   0.9635   0.9663
  0.9740   0.9892   0.9938   1.0018   1.0061   1.0312   1.0333   1.0465
  1.0585   1.0644   1.0853   1.1100   1.1299   1.1381   1.1684   1.2022
  1.2063   1.2089   1.2161   1.2290   1.2387   1.2414   1.2659   1.2735
  1.2841   1.2929   1.2948   1.3047   1.3304   1.3425   1.3527   1.3696
  1.3972   1.4195   1.4534   1.4975   1.4995   1.5040   1.5273   1.5490
  1.5581   1.5771   1.5902   1.6018   1.6151   1.6408   1.6624   1.6750
  1.7061   1.7227   1.7409   1.7762   1.7825   1.7893   1.8128   1.8377
  1.8451   1.8577   1.8779   1.8839   1.8915   1.9072   1.9117   1.9312
  1.9550   1.9566   1.9701   1.9800   2.0125   2.0589   2.0700   2.0855
  2.1081   2.1306   2.1760   2.2059   2.2294   2.2351   2.2443   2.2565
  2.2673   2.2748   2.2867   2.2884   2.3047   2.3155   2.3185   2.3405
  2.3644   2.3764   2.4059   2.4178   2.4256   2.4367   2.4642   2.4891
  2.5110   2.5182   2.5297   2.5392   2.5523   2.5602   2.5961   2.6074
  2.6318   2.6509   2.6586   2.6605   2.6971   2.7086   2.7267   2.7282
  2.7485   2.7534   2.7723   2.7780   2.7993   2.8088   2.8244   2.8297
  2.8943   2.9068   2.9413   2.9652   3.0583   3.0653   3.0734   3.1114
  3.1188   3.1443   3.1602   3.1941   3.2155   3.2297   3.2573   3.3344
  3.3717   3.4198   3.4314   3.5524   3.6278   3.6674   3.7028   3.7865
  3.8143   3.9565   4.0080   4.0715   4.0942   4.3704   4.7946   4.8172
  9.7465   9.7616   9.7825   9.7967   9.8279   9.8404  23.3481  23.4955
 23.8208  23.8356  23.8732  23.8819  23.9397  23.9598  24.0053  24.0436
 24.1012  24.1303  25.7824  25.8125  25.8237  25.8527  25.9394  25.9677
 26.0934  26.1045  26.1515  26.1724  26.2418  26.3969  26.5035  26.5810
 26.6079  26.6878  26.8142  26.9497 215.7386 215.7521 215.7771 215.7935
215.8350 215.8440
 --------------------------------------------------------------

          Ground-State Mulliken Net Atomic Charges

     Atom                 Charge (a.u.)
  ----------------------------------------
      1 C                     0.185361
      2 C                    -0.908095
      3 Cl                    0.526577
      4 C                     0.077159
      5 Cl                    0.581742
      6 C                    -0.094999
      7 Cl                    0.547189
      8 C                    -0.673019
      9 H                     0.213287
     10 C                    -0.447309
     11 H                     0.191335
     12 C                    -0.536839
     13 C                    -1.187969
     14 Cl                    0.541407
     15 C                     0.676180
     16 Cl                    0.460606
     17 C                    -1.038058
     18 H                     0.212082
     19 C                     0.966216
     20 Cl                    0.433538
     21 C                    -0.929280
     22 H                     0.202891
  ----------------------------------------
  Sum of atomic charges =     0.000000

 -----------------------------------------------------------------
                    Cartesian Multipole Moments
 -----------------------------------------------------------------
    Charge (ESU x 10^10)
                 0.0000
    Dipole Moment (Debye)
         X      -0.8297      Y       0.3592      Z      -2.1716
       Tot       2.3523
    Quadrupole Moments (Debye-Ang)
        XX    -143.6656     XY       1.0260     YY    -148.2923
        XZ       2.5041     YZ       0.1203     ZZ    -146.7475
    Octopole Moments (Debye-Ang^2)
       XXX    -347.2775    XXY      21.2868    XYY    -124.7184
       YYY      65.2888    XXZ     -47.6463    XYZ       2.5299
       YYZ     -24.8123    XZZ    -114.3077    YZZ      15.8167
       ZZZ     -79.8609
    Hexadecapole Moments (Debye-Ang^3)
      XXXX   -6224.5082   XXXY     418.6204   XXYY   -1311.5572
      XYYY     419.2686   YYYY   -1338.4657   XXXZ    1360.5190
      XXYZ      82.2338   XYYZ     489.7369   YYYZ     194.7324
      XXZZ   -1717.8539   XYZZ     129.7276   YYZZ    -925.0558
      XZZZ    1419.2258   YZZZ     219.8204   ZZZZ   -4184.1574
 -----------------------------------------------------------------
 Calculating analytic gradient of the SCF energy
 Gradient of SCF Energy
            1           2           3           4           5           6
    1   0.0010247   0.0003813   0.0025338  -0.0002733  -0.0000668  -0.0001995
    2   0.0014177  -0.0006298  -0.0116164  -0.0001245  -0.0000702   0.0000142
    3  -0.0002436   0.0005136  -0.0069919   0.0005564  -0.0005045   0.0003767
            7           8           9          10          11          12
    1   0.0001844   0.0002376   0.0000360  -0.0005704  -0.0000906  -0.0011146
    2  -0.0000134  -0.0000254   0.0000276   0.0008557  -0.0000477  -0.0012612
    3  -0.0000057  -0.0004773   0.0000458   0.0000241  -0.0000098  -0.0002530
           13          14          15          16          17          18
    1   0.0004561  -0.0023438   0.0000300  -0.0001724   0.0002386  -0.0000544
    2  -0.0002815   0.0116126   0.0002058   0.0000014   0.0000977  -0.0000073
    3   0.0008790   0.0070254   0.0000434   0.0000311  -0.0002246   0.0000190
           19          20          21          22
    1  -0.0003843   0.0000335  -0.0000122   0.0001263
    2  -0.0000188   0.0001337  -0.0002463  -0.0000239
    3   0.0002744  -0.0001278  -0.0010062   0.0000553
 Max gradient component =       1.162E-02
 RMS gradient           =       2.436E-03
 Gradient time:  CPU 255.44 s  wall 255.45 s
 Geometry Optimization Parameters
   NAtoms,    NIC,     NZ,  NCons,   NDum,   NFix, NCnnct, MaxDiis
       22     163      22       0       0       0       0       0

 Cartesian Hessian Update
 Hessian updated using BFGS update


** GEOMETRY OPTIMIZATION IN DELOCALIZED INTERNAL COORDINATES **
   Searching for a Minimum

   Optimization Cycle:   5

                       Coordinates (Angstroms)
     ATOM                X               Y               Z
      1  C         0.0482245721   -0.0282903397    0.0791466459
      2  C        -0.0121955359    0.1119519728    1.4753235360
      3  Cl        1.4611610463    0.2559998165    2.3876890947
      4  C        -1.2466487215    0.1635397130    2.1458546035
      5  Cl       -1.3063854424    0.3356535450    3.8726262117
      6  C        -2.4309188552    0.0859690272    1.4034906832
      7  Cl       -3.9915911489    0.1417406185    2.1822279719
      8  C        -2.3837238403   -0.0394403701    0.0192112405
      9  H        -3.3074524682   -0.1040485526   -0.5399299369
     10  C        -1.1595586874   -0.0930635504   -0.6268039749
     11  H        -1.1327217355   -0.2144457098   -1.7027839874
     12  C         1.3228498231   -0.0752118354   -0.6893510286
     13  C         2.3398804928   -1.0163680291   -0.4452672941
     14  Cl        2.1388936862   -2.2134376937    0.7970857018
     15  C         3.5019000902   -1.0023901401   -1.2274700685
     16  Cl        4.7858979600   -2.1540079526   -0.9584497211
     17  C         3.6629764297   -0.0779849513   -2.2552143855
     18  H         4.5649693216   -0.0816919695   -2.8506406171
     19  C         2.6484457908    0.8374322153   -2.4966755780
     20  Cl        2.8419935798    2.0101525155   -3.7868379041
     21  C         1.4917788403    0.8457882861   -1.7311410782
     22  H         0.7252276265    1.5853157687   -1.9188513001
   Point Group: c1    Number of degrees of freedom:    60


   Energy is  -3221.124591382

 Hessian updated using BFGS update

 60 Hessian modes will be used to form the next step
  Hessian Eigenvalues:
     0.015146    0.017710    0.019063    0.020691    0.020929    0.022942
     0.023580    0.023588    0.023832    0.023845    0.024089    0.024091
     0.024113    0.024114    0.024135    0.024136    0.024143    0.024145
     0.031390    0.075121    0.159968    0.159979    0.160002    0.160058
     0.219765    0.225305    0.231489    0.235142    0.235766    0.245399
     0.249982    0.249990    0.249998    0.250014    0.250022    0.250267
     0.252902    0.289328    0.293725    0.301035    0.301044    0.301290
     0.301921    0.329013    0.356665    0.356665    0.356666    0.356690
     0.412845    0.420153    0.431551    0.433124    0.461381    0.463107
     0.471140    0.473098    0.478293    0.478373    0.479211    0.481754

 Minimum search - taking simple RFO step
 Searching for Lamda that Minimizes Along All modes
 Value Taken    Lamda =  -0.00547076
 Calculated Step too Large.  Step scaled by  0.708784
 Step Taken.  Stepsize is  0.300000

                             Maximum     Tolerance    Cnvgd?
         Gradient           0.010951      0.000300      NO
         Displacement       0.219695      0.001200      NO
         Energy change     -0.005060      0.000001      NO


 New Cartesian Coordinates Obtained by Inverse Iteration

 Displacement from previous Coordinates is:  0.544191
 ----------------------------------------------------------------
             Standard Nuclear Orientation (Angstroms)
    I     Atom           X                Y                Z
 ----------------------------------------------------------------
    1      C       0.0465369171    -0.0346991689     0.0778785620
    2      C      -0.0118270862     0.1521178207     1.4673627772
    3      Cl      1.4645832981     0.3482814951     2.3692785029
    4      C      -1.2447557886     0.2063284073     2.1402534708
    5      Cl     -1.3020643553     0.4367555045     3.8600947607
    6      C      -2.4289591950     0.0818106869     1.4032889222
    7      Cl     -3.9892918332     0.1380887202     2.1833978473
    8      C      -2.3832369549    -0.0918918194     0.0241581943
    9      H      -3.3075511051    -0.1913958177    -0.5289659232
   10      C      -1.1594560056    -0.1455910586    -0.6235490199
   11      H      -1.1301277930    -0.2998545401    -1.6952618662
   12      C       1.3233184943    -0.0742635519    -0.6892268977
   13      C       2.3205982247    -1.0413822722    -0.4714951585
   14      Cl      2.0928632443    -2.2689886729     0.7385553305
   15      C       3.4835212865    -1.0268733147    -1.2519585318
   16      Cl      4.7466264406    -2.2088821244    -1.0163260685
   17      C       3.6631645080    -0.0744049169    -2.2511193208
   18      H       4.5660904250    -0.0771859284    -2.8451417789
   19      C       2.6667696183     0.8670117213    -2.4658455488
   20      Cl      2.8845834264     2.0732084672    -3.7208109881
   21      C       1.5082656075     0.8742726067    -1.7019380761
   22      H       0.7533514503     1.6307001405    -1.8693903747
 ----------------------------------------------------------------
 Nuclear Repulsion Energy =        2022.05526789 hartrees
 There are       89 alpha and       89 beta electrons
 Applying Cartesian multipole field
    Component          Value
    ---------          -----
     (2,0,0)        1.00000E-11
     (0,2,0)        2.00000E-11
     (0,0,2)       -3.00000E-11
 Nucleus-field energy     =    -0.0000000257 hartrees
 Requested basis set is 6-311++G(d,p)
 There are 170 shells and 472 basis functions
 A cutoff of  1.0D-15 yielded  10838 shell pairs
 There are     91613 function pairs (     98459 Cartesian)
 Smallest overlap matrix eigenvalue = 2.59E-07
 Linear dependence detected in AO basis
 Number of orthogonalized atomic orbitals = 467
 Maximum deviation from orthogonality = 5.974E-10
 Guess from superposition of atomic densities
 Warning:  Energy on first SCF cycle will be non-variational
 SAD guess density has 178.000000 electrons

 -----------------------------------------------------------------------
  General SCF calculation program by
  Eric Jon Sundstrom, Paul Horn, Yuezhi Mao, Dmitri Zuev, Alec White,
  David Stuck, Shaama M.S., Shane Yost, Joonho Lee, David Small,
  Daniel Levine, Susi Lehtola, Hugh Burton, Evgeny Epifanovsky,
  Bang C. Huynh
 -----------------------------------------------------------------------
 Exchange:     0.2000 Hartree-Fock + 0.0800 Slater + 0.7200 B88
 Correlation:  0.1900 VWN1RPA + 0.8100 LYP
 Using SG-1 standard quadrature grid
 A restricted SCF calculation will be
 performed using DIIS
 SCF converges when DIIS error is below 1.0e-08
 ---------------------------------------
  Cycle       Energy         DIIS error
 ---------------------------------------
    1   -3225.3710071009      2.83e-02  
    2   -3220.9935784911      2.18e-03  
    3   -3220.8631789122      2.93e-03  
    4   -3221.1107837700      7.25e-04  
    5   -3221.1253936130      2.85e-04  
    6   -3221.1274240892      1.01e-04  
    7   -3221.1276751447      3.10e-05  
    8   -3221.1276974081      1.33e-05  
    9   -3221.1277021120      3.58e-06  
   10   -3221.1277024772      8.59e-07  
   11   -3221.1277024964      2.62e-07  
   12   -3221.1277024980      1.31e-07  
   13   -3221.1277024984      3.98e-08  
   14   -3221.1277024986      1.11e-08  
   15   -3221.1277024985      5.62e-09  Convergence criterion met
 ---------------------------------------
 SCF time:   CPU 753.43s  wall 754.00s 
 SCF   energy in the final basis set =    -3221.1277024985
 Total energy in the final basis set =    -3221.1277024985

 --------------------------------------------------------------

                    Orbital Energies (a.u.)
 --------------------------------------------------------------

 Alpha MOs
 -- Occupied --
********-101.5764-101.5763-101.5758-101.5733-101.5729 -10.2770 -10.2762
-10.2749 -10.2734 -10.2728 -10.2688 -10.2383 -10.2340 -10.2217 -10.2188
-10.2174 -10.2167  -9.4911  -9.4910  -9.4909  -9.4903  -9.4885  -9.4881
 -7.2559  -7.2558  -7.2558  -7.2551  -7.2534  -7.2530  -7.2460  -7.2459
 -7.2457  -7.2452  -7.2451  -7.2451  -7.2450  -7.2448  -7.2433  -7.2428
 -7.2425  -7.2422  -0.9562  -0.9448  -0.9067  -0.9024  -0.8860  -0.8741
 -0.8593  -0.8434  -0.7985  -0.7633  -0.7554  -0.7448  -0.6703  -0.6450
 -0.6270  -0.6166  -0.5524  -0.5421  -0.5326  -0.5236  -0.4994  -0.4819
 -0.4684  -0.4671  -0.4655  -0.4531  -0.4489  -0.4325  -0.4180  -0.4112
 -0.4081  -0.3973  -0.3876  -0.3720  -0.3656  -0.3528  -0.3497  -0.3438
 -0.3406  -0.3372  -0.3328  -0.3243  -0.3151  -0.2919  -0.2754  -0.2693
 -0.2644
 -- Virtual --
 -0.0736  -0.0594  -0.0508  -0.0403  -0.0381  -0.0282  -0.0143  -0.0006
  0.0012   0.0129   0.0145   0.0158   0.0208   0.0253   0.0294   0.0413
  0.0470   0.0484   0.0513   0.0533   0.0641   0.0679   0.0730   0.0753
  0.0808   0.0826   0.0846   0.0876   0.0922   0.0941   0.0958   0.0990
  0.1027   0.1067   0.1123   0.1138   0.1153   0.1182   0.1196   0.1247
  0.1260   0.1285   0.1316   0.1342   0.1385   0.1424   0.1449   0.1509
  0.1511   0.1552   0.1598   0.1640   0.1651   0.1711   0.1742   0.1818
  0.1848   0.1909   0.1944   0.1980   0.2013   0.2095   0.2104   0.2177
  0.2215   0.2257   0.2274   0.2294   0.2333   0.2379   0.2399   0.2443
  0.2476   0.2479   0.2511   0.2551   0.2627   0.2675   0.2696   0.2711
  0.2756   0.2796   0.2844   0.2895   0.2935   0.2952   0.3018   0.3094
  0.3154   0.3165   0.3235   0.3257   0.3303   0.3433   0.3483   0.3495
  0.4066   0.4147   0.4172   0.4281   0.4309   0.4425   0.4458   0.4502
  0.4558   0.4567   0.4616   0.4674   0.4724   0.4786   0.4797   0.4865
  0.4934   0.4983   0.5070   0.5148   0.5216   0.5278   0.5344   0.5451
  0.5567   0.5600   0.5609   0.5786   0.5861   0.5929   0.5939   0.5976
  0.6044   0.6061   0.6207   0.6238   0.6302   0.6404   0.6446   0.6523
  0.6602   0.6634   0.6775   0.6871   0.6890   0.7031   0.7062   0.7112
  0.7240   0.7285   0.7379   0.7840   0.7907   0.8016   0.8175   0.8192
  0.8275   0.8290   0.8338   0.8361   0.8410   0.8446   0.8486   0.8489
  0.8504   0.8514   0.8548   0.8581   0.8623   0.8722   0.8751   0.8843
  0.8877   0.8923   0.8951   0.9049   0.9116   0.9174   0.9262   0.9303
  0.9362   0.9414   0.9439   0.9492   0.9541   0.9591   0.9623   0.9654
  0.9759   0.9889   0.9945   1.0012   1.0078   1.0308   1.0337   1.0476
  1.0563   1.0638   1.0825   1.1204   1.1307   1.1393   1.1692   1.2025
  1.2070   1.2104   1.2163   1.2303   1.2398   1.2407   1.2651   1.2730
  1.2859   1.2924   1.2949   1.3012   1.3299   1.3432   1.3555   1.3720
  1.3958   1.4219   1.4516   1.4972   1.4998   1.5084   1.5297   1.5525
  1.5585   1.5780   1.5910   1.6020   1.6143   1.6411   1.6636   1.6758
  1.7028   1.7225   1.7398   1.7753   1.7822   1.7885   1.8122   1.8348
  1.8447   1.8588   1.8762   1.8836   1.8907   1.9131   1.9139   1.9308
  1.9544   1.9603   1.9687   1.9851   2.0127   2.0609   2.0689   2.0836
  2.1072   2.1281   2.1756   2.2028   2.2311   2.2343   2.2447   2.2558
  2.2662   2.2757   2.2833   2.2858   2.3034   2.3153   2.3215   2.3434
  2.3627   2.3752   2.4132   2.4205   2.4272   2.4376   2.4655   2.4821
  2.5091   2.5152   2.5300   2.5384   2.5498   2.5591   2.5983   2.6072
  2.6308   2.6538   2.6597   2.6622   2.7018   2.7051   2.7254   2.7299
  2.7459   2.7549   2.7709   2.7789   2.7997   2.8054   2.8217   2.8240
  2.8890   2.9074   2.9460   2.9679   3.0601   3.0664   3.0747   3.1097
  3.1175   3.1439   3.1614   3.1959   3.2161   3.2289   3.2567   3.3355
  3.3709   3.4194   3.4322   3.5533   3.6294   3.6698   3.7040   3.7866
  3.8160   3.9570   4.0080   4.0710   4.0930   4.3598   4.7954   4.8184
  9.7499   9.7621   9.7826   9.7973   9.8294   9.8407  23.3490  23.4957
 23.8214  23.8366  23.8726  23.8833  23.9400  23.9599  24.0065  24.0470
 24.1016  24.1317  25.7812  25.8094  25.8218  25.8498  25.9225  25.9674
 26.0964  26.1046  26.1499  26.1780  26.2567  26.3682  26.5025  26.5803
 26.6090  26.6861  26.8198  26.9359 215.7419 215.7529 215.7772 215.7940
215.8306 215.8509
 --------------------------------------------------------------

          Ground-State Mulliken Net Atomic Charges

     Atom                 Charge (a.u.)
  ----------------------------------------
      1 C                     0.162501
      2 C                    -1.011059
      3 Cl                    0.495337
      4 C                     0.145350
      5 Cl                    0.583529
      6 C                    -0.062393
      7 Cl                    0.546846
      8 C                    -0.705864
      9 H                     0.213971
     10 C                    -0.415245
     11 H                     0.191108
     12 C                    -0.568884
     13 C                    -1.276082
     14 Cl                    0.509142
     15 C                     0.791910
     16 Cl                    0.466385
     17 C                    -0.998071
     18 H                     0.213699
     19 C                     0.895532
     20 Cl                    0.436455
     21 C                    -0.816639
     22 H                     0.202471
  ----------------------------------------
  Sum of atomic charges =     0.000000

 -----------------------------------------------------------------
                    Cartesian Multipole Moments
 -----------------------------------------------------------------
    Charge (ESU x 10^10)
                -0.0000
    Dipole Moment (Debye)
         X      -0.8291      Y       0.3149      Z      -2.1778
       Tot       2.3515
    Quadrupole Moments (Debye-Ang)
        XX    -143.6728     XY       1.2005     YY    -148.2233
        XZ       2.4369     YZ       0.2721     ZZ    -146.7256
    Octopole Moments (Debye-Ang^2)
       XXX    -345.8958    XXY      19.0768    XYY    -124.4277
       YYY      60.2817    XXZ     -46.7816    XYZ       2.5207
       YYZ     -23.8273    XZZ    -113.9224    YZZ      14.4924
       ZZZ     -77.3976
    Hexadecapole Moments (Debye-Ang^3)
      XXXX   -6195.8871   XXXY     412.5850   XXYY   -1319.0383
      XYYY     409.8944   YYYY   -1410.8747   XXXZ    1374.4449
      XXYZ      73.2454   XYYZ     494.3313   YYYZ     160.9451
      XXZZ   -1704.3658   XYZZ     128.5616   YYZZ    -927.7475
      XZZZ    1432.4500   YZZZ     192.0750   ZZZZ   -4126.1070
 -----------------------------------------------------------------
 Calculating analytic gradient of the SCF energy
 Gradient of SCF Energy
            1           2           3           4           5           6
    1   0.0008793   0.0003504   0.0014089  -0.0003338   0.0000792  -0.0001741
    2   0.0007006  -0.0004211  -0.0073172   0.0000249  -0.0001098   0.0000597
    3  -0.0000188  -0.0002470  -0.0039999   0.0009216  -0.0004856   0.0003010
            7           8           9          10          11          12
    1   0.0000982   0.0002048  -0.0000061  -0.0006673   0.0000166  -0.0006320
    2  -0.0000142  -0.0000359   0.0000121   0.0007208  -0.0000727  -0.0006763
    3  -0.0000822  -0.0006056   0.0000763  -0.0000327   0.0000094   0.0000403
           13          14          15          16          17          18
    1   0.0001259  -0.0011980  -0.0000248  -0.0000208   0.0003288  -0.0000224
    2  -0.0002293   0.0071973   0.0002216  -0.0000151   0.0000793  -0.0000399
    3   0.0007822   0.0043415  -0.0000355  -0.0000445  -0.0003020   0.0000508
           19          20          21          22
    1  -0.0004063   0.0000610  -0.0001368   0.0000692
    2  -0.0001365   0.0001447  -0.0001142   0.0000214
    3   0.0003541  -0.0001504  -0.0009737   0.0001006
 Max gradient component =       7.317E-03
 RMS gradient           =       1.513E-03
 Gradient time:  CPU 256.54 s  wall 256.55 s
 Geometry Optimization Parameters
   NAtoms,    NIC,     NZ,  NCons,   NDum,   NFix, NCnnct, MaxDiis
       22     163      22       0       0       0       0       0

 Cartesian Hessian Update
 Hessian updated using BFGS update


** GEOMETRY OPTIMIZATION IN DELOCALIZED INTERNAL COORDINATES **
   Searching for a Minimum

   Optimization Cycle:   6

                       Coordinates (Angstroms)
     ATOM                X               Y               Z
      1  C         0.0465369171   -0.0346991689    0.0778785620
      2  C        -0.0118270862    0.1521178207    1.4673627772
      3  Cl        1.4645832981    0.3482814951    2.3692785029
      4  C        -1.2447557886    0.2063284073    2.1402534708
      5  Cl       -1.3020643553    0.4367555045    3.8600947607
      6  C        -2.4289591950    0.0818106869    1.4032889222
      7  Cl       -3.9892918332    0.1380887202    2.1833978473
      8  C        -2.3832369549   -0.0918918194    0.0241581943
      9  H        -3.3075511051   -0.1913958177   -0.5289659232
     10  C        -1.1594560056   -0.1455910586   -0.6235490199
     11  H        -1.1301277930   -0.2998545401   -1.6952618662
     12  C         1.3233184943   -0.0742635519   -0.6892268977
     13  C         2.3205982247   -1.0413822722   -0.4714951585
     14  Cl        2.0928632443   -2.2689886729    0.7385553305
     15  C         3.4835212865   -1.0268733147   -1.2519585318
     16  Cl        4.7466264406   -2.2088821244   -1.0163260685
     17  C         3.6631645080   -0.0744049169   -2.2511193208
     18  H         4.5660904250   -0.0771859284   -2.8451417789
     19  C         2.6667696183    0.8670117213   -2.4658455488
     20  Cl        2.8845834264    2.0732084672   -3.7208109881
     21  C         1.5082656075    0.8742726067   -1.7019380761
     22  H         0.7533514503    1.6307001405   -1.8693903747
   Point Group: c1    Number of degrees of freedom:    60


   Energy is  -3221.127702498

 Hessian updated using BFGS update

 60 Hessian modes will be used to form the next step
  Hessian Eigenvalues:
     0.012730    0.017705    0.018740    0.020695    0.020929    0.022947
     0.023303    0.023587    0.023809    0.023845    0.024082    0.024090
     0.024105    0.024115    0.024117    0.024136    0.024138    0.024145
     0.024590    0.074701    0.159968    0.159991    0.160004    0.160057
     0.219788    0.225305    0.231491    0.235136    0.235777    0.245400
     0.249982    0.249991    0.250001    0.250014    0.250116    0.250266
     0.253024    0.289324    0.293779    0.301035    0.301045    0.301256
     0.301878    0.328971    0.356665    0.356665    0.356666    0.356688
     0.412880    0.420164    0.431552    0.433142    0.461382    0.463075
     0.471138    0.473053    0.478261    0.478373    0.479207    0.481805

 Minimum search - taking simple RFO step
 Searching for Lamda that Minimizes Along All modes
 Value Taken    Lamda =  -0.00345965
 Calculated Step too Large.  Step scaled by  0.704557
 Step Taken.  Stepsize is  0.300000

                             Maximum     Tolerance    Cnvgd?
         Gradient           0.006820      0.000300      NO
         Displacement       0.219324      0.001200      NO
         Energy change     -0.003111      0.000001      NO


 New Cartesian Coordinates Obtained by Inverse Iteration

 Displacement from previous Coordinates is:  0.572490
 ----------------------------------------------------------------
             Standard Nuclear Orientation (Angstroms)
    I     Atom           X                Y                Z
 ----------------------------------------------------------------
    1      C       0.0421758864    -0.0386082242     0.0722332361
    2      C      -0.0112413462     0.1943065846     1.4539397946
    3      Cl      1.4705575616     0.4469098671     2.3369467315
    4      C      -1.2407477746     0.2482830827     2.1319089918
    5      Cl     -1.2948866883     0.5392512594     3.8430421909
    6      C      -2.4255790480     0.0734866629     1.4058773293
    7      Cl     -3.9828284596     0.1271100699     2.1931491820
    8      C      -2.3839529112    -0.1478761104     0.0337017415
    9      H      -3.3092455380    -0.2839673568    -0.5100243529
   10      C      -1.1622928820    -0.1985000703    -0.6196909528
   11      H      -1.1334446717    -0.3849632714    -1.6863183485
   12      C       1.3206342507    -0.0719468462    -0.6942283586
   13      C       2.2960046426    -1.0650416810    -0.5016056812
   14      Cl      2.0359141642    -2.3210179623     0.6751977778
   15      C       3.4625898006    -1.0511931617    -1.2754697600
   16      Cl      4.7015305776    -2.2638997370    -1.0689993961
   17      C       3.6656422016    -0.0709754196    -2.2433134725
   18      H       4.5713361946    -0.0730614470    -2.8331754446
   19      C       2.6900081748     0.8970132399    -2.4329291363
   20      Cl      2.9380791347     2.1360435104    -3.6492670522
   21      C       1.5270364491     0.9040405859    -1.6744164775
   22      H       0.7857131052     1.6777688094    -1.8233197276
 ----------------------------------------------------------------
 Nuclear Repulsion Energy =        2020.17369179 hartrees
 There are       89 alpha and       89 beta electrons
 Applying Cartesian multipole field
    Component          Value
    ---------          -----
     (2,0,0)        1.00000E-11
     (0,2,0)        2.00000E-11
     (0,0,2)       -3.00000E-11
 Nucleus-field energy     =    -0.0000000232 hartrees
 Requested basis set is 6-311++G(d,p)
 There are 170 shells and 472 basis functions
 A cutoff of  1.0D-15 yielded  10843 shell pairs
 There are     91683 function pairs (     98536 Cartesian)
 Smallest overlap matrix eigenvalue = 2.51E-07
 Linear dependence detected in AO basis
 Number of orthogonalized atomic orbitals = 467
 Maximum deviation from orthogonality = 4.882E-10
 Guess from superposition of atomic densities
 Warning:  Energy on first SCF cycle will be non-variational
 SAD guess density has 178.000000 electrons

 -----------------------------------------------------------------------
  General SCF calculation program by
  Eric Jon Sundstrom, Paul Horn, Yuezhi Mao, Dmitri Zuev, Alec White,
  David Stuck, Shaama M.S., Shane Yost, Joonho Lee, David Small,
  Daniel Levine, Susi Lehtola, Hugh Burton, Evgeny Epifanovsky,
  Bang C. Huynh
 -----------------------------------------------------------------------
 Exchange:     0.2000 Hartree-Fock + 0.0800 Slater + 0.7200 B88
 Correlation:  0.1900 VWN1RPA + 0.8100 LYP
 Using SG-1 standard quadrature grid
 A restricted SCF calculation will be
 performed using DIIS
 SCF converges when DIIS error is below 1.0e-08
 ---------------------------------------
  Cycle       Energy         DIIS error
 ---------------------------------------
    1   -3225.3629461086      2.83e-02  
    2   -3220.9953712689      2.19e-03  
    3   -3220.8656252962      2.93e-03  
    4   -3221.1129021641      7.22e-04  
    5   -3221.1273112252      2.86e-04  
    6   -3221.1293531479      1.01e-04  
    7   -3221.1296043601      3.20e-05  
    8   -3221.1296284806      1.33e-05  
    9   -3221.1296331502      3.54e-06  
   10   -3221.1296335050      8.54e-07  
   11   -3221.1296335239      2.56e-07  
   12   -3221.1296335256      1.31e-07  
   13   -3221.1296335261      3.90e-08  
   14   -3221.1296335260      1.13e-08  
   15   -3221.1296335262      5.61e-09  Convergence criterion met
 ---------------------------------------
 SCF time:   CPU 753.05s  wall 753.00s 
 SCF   energy in the final basis set =    -3221.1296335262
 Total energy in the final basis set =    -3221.1296335262

 --------------------------------------------------------------

                    Orbital Energies (a.u.)
 --------------------------------------------------------------

 Alpha MOs
 -- Occupied --
********-101.5765-101.5763-101.5757-101.5741-101.5737 -10.2770 -10.2762
-10.2750 -10.2734 -10.2728 -10.2688 -10.2379 -10.2336 -10.2218 -10.2188
-10.2174 -10.2167  -9.4912  -9.4911  -9.4909  -9.4903  -9.4891  -9.4887
 -7.2560  -7.2560  -7.2557  -7.2550  -7.2540  -7.2536  -7.2461  -7.2459
 -7.2458  -7.2453  -7.2452  -7.2450  -7.2450  -7.2447  -7.2439  -7.2434
 -7.2431  -7.2428  -0.9559  -0.9448  -0.9063  -0.9024  -0.8860  -0.8743
 -0.8587  -0.8436  -0.7984  -0.7633  -0.7556  -0.7449  -0.6701  -0.6444
 -0.6278  -0.6166  -0.5521  -0.5412  -0.5328  -0.5252  -0.4988  -0.4821
 -0.4682  -0.4670  -0.4656  -0.4527  -0.4487  -0.4328  -0.4174  -0.4116
 -0.4073  -0.3966  -0.3871  -0.3709  -0.3652  -0.3527  -0.3495  -0.3440
 -0.3404  -0.3372  -0.3334  -0.3251  -0.3171  -0.2906  -0.2752  -0.2704
 -0.2649
 -- Virtual --
 -0.0715  -0.0600  -0.0500  -0.0425  -0.0388  -0.0284  -0.0143  -0.0007
  0.0012   0.0126   0.0138   0.0159   0.0207   0.0252   0.0295   0.0408
  0.0470   0.0485   0.0513   0.0537   0.0637   0.0673   0.0724   0.0753
  0.0806   0.0827   0.0849   0.0872   0.0920   0.0939   0.0952   0.0998
  0.1025   0.1060   0.1118   0.1143   0.1156   0.1177   0.1191   0.1241
  0.1259   0.1284   0.1305   0.1336   0.1379   0.1422   0.1447   0.1503
  0.1516   0.1550   0.1593   0.1640   0.1649   0.1717   0.1743   0.1806
  0.1859   0.1922   0.1926   0.1977   0.2013   0.2096   0.2104   0.2166
  0.2224   0.2257   0.2271   0.2308   0.2333   0.2383   0.2396   0.2455
  0.2479   0.2498   0.2508   0.2555   0.2623   0.2640   0.2700   0.2716
  0.2764   0.2795   0.2851   0.2887   0.2914   0.2962   0.3021   0.3077
  0.3148   0.3161   0.3230   0.3258   0.3292   0.3436   0.3485   0.3494
  0.4077   0.4149   0.4174   0.4282   0.4305   0.4425   0.4456   0.4502
  0.4559   0.4569   0.4628   0.4667   0.4726   0.4788   0.4814   0.4869
  0.4938   0.4994   0.5094   0.5163   0.5216   0.5300   0.5339   0.5441
  0.5563   0.5610   0.5635   0.5775   0.5849   0.5920   0.5943   0.5996
  0.6056   0.6083   0.6211   0.6249   0.6313   0.6426   0.6457   0.6535
  0.6595   0.6640   0.6779   0.6857   0.6895   0.6975   0.7059   0.7097
  0.7230   0.7276   0.7416   0.7842   0.7895   0.7992   0.8192   0.8193
  0.8274   0.8298   0.8335   0.8370   0.8421   0.8448   0.8486   0.8491
  0.8510   0.8526   0.8541   0.8602   0.8620   0.8717   0.8759   0.8843
  0.8879   0.8933   0.8986   0.9020   0.9128   0.9166   0.9182   0.9301
  0.9354   0.9419   0.9436   0.9500   0.9550   0.9592   0.9609   0.9663
  0.9763   0.9892   0.9944   0.9999   1.0083   1.0281   1.0352   1.0459
  1.0536   1.0677   1.0826   1.1289   1.1312   1.1406   1.1709   1.2032
  1.2085   1.2125   1.2171   1.2309   1.2403   1.2412   1.2645   1.2722
  1.2880   1.2912   1.2955   1.2997   1.3302   1.3441   1.3588   1.3726
  1.3943   1.4209   1.4501   1.4945   1.4992   1.5132   1.5329   1.5547
  1.5609   1.5789   1.5919   1.6020   1.6127   1.6422   1.6647   1.6763
  1.6981   1.7230   1.7379   1.7744   1.7816   1.7882   1.8106   1.8330
  1.8442   1.8586   1.8723   1.8837   1.8897   1.9162   1.9190   1.9305
  1.9525   1.9630   1.9666   1.9918   2.0182   2.0634   2.0672   2.0824
  2.1069   2.1265   2.1753   2.1995   2.2327   2.2343   2.2459   2.2556
  2.2669   2.2752   2.2792   2.2841   2.3051   2.3139   2.3264   2.3439
  2.3600   2.3742   2.4169   2.4273   2.4301   2.4410   2.4659   2.4720
  2.5062   2.5139   2.5316   2.5373   2.5480   2.5576   2.5988   2.6073
  2.6308   2.6566   2.6612   2.6646   2.7008   2.7062   2.7244   2.7325
  2.7434   2.7532   2.7693   2.7772   2.7934   2.8147   2.8203   2.8249
  2.8816   2.9074   2.9511   2.9708   3.0634   3.0676   3.0766   3.1085
  3.1172   3.1438   3.1626   3.1980   3.2165   3.2288   3.2565   3.3366
  3.3701   3.4191   3.4330   3.5549   3.6309   3.6723   3.7051   3.7872
  3.8177   3.9574   4.0083   4.0707   4.0923   4.3495   4.7967   4.8195
  9.7519   9.7626   9.7827   9.7975   9.8201   9.8494  23.3496  23.4963
 23.8218  23.8381  23.8718  23.8855  23.9409  23.9605  24.0074  24.0506
 24.1023  24.1339  25.7805  25.8088  25.8202  25.8492  25.9259  25.9605
 26.0984  26.1068  26.1507  26.1804  26.2795  26.3304  26.5026  26.5808
 26.6117  26.6846  26.8285  26.9201 215.7438 215.7537 215.7772 215.7941
215.8199 215.8606
 --------------------------------------------------------------

          Ground-State Mulliken Net Atomic Charges

     Atom                 Charge (a.u.)
  ----------------------------------------
      1 C                     0.133354
      2 C                    -1.125204
      3 Cl                    0.480842
      4 C                     0.206849
      5 Cl                    0.586168
      6 C                    -0.019009
      7 Cl                    0.545920
      8 C                    -0.742987
      9 H                     0.214416
     10 C                    -0.386260
     11 H                     0.190807
     12 C                    -0.581066
     13 C                    -1.354165
     14 Cl                    0.489317
     15 C                     0.866427
     16 Cl                    0.472967
     17 C                    -0.936254
     18 H                     0.214909
     19 C                     0.816787
     20 Cl                    0.439766
     21 C                    -0.715857
     22 H                     0.202272
  ----------------------------------------
  Sum of atomic charges =     0.000000

 -----------------------------------------------------------------
                    Cartesian Multipole Moments
 -----------------------------------------------------------------
    Charge (ESU x 10^10)
                -0.0000
    Dipole Moment (Debye)
         X      -0.8270      Y       0.2706      Z      -2.1844
       Tot       2.3513
    Quadrupole Moments (Debye-Ang)
        XX    -143.6390     XY       1.3769     YY    -148.1574
        XZ       2.3836     YZ       0.3894     ZZ    -146.7256
    Octopole Moments (Debye-Ang^2)
       XXX    -344.4492    XXY      16.7758    XYY    -124.2430
       YYY      55.2556    XXZ     -45.7125    XYZ       2.4647
       YYZ     -22.7948    XZZ    -113.6099    YZZ      13.1203
       ZZZ     -74.8188
    Hexadecapole Moments (Debye-Ang^3)
      XXXX   -6162.6087   XXXY     400.9947   XXYY   -1326.5280
      XYYY     395.3638   YYYY   -1487.8922   XXXZ    1389.3563
      XXYZ      63.8369   XYYZ     499.1578   YYYZ     126.4124
      XXZZ   -1688.9415   XYZZ     125.4628   YYZZ    -929.6508
      XZZZ    1446.5629   YZZZ     163.0433   ZZZZ   -4060.7239
 -----------------------------------------------------------------
 Calculating analytic gradient of the SCF energy
 Gradient of SCF Energy
            1           2           3           4           5           6
    1   0.0004303   0.0001625   0.0010727  -0.0003460  -0.0000442  -0.0000004
    2   0.0001031  -0.0003068  -0.0044535   0.0000796  -0.0001023   0.0000708
    3   0.0001470  -0.0007227  -0.0021505   0.0006458  -0.0002778   0.0001996
            7           8           9          10          11          12
    1   0.0000573   0.0001485  -0.0000213  -0.0004446   0.0000912  -0.0001781
    2   0.0000242  -0.0000238  -0.0000102   0.0005312  -0.0000964  -0.0001004
    3  -0.0000122  -0.0003895   0.0000606  -0.0000721   0.0000488   0.0000583
           13          14          15          16          17          18
    1   0.0000149  -0.0006218  -0.0001288   0.0000347   0.0002114  -0.0000054
    2   0.0001144   0.0041172   0.0001388  -0.0000505   0.0000555  -0.0000320
    3   0.0004020   0.0027415   0.0000452  -0.0000270  -0.0002288   0.0000432
           19          20          21          22
    1  -0.0002518   0.0000607  -0.0002355  -0.0000064
    2  -0.0001279   0.0001096  -0.0000871   0.0000465
    3   0.0001999  -0.0000834  -0.0006604   0.0000324
 Max gradient component =       4.453E-03
 RMS gradient           =       9.020E-04
 Gradient time:  CPU 255.91 s  wall 255.92 s
 Geometry Optimization Parameters
   NAtoms,    NIC,     NZ,  NCons,   NDum,   NFix, NCnnct, MaxDiis
       22     163      22       0       0       0       0       0

 Cartesian Hessian Update
 Hessian updated using BFGS update


** GEOMETRY OPTIMIZATION IN DELOCALIZED INTERNAL COORDINATES **
   Searching for a Minimum

   Optimization Cycle:   7

                       Coordinates (Angstroms)
     ATOM                X               Y               Z
      1  C         0.0421758864   -0.0386082242    0.0722332361
      2  C        -0.0112413462    0.1943065846    1.4539397946
      3  Cl        1.4705575616    0.4469098671    2.3369467315
      4  C        -1.2407477746    0.2482830827    2.1319089918
      5  Cl       -1.2948866883    0.5392512594    3.8430421909
      6  C        -2.4255790480    0.0734866629    1.4058773293
      7  Cl       -3.9828284596    0.1271100699    2.1931491820
      8  C        -2.3839529112   -0.1478761104    0.0337017415
      9  H        -3.3092455380   -0.2839673568   -0.5100243529
     10  C        -1.1622928820   -0.1985000703   -0.6196909528
     11  H        -1.1334446717   -0.3849632714   -1.6863183485
     12  C         1.3206342507   -0.0719468462   -0.6942283586
     13  C         2.2960046426   -1.0650416810   -0.5016056812
     14  Cl        2.0359141642   -2.3210179623    0.6751977778
     15  C         3.4625898006   -1.0511931617   -1.2754697600
     16  Cl        4.7015305776   -2.2638997370   -1.0689993961
     17  C         3.6656422016   -0.0709754196   -2.2433134725
     18  H         4.5713361946   -0.0730614470   -2.8331754446
     19  C         2.6900081748    0.8970132399   -2.4329291363
     20  Cl        2.9380791347    2.1360435104   -3.6492670522
     21  C         1.5270364491    0.9040405859   -1.6744164775
     22  H         0.7857131052    1.6777688094   -1.8233197276
   Point Group: c1    Number of degrees of freedom:    60


   Energy is  -3221.129633526

 Hessian updated using BFGS update

 60 Hessian modes will be used to form the next step
  Hessian Eigenvalues:
     0.009790    0.017712    0.018477    0.020706    0.020930    0.021741
     0.022986    0.023590    0.023722    0.023846    0.023866    0.024090
     0.024093    0.024115    0.024117    0.024136    0.024139    0.024148
     0.024180    0.074256    0.159971    0.159988    0.160003    0.160058
     0.219880    0.225305    0.231498    0.235131    0.235783    0.245412
     0.249982    0.249990    0.250000    0.250004    0.250135    0.250306
     0.253024    0.289320    0.293994    0.301034    0.301040    0.301213
     0.301901    0.328940    0.356665    0.356665    0.356668    0.356694
     0.412875    0.420180    0.431556    0.433141    0.461397    0.463000
     0.471135    0.473043    0.478220    0.478381    0.479210    0.481798

 Minimum search - taking simple RFO step
 Searching for Lamda that Minimizes Along All modes
 Value Taken    Lamda =  -0.00193282
 Calculated Step too Large.  Step scaled by  0.766730
 Step Taken.  Stepsize is  0.300000

                             Maximum     Tolerance    Cnvgd?
         Gradient           0.004156      0.000300      NO
         Displacement       0.221195      0.001200      NO
         Energy change     -0.001931      0.000001      NO


 New Cartesian Coordinates Obtained by Inverse Iteration

 Displacement from previous Coordinates is:  0.578954
 ----------------------------------------------------------------
             Standard Nuclear Orientation (Angstroms)
    I     Atom           X                Y                Z
 ----------------------------------------------------------------
    1      C       0.0364054579    -0.0385334297     0.0641997589
    2      C      -0.0119220089     0.2383061909     1.4373047030
    3      Cl      1.4736404386     0.5514891056     2.2968426070
    4      C      -1.2366925596     0.2881053042     2.1220250754
    5      Cl     -1.2853713204     0.6387597770     3.8225178076
    6      C      -2.4218788491     0.0610621861     1.4104053161
    7      Cl     -3.9749921348     0.1056520636     2.2071080282
    8      C      -2.3846839389    -0.2041866814     0.0461654135
    9      H      -3.3104829607    -0.3771927283    -0.4861473504
   10      C      -1.1661839148    -0.2479768525    -0.6151500945
   11      H      -1.1394546772    -0.4639360344    -1.6763628850
   12      C       1.3165092396    -0.0683357109    -0.7014617131
   13      C       2.2689006172    -1.0867509567    -0.5330071611
   14      Cl      1.9746743249    -2.3676723332     0.6107499125
   15      C       3.4403795000    -1.0749468898    -1.2985766421
   16      Cl      4.6533584366    -2.3177040867    -1.1196396171
   17      C       3.6692748831    -0.0691699569    -2.2343421654
   18      H       4.5781190263    -0.0720103314    -2.8194116748
   19      C       2.7161908399     0.9252260468    -2.3990934096
   20      Cl      2.9965801344     2.1938302412    -3.5767754652
   21      C       1.5482443926     0.9338131453    -1.6469820947
   22      H       0.8223878973     1.7253343156    -1.7771295345
 ----------------------------------------------------------------
 Nuclear Repulsion Energy =        2018.79337616 hartrees
 There are       89 alpha and       89 beta electrons
 Applying Cartesian multipole field
    Component          Value
    ---------          -----
     (2,0,0)        1.00000E-11
     (0,2,0)        2.00000E-11
     (0,0,2)       -3.00000E-11
 Nucleus-field energy     =    -0.0000000205 hartrees
 Requested basis set is 6-311++G(d,p)
 There are 170 shells and 472 basis functions
 A cutoff of  1.0D-15 yielded  10837 shell pairs
 There are     91664 function pairs (     98512 Cartesian)
 Smallest overlap matrix eigenvalue = 2.41E-07
 Linear dependence detected in AO basis
 Number of orthogonalized atomic orbitals = 467
 Maximum deviation from orthogonality = 5.071E-10
 Guess from superposition of atomic densities
 Warning:  Energy on first SCF cycle will be non-variational
 SAD guess density has 178.000000 electrons

 -----------------------------------------------------------------------
  General SCF calculation program by
  Eric Jon Sundstrom, Paul Horn, Yuezhi Mao, Dmitri Zuev, Alec White,
  David Stuck, Shaama M.S., Shane Yost, Joonho Lee, David Small,
  Daniel Levine, Susi Lehtola, Hugh Burton, Evgeny Epifanovsky,
  Bang C. Huynh
 -----------------------------------------------------------------------
 Exchange:     0.2000 Hartree-Fock + 0.0800 Slater + 0.7200 B88
 Correlation:  0.1900 VWN1RPA + 0.8100 LYP
 Using SG-1 standard quadrature grid
 A restricted SCF calculation will be
 performed using DIIS
 SCF converges when DIIS error is below 1.0e-08
 ---------------------------------------
  Cycle       Energy         DIIS error
 ---------------------------------------
    1   -3225.3582043777      2.82e-02  
    2   -3220.9962930653      2.19e-03  
    3   -3220.8672279068      2.93e-03  
    4   -3221.1142037865      7.19e-04  
    5   -3221.1284172251      2.87e-04  
    6   -3221.1304733160      1.01e-04  
    7   -3221.1307250408      3.29e-05  
    8   -3221.1307510768      1.32e-05  
    9   -3221.1307556733      3.50e-06  
   10   -3221.1307560193      8.50e-07  
   11   -3221.1307560381      2.49e-07  
   12   -3221.1307560394      1.31e-07  
   13   -3221.1307560400      3.86e-08  
   14   -3221.1307560399      1.14e-08  
   15   -3221.1307560401      5.60e-09  Convergence criterion met
 ---------------------------------------
 SCF time:   CPU 753.54s  wall 754.00s 
 SCF   energy in the final basis set =    -3221.1307560401
 Total energy in the final basis set =    -3221.1307560401

 --------------------------------------------------------------

                    Orbital Energies (a.u.)
 --------------------------------------------------------------

 Alpha MOs
 -- Occupied --
********-101.5766-101.5762-101.5757-101.5747-101.5742 -10.2770 -10.2760
-10.2750 -10.2734 -10.2727 -10.2688 -10.2375 -10.2332 -10.2217 -10.2188
-10.2173 -10.2167  -9.4912  -9.4912  -9.4908  -9.4902  -9.4896  -9.4891
 -7.2561  -7.2561  -7.2556  -7.2550  -7.2545  -7.2540  -7.2461  -7.2460
 -7.2457  -7.2454  -7.2453  -7.2450  -7.2449  -7.2447  -7.2444  -7.2438
 -7.2436  -7.2433  -0.9558  -0.9448  -0.9060  -0.9024  -0.8861  -0.8744
 -0.8581  -0.8439  -0.7982  -0.7634  -0.7558  -0.7450  -0.6699  -0.6438
 -0.6285  -0.6165  -0.5519  -0.5403  -0.5331  -0.5266  -0.4984  -0.4822
 -0.4681  -0.4670  -0.4656  -0.4523  -0.4487  -0.4330  -0.4170  -0.4122
 -0.4066  -0.3962  -0.3867  -0.3699  -0.3650  -0.3528  -0.3492  -0.3443
 -0.3405  -0.3373  -0.3339  -0.3259  -0.3182  -0.2894  -0.2751  -0.2713
 -0.2654
 -- Virtual --
 -0.0693  -0.0605  -0.0493  -0.0448  -0.0394  -0.0285  -0.0143  -0.0007
  0.0013   0.0122   0.0134   0.0160   0.0206   0.0252   0.0296   0.0404
  0.0469   0.0486   0.0514   0.0542   0.0633   0.0667   0.0719   0.0753
  0.0804   0.0827   0.0853   0.0870   0.0918   0.0934   0.0946   0.1003
  0.1024   0.1058   0.1112   0.1147   0.1159   0.1174   0.1188   0.1235
  0.1259   0.1281   0.1297   0.1332   0.1374   0.1420   0.1444   0.1498
  0.1518   0.1552   0.1586   0.1641   0.1650   0.1722   0.1746   0.1796
  0.1870   0.1912   0.1933   0.1975   0.2015   0.2095   0.2106   0.2152
  0.2210   0.2262   0.2271   0.2320   0.2336   0.2372   0.2408   0.2445
  0.2483   0.2505   0.2522   0.2562   0.2593   0.2644   0.2695   0.2738
  0.2772   0.2794   0.2856   0.2874   0.2910   0.2969   0.3018   0.3058
  0.3137   0.3160   0.3226   0.3257   0.3286   0.3437   0.3479   0.3509
  0.4087   0.4150   0.4184   0.4279   0.4308   0.4425   0.4456   0.4503
  0.4560   0.4569   0.4636   0.4663   0.4729   0.4785   0.4817   0.4887
  0.4948   0.5011   0.5116   0.5168   0.5216   0.5307   0.5340   0.5435
  0.5541   0.5645   0.5670   0.5766   0.5830   0.5911   0.5944   0.6007
  0.6073   0.6130   0.6215   0.6251   0.6323   0.6440   0.6459   0.6545
  0.6554   0.6660   0.6776   0.6846   0.6893   0.6910   0.7060   0.7077
  0.7234   0.7262   0.7454   0.7844   0.7897   0.7975   0.8195   0.8207
  0.8274   0.8312   0.8337   0.8376   0.8429   0.8452   0.8487   0.8491
  0.8515   0.8529   0.8544   0.8606   0.8624   0.8721   0.8783   0.8839
  0.8874   0.8956   0.8993   0.9034   0.9143   0.9153   0.9162   0.9294
  0.9358   0.9418   0.9439   0.9503   0.9554   0.9577   0.9611   0.9681
  0.9755   0.9895   0.9937   0.9983   1.0085   1.0238   1.0349   1.0448
  1.0510   1.0743   1.0859   1.1309   1.1315   1.1420   1.1732   1.2041
  1.2105   1.2149   1.2191   1.2306   1.2402   1.2418   1.2642   1.2713
  1.2880   1.2905   1.2948   1.3023   1.3316   1.3441   1.3616   1.3704
  1.3932   1.4163   1.4501   1.4902   1.4975   1.5171   1.5372   1.5550
  1.5644   1.5798   1.5928   1.6021   1.6103   1.6439   1.6656   1.6765
  1.6935   1.7240   1.7355   1.7737   1.7810   1.7884   1.8083   1.8318
  1.8437   1.8573   1.8669   1.8836   1.8889   1.9186   1.9229   1.9308
  1.9502   1.9627   1.9686   1.9951   2.0267   2.0647   2.0666   2.0825
  2.1072   2.1257   2.1752   2.1962   2.2340   2.2349   2.2470   2.2560
  2.2674   2.2726   2.2774   2.2840   2.3089   2.3116   2.3317   2.3413
  2.3576   2.3734   2.4188   2.4307   2.4359   2.4484   2.4584   2.4688
  2.5040   2.5135   2.5317   2.5377   2.5476   2.5558   2.5965   2.6095
  2.6323   2.6585   2.6638   2.6673   2.6961   2.7085   2.7241   2.7340
  2.7414   2.7452   2.7685   2.7705   2.7931   2.8208   2.8240   2.8354
  2.8731   2.9067   2.9561   2.9738   3.0673   3.0692   3.0791   3.1078
  3.1179   3.1435   3.1635   3.1995   3.2164   3.2301   3.2568   3.3377
  3.3692   3.4192   3.4335   3.5572   3.6321   3.6748   3.7058   3.7883
  3.8193   3.9576   4.0088   4.0707   4.0922   4.3403   4.7982   4.8199
  9.7532   9.7633   9.7828   9.7969   9.8135   9.8505  23.3502  23.4972
 23.8218  23.8395  23.8708  23.8876  23.9418  23.9607  24.0081  24.0538
 24.1032  24.1364  25.7802  25.8090  25.8196  25.8492  25.9392  25.9506
 26.0973  26.1095  26.1522  26.1805  26.2952  26.3084  26.5025  26.5800
 26.6162  26.6829  26.8378  26.9098 215.7451 215.7545 215.7773 215.7935
215.8129 215.8607
 --------------------------------------------------------------

          Ground-State Mulliken Net Atomic Charges

     Atom                 Charge (a.u.)
  ----------------------------------------
      1 C                     0.107067
      2 C                    -1.241838
      3 Cl                    0.488567
      4 C                     0.267084
      5 Cl                    0.589011
      6 C                     0.021223
      7 Cl                    0.544581
      8 C                    -0.779075
      9 H                     0.214694
     10 C                    -0.373907
     11 H                     0.190519
     12 C                    -0.539907
     13 C                    -1.413343
     14 Cl                    0.484714
     15 C                     0.880028
     16 Cl                    0.481333
     17 C                    -0.880620
     18 H                     0.215742
     19 C                     0.754923
     20 Cl                    0.440611
     21 C                    -0.653340
     22 H                     0.201932
  ----------------------------------------
  Sum of atomic charges =     0.000000

 -----------------------------------------------------------------
                    Cartesian Multipole Moments
 -----------------------------------------------------------------
    Charge (ESU x 10^10)
                -0.0000
    Dipole Moment (Debye)
         X      -0.8222      Y       0.2279      Z      -2.1839
       Tot       2.3446
    Quadrupole Moments (Debye-Ang)
        XX    -143.5934     XY       1.5442     YY    -148.0914
        XZ       2.3514     YZ       0.4808     ZZ    -146.7367
    Octopole Moments (Debye-Ang^2)
       XXX    -342.9287    XXY      14.4958    XYY    -124.0864
       YYY      50.4938    XXZ     -44.5144    XYZ       2.4125
       YYZ     -21.6952    XZZ    -113.2181    YZZ      11.7733
       ZZZ     -72.0425
    Hexadecapole Moments (Debye-Ang^3)
      XXXX   -6127.9505   XXXY     385.0493   XXYY   -1333.8938
      XYYY     376.9433   YYYY   -1566.2556   XXXZ    1404.7768
      XXYZ      54.2704   XYYZ     504.1861   YYYZ      92.1039
      XXZZ   -1673.0085   XYZZ     120.7733   YYZZ    -931.2575
      XZZZ    1461.5042   YZZZ     133.4370   ZZZZ   -3993.1219
 -----------------------------------------------------------------
 Calculating analytic gradient of the SCF energy
 Gradient of SCF Energy
            1           2           3           4           5           6
    1  -0.0000909  -0.0001329   0.0008099  -0.0000281   0.0000793   0.0000650
    2  -0.0002171  -0.0002380  -0.0024281   0.0000426  -0.0000163   0.0000306
    3   0.0002021  -0.0006803  -0.0009945   0.0002411  -0.0000843   0.0000304
            7           8           9          10          11          12
    1  -0.0000486   0.0000100  -0.0000227  -0.0001318   0.0000688   0.0001423
    2   0.0000313  -0.0000125  -0.0000233   0.0003406  -0.0000533   0.0003160
    3  -0.0000203  -0.0001134   0.0000258  -0.0000793  -0.0000127  -0.0001022
           13          14          15          16          17          18
    1  -0.0000239  -0.0003141  -0.0001563   0.0000435   0.0000295  -0.0000018
    2   0.0003855   0.0019724  -0.0000142  -0.0000328   0.0000900  -0.0000093
    3   0.0000929   0.0016726   0.0001382  -0.0000042  -0.0001499   0.0000184
           19          20          21          22
    1   0.0000222   0.0000176  -0.0003244  -0.0000126
    2  -0.0000786   0.0000226  -0.0001055  -0.0000027
    3   0.0000215  -0.0000214  -0.0001948   0.0000143
 Max gradient component =       2.428E-03
 RMS gradient           =       4.883E-04
 Gradient time:  CPU 255.42 s  wall 255.43 s
 Geometry Optimization Parameters
   NAtoms,    NIC,     NZ,  NCons,   NDum,   NFix, NCnnct, MaxDiis
       22     163      22       0       0       0       0       0

 Cartesian Hessian Update
 Hessian updated using BFGS update


** GEOMETRY OPTIMIZATION IN DELOCALIZED INTERNAL COORDINATES **
   Searching for a Minimum

   Optimization Cycle:   8

                       Coordinates (Angstroms)
     ATOM                X               Y               Z
      1  C         0.0364054579   -0.0385334297    0.0641997589
      2  C        -0.0119220089    0.2383061909    1.4373047030
      3  Cl        1.4736404386    0.5514891056    2.2968426070
      4  C        -1.2366925596    0.2881053042    2.1220250754
      5  Cl       -1.2853713204    0.6387597770    3.8225178076
      6  C        -2.4218788491    0.0610621861    1.4104053161
      7  Cl       -3.9749921348    0.1056520636    2.2071080282
      8  C        -2.3846839389   -0.2041866814    0.0461654135
      9  H        -3.3104829607   -0.3771927283   -0.4861473504
     10  C        -1.1661839148   -0.2479768525   -0.6151500945
     11  H        -1.1394546772   -0.4639360344   -1.6763628850
     12  C         1.3165092396   -0.0683357109   -0.7014617131
     13  C         2.2689006172   -1.0867509567   -0.5330071611
     14  Cl        1.9746743249   -2.3676723332    0.6107499125
     15  C         3.4403795000   -1.0749468898   -1.2985766421
     16  Cl        4.6533584366   -2.3177040867   -1.1196396171
     17  C         3.6692748831   -0.0691699569   -2.2343421654
     18  H         4.5781190263   -0.0720103314   -2.8194116748
     19  C         2.7161908399    0.9252260468   -2.3990934096
     20  Cl        2.9965801344    2.1938302412   -3.5767754652
     21  C         1.5482443926    0.9338131453   -1.6469820947
     22  H         0.8223878973    1.7253343156   -1.7771295345
   Point Group: c1    Number of degrees of freedom:    60


   Energy is  -3221.130756040

 Hessian updated using BFGS update

 60 Hessian modes will be used to form the next step
  Hessian Eigenvalues:
     0.007197    0.017730    0.018286    0.020708    0.020930    0.021090
     0.022994    0.023590    0.023685    0.023846    0.023852    0.024090
     0.024096    0.024115    0.024119    0.024136    0.024139    0.024149
     0.024165    0.073882    0.159972    0.159975    0.160003    0.160059
     0.219955    0.225320    0.231495    0.235140    0.235782    0.245404
     0.249982    0.249986    0.249993    0.250045    0.250133    0.250470
     0.253023    0.289320    0.293972    0.301036    0.301045    0.301209
     0.301943    0.328955    0.356665    0.356665    0.356673    0.356694
     0.412878    0.420215    0.431563    0.433153    0.461380    0.463037
     0.471158    0.473069    0.478306    0.478390    0.479232    0.481874

 Minimum search - taking simple RFO step
 Searching for Lamda that Minimizes Along All modes
 Value Taken    Lamda =  -0.00087774
 Calculated Step too Large.  Step scaled by  0.929826
 Step Taken.  Stepsize is  0.300000

                             Maximum     Tolerance    Cnvgd?
         Gradient           0.002292      0.000300      NO
         Displacement       0.222388      0.001200      NO
         Energy change     -0.001123      0.000001      NO


 New Cartesian Coordinates Obtained by Inverse Iteration

 Displacement from previous Coordinates is:  0.579222
 ----------------------------------------------------------------
             Standard Nuclear Orientation (Angstroms)
    I     Atom           X                Y                Z
 ----------------------------------------------------------------
    1      C       0.0311686405    -0.0328543867     0.0562113500
    2      C      -0.0141783437     0.2856544717     1.4201520740
    3      Cl      1.4719654459     0.6609511457     2.2545653277
    4      C      -1.2347171581     0.3267561095     2.1117924277
    5      Cl     -1.2826283022     0.7310903742     3.8005841758
    6      C      -2.4180433976     0.0462416602     1.4160039674
    7      Cl     -3.9658690527     0.0744534359     2.2239887828
    8      C      -2.3833955449    -0.2595457538     0.0604846523
    9      H      -3.3082205120    -0.4707204378    -0.4595652438
   10      C      -1.1682207716    -0.2934618192    -0.6087280615
   11      H      -1.1428032952    -0.5387142576    -1.6635746605
   12      C       1.3125950670    -0.0620703676    -0.7087661202
   13      C       2.2408834682    -1.1052856897    -0.5644373131
   14      Cl      1.9119485692    -2.4075884886     0.5465974161
   15      C       3.4168080366    -1.0980589877    -1.3227333964
   16      Cl      4.6009441651    -2.3717666749    -1.1724516358
   17      C       3.6729785161    -0.0697886984    -2.2267055674
   18      H       4.5844806263    -0.0757174594    -2.8076677460
   19      C       2.7440182958     0.9508226552    -2.3661369846
   20      Cl      3.0584363993     2.2460421542    -3.5052903575
   21      C       1.5717334413     0.9634434727    -1.6199848838
   22      H       0.8631185308     1.7732799265    -1.7310993887
 ----------------------------------------------------------------
 Nuclear Repulsion Energy =        2017.60046896 hartrees
 There are       89 alpha and       89 beta electrons
 Applying Cartesian multipole field
    Component          Value
    ---------          -----
     (2,0,0)        1.00000E-11
     (0,2,0)        2.00000E-11
     (0,0,2)       -3.00000E-11
 Nucleus-field energy     =    -0.0000000180 hartrees
 Requested basis set is 6-311++G(d,p)
 There are 170 shells and 472 basis functions
 A cutoff of  1.0D-15 yielded  10835 shell pairs
 There are     91662 function pairs (     98512 Cartesian)
 Smallest overlap matrix eigenvalue = 2.28E-07
 Linear dependence detected in AO basis
 Number of orthogonalized atomic orbitals = 467
 Maximum deviation from orthogonality = 3.980E-10
 Guess from superposition of atomic densities
 Warning:  Energy on first SCF cycle will be non-variational
 SAD guess density has 178.000000 electrons

 -----------------------------------------------------------------------
  General SCF calculation program by
  Eric Jon Sundstrom, Paul Horn, Yuezhi Mao, Dmitri Zuev, Alec White,
  David Stuck, Shaama M.S., Shane Yost, Joonho Lee, David Small,
  Daniel Levine, Susi Lehtola, Hugh Burton, Evgeny Epifanovsky,
  Bang C. Huynh
 -----------------------------------------------------------------------
 Exchange:     0.2000 Hartree-Fock + 0.0800 Slater + 0.7200 B88
 Correlation:  0.1900 VWN1RPA + 0.8100 LYP
 Using SG-1 standard quadrature grid
 A restricted SCF calculation will be
 performed using DIIS
 SCF converges when DIIS error is below 1.0e-08
 ---------------------------------------
  Cycle       Energy         DIIS error
 ---------------------------------------
    1   -3225.3556042089      2.82e-02  
    2   -3220.9966392135      2.19e-03  
    3   -3220.8680783215      2.92e-03  
    4   -3221.1149557322      7.16e-04  
    5   -3221.1289916206      2.88e-04  
    6   -3221.1310623539      1.02e-04  
    7   -3221.1313147451      3.38e-05  
    8   -3221.1313426125      1.31e-05  
    9   -3221.1313471145      3.46e-06  
   10   -3221.1313474528      8.46e-07  
   11   -3221.1313474713      2.42e-07  
   12   -3221.1313474727      1.30e-07  
   13   -3221.1313474731      3.83e-08  
   14   -3221.1313474730      1.16e-08  
   15   -3221.1313474731      5.60e-09  Convergence criterion met
 ---------------------------------------
 SCF time:   CPU 754.61s  wall 755.00s 
 SCF   energy in the final basis set =    -3221.1313474731
 Total energy in the final basis set =    -3221.1313474731

 --------------------------------------------------------------

                    Orbital Energies (a.u.)
 --------------------------------------------------------------

 Alpha MOs
 -- Occupied --
********-101.5766-101.5761-101.5756-101.5752-101.5747 -10.2769 -10.2759
-10.2750 -10.2733 -10.2726 -10.2688 -10.2371 -10.2329 -10.2217 -10.2187
-10.2172 -10.2166  -9.4913  -9.4912  -9.4907  -9.4902  -9.4900  -9.4895
 -7.2563  -7.2561  -7.2555  -7.2549  -7.2549  -7.2544  -7.2461  -7.2461
 -7.2455  -7.2455  -7.2453  -7.2449  -7.2449  -7.2448  -7.2446  -7.2442
 -7.2441  -7.2437  -0.9557  -0.9448  -0.9058  -0.9025  -0.8862  -0.8746
 -0.8576  -0.8441  -0.7981  -0.7634  -0.7560  -0.7449  -0.6697  -0.6433
 -0.6291  -0.6164  -0.5517  -0.5393  -0.5333  -0.5280  -0.4980  -0.4823
 -0.4680  -0.4669  -0.4656  -0.4519  -0.4487  -0.4331  -0.4167  -0.4126
 -0.4059  -0.3959  -0.3864  -0.3692  -0.3648  -0.3528  -0.3491  -0.3446
 -0.3407  -0.3375  -0.3342  -0.3265  -0.3188  -0.2881  -0.2750  -0.2721
 -0.2657
 -- Virtual --
 -0.0670  -0.0608  -0.0489  -0.0469  -0.0399  -0.0285  -0.0142  -0.0007
  0.0014   0.0117   0.0133   0.0161   0.0206   0.0251   0.0296   0.0402
  0.0468   0.0487   0.0517   0.0547   0.0628   0.0662   0.0714   0.0753
  0.0803   0.0828   0.0855   0.0869   0.0916   0.0926   0.0942   0.1003
  0.1024   0.1062   0.1106   0.1150   0.1161   0.1172   0.1186   0.1230
  0.1259   0.1275   0.1293   0.1331   0.1369   0.1417   0.1442   0.1495
  0.1512   0.1561   0.1579   0.1643   0.1651   0.1727   0.1748   0.1792
  0.1880   0.1904   0.1938   0.1976   0.2019   0.2092   0.2108   0.2134
  0.2184   0.2265   0.2272   0.2328   0.2341   0.2366   0.2413   0.2415
  0.2477   0.2509   0.2524   0.2569   0.2603   0.2657   0.2693   0.2753
  0.2787   0.2794   0.2859   0.2867   0.2911   0.2948   0.2995   0.3064
  0.3125   0.3165   0.3235   0.3252   0.3296   0.3433   0.3477   0.3534
  0.4095   0.4145   0.4208   0.4272   0.4315   0.4425   0.4460   0.4506
  0.4553   0.4572   0.4641   0.4660   0.4734   0.4781   0.4820   0.4902
  0.4964   0.5024   0.5121   0.5159   0.5222   0.5310   0.5339   0.5439
  0.5533   0.5657   0.5709   0.5757   0.5809   0.5906   0.5946   0.6006
  0.6103   0.6164   0.6222   0.6248   0.6331   0.6442   0.6445   0.6551
  0.6561   0.6665   0.6766   0.6840   0.6871   0.6890   0.7048   0.7070
  0.7245   0.7254   0.7487   0.7841   0.7914   0.7971   0.8200   0.8223
  0.8277   0.8320   0.8344   0.8377   0.8429   0.8460   0.8488   0.8494
  0.8513   0.8532   0.8542   0.8605   0.8631   0.8730   0.8792   0.8834
  0.8890   0.8970   0.8986   0.9064   0.9138   0.9150   0.9200   0.9291
  0.9370   0.9415   0.9443   0.9496   0.9544   0.9570   0.9618   0.9705
  0.9745   0.9888   0.9927   0.9974   1.0087   1.0191   1.0324   1.0447
  1.0500   1.0812   1.0917   1.1270   1.1320   1.1433   1.1761   1.2048
  1.2128   1.2173   1.2223   1.2300   1.2402   1.2426   1.2642   1.2705
  1.2853   1.2913   1.2944   1.3047   1.3336   1.3432   1.3621   1.3683
  1.3934   1.4123   1.4506   1.4856   1.4947   1.5199   1.5424   1.5551
  1.5670   1.5804   1.5934   1.6029   1.6074   1.6456   1.6668   1.6763
  1.6902   1.7255   1.7334   1.7730   1.7806   1.7891   1.8055   1.8306
  1.8434   1.8558   1.8618   1.8835   1.8882   1.9211   1.9246   1.9323
  1.9485   1.9622   1.9707   1.9970   2.0334   2.0633   2.0701   2.0832
  2.1078   2.1255   2.1751   2.1933   2.2342   2.2363   2.2477   2.2566
  2.2641   2.2728   2.2744   2.2864   2.3082   2.3142   2.3367   2.3371
  2.3560   2.3729   2.4193   2.4312   2.4423   2.4475   2.4575   2.4692
  2.5031   2.5134   2.5298   2.5394   2.5481   2.5542   2.5930   2.6127
  2.6348   2.6600   2.6664   2.6702   2.6920   2.7089   2.7230   2.7320
  2.7380   2.7418   2.7631   2.7692   2.7935   2.8217   2.8260   2.8534
  2.8651   2.9054   2.9606   2.9762   3.0685   3.0740   3.0820   3.1080
  3.1196   3.1423   3.1642   3.1998   3.2149   3.2336   3.2581   3.3386
  3.3683   3.4198   3.4341   3.5597   3.6334   3.6768   3.7063   3.7897
  3.8208   3.9575   4.0095   4.0712   4.0924   4.3326   4.7996   4.8189
  9.7541   9.7640   9.7832   9.7965   9.8103   9.8469  23.3512  23.4982
 23.8214  23.8403  23.8696  23.8891  23.9422  23.9607  24.0088  24.0562
 24.1039  24.1392  25.7801  25.8086  25.8196  25.8479  25.9343  25.9591
 26.0956  26.1116  26.1529  26.1774  26.2695  26.3342  26.5031  26.5782
 26.6215  26.6798  26.8424  26.9126 215.7461 215.7554 215.7776 215.7932
215.8101 215.8550
 --------------------------------------------------------------

          Ground-State Mulliken Net Atomic Charges

     Atom                 Charge (a.u.)
  ----------------------------------------
      1 C                     0.075122
      2 C                    -1.330196
      3 Cl                    0.506652
      4 C                     0.330880
      5 Cl                    0.592320
      6 C                     0.045377
      7 Cl                    0.543883
      8 C                    -0.814777
      9 H                     0.214852
     10 C                    -0.385411
     11 H                     0.190509
     12 C                    -0.465980
     13 C                    -1.466882
     14 Cl                    0.491355
     15 C                     0.869923
     16 Cl                    0.491379
     17 C                    -0.849199
     18 H                     0.217042
     19 C                     0.708489
     20 Cl                    0.440885
     21 C                    -0.607537
     22 H                     0.201315
  ----------------------------------------
  Sum of atomic charges =     0.000000

 -----------------------------------------------------------------
                    Cartesian Multipole Moments
 -----------------------------------------------------------------
    Charge (ESU x 10^10)
                -0.0000
    Dipole Moment (Debye)
         X      -0.8125      Y       0.1835      Z      -2.1748
       Tot       2.3288
    Quadrupole Moments (Debye-Ang)
        XX    -143.5570     XY       1.6962     YY    -148.0191
        XZ       2.3165     YZ       0.5518     ZZ    -146.7548
    Octopole Moments (Debye-Ang^2)
       XXX    -341.0218    XXY      12.2479    XYY    -123.8316
       YYY      46.0120    XXZ     -43.1889    XYZ       2.3606
       YYZ     -20.5672    XZZ    -112.7010    YZZ      10.4255
       ZZZ     -69.1014
    Hexadecapole Moments (Debye-Ang^3)
      XXXX   -6093.2335   XXXY     365.7888   XXYY   -1340.9429
      XYYY     355.6221   YYYY   -1644.8897   XXXZ    1422.2740
      XXYZ      44.7150   XYYZ     509.9984   YYYZ      58.3788
      XXZZ   -1657.1573   XYZZ     114.7254   YYZZ    -933.5262
      XZZZ    1478.3652   YZZZ     103.4616   ZZZZ   -3928.8456
 -----------------------------------------------------------------
 Calculating analytic gradient of the SCF energy
 Gradient of SCF Energy
            1           2           3           4           5           6
    1  -0.0004785  -0.0002330   0.0007062   0.0000663  -0.0000771   0.0001274
    2  -0.0002618  -0.0002712  -0.0011542  -0.0000300   0.0000415   0.0000216
    3  -0.0000541  -0.0002996  -0.0005548  -0.0000214  -0.0000027  -0.0000847
            7           8           9          10          11          12
    1  -0.0000182  -0.0000656  -0.0000121   0.0002254   0.0000019   0.0002928
    2   0.0000142   0.0000330  -0.0000172   0.0001709   0.0000248   0.0003958
    3   0.0000794   0.0001613   0.0000115  -0.0000915  -0.0000548  -0.0002231
           13          14          15          16          17          18
    1  -0.0000260  -0.0001637  -0.0001625   0.0000246  -0.0001174  -0.0000068
    2   0.0004654   0.0008106  -0.0001610   0.0000104   0.0001774   0.0000031
    3  -0.0000362   0.0009681   0.0001912   0.0000224  -0.0000859  -0.0000074
           19          20          21          22
    1   0.0002668  -0.0000327  -0.0003229   0.0000049
    2  -0.0000395  -0.0000428  -0.0001560  -0.0000350
    3  -0.0001201   0.0000090   0.0001535   0.0000398
 Max gradient component =       1.154E-03
 RMS gradient           =       2.846E-04
 Gradient time:  CPU 254.78 s  wall 254.79 s
 Geometry Optimization Parameters
   NAtoms,    NIC,     NZ,  NCons,   NDum,   NFix, NCnnct, MaxDiis
       22     163      22       0       0       0       0       0

 Cartesian Hessian Update
 Hessian updated using BFGS update


** GEOMETRY OPTIMIZATION IN DELOCALIZED INTERNAL COORDINATES **
   Searching for a Minimum

   Optimization Cycle:   9

                       Coordinates (Angstroms)
     ATOM                X               Y               Z
      1  C         0.0311686405   -0.0328543867    0.0562113500
      2  C        -0.0141783437    0.2856544717    1.4201520740
      3  Cl        1.4719654459    0.6609511457    2.2545653277
      4  C        -1.2347171581    0.3267561095    2.1117924277
      5  Cl       -1.2826283022    0.7310903742    3.8005841758
      6  C        -2.4180433976    0.0462416602    1.4160039674
      7  Cl       -3.9658690527    0.0744534359    2.2239887828
      8  C        -2.3833955449   -0.2595457538    0.0604846523
      9  H        -3.3082205120   -0.4707204378   -0.4595652438
     10  C        -1.1682207716   -0.2934618192   -0.6087280615
     11  H        -1.1428032952   -0.5387142576   -1.6635746605
     12  C         1.3125950670   -0.0620703676   -0.7087661202
     13  C         2.2408834682   -1.1052856897   -0.5644373131
     14  Cl        1.9119485692   -2.4075884886    0.5465974161
     15  C         3.4168080366   -1.0980589877   -1.3227333964
     16  Cl        4.6009441651   -2.3717666749   -1.1724516358
     17  C         3.6729785161   -0.0697886984   -2.2267055674
     18  H         4.5844806263   -0.0757174594   -2.8076677460
     19  C         2.7440182958    0.9508226552   -2.3661369846
     20  Cl        3.0584363993    2.2460421542   -3.5052903575
     21  C         1.5717334413    0.9634434727   -1.6199848838
     22  H         0.8631185308    1.7732799265   -1.7310993887
   Point Group: c1    Number of degrees of freedom:    60


   Energy is  -3221.131347473

 Hessian updated using BFGS update

 60 Hessian modes will be used to form the next step
  Hessian Eigenvalues:
     0.004510    0.017724    0.018119    0.020699    0.020909    0.020931
     0.023019    0.023595    0.023665    0.023846    0.023848    0.024090
     0.024097    0.024115    0.024119    0.024136    0.024145    0.024150
     0.024169    0.073463    0.159966    0.159989    0.160003    0.160059
     0.219470    0.225320    0.231517    0.235148    0.235806    0.245403
     0.249962    0.249983    0.249992    0.250073    0.250281    0.250769
     0.253090    0.289342    0.293647    0.301033    0.301051    0.301227
     0.301939    0.328997    0.356664    0.356665    0.356675    0.356697
     0.412916    0.420083    0.431587    0.433150    0.461365    0.463164
     0.471160    0.473279    0.478303    0.478450    0.479234    0.481887

 Minimum search - taking simple RFO step
 Searching for Lamda that Minimizes Along All modes
 Value Taken    Lamda =  -0.00037839
 Step Taken.  Stepsize is  0.271850

                             Maximum     Tolerance    Cnvgd?
         Gradient           0.001191      0.000300      NO
         Displacement       0.203547      0.001200      NO
         Energy change     -0.000591      0.000001      NO


 New Cartesian Coordinates Obtained by Inverse Iteration

 Displacement from previous Coordinates is:  0.512839
 ----------------------------------------------------------------
             Standard Nuclear Orientation (Angstroms)
    I     Atom           X                Y                Z
 ----------------------------------------------------------------
    1      C       0.0285452370    -0.0251017122     0.0518482030
    2      C      -0.0180495554     0.3302282582     1.4065837201
    3      Cl      1.4632262555     0.7573928606     2.2243717691
    4      C      -1.2359723498     0.3622530548     2.1025247914
    5      Cl     -1.2844517449     0.8094965126     3.7805275193
    6      C      -2.4154301347     0.0343912332     1.4203213398
    7      Cl     -3.9599960808     0.0475288024     2.2349987762
    8      C      -2.3792927406    -0.3080549177     0.0738021815
    9      H      -3.3011335860    -0.5543743905    -0.4359121063
   10      C      -1.1661071003    -0.3333277355    -0.5998356964
   11      H      -1.1387892909    -0.6075812270    -1.6473422480
   12      C       1.3106551586    -0.0549916322    -0.7130104112
   13      C       2.2172383374    -1.1192599383    -0.5917955821
   14      Cl      1.8577206848    -2.4398709448     0.4879581563
   15      C       3.3955337476    -1.1173420685    -1.3464690328
   16      Cl      4.5512622785    -2.4198983520    -1.2266580660
   17      C       3.6754705442    -0.0712079329    -2.2223433862
   18      H       4.5881827425    -0.0809850034    -2.8013990975
   19      C       2.7681850367     0.9717606650    -2.3376362543
   20      Cl      3.1126051091     2.2889774753    -3.4423803972
   21      C       1.5933416638     0.9888563816    -1.5953679195
   22      H       0.9002586117     1.8142729956    -1.6895474445
 ----------------------------------------------------------------
 Nuclear Repulsion Energy =        2016.35461185 hartrees
 There are       89 alpha and       89 beta electrons
 Applying Cartesian multipole field
    Component          Value
    ---------          -----
     (2,0,0)        1.00000E-11
     (0,2,0)        2.00000E-11
     (0,0,2)       -3.00000E-11
 Nucleus-field energy     =    -0.0000000158 hartrees
 Requested basis set is 6-311++G(d,p)
 There are 170 shells and 472 basis functions
 A cutoff of  1.0D-15 yielded  10844 shell pairs
 There are     91764 function pairs (     98628 Cartesian)
 Smallest overlap matrix eigenvalue = 2.15E-07
 Linear dependence detected in AO basis
 Number of orthogonalized atomic orbitals = 467
 Maximum deviation from orthogonality = 4.407E-10
 Guess from superposition of atomic densities
 Warning:  Energy on first SCF cycle will be non-variational
 SAD guess density has 178.000000 electrons

 -----------------------------------------------------------------------
  General SCF calculation program by
  Eric Jon Sundstrom, Paul Horn, Yuezhi Mao, Dmitri Zuev, Alec White,
  David Stuck, Shaama M.S., Shane Yost, Joonho Lee, David Small,
  Daniel Levine, Susi Lehtola, Hugh Burton, Evgeny Epifanovsky,
  Bang C. Huynh
 -----------------------------------------------------------------------
 Exchange:     0.2000 Hartree-Fock + 0.0800 Slater + 0.7200 B88
 Correlation:  0.1900 VWN1RPA + 0.8100 LYP
 Using SG-1 standard quadrature grid
 A restricted SCF calculation will be
 performed using DIIS
 SCF converges when DIIS error is below 1.0e-08
 ---------------------------------------
  Cycle       Energy         DIIS error
 ---------------------------------------
    1   -3225.3543297876      2.82e-02  
    2   -3220.9967019809      2.19e-03  
    3   -3220.8684664229      2.92e-03  
    4   -3221.1153541257      7.14e-04  
    5   -3221.1292523763      2.89e-04  
    6   -3221.1313361902      1.02e-04  
    7   -3221.1315893341      3.45e-05  
    8   -3221.1316188044      1.30e-05  
    9   -3221.1316232063      3.43e-06  
   10   -3221.1316235384      8.44e-07  
   11   -3221.1316235569      2.35e-07  
   12   -3221.1316235580      1.29e-07  
   13   -3221.1316235584      3.83e-08  
   14   -3221.1316235587      1.17e-08  
   15   -3221.1316235585      5.58e-09  Convergence criterion met
 ---------------------------------------
 SCF time:   CPU 755.24s  wall 755.00s 
 SCF   energy in the final basis set =    -3221.1316235585
 Total energy in the final basis set =    -3221.1316235585

 --------------------------------------------------------------

                    Orbital Energies (a.u.)
 --------------------------------------------------------------

 Alpha MOs
 -- Occupied --
********-101.5766-101.5760-101.5756-101.5755-101.5750 -10.2769 -10.2759
-10.2751 -10.2732 -10.2726 -10.2688 -10.2369 -10.2326 -10.2218 -10.2186
-10.2171 -10.2165  -9.4914  -9.4912  -9.4906  -9.4903  -9.4901  -9.4898
 -7.2564  -7.2561  -7.2554  -7.2552  -7.2548  -7.2547  -7.2462  -7.2461
 -7.2456  -7.2455  -7.2453  -7.2452  -7.2448  -7.2447  -7.2446  -7.2445
 -7.2444  -7.2440  -0.9557  -0.9449  -0.9057  -0.9026  -0.8863  -0.8747
 -0.8574  -0.8442  -0.7980  -0.7633  -0.7562  -0.7449  -0.6696  -0.6429
 -0.6295  -0.6163  -0.5516  -0.5384  -0.5336  -0.5290  -0.4978  -0.4824
 -0.4679  -0.4669  -0.4656  -0.4517  -0.4487  -0.4332  -0.4165  -0.4130
 -0.4055  -0.3957  -0.3863  -0.3686  -0.3648  -0.3530  -0.3492  -0.3449
 -0.3410  -0.3376  -0.3343  -0.3268  -0.3190  -0.2872  -0.2749  -0.2727
 -0.2660
 -- Virtual --
 -0.0651  -0.0609  -0.0497  -0.0478  -0.0401  -0.0285  -0.0141  -0.0008
  0.0015   0.0112   0.0132   0.0163   0.0207   0.0250   0.0296   0.0400
  0.0468   0.0487   0.0520   0.0553   0.0624   0.0658   0.0710   0.0754
  0.0803   0.0828   0.0856   0.0871   0.0912   0.0920   0.0940   0.1001
  0.1024   0.1067   0.1101   0.1153   0.1163   0.1170   0.1186   0.1226
  0.1257   0.1269   0.1291   0.1331   0.1365   0.1412   0.1442   0.1495
  0.1504   0.1568   0.1575   0.1645   0.1651   0.1726   0.1754   0.1794
  0.1885   0.1903   0.1938   0.1974   0.2027   0.2091   0.2108   0.2118
  0.2160   0.2263   0.2275   0.2330   0.2345   0.2366   0.2383   0.2416
  0.2473   0.2513   0.2522   0.2576   0.2616   0.2665   0.2698   0.2756
  0.2787   0.2807   0.2859   0.2871   0.2901   0.2920   0.2983   0.3075
  0.3114   0.3171   0.3242   0.3249   0.3326   0.3424   0.3480   0.3562
  0.4098   0.4140   0.4233   0.4266   0.4326   0.4426   0.4467   0.4512
  0.4537   0.4582   0.4641   0.4659   0.4735   0.4781   0.4823   0.4910
  0.4986   0.5032   0.5105   0.5141   0.5233   0.5310   0.5340   0.5451
  0.5541   0.5653   0.5734   0.5755   0.5795   0.5904   0.5947   0.6003
  0.6126   0.6165   0.6236   0.6257   0.6333   0.6432   0.6456   0.6550
  0.6590   0.6668   0.6755   0.6829   0.6860   0.6883   0.7037   0.7075
  0.7240   0.7273   0.7518   0.7835   0.7931   0.7985   0.8199   0.8237
  0.8283   0.8325   0.8352   0.8375   0.8428   0.8465   0.8484   0.8502
  0.8509   0.8531   0.8543   0.8606   0.8636   0.8737   0.8779   0.8834
  0.8913   0.8974   0.8985   0.9076   0.9143   0.9147   0.9237   0.9297
  0.9386   0.9414   0.9443   0.9482   0.9527   0.9576   0.9622   0.9727
  0.9732   0.9871   0.9920   0.9978   1.0076   1.0168   1.0297   1.0447
  1.0505   1.0866   1.0978   1.1212   1.1328   1.1441   1.1786   1.2051
  1.2145   1.2196   1.2247   1.2312   1.2397   1.2454   1.2644   1.2704
  1.2827   1.2917   1.2947   1.3049   1.3342   1.3423   1.3616   1.3688
  1.3949   1.4103   1.4503   1.4822   1.4915   1.5219   1.5477   1.5553
  1.5677   1.5805   1.5940   1.6037   1.6062   1.6468   1.6678   1.6759
  1.6888   1.7272   1.7327   1.7724   1.7807   1.7899   1.8030   1.8292
  1.8434   1.8546   1.8587   1.8836   1.8874   1.9230   1.9250   1.9343
  1.9474   1.9621   1.9721   1.9983   2.0369   2.0634   2.0727   2.0836
  2.1082   2.1256   2.1751   2.1913   2.2341   2.2376   2.2481   2.2571
  2.2598   2.2707   2.2742   2.2899   2.3055   2.3178   2.3336   2.3406
  2.3545   2.3726   2.4197   2.4305   2.4399   2.4465   2.4655   2.4694
  2.5026   2.5129   2.5275   2.5409   2.5482   2.5533   2.5901   2.6142
  2.6377   2.6609   2.6677   2.6734   2.6900   2.7075   2.7199   2.7296
  2.7383   2.7414   2.7583   2.7690   2.7937   2.8225   2.8271   2.8567
  2.8671   2.9041   2.9640   2.9775   3.0688   3.0785   3.0845   3.1090
  3.1214   3.1398   3.1647   3.1988   3.2136   3.2380   3.2609   3.3393
  3.3677   3.4207   3.4348   3.5620   3.6350   3.6785   3.7066   3.7913
  3.8220   3.9575   4.0101   4.0720   4.0927   4.3271   4.8010   4.8169
  9.7551   9.7648   9.7835   9.7961   9.8107   9.8435  23.3527  23.4990
 23.8211  23.8405  23.8687  23.8899  23.9424  23.9604  24.0094  24.0579
 24.1044  24.1414  25.7798  25.8071  25.8198  25.8455  25.9217  25.9706
 26.0932  26.1128  26.1541  26.1735  26.2551  26.3494  26.5039  26.5766
 26.6256  26.6768  26.8411  26.9249 215.7471 215.7564 215.7781 215.7929
215.8115 215.8498
 --------------------------------------------------------------

          Ground-State Mulliken Net Atomic Charges

     Atom                 Charge (a.u.)
  ----------------------------------------
      1 C                     0.037798
      2 C                    -1.384045
      3 Cl                    0.520244
      4 C                     0.396154
      5 Cl                    0.595155
      6 C                     0.050921
      7 Cl                    0.543883
      8 C                    -0.846557
      9 H                     0.214984
     10 C                    -0.412261
     11 H                     0.191045
     12 C                    -0.401062
     13 C                    -1.510954
     14 Cl                    0.496883
     15 C                     0.881369
     16 Cl                    0.501045
     17 C                    -0.849870
     18 H                     0.219195
     19 C                     0.676166
     20 Cl                    0.442159
     21 C                    -0.563106
     22 H                     0.200857
  ----------------------------------------
  Sum of atomic charges =     0.000000

 -----------------------------------------------------------------
                    Cartesian Multipole Moments
 -----------------------------------------------------------------
    Charge (ESU x 10^10)
                 0.0000
    Dipole Moment (Debye)
         X      -0.7966      Y       0.1384      Z      -2.1597
       Tot       2.3061
    Quadrupole Moments (Debye-Ang)
        XX    -143.5546     XY       1.8296     YY    -147.9460
        XZ       2.2912     YZ       0.6050     ZZ    -146.7751
    Octopole Moments (Debye-Ang^2)
       XXX    -338.8932    XXY      10.2215    XYY    -123.4763
       YYY      41.9927    XXZ     -41.9444    XYZ       2.3181
       YYZ     -19.5202    XZZ    -111.9326    YZZ       9.1764
       ZZZ     -66.2734
    Hexadecapole Moments (Debye-Ang^3)
      XXXX   -6062.7656   XXXY     348.6495   XXYY   -1347.1741
      XYYY     336.9170   YYYY   -1715.7434   XXXZ    1438.8989
      XXYZ      35.7033   XYYZ     515.5993   YYYZ      27.4570
      XXZZ   -1643.6686   XYZZ     109.2072   YYZZ    -936.6633
      XZZZ    1494.8762   YZZZ      75.1902   ZZZZ   -3876.5181
 -----------------------------------------------------------------
 Calculating analytic gradient of the SCF energy
 Gradient of SCF Energy
            1           2           3           4           5           6
    1  -0.0006356  -0.0002265   0.0003590   0.0003402   0.0001430   0.0000064
    2  -0.0001746  -0.0002368  -0.0004873  -0.0000106   0.0000679  -0.0000496
    3  -0.0003389   0.0001428  -0.0002100  -0.0000865   0.0000015  -0.0002721
            7           8           9          10          11          12
    1  -0.0000540  -0.0001297  -0.0000067   0.0003962  -0.0000084   0.0002958
    2  -0.0000451   0.0000642   0.0000044   0.0000544   0.0000515   0.0001522
    3   0.0000411   0.0002876  -0.0000020  -0.0000742   0.0000093  -0.0002724
           13          14          15          16          17          18
    1  -0.0000306  -0.0001299  -0.0001384  -0.0000094  -0.0001762  -0.0000117
    2   0.0004437   0.0004112  -0.0001759   0.0000158   0.0002201  -0.0000032
    3   0.0000764   0.0004595   0.0001767   0.0000297  -0.0000369  -0.0000254
           19          20          21          22
    1   0.0003469  -0.0000514  -0.0002391  -0.0000399
    2  -0.0000470  -0.0000455  -0.0001937  -0.0000163
    3  -0.0001603   0.0000143   0.0002387   0.0000010
 Max gradient component =       6.356E-04
 RMS gradient           =       2.077E-04
 Gradient time:  CPU 255.22 s  wall 255.22 s
 Geometry Optimization Parameters
   NAtoms,    NIC,     NZ,  NCons,   NDum,   NFix, NCnnct, MaxDiis
       22     163      22       0       0       0       0       0

 Cartesian Hessian Update
 Hessian updated using BFGS update


** GEOMETRY OPTIMIZATION IN DELOCALIZED INTERNAL COORDINATES **
   Searching for a Minimum

   Optimization Cycle:  10

                       Coordinates (Angstroms)
     ATOM                X               Y               Z
      1  C         0.0285452370   -0.0251017122    0.0518482030
      2  C        -0.0180495554    0.3302282582    1.4065837201
      3  Cl        1.4632262555    0.7573928606    2.2243717691
      4  C        -1.2359723498    0.3622530548    2.1025247914
      5  Cl       -1.2844517449    0.8094965126    3.7805275193
      6  C        -2.4154301347    0.0343912332    1.4203213398
      7  Cl       -3.9599960808    0.0475288024    2.2349987762
      8  C        -2.3792927406   -0.3080549177    0.0738021815
      9  H        -3.3011335860   -0.5543743905   -0.4359121063
     10  C        -1.1661071003   -0.3333277355   -0.5998356964
     11  H        -1.1387892909   -0.6075812270   -1.6473422480
     12  C         1.3106551586   -0.0549916322   -0.7130104112
     13  C         2.2172383374   -1.1192599383   -0.5917955821
     14  Cl        1.8577206848   -2.4398709448    0.4879581563
     15  C         3.3955337476   -1.1173420685   -1.3464690328
     16  Cl        4.5512622785   -2.4198983520   -1.2266580660
     17  C         3.6754705442   -0.0712079329   -2.2223433862
     18  H         4.5881827425   -0.0809850034   -2.8013990975
     19  C         2.7681850367    0.9717606650   -2.3376362543
     20  Cl        3.1126051091    2.2889774753   -3.4423803972
     21  C         1.5933416638    0.9888563816   -1.5953679195
     22  H         0.9002586117    1.8142729956   -1.6895474445
   Point Group: c1    Number of degrees of freedom:    60


   Energy is  -3221.131623558

 Hessian updated using BFGS update

 60 Hessian modes will be used to form the next step
  Hessian Eigenvalues:
     0.002472    0.017698    0.018002    0.020694    0.020928    0.021135
     0.023011    0.023593    0.023648    0.023844    0.023847    0.024090
     0.024105    0.024115    0.024133    0.024138    0.024144    0.024151
     0.024154    0.072138    0.159960    0.159988    0.160003    0.160059
     0.218470    0.225272    0.231852    0.235155    0.235793    0.245400
     0.249824    0.249983    0.249994    0.250036    0.250215    0.252348
     0.253048    0.289307    0.293475    0.301028    0.301050    0.301226
     0.301916    0.328979    0.356664    0.356666    0.356680    0.356715
     0.412970    0.419915    0.431579    0.433155    0.461673    0.463329
     0.471163    0.473113    0.478224    0.478761    0.479608    0.481920

 Minimum search - taking simple RFO step
 Searching for Lamda that Minimizes Along All modes
 Value Taken    Lamda =  -0.00019423
 Step Taken.  Stepsize is  0.262100

                             Maximum     Tolerance    Cnvgd?
         Gradient           0.000589      0.000300      NO
         Displacement       0.194092      0.001200      NO
         Energy change     -0.000276      0.000001      NO


 New Cartesian Coordinates Obtained by Inverse Iteration

 Displacement from previous Coordinates is:  0.491884
 ----------------------------------------------------------------
             Standard Nuclear Orientation (Angstroms)
    I     Atom           X                Y                Z
 ----------------------------------------------------------------
    1      C       0.0285254886    -0.0198110649     0.0516443508
    2      C      -0.0229787715     0.3717287088     1.3957879523
    3      Cl      1.4517178962     0.8456293747     2.1993935072
    4      C      -1.2408277929     0.3977521129     2.0931007306
    5      Cl     -1.2981758276     0.8867722262     3.7592075892
    6      C      -2.4139694532     0.0263561608     1.4227603983
    7      Cl     -3.9569847864     0.0322738564     2.2403038573
    8      C      -2.3725450960    -0.3541209840     0.0866558520
    9      H      -3.2897315007    -0.6339853363    -0.4139569544
   10      C      -1.1599338817    -0.3733329800    -0.5880684607
   11      H      -1.1278726311    -0.6774661211    -1.6271569980
   12      C       1.3112311371    -0.0492478059    -0.7130542675
   13      C       2.1972236040    -1.1332298430    -0.6184065018
   14      Cl      1.8134143219    -2.4711120244     0.4319088130
   15      C       3.3756658507    -1.1352585208    -1.3733516399
   16      Cl      4.5044117245    -2.4639334059    -1.2883871919
   17      C       3.6759596024    -0.0726857382    -2.2218758576
   18      H       4.5882514385    -0.0853750043    -2.8015663541
   19      C       2.7891054506     0.9906187640    -2.3099365238
   20      Cl      3.1597414265     2.3285503838    -3.3809964080
   21      C       1.6143583917     1.0115890563    -1.5678792368
   22      H       0.9364162326     1.8514505692    -1.6428878413
 ----------------------------------------------------------------
 Nuclear Repulsion Energy =        2014.81827678 hartrees
 There are       89 alpha and       89 beta electrons
 Applying Cartesian multipole field
    Component          Value
    ---------          -----
     (2,0,0)        1.00000E-11
     (0,2,0)        2.00000E-11
     (0,0,2)       -3.00000E-11
 Nucleus-field energy     =    -0.0000000137 hartrees
 Requested basis set is 6-311++G(d,p)
 There are 170 shells and 472 basis functions
 A cutoff of  1.0D-15 yielded  10840 shell pairs
 There are     91726 function pairs (     98582 Cartesian)
 Smallest overlap matrix eigenvalue = 2.04E-07
 Linear dependence detected in AO basis
 Number of orthogonalized atomic orbitals = 467
 Maximum deviation from orthogonality = 4.958E-10
 Guess from superposition of atomic densities
 Warning:  Energy on first SCF cycle will be non-variational
 SAD guess density has 178.000000 electrons

 -----------------------------------------------------------------------
  General SCF calculation program by
  Eric Jon Sundstrom, Paul Horn, Yuezhi Mao, Dmitri Zuev, Alec White,
  David Stuck, Shaama M.S., Shane Yost, Joonho Lee, David Small,
  Daniel Levine, Susi Lehtola, Hugh Burton, Evgeny Epifanovsky,
  Bang C. Huynh
 -----------------------------------------------------------------------
 Exchange:     0.2000 Hartree-Fock + 0.0800 Slater + 0.7200 B88
 Correlation:  0.1900 VWN1RPA + 0.8100 LYP
 Using SG-1 standard quadrature grid
 A restricted SCF calculation will be
 performed using DIIS
 SCF converges when DIIS error is below 1.0e-08
 ---------------------------------------
  Cycle       Energy         DIIS error
 ---------------------------------------
    1   -3225.3521032120      2.82e-02  
    2   -3220.9966908236      2.19e-03  
    3   -3220.8686902857      2.92e-03  
    4   -3221.1156146750      7.12e-04  
    5   -3221.1293833979      2.89e-04  
    6   -3221.1314761827      1.02e-04  
    7   -3221.1317298558      3.51e-05  
    8   -3221.1317606582      1.28e-05  
    9   -3221.1317649645      3.41e-06  
   10   -3221.1317652914      8.41e-07  
   11   -3221.1317653100      2.28e-07  
   12   -3221.1317653112      1.28e-07  
   13   -3221.1317653115      3.83e-08  
   14   -3221.1317653115      1.17e-08  
   15   -3221.1317653114      5.57e-09  Convergence criterion met
 ---------------------------------------
 SCF time:   CPU 752.95s  wall 753.00s 
 SCF   energy in the final basis set =    -3221.1317653114
 Total energy in the final basis set =    -3221.1317653114

 --------------------------------------------------------------

                    Orbital Energies (a.u.)
 --------------------------------------------------------------

 Alpha MOs
 -- Occupied --
********-101.5766-101.5759-101.5758-101.5755-101.5754 -10.2769 -10.2759
-10.2751 -10.2731 -10.2727 -10.2688 -10.2369 -10.2325 -10.2218 -10.2186
-10.2170 -10.2164  -9.4915  -9.4913  -9.4906  -9.4905  -9.4901  -9.4900
 -7.2565  -7.2561  -7.2555  -7.2553  -7.2550  -7.2548  -7.2463  -7.2461
 -7.2457  -7.2455  -7.2454  -7.2453  -7.2449  -7.2447  -7.2447  -7.2447
 -7.2444  -7.2443  -0.9556  -0.9449  -0.9056  -0.9027  -0.8864  -0.8748
 -0.8571  -0.8443  -0.7979  -0.7633  -0.7563  -0.7448  -0.6695  -0.6426
 -0.6299  -0.6162  -0.5515  -0.5375  -0.5340  -0.5299  -0.4977  -0.4824
 -0.4678  -0.4670  -0.4656  -0.4516  -0.4487  -0.4333  -0.4163  -0.4132
 -0.4052  -0.3955  -0.3862  -0.3682  -0.3647  -0.3531  -0.3493  -0.3451
 -0.3414  -0.3377  -0.3343  -0.3270  -0.3191  -0.2864  -0.2749  -0.2732
 -0.2663
 -- Virtual --
 -0.0633  -0.0607  -0.0517  -0.0476  -0.0404  -0.0286  -0.0141  -0.0008
  0.0016   0.0108   0.0131   0.0164   0.0207   0.0249   0.0295   0.0399
  0.0466   0.0487   0.0522   0.0560   0.0619   0.0656   0.0707   0.0754
  0.0803   0.0828   0.0854   0.0876   0.0906   0.0915   0.0939   0.0997
  0.1024   0.1072   0.1098   0.1153   0.1163   0.1169   0.1187   0.1221
  0.1251   0.1267   0.1291   0.1331   0.1363   0.1407   0.1443   0.1492
  0.1499   0.1573   0.1577   0.1647   0.1650   0.1719   0.1763   0.1796
  0.1886   0.1903   0.1936   0.1971   0.2037   0.2090   0.2098   0.2113
  0.2140   0.2258   0.2278   0.2328   0.2344   0.2360   0.2374   0.2416
  0.2471   0.2514   0.2524   0.2579   0.2617   0.2665   0.2709   0.2752
  0.2781   0.2814   0.2851   0.2881   0.2889   0.2919   0.2973   0.3079
  0.3105   0.3178   0.3243   0.3248   0.3364   0.3413   0.3488   0.3589
  0.4098   0.4138   0.4247   0.4258   0.4339   0.4427   0.4475   0.4518
  0.4521   0.4593   0.4635   0.4661   0.4734   0.4783   0.4827   0.4916
  0.5009   0.5035   0.5082   0.5114   0.5240   0.5303   0.5347   0.5467
  0.5561   0.5641   0.5749   0.5758   0.5789   0.5903   0.5947   0.6000
  0.6138   0.6156   0.6248   0.6280   0.6335   0.6412   0.6481   0.6549
  0.6615   0.6672   0.6746   0.6813   0.6848   0.6893   0.7033   0.7087
  0.7238   0.7293   0.7563   0.7832   0.7944   0.8008   0.8198   0.8239
  0.8295   0.8331   0.8357   0.8377   0.8426   0.8464   0.8477   0.8503
  0.8510   0.8536   0.8543   0.8604   0.8648   0.8737   0.8764   0.8831
  0.8928   0.8975   0.8984   0.9079   0.9149   0.9158   0.9256   0.9301
  0.9401   0.9414   0.9443   0.9469   0.9512   0.9583   0.9625   0.9711
  0.9756   0.9856   0.9909   0.9989   1.0047   1.0171   1.0271   1.0445
  1.0509   1.0912   1.1030   1.1156   1.1345   1.1451   1.1806   1.2054
  1.2153   1.2216   1.2245   1.2342   1.2389   1.2517   1.2647   1.2708
  1.2802   1.2919   1.2952   1.3044   1.3335   1.3419   1.3626   1.3698
  1.3965   1.4094   1.4491   1.4800   1.4880   1.5232   1.5532   1.5557
  1.5670   1.5803   1.5945   1.6026   1.6089   1.6480   1.6687   1.6754
  1.6885   1.7286   1.7328   1.7717   1.7811   1.7907   1.8014   1.8274
  1.8439   1.8533   1.8571   1.8840   1.8868   1.9238   1.9260   1.9361
  1.9464   1.9627   1.9737   1.9993   2.0385   2.0644   2.0743   2.0840
  2.1083   2.1260   2.1751   2.1899   2.2337   2.2387   2.2485   2.2555
  2.2578   2.2672   2.2748   2.2935   2.3039   2.3195   2.3310   2.3433
  2.3535   2.3727   2.4191   2.4281   2.4362   2.4491   2.4686   2.4727
  2.5014   2.5118   2.5256   2.5421   2.5478   2.5527   2.5879   2.6133
  2.6400   2.6612   2.6675   2.6771   2.6898   2.7048   2.7169   2.7296
  2.7394   2.7414   2.7548   2.7691   2.7938   2.8231   2.8281   2.8499
  2.8755   2.9031   2.9666   2.9776   3.0688   3.0822   3.0863   3.1113
  3.1232   3.1359   3.1651   3.1970   3.2125   3.2421   3.2664   3.3401
  3.3670   3.4219   3.4355   3.5638   3.6364   3.6798   3.7071   3.7931
  3.8232   3.9573   4.0104   4.0729   4.0931   4.3229   4.8024   4.8143
  9.7558   9.7655   9.7839   9.7967   9.8136   9.8418  23.3547  23.4994
 23.8209  23.8403  23.8683  23.8900  23.9419  23.9600  24.0100  24.0591
 24.1048  24.1429  25.7795  25.8044  25.8198  25.8423  25.9114  25.9748
 26.0922  26.1143  26.1540  26.1682  26.2495  26.3551  26.5051  26.5755
 26.6281  26.6739  26.8385  26.9373 215.7478 215.7573 215.7785 215.7936
215.8161 215.8468
 --------------------------------------------------------------

          Ground-State Mulliken Net Atomic Charges

     Atom                 Charge (a.u.)
  ----------------------------------------
      1 C                     0.009583
      2 C                    -1.414543
      3 Cl                    0.524206
      4 C                     0.471508
      5 Cl                    0.597419
      6 C                     0.042259
      7 Cl                    0.544240
      8 C                    -0.881674
      9 H                     0.214922
     10 C                    -0.442601
     11 H                     0.191939
     12 C                    -0.349950
     13 C                    -1.533279
     14 Cl                    0.495289
     15 C                     0.908287
     16 Cl                    0.509514
     17 C                    -0.877763
     18 H                     0.221641
     19 C                     0.650956
     20 Cl                    0.443889
     21 C                    -0.526519
     22 H                     0.200676
  ----------------------------------------
  Sum of atomic charges =     0.000000

 -----------------------------------------------------------------
                    Cartesian Multipole Moments
 -----------------------------------------------------------------
    Charge (ESU x 10^10)
                 0.0000
    Dipole Moment (Debye)
         X      -0.7779      Y       0.0918      Z      -2.1390
       Tot       2.2779
    Quadrupole Moments (Debye-Ang)
        XX    -143.5808     XY       1.9651     YY    -147.8756
        XZ       2.2415     YZ       0.6441     ZZ    -146.8000
    Octopole Moments (Debye-Ang^2)
       XXX    -336.4874    XXY       8.2615    XYY    -123.0388
       YYY      37.8836    XXZ     -40.5951    XYZ       2.2206
       YYZ     -18.3998    XZZ    -111.0420    YZZ       7.8601
       ZZZ     -63.2645
    Hexadecapole Moments (Debye-Ang^3)
      XXXX   -6038.7818   XXXY     335.6042   XXYY   -1354.1520
      XYYY     322.7667   YYYY   -1785.7805   XXXZ    1456.1479
      XXYZ      26.1678   XYYZ     521.4876   YYYZ      -4.4784
      XXZZ   -1631.1577   XYZZ     104.7669   YYZZ    -940.3491
      XZZZ    1511.5494   YZZZ      45.2641   ZZZZ   -3828.1094
 -----------------------------------------------------------------
 Calculating analytic gradient of the SCF energy
 Gradient of SCF Energy
            1           2           3           4           5           6
    1  -0.0005106   0.0001166   0.0002225   0.0001792  -0.0001208  -0.0000306
    2  -0.0000911  -0.0002676  -0.0001380  -0.0000063   0.0000135  -0.0000946
    3  -0.0003890   0.0001310  -0.0002107  -0.0000650   0.0000157  -0.0002687
            7           8           9          10          11          12
    1   0.0000434  -0.0001361   0.0000006   0.0004100   0.0000138   0.0001804
    2   0.0000060   0.0000450   0.0000267   0.0000733   0.0000344   0.0002112
    3   0.0001247   0.0003448   0.0000109   0.0000070   0.0000387  -0.0001832
           13          14          15          16          17          18
    1  -0.0000491  -0.0000902  -0.0000304  -0.0000297  -0.0001348  -0.0000097
    2   0.0001996   0.0001301  -0.0000873   0.0000063   0.0001509  -0.0000044
    3   0.0001368   0.0002511   0.0000559   0.0000403   0.0000056  -0.0000237
           19          20          21          22
    1   0.0002247  -0.0000519  -0.0001469  -0.0000504
    2  -0.0000525  -0.0000250  -0.0001117  -0.0000183
    3  -0.0001244  -0.0000053   0.0001509  -0.0000434
 Max gradient component =       5.106E-04
 RMS gradient           =       1.534E-04
 Gradient time:  CPU 255.33 s  wall 255.33 s
 Geometry Optimization Parameters
   NAtoms,    NIC,     NZ,  NCons,   NDum,   NFix, NCnnct, MaxDiis
       22     163      22       0       0       0       0       0

 Cartesian Hessian Update
 Hessian updated using BFGS update


** GEOMETRY OPTIMIZATION IN DELOCALIZED INTERNAL COORDINATES **
   Searching for a Minimum

   Optimization Cycle:  11

                       Coordinates (Angstroms)
     ATOM                X               Y               Z
      1  C         0.0285254886   -0.0198110649    0.0516443508
      2  C        -0.0229787715    0.3717287088    1.3957879523
      3  Cl        1.4517178962    0.8456293747    2.1993935072
      4  C        -1.2408277929    0.3977521129    2.0931007306
      5  Cl       -1.2981758276    0.8867722262    3.7592075892
      6  C        -2.4139694532    0.0263561608    1.4227603983
      7  Cl       -3.9569847864    0.0322738564    2.2403038573
      8  C        -2.3725450960   -0.3541209840    0.0866558520
      9  H        -3.2897315007   -0.6339853363   -0.4139569544
     10  C        -1.1599338817   -0.3733329800   -0.5880684607
     11  H        -1.1278726311   -0.6774661211   -1.6271569980
     12  C         1.3112311371   -0.0492478059   -0.7130542675
     13  C         2.1972236040   -1.1332298430   -0.6184065018
     14  Cl        1.8134143219   -2.4711120244    0.4319088130
     15  C         3.3756658507   -1.1352585208   -1.3733516399
     16  Cl        4.5044117245   -2.4639334059   -1.2883871919
     17  C         3.6759596024   -0.0726857382   -2.2218758576
     18  H         4.5882514385   -0.0853750043   -2.8015663541
     19  C         2.7891054506    0.9906187640   -2.3099365238
     20  Cl        3.1597414265    2.3285503838   -3.3809964080
     21  C         1.6143583917    1.0115890563   -1.5678792368
     22  H         0.9364162326    1.8514505692   -1.6428878413
   Point Group: c1    Number of degrees of freedom:    60


   Energy is  -3221.131765311

 Hessian updated using BFGS update

 60 Hessian modes will be used to form the next step
  Hessian Eigenvalues:
     0.001368    0.017713    0.017900    0.020709    0.020952    0.021328
     0.023035    0.023596    0.023627    0.023843    0.023849    0.024090
     0.024098    0.024115    0.024117    0.024137    0.024148    0.024151
     0.024162    0.070144    0.159954    0.160003    0.160005    0.160058
     0.216606    0.225375    0.231928    0.235119    0.235777    0.245391
     0.249800    0.249983    0.250002    0.250055    0.250191    0.252738
     0.257281    0.289283    0.293363    0.301028    0.301042    0.301224
     0.301905    0.328968    0.356665    0.356666    0.356684    0.356715
     0.412931    0.420049    0.431613    0.433323    0.461680    0.462810
     0.471294    0.472886    0.477688    0.478593    0.479924    0.481986

 Minimum search - taking simple RFO step
 Searching for Lamda that Minimizes Along All modes
 Value Taken    Lamda =  -0.00010219
 Step Taken.  Stepsize is  0.252055

                             Maximum     Tolerance    Cnvgd?
         Gradient           0.000363      0.000300      NO
         Displacement       0.182585      0.001200      NO
         Energy change     -0.000142      0.000001      NO


 New Cartesian Coordinates Obtained by Inverse Iteration

 Displacement from previous Coordinates is:  0.477726
 ----------------------------------------------------------------
             Standard Nuclear Orientation (Angstroms)
    I     Atom           X                Y                Z
 ----------------------------------------------------------------
    1      C       0.0298409455    -0.0185853608     0.0540874576
    2      C      -0.0292695689     0.4099613816     1.3862579689
    3      Cl      1.4369219101     0.9230721676     2.1815101373
    4      C      -1.2479135821     0.4345863062     2.0825269764
    5      Cl     -1.3121644221     0.9674090225     3.7349551249
    6      C      -2.4139409455     0.0231388475     1.4232928026
    7      Cl     -3.9581296439     0.0269316621     2.2385974740
    8      C      -2.3645423173    -0.3974747338     0.0992604708
    9      H      -3.2760419890    -0.7095719332    -0.3925672902
   10      C      -1.1516228538    -0.4146688013    -0.5742695789
   11      H      -1.1134493158    -0.7493678097    -1.6038014329
   12      C       1.3129194052    -0.0470145825    -0.7109837073
   13      C       2.1806053338    -1.1473820549    -0.6445791560
   14      Cl      1.7769712550    -2.5019048649     0.3765971005
   15      C       3.3576560548    -1.1513420221    -1.4021943170
   16      Cl      4.4617502621    -2.5024825912    -1.3551373987
   17      C       3.6750799110    -0.0732204287    -2.2239336952
   18      H       4.5857764300    -0.0871895312    -2.8061160662
   19      C       2.8072390696     1.0079592235    -2.2820712243
   20      Cl      3.2005934344     2.3662600207    -3.3190879979
   21      C       1.6340900634     1.0305349971    -1.5379668837
   22      H       0.9706333875     1.8835134699    -1.5911379501
 ----------------------------------------------------------------
 Nuclear Repulsion Energy =        2013.18422674 hartrees
 There are       89 alpha and       89 beta electrons
 Applying Cartesian multipole field
    Component          Value
    ---------          -----
     (2,0,0)        1.00000E-11
     (0,2,0)        2.00000E-11
     (0,0,2)       -3.00000E-11
 Nucleus-field energy     =    -0.0000000116 hartrees
 Requested basis set is 6-311++G(d,p)
 There are 170 shells and 472 basis functions
 A cutoff of  1.0D-15 yielded  10839 shell pairs
 There are     91726 function pairs (     98580 Cartesian)
 Smallest overlap matrix eigenvalue = 1.95E-07
 Linear dependence detected in AO basis
 Number of orthogonalized atomic orbitals = 467
 Maximum deviation from orthogonality = 1.951E-10
 Guess from superposition of atomic densities
 Warning:  Energy on first SCF cycle will be non-variational
 SAD guess density has 178.000000 electrons

 -----------------------------------------------------------------------
  General SCF calculation program by
  Eric Jon Sundstrom, Paul Horn, Yuezhi Mao, Dmitri Zuev, Alec White,
  David Stuck, Shaama M.S., Shane Yost, Joonho Lee, David Small,
  Daniel Levine, Susi Lehtola, Hugh Burton, Evgeny Epifanovsky,
  Bang C. Huynh
 -----------------------------------------------------------------------
 Exchange:     0.2000 Hartree-Fock + 0.0800 Slater + 0.7200 B88
 Correlation:  0.1900 VWN1RPA + 0.8100 LYP
 Using SG-1 standard quadrature grid
 A restricted SCF calculation will be
 performed using DIIS
 SCF converges when DIIS error is below 1.0e-08
 ---------------------------------------
  Cycle       Energy         DIIS error
 ---------------------------------------
    1   -3225.3503410615      2.82e-02  
    2   -3220.9966553917      2.19e-03  
    3   -3220.8689698277      2.92e-03  
    4   -3221.1157927950      7.10e-04  
    5   -3221.1294376623      2.90e-04  
    6   -3221.1315387782      1.03e-04  
    7   -3221.1317928346      3.56e-05  
    8   -3221.1318248263      1.27e-05  
    9   -3221.1318290330      3.39e-06  
   10   -3221.1318293552      8.39e-07  
   11   -3221.1318293737      2.19e-07  
   12   -3221.1318293747      1.26e-07  
   13   -3221.1318293751      3.85e-08  
   14   -3221.1318293751      1.17e-08  
   15   -3221.1318293754      5.57e-09  Convergence criterion met
 ---------------------------------------
 SCF time:   CPU 751.62s  wall 751.00s 
 SCF   energy in the final basis set =    -3221.1318293754
 Total energy in the final basis set =    -3221.1318293754

 --------------------------------------------------------------

                    Orbital Energies (a.u.)
 --------------------------------------------------------------

 Alpha MOs
 -- Occupied --
********-101.5766-101.5760-101.5759-101.5756-101.5754 -10.2769 -10.2760
-10.2752 -10.2732 -10.2728 -10.2688 -10.2369 -10.2325 -10.2218 -10.2186
-10.2169 -10.2164  -9.4916  -9.4913  -9.4908  -9.4905  -9.4903  -9.4899
 -7.2565  -7.2562  -7.2557  -7.2553  -7.2552  -7.2547  -7.2464  -7.2461
 -7.2458  -7.2457  -7.2454  -7.2454  -7.2451  -7.2448  -7.2447  -7.2447
 -7.2445  -7.2444  -0.9555  -0.9450  -0.9055  -0.9028  -0.8865  -0.8749
 -0.8570  -0.8444  -0.7979  -0.7633  -0.7564  -0.7448  -0.6694  -0.6424
 -0.6302  -0.6161  -0.5515  -0.5366  -0.5345  -0.5306  -0.4976  -0.4825
 -0.4677  -0.4670  -0.4656  -0.4515  -0.4487  -0.4334  -0.4162  -0.4134
 -0.4050  -0.3954  -0.3862  -0.3680  -0.3648  -0.3532  -0.3495  -0.3454
 -0.3417  -0.3378  -0.3342  -0.3271  -0.3191  -0.2859  -0.2749  -0.2735
 -0.2665
 -- Virtual --
 -0.0623  -0.0598  -0.0538  -0.0474  -0.0406  -0.0286  -0.0140  -0.0008
  0.0016   0.0105   0.0131   0.0166   0.0208   0.0248   0.0294   0.0399
  0.0465   0.0488   0.0523   0.0568   0.0613   0.0655   0.0705   0.0754
  0.0803   0.0828   0.0850   0.0883   0.0900   0.0912   0.0939   0.0993
  0.1023   0.1075   0.1094   0.1151   0.1164   0.1169   0.1189   0.1218
  0.1245   0.1267   0.1291   0.1331   0.1361   0.1402   0.1443   0.1483
  0.1503   0.1575   0.1583   0.1644   0.1652   0.1713   0.1773   0.1797
  0.1883   0.1902   0.1935   0.1967   0.2047   0.2078   0.2092   0.2114
  0.2128   0.2251   0.2280   0.2318   0.2339   0.2359   0.2378   0.2415
  0.2472   0.2513   0.2526   0.2581   0.2611   0.2664   0.2714   0.2749
  0.2775   0.2815   0.2836   0.2880   0.2907   0.2921   0.2966   0.3070
  0.3103   0.3184   0.3239   0.3250   0.3391   0.3403   0.3498   0.3609
  0.4096   0.4137   0.4242   0.4260   0.4347   0.4429   0.4480   0.4509
  0.4525   0.4599   0.4625   0.4667   0.4732   0.4785   0.4832   0.4920
  0.5018   0.5035   0.5070   0.5089   0.5240   0.5293   0.5353   0.5480
  0.5588   0.5627   0.5745   0.5768   0.5793   0.5903   0.5944   0.5998
  0.6141   0.6151   0.6259   0.6301   0.6333   0.6389   0.6505   0.6553
  0.6634   0.6671   0.6738   0.6788   0.6840   0.6912   0.7035   0.7104
  0.7241   0.7304   0.7617   0.7838   0.7951   0.8040   0.8198   0.8231
  0.8310   0.8330   0.8358   0.8387   0.8423   0.8463   0.8472   0.8499
  0.8513   0.8544   0.8551   0.8601   0.8659   0.8735   0.8751   0.8826
  0.8927   0.8967   0.9000   0.9079   0.9158   0.9170   0.9265   0.9299
  0.9401   0.9419   0.9441   0.9462   0.9501   0.9587   0.9628   0.9684
  0.9782   0.9849   0.9891   1.0002   1.0022   1.0188   1.0252   1.0445
  1.0508   1.0943   1.1065   1.1115   1.1365   1.1468   1.1816   1.2055
  1.2153   1.2236   1.2241   1.2359   1.2382   1.2609   1.2651   1.2714
  1.2784   1.2920   1.2961   1.3037   1.3328   1.3414   1.3634   1.3705
  1.3980   1.4094   1.4467   1.4790   1.4848   1.5240   1.5558   1.5582
  1.5661   1.5801   1.5949   1.6019   1.6129   1.6491   1.6691   1.6746
  1.6890   1.7296   1.7332   1.7710   1.7817   1.7913   1.8020   1.8258
  1.8446   1.8516   1.8571   1.8845   1.8864   1.9234   1.9280   1.9375
  1.9453   1.9641   1.9758   2.0002   2.0385   2.0661   2.0749   2.0842
  2.1081   2.1263   2.1749   2.1894   2.2331   2.2395   2.2491   2.2519
  2.2587   2.2647   2.2751   2.2965   2.3037   2.3198   2.3290   2.3448
  2.3522   2.3730   2.4189   2.4253   2.4351   2.4503   2.4675   2.4793
  2.4987   2.5108   2.5240   2.5429   2.5472   2.5521   2.5863   2.6110
  2.6414   2.6605   2.6667   2.6807   2.6913   2.7024   2.7154   2.7302
  2.7398   2.7426   2.7523   2.7691   2.7942   2.8234   2.8287   2.8434
  2.8807   2.9022   2.9684   2.9768   3.0688   3.0848   3.0871   3.1146
  3.1242   3.1313   3.1653   3.1948   3.2120   3.2445   3.2743   3.3409
  3.3664   3.4232   3.4362   3.5653   3.6376   3.6810   3.7074   3.7951
  3.8240   3.9574   4.0107   4.0737   4.0936   4.3201   4.8041   4.8117
  9.7567   9.7661   9.7841   9.7967   9.8186   9.8412  23.3567  23.4993
 23.8211  23.8399  23.8680  23.8900  23.9417  23.9595  24.0104  24.0601
 24.1052  24.1439  25.7786  25.8010  25.8196  25.8398  25.9051  25.9729
 26.0912  26.1149  26.1546  26.1644  26.2505  26.3530  26.5055  26.5747
 26.6291  26.6727  26.8362  26.9455 215.7485 215.7581 215.7788 215.7935
215.8229 215.8451
 --------------------------------------------------------------

          Ground-State Mulliken Net Atomic Charges

     Atom                 Charge (a.u.)
  ----------------------------------------
      1 C                     0.001024
      2 C                    -1.432120
      3 Cl                    0.525626
      4 C                     0.537556
      5 Cl                    0.598232
      6 C                     0.027505
      7 Cl                    0.543897
      8 C                    -0.914289
      9 H                     0.214653
     10 C                    -0.468325
     11 H                     0.193016
     12 C                    -0.305023
     13 C                    -1.514136
     14 Cl                    0.488616
     15 C                     0.924576
     16 Cl                    0.515794
     17 C                    -0.927760
     18 H                     0.223682
     19 C                     0.637255
     20 Cl                    0.444587
     21 C                    -0.514977
     22 H                     0.200613
  ----------------------------------------
  Sum of atomic charges =     0.000000

 -----------------------------------------------------------------
                    Cartesian Multipole Moments
 -----------------------------------------------------------------
    Charge (ESU x 10^10)
                 0.0000
    Dipole Moment (Debye)
         X      -0.7576      Y       0.0425      Z      -2.1137
       Tot       2.2457
    Quadrupole Moments (Debye-Ang)
        XX    -143.6328     XY       2.1109     YY    -147.8074
        XZ       2.1949     YZ       0.6792     ZZ    -146.8221
    Octopole Moments (Debye-Ang^2)
       XXX    -334.1073    XXY       6.2994    XYY    -122.6180
       YYY      33.6080    XXZ     -39.2299    XYZ       2.1140
       YYZ     -17.1949    XZZ    -109.9639    YZZ       6.5004
       ZZZ     -60.0689
    Hexadecapole Moments (Debye-Ang^3)
      XXXX   -6019.8316   XXXY     326.2444   XXYY   -1361.8162
      XYYY     312.6228   YYYY   -1854.8212   XXXZ    1471.8213
      XXYZ      15.8445   XYYZ     526.8707   YYYZ     -37.5922
      XXZZ   -1619.5166   XYZZ     101.4987   YYZZ    -943.9585
      XZZZ    1527.1174   YZZZ      13.7080   ZZZZ   -3780.6252
 -----------------------------------------------------------------
 Calculating analytic gradient of the SCF energy
 Gradient of SCF Energy
            1           2           3           4           5           6
    1  -0.0003691   0.0001264  -0.0000604   0.0003071   0.0001856  -0.0001084
    2  -0.0000474  -0.0000935   0.0000725   0.0000573   0.0000206  -0.0001031
    3  -0.0002453   0.0001956   0.0001088  -0.0000620   0.0000391  -0.0002275
            7           8           9          10          11          12
    1  -0.0000286  -0.0001124   0.0000153   0.0001794   0.0000117   0.0001082
    2  -0.0000311  -0.0000121   0.0000194  -0.0000047   0.0000006   0.0000251
    3   0.0000057   0.0001980   0.0000095   0.0000271   0.0000221  -0.0002480
           13          14          15          16          17          18
    1  -0.0000834  -0.0000616   0.0000334  -0.0000293  -0.0001062  -0.0000083
    2   0.0001412   0.0000997   0.0000144  -0.0000136   0.0000548   0.0000021
    3   0.0001974   0.0000219   0.0000052   0.0000056  -0.0000096  -0.0000171
           19          20          21          22
    1   0.0001306  -0.0000474  -0.0000570  -0.0000255
    2  -0.0000659  -0.0000136  -0.0001059  -0.0000168
    3  -0.0000442  -0.0000392   0.0000769  -0.0000199
 Max gradient component =       3.691E-04
 RMS gradient           =       1.103E-04
 Gradient time:  CPU 255.53 s  wall 255.54 s
 Geometry Optimization Parameters
   NAtoms,    NIC,     NZ,  NCons,   NDum,   NFix, NCnnct, MaxDiis
       22     163      22       0       0       0       0       0

 Cartesian Hessian Update
 Hessian updated using BFGS update


** GEOMETRY OPTIMIZATION IN DELOCALIZED INTERNAL COORDINATES **
   Searching for a Minimum

   Optimization Cycle:  12

                       Coordinates (Angstroms)
     ATOM                X               Y               Z
      1  C         0.0298409455   -0.0185853608    0.0540874576
      2  C        -0.0292695689    0.4099613816    1.3862579689
      3  Cl        1.4369219101    0.9230721676    2.1815101373
      4  C        -1.2479135821    0.4345863062    2.0825269764
      5  Cl       -1.3121644221    0.9674090225    3.7349551249
      6  C        -2.4139409455    0.0231388475    1.4232928026
      7  Cl       -3.9581296439    0.0269316621    2.2385974740
      8  C        -2.3645423173   -0.3974747338    0.0992604708
      9  H        -3.2760419890   -0.7095719332   -0.3925672902
     10  C        -1.1516228538   -0.4146688013   -0.5742695789
     11  H        -1.1134493158   -0.7493678097   -1.6038014329
     12  C         1.3129194052   -0.0470145825   -0.7109837073
     13  C         2.1806053338   -1.1473820549   -0.6445791560
     14  Cl        1.7769712550   -2.5019048649    0.3765971005
     15  C         3.3576560548   -1.1513420221   -1.4021943170
     16  Cl        4.4617502621   -2.5024825912   -1.3551373987
     17  C         3.6750799110   -0.0732204287   -2.2239336952
     18  H         4.5857764300   -0.0871895312   -2.8061160662
     19  C         2.8072390696    1.0079592235   -2.2820712243
     20  Cl        3.2005934344    2.3662600207   -3.3190879979
     21  C         1.6340900634    1.0305349971   -1.5379668837
     22  H         0.9706333875    1.8835134699   -1.5911379501
   Point Group: c1    Number of degrees of freedom:    60


   Energy is  -3221.131829375

 Hessian updated using BFGS update

 60 Hessian modes will be used to form the next step
  Hessian Eigenvalues:
     0.001043    0.017681    0.017778    0.020718    0.020985    0.021138
     0.023110    0.023595    0.023619    0.023844    0.023851    0.024082
     0.024092    0.024111    0.024116    0.024137    0.024147    0.024156
     0.024255    0.068446    0.159949    0.160001    0.160004    0.160056
     0.214351    0.225379    0.233251    0.235090    0.235795    0.245534
     0.249956    0.249985    0.250015    0.250140    0.250487    0.252524
     0.265418    0.289501    0.294261    0.301023    0.301040    0.301225
     0.301897    0.328968    0.356665    0.356666    0.356681    0.356715
     0.412745    0.420121    0.431611    0.433338    0.461697    0.462320
     0.471318    0.472505    0.477228    0.478737    0.481125    0.482883

 Minimum search - taking simple RFO step
 Searching for Lamda that Minimizes Along All modes
 Value Taken    Lamda =  -0.00002059
 Step Taken.  Stepsize is  0.116602

                             Maximum     Tolerance    Cnvgd?
         Gradient           0.000392      0.000300      NO
         Displacement       0.081411      0.001200      NO
         Energy change     -0.000064      0.000001      NO


 New Cartesian Coordinates Obtained by Inverse Iteration

 Displacement from previous Coordinates is:  0.228840
 ----------------------------------------------------------------
             Standard Nuclear Orientation (Angstroms)
    I     Atom           X                Y                Z
 ----------------------------------------------------------------
    1      C       0.0314950943    -0.0212606880     0.0570952124
    2      C      -0.0322722234     0.4252608174     1.3826431791
    3      Cl      1.4311297941     0.9552718725     2.1720860627
    4      C      -1.2524551736     0.4525157764     2.0771416264
    5      Cl     -1.3247265286     1.0098869390     3.7210957120
    6      C      -2.4144579855     0.0239985547     1.4226315911
    7      Cl     -3.9598369977     0.0318572644     2.2355315438
    8      C      -2.3602371158    -0.4168256828     0.1051570698
    9      H      -3.2689113362    -0.7430168524    -0.3827771700
   10      C      -1.1465646143    -0.4353921260    -0.5665644081
   11      H      -1.1050241938    -0.7846093545    -1.5911737883
   12      C       1.3147342089    -0.0483552956    -0.7080157919
   13      C       2.1744826971    -1.1560595800    -0.6576616103
   14      Cl      1.7657866520    -2.5187204773     0.3511439667
   15      C       3.3499510012    -1.1589557651    -1.4179739066
   16      Cl      4.4447561980    -2.5182000896    -1.3902352656
   17      C       3.6737054965    -0.0727346371    -2.2262739072
   18      H       4.5830592774    -0.0858866723    -2.8105775369
   19      C       2.8139757691     1.0158552779    -2.2681661174
   20      Cl      3.2163695602     2.3848639972    -3.2875769238
   21      C       1.6426374612     1.0376111818    -1.5215154951
   22      H       0.9854057830     1.8960579238    -1.5627752284
 ----------------------------------------------------------------
 Nuclear Repulsion Energy =        2012.29736307 hartrees
 There are       89 alpha and       89 beta electrons
 Applying Cartesian multipole field
    Component          Value
    ---------          -----
     (2,0,0)        1.00000E-11
     (0,2,0)        2.00000E-11
     (0,0,2)       -3.00000E-11
 Nucleus-field energy     =    -0.0000000105 hartrees
 Requested basis set is 6-311++G(d,p)
 There are 170 shells and 472 basis functions
 A cutoff of  1.0D-15 yielded  10841 shell pairs
 There are     91717 function pairs (     98565 Cartesian)
 Smallest overlap matrix eigenvalue = 1.92E-07
 Linear dependence detected in AO basis
 Number of orthogonalized atomic orbitals = 467
 Maximum deviation from orthogonality = 8.575E-10
 Guess from superposition of atomic densities
 Warning:  Energy on first SCF cycle will be non-variational
 SAD guess density has 178.000000 electrons

 -----------------------------------------------------------------------
  General SCF calculation program by
  Eric Jon Sundstrom, Paul Horn, Yuezhi Mao, Dmitri Zuev, Alec White,
  David Stuck, Shaama M.S., Shane Yost, Joonho Lee, David Small,
  Daniel Levine, Susi Lehtola, Hugh Burton, Evgeny Epifanovsky,
  Bang C. Huynh
 -----------------------------------------------------------------------
 Exchange:     0.2000 Hartree-Fock + 0.0800 Slater + 0.7200 B88
 Correlation:  0.1900 VWN1RPA + 0.8100 LYP
 Using SG-1 standard quadrature grid
 A restricted SCF calculation will be
 performed using DIIS
 SCF converges when DIIS error is below 1.0e-08
 ---------------------------------------
  Cycle       Energy         DIIS error
 ---------------------------------------
    1   -3225.3490605278      2.82e-02  
    2   -3220.9966453252      2.19e-03  
    3   -3220.8690870177      2.92e-03  
    4   -3221.1158665064      7.09e-04  
    5   -3221.1294447371      2.90e-04  
    6   -3221.1315483921      1.03e-04  
    7   -3221.1318025268      3.58e-05  
    8   -3221.1318349831      1.26e-05  
    9   -3221.1318391473      3.37e-06  
   10   -3221.1318394675      8.37e-07  
   11   -3221.1318394860      2.15e-07  
   12   -3221.1318394869      1.25e-07  
   13   -3221.1318394874      3.86e-08  
   14   -3221.1318394872      1.16e-08  
   15   -3221.1318394875      5.57e-09  Convergence criterion met
 ---------------------------------------
 SCF time:   CPU 751.01s  wall 751.00s 
 SCF   energy in the final basis set =    -3221.1318394875
 Total energy in the final basis set =    -3221.1318394875

 --------------------------------------------------------------

                    Orbital Energies (a.u.)
 --------------------------------------------------------------

 Alpha MOs
 -- Occupied --
********-101.5767-101.5761-101.5759-101.5757-101.5754 -10.2769 -10.2760
-10.2752 -10.2731 -10.2729 -10.2688 -10.2370 -10.2325 -10.2219 -10.2186
-10.2169 -10.2163  -9.4917  -9.4913  -9.4909  -9.4905  -9.4904  -9.4899
 -7.2566  -7.2562  -7.2557  -7.2553  -7.2553  -7.2547  -7.2465  -7.2461
 -7.2458  -7.2458  -7.2454  -7.2454  -7.2452  -7.2449  -7.2447  -7.2446
 -7.2446  -7.2443  -0.9555  -0.9450  -0.9054  -0.9028  -0.8865  -0.8750
 -0.8569  -0.8444  -0.7979  -0.7633  -0.7565  -0.7448  -0.6694  -0.6424
 -0.6303  -0.6161  -0.5514  -0.5362  -0.5347  -0.5309  -0.4976  -0.4825
 -0.4677  -0.4671  -0.4656  -0.4515  -0.4487  -0.4334  -0.4161  -0.4134
 -0.4049  -0.3954  -0.3862  -0.3679  -0.3649  -0.3533  -0.3495  -0.3455
 -0.3418  -0.3378  -0.3342  -0.3271  -0.3192  -0.2857  -0.2750  -0.2735
 -0.2666
 -- Virtual --
 -0.0621  -0.0591  -0.0548  -0.0473  -0.0408  -0.0286  -0.0139  -0.0008
  0.0016   0.0103   0.0130   0.0167   0.0208   0.0247   0.0294   0.0399
  0.0464   0.0489   0.0522   0.0572   0.0609   0.0655   0.0705   0.0754
  0.0803   0.0827   0.0849   0.0887   0.0898   0.0910   0.0940   0.0991
  0.1022   0.1077   0.1093   0.1149   0.1164   0.1169   0.1190   0.1216
  0.1241   0.1267   0.1291   0.1331   0.1360   0.1400   0.1443   0.1479
  0.1506   0.1576   0.1585   0.1642   0.1653   0.1709   0.1776   0.1798
  0.1879   0.1900   0.1936   0.1965   0.2051   0.2070   0.2092   0.2116
  0.2123   0.2248   0.2281   0.2312   0.2336   0.2360   0.2379   0.2415
  0.2472   0.2513   0.2528   0.2581   0.2606   0.2664   0.2712   0.2751
  0.2772   0.2815   0.2832   0.2879   0.2914   0.2923   0.2966   0.3064
  0.3103   0.3187   0.3234   0.3252   0.3398   0.3399   0.3502   0.3615
  0.4095   0.4137   0.4236   0.4260   0.4349   0.4430   0.4480   0.4506
  0.4528   0.4598   0.4619   0.4671   0.4733   0.4786   0.4834   0.4921
  0.5012   0.5032   0.5073   0.5081   0.5238   0.5287   0.5353   0.5484
  0.5601   0.5621   0.5740   0.5772   0.5798   0.5902   0.5943   0.5996
  0.6141   0.6150   0.6264   0.6309   0.6331   0.6377   0.6511   0.6555
  0.6640   0.6670   0.6735   0.6774   0.6836   0.6919   0.7038   0.7112
  0.7245   0.7307   0.7636   0.7844   0.7953   0.8055   0.8199   0.8227
  0.8316   0.8327   0.8358   0.8393   0.8421   0.8459   0.8470   0.8496
  0.8511   0.8547   0.8558   0.8600   0.8665   0.8735   0.8746   0.8823
  0.8924   0.8963   0.9011   0.9077   0.9163   0.9176   0.9267   0.9294
  0.9399   0.9419   0.9442   0.9460   0.9499   0.9588   0.9630   0.9670
  0.9792   0.9849   0.9883   1.0005   1.0018   1.0195   1.0247   1.0445
  1.0505   1.0949   1.1076   1.1102   1.1375   1.1482   1.1818   1.2057
  1.2151   1.2236   1.2245   1.2362   1.2381   1.2635   1.2663   1.2714
  1.2777   1.2922   1.2964   1.3035   1.3326   1.3411   1.3632   1.3709
  1.3986   1.4095   1.4456   1.4790   1.4835   1.5241   1.5561   1.5596
  1.5661   1.5799   1.5949   1.6018   1.6145   1.6497   1.6692   1.6740
  1.6893   1.7297   1.7333   1.7706   1.7819   1.7914   1.8026   1.8252
  1.8451   1.8509   1.8573   1.8847   1.8863   1.9231   1.9288   1.9378
  1.9449   1.9651   1.9769   2.0005   2.0381   2.0669   2.0748   2.0843
  2.1079   2.1265   2.1746   2.1894   2.2328   2.2397   2.2493   2.2509
  2.2591   2.2638   2.2750   2.2975   2.3040   2.3198   2.3284   2.3450
  2.3519   2.3734   2.4182   2.4245   2.4351   2.4507   2.4666   2.4820
  2.4967   2.5107   2.5234   2.5432   2.5468   2.5517   2.5859   2.6096
  2.6414   2.6600   2.6661   2.6818   2.6924   2.7018   2.7150   2.7307
  2.7395   2.7437   2.7516   2.7691   2.7945   2.8236   2.8288   2.8408
  2.8821   2.9020   2.9691   2.9762   3.0688   3.0855   3.0874   3.1165
  3.1245   3.1290   3.1654   3.1937   3.2119   3.2451   3.2777   3.3412
  3.3660   3.4239   3.4363   3.5658   3.6379   3.6814   3.7075   3.7960
  3.8245   3.9574   4.0107   4.0740   4.0937   4.3191   4.8050   4.8104
  9.7567   9.7662   9.7841   9.7972   9.8211   9.8407  23.3576  23.4991
 23.8209  23.8397  23.8682  23.8898  23.9414  23.9593  24.0106  24.0603
 24.1053  24.1440  25.7782  25.7995  25.8195  25.8390  25.9038  25.9707
 26.0918  26.1154  26.1536  26.1619  26.2527  26.3502  26.5057  26.5742
 26.6287  26.6723  26.8348  26.9475 215.7484 215.7583 215.7788 215.7940
215.8261 215.8442
 --------------------------------------------------------------

          Ground-State Mulliken Net Atomic Charges

     Atom                 Charge (a.u.)
  ----------------------------------------
      1 C                     0.007591
      2 C                    -1.434625
      3 Cl                    0.526095
      4 C                     0.566157
      5 Cl                    0.598087
      6 C                     0.016551
      7 Cl                    0.543775
      8 C                    -0.928848
      9 H                     0.214418
     10 C                    -0.478754
     11 H                     0.193465
     12 C                    -0.280954
     13 C                    -1.484995
     14 Cl                    0.484672
     15 C                     0.917040
     16 Cl                    0.518086
     17 C                    -0.954469
     18 H                     0.224238
     19 C                     0.635845
     20 Cl                    0.444255
     21 C                    -0.528194
     22 H                     0.200564
  ----------------------------------------
  Sum of atomic charges =     0.000000

 -----------------------------------------------------------------
                    Cartesian Multipole Moments
 -----------------------------------------------------------------
    Charge (ESU x 10^10)
                 0.0000
    Dipole Moment (Debye)
         X      -0.7494      Y       0.0190      Z      -2.0996
       Tot       2.2294
    Quadrupole Moments (Debye-Ang)
        XX    -143.6644     XY       2.1835     YY    -147.7814
        XZ       2.1533     YZ       0.6877     ZZ    -146.8309
    Octopole Moments (Debye-Ang^2)
       XXX    -333.0091    XXY       5.3895    XYY    -122.4345
       YYY      31.4232    XXZ     -38.4974    XYZ       2.0109
       YYZ     -16.5428    XZZ    -109.5035    YZZ       5.8039
       ZZZ     -58.4237
    Hexadecapole Moments (Debye-Ang^3)
      XXXX   -6015.3403   XXXY     324.7191   XXYY   -1366.3568
      XYYY     310.8771   YYYY   -1888.7515   XXXZ    1479.2977
      XXYZ      10.4658   XYYZ     529.4467   YYYZ     -54.4632
      XXZZ   -1614.0453   XYZZ     100.7629   YYZZ    -945.4563
      XZZZ    1534.0932   YZZZ      -2.5642   ZZZZ   -3756.2067
 -----------------------------------------------------------------
 Calculating analytic gradient of the SCF energy
 Gradient of SCF Energy
            1           2           3           4           5           6
    1  -0.0001385   0.0001936   0.0000003   0.0000101  -0.0000958  -0.0000059
    2   0.0000305  -0.0001287   0.0000826  -0.0000025  -0.0000119  -0.0000310
    3  -0.0000200  -0.0000388  -0.0000877  -0.0000303   0.0000390  -0.0000381
            7           8           9          10          11          12
    1   0.0000390  -0.0000388   0.0000092   0.0000992   0.0000085   0.0000181
    2   0.0000286  -0.0000090   0.0000020   0.0000217  -0.0000153   0.0001938
    3   0.0000692   0.0001217   0.0000277   0.0000422   0.0000098  -0.0000668
           13          14          15          16          17          18
    1  -0.0000362  -0.0000014   0.0000371  -0.0000092  -0.0000283  -0.0000111
    2  -0.0000864  -0.0000259   0.0000104   0.0000026   0.0000010   0.0000033
    3   0.0000361   0.0000663  -0.0000446   0.0000069   0.0000084  -0.0000180
           19          20          21          22
    1  -0.0000024  -0.0000352  -0.0000066  -0.0000056
    2  -0.0000299  -0.0000059  -0.0000261  -0.0000039
    3  -0.0000266  -0.0000402  -0.0000067  -0.0000097
 Max gradient component =       1.938E-04
 RMS gradient           =       5.636E-05
 Gradient time:  CPU 258.27 s  wall 258.29 s
 Geometry Optimization Parameters
   NAtoms,    NIC,     NZ,  NCons,   NDum,   NFix, NCnnct, MaxDiis
       22     163      22       0       0       0       0       0

 Cartesian Hessian Update
 Hessian updated using BFGS update


** GEOMETRY OPTIMIZATION IN DELOCALIZED INTERNAL COORDINATES **
   Searching for a Minimum

   Optimization Cycle:  13

                       Coordinates (Angstroms)
     ATOM                X               Y               Z
      1  C         0.0314950943   -0.0212606880    0.0570952124
      2  C        -0.0322722234    0.4252608174    1.3826431791
      3  Cl        1.4311297941    0.9552718725    2.1720860627
      4  C        -1.2524551736    0.4525157764    2.0771416264
      5  Cl       -1.3247265286    1.0098869390    3.7210957120
      6  C        -2.4144579855    0.0239985547    1.4226315911
      7  Cl       -3.9598369977    0.0318572644    2.2355315438
      8  C        -2.3602371158   -0.4168256828    0.1051570698
      9  H        -3.2689113362   -0.7430168524   -0.3827771700
     10  C        -1.1465646143   -0.4353921260   -0.5665644081
     11  H        -1.1050241938   -0.7846093545   -1.5911737883
     12  C         1.3147342089   -0.0483552956   -0.7080157919
     13  C         2.1744826971   -1.1560595800   -0.6576616103
     14  Cl        1.7657866520   -2.5187204773    0.3511439667
     15  C         3.3499510012   -1.1589557651   -1.4179739066
     16  Cl        4.4447561980   -2.5182000896   -1.3902352656
     17  C         3.6737054965   -0.0727346371   -2.2262739072
     18  H         4.5830592774   -0.0858866723   -2.8105775369
     19  C         2.8139757691    1.0158552779   -2.2681661174
     20  Cl        3.2163695602    2.3848639972   -3.2875769238
     21  C         1.6426374612    1.0376111818   -1.5215154951
     22  H         0.9854057830    1.8960579238   -1.5627752284
   Point Group: c1    Number of degrees of freedom:    60


   Energy is  -3221.131839487

 Hessian updated using BFGS update

 60 Hessian modes will be used to form the next step
  Hessian Eigenvalues:
     0.000952    0.016910    0.017751    0.020332    0.020726    0.021061
     0.023536    0.023601    0.023698    0.023845    0.023871    0.024061
     0.024092    0.024106    0.024123    0.024135    0.024148    0.024152
     0.024493    0.065917    0.159936    0.159987    0.160009    0.160043
     0.210072    0.225303    0.233309    0.235088    0.235820    0.245292
     0.248946    0.249967    0.249985    0.250038    0.250205    0.252060
     0.285356    0.289431    0.296019    0.301018    0.301120    0.301311
     0.301886    0.328848    0.356659    0.356668    0.356681    0.356723
     0.413191    0.421074    0.431608    0.433609    0.461921    0.463153
     0.470748    0.472233    0.477401    0.478620    0.481232    0.493392

 Minimum search - taking simple RFO step
 Searching for Lamda that Minimizes Along All modes
 Value Taken    Lamda =  -0.00000284
 Step Taken.  Stepsize is  0.025563

                             Maximum     Tolerance    Cnvgd?
         Gradient           0.000253      0.000300     YES
         Displacement       0.015812      0.001200      NO
         Energy change     -0.000010      0.000001      NO


 New Cartesian Coordinates Obtained by Inverse Iteration

 Displacement from previous Coordinates is:  0.053672
 ----------------------------------------------------------------
             Standard Nuclear Orientation (Angstroms)
    I     Atom           X                Y                Z
 ----------------------------------------------------------------
    1      C       0.0324700262    -0.0238078443     0.0588459365
    2      C      -0.0329700561     0.4274251995     1.3828119738
    3      Cl      1.4296412082     0.9576667824     2.1738025480
    4      C      -1.2538987157     0.4574981982     2.0758000174
    5      Cl     -1.3270230429     1.0220296042     3.7172183295
    6      C      -2.4151015009     0.0262853025     1.4217276918
    7      Cl     -3.9616191174     0.0369297206     2.2324214950
    8      C      -2.3592446380    -0.4200620819     0.1060642592
    9      H      -3.2672869531    -0.7487513004    -0.3814150980
   10      C      -1.1450153904    -0.4407929350    -0.5643493166
   11      H      -1.1025894560    -0.7935349857    -1.5877108338
   12      C       1.3155033584    -0.0505227189    -0.7067572520
   13      C       2.1747793007    -1.1585312260    -0.6603473316
   14      Cl      1.7658928003    -2.5235630999     0.3447498082
   15      C       3.3494818007    -1.1601223383    -1.4218266931
   16      Cl      4.4433760994    -2.5202205712    -1.3992800559
   17      C       3.6732144834    -0.0718737040    -2.2273381653
   18      H       4.5819172720    -0.0840266991    -2.8126778504
   19      C       2.8142462587     1.0174932784    -2.2650131492
   20      Cl      3.2169144398     2.3893877751    -3.2804301727
   21      C       1.6435751317     1.0376827756    -1.5173395695
   22      H       0.9867395152     1.8965732527    -1.5557177567
 ----------------------------------------------------------------
 Nuclear Repulsion Energy =        2011.99975378 hartrees
 There are       89 alpha and       89 beta electrons
 Applying Cartesian multipole field
    Component          Value
    ---------          -----
     (2,0,0)        1.00000E-11
     (0,2,0)        2.00000E-11
     (0,0,2)       -3.00000E-11
 Nucleus-field energy     =    -0.0000000103 hartrees
 Requested basis set is 6-311++G(d,p)
 There are 170 shells and 472 basis functions
 A cutoff of  1.0D-15 yielded  10839 shell pairs
 There are     91712 function pairs (     98560 Cartesian)
 Smallest overlap matrix eigenvalue = 1.91E-07
 Linear dependence detected in AO basis
 Number of orthogonalized atomic orbitals = 467
 Maximum deviation from orthogonality = 4.118E-10
 Guess from superposition of atomic densities
 Warning:  Energy on first SCF cycle will be non-variational
 SAD guess density has 178.000000 electrons

 -----------------------------------------------------------------------
  General SCF calculation program by
  Eric Jon Sundstrom, Paul Horn, Yuezhi Mao, Dmitri Zuev, Alec White,
  David Stuck, Shaama M.S., Shane Yost, Joonho Lee, David Small,
  Daniel Levine, Susi Lehtola, Hugh Burton, Evgeny Epifanovsky,
  Bang C. Huynh
 -----------------------------------------------------------------------
 Exchange:     0.2000 Hartree-Fock + 0.0800 Slater + 0.7200 B88
 Correlation:  0.1900 VWN1RPA + 0.8100 LYP
 Using SG-1 standard quadrature grid
 A restricted SCF calculation will be
 performed using DIIS
 SCF converges when DIIS error is below 1.0e-08
 ---------------------------------------
  Cycle       Energy         DIIS error
 ---------------------------------------
    1   -3225.3490562633      2.82e-02  
    2   -3220.9966465383      2.19e-03  
    3   -3220.8691004624      2.92e-03  
    4   -3221.1158767206      7.09e-04  
    5   -3221.1294445834      2.90e-04  
    6   -3221.1315492297      1.03e-04  
    7   -3221.1318034190      3.59e-05  
    8   -3221.1318360158      1.26e-05  
    9   -3221.1318401676      3.37e-06  
   10   -3221.1318404873      8.37e-07  
   11   -3221.1318405059      2.14e-07  
   12   -3221.1318405066      1.24e-07  
   13   -3221.1318405071      3.87e-08  
   14   -3221.1318405071      1.16e-08  
   15   -3221.1318405071      5.58e-09  Convergence criterion met
 ---------------------------------------
 SCF time:   CPU 777.64s  wall 778.00s 
 SCF   energy in the final basis set =    -3221.1318405071
 Total energy in the final basis set =    -3221.1318405071

 --------------------------------------------------------------

                    Orbital Energies (a.u.)
 --------------------------------------------------------------

 Alpha MOs
 -- Occupied --
********-101.5767-101.5761-101.5760-101.5757-101.5754 -10.2769 -10.2761
-10.2752 -10.2731 -10.2729 -10.2688 -10.2370 -10.2326 -10.2219 -10.2186
-10.2169 -10.2163  -9.4917  -9.4913  -9.4909  -9.4905  -9.4904  -9.4899
 -7.2566  -7.2563  -7.2557  -7.2554  -7.2553  -7.2547  -7.2465  -7.2462
 -7.2458  -7.2457  -7.2454  -7.2454  -7.2452  -7.2449  -7.2447  -7.2446
 -7.2446  -7.2443  -0.9555  -0.9451  -0.9054  -0.9028  -0.8866  -0.8750
 -0.8569  -0.8444  -0.7979  -0.7633  -0.7565  -0.7448  -0.6694  -0.6423
 -0.6304  -0.6161  -0.5514  -0.5361  -0.5348  -0.5309  -0.4976  -0.4825
 -0.4677  -0.4671  -0.4657  -0.4515  -0.4487  -0.4334  -0.4161  -0.4134
 -0.4049  -0.3954  -0.3862  -0.3679  -0.3649  -0.3533  -0.3496  -0.3456
 -0.3418  -0.3378  -0.3342  -0.3271  -0.3192  -0.2857  -0.2750  -0.2735
 -0.2666
 -- Virtual --
 -0.0621  -0.0590  -0.0550  -0.0472  -0.0408  -0.0286  -0.0139  -0.0008
  0.0016   0.0103   0.0130   0.0168   0.0209   0.0247   0.0294   0.0399
  0.0464   0.0489   0.0522   0.0572   0.0609   0.0655   0.0705   0.0754
  0.0803   0.0827   0.0848   0.0888   0.0897   0.0910   0.0940   0.0991
  0.1022   0.1077   0.1092   0.1149   0.1164   0.1169   0.1190   0.1215
  0.1241   0.1268   0.1292   0.1331   0.1360   0.1399   0.1443   0.1479
  0.1507   0.1576   0.1586   0.1642   0.1653   0.1708   0.1777   0.1799
  0.1878   0.1899   0.1936   0.1965   0.2052   0.2069   0.2092   0.2116
  0.2123   0.2247   0.2282   0.2310   0.2336   0.2361   0.2379   0.2415
  0.2473   0.2512   0.2528   0.2581   0.2605   0.2664   0.2711   0.2753
  0.2772   0.2816   0.2831   0.2879   0.2914   0.2924   0.2966   0.3062
  0.3103   0.3188   0.3233   0.3252   0.3399   0.3399   0.3502   0.3616
  0.4094   0.4137   0.4235   0.4260   0.4349   0.4430   0.4480   0.4505
  0.4529   0.4598   0.4617   0.4671   0.4732   0.4786   0.4834   0.4922
  0.5010   0.5032   0.5073   0.5081   0.5238   0.5287   0.5353   0.5484
  0.5602   0.5620   0.5739   0.5772   0.5800   0.5902   0.5943   0.5995
  0.6140   0.6149   0.6265   0.6309   0.6330   0.6375   0.6509   0.6555
  0.6641   0.6670   0.6735   0.6770   0.6836   0.6920   0.7040   0.7113
  0.7246   0.7308   0.7640   0.7846   0.7954   0.8059   0.8199   0.8228
  0.8317   0.8327   0.8358   0.8394   0.8421   0.8458   0.8471   0.8496
  0.8511   0.8547   0.8559   0.8600   0.8665   0.8737   0.8746   0.8823
  0.8922   0.8963   0.9014   0.9077   0.9163   0.9177   0.9266   0.9291
  0.9398   0.9419   0.9442   0.9460   0.9499   0.9588   0.9630   0.9667
  0.9794   0.9848   0.9881   1.0006   1.0021   1.0197   1.0245   1.0444
  1.0504   1.0950   1.1078   1.1100   1.1376   1.1487   1.1816   1.2057
  1.2151   1.2236   1.2246   1.2362   1.2380   1.2639   1.2668   1.2713
  1.2777   1.2921   1.2965   1.3034   1.3326   1.3412   1.3628   1.3708
  1.3988   1.4096   1.4453   1.4790   1.4833   1.5242   1.5561   1.5598
  1.5661   1.5797   1.5950   1.6018   1.6147   1.6499   1.6692   1.6739
  1.6894   1.7296   1.7333   1.7706   1.7819   1.7913   1.8027   1.8251
  1.8452   1.8506   1.8573   1.8848   1.8863   1.9230   1.9290   1.9378
  1.9448   1.9654   1.9770   2.0006   2.0381   2.0671   2.0749   2.0843
  2.1079   2.1266   2.1746   2.1894   2.2327   2.2397   2.2492   2.2509
  2.2592   2.2637   2.2750   2.2977   2.3042   2.3197   2.3283   2.3450
  2.3516   2.3734   2.4183   2.4243   2.4351   2.4505   2.4666   2.4826
  2.4962   2.5107   2.5231   2.5432   2.5466   2.5516   2.5859   2.6092
  2.6414   2.6598   2.6660   2.6819   2.6926   2.7019   2.7150   2.7307
  2.7394   2.7438   2.7514   2.7691   2.7946   2.8237   2.8288   2.8403
  2.8822   2.9019   2.9691   2.9760   3.0688   3.0855   3.0875   3.1168
  3.1244   3.1286   3.1653   3.1935   3.2120   3.2452   3.2781   3.3413
  3.3658   3.4240   3.4364   3.5659   3.6380   3.6815   3.7074   3.7961
  3.8245   3.9575   4.0108   4.0740   4.0936   4.3190   4.8052   4.8102
  9.7568   9.7662   9.7842   9.7971   9.8216   9.8405  23.3577  23.4990
 23.8210  23.8396  23.8682  23.8897  23.9416  23.9592  24.0106  24.0603
 24.1053  24.1440  25.7780  25.7992  25.8195  25.8389  25.9036  25.9701
 26.0916  26.1152  26.1534  26.1618  26.2531  26.3497  26.5055  26.5740
 26.6282  26.6725  26.8345  26.9476 215.7485 215.7583 215.7789 215.7939
215.8268 215.8439
 --------------------------------------------------------------

          Ground-State Mulliken Net Atomic Charges

     Atom                 Charge (a.u.)
  ----------------------------------------
      1 C                     0.013319
      2 C                    -1.436440
      3 Cl                    0.526905
      4 C                     0.571899
      5 Cl                    0.598025
      6 C                     0.014287
      7 Cl                    0.543577
      8 C                    -0.931519
      9 H                     0.214385
     10 C                    -0.481109
     11 H                     0.193542
     12 C                    -0.270483
     13 C                    -1.469658
     14 Cl                    0.482903
     15 C                     0.908074
     16 Cl                    0.518879
     17 C                    -0.963042
     18 H                     0.224206
     19 C                     0.640545
     20 Cl                    0.443439
     21 C                    -0.542166
     22 H                     0.200432
  ----------------------------------------
  Sum of atomic charges =     0.000000

 -----------------------------------------------------------------
                    Cartesian Multipole Moments
 -----------------------------------------------------------------
    Charge (ESU x 10^10)
                -0.0000
    Dipole Moment (Debye)
         X      -0.7477      Y       0.0126      Z      -2.0961
       Tot       2.2255
    Quadrupole Moments (Debye-Ang)
        XX    -143.6767     XY       2.2034     YY    -147.7801
        XZ       2.1461     YZ       0.6914     ZZ    -146.8284
    Octopole Moments (Debye-Ang^2)
       XXX    -332.8241    XXY       5.1836    XYY    -122.4215
       YYY      30.8604    XXZ     -38.3540    XYZ       1.9843
       YYZ     -16.3811    XZZ    -109.3629    YZZ       5.6409
       ZZZ     -58.0437
    Hexadecapole Moments (Debye-Ang^3)
      XXXX   -6016.0854   XXXY     326.1998   XXYY   -1367.6872
      XYYY     312.2589   YYYY   -1896.0114   XXXZ    1480.3242
      XXYZ       8.9843   XYYZ     529.7997   YYYZ     -58.7889
      XXZZ   -1613.1233   XYZZ     101.2268   YYZZ    -945.7346
      XZZZ    1535.1575   YZZZ      -6.7252   ZZZZ   -3750.9545
 -----------------------------------------------------------------
 Calculating analytic gradient of the SCF energy
 Gradient of SCF Energy
            1           2           3           4           5           6
    1  -0.0000197   0.0000387  -0.0000366   0.0000271   0.0000403   0.0000125
    2   0.0000053  -0.0000007   0.0000679   0.0000047   0.0000153  -0.0000002
    3   0.0000047   0.0000374   0.0000518  -0.0000124   0.0000153   0.0000118
            7           8           9          10          11          12
    1   0.0000096   0.0000066   0.0000038   0.0000004  -0.0000085  -0.0000206
    2   0.0000014  -0.0000088  -0.0000133  -0.0000165  -0.0000139  -0.0000203
    3   0.0000221   0.0000348   0.0000238   0.0000111   0.0000118  -0.0000757
           13          14          15          16          17          18
    1   0.0000026   0.0000100  -0.0000020   0.0000051  -0.0000206  -0.0000134
    2  -0.0000233   0.0000817  -0.0000012   0.0000089  -0.0000062  -0.0000005
    3   0.0000257  -0.0000345  -0.0000068  -0.0000078  -0.0000133  -0.0000232
           19          20          21          22
    1  -0.0000043  -0.0000282   0.0000086  -0.0000111
    2  -0.0000205  -0.0000091  -0.0000436  -0.0000072
    3  -0.0000191  -0.0000338  -0.0000139  -0.0000100
 Max gradient component =       8.174E-05
 RMS gradient           =       2.502E-05
 Gradient time:  CPU 254.28 s  wall 254.29 s
 Geometry Optimization Parameters
   NAtoms,    NIC,     NZ,  NCons,   NDum,   NFix, NCnnct, MaxDiis
       22     163      22       0       0       0       0       0

 Cartesian Hessian Update
 Hessian updated using BFGS update


** GEOMETRY OPTIMIZATION IN DELOCALIZED INTERNAL COORDINATES **
   Searching for a Minimum

   Optimization Cycle:  14

                       Coordinates (Angstroms)
     ATOM                X               Y               Z
      1  C         0.0324700262   -0.0238078443    0.0588459365
      2  C        -0.0329700561    0.4274251995    1.3828119738
      3  Cl        1.4296412082    0.9576667824    2.1738025480
      4  C        -1.2538987157    0.4574981982    2.0758000174
      5  Cl       -1.3270230429    1.0220296042    3.7172183295
      6  C        -2.4151015009    0.0262853025    1.4217276918
      7  Cl       -3.9616191174    0.0369297206    2.2324214950
      8  C        -2.3592446380   -0.4200620819    0.1060642592
      9  H        -3.2672869531   -0.7487513004   -0.3814150980
     10  C        -1.1450153904   -0.4407929350   -0.5643493166
     11  H        -1.1025894560   -0.7935349857   -1.5877108338
     12  C         1.3155033584   -0.0505227189   -0.7067572520
     13  C         2.1747793007   -1.1585312260   -0.6603473316
     14  Cl        1.7658928003   -2.5235630999    0.3447498082
     15  C         3.3494818007   -1.1601223383   -1.4218266931
     16  Cl        4.4433760994   -2.5202205712   -1.3992800559
     17  C         3.6732144834   -0.0718737040   -2.2273381653
     18  H         4.5819172720   -0.0840266991   -2.8126778504
     19  C         2.8142462587    1.0174932784   -2.2650131492
     20  Cl        3.2169144398    2.3893877751   -3.2804301727
     21  C         1.6435751317    1.0376827756   -1.5173395695
     22  H         0.9867395152    1.8965732527   -1.5557177567
   Point Group: c1    Number of degrees of freedom:    60


   Energy is  -3221.131840507

 Hessian updated using BFGS update

 60 Hessian modes will be used to form the next step
  Hessian Eigenvalues:
     0.000988    0.014486    0.017730    0.019427    0.020730    0.021142
     0.023475    0.023614    0.023697    0.023835    0.023863    0.024053
     0.024090    0.024096    0.024114    0.024131    0.024147    0.024164
     0.024752    0.070640    0.159941    0.159973    0.160005    0.160063
     0.205319    0.224815    0.233584    0.235073    0.236049    0.241798
     0.246189    0.249973    0.249988    0.250062    0.250282    0.252535
     0.288903    0.289420    0.300916    0.301013    0.301194    0.301847
     0.324382    0.328915    0.356662    0.356675    0.356692    0.356713
     0.414822    0.420867    0.431657    0.434083    0.461602    0.463917
     0.470067    0.473282    0.477402    0.478649    0.481228    0.506698

 Minimum search - taking simple RFO step
 Searching for Lamda that Minimizes Along All modes
 Value Taken    Lamda =   0.00000000
 Step Taken.  Stepsize is  0.003316

                             Maximum     Tolerance    Cnvgd?
         Gradient           0.000109      0.000300     YES
         Displacement       0.001360      0.001200      NO
         Energy change     -0.000001      0.000001      NO


 New Cartesian Coordinates Obtained by Inverse Iteration

 Displacement from previous Coordinates is:  0.008797
 ----------------------------------------------------------------
             Standard Nuclear Orientation (Angstroms)
    I     Atom           X                Y                Z
 ----------------------------------------------------------------
    1      C       0.0325690928    -0.0247438225     0.0590446244
    2      C      -0.0328952614     0.4268660964     1.3827748032
    3      Cl      1.4302810251     0.9561192659     2.1734296548
    4      C      -1.2539202379     0.4579921999     2.0755674219
    5      Cl     -1.3270996340     1.0238406099     3.7165066816
    6      C      -2.4151902095     0.0269805977     1.4214566838
    7      Cl     -3.9618638809     0.0385844009     2.2318304572
    8      C      -2.3592892529    -0.4199891744     0.1059645252
    9      H      -3.2673921994    -0.7485687722    -0.3814816775
   10      C      -1.1449806372    -0.4413939222    -0.5642777656
   11      H      -1.1025284114    -0.7944184742    -1.5875345688
   12      C       1.3156620069    -0.0510956143    -0.7063047030
   13      C       2.1751279249    -1.1590202527    -0.6603824712
   14      Cl      1.7668029113    -2.5244836941     0.3446084016
   15      C       3.3497194730    -1.1600516723    -1.4220298748
   16      Cl      4.4439787951    -2.5198691011    -1.4000160902
   17      C       3.6730702188    -0.0714759527    -2.2272869488
   18      H       4.5816713443    -0.0832905557    -2.8127880050
   19      C       2.8138379312     1.0177242690    -2.2645473489
   20      Cl      3.2160502665     2.3899400531    -3.2797004312
   21      C       1.6432741807     1.0374292655    -1.5167031734
   22      H       0.9861173782     1.8960866345    -1.5548913805
 ----------------------------------------------------------------
 Nuclear Repulsion Energy =        2011.99643467 hartrees
 There are       89 alpha and       89 beta electrons
 Applying Cartesian multipole field
    Component          Value
    ---------          -----
     (2,0,0)        1.00000E-11
     (0,2,0)        2.00000E-11
     (0,0,2)       -3.00000E-11
 Nucleus-field energy     =    -0.0000000102 hartrees
 Requested basis set is 6-311++G(d,p)
 There are 170 shells and 472 basis functions
 A cutoff of  1.0D-15 yielded  10839 shell pairs
 There are     91712 function pairs (     98560 Cartesian)
 Smallest overlap matrix eigenvalue = 1.91E-07
 Linear dependence detected in AO basis
 Number of orthogonalized atomic orbitals = 467
 Maximum deviation from orthogonality = 4.321E-10
 Guess from superposition of atomic densities
 Warning:  Energy on first SCF cycle will be non-variational
 SAD guess density has 178.000000 electrons

 -----------------------------------------------------------------------
  General SCF calculation program by
  Eric Jon Sundstrom, Paul Horn, Yuezhi Mao, Dmitri Zuev, Alec White,
  David Stuck, Shaama M.S., Shane Yost, Joonho Lee, David Small,
  Daniel Levine, Susi Lehtola, Hugh Burton, Evgeny Epifanovsky,
  Bang C. Huynh
 -----------------------------------------------------------------------
 Exchange:     0.2000 Hartree-Fock + 0.0800 Slater + 0.7200 B88
 Correlation:  0.1900 VWN1RPA + 0.8100 LYP
 Using SG-1 standard quadrature grid
 A restricted SCF calculation will be
 performed using DIIS
 SCF converges when DIIS error is below 1.0e-08
 ---------------------------------------
  Cycle       Energy         DIIS error
 ---------------------------------------
    1   -3225.3489153062      2.82e-02  
    2   -3220.9966489406      2.19e-03  
    3   -3220.8690766459      2.92e-03  
    4   -3221.1158745828      7.09e-04  
    5   -3221.1294442000      2.90e-04  
    6   -3221.1315493319      1.03e-04  
    7   -3221.1318035633      3.59e-05  
    8   -3221.1318361849      1.26e-05  
    9   -3221.1318403360      3.37e-06  
   10   -3221.1318406557      8.37e-07  
   11   -3221.1318406740      2.14e-07  
   12   -3221.1318406752      1.24e-07  
   13   -3221.1318406753      3.87e-08  
   14   -3221.1318406757      1.16e-08  
   15   -3221.1318406754      5.57e-09  Convergence criterion met
 ---------------------------------------
 SCF time:   CPU 751.74s  wall 752.00s 
 SCF   energy in the final basis set =    -3221.1318406754
 Total energy in the final basis set =    -3221.1318406754

 --------------------------------------------------------------

                    Orbital Energies (a.u.)
 --------------------------------------------------------------

 Alpha MOs
 -- Occupied --
********-101.5767-101.5761-101.5760-101.5757-101.5754 -10.2769 -10.2760
-10.2752 -10.2732 -10.2729 -10.2688 -10.2370 -10.2326 -10.2219 -10.2186
-10.2169 -10.2163  -9.4917  -9.4913  -9.4909  -9.4905  -9.4904  -9.4899
 -7.2566  -7.2563  -7.2557  -7.2554  -7.2553  -7.2547  -7.2465  -7.2462
 -7.2458  -7.2457  -7.2454  -7.2454  -7.2452  -7.2449  -7.2447  -7.2446
 -7.2446  -7.2443  -0.9555  -0.9451  -0.9054  -0.9028  -0.8866  -0.8750
 -0.8569  -0.8444  -0.7979  -0.7633  -0.7565  -0.7448  -0.6694  -0.6423
 -0.6304  -0.6161  -0.5514  -0.5361  -0.5348  -0.5309  -0.4977  -0.4825
 -0.4677  -0.4670  -0.4656  -0.4515  -0.4487  -0.4334  -0.4161  -0.4134
 -0.4049  -0.3953  -0.3862  -0.3678  -0.3649  -0.3533  -0.3496  -0.3456
 -0.3418  -0.3378  -0.3342  -0.3271  -0.3192  -0.2856  -0.2750  -0.2735
 -0.2666
 -- Virtual --
 -0.0621  -0.0590  -0.0550  -0.0472  -0.0408  -0.0286  -0.0139  -0.0008
  0.0016   0.0103   0.0130   0.0168   0.0209   0.0247   0.0293   0.0399
  0.0464   0.0489   0.0522   0.0572   0.0609   0.0655   0.0705   0.0754
  0.0803   0.0827   0.0848   0.0888   0.0897   0.0910   0.0940   0.0991
  0.1022   0.1077   0.1092   0.1149   0.1164   0.1169   0.1190   0.1215
  0.1241   0.1268   0.1292   0.1331   0.1360   0.1399   0.1443   0.1479
  0.1507   0.1576   0.1586   0.1642   0.1653   0.1707   0.1777   0.1799
  0.1877   0.1899   0.1936   0.1965   0.2051   0.2069   0.2092   0.2116
  0.2122   0.2247   0.2282   0.2310   0.2336   0.2361   0.2379   0.2415
  0.2473   0.2512   0.2528   0.2581   0.2604   0.2664   0.2711   0.2753
  0.2772   0.2816   0.2832   0.2879   0.2914   0.2924   0.2966   0.3062
  0.3103   0.3188   0.3233   0.3252   0.3399   0.3399   0.3502   0.3616
  0.4094   0.4137   0.4235   0.4260   0.4349   0.4430   0.4480   0.4505
  0.4529   0.4598   0.4617   0.4671   0.4732   0.4786   0.4834   0.4922
  0.5011   0.5032   0.5072   0.5081   0.5238   0.5287   0.5352   0.5484
  0.5602   0.5621   0.5739   0.5772   0.5800   0.5902   0.5943   0.5995
  0.6140   0.6149   0.6265   0.6309   0.6331   0.6375   0.6508   0.6555
  0.6640   0.6669   0.6735   0.6770   0.6836   0.6920   0.7040   0.7113
  0.7246   0.7308   0.7640   0.7846   0.7954   0.8059   0.8199   0.8228
  0.8317   0.8327   0.8358   0.8394   0.8421   0.8457   0.8470   0.8496
  0.8510   0.8547   0.8559   0.8600   0.8665   0.8736   0.8746   0.8823
  0.8923   0.8963   0.9015   0.9077   0.9163   0.9177   0.9266   0.9291
  0.9398   0.9419   0.9442   0.9460   0.9498   0.9588   0.9630   0.9667
  0.9795   0.9848   0.9881   1.0006   1.0021   1.0197   1.0245   1.0444
  1.0503   1.0951   1.1078   1.1100   1.1376   1.1489   1.1816   1.2057
  1.2151   1.2236   1.2246   1.2362   1.2380   1.2638   1.2668   1.2712
  1.2777   1.2921   1.2965   1.3035   1.3326   1.3413   1.3628   1.3708
  1.3988   1.4096   1.4454   1.4790   1.4833   1.5242   1.5561   1.5598
  1.5662   1.5798   1.5950   1.6017   1.6146   1.6499   1.6692   1.6739
  1.6894   1.7295   1.7333   1.7707   1.7819   1.7913   1.8027   1.8252
  1.8452   1.8506   1.8572   1.8849   1.8863   1.9230   1.9290   1.9378
  1.9448   1.9655   1.9769   2.0006   2.0381   2.0671   2.0749   2.0842
  2.1080   2.1266   2.1745   2.1894   2.2327   2.2397   2.2492   2.2509
  2.2592   2.2637   2.2750   2.2977   2.3042   2.3197   2.3283   2.3450
  2.3516   2.3735   2.4182   2.4243   2.4351   2.4505   2.4666   2.4827
  2.4961   2.5107   2.5231   2.5432   2.5466   2.5516   2.5859   2.6092
  2.6414   2.6597   2.6659   2.6819   2.6926   2.7018   2.7150   2.7307
  2.7394   2.7438   2.7514   2.7691   2.7947   2.8237   2.8288   2.8403
  2.8822   2.9019   2.9692   2.9761   3.0688   3.0855   3.0875   3.1168
  3.1244   3.1286   3.1654   3.1935   3.2120   3.2452   3.2781   3.3413
  3.3658   3.4241   3.4364   3.5659   3.6380   3.6815   3.7074   3.7961
  3.8246   3.9575   4.0108   4.0740   4.0936   4.3190   4.8052   4.8102
  9.7568   9.7662   9.7842   9.7971   9.8216   9.8405  23.3577  23.4990
 23.8210  23.8396  23.8683  23.8897  23.9416  23.9592  24.0106  24.0603
 24.1052  24.1439  25.7780  25.7992  25.8195  25.8389  25.9036  25.9701
 26.0916  26.1152  26.1533  26.1618  26.2531  26.3498  26.5055  26.5740
 26.6281  26.6725  26.8344  26.9476 215.7485 215.7583 215.7789 215.7939
215.8268 215.8439
 --------------------------------------------------------------

          Ground-State Mulliken Net Atomic Charges

     Atom                 Charge (a.u.)
  ----------------------------------------
      1 C                     0.014877
      2 C                    -1.440102
      3 Cl                    0.527048
      4 C                     0.574168
      5 Cl                    0.597854
      6 C                     0.014774
      7 Cl                    0.543602
      8 C                    -0.931846
      9 H                     0.214387
     10 C                    -0.480180
     11 H                     0.193522
     12 C                    -0.268803
     13 C                    -1.467663
     14 Cl                    0.482333
     15 C                     0.906094
     16 Cl                    0.519092
     17 C                    -0.963393
     18 H                     0.224165
     19 C                     0.641425
     20 Cl                    0.443278
     21 C                    -0.545022
     22 H                     0.200393
  ----------------------------------------
  Sum of atomic charges =     0.000000

 -----------------------------------------------------------------
                    Cartesian Multipole Moments
 -----------------------------------------------------------------
    Charge (ESU x 10^10)
                -0.0000
    Dipole Moment (Debye)
         X      -0.7483      Y       0.0125      Z      -2.0958
       Tot       2.2254
    Quadrupole Moments (Debye-Ang)
        XX    -143.6771     XY       2.2065     YY    -147.7817
        XZ       2.1443     YZ       0.6905     ZZ    -146.8276
    Octopole Moments (Debye-Ang^2)
       XXX    -332.8666    XXY       5.1783    XYY    -122.4398
       YYY      30.8122    XXZ     -38.3359    XYZ       1.9737
       YYZ     -16.3597    XZZ    -109.3735    YZZ       5.6298
       ZZZ     -58.0033
    Hexadecapole Moments (Debye-Ang^3)
      XXXX   -6016.5936   XXXY     326.8539   XXYY   -1367.8790
      XYYY     312.8682   YYYY   -1896.5408   XXXZ    1480.0822
      XXYZ       8.8488   XYYZ     529.7078   YYYZ     -59.1078
      XXZZ   -1612.9984   XYZZ     101.4275   YYZZ    -945.6076
      XZZZ    1534.8764   YZZZ      -7.0324   ZZZZ   -3749.8409
 -----------------------------------------------------------------
 Calculating analytic gradient of the SCF energy
 Gradient of SCF Energy
            1           2           3           4           5           6
    1   0.0000232   0.0000204  -0.0000004   0.0000195   0.0000330   0.0000030
    2  -0.0000070  -0.0000083   0.0000417   0.0000066   0.0000239   0.0000055
    3   0.0000275  -0.0000114  -0.0000029   0.0000026   0.0000103   0.0000263
            7           8           9          10          11          12
    1   0.0000080   0.0000008   0.0000018  -0.0000084  -0.0000071  -0.0000232
    2  -0.0000030  -0.0000120  -0.0000165  -0.0000033  -0.0000146   0.0000346
    3   0.0000176   0.0000120   0.0000252   0.0000086   0.0000165   0.0000064
           13          14          15          16          17          18
    1   0.0000140   0.0000058  -0.0000055   0.0000039  -0.0000056  -0.0000153
    2  -0.0000384   0.0000218  -0.0000018   0.0000096  -0.0000039  -0.0000027
    3  -0.0000046   0.0000095  -0.0000055  -0.0000049  -0.0000209  -0.0000240
           19          20          21          22
    1  -0.0000188  -0.0000276  -0.0000072  -0.0000144
    2  -0.0000034  -0.0000107  -0.0000123  -0.0000057
    3  -0.0000210  -0.0000324  -0.0000184  -0.0000167
 Max gradient component =       4.173E-05
 RMS gradient           =       1.664E-05
 Gradient time:  CPU 258.10 s  wall 258.11 s
 Geometry Optimization Parameters
   NAtoms,    NIC,     NZ,  NCons,   NDum,   NFix, NCnnct, MaxDiis
       22     163      22       0       0       0       0       0

 Cartesian Hessian Update
 Hessian updated using BFGS update


** GEOMETRY OPTIMIZATION IN DELOCALIZED INTERNAL COORDINATES **
   Searching for a Minimum

   Optimization Cycle:  15

                       Coordinates (Angstroms)
     ATOM                X               Y               Z
      1  C         0.0325690928   -0.0247438225    0.0590446244
      2  C        -0.0328952614    0.4268660964    1.3827748032
      3  Cl        1.4302810251    0.9561192659    2.1734296548
      4  C        -1.2539202379    0.4579921999    2.0755674219
      5  Cl       -1.3270996340    1.0238406099    3.7165066816
      6  C        -2.4151902095    0.0269805977    1.4214566838
      7  Cl       -3.9618638809    0.0385844009    2.2318304572
      8  C        -2.3592892529   -0.4199891744    0.1059645252
      9  H        -3.2673921994   -0.7485687722   -0.3814816775
     10  C        -1.1449806372   -0.4413939222   -0.5642777656
     11  H        -1.1025284114   -0.7944184742   -1.5875345688
     12  C         1.3156620069   -0.0510956143   -0.7063047030
     13  C         2.1751279249   -1.1590202527   -0.6603824712
     14  Cl        1.7668029113   -2.5244836941    0.3446084016
     15  C         3.3497194730   -1.1600516723   -1.4220298748
     16  Cl        4.4439787951   -2.5198691011   -1.4000160902
     17  C         3.6730702188   -0.0714759527   -2.2272869488
     18  H         4.5816713443   -0.0832905557   -2.8127880050
     19  C         2.8138379312    1.0177242690   -2.2645473489
     20  Cl        3.2160502665    2.3899400531   -3.2797004312
     21  C         1.6432741807    1.0374292655   -1.5167031734
     22  H         0.9861173782    1.8960866345   -1.5548913805
   Point Group: c1    Number of degrees of freedom:    60


   Energy is  -3221.131840675

 Hessian updated using BFGS update

 60 Hessian modes will be used to form the next step
  Hessian Eigenvalues:
     0.000978    0.012533    0.017855    0.018772    0.020862    0.021200
     0.023339    0.023608    0.023710    0.023851    0.023869    0.024074
     0.024094    0.024108    0.024127    0.024136    0.024148    0.024170
     0.025845    0.072927    0.159758    0.159973    0.160005    0.160031
     0.199806    0.218785    0.228053    0.235103    0.235732    0.241189
     0.246070    0.249969    0.250004    0.250054    0.251805    0.255512
     0.288680    0.289855    0.299064    0.301052    0.301148    0.301712
     0.304748    0.331914    0.356664    0.356670    0.356679    0.356779
     0.420632    0.423440    0.431515    0.434867    0.461546    0.467186
     0.472150    0.475016    0.478001    0.479573    0.481895    0.504516

 Minimum search - taking simple RFO step
 Searching for Lamda that Minimizes Along All modes
 Value Taken    Lamda =   0.00000000
 Step Taken.  Stepsize is  0.003948

                             Maximum     Tolerance    Cnvgd?
         Gradient           0.000042      0.000300     YES
         Displacement       0.003009      0.001200      NO
         Energy change     -0.000000      0.000001     YES

 Final energy is   -3221.1318406754381     


 ******************************
 **  OPTIMIZATION CONVERGED  **
 ******************************

                       Coordinates (Angstroms)
     ATOM                X               Y               Z
      1  C         0.0325690928   -0.0247438225    0.0590446244
      2  C        -0.0328952614    0.4268660964    1.3827748032
      3  Cl        1.4302810251    0.9561192659    2.1734296548
      4  C        -1.2539202379    0.4579921999    2.0755674219
      5  Cl       -1.3270996340    1.0238406099    3.7165066816
      6  C        -2.4151902095    0.0269805977    1.4214566838
      7  Cl       -3.9618638809    0.0385844009    2.2318304572
      8  C        -2.3592892529   -0.4199891744    0.1059645252
      9  H        -3.2673921994   -0.7485687722   -0.3814816775
     10  C        -1.1449806372   -0.4413939222   -0.5642777656
     11  H        -1.1025284114   -0.7944184742   -1.5875345688
     12  C         1.3156620069   -0.0510956143   -0.7063047030
     13  C         2.1751279249   -1.1590202527   -0.6603824712
     14  Cl        1.7668029113   -2.5244836941    0.3446084016
     15  C         3.3497194730   -1.1600516723   -1.4220298748
     16  Cl        4.4439787951   -2.5198691011   -1.4000160902
     17  C         3.6730702188   -0.0714759527   -2.2272869488
     18  H         4.5816713443   -0.0832905557   -2.8127880050
     19  C         2.8138379312    1.0177242690   -2.2645473489
     20  Cl        3.2160502665    2.3899400531   -3.2797004312
     21  C         1.6432741807    1.0374292655   -1.5167031734
     22  H         0.9861173782    1.8960866345   -1.5548913805

Z-matrix Print:
$molecule
0 1
Cl
C  1 1.745316
C  2 1.400178 1 119.136498
C  3 1.395977 2 118.617615 1 -179.793298 0
H  4 1.083274 3 119.076938 2 -179.856176 0
C  4 1.387166 3 121.202750 2 -0.353742 0
H  6 1.081767 4 120.827156 3 -179.715128 0
C  6 1.390477 4 119.819599 3 0.207238 0
C  8 1.400778 6 120.488144 4 0.082845 0
C  3 1.494249 2 122.009958 1 -0.827845 0
C  10 1.396052 3 119.017994 2 -93.955908 0
H  11 1.081945 10 119.785555 3 2.086665 0
C  11 1.389201 10 119.945261 3 -178.269625 0
C  13 1.387813 11 121.222694 10 0.157705 0
H  14 1.080975 13 120.959736 11 179.852854 0
C  14 1.392118 13 119.040555 11 -0.070265 0
C  16 1.399919 14 120.598560 13 0.033875 0
Cl 9 1.737303 8 120.421580 6 179.682578 0
Cl 17 1.743911 16 120.624954 14 179.800321 0
Cl 16 1.745563 14 118.089003 13 179.702068 0
Cl 8 1.746150 6 118.477306 4 -179.978400 0
Cl 13 1.753650 11 119.589858 10 179.984625 0
$end


 --------------------------------------------------------------

                    Orbital Energies (a.u.)
 --------------------------------------------------------------

 Alpha MOs
 -- Occupied --
********-101.5767-101.5761-101.5760-101.5757-101.5754 -10.2769 -10.2760
-10.2752 -10.2732 -10.2729 -10.2688 -10.2370 -10.2326 -10.2219 -10.2186
-10.2169 -10.2163  -9.4917  -9.4913  -9.4909  -9.4905  -9.4904  -9.4899
 -7.2566  -7.2563  -7.2557  -7.2554  -7.2553  -7.2547  -7.2465  -7.2462
 -7.2458  -7.2457  -7.2454  -7.2454  -7.2452  -7.2449  -7.2447  -7.2446
 -7.2446  -7.2443  -0.9555  -0.9451  -0.9054  -0.9028  -0.8866  -0.8750
 -0.8569  -0.8444  -0.7979  -0.7633  -0.7565  -0.7448  -0.6694  -0.6423
 -0.6304  -0.6161  -0.5514  -0.5361  -0.5348  -0.5309  -0.4977  -0.4825
 -0.4677  -0.4670  -0.4656  -0.4515  -0.4487  -0.4334  -0.4161  -0.4134
 -0.4049  -0.3953  -0.3862  -0.3678  -0.3649  -0.3533  -0.3496  -0.3456
 -0.3418  -0.3378  -0.3342  -0.3271  -0.3192  -0.2856  -0.2750  -0.2735
 -0.2666
 -- Virtual --
 -0.0621  -0.0590  -0.0550  -0.0472  -0.0408  -0.0286  -0.0139  -0.0008
  0.0016   0.0103   0.0130   0.0168   0.0209   0.0247   0.0293   0.0399
  0.0464   0.0489   0.0522   0.0572   0.0609   0.0655   0.0705   0.0754
  0.0803   0.0827   0.0848   0.0888   0.0897   0.0910   0.0940   0.0991
  0.1022   0.1077   0.1092   0.1149   0.1164   0.1169   0.1190   0.1215
  0.1241   0.1268   0.1292   0.1331   0.1360   0.1399   0.1443   0.1479
  0.1507   0.1576   0.1586   0.1642   0.1653   0.1707   0.1777   0.1799
  0.1877   0.1899   0.1936   0.1965   0.2051   0.2069   0.2092   0.2116
  0.2122   0.2247   0.2282   0.2310   0.2336   0.2361   0.2379   0.2415
  0.2473   0.2512   0.2528   0.2581   0.2604   0.2664   0.2711   0.2753
  0.2772   0.2816   0.2832   0.2879   0.2914   0.2924   0.2966   0.3062
  0.3103   0.3188   0.3233   0.3252   0.3399   0.3399   0.3502   0.3616
  0.4094   0.4137   0.4235   0.4260   0.4349   0.4430   0.4480   0.4505
  0.4529   0.4598   0.4617   0.4671   0.4732   0.4786   0.4834   0.4922
  0.5011   0.5032   0.5072   0.5081   0.5238   0.5287   0.5352   0.5484
  0.5602   0.5621   0.5739   0.5772   0.5800   0.5902   0.5943   0.5995
  0.6140   0.6149   0.6265   0.6309   0.6331   0.6375   0.6508   0.6555
  0.6640   0.6669   0.6735   0.6770   0.6836   0.6920   0.7040   0.7113
  0.7246   0.7308   0.7640   0.7846   0.7954   0.8059   0.8199   0.8228
  0.8317   0.8327   0.8358   0.8394   0.8421   0.8457   0.8470   0.8496
  0.8510   0.8547   0.8559   0.8600   0.8665   0.8736   0.8746   0.8823
  0.8923   0.8963   0.9015   0.9077   0.9163   0.9177   0.9266   0.9291
  0.9398   0.9419   0.9442   0.9460   0.9498   0.9588   0.9630   0.9667
  0.9795   0.9848   0.9881   1.0006   1.0021   1.0197   1.0245   1.0444
  1.0503   1.0951   1.1078   1.1100   1.1376   1.1489   1.1816   1.2057
  1.2151   1.2236   1.2246   1.2362   1.2380   1.2638   1.2668   1.2712
  1.2777   1.2921   1.2965   1.3035   1.3326   1.3413   1.3628   1.3708
  1.3988   1.4096   1.4454   1.4790   1.4833   1.5242   1.5561   1.5598
  1.5662   1.5798   1.5950   1.6017   1.6146   1.6499   1.6692   1.6739
  1.6894   1.7295   1.7333   1.7707   1.7819   1.7913   1.8027   1.8252
  1.8452   1.8506   1.8572   1.8849   1.8863   1.9230   1.9290   1.9378
  1.9448   1.9655   1.9769   2.0006   2.0381   2.0671   2.0749   2.0842
  2.1080   2.1266   2.1745   2.1894   2.2327   2.2397   2.2492   2.2509
  2.2592   2.2637   2.2750   2.2977   2.3042   2.3197   2.3283   2.3450
  2.3516   2.3735   2.4182   2.4243   2.4351   2.4505   2.4666   2.4827
  2.4961   2.5107   2.5231   2.5432   2.5466   2.5516   2.5859   2.6092
  2.6414   2.6597   2.6659   2.6819   2.6926   2.7018   2.7150   2.7307
  2.7394   2.7438   2.7514   2.7691   2.7947   2.8237   2.8288   2.8403
  2.8822   2.9019   2.9692   2.9761   3.0688   3.0855   3.0875   3.1168
  3.1244   3.1286   3.1654   3.1935   3.2120   3.2452   3.2781   3.3413
  3.3658   3.4241   3.4364   3.5659   3.6380   3.6815   3.7074   3.7961
  3.8246   3.9575   4.0108   4.0740   4.0936   4.3190   4.8052   4.8102
  9.7568   9.7662   9.7842   9.7971   9.8216   9.8405  23.3577  23.4990
 23.8210  23.8396  23.8683  23.8897  23.9416  23.9592  24.0106  24.0603
 24.1052  24.1439  25.7780  25.7992  25.8195  25.8389  25.9036  25.9701
 26.0916  26.1152  26.1533  26.1618  26.2531  26.3498  26.5055  26.5740
 26.6281  26.6725  26.8344  26.9476 215.7485 215.7583 215.7789 215.7939
215.8268 215.8439
 --------------------------------------------------------------

          Ground-State Mulliken Net Atomic Charges

     Atom                 Charge (a.u.)
  ----------------------------------------
      1 C                     0.014877
      2 C                    -1.440102
      3 Cl                    0.527048
      4 C                     0.574168
      5 Cl                    0.597854
      6 C                     0.014774
      7 Cl                    0.543602
      8 C                    -0.931846
      9 H                     0.214387
     10 C                    -0.480180
     11 H                     0.193522
     12 C                    -0.268803
     13 C                    -1.467663
     14 Cl                    0.482333
     15 C                     0.906094
     16 Cl                    0.519092
     17 C                    -0.963393
     18 H                     0.224165
     19 C                     0.641425
     20 Cl                    0.443278
     21 C                    -0.545022
     22 H                     0.200393
  ----------------------------------------
  Sum of atomic charges =     0.000000

 -----------------------------------------------------------------
                    Cartesian Multipole Moments
 -----------------------------------------------------------------
    Charge (ESU x 10^10)
                -0.0000
    Dipole Moment (Debye)
         X      -0.7483      Y       0.0125      Z      -2.0958
       Tot       2.2254
    Quadrupole Moments (Debye-Ang)
        XX    -143.6771     XY       2.2065     YY    -147.7817
        XZ       2.1443     YZ       0.6905     ZZ    -146.8276
    Octopole Moments (Debye-Ang^2)
       XXX    -332.8666    XXY       5.1783    XYY    -122.4398
       YYY      30.8122    XXZ     -38.3359    XYZ       1.9737
       YYZ     -16.3597    XZZ    -109.3735    YZZ       5.6298
       ZZZ     -58.0033
    Hexadecapole Moments (Debye-Ang^3)
      XXXX   -6016.5936   XXXY     326.8539   XXYY   -1367.8790
      XYYY     312.8682   YYYY   -1896.5408   XXXZ    1480.0822
      XXYZ       8.8488   XYYZ     529.7078   YYYZ     -59.1078
      XXZZ   -1612.9984   XYZZ     101.4275   YYZZ    -945.6076
      XZZZ    1534.8764   YZZZ      -7.0324   ZZZZ   -3749.8409
 -----------------------------------------------------------------
Archival summary:
1\1\november\OPT\ProcedureUnspecified\BasisUnspecified\l6124\taweetha\SatJan1121:01:062020SatJan1121:01:062020\0\\#,OPT,ProcedureUnspecified,BasisUnspecified,\\0,1\Cl\C,1,1.74532\C,2,1.40018,1,119.136\C,3,1.39598,2,118.618,1,-179.793,0\H,4,1.08327,3,119.077,2,-179.856,0\C,4,1.38717,3,121.203,2,-0.353742,0\H,6,1.08177,4,120.827,3,-179.715,0\C,6,1.39048,4,119.82,3,0.207238,0\C,8,1.40078,6,120.488,4,0.0828451,0\C,3,1.49425,2,122.01,1,-0.827845,0\C,10,1.39605,3,119.018,2,-93.9559,0\H,11,1.08195,10,119.786,3,2.08666,0\C,11,1.3892,10,119.945,3,-178.27,0\C,13,1.38781,11,121.223,10,0.157705,0\H,14,1.08098,13,120.96,11,179.853,0\C,14,1.39212,13,119.041,11,-0.0702649,0\C,16,1.39992,14,120.599,13,0.0338752,0\Cl,9,1.7373,8,120.422,6,179.683,0\Cl,17,1.74391,16,120.625,14,179.8,0\Cl,16,1.74556,14,118.089,13,179.702,0\Cl,8,1.74615,6,118.477,4,-179.978,0\Cl,13,1.75365,11,119.59,10,179.985,0\\\@

 Total job time:  15199.15s(wall), 15197.57s(cpu) 
 Sat Jan 11 21:01:06 2020

        *************************************************************
        *                                                           *
        *  Thank you very much for using Q-Chem.  Have a nice day.  *
        *                                                           *
        *************************************************************


 
User input: 2 of 2 
 
                  Welcome to Q-Chem
     A Quantum Leap Into The Future Of Chemistry


 Q-Chem 5.2 (devel), Q-Chem, Inc., Pleasanton, CA (2019)

 Yihan Shao,  Zhengting Gan,  E. Epifanovsky,  A. T. B. Gilbert,  M. Wormit,  
 J. Kussmann,  A. W. Lange,  A. Behn,  Jia Deng,  Xintian Feng,  D. Ghosh,  
 M. Goldey,  P. R. Horn,  L. D. Jacobson,  I. Kaliman,  T. Kus,  A. Landau,  
 Jie Liu,  E. I. Proynov,  R. M. Richard,  R. P. Steele,  E. J. Sundstrom,  
 H. L. Woodcock III,  P. M. Zimmerman,  D. Zuev,  B. Albrecht,  E. Alguire,  
 S. A. Baeppler,  D. Barton,  Z. Benda,  Y. A. Bernard,  E. J. Berquist,  
 K. B. Bravaya,  H. Burton,  D. Casanova,  Chun-Min Chang,  Yunqing Chen,  
 A. Chien,  K. D. Closser,  M. P. Coons,  S. Coriani,  S. Dasgupta,  
 A. L. Dempwolff,  M. Diedenhofen,  Hainam Do,  R. G. Edgar,  Po-Tung Fang,  
 S. Faraji,  S. Fatehi,  Qingguo Feng,  K. D. Fenk,  J. Fosso-Tande,  
 J. Gayvert,  Qinghui Ge,  A. Ghysels,  G. Gidofalvi,  J. Gomes,  
 J. Gonthier,  A. Gunina,  D. Hait,  M. W. D. Hanson-Heine,  
 P. H. P. Harbach,  A. W. Hauser,  M. F. Herbst,  J. E. Herr,  
 E. G. Hohenstein,  Z. C. Holden,  Kerwin Hui,  B. C. Huynh,  T.-C. Jagau,  
 Hyunjun Ji,  B. Kaduk,  K. Khistyaev,  Jaehoon Kim,  P. Klunzinger,  K. Koh,  
 D. Kosenkov,  L. Koulias,  T. Kowalczyk,  C. M. Krauter,  A. Kunitsa,  
 Ka Un Lao,  A. Laurent,  K. V. Lawler,  Joonho Lee,  D. Lefrancois,  
 S. Lehtola,  D. S. Levine,  Yi-Pei Li,  You-Sheng Lin,  Fenglai Liu,  
 E. Livshits,  A. Luenser,  P. Manohar,  E. Mansoor,  S. F. Manzer,  
 Shan-Ping Mao,  Yuezhi Mao,  N. Mardirossian,  A. V. Marenich,  
 T. Markovich,  L. A. Martinez-Martinez,  S. A. Maurer,  N. J. Mayhall,  
 S. C. McKenzie,  J.-M. Mewes,  P. Morgante,  A. F. Morrison,  
 J. W. Mullinax,  K. Nanda,  T. S. Nguyen-Beck,  R. Olivares-Amaya,  
 J. A. Parkhill,  Zheng Pei,  T. M. Perrine,  F. Plasser,  P. Pokhilko,  
 S. Prager,  A. Prociuk,  E. Ramos,  D. R. Rehn,  F. Rob,  M. Scheurer,  
 M. Schneider,  N. Sergueev,  S. M. Sharada,  S. Sharma,  D. W. Small,  
 T. Stauch,  T. Stein,  Yu-Chuan Su,  A. J. W. Thom,  A. Tkatchenko,  
 T. Tsuchimochi,  N. M. Tubman,  L. Vogt,  M. L. Vidal,  O. Vydrov,  
 M. A. Watson,  J. Wenzel,  M. de Wergifosse,  T. A. Wesolowski,  A. White,  
 J. Witte,  A. Yamada,  Jun Yang,  K. Yao,  S. Yeganeh,  S. R. Yost,  
 Zhi-Qiang You,  A. Zech,  Igor Ying Zhang,  Xing Zhang,  Yan Zhao,  
 Ying Zhu,  B. R. Brooks,  G. K. L. Chan,  C. J. Cramer,  M. S. Gordon,  
 W. J. Hehre,  A. Klamt,  M. W. Schmidt,  C. D. Sherrill,  D. G. Truhlar,  
 A. Aspuru-Guzik,  R. Baer,  A. T. Bell,  N. A. Besley,  Jeng-Da Chai,  
 A. E. DePrince, III,  R. A. DiStasio Jr.,  A. Dreuw,  B. D. Dunietz,  
 T. R. Furlani,  Chao-Ping Hsu,  Yousung Jung,  Jing Kong,  D. S. Lambrecht,  
 WanZhen Liang,  C. Ochsenfeld,  V. A. Rassolov,  L. V. Slipchenko,  
 J. E. Subotnik,  T. Van Voorhis,  J. M. Herbert,  A. I. Krylov,  
 P. M. W. Gill,  M. Head-Gordon

 Contributors to earlier versions of Q-Chem not listed above: 
 R. D. Adamson,  B. Austin,  J. Baker,  G. J. O. Beran,  K. Brandhorst,  
 S. T. Brown,  E. F. C. Byrd,  A. K. Chakraborty,  C.-L. Cheng,  
 Siu Hung Chien,  D. M. Chipman,  D. L. Crittenden,  H. Dachsel,  
 R. J. Doerksen,  A. D. Dutoi,  L. Fusti-Molnar,  W. A. Goddard III,  
 A. Golubeva-Zadorozhnaya,  S. R. Gwaltney,  G. Hawkins,  A. Heyden,  
 S. Hirata,  G. Kedziora,  F. J. Keil,  C. Kelley,  Jihan Kim,  R. A. King,  
 R. Z. Khaliullin,  P. P. Korambath,  W. Kurlancheek,  A. M. Lee,  M. S. Lee,  
 S. V. Levchenko,  Ching Yeh Lin,  D. Liotard,  R. C. Lochan,  I. Lotan,  
 P. E. Maslen,  N. Nair,  D. P. O'Neill,  D. Neuhauser,  E. Neuscamman,  
 C. M. Oana,  R. Olson,  B. Peters,  R. Peverati,  P. A. Pieniazek,  
 Y. M. Rhee,  J. Ritchie,  M. A. Rohrdanz,  E. Rosta,  N. J. Russ,  
 H. F. Schaefer III,  N. E. Schultz,  N. Shenvi,  A. C. Simmonett,  A. Sodt,  
 D. Stuck,  K. S. Thanthiriwatte,  V. Vanovschi,  Tao Wang,  A. Warshel,  
 C. F. Williams,  Q. Wu,  X. Xu,  W. Zhang

 Please cite Q-Chem as follows:
 Y. Shao et al., Mol. Phys. 113, 184-215 (2015)
 DOI: 10.1080/00268976.2014.952696

 Q-Chem 5.2.1 for Intel X86 EM64T Linux

 Parts of Q-Chem use Armadillo 8.300.2 (Tropical Shenanigans).
 http://arma.sourceforge.net/

 Q-Chem begins on Sat Jan 11 21:01:06 2020  

Host: 
0

     Scratch files written to /scratch/taweetham/qchem5470//
NAlpha2: 178
NElect   178
Mult     1
The previous job contains 0 fragments, simply inherited here

 Q-Chem warning in module libgen/rem_setup.C, line 2168:

 Setting Thresh to 1e-14


Checking the input file for inconsistencies... 	...done.

--------------------------------------------------------------
User input:
--------------------------------------------------------------

$MOLECULE
READ
$END

$REM
   JOB_TYPE 	FREQUENCY
   BASIS 	6-311++G**
   METHOD	B3LYP
   SCF_GUESS_ALWAYS     TRUE
   S2THRESH     15
   THRESH       15
   MEM_TOTAL    10000
$END

--------------------------------------------------------------
 ----------------------------------------------------------------
             Standard Nuclear Orientation (Angstroms)
    I     Atom           X                Y                Z
 ----------------------------------------------------------------
    1      C      -0.5447479925    -0.2292953766     0.5085428373
    2      C      -1.4271833139    -0.1468888098    -0.5754385961
    3      Cl     -0.7794232400    -0.0577729242    -2.1936456604
    4      C      -2.8170876322    -0.1350734219    -0.3757918521
    5      Cl     -3.9051635207    -0.0369144370    -1.7265978989
    6      C      -3.3143413613    -0.2059860754     0.9318357441
    7      Cl     -5.0323573212    -0.1913675560     1.2436805890
    8      C      -2.4448629626    -0.2912150661     2.0135796355
    9      H      -2.8488259593    -0.3451864205     3.0156376699
   10      C      -1.0746393777    -0.3044906570     1.7978497301
   11      H      -0.3986583845    -0.3661265265     2.6420853178
   12      C       0.9375212753    -0.2616832573     0.3225044570
   13      C       1.6945596936     0.9174637895     0.2532758850
   14      Cl      0.8913177268     2.4628525583     0.3416063823
   15      C       3.0858294746     0.8436624289     0.1165466216
   16      Cl      4.0668924592     2.2850369737     0.0332018411
   17      C       3.7268776689    -0.3902958298     0.0502443907
   18      H       4.8018852323    -0.4360024587    -0.0535665897
   19      C       2.9665308782    -1.5491311781     0.1209478411
   20      Cl      3.7703582599    -3.1056273156     0.0405238676
   21      C       1.5850402325    -1.4967715901     0.2574057502
   22      H       1.0070054275    -2.4099784174     0.3077538829
 ----------------------------------------------------------------
 Molecular Point Group                 C1    NOp =  1
 Largest Abelian Subgroup              C1    NOp =  1
 Nuclear Repulsion Energy =        2011.99643467 hartrees
 There are       89 alpha and       89 beta electrons
 Requested basis set is 6-311++G(d,p)
 There are 170 shells and 472 basis functions

 Total QAlloc Memory Limit  10000 MB
 Mega-Array Size       188 MB
 MEM_STATIC part       192 MB
 A cutoff of  1.0D-15 yielded  10839 shell pairs
 There are     91712 function pairs (     98560 Cartesian)
 Smallest overlap matrix eigenvalue = 1.91E-07
 Linear dependence detected in AO basis
 Number of orthogonalized atomic orbitals = 467
 Maximum deviation from orthogonality = 6.049E-10
 Guess from superposition of atomic densities
 Warning:  Energy on first SCF cycle will be non-variational
 SAD guess density has 178.000000 electrons

 -----------------------------------------------------------------------
  General SCF calculation program by
  Eric Jon Sundstrom, Paul Horn, Yuezhi Mao, Dmitri Zuev, Alec White,
  David Stuck, Shaama M.S., Shane Yost, Joonho Lee, David Small,
  Daniel Levine, Susi Lehtola, Hugh Burton, Evgeny Epifanovsky,
  Bang C. Huynh
 -----------------------------------------------------------------------
 Exchange:     0.2000 Hartree-Fock + 0.0800 Slater + 0.7200 B88
 Correlation:  0.1900 VWN1RPA + 0.8100 LYP
 Using SG-1 standard quadrature grid
 A restricted SCF calculation will be
 performed using DIIS
 SCF converges when DIIS error is below 1.0e-08
 ---------------------------------------
  Cycle       Energy         DIIS error
 ---------------------------------------
    1   -3225.3490049216      2.82e-02  
    2   -3220.9966296229      2.19e-03  
    3   -3220.8690279130      2.92e-03  
    4   -3221.1158567725      7.09e-04  
    5   -3221.1294262992      2.90e-04  
    6   -3221.1315316079      1.03e-04  
    7   -3221.1317858048      3.59e-05  
    8   -3221.1318184032      1.26e-05  
    9   -3221.1318225550      3.37e-06  
   10   -3221.1318228742      8.37e-07  
   11   -3221.1318228927      2.14e-07  
   12   -3221.1318228938      1.24e-07  
   13   -3221.1318228943      3.87e-08  
   14   -3221.1318228941      1.16e-08  
   15   -3221.1318228942      5.58e-09  Convergence criterion met
 ---------------------------------------
 SCF time:   CPU 753.19s  wall 753.00s 
 SCF   energy in the final basis set =    -3221.1318228942
 Total energy in the final basis set =    -3221.1318228942

 --------------------------------------------------------------

                    Orbital Energies (a.u.)
 --------------------------------------------------------------

 Alpha MOs
 -- Occupied --
********-101.5767-101.5761-101.5760-101.5758-101.5754 -10.2769 -10.2760
-10.2753 -10.2731 -10.2730 -10.2688 -10.2370 -10.2325 -10.2219 -10.2186
-10.2169 -10.2163  -9.4917  -9.4914  -9.4909  -9.4905  -9.4905  -9.4899
 -7.2566  -7.2564  -7.2557  -7.2553  -7.2553  -7.2546  -7.2466  -7.2463
 -7.2458  -7.2458  -7.2454  -7.2454  -7.2452  -7.2449  -7.2448  -7.2448
 -7.2446  -7.2443  -0.9555  -0.9451  -0.9055  -0.9028  -0.8866  -0.8751
 -0.8569  -0.8444  -0.7979  -0.7633  -0.7565  -0.7448  -0.6694  -0.6423
 -0.6304  -0.6161  -0.5515  -0.5361  -0.5348  -0.5309  -0.4977  -0.4825
 -0.4677  -0.4670  -0.4656  -0.4515  -0.4487  -0.4334  -0.4161  -0.4134
 -0.4049  -0.3954  -0.3862  -0.3679  -0.3649  -0.3533  -0.3496  -0.3456
 -0.3418  -0.3378  -0.3342  -0.3272  -0.3192  -0.2857  -0.2750  -0.2735
 -0.2666
 -- Virtual --
 -0.0621  -0.0590  -0.0550  -0.0473  -0.0408  -0.0287  -0.0138  -0.0008
  0.0016   0.0103   0.0130   0.0169   0.0209   0.0247   0.0294   0.0401
  0.0464   0.0489   0.0522   0.0573   0.0609   0.0656   0.0705   0.0754
  0.0803   0.0828   0.0848   0.0888   0.0899   0.0910   0.0940   0.0991
  0.1022   0.1077   0.1092   0.1149   0.1165   0.1170   0.1191   0.1216
  0.1240   0.1267   0.1292   0.1331   0.1360   0.1400   0.1444   0.1480
  0.1510   0.1576   0.1586   0.1642   0.1655   0.1708   0.1775   0.1802
  0.1875   0.1900   0.1938   0.1965   0.2050   0.2068   0.2091   0.2118
  0.2122   0.2246   0.2280   0.2309   0.2335   0.2362   0.2380   0.2416
  0.2473   0.2511   0.2528   0.2580   0.2605   0.2666   0.2710   0.2753
  0.2775   0.2822   0.2834   0.2880   0.2915   0.2922   0.2965   0.3062
  0.3104   0.3188   0.3231   0.3251   0.3395   0.3399   0.3502   0.3622
  0.4093   0.4138   0.4235   0.4261   0.4348   0.4430   0.4480   0.4506
  0.4530   0.4598   0.4616   0.4671   0.4733   0.4788   0.4836   0.4923
  0.5010   0.5032   0.5073   0.5082   0.5241   0.5287   0.5353   0.5485
  0.5603   0.5624   0.5739   0.5773   0.5800   0.5902   0.5942   0.5995
  0.6141   0.6150   0.6266   0.6309   0.6331   0.6375   0.6508   0.6555
  0.6642   0.6670   0.6736   0.6773   0.6837   0.6923   0.7040   0.7112
  0.7247   0.7308   0.7641   0.7846   0.7953   0.8060   0.8198   0.8228
  0.8318   0.8326   0.8358   0.8394   0.8421   0.8458   0.8471   0.8496
  0.8511   0.8547   0.8559   0.8600   0.8665   0.8737   0.8746   0.8823
  0.8924   0.8963   0.9016   0.9078   0.9164   0.9177   0.9266   0.9291
  0.9399   0.9419   0.9442   0.9459   0.9498   0.9588   0.9630   0.9667
  0.9795   0.9846   0.9881   1.0007   1.0020   1.0196   1.0244   1.0444
  1.0503   1.0951   1.1078   1.1100   1.1375   1.1489   1.1815   1.2056
  1.2151   1.2236   1.2246   1.2362   1.2380   1.2638   1.2666   1.2712
  1.2776   1.2921   1.2965   1.3034   1.3326   1.3411   1.3628   1.3710
  1.3988   1.4096   1.4454   1.4790   1.4833   1.5242   1.5561   1.5599
  1.5662   1.5797   1.5949   1.6017   1.6146   1.6499   1.6692   1.6739
  1.6895   1.7295   1.7332   1.7707   1.7819   1.7913   1.8027   1.8252
  1.8452   1.8506   1.8572   1.8849   1.8863   1.9230   1.9290   1.9378
  1.9448   1.9655   1.9769   2.0006   2.0381   2.0671   2.0748   2.0842
  2.1080   2.1266   2.1745   2.1894   2.2326   2.2396   2.2492   2.2509
  2.2592   2.2637   2.2750   2.2976   2.3042   2.3198   2.3284   2.3450
  2.3517   2.3735   2.4185   2.4245   2.4351   2.4506   2.4666   2.4827
  2.4962   2.5107   2.5231   2.5432   2.5467   2.5517   2.5859   2.6092
  2.6414   2.6597   2.6660   2.6819   2.6926   2.7018   2.7150   2.7307
  2.7394   2.7438   2.7514   2.7692   2.7947   2.8237   2.8288   2.8403
  2.8822   2.9020   2.9692   2.9760   3.0688   3.0855   3.0875   3.1169
  3.1244   3.1285   3.1654   3.1935   3.2120   3.2452   3.2781   3.3413
  3.3658   3.4241   3.4365   3.5659   3.6380   3.6815   3.7074   3.7960
  3.8246   3.9575   4.0108   4.0740   4.0936   4.3190   4.8051   4.8102
  9.7568   9.7661   9.7841   9.7970   9.8215   9.8405  23.3577  23.4990
 23.8210  23.8396  23.8683  23.8897  23.9416  23.9592  24.0106  24.0603
 24.1052  24.1440  25.7781  25.7987  25.8189  25.8390  25.9035  25.9701
 26.0917  26.1153  26.1534  26.1620  26.2532  26.3499  26.5053  26.5740
 26.6282  26.6727  26.8344  26.9477 215.7485 215.7583 215.7789 215.7939
215.8268 215.8439
 --------------------------------------------------------------

          Ground-State Mulliken Net Atomic Charges

     Atom                 Charge (a.u.)
  ----------------------------------------
      1 C                     0.006998
      2 C                    -1.430596
      3 Cl                    0.525438
      4 C                     0.571710
      5 Cl                    0.597889
      6 C                     0.012429
      7 Cl                    0.543937
      8 C                    -0.930087
      9 H                     0.214223
     10 C                    -0.475857
     11 H                     0.193365
     12 C                    -0.264601
     13 C                    -1.468688
     14 Cl                    0.482993
     15 C                     0.904718
     16 Cl                    0.518579
     17 C                    -0.955739
     18 H                     0.224221
     19 C                     0.637018
     20 Cl                    0.442914
     21 C                    -0.551846
     22 H                     0.200983
  ----------------------------------------
  Sum of atomic charges =     0.000000

 -----------------------------------------------------------------
                    Cartesian Multipole Moments
 -----------------------------------------------------------------
    Charge (ESU x 10^10)
                -0.0000
    Dipole Moment (Debye)
         X       0.6557      Y      -0.9473      Z       1.9061
       Tot       2.2272
    Quadrupole Moments (Debye-Ang)
        XX    -147.8190     XY      -0.1558     YY    -147.8857
        XZ      -3.0119     YZ      -1.1780     ZZ    -140.6262
    Octopole Moments (Debye-Ang^2)
       XXX      28.8597    XXY       7.1274    XYY     -10.0417
       YYY      12.0974    XXZ      -5.3915    XYZ       0.8998
       YYZ      -6.3056    XZZ     -14.6291    YZZ       1.8671
       ZZZ      -0.6775
    Hexadecapole Moments (Debye-Ang^3)
      XXXX   -7908.1173   XXXY      10.4194   XXYY   -1704.8349
      XYYY      12.0836   YYYY   -1958.1399   XXXZ       8.2681
      XXYZ      -0.9648   XYYZ       3.7861   YYYZ       6.3100
      XXZZ   -1525.5256   XYZZ       6.5586   YYZZ    -557.7600
      XZZZ      -8.2860   YZZZ      -5.9120   ZZZZ   -1153.4117
 -----------------------------------------------------------------
 Calculating MO derivatives via CPSCF
    1     0    69    0.0187287  
    2     0    69    0.0056319  
    3     0    69    0.0006311  
    4     1    68    0.0000454  
    5    65     4    0.0000032  
    6    69     0    0.0000002  Converged
 Time for AOints: 1213.0 s (CPU) 1213.1 s (wall)
 ------------------------------------------------------------------------------
                     AOints        : Timing summary (seconds)
 ------------------------------------------------------------------------------
     job step          cpu (% of tot)      sys (% of tot)     wall (% of tot)
 ------------------------------------------------------------------------------
  AOints            0.1213E+04 ( 9.5)   0.7000E-05 ( 2.1)   0.1213E+04 ( 9.5)
 ------------------------------------------------------------------------------
   Grand Totals     0.1277E+05          0.3330E-03          0.1277E+05
 ------------------------------------------------------------------------------
 Polarizability Matrix (a.u.)
            1           2           3
    1-287.8744271   6.9682497   8.3982869
    2   6.9682497-194.5962511   2.5035410
    3   8.3982869   2.5035410-173.0332478
 Calculating analytic Hessian of the SCF energy

 Direct stationary perturbation theory relativistic correction:

 rels  =       4.761608296926
 relv  =     -18.330136094869
 rel2e =       5.024376749230
 E_rel =      -8.544151048713

 Hessian of the SCF Energy
            1           2           3           4           5           6
    1   0.6372022  -0.0091277  -0.0093079  -0.1920024   0.0086475  -0.1232489
    2  -0.0091277   0.1752474  -0.0308305   0.0058153  -0.0608083   0.0109445
    3  -0.0093079  -0.0308305   0.6289842  -0.0620666   0.0097052  -0.2091433
    4  -0.1920024   0.0058153  -0.0620666   0.5902445  -0.0090472   0.0393523
    5   0.0086475  -0.0608083   0.0097052  -0.0090472   0.1171963  -0.0252357
    6  -0.1232489   0.0109445  -0.2091433   0.0393523  -0.0252357   0.5119364
    7   0.0067115   0.0003040  -0.0066871  -0.0543854  -0.0020925   0.0382493
    8  -0.0006736   0.0041827   0.0031455  -0.0026715  -0.0231147   0.0071502
    9   0.0146945   0.0027838  -0.0424235   0.0416065   0.0066707  -0.1404959
   10  -0.0373723   0.0046934  -0.0659020  -0.2843571  -0.0005924   0.0576932
   11   0.0016454   0.0043864  -0.0010489   0.0040362  -0.0555439   0.0016146
   12  -0.0136720  -0.0025008   0.0454201  -0.0053382   0.0034041  -0.0990051
   13  -0.0024230  -0.0001958   0.0051501  -0.0262478   0.0024100  -0.0317964
   14   0.0000817   0.0039477   0.0000025   0.0010958   0.0028561   0.0013678
   15   0.0010199   0.0001059   0.0023067  -0.0105213   0.0011478  -0.0112297
   16  -0.0002494   0.0008340  -0.0121040  -0.0095518  -0.0017489   0.0304259
   17   0.0004348  -0.0021207   0.0045247  -0.0051220   0.0037299  -0.0013044
   18  -0.0098158   0.0045250  -0.0689738   0.0890555  -0.0032142   0.0164688
   19  -0.0016617   0.0001365   0.0018301   0.0026923  -0.0000277   0.0009942
   20  -0.0000082  -0.0009335  -0.0002001   0.0001958   0.0039747   0.0004476
   21   0.0003845  -0.0001746   0.0009582  -0.0027906   0.0005380  -0.0034728
   22  -0.0112893  -0.0049446   0.0818716  -0.0596144   0.0032106  -0.0242721
   23  -0.0020063   0.0067199  -0.0022337   0.0025670  -0.0019372   0.0010071
   24   0.0357089  -0.0010230   0.0153564  -0.0233657   0.0009306  -0.0087654
   25  -0.0050241   0.0002206   0.0001372  -0.0011068   0.0000674  -0.0007883
   26   0.0002541   0.0065584   0.0002418   0.0001041  -0.0008546  -0.0000409
   27   0.0000202   0.0002651   0.0019533  -0.0006960  -0.0000533   0.0002801
   28  -0.1455194  -0.0006345   0.0334004   0.0607041  -0.0021410   0.0097837
   29  -0.0044315  -0.0623023   0.0145740   0.0010625   0.0080760   0.0035095
   30   0.0983182   0.0133238  -0.2883307  -0.0447628   0.0055689  -0.0585262
   31   0.0092916  -0.0007542   0.0110751  -0.0000729  -0.0000099   0.0020556
   32   0.0013059   0.0035709   0.0012512  -0.0000711   0.0057216   0.0005192
   33  -0.0182658   0.0017167  -0.0186669   0.0027117   0.0004943  -0.0026620
   34  -0.2145395   0.0020081   0.0180784  -0.0247363   0.0028167  -0.0061249
   35   0.0037845  -0.0764349   0.0009310   0.0016724   0.0028615   0.0005287
   36   0.0157654   0.0011391  -0.0800555  -0.0229822  -0.0004130   0.0078281
   37  -0.0207765  -0.0257835   0.0020245  -0.0005036  -0.0009218   0.0032131
   38  -0.0092706   0.0047002   0.0016781   0.0029464  -0.0011849  -0.0011247
   39   0.0045855   0.0022613   0.0031961  -0.0006841   0.0017295  -0.0013675
   40  -0.0019457  -0.0029213  -0.0001356   0.0002516  -0.0015087  -0.0002502
   41   0.0026096  -0.0013853  -0.0005203  -0.0011946  -0.0008311   0.0007713
   42  -0.0003420   0.0006975  -0.0021820  -0.0006865  -0.0003492  -0.0002487
   43  -0.0001494  -0.0015949   0.0006336  -0.0002745   0.0005259  -0.0000940
   44  -0.0021669  -0.0033763  -0.0002774   0.0000562  -0.0003240   0.0004036
   45   0.0009540   0.0004719   0.0054859   0.0007870  -0.0001343  -0.0003286
   46   0.0002671  -0.0014325  -0.0002131  -0.0001665  -0.0000774   0.0006355
   47   0.0007118  -0.0004732  -0.0002065  -0.0001365   0.0000114   0.0004555
   48  -0.0000814   0.0000836   0.0001122   0.0001189  -0.0001109  -0.0000198
   49   0.0005922  -0.0000193   0.0000714  -0.0001857   0.0000021   0.0005179
   50  -0.0006265  -0.0011390   0.0001420   0.0000046   0.0005068  -0.0000284
   51  -0.0003433  -0.0003183  -0.0013366  -0.0001773   0.0004044   0.0001872
   52  -0.0000817   0.0000277  -0.0000168   0.0000279  -0.0000034   0.0000239
   53   0.0000001   0.0000769   0.0000007   0.0000033  -0.0000080   0.0000225
   54   0.0000111  -0.0000162  -0.0000713   0.0000028   0.0000239   0.0000240
   55   0.0012381   0.0022776   0.0003736  -0.0001587  -0.0003975   0.0000714
   56   0.0024736  -0.0031971   0.0000880   0.0001071  -0.0001122  -0.0000117
   57   0.0009760   0.0002901   0.0065258   0.0008945  -0.0009506  -0.0003166
   58   0.0002233   0.0011528  -0.0002002  -0.0001879  -0.0000198   0.0005127
   59  -0.0006075  -0.0005972   0.0002287   0.0001481   0.0000292  -0.0005270
   60  -0.0000953  -0.0001873   0.0000311   0.0001008   0.0001494  -0.0000434
   61  -0.0233301   0.0291440   0.0023541  -0.0003928   0.0006971   0.0033304
   62   0.0085937   0.0025145  -0.0013935  -0.0021126  -0.0002400  -0.0007011
   63   0.0033839  -0.0034260   0.0047136   0.0002096  -0.0005370  -0.0017164
   64   0.0008394   0.0007876  -0.0003639   0.0000222   0.0002083  -0.0002856
   65  -0.0016201   0.0008618   0.0001963   0.0005383  -0.0000039   0.0002293
   66  -0.0006501  -0.0001336  -0.0038608  -0.0007703   0.0002315   0.0006194
            7           8           9          10          11          12
    1   0.0067115  -0.0006736   0.0146945  -0.0373723   0.0016454  -0.0136720
    2   0.0003040   0.0041827   0.0027838   0.0046934   0.0043864  -0.0025008
    3  -0.0066871   0.0031455  -0.0424235  -0.0659020  -0.0010489   0.0454201
    4  -0.0543854  -0.0026715   0.0416065  -0.2843571   0.0040362  -0.0053382
    5  -0.0020925  -0.0231147   0.0066707  -0.0005924  -0.0555439   0.0034041
    6   0.0382493   0.0071502  -0.1404959   0.0576932   0.0016146  -0.0990051
    7   0.0746544   0.0032396  -0.0611202  -0.0138717  -0.0017351   0.0327846
    8   0.0032396   0.0121058  -0.0113487  -0.0001700   0.0029960   0.0009752
    9  -0.0611202  -0.0113487   0.2052308   0.0102125   0.0015385  -0.0239556
   10  -0.0138717  -0.0001700   0.0102125   0.5617479  -0.0050088  -0.0409363
   11  -0.0017351   0.0029960   0.0015385  -0.0050088   0.1113701  -0.0265164
   12   0.0327846   0.0009752  -0.0239556  -0.0409363  -0.0265164   0.5521947
   13  -0.0074411   0.0002059  -0.0020239  -0.0886981   0.0043940  -0.0619738
   14  -0.0002078  -0.0008529  -0.0002143   0.0044440  -0.0227990   0.0071094
   15   0.0053259  -0.0003493   0.0034669  -0.0618061   0.0070624  -0.1170221
   16  -0.0029069   0.0001711  -0.0001508  -0.1206585  -0.0047265   0.0972781
   17   0.0003470   0.0040357   0.0000393  -0.0007833  -0.0574510   0.0110433
   18  -0.0039601   0.0002915   0.0032236   0.0338910   0.0122696  -0.2704311
   19  -0.0010024  -0.0000343   0.0009164  -0.0310113   0.0003368   0.0050008
   20  -0.0000617   0.0001026   0.0000202  -0.0011293   0.0030490   0.0004205
   21   0.0014292   0.0000070  -0.0005283   0.0283155  -0.0000644  -0.0053528
   22   0.0002343  -0.0002690   0.0015538   0.0579745   0.0018438  -0.0442266
   23  -0.0001021  -0.0008382   0.0000498  -0.0014592   0.0060274   0.0043620
   24   0.0011883  -0.0000143  -0.0017741   0.0075384   0.0034902  -0.0507715
   25   0.0001042  -0.0000161   0.0001052  -0.0019042   0.0002708  -0.0021207
   26  -0.0000057  -0.0003391  -0.0000529   0.0003302   0.0051485   0.0004628
   27   0.0000153  -0.0000243   0.0000710  -0.0030697   0.0004450  -0.0010853
   28  -0.0014517   0.0006704  -0.0071040  -0.0411555  -0.0013886   0.0341369
   29   0.0001935   0.0039545   0.0003953  -0.0008534  -0.0021581   0.0005793
   30  -0.0015375   0.0000726   0.0007708   0.0342140   0.0007984  -0.0266858
   31   0.0002129  -0.0000723   0.0010672  -0.0005772  -0.0000761   0.0009169
   32   0.0000087   0.0001830   0.0001175  -0.0001132  -0.0007091  -0.0000315
   33  -0.0002924   0.0001039  -0.0014275   0.0008690  -0.0000487  -0.0001431
   34  -0.0016855  -0.0004005   0.0029043   0.0001746   0.0005339  -0.0024763
   35   0.0002335  -0.0023314  -0.0002849   0.0002186   0.0057154   0.0002482
   36  -0.0028266   0.0004961  -0.0013884  -0.0018306   0.0005966  -0.0028455
   37   0.0000371  -0.0005755  -0.0015411  -0.0004161   0.0008511   0.0002103
   38  -0.0000403  -0.0002765   0.0006549   0.0001512  -0.0001792   0.0003399
   39  -0.0015538  -0.0004972  -0.0005349   0.0004506   0.0000650  -0.0004179
   40  -0.0002506  -0.0001947   0.0001855   0.0004549   0.0001577   0.0001531
   41   0.0001296   0.0002286  -0.0001277   0.0001903  -0.0000627  -0.0002084
   42  -0.0001060  -0.0003441   0.0002181   0.0001976  -0.0000385  -0.0001807
   43   0.0005234   0.0002523   0.0002699  -0.0000962   0.0000548  -0.0002643
   44   0.0001595  -0.0001465  -0.0002462  -0.0001711   0.0002340  -0.0001691
   45   0.0000178  -0.0000188  -0.0000591   0.0001007   0.0000193   0.0002868
   46   0.0000230  -0.0000301  -0.0002272   0.0001274   0.0000637   0.0002264
   47  -0.0000218   0.0000086  -0.0001665   0.0000844  -0.0000013   0.0001974
   48  -0.0000060   0.0000441  -0.0000196  -0.0000682  -0.0000128   0.0000064
   49  -0.0001546   0.0000009  -0.0002669   0.0001150  -0.0000194   0.0000187
   50   0.0000385   0.0001940   0.0000912   0.0000507  -0.0000190  -0.0000401
   51   0.0001780  -0.0001070   0.0000658  -0.0000080  -0.0002057  -0.0001445
   52   0.0000060   0.0000029  -0.0000140   0.0000034   0.0000007   0.0000089
   53   0.0000027   0.0000087  -0.0000079  -0.0000007   0.0000166   0.0000107
   54  -0.0000077   0.0000014  -0.0000408  -0.0000007  -0.0000001   0.0000047
   55   0.0003866  -0.0003211   0.0000354  -0.0002844  -0.0000042  -0.0001760
   56  -0.0002391  -0.0001900   0.0000385   0.0001503   0.0002325   0.0003882
   57   0.0000771   0.0002507  -0.0000886   0.0000711   0.0003296   0.0003075
   58   0.0000264   0.0000541  -0.0001772   0.0000949  -0.0000766   0.0001762
   59   0.0000203  -0.0000328   0.0001705  -0.0001355   0.0000174  -0.0002622
   60  -0.0000288  -0.0000216   0.0000102  -0.0000366  -0.0000090  -0.0000013
   61   0.0002518   0.0008241  -0.0010404  -0.0001395  -0.0010870   0.0003322
   62  -0.0001676   0.0001085  -0.0001108   0.0000840  -0.0001973  -0.0000577
   63  -0.0013477   0.0002721  -0.0001205   0.0001777  -0.0002606  -0.0000665
   64  -0.0000222   0.0000071   0.0001146  -0.0001526  -0.0000688  -0.0000573
   65  -0.0000028   0.0000136  -0.0000105   0.0000217  -0.0000722   0.0002436
   66   0.0002083  -0.0000852  -0.0002006  -0.0000731  -0.0000227  -0.0001122
           13          14          15          16          17          18
    1  -0.0024230   0.0000817   0.0010199  -0.0002494   0.0004348  -0.0098158
    2  -0.0001958   0.0039477   0.0001059   0.0008340  -0.0021207   0.0045250
    3   0.0051501   0.0000025   0.0023067  -0.0121040   0.0045247  -0.0689738
    4  -0.0262478   0.0010958  -0.0105213  -0.0095518  -0.0051220   0.0890555
    5   0.0024100   0.0028561   0.0011478  -0.0017489   0.0037299  -0.0032142
    6  -0.0317964   0.0013678  -0.0112297   0.0304259  -0.0013044   0.0164688
    7  -0.0074411  -0.0002078   0.0053259  -0.0029069   0.0003470  -0.0039601
    8   0.0002059  -0.0008529  -0.0003493   0.0001711   0.0040357   0.0002915
    9  -0.0020239  -0.0002143   0.0034669  -0.0001508   0.0000393   0.0032236
   10  -0.0886981   0.0044440  -0.0618061  -0.1206585  -0.0007833   0.0338910
   11   0.0043940  -0.0227990   0.0070624  -0.0047265  -0.0574510   0.0122696
   12  -0.0619738   0.0071094  -0.1170221   0.0972781   0.0110433  -0.2704311
   13   0.1263460  -0.0069027   0.0904801  -0.0032981   0.0004757  -0.0057189
   14  -0.0069027   0.0115575  -0.0112704   0.0017879   0.0032265   0.0024409
   15   0.0904801  -0.0112704   0.1665784  -0.0281397   0.0027683  -0.0347140
   16  -0.0032981   0.0017879  -0.0281397   0.5154721  -0.0100391   0.0301462
   17   0.0004757   0.0032265   0.0027683  -0.0100391   0.1174675  -0.0316591
   18  -0.0057189   0.0024409  -0.0347140   0.0301462  -0.0316591   0.6191878
   19   0.0019237  -0.0000450   0.0001591  -0.1566310   0.0012037   0.0217955
   20  -0.0004536  -0.0009842   0.0002686   0.0014950  -0.0230295   0.0007867
   21   0.0069673   0.0001381  -0.0055946   0.0180686   0.0009796  -0.0424242
   22   0.0012115  -0.0003892   0.0064955  -0.1812692   0.0066373  -0.0671068
   23  -0.0001003   0.0037677   0.0001381   0.0110141  -0.0607432   0.0133013
   24   0.0016983   0.0002819  -0.0016906  -0.1330643   0.0144901  -0.2525041
   25  -0.0000729   0.0000924  -0.0014407   0.0083401   0.0011597  -0.0201841
   26   0.0000078   0.0002357   0.0001139  -0.0008063   0.0026254   0.0017776
   27  -0.0000692   0.0000688  -0.0008683   0.0106983   0.0011270  -0.0186337
   28  -0.0009125   0.0001285  -0.0015687  -0.0453413   0.0055337  -0.0691423
   29   0.0001712  -0.0008184   0.0001570   0.0018276   0.0065084  -0.0006842
   30  -0.0012450   0.0000541  -0.0010399  -0.0145466  -0.0022547   0.0480663
   31   0.0000762  -0.0000022  -0.0000649  -0.0037365   0.0001056   0.0017097
   32  -0.0000161  -0.0003708  -0.0000377   0.0001024   0.0066878   0.0001974
   33  -0.0000507  -0.0000262   0.0000544   0.0015291   0.0002701   0.0013466
   34   0.0002054  -0.0001075   0.0005977  -0.0010364  -0.0000079  -0.0003553
   35  -0.0000557   0.0002243  -0.0000730   0.0002147  -0.0010629   0.0000885
   36  -0.0014535   0.0000414  -0.0003927  -0.0002683   0.0001144  -0.0014764
   37  -0.0003554   0.0001397  -0.0001923   0.0004545  -0.0002709  -0.0001457
   38   0.0005777   0.0000060   0.0003358  -0.0000797   0.0001998   0.0000583
   39   0.0000223  -0.0001274   0.0001196   0.0000640  -0.0001531   0.0004941
   40   0.0000452  -0.0000228  -0.0000180  -0.0000193   0.0001537   0.0000087
   41  -0.0002321  -0.0000265  -0.0001421  -0.0000376   0.0000456   0.0000374
   42  -0.0000495   0.0000314   0.0000000  -0.0000074  -0.0000021   0.0002010
   43   0.0002909  -0.0000767   0.0001844  -0.0003288  -0.0000084   0.0002242
   44   0.0001788   0.0000139   0.0001488  -0.0003289  -0.0000666   0.0000800
   45   0.0000657  -0.0000162  -0.0000713   0.0000248  -0.0000506   0.0000186
   46  -0.0002014   0.0000187  -0.0001793   0.0002804  -0.0000325  -0.0001104
   47  -0.0001997   0.0000178  -0.0001663   0.0002680  -0.0000209  -0.0001069
   48   0.0000189   0.0000057   0.0000270  -0.0000249   0.0000244  -0.0000534
   49  -0.0002192   0.0000145  -0.0001371   0.0002317   0.0000122  -0.0000683
   50   0.0000378  -0.0000541   0.0000153  -0.0000232   0.0000047   0.0000779
   51  -0.0000455   0.0000218   0.0000557  -0.0000408   0.0000268   0.0000035
   52   0.0000053  -0.0000009   0.0000004  -0.0000025  -0.0000031  -0.0000020
   53  -0.0000068  -0.0000038  -0.0000072   0.0000042  -0.0000160  -0.0000066
   54  -0.0000044  -0.0000028  -0.0000127   0.0000003  -0.0000109   0.0000017
   55   0.0002404   0.0000450   0.0001741  -0.0002835   0.0000244   0.0000531
   56  -0.0003461   0.0000333  -0.0002741   0.0004792  -0.0000841  -0.0002592
   57   0.0001626  -0.0000035  -0.0000464   0.0001030   0.0001500   0.0000934
   58  -0.0001634   0.0000011  -0.0001464   0.0002317   0.0000127  -0.0000795
   59   0.0002390  -0.0000034   0.0002034  -0.0003332   0.0000054   0.0001247
   60   0.0000156  -0.0000062   0.0000265  -0.0000402  -0.0000254  -0.0000454
   61  -0.0003490  -0.0000862  -0.0002671   0.0003991   0.0001287  -0.0001892
   62  -0.0001407   0.0000228  -0.0000698  -0.0001561   0.0000881   0.0000137
   63  -0.0000536   0.0001047   0.0001204   0.0000621  -0.0000772   0.0002199
   64   0.0000367  -0.0000084   0.0000440  -0.0000963   0.0000398  -0.0000016
   65  -0.0000487   0.0000038  -0.0000750   0.0000820  -0.0000312  -0.0001398
   66  -0.0000965  -0.0000015  -0.0000733  -0.0000109  -0.0000215  -0.0000693
           19          20          21          22          23          24
    1  -0.0016617  -0.0000082   0.0003845  -0.0112893  -0.0020063   0.0357089
    2   0.0001365  -0.0009335  -0.0001746  -0.0049446   0.0067199  -0.0010230
    3   0.0018301  -0.0002001   0.0009582   0.0818716  -0.0022337   0.0153564
    4   0.0026923   0.0001958  -0.0027906  -0.0596144   0.0025670  -0.0233657
    5  -0.0000277   0.0039747   0.0005380   0.0032106  -0.0019372   0.0009306
    6   0.0009942   0.0004476  -0.0034728  -0.0242721   0.0010071  -0.0087654
    7  -0.0010024  -0.0000617   0.0014292   0.0002343  -0.0001021   0.0011883
    8  -0.0000343   0.0001026   0.0000070  -0.0002690  -0.0008382  -0.0000143
    9   0.0009164   0.0000202  -0.0005283   0.0015538   0.0000498  -0.0017741
   10  -0.0310113  -0.0011293   0.0283155   0.0579745  -0.0014592   0.0075384
   11   0.0003368   0.0030490  -0.0000644   0.0018438   0.0060274   0.0034902
   12   0.0050008   0.0004205  -0.0053528  -0.0442266   0.0043620  -0.0507715
   13   0.0019237  -0.0004536   0.0069673   0.0012115  -0.0001003   0.0016983
   14  -0.0000450  -0.0009842   0.0001381  -0.0003892   0.0037677   0.0002819
   15   0.0001591   0.0002686  -0.0055946   0.0064955   0.0001381  -0.0016906
   16  -0.1566310   0.0014950   0.0180686  -0.1812692   0.0110141  -0.1330643
   17   0.0012037  -0.0230295   0.0009796   0.0066373  -0.0607432   0.0144901
   18   0.0217955   0.0007867  -0.0424242  -0.0671068   0.0133013  -0.2525041
   19   0.2284808  -0.0023041  -0.0312727  -0.0451817   0.0006808   0.0052964
   20  -0.0023041   0.0116332  -0.0018632   0.0022589   0.0045193  -0.0002011
   21  -0.0312727  -0.0018632   0.0503797  -0.0190118   0.0002073   0.0068688
   22  -0.0451817   0.0022589  -0.0190118   0.6856640  -0.0086560  -0.0398891
   23   0.0006808   0.0045193   0.0002073  -0.0086560   0.1277911  -0.0365655
   24   0.0052964  -0.0002011   0.0068688  -0.0398891  -0.0365655   0.7257269
   25   0.0007191  -0.0000307  -0.0011301  -0.0953075  -0.0049906   0.1006200
   26  -0.0001318  -0.0026118  -0.0002120  -0.0047836  -0.0354767   0.0148313
   27   0.0008263  -0.0002319   0.0013887   0.0975230   0.0149861  -0.3040238
   28   0.0032944  -0.0000121  -0.0004081  -0.3394628   0.0010116   0.0678856
   29   0.0003784   0.0045478   0.0004230   0.0047456  -0.0598619   0.0028219
   30  -0.0061903   0.0006076  -0.0024891   0.0005880   0.0043537  -0.1319745
   31  -0.0013435   0.0000697  -0.0005962  -0.0146779   0.0018004  -0.0251221
   32   0.0000199   0.0000725   0.0000134   0.0001304   0.0036088   0.0002652
   33   0.0004569  -0.0000151   0.0001223   0.0053169  -0.0003197   0.0077226
   34   0.0011424  -0.0000239  -0.0002059   0.0024492   0.0002292   0.0010401
   35  -0.0000109  -0.0002993  -0.0000408  -0.0002283   0.0062926   0.0011656
   36   0.0000717  -0.0000626   0.0001846   0.0019791   0.0006832  -0.0043796
   37  -0.0005391  -0.0000002   0.0000964  -0.0005231   0.0009065   0.0005555
   38   0.0004199  -0.0000448  -0.0000528   0.0004809  -0.0002739  -0.0006443
   39   0.0000474   0.0000616  -0.0000267  -0.0003758  -0.0003010  -0.0000543
   40  -0.0000742  -0.0000198   0.0000182   0.0002847   0.0000703  -0.0002380
   41  -0.0002023   0.0000163   0.0000250  -0.0000142   0.0000044   0.0002404
   42   0.0000139  -0.0000180  -0.0000009  -0.0003138   0.0001021  -0.0001418
   43   0.0003701  -0.0000002  -0.0000788  -0.0000499   0.0000750  -0.0000591
   44   0.0002131  -0.0000087  -0.0000429   0.0000755   0.0002090   0.0000436
   45  -0.0000516  -0.0000126   0.0000337  -0.0000009   0.0001301   0.0002169
   46  -0.0003425  -0.0000059   0.0000644  -0.0000680   0.0001592   0.0000117
   47  -0.0003031   0.0000082   0.0000585  -0.0000824   0.0000485   0.0000120
   48   0.0000279  -0.0000023  -0.0000080   0.0000459  -0.0000216   0.0000235
   49  -0.0002273   0.0000049   0.0000346  -0.0000396  -0.0000439   0.0001294
   50   0.0000318  -0.0000035  -0.0000118  -0.0000512   0.0000905  -0.0000732
   51   0.0000517  -0.0000002  -0.0000360   0.0000125   0.0000775  -0.0000764
   52   0.0000009   0.0000000  -0.0000006   0.0000073   0.0000059  -0.0000125
   53  -0.0000110   0.0000008   0.0000018   0.0000009   0.0000092  -0.0000002
   54   0.0000030   0.0000012  -0.0000043   0.0000045   0.0000263   0.0000065
   55   0.0003030  -0.0000025  -0.0000550   0.0000104  -0.0001459   0.0000847
   56  -0.0004277  -0.0000025   0.0000865  -0.0000409   0.0001206   0.0000993
   57  -0.0001168  -0.0000077   0.0000434  -0.0001008  -0.0005167   0.0001584
   58  -0.0002818   0.0000053   0.0000532  -0.0000677  -0.0000678  -0.0000191
   59   0.0003867  -0.0000011  -0.0000750   0.0000930   0.0000391   0.0000096
   60   0.0000342   0.0000059  -0.0000046   0.0000341   0.0000144   0.0000171
   61  -0.0007109   0.0000283   0.0001348  -0.0002711  -0.0009019  -0.0000081
   62  -0.0001713  -0.0000100   0.0000297  -0.0001415  -0.0001113  -0.0000514
   63   0.0000957   0.0000042  -0.0000239  -0.0002904   0.0002924   0.0002624
   64   0.0000808  -0.0000057  -0.0000169  -0.0000119  -0.0000450   0.0000202
   65  -0.0001379   0.0000046   0.0000293   0.0001225  -0.0000048  -0.0001086
   66   0.0000101  -0.0000091  -0.0000133   0.0001623   0.0002260  -0.0002042
           25          26          27          28          29          30
    1  -0.0050241   0.0002541   0.0000202  -0.1455194  -0.0044315   0.0983182
    2   0.0002206   0.0065584   0.0002651  -0.0006345  -0.0623023   0.0133238
    3   0.0001372   0.0002418   0.0019533   0.0334004   0.0145740  -0.2883307
    4  -0.0011068   0.0001041  -0.0006960   0.0607041   0.0010625  -0.0447628
    5   0.0000674  -0.0008546  -0.0000533  -0.0021410   0.0080760   0.0055689
    6  -0.0007883  -0.0000409   0.0002801   0.0097837   0.0035095  -0.0585262
    7   0.0001042  -0.0000057   0.0000153  -0.0014517   0.0001935  -0.0015375
    8  -0.0000161  -0.0003391  -0.0000243   0.0006704   0.0039545   0.0000726
    9   0.0001052  -0.0000529   0.0000710  -0.0071040   0.0003953   0.0007708
   10  -0.0019042   0.0003302  -0.0030697  -0.0411555  -0.0008534   0.0342140
   11   0.0002708   0.0051485   0.0004450  -0.0013886  -0.0021581   0.0007984
   12  -0.0021207   0.0004628  -0.0010853   0.0341369   0.0005793  -0.0266858
   13  -0.0000729   0.0000078  -0.0000692  -0.0009125   0.0001712  -0.0012450
   14   0.0000924   0.0002357   0.0000688   0.0001285  -0.0008184   0.0000541
   15  -0.0014407   0.0001139  -0.0008683  -0.0015687   0.0001570  -0.0010399
   16   0.0083401  -0.0008063   0.0106983  -0.0453413   0.0018276  -0.0145466
   17   0.0011597   0.0026254   0.0011270   0.0055337   0.0065084  -0.0022547
   18  -0.0201841   0.0017776  -0.0186337  -0.0691423  -0.0006842   0.0480663
   19   0.0007191  -0.0001318   0.0008263   0.0032944   0.0003784  -0.0061903
   20  -0.0000307  -0.0026118  -0.0002319  -0.0000121   0.0045478   0.0006076
   21  -0.0011301  -0.0002120   0.0013887  -0.0004081   0.0004230  -0.0024891
   22  -0.0953075  -0.0047836   0.0975230  -0.3394628   0.0047456   0.0005880
   23  -0.0049906  -0.0354767   0.0149861   0.0010116  -0.0598619   0.0043537
   24   0.1006200   0.0148313  -0.3040238   0.0678856   0.0028219  -0.1319745
   25   0.0998961   0.0049821  -0.1049125  -0.0062328  -0.0016036   0.0289357
   26   0.0049821   0.0253300  -0.0164693   0.0002183   0.0034325  -0.0003468
   27  -0.1049125  -0.0164693   0.3195867  -0.0005288   0.0001648   0.0007671
   28  -0.0062328   0.0002183  -0.0005288   0.7047458  -0.0117227   0.0380034
   29  -0.0016036   0.0034325   0.0001648  -0.0117227   0.1326863  -0.0355844
   30   0.0289357  -0.0003468   0.0007671   0.0380034  -0.0355844   0.6899933
   31   0.0009324  -0.0001189   0.0001840  -0.1668657   0.0105053  -0.1380029
   32  -0.0000640  -0.0042040  -0.0003011   0.0101782  -0.0370960   0.0136033
   33  -0.0002951  -0.0002806   0.0006339  -0.1369303   0.0137073  -0.2292411
   34   0.0000747  -0.0000696  -0.0000688  -0.0199209  -0.0000884   0.0111432
   35  -0.0001904   0.0001096   0.0000191  -0.0023348   0.0046314  -0.0002827
   36   0.0011130  -0.0000186  -0.0000246   0.0316037  -0.0004059  -0.0008491
   37  -0.0002495   0.0000652   0.0000323  -0.0010304   0.0002572  -0.0022023
   38   0.0002664   0.0001527  -0.0000647   0.0030811  -0.0012339  -0.0011337
   39   0.0000205   0.0000465  -0.0000136   0.0009214  -0.0007678  -0.0002871
   40   0.0000639   0.0000060  -0.0000001   0.0005163  -0.0011827  -0.0002739
   41  -0.0001101  -0.0001103   0.0000198  -0.0010062  -0.0003273  -0.0001635
   42   0.0000146  -0.0000067  -0.0000037   0.0007128   0.0004388   0.0000608
   43   0.0000539  -0.0000313  -0.0000088   0.0000043   0.0001602   0.0002700
   44   0.0000182   0.0000277   0.0000084   0.0002314  -0.0000006   0.0000089
   45  -0.0000700   0.0000375  -0.0000065  -0.0009895  -0.0004460  -0.0001157
   46  -0.0000537  -0.0000053   0.0000095  -0.0002995  -0.0000624  -0.0002279
   47  -0.0000536  -0.0000119   0.0000065  -0.0002723   0.0000566  -0.0001463
   48   0.0000020  -0.0000099   0.0000019  -0.0000676   0.0001241   0.0000421
   49  -0.0000780  -0.0000061  -0.0000004  -0.0005748   0.0001535  -0.0004293
   50   0.0000188  -0.0000659  -0.0000088   0.0000356   0.0002361   0.0000668
   51   0.0000226  -0.0000128   0.0000037   0.0002137   0.0000893   0.0001044
   52   0.0000027   0.0000004  -0.0000003   0.0000342  -0.0000068  -0.0000012
   53  -0.0000017  -0.0000008   0.0000009  -0.0000054   0.0000117  -0.0000086
   54   0.0000028  -0.0000032  -0.0000010  -0.0000296  -0.0000148  -0.0000152
   55   0.0000290   0.0000552   0.0000091   0.0000434  -0.0003071   0.0000227
   56  -0.0000759   0.0000470   0.0000111  -0.0004346   0.0001183  -0.0002793
   57  -0.0000762   0.0000003  -0.0000005  -0.0010037   0.0002424  -0.0000551
   58  -0.0000418   0.0000046   0.0000087  -0.0002210  -0.0000184  -0.0001533
   59   0.0000591  -0.0000205  -0.0000118   0.0002864   0.0000361   0.0002049
   60   0.0000036   0.0000050   0.0000019  -0.0000234  -0.0000260   0.0000228
   61  -0.0001524  -0.0000765   0.0000234  -0.0005046   0.0007989  -0.0020409
   62  -0.0000295   0.0000237   0.0000376  -0.0016997  -0.0006905   0.0017745
   63  -0.0000099  -0.0000373  -0.0000226   0.0006023   0.0008143  -0.0004443
   64   0.0000078   0.0000071   0.0000046   0.0001495   0.0000246   0.0001193
   65   0.0000106   0.0000044   0.0000049   0.0002766   0.0001914  -0.0002353
   66   0.0000504  -0.0000256  -0.0000047   0.0005325  -0.0001114   0.0002257
           31          32          33          34          35          36
    1   0.0092916   0.0013059  -0.0182658  -0.2145395   0.0037845   0.0157654
    2  -0.0007542   0.0035709   0.0017167   0.0020081  -0.0764349   0.0011391
    3   0.0110751   0.0012512  -0.0186669   0.0180784   0.0009310  -0.0800555
    4  -0.0000729  -0.0000711   0.0027117  -0.0247363   0.0016724  -0.0229822
    5  -0.0000099   0.0057216   0.0004943   0.0028167   0.0028615  -0.0004130
    6   0.0020556   0.0005192  -0.0026620  -0.0061249   0.0005287   0.0078281
    7   0.0002129   0.0000087  -0.0002924  -0.0016855   0.0002335  -0.0028266
    8  -0.0000723   0.0001830   0.0001039  -0.0004005  -0.0023314   0.0004961
    9   0.0010672   0.0001175  -0.0014275   0.0029043  -0.0002849  -0.0013884
   10  -0.0005772  -0.0001132   0.0008690   0.0001746   0.0002186  -0.0018306
   11  -0.0000761  -0.0007091  -0.0000487   0.0005339   0.0057154   0.0005966
   12   0.0009169  -0.0000315  -0.0001431  -0.0024763   0.0002482  -0.0028455
   13   0.0000762  -0.0000161  -0.0000507   0.0002054  -0.0000557  -0.0014535
   14  -0.0000022  -0.0003708  -0.0000262  -0.0001075   0.0002243   0.0000414
   15  -0.0000649  -0.0000377   0.0000544   0.0005977  -0.0000730  -0.0003927
   16  -0.0037365   0.0001024   0.0015291  -0.0010364   0.0002147  -0.0002683
   17   0.0001056   0.0066878   0.0002701  -0.0000079  -0.0010629   0.0001144
   18   0.0017097   0.0001974   0.0013466  -0.0003553   0.0000885  -0.0014764
   19  -0.0013435   0.0000199   0.0004569   0.0011424  -0.0000109   0.0000717
   20   0.0000697   0.0000725  -0.0000151  -0.0000239  -0.0002993  -0.0000626
   21  -0.0005962   0.0000134   0.0001223  -0.0002059  -0.0000408   0.0001846
   22  -0.0146779   0.0001304   0.0053169   0.0024492  -0.0002283   0.0019791
   23   0.0018004   0.0036088  -0.0003197   0.0002292   0.0062926   0.0006832
   24  -0.0251221   0.0002652   0.0077226   0.0010401   0.0011656  -0.0043796
   25   0.0009324  -0.0000640  -0.0002951   0.0000747  -0.0001904   0.0011130
   26  -0.0001189  -0.0042040  -0.0002806  -0.0000696   0.0001096  -0.0000186
   27   0.0001840  -0.0003011   0.0006339  -0.0000688   0.0000191  -0.0000246
   28  -0.1668657   0.0101782  -0.1369303  -0.0199209  -0.0023348   0.0316037
   29   0.0105053  -0.0370960   0.0137073  -0.0000884   0.0046314  -0.0004059
   30  -0.1380029   0.0136033  -0.2292411   0.0111432  -0.0002827  -0.0008491
   31   0.1756333  -0.0113286   0.1459014   0.0008289  -0.0000607   0.0007271
   32  -0.0113286   0.0262730  -0.0153041  -0.0000471  -0.0036457  -0.0002805
   33   0.1459014  -0.0153041   0.2414376  -0.0017677  -0.0002355   0.0008707
   34   0.0008289  -0.0000471  -0.0017677   0.6262083  -0.0101214  -0.0492446
   35  -0.0000607  -0.0036457  -0.0002355  -0.0101214   0.6251786  -0.0001535
   36   0.0007271  -0.0002805   0.0008707  -0.0492446  -0.0001535   0.1818668
   37   0.0002996  -0.0006782   0.0003270  -0.1682133  -0.0536557   0.0107175
   38  -0.0002796   0.0004577   0.0002936  -0.1154020  -0.2270026   0.0107828
   39   0.0000961   0.0002118   0.0000267   0.0091874   0.0043069  -0.0619887
   40  -0.0000794   0.0001022   0.0000686   0.0053440  -0.0023295  -0.0001318
   41   0.0001164  -0.0002005  -0.0000073   0.0191328  -0.0399978  -0.0020605
   42   0.0000693   0.0000013  -0.0000629   0.0001813  -0.0000559   0.0038373
   43  -0.0001574  -0.0001171   0.0000716  -0.0293149  -0.0772952   0.0027697
   44  -0.0000219  -0.0001122   0.0002253  -0.0216172   0.0364848   0.0022435
   45  -0.0000647  -0.0000362  -0.0000513   0.0032619   0.0081297   0.0050629
   46   0.0000401  -0.0000771  -0.0000510  -0.0032051   0.0052257   0.0007512
   47   0.0000453  -0.0000744  -0.0000863  -0.0000203   0.0019446   0.0000285
   48  -0.0000057   0.0000033   0.0000018   0.0007187  -0.0005314   0.0036621
   49   0.0000252   0.0000116  -0.0001050  -0.0004125  -0.0041363   0.0002253
   50  -0.0000341  -0.0000908  -0.0000802  -0.0035199  -0.0657109   0.0001315
   51   0.0000155  -0.0000082  -0.0000277  -0.0001779   0.0002285  -0.0011575
   52  -0.0000033  -0.0000035   0.0000028   0.0006234  -0.0000627  -0.0001955
   53   0.0000009  -0.0000107  -0.0000052   0.0000825  -0.0010884  -0.0000020
   54   0.0000054  -0.0000126  -0.0000039  -0.0001684  -0.0000138  -0.0012651
   55  -0.0000801   0.0001621   0.0002907  -0.0230347   0.0852706   0.0027704
   56   0.0000904  -0.0000510  -0.0002114   0.0293857   0.0268899  -0.0027754
   57  -0.0000512   0.0001723  -0.0000090   0.0028109  -0.0086374   0.0060656
   58   0.0000328   0.0000582  -0.0000416  -0.0032040  -0.0045484   0.0007726
   59  -0.0000574  -0.0000947   0.0000866   0.0005495   0.0024512  -0.0000998
   60   0.0000029  -0.0000128   0.0000040   0.0007612   0.0004488   0.0041375
   61   0.0002207   0.0004070   0.0002469  -0.1578853   0.0445455   0.0102469
   62   0.0000718   0.0002062  -0.0002245   0.1111695  -0.2768394  -0.0112725
   63   0.0000482  -0.0001215   0.0002211   0.0103388  -0.0045286  -0.0612270
   64   0.0000001   0.0000295   0.0000068   0.0101415   0.0138709  -0.0005817
   65   0.0000100  -0.0001216  -0.0000529  -0.0144815  -0.0183713   0.0012885
   66   0.0000335  -0.0002095  -0.0001463  -0.0004315  -0.0012571   0.0035342
           37          38          39          40          41          42
    1  -0.0207765  -0.0092706   0.0045855  -0.0019457   0.0026096  -0.0003420
    2  -0.0257835   0.0047002   0.0022613  -0.0029213  -0.0013853   0.0006975
    3   0.0020245   0.0016781   0.0031961  -0.0001356  -0.0005203  -0.0021820
    4  -0.0005036   0.0029464  -0.0006841   0.0002516  -0.0011946  -0.0006865
    5  -0.0009218  -0.0011849   0.0017295  -0.0015087  -0.0008311  -0.0003492
    6   0.0032131  -0.0011247  -0.0013675  -0.0002502   0.0007713  -0.0002487
    7   0.0000371  -0.0000403  -0.0015538  -0.0002506   0.0001296  -0.0001060
    8  -0.0005755  -0.0002765  -0.0004972  -0.0001947   0.0002286  -0.0003441
    9  -0.0015411   0.0006549  -0.0005349   0.0001855  -0.0001277   0.0002181
   10  -0.0004161   0.0001512   0.0004506   0.0004549   0.0001903   0.0001976
   11   0.0008511  -0.0001792   0.0000650   0.0001577  -0.0000627  -0.0000385
   12   0.0002103   0.0003399  -0.0004179   0.0001531  -0.0002084  -0.0001807
   13  -0.0003554   0.0005777   0.0000223   0.0000452  -0.0002321  -0.0000495
   14   0.0001397   0.0000060  -0.0001274  -0.0000228  -0.0000265   0.0000314
   15  -0.0001923   0.0003358   0.0001196  -0.0000180  -0.0001421   0.0000000
   16   0.0004545  -0.0000797   0.0000640  -0.0000193  -0.0000376  -0.0000074
   17  -0.0002709   0.0001998  -0.0001531   0.0001537   0.0000456  -0.0000021
   18  -0.0001457   0.0000583   0.0004941   0.0000087   0.0000374   0.0002010
   19  -0.0005391   0.0004199   0.0000474  -0.0000742  -0.0002023   0.0000139
   20  -0.0000002  -0.0000448   0.0000616  -0.0000198   0.0000163  -0.0000180
   21   0.0000964  -0.0000528  -0.0000267   0.0000182   0.0000250  -0.0000009
   22  -0.0005231   0.0004809  -0.0003758   0.0002847  -0.0000142  -0.0003138
   23   0.0009065  -0.0002739  -0.0003010   0.0000703   0.0000044   0.0001021
   24   0.0005555  -0.0006443  -0.0000543  -0.0002380   0.0002404  -0.0001418
   25  -0.0002495   0.0002664   0.0000205   0.0000639  -0.0001101   0.0000146
   26   0.0000652   0.0001527   0.0000465   0.0000060  -0.0001103  -0.0000067
   27   0.0000323  -0.0000647  -0.0000136  -0.0000001   0.0000198  -0.0000037
   28  -0.0010304   0.0030811   0.0009214   0.0005163  -0.0010062   0.0007128
   29   0.0002572  -0.0012339  -0.0007678  -0.0011827  -0.0003273   0.0004388
   30  -0.0022023  -0.0011337  -0.0002871  -0.0002739  -0.0001635   0.0000608
   31   0.0002996  -0.0002796   0.0000961  -0.0000794   0.0001164   0.0000693
   32  -0.0006782   0.0004577   0.0002118   0.0001022  -0.0002005   0.0000013
   33   0.0003270   0.0002936   0.0000267   0.0000686  -0.0000073  -0.0000629
   34  -0.1682133  -0.1154020   0.0091874   0.0053440   0.0191328   0.0001813
   35  -0.0536557  -0.2270026   0.0043069  -0.0023295  -0.0399978  -0.0000559
   36   0.0107175   0.0107828  -0.0619887  -0.0001318  -0.0020605   0.0038373
   37   0.5849976   0.0352473  -0.0458258  -0.0653164   0.0517930   0.0047732
   38   0.0352473   0.5249613  -0.0017446   0.0485748  -0.1357294  -0.0047605
   39  -0.0458258  -0.0017446   0.1207786   0.0050577  -0.0054214  -0.0230691
   40  -0.0653164   0.0485748   0.0050577   0.0883427  -0.0753586  -0.0082767
   41   0.0517930  -0.1357294  -0.0054214  -0.0753586   0.1958752   0.0079757
   42   0.0047732  -0.0047605  -0.0230691  -0.0082767   0.0079757   0.0126993
   43  -0.2932522   0.0429814   0.0219836  -0.0166799   0.0096807   0.0021208
   44  -0.0205610  -0.0969089   0.0020096   0.0338216  -0.0201114  -0.0035704
   45   0.0224332  -0.0047595  -0.0623691   0.0021112  -0.0010862   0.0027367
   46  -0.0210602  -0.0328020   0.0021625  -0.0062338  -0.0027149   0.0005206
   47  -0.0090818  -0.0147084   0.0008590   0.0035608   0.0035499  -0.0003441
   48   0.0022890   0.0029957   0.0031049   0.0005886   0.0003165  -0.0010083
   49  -0.0176978   0.0266903   0.0025745  -0.0041131   0.0008459   0.0007940
   50   0.0791873   0.0262075  -0.0083395  -0.0038379   0.0024343   0.0004943
   51   0.0028872  -0.0025609   0.0071797   0.0007675  -0.0000833   0.0036995
   52   0.0007961   0.0016866   0.0004734  -0.0001058   0.0000611   0.0000273
   53   0.0008434  -0.0037016  -0.0001162   0.0014364  -0.0007190  -0.0001487
   54   0.0004811  -0.0001669   0.0054721   0.0000390  -0.0000214   0.0001754
   55  -0.0604435  -0.0306605   0.0060439   0.0008632   0.0000992  -0.0002126
   56  -0.0301763  -0.0152888   0.0031426  -0.0000149   0.0005844  -0.0000407
   57   0.0053539   0.0032487  -0.0057150  -0.0001266  -0.0000226  -0.0003639
   58   0.0017204   0.0008163  -0.0002220  -0.0003694   0.0009616   0.0000128
   59   0.0008205   0.0002788  -0.0000762   0.0009827  -0.0016389  -0.0001163
   60  -0.0001954  -0.0001001  -0.0003705  -0.0000034  -0.0001053  -0.0004220
   61   0.0628117   0.0223661  -0.0057143  -0.0011333  -0.0059414   0.0005554
   62  -0.0312026  -0.0586356   0.0031356  -0.0013465  -0.0004074   0.0000511
   63  -0.0059460  -0.0030290   0.0098157   0.0004695   0.0006844   0.0038448
   64  -0.0007360   0.0022399   0.0006912   0.0001541   0.0011912   0.0000006
   65   0.0027797  -0.0017959  -0.0002878  -0.0001286  -0.0011915   0.0000029
   66   0.0006567  -0.0002467   0.0060233  -0.0000130  -0.0001006   0.0002109
           43          44          45          46          47          48
    1  -0.0001494  -0.0021669   0.0009540   0.0002671   0.0007118  -0.0000814
    2  -0.0015949  -0.0033763   0.0004719  -0.0014325  -0.0004732   0.0000836
    3   0.0006336  -0.0002774   0.0054859  -0.0002131  -0.0002065   0.0001122
    4  -0.0002745   0.0000562   0.0007870  -0.0001665  -0.0001365   0.0001189
    5   0.0005259  -0.0003240  -0.0001343  -0.0000774   0.0000114  -0.0001109
    6  -0.0000940   0.0004036  -0.0003286   0.0006355   0.0004555  -0.0000198
    7   0.0005234   0.0001595   0.0000178   0.0000230  -0.0000218  -0.0000060
    8   0.0002523  -0.0001465  -0.0000188  -0.0000301   0.0000086   0.0000441
    9   0.0002699  -0.0002462  -0.0000591  -0.0002272  -0.0001665  -0.0000196
   10  -0.0000962  -0.0001711   0.0001007   0.0001274   0.0000844  -0.0000682
   11   0.0000548   0.0002340   0.0000193   0.0000637  -0.0000013  -0.0000128
   12  -0.0002643  -0.0001691   0.0002868   0.0002264   0.0001974   0.0000064
   13   0.0002909   0.0001788   0.0000657  -0.0002014  -0.0001997   0.0000189
   14  -0.0000767   0.0000139  -0.0000162   0.0000187   0.0000178   0.0000057
   15   0.0001844   0.0001488  -0.0000713  -0.0001793  -0.0001663   0.0000270
   16  -0.0003288  -0.0003289   0.0000248   0.0002804   0.0002680  -0.0000249
   17  -0.0000084  -0.0000666  -0.0000506  -0.0000325  -0.0000209   0.0000244
   18   0.0002242   0.0000800   0.0000186  -0.0001104  -0.0001069  -0.0000534
   19   0.0003701   0.0002131  -0.0000516  -0.0003425  -0.0003031   0.0000279
   20  -0.0000002  -0.0000087  -0.0000126  -0.0000059   0.0000082  -0.0000023
   21  -0.0000788  -0.0000429   0.0000337   0.0000644   0.0000585  -0.0000080
   22  -0.0000499   0.0000755  -0.0000009  -0.0000680  -0.0000824   0.0000459
   23   0.0000750   0.0002090   0.0001301   0.0001592   0.0000485  -0.0000216
   24  -0.0000591   0.0000436   0.0002169   0.0000117   0.0000120   0.0000235
   25   0.0000539   0.0000182  -0.0000700  -0.0000537  -0.0000536   0.0000020
   26  -0.0000313   0.0000277   0.0000375  -0.0000053  -0.0000119  -0.0000099
   27  -0.0000088   0.0000084  -0.0000065   0.0000095   0.0000065   0.0000019
   28   0.0000043   0.0002314  -0.0009895  -0.0002995  -0.0002723  -0.0000676
   29   0.0001602  -0.0000006  -0.0004460  -0.0000624   0.0000566   0.0001241
   30   0.0002700   0.0000089  -0.0001157  -0.0002279  -0.0001463   0.0000421
   31  -0.0001574  -0.0000219  -0.0000647   0.0000401   0.0000453  -0.0000057
   32  -0.0001171  -0.0001122  -0.0000362  -0.0000771  -0.0000744   0.0000033
   33   0.0000716   0.0002253  -0.0000513  -0.0000510  -0.0000863   0.0000018
   34  -0.0293149  -0.0216172   0.0032619  -0.0032051  -0.0000203   0.0007187
   35  -0.0772952   0.0364848   0.0081297   0.0052257   0.0019446  -0.0005314
   36   0.0027697   0.0022435   0.0050629   0.0007512   0.0000285   0.0036621
   37  -0.2932522  -0.0205610   0.0224332  -0.0210602  -0.0090818   0.0022890
   38   0.0429814  -0.0969089  -0.0047595  -0.0328020  -0.0147084   0.0029957
   39   0.0219836   0.0020096  -0.0623691   0.0021625   0.0008590   0.0031049
   40  -0.0166799   0.0338216   0.0021112  -0.0062338   0.0035608   0.0005886
   41   0.0096807  -0.0201114  -0.0010862  -0.0027149   0.0035499   0.0003165
   42   0.0021208  -0.0035704   0.0027367   0.0005206  -0.0003441  -0.0010083
   43   0.5803095  -0.0563977  -0.0445333  -0.0771593  -0.0582831   0.0043583
   44  -0.0563977   0.5518820   0.0079342  -0.0544325  -0.1235853   0.0043066
   45  -0.0445333   0.0079342   0.1228990   0.0043285   0.0046341  -0.0239136
   46  -0.0771593  -0.0544325   0.0043285   0.1026158   0.0875172  -0.0077826
   47  -0.0582831  -0.1235853   0.0046341   0.0875172   0.1762957  -0.0070680
   48   0.0043583   0.0043066  -0.0239136  -0.0077826  -0.0070680   0.0125857
   49  -0.1670532   0.1268345   0.0108395   0.0036385  -0.0255133  -0.0000640
   50   0.0605724  -0.2652943  -0.0066621  -0.0024150  -0.0420748  -0.0000046
   51   0.0105525  -0.0131037  -0.0608738   0.0001043   0.0021739   0.0047340
   52  -0.0095061  -0.0016499   0.0012110   0.0013177  -0.0011696  -0.0003547
   53   0.0278704   0.0007595  -0.0027279   0.0008088   0.0005660  -0.0000841
   54   0.0012171   0.0001408   0.0028166  -0.0003236   0.0001152  -0.0026881
   55   0.0659204  -0.0360475  -0.0057512   0.0002376   0.0055117   0.0004058
   56   0.0241514  -0.0633323  -0.0025948   0.0020835   0.0016849  -0.0002248
   57  -0.0054448   0.0031435   0.0085883   0.0003754  -0.0006076   0.0044907
   58  -0.0016623  -0.0008796   0.0005690   0.0001682  -0.0000769  -0.0000094
   59  -0.0046133   0.0016631   0.0004232  -0.0002076  -0.0018991   0.0000029
   60   0.0005646   0.0000815   0.0040649  -0.0000101   0.0000178   0.0000589
   61  -0.0511776   0.0316647   0.0047855  -0.0000459  -0.0023920  -0.0000659
   62   0.0313147  -0.0180019  -0.0031428  -0.0015324  -0.0013955   0.0001539
   63   0.0052833  -0.0032631  -0.0036008  -0.0000165   0.0003379  -0.0008150
   64  -0.0006120   0.0010221  -0.0000333   0.0001189  -0.0000927  -0.0000433
   65   0.0007813  -0.0000054  -0.0000916  -0.0000494   0.0000524   0.0000094
   66  -0.0000230  -0.0001068  -0.0008186  -0.0000481   0.0000025  -0.0003257
           49          50          51          52          53          54
    1   0.0005922  -0.0006265  -0.0003433  -0.0000817   0.0000001   0.0000111
    2  -0.0000193  -0.0011390  -0.0003183   0.0000277   0.0000769  -0.0000162
    3   0.0000714   0.0001420  -0.0013366  -0.0000168   0.0000007  -0.0000713
    4  -0.0001857   0.0000046  -0.0001773   0.0000279   0.0000033   0.0000028
    5   0.0000021   0.0005068   0.0004044  -0.0000034  -0.0000080   0.0000239
    6   0.0005179  -0.0000284   0.0001872   0.0000239   0.0000225   0.0000240
    7  -0.0001546   0.0000385   0.0001780   0.0000060   0.0000027  -0.0000077
    8   0.0000009   0.0001940  -0.0001070   0.0000029   0.0000087   0.0000014
    9  -0.0002669   0.0000912   0.0000658  -0.0000140  -0.0000079  -0.0000408
   10   0.0001150   0.0000507  -0.0000080   0.0000034  -0.0000007  -0.0000007
   11  -0.0000194  -0.0000190  -0.0002057   0.0000007   0.0000166  -0.0000001
   12   0.0000187  -0.0000401  -0.0001445   0.0000089   0.0000107   0.0000047
   13  -0.0002192   0.0000378  -0.0000455   0.0000053  -0.0000068  -0.0000044
   14   0.0000145  -0.0000541   0.0000218  -0.0000009  -0.0000038  -0.0000028
   15  -0.0001371   0.0000153   0.0000557   0.0000004  -0.0000072  -0.0000127
   16   0.0002317  -0.0000232  -0.0000408  -0.0000025   0.0000042   0.0000003
   17   0.0000122   0.0000047   0.0000268  -0.0000031  -0.0000160  -0.0000109
   18  -0.0000683   0.0000779   0.0000035  -0.0000020  -0.0000066   0.0000017
   19  -0.0002273   0.0000318   0.0000517   0.0000009  -0.0000110   0.0000030
   20   0.0000049  -0.0000035  -0.0000002   0.0000000   0.0000008   0.0000012
   21   0.0000346  -0.0000118  -0.0000360  -0.0000006   0.0000018  -0.0000043
   22  -0.0000396  -0.0000512   0.0000125   0.0000073   0.0000009   0.0000045
   23  -0.0000439   0.0000905   0.0000775   0.0000059   0.0000092   0.0000263
   24   0.0001294  -0.0000732  -0.0000764  -0.0000125  -0.0000002   0.0000065
   25  -0.0000780   0.0000188   0.0000226   0.0000027  -0.0000017   0.0000028
   26  -0.0000061  -0.0000659  -0.0000128   0.0000004  -0.0000008  -0.0000032
   27  -0.0000004  -0.0000088   0.0000037  -0.0000003   0.0000009  -0.0000010
   28  -0.0005748   0.0000356   0.0002137   0.0000342  -0.0000054  -0.0000296
   29   0.0001535   0.0002361   0.0000893  -0.0000068   0.0000117  -0.0000148
   30  -0.0004293   0.0000668   0.0001044  -0.0000012  -0.0000086  -0.0000152
   31   0.0000252  -0.0000341   0.0000155  -0.0000033   0.0000009   0.0000054
   32   0.0000116  -0.0000908  -0.0000082  -0.0000035  -0.0000107  -0.0000126
   33  -0.0001050  -0.0000802  -0.0000277   0.0000028  -0.0000052  -0.0000039
   34  -0.0004125  -0.0035199  -0.0001779   0.0006234   0.0000825  -0.0001684
   35  -0.0041363  -0.0657109   0.0002285  -0.0000627  -0.0010884  -0.0000138
   36   0.0002253   0.0001315  -0.0011575  -0.0001955  -0.0000020  -0.0012651
   37  -0.0176978   0.0791873   0.0028872   0.0007961   0.0008434   0.0004811
   38   0.0266903   0.0262075  -0.0025609   0.0016866  -0.0037016  -0.0001669
   39   0.0025745  -0.0083395   0.0071797   0.0004734  -0.0001162   0.0054721
   40  -0.0041131  -0.0038379   0.0007675  -0.0001058   0.0014364   0.0000390
   41   0.0008459   0.0024343  -0.0000833   0.0000611  -0.0007190  -0.0000214
   42   0.0007940   0.0004943   0.0036995   0.0000273  -0.0001487   0.0001754
   43  -0.1670532   0.0605724   0.0105525  -0.0095061   0.0278704   0.0012171
   44   0.1268345  -0.2652943  -0.0131037  -0.0016499   0.0007595   0.0001408
   45   0.0108395  -0.0066621  -0.0608738   0.0012110  -0.0027279   0.0028166
   46   0.0036385  -0.0024150   0.0001043   0.0013177   0.0008088  -0.0003236
   47  -0.0255133  -0.0420748   0.0021739  -0.0011696   0.0005660   0.0001152
   48  -0.0000640  -0.0000046   0.0047340  -0.0003547  -0.0000841  -0.0026881
   49   0.7500922   0.0042444  -0.0609076  -0.3435738   0.0118531   0.0298874
   50   0.0042444   0.6549215   0.0012756   0.0122485  -0.0544274  -0.0013115
   51  -0.0609076   0.0012756   0.1302559   0.0298705  -0.0012042  -0.0370123
   52  -0.3435738   0.0122485   0.0298705   0.3612303  -0.0126182  -0.0326653
   53   0.0118531  -0.0544274  -0.0012042  -0.0126182   0.0574381   0.0013592
   54   0.0298874  -0.0013115  -0.0370123  -0.0326653   0.0013592   0.0266297
   55  -0.1912901  -0.0734590   0.0123073  -0.0116736  -0.0261737   0.0013731
   56  -0.1377442  -0.2510945   0.0130612   0.0033534   0.0044613  -0.0002567
   57   0.0122269   0.0066606  -0.0643315   0.0014526   0.0025540   0.0029890
   58   0.0060842  -0.0045677  -0.0001268   0.0008921  -0.0005372  -0.0003680
   59   0.0207785  -0.0412160  -0.0021219   0.0007014   0.0008312  -0.0000555
   60  -0.0000855   0.0003914   0.0047593  -0.0003616   0.0000449  -0.0026376
   61  -0.0298965  -0.0695559   0.0037966   0.0004239  -0.0022729   0.0004666
   62  -0.0250079   0.0354697   0.0024869  -0.0027253  -0.0045225   0.0002409
   63   0.0036599   0.0074379   0.0087511   0.0004777   0.0001872   0.0053783
   64  -0.0052686   0.0016251   0.0010453  -0.0004244  -0.0012791   0.0000734
   65   0.0010529   0.0011268  -0.0001176   0.0001547   0.0003181  -0.0000225
   66   0.0010842  -0.0002231   0.0051973   0.0000762   0.0001366   0.0002544
           55          56          57          58          59          60
    1   0.0012381   0.0024736   0.0009760   0.0002233  -0.0006075  -0.0000953
    2   0.0022776  -0.0031971   0.0002901   0.0011528  -0.0005972  -0.0001873
    3   0.0003736   0.0000880   0.0065258  -0.0002002   0.0002287   0.0000311
    4  -0.0001587   0.0001071   0.0008945  -0.0001879   0.0001481   0.0001008
    5  -0.0003975  -0.0001122  -0.0009506  -0.0000198   0.0000292   0.0001494
    6   0.0000714  -0.0000117  -0.0003166   0.0005127  -0.0005270  -0.0000434
    7   0.0003866  -0.0002391   0.0000771   0.0000264   0.0000203  -0.0000288
    8  -0.0003211  -0.0001900   0.0002507   0.0000541  -0.0000328  -0.0000216
    9   0.0000354   0.0000385  -0.0000886  -0.0001772   0.0001705   0.0000102
   10  -0.0002844   0.0001503   0.0000711   0.0000949  -0.0001355  -0.0000366
   11  -0.0000042   0.0002325   0.0003296  -0.0000766   0.0000174  -0.0000090
   12  -0.0001760   0.0003882   0.0003075   0.0001762  -0.0002622  -0.0000013
   13   0.0002404  -0.0003461   0.0001626  -0.0001634   0.0002390   0.0000156
   14   0.0000450   0.0000333  -0.0000035   0.0000011  -0.0000034  -0.0000062
   15   0.0001741  -0.0002741  -0.0000464  -0.0001464   0.0002034   0.0000265
   16  -0.0002835   0.0004792   0.0001030   0.0002317  -0.0003332  -0.0000402
   17   0.0000244  -0.0000841   0.0001500   0.0000127   0.0000054  -0.0000254
   18   0.0000531  -0.0002592   0.0000934  -0.0000795   0.0001247  -0.0000454
   19   0.0003030  -0.0004277  -0.0001168  -0.0002818   0.0003867   0.0000342
   20  -0.0000025  -0.0000025  -0.0000077   0.0000053  -0.0000011   0.0000059
   21  -0.0000550   0.0000865   0.0000434   0.0000532  -0.0000750  -0.0000046
   22   0.0000104  -0.0000409  -0.0001008  -0.0000677   0.0000930   0.0000341
   23  -0.0001459   0.0001206  -0.0005167  -0.0000678   0.0000391   0.0000144
   24   0.0000847   0.0000993   0.0001584  -0.0000191   0.0000096   0.0000171
   25   0.0000290  -0.0000759  -0.0000762  -0.0000418   0.0000591   0.0000036
   26   0.0000552   0.0000470   0.0000003   0.0000046  -0.0000205   0.0000050
   27   0.0000091   0.0000111  -0.0000005   0.0000087  -0.0000118   0.0000019
   28   0.0000434  -0.0004346  -0.0010037  -0.0002210   0.0002864  -0.0000234
   29  -0.0003071   0.0001183   0.0002424  -0.0000184   0.0000361  -0.0000260
   30   0.0000227  -0.0002793  -0.0000551  -0.0001533   0.0002049   0.0000228
   31  -0.0000801   0.0000904  -0.0000512   0.0000328  -0.0000574   0.0000029
   32   0.0001621  -0.0000510   0.0001723   0.0000582  -0.0000947  -0.0000128
   33   0.0002907  -0.0002114  -0.0000090  -0.0000416   0.0000866   0.0000040
   34  -0.0230347   0.0293857   0.0028109  -0.0032040   0.0005495   0.0007612
   35   0.0852706   0.0268899  -0.0086374  -0.0045484   0.0024512   0.0004488
   36   0.0027704  -0.0027754   0.0060656   0.0007726  -0.0000998   0.0041375
   37  -0.0604435  -0.0301763   0.0053539   0.0017204   0.0008205  -0.0001954
   38  -0.0306605  -0.0152888   0.0032487   0.0008163   0.0002788  -0.0001001
   39   0.0060439   0.0031426  -0.0057150  -0.0002220  -0.0000762  -0.0003705
   40   0.0008632  -0.0000149  -0.0001266  -0.0003694   0.0009827  -0.0000034
   41   0.0000992   0.0005844  -0.0000226   0.0009616  -0.0016389  -0.0001053
   42  -0.0002126  -0.0000407  -0.0003639   0.0000128  -0.0001163  -0.0004220
   43   0.0659204   0.0241514  -0.0054448  -0.0016623  -0.0046133   0.0005646
   44  -0.0360475  -0.0633323   0.0031435  -0.0008796   0.0016631   0.0000815
   45  -0.0057512  -0.0025948   0.0085883   0.0005690   0.0004232   0.0040649
   46   0.0002376   0.0020835   0.0003754   0.0001682  -0.0002076  -0.0000101
   47   0.0055117   0.0016849  -0.0006076  -0.0000769  -0.0018991   0.0000178
   48   0.0004058  -0.0002248   0.0044907  -0.0000094   0.0000029   0.0000589
   49  -0.1912901  -0.1377442   0.0122269   0.0060842   0.0207785  -0.0000855
   50  -0.0734590  -0.2510945   0.0066606  -0.0045677  -0.0412160   0.0003914
   51   0.0123073   0.0130612  -0.0643315  -0.0001268  -0.0021219   0.0047593
   52  -0.0116736   0.0033534   0.0014526   0.0008921   0.0007014  -0.0003616
   53  -0.0261737   0.0044613   0.0025540  -0.0005372   0.0008312   0.0000449
   54   0.0013731  -0.0002567   0.0029890  -0.0003680  -0.0000555  -0.0026376
   55   0.6186157   0.0619446  -0.0486417  -0.0645617   0.0471393   0.0043468
   56   0.0619446   0.5390976  -0.0049757   0.0472758  -0.1315831  -0.0046737
   57  -0.0486417  -0.0049757   0.1285188   0.0043275  -0.0045300  -0.0238622
   58  -0.0645617   0.0472758   0.0043275   0.0770649  -0.0777645  -0.0067509
   59   0.0471393  -0.1315831  -0.0045300  -0.0777645   0.1881755   0.0077624
   60   0.0043468  -0.0046737  -0.0238622  -0.0067509   0.0077624   0.0124478
   61  -0.3240440   0.0249163   0.0254073  -0.0167914   0.0119191   0.0021423
   62  -0.0387152  -0.1118818   0.0035871   0.0376822  -0.0175684  -0.0037262
   63   0.0249989  -0.0030341  -0.0655659   0.0021829  -0.0013783   0.0042867
   64  -0.0120316  -0.0269152   0.0013260   0.0010132  -0.0004044  -0.0003751
   65   0.0037029   0.0035467  -0.0003789   0.0005324   0.0011281  -0.0000278
   66   0.0014759   0.0026941   0.0025733  -0.0003213   0.0000372  -0.0024817
           61          62          63          64          65          66
    1  -0.0233301   0.0085937   0.0033839   0.0008394  -0.0016201  -0.0006501
    2   0.0291440   0.0025145  -0.0034260   0.0007876   0.0008618  -0.0001336
    3   0.0023541  -0.0013935   0.0047136  -0.0003639   0.0001963  -0.0038608
    4  -0.0003928  -0.0021126   0.0002096   0.0000222   0.0005383  -0.0007703
    5   0.0006971  -0.0002400  -0.0005370   0.0002083  -0.0000039   0.0002315
    6   0.0033304  -0.0007011  -0.0017164  -0.0002856   0.0002293   0.0006194
    7   0.0002518  -0.0001676  -0.0013477  -0.0000222  -0.0000028   0.0002083
    8   0.0008241   0.0001085   0.0002721   0.0000071   0.0000136  -0.0000852
    9  -0.0010404  -0.0001108  -0.0001205   0.0001146  -0.0000105  -0.0002006
   10  -0.0001395   0.0000840   0.0001777  -0.0001526   0.0000217  -0.0000731
   11  -0.0010870  -0.0001973  -0.0002606  -0.0000688  -0.0000722  -0.0000227
   12   0.0003322  -0.0000577  -0.0000665  -0.0000573   0.0002436  -0.0001122
   13  -0.0003490  -0.0001407  -0.0000536   0.0000367  -0.0000487  -0.0000965
   14  -0.0000862   0.0000228   0.0001047  -0.0000084   0.0000038  -0.0000015
   15  -0.0002671  -0.0000698   0.0001204   0.0000440  -0.0000750  -0.0000733
   16   0.0003991  -0.0001561   0.0000621  -0.0000963   0.0000820  -0.0000109
   17   0.0001287   0.0000881  -0.0000772   0.0000398  -0.0000312  -0.0000215
   18  -0.0001892   0.0000137   0.0002199  -0.0000016  -0.0001398  -0.0000693
   19  -0.0007109  -0.0001713   0.0000957   0.0000808  -0.0001379   0.0000101
   20   0.0000283  -0.0000100   0.0000042  -0.0000057   0.0000046  -0.0000091
   21   0.0001348   0.0000297  -0.0000239  -0.0000169   0.0000293  -0.0000133
   22  -0.0002711  -0.0001415  -0.0002904  -0.0000119   0.0001225   0.0001623
   23  -0.0009019  -0.0001113   0.0002924  -0.0000450  -0.0000048   0.0002260
   24  -0.0000081  -0.0000514   0.0002624   0.0000202  -0.0001086  -0.0002042
   25  -0.0001524  -0.0000295  -0.0000099   0.0000078   0.0000106   0.0000504
   26  -0.0000765   0.0000237  -0.0000373   0.0000071   0.0000044  -0.0000256
   27   0.0000234   0.0000376  -0.0000226   0.0000046   0.0000049  -0.0000047
   28  -0.0005046  -0.0016997   0.0006023   0.0001495   0.0002766   0.0005325
   29   0.0007989  -0.0006905   0.0008143   0.0000246   0.0001914  -0.0001114
   30  -0.0020409   0.0017745  -0.0004443   0.0001193  -0.0002353   0.0002257
   31   0.0002207   0.0000718   0.0000482   0.0000001   0.0000100   0.0000335
   32   0.0004070   0.0002062  -0.0001215   0.0000295  -0.0001216  -0.0002095
   33   0.0002469  -0.0002245   0.0002211   0.0000068  -0.0000529  -0.0001463
   34  -0.1578853   0.1111695   0.0103388   0.0101415  -0.0144815  -0.0004315
   35   0.0445455  -0.2768394  -0.0045286   0.0138709  -0.0183713  -0.0012571
   36   0.0102469  -0.0112725  -0.0612270  -0.0005817   0.0012885   0.0035342
   37   0.0628117  -0.0312026  -0.0059460  -0.0007360   0.0027797   0.0006567
   38   0.0223661  -0.0586356  -0.0030290   0.0022399  -0.0017959  -0.0002467
   39  -0.0057143   0.0031356   0.0098157   0.0006912  -0.0002878   0.0060233
   40  -0.0011333  -0.0013465   0.0004695   0.0001541  -0.0001286  -0.0000130
   41  -0.0059414  -0.0004074   0.0006844   0.0011912  -0.0011915  -0.0001006
   42   0.0005554   0.0000511   0.0038448   0.0000006   0.0000029   0.0002109
   43  -0.0511776   0.0313147   0.0052833  -0.0006120   0.0007813  -0.0000230
   44   0.0316647  -0.0180019  -0.0032631   0.0010221  -0.0000054  -0.0001068
   45   0.0047855  -0.0031428  -0.0036008  -0.0000333  -0.0000916  -0.0008186
   46  -0.0000459  -0.0015324  -0.0000165   0.0001189  -0.0000494  -0.0000481
   47  -0.0023920  -0.0013955   0.0003379  -0.0000927   0.0000524   0.0000025
   48  -0.0000659   0.0001539  -0.0008150  -0.0000433   0.0000094  -0.0003257
   49  -0.0298965  -0.0250079   0.0036599  -0.0052686   0.0010529   0.0010842
   50  -0.0695559   0.0354697   0.0074379   0.0016251   0.0011268  -0.0002231
   51   0.0037966   0.0024869   0.0087511   0.0010453  -0.0001176   0.0051973
   52   0.0004239  -0.0027253   0.0004777  -0.0004244   0.0001547   0.0000762
   53  -0.0022729  -0.0045225   0.0001872  -0.0012791   0.0003181   0.0001366
   54   0.0004666   0.0002409   0.0053783   0.0000734  -0.0000225   0.0002544
   55  -0.3240440  -0.0387152   0.0249989  -0.0120316   0.0037029   0.0014759
   56   0.0249163  -0.1118818  -0.0030341  -0.0269152   0.0035467   0.0026941
   57   0.0254073   0.0035871  -0.0655659   0.0013260  -0.0003789   0.0025733
   58  -0.0167914   0.0376822   0.0021829   0.0010132   0.0005324  -0.0003213
   59   0.0119191  -0.0175684  -0.0013783  -0.0004044   0.0011281   0.0000372
   60   0.0021423  -0.0037262   0.0042867  -0.0003751  -0.0000278  -0.0024817
   61   0.6813742   0.0463747  -0.0535725  -0.1386561  -0.1314978   0.0090743
   62   0.0463747   0.7117658  -0.0014900  -0.1301351  -0.2596956   0.0107326
   63  -0.0535725  -0.0014900   0.1310655   0.0092388   0.0110500  -0.0350748
   64  -0.1386561  -0.1301351   0.0092388   0.1454475   0.1379011  -0.0109264
   65  -0.1314978  -0.2596956   0.0110500   0.1379011   0.2740415  -0.0115061
   66   0.0090743   0.0107326  -0.0350748  -0.0109264  -0.0115061   0.0247471
 **********************************************************************
 **                                                                  **
 **                       VIBRATIONAL ANALYSIS                       **
 **                       --------------------                       **
 **                                                                  **
 **        VIBRATIONAL FREQUENCIES (CM**-1) AND NORMAL MODES         **
 **     FORCE CONSTANTS (mDYN/ANGSTROM) AND REDUCED MASSES (AMU)     **
 **                  INFRARED INTENSITIES (KM/MOL)                   **
 **                                                                  **
 **********************************************************************


 Mode:                 1                      2                      3
 Frequency:        17.56                  36.98                  45.20
 Force Cnst:      0.0029                 0.0169                 0.0210
 Red. Mass:      15.8214                20.9535                17.4414
 IR Active:          YES                    YES                    YES
 IR Intens:        0.167                  0.054                  0.056
 Raman Active:       YES                    YES                    YES
               X      Y      Z        X      Y      Z        X      Y      Z
 C          0.004 -0.079 -0.005    0.017 -0.245 -0.046    0.014  0.033 -0.201
 C          0.002  0.085  0.008    0.008 -0.155 -0.031   -0.069  0.017 -0.132
 Cl        -0.004  0.297  0.019   -0.010 -0.243 -0.044   -0.202  0.028 -0.185
 C          0.003  0.068  0.013    0.014  0.030 -0.005   -0.056 -0.008 -0.018
 Cl        -0.001  0.288  0.033   -0.000  0.232  0.021   -0.172 -0.031  0.072
 C          0.004 -0.127  0.004    0.029  0.083  0.004    0.047 -0.011  0.020
 Cl         0.005 -0.165  0.009    0.038  0.383  0.042    0.073 -0.053  0.165
 C          0.005 -0.296 -0.011    0.036 -0.082 -0.015    0.133  0.016 -0.047
 H          0.007 -0.443 -0.018    0.047 -0.056 -0.009    0.213  0.016 -0.015
 C          0.005 -0.271 -0.016    0.030 -0.236 -0.040    0.113  0.038 -0.158
 H          0.006 -0.397 -0.026    0.038 -0.316 -0.052    0.181  0.053 -0.212
 C          0.004 -0.057 -0.002    0.017 -0.188 -0.046    0.013  0.028 -0.228
 C         -0.018 -0.047 -0.087   -0.081 -0.121 -0.014    0.037  0.018 -0.129
 Cl        -0.045 -0.057 -0.181   -0.218 -0.191 -0.018    0.042  0.028 -0.272
 C         -0.017 -0.031 -0.077   -0.072  0.005  0.027    0.061 -0.000  0.108
 Cl        -0.044 -0.019 -0.188   -0.203  0.097  0.094    0.106 -0.015  0.382
 C          0.009 -0.024  0.029    0.036  0.062  0.024    0.053 -0.008  0.176
 H          0.011 -0.010  0.040    0.043  0.156  0.055    0.070 -0.022  0.361
 C          0.033 -0.033  0.125    0.134 -0.005 -0.017    0.022  0.001  0.013
 Cl         0.066 -0.023  0.273    0.283  0.071 -0.021    0.012 -0.009  0.106
 C          0.030 -0.049  0.107    0.124 -0.131 -0.049    0.004  0.020 -0.177
 H          0.049 -0.057  0.178    0.203 -0.183 -0.074   -0.013  0.027 -0.248
 TransDip   0.000 -0.013  0.000    0.003 -0.007 -0.001    0.007  0.002 -0.003

 Mode:                 4                      5                      6
 Frequency:        79.49                  82.55                 132.10
 Force Cnst:      0.1007                 0.0991                 0.0832
 Red. Mass:      27.0382                24.6890                 8.0948
 IR Active:          YES                    YES                    YES
 IR Intens:        0.061                  0.075                  0.544
 Raman Active:       YES                    YES                    YES
               X      Y      Z        X      Y      Z        X      Y      Z
 C         -0.006  0.083  0.116    0.001  0.040 -0.184    0.009  0.021 -0.007
 C          0.024 -0.030  0.086   -0.052 -0.027 -0.150    0.011  0.040 -0.005
 Cl         0.082 -0.464  0.086   -0.162 -0.260 -0.211    0.012  0.103 -0.002
 C          0.022  0.090  0.048   -0.046  0.036 -0.073    0.013  0.086  0.002
 Cl         0.076  0.471  0.035   -0.131  0.223  0.004    0.011  0.018 -0.001
 C         -0.019 -0.021  0.027    0.018 -0.007 -0.052    0.020  0.178  0.009
 Cl        -0.037 -0.348 -0.053    0.033 -0.158  0.038    0.016 -0.152 -0.004
 C         -0.049  0.047  0.058    0.070  0.031 -0.092    0.026  0.417  0.024
 H         -0.081  0.001  0.042    0.120  0.015 -0.073    0.030  0.582  0.034
 C         -0.038  0.172  0.108    0.057  0.091 -0.158    0.022  0.318  0.014
 H         -0.061  0.271  0.134    0.098  0.144 -0.187    0.029  0.432  0.017
 C         -0.008  0.073  0.115    0.006  0.042 -0.179    0.002 -0.105 -0.020
 C          0.002  0.062  0.010    0.038  0.034  0.002   -0.020 -0.100 -0.006
 Cl         0.006  0.082 -0.273    0.119  0.049  0.503   -0.097 -0.147  0.013
 C          0.005  0.035  0.049    0.032  0.020 -0.081   -0.025 -0.060 -0.008
 Cl         0.041  0.015  0.098    0.047  0.007 -0.176   -0.095 -0.020  0.011
 C         -0.019  0.023  0.038    0.020  0.015 -0.072   -0.002 -0.047 -0.014
 H         -0.022  0.002  0.013    0.023  0.005 -0.041   -0.000 -0.025 -0.007
 C         -0.043  0.037  0.025    0.011  0.023 -0.044    0.024 -0.066 -0.021
 Cl        -0.107  0.016 -0.178    0.035  0.018  0.299    0.119 -0.026  0.003
 C         -0.030  0.063  0.123   -0.003  0.037 -0.201    0.014 -0.103 -0.031
 H         -0.044  0.074  0.156   -0.015  0.042 -0.255    0.031 -0.115 -0.034
 TransDip  -0.003  0.005  0.006    0.004  0.002 -0.008    0.004  0.023  0.001

 Mode:                 7                      8                      9
 Frequency:       151.39                 166.40                 203.55
 Force Cnst:      0.2871                 0.1600                 0.6466
 Red. Mass:      21.2590                 9.8080                26.4885
 IR Active:          YES                    YES                    YES
 IR Intens:        0.124                  0.137                  0.111
 Raman Active:       YES                    YES                    YES
               X      Y      Z        X      Y      Z        X      Y      Z
 C         -0.072 -0.020  0.053    0.024  0.002 -0.076   -0.059  0.049 -0.039
 C         -0.114 -0.007  0.055    0.026 -0.000 -0.079   -0.033  0.025 -0.048
 Cl        -0.243  0.014  0.016   -0.011  0.010 -0.104    0.196 -0.015  0.028
 C         -0.133  0.003  0.028    0.028 -0.000 -0.044   -0.048  0.011 -0.079
 Cl        -0.160  0.001  0.034   -0.018  0.003 -0.010    0.014  0.009 -0.147
 C         -0.197  0.018 -0.002    0.061  0.004 -0.030   -0.020 -0.011 -0.050
 Cl        -0.242  0.003 -0.145    0.085 -0.008  0.056    0.028 -0.006  0.255
 C         -0.199  0.039  0.003    0.069  0.012 -0.040   -0.010 -0.032 -0.060
 H         -0.197  0.060  0.005    0.081  0.018 -0.035   -0.023 -0.063 -0.068
 C         -0.178  0.019  0.028    0.054  0.010 -0.067   -0.021  0.005 -0.040
 H         -0.232  0.024  0.072    0.080  0.015 -0.088   -0.013  0.002 -0.047
 C          0.011 -0.042  0.131    0.023  0.003  0.041   -0.076  0.070 -0.045
 C          0.065 -0.045  0.110    0.019  0.003  0.155   -0.117  0.115  0.018
 Cl         0.203  0.026 -0.035   -0.046 -0.022  0.015   -0.448 -0.025  0.042
 C          0.079 -0.043  0.139    0.032  0.008  0.305   -0.099  0.069  0.048
 Cl         0.204 -0.137 -0.099   -0.064  0.046 -0.178    0.456 -0.314 -0.068
 C          0.083 -0.017  0.199    0.057  0.002  0.508   -0.183  0.040  0.084
 H          0.080 -0.013  0.176    0.067  0.003  0.601   -0.180  0.025  0.137
 C          0.104 -0.015  0.159    0.030 -0.001  0.282   -0.144  0.046 -0.002
 Cl         0.405  0.146 -0.148   -0.103 -0.047 -0.144    0.093  0.204 -0.003
 C          0.082 -0.046  0.167    0.014  0.005  0.077   -0.144  0.041 -0.087
 H          0.108 -0.066  0.132   -0.008  0.010 -0.112   -0.186  0.064 -0.156
 TransDip  -0.008 -0.002  0.008    0.008  0.002  0.008   -0.005 -0.009 -0.001

 Mode:                10                     11                     12
 Frequency:       212.93                 220.72                 232.24
 Force Cnst:      0.6546                 0.7503                 0.1780
 Red. Mass:      24.5043                26.1400                 5.6010
 IR Active:          YES                    YES                    YES
 IR Intens:        0.031                  0.096                  0.080
 Raman Active:       YES                    YES                    YES
               X      Y      Z        X      Y      Z        X      Y      Z
 C         -0.113 -0.016 -0.045    0.031  0.009  0.047   -0.002  0.016 -0.041
 C         -0.107  0.009 -0.044   -0.006  0.021  0.089    0.018  0.037 -0.080
 Cl         0.271 -0.011  0.095   -0.504  0.004 -0.090    0.045 -0.001 -0.098
 C         -0.156  0.022 -0.133    0.008  0.029  0.065    0.000  0.038 -0.076
 Cl        -0.010  0.015 -0.305    0.525  0.008 -0.337   -0.115 -0.007 -0.011
 C         -0.151  0.015 -0.095   -0.050  0.015  0.040    0.016  0.024 -0.064
 Cl        -0.091 -0.030  0.461   -0.024 -0.017  0.221    0.043 -0.009  0.065
 C         -0.115  0.011 -0.120   -0.011 -0.008  0.020   -0.001  0.001 -0.062
 H         -0.133  0.011 -0.129   -0.005 -0.028  0.022   -0.014 -0.015 -0.069
 C         -0.119 -0.010 -0.060   -0.010 -0.011  0.038   -0.014 -0.005 -0.054
 H         -0.150 -0.029 -0.037   -0.030 -0.029  0.053   -0.014 -0.021 -0.056
 C         -0.100 -0.043 -0.061    0.032  0.003  0.090    0.018 -0.002  0.124
 C         -0.049 -0.071 -0.001    0.019  0.005 -0.006    0.006 -0.003 -0.021
 Cl         0.342  0.124 -0.040   -0.037 -0.027  0.015   -0.006 -0.014  0.029
 C         -0.062 -0.096  0.044    0.017  0.013 -0.056   -0.003 -0.000 -0.102
 Cl        -0.252 -0.003  0.000    0.025  0.019  0.028    0.004  0.005  0.051
 C         -0.040 -0.064  0.087    0.014  0.009 -0.104   -0.010 -0.001 -0.186
 H         -0.033 -0.065  0.164    0.003  0.010 -0.218   -0.031  0.000 -0.409
 C         -0.055 -0.058 -0.019    0.028  0.007  0.060    0.021 -0.001  0.142
 Cl         0.144  0.033 -0.008   -0.027 -0.019 -0.018   -0.005 -0.007 -0.046
 C         -0.079 -0.058 -0.128    0.045  0.006  0.223    0.049 -0.002  0.436
 H         -0.087 -0.059 -0.220    0.062  0.003  0.364    0.075 -0.005  0.690
 TransDip  -0.005  0.002 -0.001    0.009 -0.000 -0.003    0.007  0.000  0.005

 Mode:                13                     14                     15
 Frequency:       248.50                 257.34                 326.03
 Force Cnst:      0.2772                 0.5882                 0.5697
 Red. Mass:       7.6197                15.0766                 9.0970
 IR Active:          YES                    YES                    YES
 IR Intens:        0.924                  0.232                  0.151
 Raman Active:       YES                    YES                    YES
               X      Y      Z        X      Y      Z        X      Y      Z
 C          0.000  0.108  0.006    0.028  0.002  0.005   -0.001  0.247  0.052
 C          0.013  0.381  0.023   -0.052  0.103  0.046    0.043  0.150 -0.014
 Cl        -0.008 -0.089 -0.012    0.051 -0.029  0.095   -0.016 -0.013 -0.080
 C          0.026  0.447  0.042   -0.102  0.157 -0.018    0.031 -0.006 -0.035
 Cl         0.018 -0.105  0.020   -0.102 -0.026 -0.084   -0.026 -0.001 -0.000
 C          0.034  0.285  0.033   -0.165  0.128 -0.029    0.015 -0.181 -0.050
 Cl         0.028 -0.056 -0.037   -0.210 -0.029  0.104    0.049  0.040  0.024
 C          0.021 -0.081  0.013   -0.112  0.016 -0.074   -0.036 -0.181 -0.021
 H          0.017 -0.367 -0.004   -0.091 -0.058 -0.069   -0.078 -0.328 -0.047
 C          0.016 -0.201 -0.007   -0.085 -0.071 -0.035   -0.037  0.189  0.034
 H          0.023 -0.557 -0.039   -0.164 -0.193  0.021   -0.049  0.273  0.050
 C         -0.022  0.001 -0.019    0.125 -0.015 -0.023    0.009  0.029  0.199
 C         -0.022 -0.008 -0.019    0.197 -0.035 -0.005    0.118 -0.065  0.386
 Cl         0.003  0.005  0.002   -0.072 -0.222 -0.001    0.032 -0.175 -0.071
 C         -0.030 -0.025  0.005    0.236  0.093 -0.011    0.087 -0.034  0.197
 Cl        -0.045 -0.036  0.001    0.177  0.245 -0.020   -0.031  0.025 -0.022
 C         -0.044 -0.028  0.036    0.280  0.080 -0.021   -0.026 -0.049 -0.159
 H         -0.041 -0.037  0.068    0.285  0.076  0.005   -0.049 -0.151 -0.348
 C         -0.046 -0.025  0.006    0.228  0.081 -0.062   -0.113  0.004 -0.177
 Cl         0.042  0.022 -0.005   -0.125 -0.136  0.025    0.007  0.097  0.048
 C         -0.052 -0.019 -0.027    0.213  0.052 -0.100   -0.106 -0.009 -0.074
 H         -0.073 -0.007 -0.053    0.293 -0.002 -0.155   -0.135  0.003 -0.188
 TransDip  -0.006 -0.030 -0.002    0.014 -0.005  0.001   -0.000  0.001 -0.012

 Mode:                16                     17                     18
 Frequency:       328.61                 336.04                 347.15
 Force Cnst:      0.6528                 0.8390                 1.9447
 Red. Mass:      10.2598                12.6101                27.3890
 IR Active:          YES                    YES                    YES
 IR Intens:        0.230                  0.260                  0.206
 Raman Active:       YES                    YES                    YES
               X      Y      Z        X      Y      Z        X      Y      Z
 C          0.008 -0.203  0.022   -0.040 -0.316 -0.001   -0.014  0.017  0.138
 C          0.043 -0.113 -0.027   -0.006 -0.206 -0.019   -0.120  0.013  0.181
 Cl        -0.012  0.017 -0.076   -0.013  0.023 -0.008   -0.230 -0.026  0.437
 C          0.029  0.037 -0.029    0.007  0.007 -0.015   -0.131  0.021 -0.193
 Cl        -0.029 -0.004  0.001   -0.005  0.002 -0.011   -0.319  0.026 -0.366
 C          0.003  0.181 -0.029    0.040  0.248  0.006    0.182 -0.009 -0.143
 Cl         0.013 -0.041  0.028    0.073 -0.055 -0.011    0.452  0.001 -0.105
 C         -0.038  0.141 -0.010    0.004  0.223  0.029    0.107 -0.016 -0.061
 H         -0.067  0.234 -0.017   -0.024  0.400  0.027   -0.090 -0.025 -0.143
 C         -0.048 -0.174  0.004   -0.016 -0.272  0.010    0.107  0.008  0.155
 H         -0.074 -0.276  0.018   -0.004 -0.412 -0.011    0.071  0.011  0.183
 C          0.045 -0.009  0.200   -0.058 -0.123  0.048   -0.005  0.010  0.016
 C         -0.038  0.090  0.424   -0.017 -0.127  0.100    0.005  0.013  0.020
 Cl        -0.076  0.219 -0.062    0.158 -0.151 -0.033   -0.018  0.019 -0.001
 C         -0.044  0.027  0.218   -0.020  0.023  0.054    0.012  0.006  0.011
 Cl         0.012 -0.017 -0.026    0.052 -0.028 -0.010    0.015  0.028 -0.002
 C         -0.008  0.032 -0.181   -0.006  0.094 -0.043    0.016 -0.004 -0.003
 H         -0.023  0.151 -0.401   -0.018  0.043 -0.104    0.017  0.009 -0.008
 C          0.092 -0.042 -0.193   -0.057  0.168 -0.028    0.024 -0.019 -0.011
 Cl         0.045 -0.171  0.043   -0.200  0.317  0.029    0.032 -0.065 -0.001
 C          0.101  0.011 -0.080   -0.022 -0.030 -0.002    0.017  0.007 -0.003
 H          0.080  0.018 -0.197    0.105 -0.109 -0.038    0.012  0.010  0.003
 TransDip  -0.006 -0.003 -0.014   -0.004 -0.015 -0.005   -0.013  0.000 -0.006

 Mode:                19                     20                     21
 Frequency:       415.16                 447.85                 496.59
 Force Cnst:      1.1272                 0.7036                 0.9606
 Red. Mass:      11.0996                 5.9545                 6.6113
 IR Active:          YES                    YES                    YES
 IR Intens:        6.293                  4.079                  2.244
 Raman Active:       YES                    YES                    YES
               X      Y      Z        X      Y      Z        X      Y      Z
 C         -0.080 -0.045  0.027    0.043  0.012 -0.212   -0.095 -0.119 -0.001
 C         -0.014 -0.072 -0.022   -0.105 -0.015 -0.038   -0.093  0.019 -0.011
 Cl         0.014  0.008 -0.047    0.007 -0.007  0.125    0.048  0.007 -0.081
 C          0.004 -0.045 -0.001   -0.085 -0.020  0.066   -0.080  0.197  0.101
 Cl         0.025  0.004  0.020    0.021  0.004 -0.025   -0.022 -0.014 -0.089
 C          0.015  0.065  0.008    0.009  0.012  0.116    0.033 -0.106  0.179
 Cl         0.063 -0.012 -0.001   -0.110  0.002 -0.039    0.005  0.015 -0.032
 C         -0.051  0.058  0.050    0.230  0.013 -0.017    0.055 -0.145  0.211
 H         -0.091  0.111  0.036    0.429  0.017  0.064    0.095 -0.227  0.226
 C         -0.067 -0.100  0.038    0.217 -0.022 -0.198    0.048  0.193  0.095
 H         -0.048 -0.168  0.018    0.325 -0.042 -0.287    0.176  0.452  0.014
 C         -0.093 -0.043  0.017    0.017  0.018 -0.146   -0.091 -0.181 -0.037
 C         -0.027 -0.026 -0.035    0.039  0.014  0.151   -0.168 -0.085  0.025
 Cl         0.044 -0.024 -0.001   -0.005  0.002 -0.011    0.049  0.010 -0.006
 C          0.005  0.085 -0.031    0.034 -0.005  0.180   -0.156  0.082  0.063
 Cl         0.183  0.323 -0.012   -0.004  0.023 -0.014    0.069  0.022 -0.010
 C         -0.284 -0.101  0.047   -0.072 -0.044 -0.119   -0.039  0.155 -0.015
 H         -0.286 -0.306  0.089   -0.102 -0.102 -0.413   -0.038  0.310 -0.069
 C         -0.298 -0.167  0.029   -0.071 -0.041  0.049    0.099  0.060 -0.008
 Cl         0.104 -0.093 -0.011    0.007  0.016 -0.002   -0.025 -0.038  0.003
 C         -0.303 -0.173  0.018   -0.054 -0.026  0.110    0.089 -0.105  0.009
 H         -0.432 -0.093  0.025   -0.103  0.010  0.191    0.243 -0.202  0.040
 TransDip  -0.078 -0.018  0.009    0.046 -0.003 -0.046   -0.028  0.000  0.039

 Mode:                22                     23                     24
 Frequency:       501.25                 524.73                 539.66
 Force Cnst:      1.3075                 0.9278                 1.6503
 Red. Mass:       8.8327                 5.7193                 9.6179
 IR Active:          YES                    YES                    YES
 IR Intens:        8.191                  4.805                 17.147
 Raman Active:       YES                    YES                    YES
               X      Y      Z        X      Y      Z        X      Y      Z
 C         -0.033 -0.087 -0.137   -0.082  0.064 -0.038   -0.247  0.114 -0.098
 C         -0.008 -0.008 -0.060   -0.068  0.388 -0.008   -0.230 -0.215 -0.096
 Cl        -0.050 -0.005  0.158    0.012 -0.032  0.002    0.046  0.016 -0.013
 C          0.041  0.166 -0.089   -0.050 -0.217  0.008   -0.158 -0.038  0.083
 Cl         0.112 -0.029  0.186    0.031  0.017  0.019    0.076  0.000  0.028
 C         -0.073 -0.041 -0.238   -0.020 -0.236  0.016   -0.054  0.217  0.136
 Cl         0.085  0.005  0.030    0.050  0.013 -0.009    0.157 -0.017 -0.032
 C         -0.131 -0.085 -0.300   -0.036  0.223  0.050   -0.151 -0.075  0.159
 H         -0.154 -0.162 -0.320   -0.014  0.607  0.080   -0.124 -0.311  0.157
 C         -0.148  0.172 -0.212   -0.061 -0.170 -0.042   -0.202 -0.001 -0.055
 H         -0.237  0.369 -0.132   -0.025 -0.385 -0.088   -0.085 -0.072 -0.155
 C         -0.048 -0.134 -0.087   -0.070 -0.035 -0.045   -0.159  0.215 -0.136
 C         -0.111 -0.058  0.029   -0.071 -0.025  0.023    0.038  0.062 -0.012
 Cl         0.032  0.014 -0.004    0.024 -0.024 -0.004    0.012 -0.093 -0.000
 C         -0.104  0.057  0.088   -0.069  0.040  0.051    0.069 -0.029  0.123
 Cl         0.045  0.018 -0.010    0.019 -0.007 -0.005   -0.025 -0.033 -0.007
 C         -0.052  0.097 -0.035    0.004  0.087 -0.029    0.125  0.007 -0.063
 H         -0.059  0.193 -0.144   -0.001  0.179 -0.110    0.112  0.019 -0.221
 C          0.053  0.028  0.013    0.062  0.051  0.020    0.029  0.079  0.015
 Cl        -0.022 -0.015  0.001    0.004 -0.040 -0.002    0.062 -0.079 -0.007
 C          0.052 -0.095  0.022    0.042  0.009  0.002   -0.010  0.274  0.040
 H          0.147 -0.153  0.068    0.114 -0.038 -0.008   -0.006  0.277  0.148
 TransDip  -0.056  0.001 -0.072   -0.062  0.031 -0.010   -0.125  0.044  0.003

 Mode:                25                     26                     27
 Frequency:       562.54                 580.94                 619.82
 Force Cnst:      1.0055                 1.6767                 1.0842
 Red. Mass:       5.3930                 8.4323                 4.7900
 IR Active:          YES                    YES                    YES
 IR Intens:        3.496                 15.396                  0.172
 Raman Active:       YES                    YES                    YES
               X      Y      Z        X      Y      Z        X      Y      Z
 C         -0.021  0.011 -0.044   -0.086 -0.147 -0.041   -0.046 -0.020 -0.132
 C         -0.032 -0.019 -0.025   -0.093  0.073 -0.015   -0.091  0.009 -0.083
 Cl         0.001  0.001  0.015    0.021 -0.005 -0.016    0.004 -0.003  0.036
 C         -0.023  0.003  0.014   -0.073  0.121  0.059   -0.070  0.034  0.050
 Cl         0.009 -0.001  0.003    0.020 -0.009  0.000    0.018 -0.002  0.000
 C         -0.003  0.017  0.023   -0.051 -0.164  0.055   -0.021 -0.042  0.076
 Cl         0.007 -0.001 -0.005    0.077  0.009 -0.012    0.024  0.002 -0.014
 C          0.017 -0.014  0.004   -0.104  0.021  0.093    0.042  0.009  0.015
 H          0.055 -0.056  0.017   -0.087  0.220  0.112    0.191  0.071  0.077
 C          0.002  0.015 -0.049   -0.120  0.018 -0.012   -0.011  0.003 -0.182
 H          0.034  0.002 -0.077   -0.087  0.204 -0.024    0.084  0.063 -0.256
 C         -0.005  0.013  0.086   -0.002 -0.108 -0.082    0.010  0.001  0.289
 C          0.008  0.005  0.250    0.150 -0.112  0.010    0.008 -0.008  0.058
 Cl         0.009 -0.017 -0.019   -0.108  0.169  0.009   -0.004  0.005  0.002
 C         -0.054  0.019 -0.348    0.247 -0.211 -0.004   -0.009 -0.013 -0.226
 Cl         0.004 -0.005  0.029   -0.002  0.060  0.001    0.003  0.004  0.008
 C         -0.017  0.026 -0.051    0.227 -0.263 -0.068    0.038 -0.013  0.152
 H         -0.029  0.048 -0.186    0.207 -0.482 -0.211    0.093 -0.025  0.724
 C          0.042  0.014  0.391    0.010 -0.107  0.098   -0.025  0.002 -0.278
 Cl         0.004 -0.015 -0.023   -0.045  0.128 -0.000    0.002  0.001  0.012
 C         -0.015  0.021 -0.164   -0.001 -0.132 -0.023    0.007  0.009  0.085
 H         -0.070  0.024 -0.742    0.036 -0.161 -0.073    0.012  0.004  0.064
 TransDip  -0.023  0.013 -0.054    0.011 -0.125 -0.002    0.001  0.002  0.013

 Mode:                28                     29                     30
 Frequency:       630.19                 729.49                 743.26
 Force Cnst:      1.2775                 2.2142                 1.9147
 Red. Mass:       5.4599                 7.0621                 5.8827
 IR Active:          YES                    YES                    YES
 IR Intens:       21.070                 12.408                  2.316
 Raman Active:       YES                    YES                    YES
               X      Y      Z        X      Y      Z        X      Y      Z
 C          0.004 -0.254  0.005    0.173  0.034 -0.087    0.026  0.369  0.036
 C          0.020 -0.034  0.009    0.096 -0.039 -0.005   -0.017 -0.303  0.017
 Cl        -0.003 -0.003 -0.003    0.000  0.000  0.019    0.006  0.011 -0.012
 C          0.023  0.318  0.005    0.062  0.021  0.176   -0.017  0.229  0.028
 Cl        -0.004 -0.017  0.000   -0.043  0.003 -0.059    0.001 -0.006  0.000
 C          0.004 -0.295 -0.038   -0.116 -0.034  0.152   -0.034 -0.219 -0.013
 Cl        -0.011  0.012  0.004    0.061 -0.000 -0.008    0.013  0.006 -0.002
 C          0.008  0.080 -0.007   -0.142  0.012  0.123   -0.017  0.166  0.001
 H         -0.006  0.581  0.015    0.113  0.013  0.227   -0.032  0.022 -0.012
 C          0.015 -0.066  0.025   -0.192  0.004 -0.238   -0.009 -0.112  0.015
 H          0.010  0.377  0.062   -0.220 -0.031 -0.219   -0.056 -0.660  0.013
 C         -0.004  0.183 -0.014    0.251 -0.007  0.169    0.019 -0.062 -0.135
 C          0.035  0.127 -0.008    0.062  0.099 -0.224    0.028 -0.049  0.104
 Cl         0.023 -0.075 -0.003    0.011 -0.015  0.007   -0.006  0.020 -0.003
 C          0.020  0.019  0.014    0.020  0.124  0.150   -0.005  0.049 -0.064
 Cl        -0.019 -0.016  0.001   -0.028 -0.034 -0.001   -0.005 -0.015  0.002
 C         -0.046 -0.015 -0.006   -0.178  0.051 -0.049   -0.003  0.060  0.030
 H         -0.052 -0.052 -0.043   -0.204  0.068 -0.311    0.007  0.083  0.125
 C         -0.069  0.015  0.024    0.009 -0.063  0.083    0.020  0.020 -0.032
 Cl         0.034 -0.034 -0.004   -0.017  0.013  0.003   -0.008 -0.003 -0.001
 C         -0.055  0.209 -0.001    0.037 -0.111 -0.073    0.007 -0.123  0.027
 H         -0.189  0.298  0.011   -0.103 -0.038 -0.397    0.098 -0.172  0.239
 TransDip  -0.039  0.142  0.003    0.100  0.034  0.040    0.018 -0.031  0.033

 Mode:                31                     32                     33
 Frequency:       749.11                 777.32                 821.14
 Force Cnst:      1.7610                 3.2435                 1.7480
 Red. Mass:       5.3262                 9.1109                 4.4001
 IR Active:          YES                    YES                    YES
 IR Intens:       14.668                 39.461                 73.644
 Raman Active:       YES                    YES                    YES
               X      Y      Z        X      Y      Z        X      Y      Z
 C         -0.114  0.121 -0.002   -0.064  0.029 -0.100   -0.035  0.013 -0.002
 C         -0.029 -0.093 -0.096    0.316  0.001 -0.287   -0.013  0.012 -0.029
 Cl        -0.011  0.003  0.023   -0.058 -0.006  0.112   -0.003 -0.001  0.006
 C          0.005  0.076 -0.081    0.397  0.005 -0.069   -0.002 -0.005 -0.033
 Cl         0.016 -0.003  0.019   -0.052  0.003 -0.048    0.005 -0.000  0.006
 C          0.098 -0.066 -0.046    0.261 -0.015  0.007    0.035  0.057 -0.012
 Cl        -0.043  0.002  0.005   -0.083 -0.000  0.031   -0.009 -0.004  0.002
 C          0.105  0.051 -0.021   -0.106 -0.010  0.329    0.003 -0.094  0.011
 H          0.069 -0.013 -0.041   -0.107 -0.028  0.330   -0.022  0.579  0.038
 C          0.080 -0.033  0.005   -0.165  0.006 -0.099    0.005 -0.076  0.017
 H          0.184 -0.212 -0.095    0.079 -0.031 -0.298    0.048  0.565  0.031
 C         -0.128 -0.021  0.334   -0.121  0.000 -0.129   -0.008 -0.055  0.010
 C         -0.095 -0.093 -0.258   -0.044 -0.052  0.093    0.158 -0.080 -0.022
 Cl        -0.007  0.016  0.011   -0.003  0.005 -0.003   -0.017  0.031  0.002
 C         -0.003 -0.084  0.163   -0.025 -0.061 -0.046    0.180  0.197 -0.012
 Cl         0.020  0.022 -0.005    0.014  0.016 -0.000   -0.039 -0.066  0.003
 C          0.116 -0.017 -0.082    0.076 -0.019  0.011    0.064  0.171 -0.007
 H          0.091 -0.008 -0.356    0.084 -0.016  0.090    0.056 -0.039 -0.015
 C          0.016  0.052  0.077   -0.005  0.032 -0.014   -0.113  0.221  0.014
 Cl         0.010 -0.009  0.002    0.008 -0.007 -0.003    0.024 -0.060 -0.002
 C         -0.038  0.037 -0.062   -0.024  0.052  0.007   -0.163 -0.144  0.013
 H          0.011 -0.026 -0.622    0.055  0.017  0.298   -0.044 -0.223 -0.011
 TransDip  -0.015 -0.040 -0.115    0.186 -0.017 -0.076    0.074  0.263 -0.031

 Mode:                34                     35                     36
 Frequency:       837.89                 882.49                 885.49
 Force Cnst:      0.7339                 1.4112                 0.9089
 Red. Mass:       1.7743                 3.0756                 1.9674
 IR Active:          YES                    YES                    YES
 IR Intens:        1.094                 57.046                  8.682
 Raman Active:       YES                    YES                    YES
               X      Y      Z        X      Y      Z        X      Y      Z
 C          0.010  0.123  0.010    0.076 -0.009  0.026   -0.044  0.004 -0.013
 C          0.003 -0.028  0.006    0.086 -0.006  0.091   -0.054  0.004 -0.054
 Cl         0.001  0.001 -0.001    0.004  0.001 -0.015   -0.002 -0.000  0.008
 C          0.002  0.009  0.009    0.063 -0.010  0.137   -0.042  0.006 -0.076
 Cl        -0.001  0.000 -0.002   -0.024  0.002 -0.026    0.014 -0.001  0.015
 C         -0.008  0.053  0.007   -0.116 -0.002  0.056    0.063 -0.000 -0.028
 Cl         0.002 -0.005 -0.001    0.022  0.000 -0.006   -0.012  0.000  0.003
 C         -0.003 -0.104 -0.013    0.025  0.009 -0.099   -0.007 -0.001  0.049
 H          0.029  0.758  0.047    0.220 -0.024 -0.025   -0.104 -0.005  0.011
 C         -0.003 -0.105 -0.013   -0.006  0.007 -0.090    0.006 -0.004  0.041
 H          0.002  0.589  0.033   -0.102 -0.006 -0.019    0.061 -0.005 -0.000
 C         -0.001  0.006 -0.002   -0.091 -0.009  0.043    0.053  0.005  0.026
 C         -0.057  0.001  0.008   -0.072 -0.074  0.010    0.040  0.039 -0.009
 Cl         0.004 -0.005 -0.001   -0.003  0.008 -0.000    0.001 -0.004 -0.000
 C         -0.067 -0.064  0.005   -0.031 -0.070  0.040    0.027  0.039  0.056
 Cl         0.014  0.021 -0.001    0.013  0.012 -0.004   -0.008 -0.007 -0.004
 C         -0.014 -0.041  0.001    0.104  0.009 -0.116   -0.079 -0.003 -0.163
 H         -0.011  0.052 -0.006    0.167 -0.027  0.545    0.026  0.008  0.928
 C          0.049 -0.071 -0.000   -0.050  0.108  0.087    0.038 -0.058  0.072
 Cl        -0.010  0.019  0.001    0.015 -0.021 -0.007   -0.009  0.011 -0.004
 C          0.055  0.011 -0.015   -0.095  0.047 -0.112    0.041 -0.025 -0.048
 H          0.047  0.019  0.038    0.036  0.007  0.657    0.036 -0.010  0.192
 TransDip  -0.012  0.021  0.023   -0.101  0.016  0.219    0.088 -0.015  0.031

 Mode:                37                     38                     39
 Frequency:       897.80                 967.30                1046.55
 Force Cnst:      0.7372                 0.7351                 4.9784
 Red. Mass:       1.5523                 1.3335                 7.7147
 IR Active:          YES                    YES                    YES
 IR Intens:        2.781                  0.210                 30.801
 Raman Active:       YES                    YES                    YES
               X      Y      Z        X      Y      Z        X      Y      Z
 C         -0.026 -0.004 -0.003    0.000  0.025  0.002    0.150 -0.015 -0.030
 C         -0.036  0.005 -0.034    0.001  0.008  0.000   -0.074 -0.004  0.114
 Cl        -0.000 -0.000  0.004   -0.000 -0.000  0.000    0.005  0.000 -0.010
 C         -0.032  0.003 -0.039    0.002 -0.008  0.001   -0.133  0.013 -0.164
 Cl         0.008 -0.001  0.008   -0.000  0.000 -0.000    0.017 -0.002  0.021
 C          0.030 -0.002 -0.009   -0.002 -0.013  0.000    0.128  0.000 -0.050
 Cl        -0.005  0.000  0.001    0.000  0.002  0.000   -0.012  0.000  0.003
 C          0.007  0.005  0.017    0.001  0.112  0.006   -0.057 -0.007  0.144
 H         -0.023 -0.034  0.002   -0.018 -0.650 -0.043   -0.149 -0.009  0.111
 C          0.006 -0.000  0.006   -0.002 -0.126 -0.008   -0.038  0.006 -0.061
 H          0.038 -0.009 -0.020    0.016  0.737  0.042   -0.002  0.003 -0.084
 C          0.029  0.002  0.075   -0.001  0.002 -0.002    0.189  0.046 -0.012
 C          0.021  0.018 -0.009   -0.003 -0.006  0.001   -0.179  0.338  0.019
 Cl         0.000 -0.002  0.000   -0.000  0.000 -0.000    0.021 -0.041 -0.002
 C          0.011  0.021 -0.022   -0.004 -0.003  0.000   -0.174 -0.153  0.015
 Cl        -0.004 -0.004  0.002    0.001  0.001 -0.000    0.013  0.015 -0.001
 C         -0.023 -0.002  0.077    0.001  0.002 -0.000    0.328  0.014 -0.032
 H         -0.074  0.004 -0.446    0.002  0.017  0.002    0.349  0.241 -0.032
 C          0.017 -0.027  0.025    0.004 -0.004 -0.001   -0.053  0.095  0.007
 Cl        -0.004  0.005 -0.001   -0.001  0.001  0.000    0.003 -0.005 -0.000
 C          0.006 -0.010 -0.158    0.002 -0.008  0.002   -0.208 -0.247  0.015
 H          0.096 -0.013  0.856    0.003 -0.009 -0.016   -0.388 -0.142  0.063
 TransDip   0.047 -0.014 -0.022    0.002 -0.014 -0.003   -0.131  0.119 -0.016

 Mode:                40                     41                     42
 Frequency:      1082.00                1128.67                1140.45
 Force Cnst:      5.6549                 3.1556                 1.4557
 Red. Mass:       8.1982                 4.2043                 1.8996
 IR Active:          YES                    YES                    YES
 IR Intens:        5.112                 54.013                 32.761
 Raman Active:       YES                    YES                    YES
               X      Y      Z        X      Y      Z        X      Y      Z
 C          0.166  0.006  0.049    0.144  0.018 -0.083    0.070 -0.010 -0.034
 C         -0.080 -0.026  0.416    0.022  0.007 -0.147    0.013  0.003 -0.037
 Cl         0.013  0.003 -0.043   -0.005 -0.001  0.019   -0.001 -0.000  0.005
 C         -0.131  0.016 -0.220   -0.082  0.005 -0.060   -0.039  0.003 -0.038
 Cl         0.011 -0.001  0.018    0.010 -0.001  0.012    0.004 -0.000  0.006
 C          0.293 -0.001 -0.075   -0.154  0.004 -0.009   -0.064  0.002 -0.010
 Cl        -0.032  0.000  0.005    0.020 -0.000 -0.001    0.008 -0.000 -0.000
 C         -0.002 -0.008  0.154   -0.096 -0.005  0.095   -0.044 -0.003  0.051
 H          0.225 -0.030  0.238   -0.401  0.011 -0.008   -0.160  0.002  0.013
 C         -0.155  0.015 -0.260    0.118 -0.012  0.100    0.049  0.000  0.029
 H         -0.119  0.044 -0.301    0.222  0.008  0.041    0.122 -0.016 -0.022
 C         -0.019 -0.049 -0.010    0.134 -0.037  0.004    0.045  0.001  0.002
 C          0.041 -0.265 -0.003   -0.026 -0.060  0.001    0.059 -0.170 -0.007
 Cl        -0.014  0.031  0.001   -0.003  0.009  0.001   -0.008  0.018  0.001
 C          0.010 -0.031 -0.000   -0.076 -0.138  0.006   -0.038 -0.037  0.003
 Cl         0.006  0.008 -0.001    0.010  0.018 -0.001    0.006  0.004 -0.001
 C         -0.142 -0.010  0.014   -0.083 -0.047  0.009    0.021  0.072 -0.002
 H         -0.163 -0.241  0.018   -0.121 -0.556  0.007    0.046  0.634 -0.003
 C         -0.065  0.094  0.007   -0.145  0.249  0.015    0.029 -0.071 -0.003
 Cl         0.011 -0.016 -0.001    0.015 -0.028 -0.002   -0.002  0.005  0.000
 C          0.090  0.193 -0.005    0.095  0.077 -0.012   -0.072  0.050  0.006
 H          0.180  0.155 -0.029    0.410 -0.100 -0.028   -0.575  0.373  0.069
 TransDip   0.056 -0.043  0.016   -0.212  0.078 -0.065   -0.006 -0.175 -0.053

 Mode:                43                     44                     45
 Frequency:      1177.13                1189.27                1213.54
 Force Cnst:      1.1779                 2.0659                 1.4968
 Red. Mass:       1.4428                 2.4791                 1.7251
 IR Active:          YES                    YES                    YES
 IR Intens:        6.909                 29.362                 15.717
 Raman Active:       YES                    YES                    YES
               X      Y      Z        X      Y      Z        X      Y      Z
 C         -0.019  0.003 -0.017    0.005  0.000 -0.056   -0.056 -0.019  0.027
 C         -0.004 -0.007  0.108   -0.096  0.003 -0.013    0.009 -0.000  0.034
 Cl         0.003  0.001 -0.009    0.006  0.000 -0.003   -0.000  0.000 -0.003
 C          0.053 -0.003  0.038    0.031 -0.012  0.192    0.030  0.001 -0.018
 Cl        -0.006  0.000 -0.004   -0.008  0.001 -0.018   -0.001 -0.000  0.001
 C         -0.031  0.003 -0.040    0.220 -0.007  0.042   -0.035  0.001 -0.015
 Cl         0.003 -0.000  0.002   -0.021  0.000  0.002    0.002 -0.000  0.000
 C         -0.068 -0.001  0.023   -0.008  0.006 -0.100    0.005  0.000  0.002
 H         -0.538  0.024 -0.159   -0.744  0.044 -0.407    0.151 -0.009  0.061
 C          0.074  0.001 -0.033   -0.022  0.001  0.003   -0.001  0.004 -0.011
 H          0.636  0.014 -0.480   -0.269 -0.012  0.195    0.174 -0.009 -0.155
 C         -0.044  0.000  0.013    0.065  0.006  0.004   -0.017  0.072 -0.002
 C         -0.022  0.023  0.001    0.042 -0.032 -0.006    0.121  0.035 -0.012
 Cl         0.002 -0.003 -0.000   -0.004  0.005  0.000   -0.006  0.001  0.001
 C          0.027  0.048 -0.003   -0.036 -0.082  0.003   -0.002 -0.157 -0.001
 Cl        -0.003 -0.005  0.000    0.005  0.008 -0.000    0.004  0.011 -0.000
 C          0.012 -0.008 -0.001   -0.026  0.013  0.003   -0.074  0.018  0.007
 H          0.012 -0.091 -0.003   -0.026  0.188  0.002   -0.057  0.704  0.009
 C          0.019 -0.034 -0.002   -0.029  0.052  0.003   -0.033  0.038  0.003
 Cl        -0.002  0.004  0.000    0.003 -0.006 -0.000    0.001 -0.005 -0.000
 C         -0.001 -0.006 -0.002    0.002  0.006 -0.002   -0.010 -0.044  0.002
 H          0.034 -0.031  0.007    0.002  0.011  0.010    0.473 -0.359 -0.052
 TransDip   0.047  0.017  0.068    0.166 -0.027  0.042   -0.110 -0.055  0.031

 Mode:                46                     47                     48
 Frequency:      1273.10                1281.13                1307.09
 Force Cnst:      6.3009                 9.9503                 2.8975
 Red. Mass:       6.5983                10.2896                 2.8784
 IR Active:          YES                    YES                    YES
 IR Intens:        8.300                  1.813                  6.301
 Raman Active:       YES                    YES                    YES
               X      Y      Z        X      Y      Z        X      Y      Z
 C         -0.088 -0.003  0.296   -0.133  0.037 -0.217    0.190 -0.003 -0.007
 C         -0.239  0.004 -0.069    0.217 -0.013  0.113   -0.005  0.001 -0.044
 Cl        -0.000  0.000 -0.004    0.001  0.000 -0.002   -0.001 -0.000  0.004
 C          0.246  0.004 -0.140   -0.153 -0.010  0.182   -0.045  0.005 -0.079
 Cl        -0.002  0.000 -0.002   -0.003  0.000 -0.003    0.005 -0.000  0.005
 C         -0.001 -0.012  0.211   -0.014  0.017 -0.259    0.002 -0.006  0.096
 Cl         0.002 -0.000  0.001   -0.003  0.000  0.000    0.003  0.000 -0.001
 C         -0.141  0.009 -0.116    0.183 -0.009  0.066   -0.059 -0.001  0.027
 H          0.272 -0.008  0.042    0.122 -0.003  0.041   -0.356  0.014 -0.085
 C          0.097  0.004 -0.126   -0.157 -0.014  0.135    0.084  0.000 -0.050
 H          0.230  0.025 -0.239    0.189  0.040 -0.142   -0.334 -0.002  0.291
 C          0.110 -0.179 -0.038    0.015 -0.305  0.016   -0.175 -0.061  0.021
 C          0.172  0.059 -0.011    0.328  0.147 -0.035    0.062  0.052 -0.005
 Cl        -0.002  0.004  0.000   -0.003  0.003  0.000    0.001 -0.003 -0.000
 C         -0.183 -0.016  0.019   -0.288  0.052  0.026   -0.021  0.119  0.003
 Cl         0.004  0.008 -0.000    0.004  0.009 -0.000   -0.004 -0.005  0.000
 C         -0.029 -0.103  0.002   -0.045 -0.234  0.005    0.023 -0.112 -0.003
 H         -0.042 -0.219  0.007   -0.049 -0.124  0.004    0.048  0.286 -0.003
 C          0.111  0.150 -0.009    0.245  0.180 -0.025    0.067 -0.065 -0.007
 Cl         0.002 -0.006 -0.000    0.002 -0.003 -0.000   -0.000  0.007  0.000
 C         -0.068  0.056  0.013   -0.194  0.123  0.012   -0.125  0.079  0.013
 H         -0.417  0.285  0.014   -0.209  0.134  0.050    0.535 -0.354 -0.062
 TransDip  -0.081 -0.014  0.041   -0.032 -0.029  0.005    0.054 -0.013 -0.058

 Mode:                49                     50                     51
 Frequency:      1378.74                1412.63                1435.44
 Force Cnst:      4.8307                 3.9643                 3.9375
 Red. Mass:       4.3132                 3.3718                 3.2434
 IR Active:          YES                    YES                    YES
 IR Intens:       58.449                 56.144                104.647
 Raman Active:       YES                    YES                    YES
               X      Y      Z        X      Y      Z        X      Y      Z
 C         -0.003  0.015 -0.241    0.022 -0.024 -0.034   -0.013  0.028 -0.041
 C         -0.244 -0.005  0.138    0.039 -0.001  0.035    0.038 -0.006  0.048
 Cl         0.008  0.001 -0.009   -0.001 -0.000 -0.001   -0.001  0.000 -0.001
 C          0.282 -0.007  0.033   -0.004  0.005 -0.057    0.014  0.002 -0.064
 Cl        -0.011  0.001 -0.007    0.001 -0.000  0.002    0.000 -0.000  0.002
 C         -0.059  0.012 -0.179   -0.032 -0.003  0.046   -0.047 -0.001  0.045
 Cl         0.001 -0.000  0.007    0.002  0.000 -0.001    0.003 -0.000 -0.001
 C         -0.100 -0.004  0.103    0.015 -0.001  0.030    0.037 -0.004  0.035
 H          0.383 -0.029  0.319   -0.241  0.008 -0.067   -0.270  0.013 -0.081
 C          0.136 -0.007  0.066    0.043  0.006 -0.039    0.041 -0.002 -0.041
 H         -0.408 -0.024  0.527   -0.224 -0.025  0.172   -0.249  0.011  0.189
 C          0.003  0.002  0.044   -0.145  0.189  0.019   -0.125 -0.182  0.018
 C          0.000 -0.010 -0.004    0.113 -0.023 -0.011   -0.064  0.170  0.006
 Cl         0.000  0.001  0.000   -0.005  0.001  0.001    0.002 -0.008 -0.000
 C         -0.010  0.017 -0.001   -0.066 -0.131  0.006    0.221 -0.111 -0.022
 Cl         0.000 -0.000  0.000    0.005  0.007 -0.000   -0.006  0.001  0.001
 C          0.008 -0.008  0.000   -0.085  0.144  0.009   -0.109 -0.026  0.011
 H          0.009 -0.001 -0.004   -0.136 -0.744  0.010   -0.110  0.388  0.011
 C          0.002 -0.010 -0.002    0.228  0.036 -0.023    0.007  0.122 -0.000
 Cl         0.000  0.001  0.000   -0.008  0.000  0.001    0.001 -0.006 -0.000
 C         -0.012  0.009 -0.005   -0.038 -0.153  0.003    0.100 -0.020 -0.011
 H          0.061 -0.035  0.025   -0.261 -0.041  0.028   -0.542  0.400  0.059
 TransDip  -0.003 -0.020  0.244   -0.123 -0.206  0.001   -0.242  0.219  0.031

 Mode:                52                     53                     54
 Frequency:      1474.77                1575.05                1584.14
 Force Cnst:      4.8694                 9.9432                10.6907
 Red. Mass:       3.7999                 6.8028                 7.2305
 IR Active:          YES                    YES                    YES
 IR Intens:       56.697                  1.068                 59.581
 Raman Active:       YES                    YES                    YES
               X      Y      Z        X      Y      Z        X      Y      Z
 C          0.228 -0.006  0.066   -0.008  0.021 -0.345    0.008  0.024 -0.038
 C         -0.087  0.009 -0.135    0.113 -0.012  0.158    0.015 -0.003  0.016
 Cl         0.003 -0.000  0.004   -0.002 -0.000  0.001   -0.000  0.000  0.000
 C         -0.081 -0.010  0.178    0.001  0.011 -0.180   -0.005 -0.001 -0.015
 Cl         0.001  0.000 -0.005   -0.001  0.000 -0.000   -0.000  0.000 -0.000
 C          0.136  0.006 -0.142    0.125 -0.024  0.351    0.017 -0.002  0.033
 Cl        -0.005 -0.000  0.003   -0.002  0.000 -0.004   -0.000  0.000 -0.000
 C         -0.179  0.007 -0.051   -0.215  0.020 -0.255   -0.033  0.001 -0.027
 H          0.626 -0.030  0.266    0.494 -0.010  0.001    0.063 -0.001  0.010
 C         -0.004 -0.005  0.071   -0.077 -0.015  0.269    0.002 -0.005  0.026
 H          0.426  0.010 -0.252    0.455 -0.004 -0.130    0.042  0.017 -0.001
 C         -0.147 -0.019  0.009    0.006  0.022  0.026   -0.060 -0.303  0.009
 C         -0.017  0.055  0.003   -0.031 -0.018  0.000    0.182  0.187 -0.018
 Cl        -0.000 -0.003 -0.000    0.000  0.000  0.000   -0.004  0.000  0.000
 C          0.092 -0.066 -0.009    0.021  0.012 -0.004   -0.053 -0.192  0.004
 Cl        -0.002  0.001  0.000   -0.000  0.000  0.000    0.000 -0.000  0.000
 C         -0.068  0.021  0.006   -0.017 -0.041  0.002    0.088  0.441 -0.007
 H         -0.080 -0.018  0.008   -0.016  0.057  0.001    0.057 -0.595 -0.008
 C          0.091  0.042 -0.008    0.035  0.030 -0.005   -0.196 -0.287  0.018
 Cl        -0.002 -0.001  0.000   -0.000 -0.000  0.000    0.002  0.002 -0.000
 C         -0.014 -0.027  0.003   -0.016 -0.010 -0.003    0.004  0.179 -0.000
 H         -0.165  0.059  0.010   -0.012 -0.013  0.025    0.262  0.029 -0.025
 TransDip   0.233  0.025 -0.058   -0.021  0.025  0.003   -0.078 -0.235  0.006

 Mode:                55                     56                     57
 Frequency:      1603.23                1614.36                3190.80
 Force Cnst:     10.6144                10.7688                 6.5352
 Red. Mass:       7.0090                 7.0132                 1.0894
 IR Active:          YES                    YES                    YES
 IR Intens:       14.606                 30.077                  1.353
 Raman Active:       YES                    YES                    YES
               X      Y      Z        X      Y      Z        X      Y      Z
 C         -0.095 -0.001  0.006   -0.271  0.004  0.043   -0.002 -0.000  0.002
 C          0.153 -0.005  0.032    0.224 -0.006  0.048    0.000 -0.000  0.000
 Cl        -0.001  0.000 -0.002   -0.002  0.000 -0.003    0.000  0.000 -0.000
 C         -0.129 -0.001  0.062   -0.170 -0.003  0.086    0.000  0.000 -0.000
 Cl         0.001  0.000 -0.002    0.001  0.000 -0.002    0.000 -0.000  0.000
 C          0.090 -0.000 -0.023    0.105  0.001 -0.042   -0.001  0.000 -0.000
 Cl         0.000 -0.000  0.001    0.002 -0.000  0.001    0.000 -0.000 -0.000
 C         -0.219  0.005 -0.012   -0.275  0.006 -0.002   -0.008 -0.002  0.028
 H          0.193 -0.015  0.163    0.214 -0.018  0.209    0.128  0.018 -0.328
 C          0.217  0.003 -0.096    0.313  0.004 -0.161   -0.050  0.005 -0.064
 H         -0.192 -0.017  0.240   -0.335 -0.014  0.364    0.580 -0.053  0.727
 C         -0.185  0.071  0.022    0.207 -0.044 -0.020   -0.000  0.000 -0.000
 C          0.219  0.026 -0.022   -0.143 -0.026  0.013    0.000  0.000  0.000
 Cl        -0.002 -0.002  0.000    0.002  0.001 -0.000   -0.000  0.000 -0.000
 C         -0.225  0.123  0.022    0.130 -0.068 -0.013   -0.000  0.000 -0.000
 Cl         0.002 -0.001 -0.000   -0.001  0.001  0.000    0.000 -0.000 -0.000
 C          0.114 -0.102 -0.011   -0.065  0.054  0.006   -0.000 -0.000 -0.000
 H          0.138  0.154 -0.013   -0.078 -0.080  0.007    0.000 -0.000 -0.000
 C         -0.253  0.015  0.025    0.146 -0.007 -0.014    0.000 -0.000  0.000
 Cl         0.002  0.001 -0.000   -0.001 -0.000  0.000   -0.000  0.000 -0.000
 C          0.328 -0.162 -0.033   -0.204  0.106  0.021   -0.000 -0.000  0.000
 H         -0.393  0.312  0.041    0.259 -0.197 -0.028    0.003  0.005 -0.001
 TransDip  -0.098  0.057 -0.045    0.159 -0.033 -0.067   -0.031  0.001 -0.020

 Mode:                58                     59                     60
 Frequency:      3209.29                3211.86                3220.13
 Force Cnst:      6.6282                 6.6550                 6.6766
 Red. Mass:       1.0923                 1.0949                 1.0928
 IR Active:          YES                    YES                    YES
 IR Intens:        0.147                  0.100                  1.937
 Raman Active:       YES                    YES                    YES
               X      Y      Z        X      Y      Z        X      Y      Z
 C         -0.000 -0.000  0.000   -0.001 -0.000  0.002   -0.000  0.000 -0.000
 C          0.000  0.000 -0.000    0.000 -0.000  0.000    0.000 -0.000 -0.000
 Cl        -0.000 -0.000  0.000   -0.000 -0.000  0.000    0.000 -0.000  0.000
 C         -0.000 -0.000  0.000   -0.000 -0.000  0.000   -0.000 -0.000  0.000
 Cl         0.000  0.000 -0.000   -0.000 -0.000 -0.000    0.000 -0.000  0.000
 C          0.000 -0.000 -0.000    0.003 -0.000  0.002   -0.000 -0.000 -0.000
 Cl        -0.000 -0.000  0.000   -0.000  0.000  0.000    0.000 -0.000 -0.000
 C          0.000  0.000 -0.001    0.031  0.004 -0.076   -0.000 -0.000  0.000
 H         -0.005 -0.001  0.012   -0.347 -0.047  0.864    0.000  0.000 -0.001
 C          0.000  0.000  0.000   -0.022  0.002 -0.023    0.000 -0.000  0.000
 H         -0.001 -0.000 -0.001    0.221 -0.020  0.271   -0.000  0.000 -0.000
 C         -0.002  0.003  0.000    0.000 -0.000 -0.000    0.000  0.000 -0.000
 C          0.000  0.001 -0.000    0.000 -0.000 -0.000    0.001 -0.000 -0.000
 Cl         0.000 -0.000 -0.000   -0.000  0.000 -0.000   -0.000  0.000 -0.000
 C          0.000  0.000 -0.000   -0.000  0.000  0.000    0.001 -0.003 -0.000
 Cl         0.000  0.000  0.000    0.000  0.000  0.000    0.000  0.000 -0.000
 C         -0.000  0.001  0.000   -0.000 -0.000  0.000   -0.087  0.003  0.008
 H          0.006 -0.001 -0.001    0.001 -0.000 -0.000    0.991 -0.041 -0.096
 C          0.004 -0.001 -0.000   -0.000  0.000  0.000    0.001  0.004 -0.000
 Cl        -0.000  0.000  0.000    0.000 -0.000  0.000    0.000 -0.000 -0.000
 C         -0.047 -0.073  0.004    0.001  0.001 -0.000    0.001  0.000 -0.000
 H          0.535  0.839 -0.046   -0.007 -0.010  0.000   -0.003 -0.005  0.000
 TransDip   0.001  0.012 -0.000   -0.001  0.002 -0.010    0.044 -0.001 -0.003

 STANDARD THERMODYNAMIC QUANTITIES AT   298.15 K  AND     1.00 ATM

   This Molecule has  0 Imaginary Frequencies
   Zero point vibrational energy:       76.888 kcal/mol

   Atom    1 Element C  Has Mass   12.00000
   Atom    2 Element C  Has Mass   12.00000
   Atom    3 Element Cl Has Mass   34.96885
   Atom    4 Element C  Has Mass   12.00000
   Atom    5 Element Cl Has Mass   34.96885
   Atom    6 Element C  Has Mass   12.00000
   Atom    7 Element Cl Has Mass   34.96885
   Atom    8 Element C  Has Mass   12.00000
   Atom    9 Element H  Has Mass    1.00783
   Atom   10 Element C  Has Mass   12.00000
   Atom   11 Element H  Has Mass    1.00783
   Atom   12 Element C  Has Mass   12.00000
   Atom   13 Element C  Has Mass   12.00000
   Atom   14 Element Cl Has Mass   34.96885
   Atom   15 Element C  Has Mass   12.00000
   Atom   16 Element Cl Has Mass   34.96885
   Atom   17 Element C  Has Mass   12.00000
   Atom   18 Element H  Has Mass    1.00783
   Atom   19 Element C  Has Mass   12.00000
   Atom   20 Element Cl Has Mass   34.96885
   Atom   21 Element C  Has Mass   12.00000
   Atom   22 Element H  Has Mass    1.00783
   Molecular Mass:   357.844420 amu
   Principal axes and moments of inertia in amu*Bohr^2:
                             1           2           3
    Eigenvalues --     4560.34378 13694.86931 14993.88867
          X               0.99999    -0.00173    -0.00414
          Y               0.00169     0.99995    -0.00967
          Z               0.00416     0.00966     0.99994
   Rotational Symmetry Number is   1
   The Molecule is an Asymmetric Top
   Translational Enthalpy:        0.889 kcal/mol
   Rotational Enthalpy:           0.889 kcal/mol
   Vibrational Enthalpy:         85.498 kcal/mol
   gas constant (RT):             0.592 kcal/mol
   Translational Entropy:        43.518  cal/mol.K
   Rotational Entropy:           35.192  cal/mol.K
   Vibrational Entropy:          57.921  cal/mol.K

   Total Enthalpy:               87.868 kcal/mol
   Total Entropy:               136.630  cal/mol.K

 ======================================================================

 STANDARD THERMODYNAMIC QUANTITIES FOR ANHARMONIC VIBRATION -- TOSH

   Zero point vibrational energy: ************ kcal/mol

   Vibrational Enthalpy:       Infinity kcal/mol
   Vibrational Entropy:             NaN  cal/mol.K

   Total Enthalpy:             Infinity kcal/mol
   Total Entropy:                   NaN  cal/mol.K

 ======================================================================

 STANDARD THERMODYNAMIC QUANTITIES FOR ANHARMONIC VIBRATION -- VPT2

   Zero point vibrational energy: ************ kcal/mol

   Vibrational Enthalpy:       Infinity kcal/mol
   Vibrational Entropy:             NaN  cal/mol.K

   Total Enthalpy:             Infinity kcal/mol
   Total Entropy:                   NaN  cal/mol.K

 ======================================================================

Archival summary:
1\1\november\FREQ\ProcedureUnspecified\BasisUnspecified\l6124\taweetha\SunJan1201:17:062020SunJan1201:17:062020\0\\#,FREQ,ProcedureUnspecified,BasisUnspecified,\\0,1\Cl\C,1,1.74532\C,2,1.40018,1,119.136\C,3,1.39598,2,118.618,1,-179.793,0\H,4,1.08327,3,119.077,2,-179.856,0\C,4,1.38717,3,121.203,2,-0.353742,0\H,6,1.08177,4,120.827,3,-179.715,0\C,6,1.39048,4,119.82,3,0.207238,0\C,8,1.40078,6,120.488,4,0.0828451,0\C,3,1.49425,2,122.01,1,-0.827845,0\C,10,1.39605,3,119.018,2,-93.9559,0\H,11,1.08195,10,119.786,3,2.08666,0\C,11,1.3892,10,119.945,3,-178.27,0\C,13,1.38781,11,121.223,10,0.157705,0\H,14,1.08098,13,120.96,11,179.853,0\C,14,1.39212,13,119.041,11,-0.0702649,0\C,16,1.39992,14,120.599,13,0.0338752,0\Cl,9,1.7373,8,120.422,6,179.683,0\Cl,17,1.74391,16,120.625,14,179.8,0\Cl,16,1.74556,14,118.089,13,179.702,0\Cl,8,1.74615,6,118.477,4,-179.978,0\Cl,13,1.75365,11,119.59,10,179.985,0\\\@

 Total job time:  15359.65s(wall), 15359.30s(cpu) 
 Sun Jan 12 01:17:06 2020

        *************************************************************
        *                                                           *
        *  Thank you very much for using Q-Chem.  Have a nice day.  *
        *                                                           *
        *************************************************************
