# Supplementary material for: Quantum Chemical Investigation of Polychlorinated Dibenzodioxins, Dibenzofurans and Biphenyls: Relative Stability and Planarity Analysis
Source: Molecules. 2020 Dec 3;25(23):5697. doi: 10.3390/molecules25235697 (PMC7730433; doi:10.3390/molecules25235697)
Supplement: Supplementary file 1 [file molecules-25-05697-s001.zip › PCB/B3LYP/ClClClHHClClHHCl.out]

                  Welcome to Q-Chem
     A Quantum Leap Into The Future Of Chemistry


 Q-Chem 5.2 (devel), Q-Chem, Inc., Pleasanton, CA (2019)

 Yihan Shao,  Zhengting Gan,  E. Epifanovsky,  A. T. B. Gilbert,  M. Wormit,  
 J. Kussmann,  A. W. Lange,  A. Behn,  Jia Deng,  Xintian Feng,  D. Ghosh,  
 M. Goldey,  P. R. Horn,  L. D. Jacobson,  I. Kaliman,  T. Kus,  A. Landau,  
 Jie Liu,  E. I. Proynov,  R. M. Richard,  R. P. Steele,  E. J. Sundstrom,  
 H. L. Woodcock III,  P. M. Zimmerman,  D. Zuev,  B. Albrecht,  E. Alguire,  
 S. A. Baeppler,  D. Barton,  Z. Benda,  Y. A. Bernard,  E. J. Berquist,  
 K. B. Bravaya,  H. Burton,  D. Casanova,  Chun-Min Chang,  Yunqing Chen,  
 A. Chien,  K. D. Closser,  M. P. Coons,  S. Coriani,  S. Dasgupta,  
 A. L. Dempwolff,  M. Diedenhofen,  Hainam Do,  R. G. Edgar,  Po-Tung Fang,  
 S. Faraji,  S. Fatehi,  Qingguo Feng,  K. D. Fenk,  J. Fosso-Tande,  
 J. Gayvert,  Qinghui Ge,  A. Ghysels,  G. Gidofalvi,  J. Gomes,  
 J. Gonthier,  A. Gunina,  D. Hait,  M. W. D. Hanson-Heine,  
 P. H. P. Harbach,  A. W. Hauser,  M. F. Herbst,  J. E. Herr,  
 E. G. Hohenstein,  Z. C. Holden,  Kerwin Hui,  B. C. Huynh,  T.-C. Jagau,  
 Hyunjun Ji,  B. Kaduk,  K. Khistyaev,  Jaehoon Kim,  P. Klunzinger,  K. Koh,  
 D. Kosenkov,  L. Koulias,  T. Kowalczyk,  C. M. Krauter,  A. Kunitsa,  
 Ka Un Lao,  A. Laurent,  K. V. Lawler,  Joonho Lee,  D. Lefrancois,  
 S. Lehtola,  D. S. Levine,  Yi-Pei Li,  You-Sheng Lin,  Fenglai Liu,  
 E. Livshits,  A. Luenser,  P. Manohar,  E. Mansoor,  S. F. Manzer,  
 Shan-Ping Mao,  Yuezhi Mao,  N. Mardirossian,  A. V. Marenich,  
 T. Markovich,  L. A. Martinez-Martinez,  S. A. Maurer,  N. J. Mayhall,  
 S. C. McKenzie,  J.-M. Mewes,  P. Morgante,  A. F. Morrison,  
 J. W. Mullinax,  K. Nanda,  T. S. Nguyen-Beck,  R. Olivares-Amaya,  
 J. A. Parkhill,  Zheng Pei,  T. M. Perrine,  F. Plasser,  P. Pokhilko,  
 S. Prager,  A. Prociuk,  E. Ramos,  D. R. Rehn,  F. Rob,  M. Scheurer,  
 M. Schneider,  N. Sergueev,  S. M. Sharada,  S. Sharma,  D. W. Small,  
 T. Stauch,  T. Stein,  Yu-Chuan Su,  A. J. W. Thom,  A. Tkatchenko,  
 T. Tsuchimochi,  N. M. Tubman,  L. Vogt,  M. L. Vidal,  O. Vydrov,  
 M. A. Watson,  J. Wenzel,  M. de Wergifosse,  T. A. Wesolowski,  A. White,  
 J. Witte,  A. Yamada,  Jun Yang,  K. Yao,  S. Yeganeh,  S. R. Yost,  
 Zhi-Qiang You,  A. Zech,  Igor Ying Zhang,  Xing Zhang,  Yan Zhao,  
 Ying Zhu,  B. R. Brooks,  G. K. L. Chan,  C. J. Cramer,  M. S. Gordon,  
 W. J. Hehre,  A. Klamt,  M. W. Schmidt,  C. D. Sherrill,  D. G. Truhlar,  
 A. Aspuru-Guzik,  R. Baer,  A. T. Bell,  N. A. Besley,  Jeng-Da Chai,  
 A. E. DePrince, III,  R. A. DiStasio Jr.,  A. Dreuw,  B. D. Dunietz,  
 T. R. Furlani,  Chao-Ping Hsu,  Yousung Jung,  Jing Kong,  D. S. Lambrecht,  
 WanZhen Liang,  C. Ochsenfeld,  V. A. Rassolov,  L. V. Slipchenko,  
 J. E. Subotnik,  T. Van Voorhis,  J. M. Herbert,  A. I. Krylov,  
 P. M. W. Gill,  M. Head-Gordon

 Contributors to earlier versions of Q-Chem not listed above: 
 R. D. Adamson,  B. Austin,  J. Baker,  G. J. O. Beran,  K. Brandhorst,  
 S. T. Brown,  E. F. C. Byrd,  A. K. Chakraborty,  C.-L. Cheng,  
 Siu Hung Chien,  D. M. Chipman,  D. L. Crittenden,  H. Dachsel,  
 R. J. Doerksen,  A. D. Dutoi,  L. Fusti-Molnar,  W. A. Goddard III,  
 A. Golubeva-Zadorozhnaya,  S. R. Gwaltney,  G. Hawkins,  A. Heyden,  
 S. Hirata,  G. Kedziora,  F. J. Keil,  C. Kelley,  Jihan Kim,  R. A. King,  
 R. Z. Khaliullin,  P. P. Korambath,  W. Kurlancheek,  A. M. Lee,  M. S. Lee,  
 S. V. Levchenko,  Ching Yeh Lin,  D. Liotard,  R. C. Lochan,  I. Lotan,  
 P. E. Maslen,  N. Nair,  D. P. O'Neill,  D. Neuhauser,  E. Neuscamman,  
 C. M. Oana,  R. Olson,  B. Peters,  R. Peverati,  P. A. Pieniazek,  
 Y. M. Rhee,  J. Ritchie,  M. A. Rohrdanz,  E. Rosta,  N. J. Russ,  
 H. F. Schaefer III,  N. E. Schultz,  N. Shenvi,  A. C. Simmonett,  A. Sodt,  
 D. Stuck,  K. S. Thanthiriwatte,  V. Vanovschi,  Tao Wang,  A. Warshel,  
 C. F. Williams,  Q. Wu,  X. Xu,  W. Zhang

 Please cite Q-Chem as follows:
 Y. Shao et al., Mol. Phys. 113, 184-215 (2015)
 DOI: 10.1080/00268976.2014.952696

 Q-Chem 5.2.1 for Intel X86 EM64T Linux

 Parts of Q-Chem use Armadillo 8.300.2 (Tropical Shenanigans).
 http://arma.sourceforge.net/

 Q-Chem begins on Sat Jan 11 17:03:08 2020  

Host: 
0

     Scratch files written to /scratch/taweetham/qchem5654//
NAlpha2: 178
NElect   178
Mult     1

 Q-Chem warning in module libgen/rem_setup.C, line 2168:

 Setting Thresh to 1e-14


Checking the input file for inconsistencies... 	...done.

--------------------------------------------------------------
User input:
--------------------------------------------------------------
$MOLECULE
0 1
C 
C  1 1.394960
Cl  2 CCl 1 119.528007
C  2 1.386606 1 120.846377 3 178.766605 0
Cl  4 CCl 2 119.698148 1 -179.612229 0
C  4 1.387279 2 120.235871 1 -0.083363 0
Cl  6 CCl 4 120.254637 2 -179.958574 0
C  6 1.387279 4 119.490737 2 0.041992 0
H  8 CH 6 120.064298 4 179.568218 0
C  8 1.386606 6 120.235863 4 0.041336 0
H  10 CH 8 119.614146 6 178.681836 0
C  1 1.488550 2 120.827489 3 1.275929 0
C  12 1.394960 1 120.827496 2 44.635695 0
Cl  13 CCl 12 119.528011 1 1.275194 0
C  13 1.386606 12 120.846392 1 -179.957497 0
Cl  15 CCl 13 119.698155 12 -179.612829 0
C  15 1.387278 13 120.235860 12 -0.083872 0
H  17 CH 15 120.254633 13 -179.958492 0
C  17 1.387279 15 119.490737 13 0.041666 0
H  19 CH 17 120.064293 15 179.568399 0
C  19 1.386606 17 120.235874 15 0.041790 0
Cl  21 CCl 19 119.614152 17 178.681599 0

CH=1.08273
CCl=1.75400
$END

$REM
   JOB_TYPE	OPTIMIZATION
   BASIS	6-311++G**
   METHOD	B3LYP
   SYM_IGNORE	TRUE
   SCF_GUESS_ALWAYS     TRUE
   SYM_IGNORE   TRUE
   S2THRESH     15
   THRESH       15
$END

--------------------------------------------------------------
 ----------------------------------------------------------------
             Standard Nuclear Orientation (Angstroms)
    I     Atom           X                Y                Z
 ----------------------------------------------------------------
    1      C       0.0000000000     0.0000000000     0.0000000000
    2      C       0.0000000000     0.0000000000     1.3949600000
    3      Cl      1.5261815140     0.0000000000     2.2594170471
    4      C      -1.1901880373     0.0256249026     2.1059255403
    5      Cl     -1.1548436435     0.0351778398     3.8595433764
    6      C      -2.4041742747     0.0535064326     1.4351028665
    7      Cl     -3.9099833729     0.0870232313     2.3339530118
    8      C      -2.4180259722     0.0546630380     0.0478935036
    9      H      -3.3603520375     0.0692493833    -0.4851290834
   10      C      -1.2274122092     0.0272853135    -0.6622934626
   11      H      -1.2503451014     0.0068111236    -1.7445869269
   12      C       1.2779219872    -0.0284629571    -0.7628147595
   13      C       2.3095886281    -0.8932703637    -0.3971844912
   14      Cl      2.0841394724    -1.9836059182     0.9581225060
   15      C       3.5004827568    -0.9194878930    -1.1069450245
   16      Cl      4.7739092873    -2.0261183446    -0.6270805489
   17      C       3.6821124948    -0.0819958503    -2.1978886372
   18      H       4.6116429624    -0.1026930066    -2.7527300472
   19      C       2.6636000698     0.7822218600    -2.5724593424
   20      H       2.7980411655     1.4448431951    -3.4181323354
   21      C       1.4736782845     0.8090230106    -1.8610916159
   22      Cl      0.2100943914     1.9325319622    -2.3275671039
 ----------------------------------------------------------------
 Nuclear Repulsion Energy =        2106.87524305 hartrees
 There are       89 alpha and       89 beta electrons
 Requested basis set is 6-311++G(d,p)
 There are 170 shells and 472 basis functions

 Total QAlloc Memory Limit   2000 MB
 Mega-Array Size       188 MB
 MEM_STATIC part       192 MB
 A cutoff of  1.0D-15 yielded  11031 shell pairs
 There are     93151 function pairs (    100199 Cartesian)
 Smallest overlap matrix eigenvalue = 2.30E-07
 Linear dependence detected in AO basis
 Number of orthogonalized atomic orbitals = 467
 Maximum deviation from orthogonality = 2.284E-10

 Scale SEOQF with 1.000000e-01/1.000000e-01/1.000000e-01

 Standard Electronic Orientation quadrupole field applied
 Nucleus-field energy     =    -0.0000000202 hartrees
 Guess from superposition of atomic densities
 Warning:  Energy on first SCF cycle will be non-variational
 SAD guess density has 178.000000 electrons

 -----------------------------------------------------------------------
  General SCF calculation program by
  Eric Jon Sundstrom, Paul Horn, Yuezhi Mao, Dmitri Zuev, Alec White,
  David Stuck, Shaama M.S., Shane Yost, Joonho Lee, David Small,
  Daniel Levine, Susi Lehtola, Hugh Burton, Evgeny Epifanovsky,
  Bang C. Huynh
 -----------------------------------------------------------------------
 Exchange:     0.2000 Hartree-Fock + 0.0800 Slater + 0.7200 B88
 Correlation:  0.1900 VWN1RPA + 0.8100 LYP
 Using SG-1 standard quadrature grid
 A restricted SCF calculation will be
 performed using DIIS
 SCF converges when DIIS error is below 1.0e-08
 ---------------------------------------
  Cycle       Energy         DIIS error
 ---------------------------------------
    1   -3225.5538326665      2.87e-02  
    2   -3220.9278989079      2.21e-03  
    3   -3220.8053927806      2.91e-03  
    4   -3221.0519802331      6.42e-04  
    5   -3221.0631062461      2.77e-04  
    6   -3221.0650253970      1.06e-04  
    7   -3221.0653169652      2.27e-05  
    8   -3221.0653278676      1.08e-05  
    9   -3221.0653307589      3.56e-06  
   10   -3221.0653311176      9.61e-07  
   11   -3221.0653311426      3.32e-07  
   12   -3221.0653311457      1.32e-07  
   13   -3221.0653311462      6.02e-08  
   14   -3221.0653311462      1.29e-08  
   15   -3221.0653311462      5.71e-09  Convergence criterion met
 ---------------------------------------
 SCF time:   CPU 782.22s  wall 782.00s 
 SCF   energy in the final basis set =    -3221.0653311462
 Total energy in the final basis set =    -3221.0653311462

 --------------------------------------------------------------

                    Orbital Energies (a.u.)
 --------------------------------------------------------------

 Alpha MOs
 -- Occupied --
********-101.5733-101.5732-101.5700-101.5652-101.5637 -10.2729 -10.2708
-10.2706 -10.2701 -10.2699 -10.2693 -10.2386 -10.2302 -10.2208 -10.2184
-10.2131 -10.2125  -9.4930  -9.4878  -9.4877  -9.4845  -9.4824  -9.4809
 -7.2578  -7.2527  -7.2526  -7.2493  -7.2478  -7.2472  -7.2470  -7.2454
 -7.2427  -7.2425  -7.2419  -7.2418  -7.2394  -7.2386  -7.2369  -7.2363
 -7.2355  -7.2347  -0.9628  -0.9424  -0.9132  -0.9036  -0.8769  -0.8671
 -0.8532  -0.8456  -0.8041  -0.7628  -0.7538  -0.7469  -0.6695  -0.6481
 -0.6284  -0.6159  -0.5561  -0.5432  -0.5291  -0.5188  -0.4968  -0.4802
 -0.4695  -0.4658  -0.4646  -0.4562  -0.4532  -0.4295  -0.4223  -0.4140
 -0.4079  -0.4029  -0.3910  -0.3761  -0.3643  -0.3547  -0.3479  -0.3417
 -0.3392  -0.3313  -0.3298  -0.3162  -0.3002  -0.2836  -0.2779  -0.2610
 -0.2476
 -- Virtual --
 -0.0765  -0.0544  -0.0499  -0.0408  -0.0334  -0.0284  -0.0130  -0.0065
  0.0047   0.0116   0.0166   0.0185   0.0224   0.0270   0.0281   0.0448
  0.0501   0.0513   0.0529   0.0541   0.0628   0.0690   0.0731   0.0766
  0.0805   0.0836   0.0843   0.0901   0.0958   0.0967   0.0995   0.1035
  0.1042   0.1086   0.1128   0.1163   0.1185   0.1234   0.1240   0.1280
  0.1290   0.1307   0.1340   0.1395   0.1400   0.1450   0.1499   0.1543
  0.1610   0.1622   0.1652   0.1682   0.1755   0.1791   0.1828   0.1844
  0.1885   0.1964   0.1990   0.1999   0.2100   0.2113   0.2129   0.2149
  0.2199   0.2238   0.2279   0.2347   0.2369   0.2399   0.2466   0.2485
  0.2505   0.2512   0.2561   0.2606   0.2627   0.2664   0.2741   0.2759
  0.2787   0.2829   0.2877   0.2929   0.2947   0.3034   0.3105   0.3129
  0.3149   0.3184   0.3219   0.3254   0.3343   0.3431   0.3496   0.3612
  0.4046   0.4204   0.4208   0.4268   0.4388   0.4440   0.4482   0.4529
  0.4588   0.4635   0.4671   0.4706   0.4761   0.4800   0.4883   0.4943
  0.4995   0.5065   0.5141   0.5210   0.5256   0.5306   0.5401   0.5490
  0.5555   0.5674   0.5758   0.5800   0.5831   0.5882   0.6010   0.6047
  0.6091   0.6115   0.6191   0.6236   0.6264   0.6306   0.6382   0.6455
  0.6553   0.6609   0.6690   0.6757   0.6879   0.7021   0.7107   0.7155
  0.7227   0.7363   0.7500   0.7707   0.7843   0.7949   0.8030   0.8106
  0.8245   0.8342   0.8362   0.8399   0.8420   0.8466   0.8476   0.8511
  0.8578   0.8616   0.8634   0.8665   0.8701   0.8737   0.8779   0.8874
  0.8907   0.8992   0.9042   0.9131   0.9188   0.9208   0.9323   0.9430
  0.9473   0.9560   0.9588   0.9596   0.9674   0.9687   0.9755   0.9799
  0.9853   0.9894   0.9978   1.0144   1.0279   1.0371   1.0461   1.0531
  1.0723   1.0886   1.1002   1.1152   1.1358   1.1579   1.1788   1.1890
  1.2045   1.2231   1.2380   1.2439   1.2574   1.2694   1.2775   1.2817
  1.2905   1.3019   1.3101   1.3297   1.3363   1.3547   1.3724   1.3824
  1.4042   1.4284   1.4665   1.4904   1.4986   1.5134   1.5184   1.5538
  1.5606   1.5789   1.5883   1.6258   1.6414   1.6459   1.6730   1.6870
  1.6966   1.7238   1.7381   1.7763   1.8009   1.8034   1.8269   1.8486
  1.8529   1.8580   1.8717   1.8825   1.8901   1.8951   1.9096   1.9361
  1.9395   1.9572   1.9792   1.9829   2.0127   2.0471   2.0792   2.1114
  2.1259   2.1371   2.1888   2.2003   2.2175   2.2386   2.2444   2.2587
  2.2730   2.2866   2.2923   2.3070   2.3110   2.3242   2.3576   2.3741
  2.3822   2.3886   2.4021   2.4319   2.4343   2.4566   2.4628   2.4849
  2.4897   2.5169   2.5371   2.5456   2.5557   2.6060   2.6135   2.6238
  2.6386   2.6524   2.6634   2.6911   2.6946   2.7054   2.7298   2.7455
  2.7518   2.7707   2.7739   2.7958   2.8043   2.8240   2.8305   2.8368
  2.8913   2.9205   2.9338   2.9642   3.0729   3.0795   3.0935   3.1206
  3.1480   3.1625   3.1780   3.2092   3.2352   3.2523   3.2682   3.3698
  3.3921   3.4044   3.4317   3.5619   3.6283   3.6582   3.6997   3.8067
  3.8526   3.9915   4.0258   4.0500   4.0790   4.3970   4.8120   4.8319
  9.7483   9.7708   9.8014   9.8117   9.8433   9.8646  23.3292  23.4927
 23.8359  23.8652  23.8907  23.9095  23.9809  24.0031  24.0083  24.0584
 24.1261  24.1414  25.7171  25.7930  25.8377  25.8761  25.9231  26.0874
 26.1271  26.1465  26.1619  26.2799  26.3698  26.5117  26.5242  26.6122
 26.6956  26.7259  26.9308  26.9878 215.7390 215.7637 215.7984 215.8148
215.8467 215.8857
 --------------------------------------------------------------

          Ground-State Mulliken Net Atomic Charges

     Atom                 Charge (a.u.)
  ----------------------------------------
      1 C                     0.041932
      2 C                    -0.919565
      3 Cl                    0.559848
      4 C                    -0.239237
      5 Cl                    0.609675
      6 C                    -0.021921
      7 Cl                    0.534953
      8 C                    -0.643830
      9 H                     0.207457
     10 C                    -0.594858
     11 H                     0.177682
     12 C                    -0.166517
     13 C                    -0.939562
     14 Cl                    0.557131
     15 C                     0.811586
     16 Cl                    0.470937
     17 C                    -0.888614
     18 H                     0.191936
     19 C                    -0.322220
     20 H                     0.210382
     21 C                    -0.137230
     22 Cl                    0.500033
  ----------------------------------------
  Sum of atomic charges =     0.000000

 -----------------------------------------------------------------
                    Cartesian Multipole Moments
 -----------------------------------------------------------------
    Charge (ESU x 10^10)
                -0.0000
    Dipole Moment (Debye)
         X       0.3383      Y       0.6331      Z      -3.3416
       Tot       3.4179
    Quadrupole Moments (Debye-Ang)
        XX    -139.8590     XY       3.4759     YY    -149.0227
        XZ      -2.3536     YZ      -2.5884     ZZ    -141.9113
    Octopole Moments (Debye-Ang^2)
       XXX    -251.3574    XXY      39.1355    XYY     -93.6098
       YYY      78.0412    XXZ     -88.0806    XYZ      -9.0991
       YYZ     -49.5066    XZZ     -60.5516    YZZ      25.9445
       ZZZ    -176.3659
    Hexadecapole Moments (Debye-Ang^3)
      XXXX   -5561.9950   XXXY     591.1437   XXYY   -1160.4755
      XYYY     563.7164   YYYY   -1179.5034   XXXZ     862.1025
      XXYZ      35.9893   XYYZ     329.6241   YYYZ     205.4616
      XXZZ   -1422.3503   XYZZ     203.7047   YYZZ    -782.0973
      XZZZ     882.4294   YZZZ     184.8292   ZZZZ   -3449.0563
 -----------------------------------------------------------------
 Calculating analytic gradient of the SCF energy
 Gradient of SCF Energy
            1           2           3           4           5           6
    1  -0.0104038  -0.0133883   0.0301356   0.0024725   0.0007372   0.0066060
    2   0.0019292  -0.0048943  -0.0740443   0.0001391   0.0002272  -0.0005749
    3   0.0043379  -0.0049220  -0.0441076  -0.0217536   0.0042370  -0.0021715
            7           8           9          10          11          12
    1  -0.0016310   0.0032920   0.0003911   0.0061905   0.0022891   0.0183842
    2   0.0000017   0.0008934   0.0002719   0.0057591   0.0023293  -0.0012115
    3   0.0055612   0.0071604  -0.0014737  -0.0024039  -0.0039439  -0.0088457
           13          14          15          16          17          18
    1   0.0003932  -0.0218381  -0.0106692  -0.0010916  -0.0013126   0.0002981
    2   0.0137910   0.0670279   0.0061566  -0.0037384   0.0004348   0.0005699
    3  -0.0081523   0.0571521  -0.0007135   0.0045311   0.0002104  -0.0007838
           19          20          21          22
    1   0.0007735   0.0000069  -0.0027027  -0.0089329
    2  -0.0056753   0.0001071   0.0002937  -0.0097931
    3   0.0056441  -0.0002031   0.0024881   0.0081523
 Max gradient component =       7.404E-02
 RMS gradient           =       1.691E-02
 Gradient time:  CPU 264.79 s  wall 264.81 s
 Geometry Optimization Parameters
   NAtoms,    NIC,     NZ,  NCons,   NDum,   NFix, NCnnct, MaxDiis
       22     163      22       0       0       0       0       0


** GEOMETRY OPTIMIZATION IN DELOCALIZED INTERNAL COORDINATES **
   Searching for a Minimum

   Optimization Cycle:   1

                       Coordinates (Angstroms)
     ATOM                X               Y               Z
      1  C         0.0000000000    0.0000000000    0.0000000000
      2  C         0.0000000000    0.0000000000    1.3949600000
      3  Cl        1.5261815140    0.0000000000    2.2594170471
      4  C        -1.1901880373    0.0256249026    2.1059255403
      5  Cl       -1.1548436435    0.0351778398    3.8595433764
      6  C        -2.4041742747    0.0535064326    1.4351028665
      7  Cl       -3.9099833729    0.0870232313    2.3339530118
      8  C        -2.4180259722    0.0546630380    0.0478935036
      9  H        -3.3603520375    0.0692493833   -0.4851290834
     10  C        -1.2274122092    0.0272853135   -0.6622934626
     11  H        -1.2503451014    0.0068111236   -1.7445869269
     12  C         1.2779219872   -0.0284629571   -0.7628147595
     13  C         2.3095886281   -0.8932703637   -0.3971844912
     14  Cl        2.0841394724   -1.9836059182    0.9581225060
     15  C         3.5004827568   -0.9194878930   -1.1069450245
     16  Cl        4.7739092873   -2.0261183446   -0.6270805489
     17  C         3.6821124948   -0.0819958503   -2.1978886372
     18  H         4.6116429624   -0.1026930066   -2.7527300472
     19  C         2.6636000698    0.7822218600   -2.5724593424
     20  H         2.7980411655    1.4448431951   -3.4181323354
     21  C         1.4736782845    0.8090230106   -1.8610916159
     22  Cl        0.2100943914    1.9325319622   -2.3275671039
   Point Group: c1    Number of degrees of freedom:    60


   Energy is  -3221.065331146


 Attempting to generate delocalized internal coordinates
 Initial Hessian constructed with Jon Baker's OPTIMIZE code

 60 Hessian modes will be used to form the next step
  Hessian Eigenvalues:
     0.016296    0.017712    0.019513    0.020643    0.020929    0.022947
     0.023585    0.023588    0.023834    0.023846    0.024090    0.024090
     0.024114    0.024114    0.024135    0.024135    0.024143    0.024143
     0.064557    0.103828    0.159965    0.159995    0.159995    0.160000
     0.215752    0.225037    0.225244    0.231682    0.245058    0.245375
     0.249943    0.249978    0.249984    0.249992    0.249992    0.250000
     0.250000    0.289227    0.292820    0.301033    0.301033    0.301033
     0.301033    0.328592    0.356665    0.356665    0.356665    0.356665
     0.412061    0.416931    0.431465    0.432801    0.461261    0.462586
     0.471097    0.471216    0.478202    0.478203    0.479142    0.479142

 Minimum search - taking simple RFO step
 Searching for Lamda that Minimizes Along All modes
 Value Taken    Lamda =  -0.06364509
 Calculated Step too Large.  Step scaled by  0.493110
 Step Taken.  Stepsize is  0.300000

                             Maximum     Tolerance    Cnvgd?
         Gradient           0.071960      0.000300      NO
         Displacement       0.209467      0.001200      NO
         Energy change     *********      0.000001      NO


 New Cartesian Coordinates Obtained by Inverse Iteration

 Displacement from previous Coordinates is:  0.539934
 ----------------------------------------------------------------
             Standard Nuclear Orientation (Angstroms)
    I     Atom           X                Y                Z
 ----------------------------------------------------------------
    1      C      -0.0048639451     0.0082515400     0.0143984525
    2      C      -0.0147588652     0.0387164467     1.4166807214
    3      Cl      1.4982269264     0.0767795246     2.2862344275
    4      C      -1.2114923705     0.0552616988     2.1319143647
    5      Cl     -1.1839842259     0.1001244836     3.8820836846
    6      C      -2.4254333078     0.0428083766     1.4522303779
    7      Cl     -3.9424184578     0.0624669111     2.3264311799
    8      C      -2.4336996469     0.0092529898     0.0650431972
    9      H      -3.3756534811    -0.0124675223    -0.4678990646
   10      C      -1.2408652895    -0.0084551442    -0.6403432133
   11      H      -1.2710271620    -0.0628600191    -1.7188881290
   12      C       1.2739478494    -0.0178603007    -0.7644052222
   13      C       2.3056902502    -0.9087354472    -0.4228084487
   14      Cl      2.0824032869    -2.0153263326     0.9089482460
   15      C       3.5000669576    -0.9437853745    -1.1383027558
   16      Cl      4.7682746047    -2.0689216185    -0.6965052216
   17      C       3.6937442449    -0.0928243134    -2.2144321151
   18      H       4.6226506325    -0.1209213927    -2.7692097545
   19      C       2.6923254592     0.7967447713    -2.5703828444
   20      H       2.8420080138     1.4747084203    -3.4010255632
   21      C       1.5014032199     0.8370658400    -1.8594765993
   22      Cl      0.3195236717     2.0423034216    -2.3412712474
 ----------------------------------------------------------------
 Nuclear Repulsion Energy =        2092.12016710 hartrees
 There are       89 alpha and       89 beta electrons
 Applying Cartesian multipole field
    Component          Value
    ---------          -----
     (2,0,0)        1.00000E-11
     (0,2,0)        2.00000E-11
     (0,0,2)       -3.00000E-11
 Nucleus-field energy     =    -0.0000000198 hartrees
 Requested basis set is 6-311++G(d,p)
 There are 170 shells and 472 basis functions
 A cutoff of  1.0D-15 yielded  10981 shell pairs
 There are     92764 function pairs (     99785 Cartesian)
 Smallest overlap matrix eigenvalue = 2.50E-07
 Linear dependence detected in AO basis
 Number of orthogonalized atomic orbitals = 467
 Maximum deviation from orthogonality = 2.629E-10
 Guess from superposition of atomic densities
 Warning:  Energy on first SCF cycle will be non-variational
 SAD guess density has 178.000000 electrons

 -----------------------------------------------------------------------
  General SCF calculation program by
  Eric Jon Sundstrom, Paul Horn, Yuezhi Mao, Dmitri Zuev, Alec White,
  David Stuck, Shaama M.S., Shane Yost, Joonho Lee, David Small,
  Daniel Levine, Susi Lehtola, Hugh Burton, Evgeny Epifanovsky,
  Bang C. Huynh
 -----------------------------------------------------------------------
 Exchange:     0.2000 Hartree-Fock + 0.0800 Slater + 0.7200 B88
 Correlation:  0.1900 VWN1RPA + 0.8100 LYP
 Using SG-1 standard quadrature grid
 A restricted SCF calculation will be
 performed using DIIS
 SCF converges when DIIS error is below 1.0e-08
 ---------------------------------------
  Cycle       Energy         DIIS error
 ---------------------------------------
    1   -3225.4524332706      2.84e-02  
    2   -3220.9541384389      2.19e-03  
    3   -3220.8316552425      2.89e-03  
    4   -3221.0765192587      6.38e-04  
    5   -3221.0874775560      2.75e-04  
    6   -3221.0893994397      1.02e-04  
    7   -3221.0896696665      2.05e-05  
    8   -3221.0896781434      9.95e-06  
    9   -3221.0896806415      2.90e-06  
   10   -3221.0896808733      1.00e-06  
   11   -3221.0896809001      3.38e-07  
   12   -3221.0896809033      1.33e-07  
   13   -3221.0896809037      5.67e-08  
   14   -3221.0896809041      1.36e-08  
   15   -3221.0896809038      6.80e-09  Convergence criterion met
 ---------------------------------------
 SCF time:   CPU 782.75s  wall 784.00s 
 SCF   energy in the final basis set =    -3221.0896809038
 Total energy in the final basis set =    -3221.0896809038

 --------------------------------------------------------------

                    Orbital Energies (a.u.)
 --------------------------------------------------------------

 Alpha MOs
 -- Occupied --
********-101.5740-101.5735-101.5714-101.5666-101.5651 -10.2744 -10.2724
-10.2720 -10.2718 -10.2701 -10.2696 -10.2425 -10.2332 -10.2198 -10.2172
-10.2139 -10.2128  -9.4922  -9.4884  -9.4880  -9.4859  -9.4832  -9.4819
 -7.2570  -7.2533  -7.2529  -7.2508  -7.2480  -7.2470  -7.2465  -7.2464
 -7.2433  -7.2428  -7.2425  -7.2421  -7.2408  -7.2400  -7.2378  -7.2372
 -7.2366  -7.2357  -0.9592  -0.9422  -0.9097  -0.9028  -0.8787  -0.8677
 -0.8536  -0.8449  -0.8024  -0.7615  -0.7529  -0.7451  -0.6685  -0.6454
 -0.6277  -0.6153  -0.5543  -0.5422  -0.5286  -0.5191  -0.4969  -0.4804
 -0.4680  -0.4651  -0.4635  -0.4542  -0.4510  -0.4295  -0.4188  -0.4132
 -0.4068  -0.4016  -0.3899  -0.3752  -0.3636  -0.3538  -0.3481  -0.3415
 -0.3382  -0.3334  -0.3308  -0.3179  -0.2998  -0.2880  -0.2762  -0.2622
 -0.2562
 -- Virtual --
 -0.0768  -0.0546  -0.0497  -0.0398  -0.0328  -0.0299  -0.0129  -0.0050
  0.0039   0.0127   0.0173   0.0184   0.0229   0.0271   0.0278   0.0452
  0.0493   0.0517   0.0527   0.0541   0.0633   0.0679   0.0730   0.0759
  0.0811   0.0826   0.0840   0.0901   0.0960   0.0964   0.0990   0.1019
  0.1043   0.1080   0.1121   0.1157   0.1182   0.1232   0.1235   0.1276
  0.1290   0.1309   0.1336   0.1387   0.1399   0.1450   0.1494   0.1538
  0.1597   0.1618   0.1643   0.1677   0.1736   0.1772   0.1813   0.1827
  0.1881   0.1940   0.1968   0.2005   0.2085   0.2105   0.2130   0.2146
  0.2189   0.2225   0.2279   0.2346   0.2366   0.2386   0.2446   0.2469
  0.2491   0.2519   0.2555   0.2575   0.2617   0.2657   0.2738   0.2745
  0.2785   0.2830   0.2873   0.2909   0.2939   0.3036   0.3069   0.3114
  0.3143   0.3178   0.3228   0.3258   0.3329   0.3415   0.3478   0.3592
  0.4075   0.4195   0.4205   0.4255   0.4384   0.4430   0.4474   0.4512
  0.4583   0.4623   0.4688   0.4712   0.4755   0.4802   0.4855   0.4968
  0.5005   0.5084   0.5128   0.5207   0.5242   0.5283   0.5396   0.5492
  0.5562   0.5631   0.5758   0.5792   0.5818   0.5862   0.5971   0.6035
  0.6078   0.6082   0.6195   0.6235   0.6247   0.6348   0.6373   0.6449
  0.6522   0.6605   0.6718   0.6779   0.6849   0.7035   0.7092   0.7162
  0.7200   0.7347   0.7562   0.7840   0.7943   0.7962   0.8043   0.8144
  0.8228   0.8345   0.8355   0.8395   0.8423   0.8440   0.8482   0.8507
  0.8555   0.8599   0.8628   0.8654   0.8716   0.8737   0.8789   0.8865
  0.8884   0.8986   0.9019   0.9141   0.9217   0.9278   0.9298   0.9414
  0.9485   0.9544   0.9577   0.9600   0.9631   0.9665   0.9775   0.9779
  0.9805   0.9872   0.9913   1.0102   1.0206   1.0272   1.0415   1.0524
  1.0609   1.0791   1.0840   1.1135   1.1277   1.1524   1.1756   1.1897
  1.2021   1.2203   1.2308   1.2438   1.2492   1.2638   1.2756   1.2769
  1.2890   1.3006   1.3074   1.3209   1.3340   1.3551   1.3670   1.3819
  1.4008   1.4290   1.4644   1.4886   1.4977   1.5107   1.5175   1.5474
  1.5612   1.5765   1.5775   1.6227   1.6367   1.6462   1.6731   1.6881
  1.6977   1.7204   1.7369   1.7686   1.7940   1.7989   1.8221   1.8461
  1.8496   1.8550   1.8687   1.8761   1.8842   1.8932   1.9046   1.9298
  1.9384   1.9532   1.9747   1.9803   2.0105   2.0403   2.0775   2.1098
  2.1264   2.1279   2.1861   2.2103   2.2271   2.2388   2.2463   2.2580
  2.2721   2.2843   2.2919   2.3020   2.3034   2.3173   2.3590   2.3673
  2.3763   2.3868   2.3950   2.4269   2.4325   2.4486   2.4615   2.4777
  2.4852   2.5151   2.5367   2.5407   2.5573   2.5998   2.6048   2.6191
  2.6329   2.6497   2.6605   2.6856   2.6920   2.7038   2.7262   2.7417
  2.7472   2.7664   2.7723   2.7921   2.7963   2.8152   2.8262   2.8295
  2.8854   2.9116   2.9257   2.9615   3.0680   3.0752   3.0834   3.1130
  3.1380   3.1495   3.1682   3.2037   3.2257   3.2432   3.2569   3.3605
  3.3853   3.3980   3.4274   3.5568   3.6264   3.6516   3.6917   3.8000
  3.8478   3.9803   4.0206   4.0505   4.0755   4.3918   4.8008   4.8249
  9.7440   9.7679   9.7976   9.8049   9.8261   9.8687  23.3326  23.4858
 23.8227  23.8525  23.8744  23.8957  23.9549  23.9880  23.9995  24.0355
 24.1266  24.1358  25.7780  25.7984  25.8411  25.8797  25.9138  26.0797
 26.1179  26.1429  26.1597  26.2657  26.3576  26.4032  26.5116  26.5996
 26.6778  26.7145  26.9066  26.9732 215.7348 215.7602 215.7940 215.8055
215.8278 215.8866
 --------------------------------------------------------------

          Ground-State Mulliken Net Atomic Charges

     Atom                 Charge (a.u.)
  ----------------------------------------
      1 C                     0.055352
      2 C                    -0.785264
      3 Cl                    0.532560
      4 C                    -0.221253
      5 Cl                    0.604887
      6 C                    -0.106774
      7 Cl                    0.536712
      8 C                    -0.660765
      9 H                     0.208233
     10 C                    -0.628223
     11 H                     0.174203
     12 C                    -0.082832
     13 C                    -0.946145
     14 Cl                    0.558129
     15 C                     0.787340
     16 Cl                    0.467057
     17 C                    -0.901903
     18 H                     0.193869
     19 C                    -0.354507
     20 H                     0.210357
     21 C                    -0.125121
     22 Cl                    0.484088
  ----------------------------------------
  Sum of atomic charges =     0.000000

 -----------------------------------------------------------------
                    Cartesian Multipole Moments
 -----------------------------------------------------------------
    Charge (ESU x 10^10)
                 0.0000
    Dipole Moment (Debye)
         X       0.3076      Y       0.5417      Z      -3.2401
       Tot       3.2994
    Quadrupole Moments (Debye-Ang)
        XX    -139.6698     XY       3.6583     YY    -148.9043
        XZ      -2.5313     YZ      -2.2792     ZZ    -141.9157
    Octopole Moments (Debye-Ang^2)
       XXX    -250.9294    XXY      36.5689    XYY     -93.1025
       YYY      72.2544    XXZ     -87.6052    XYZ      -8.9976
       YYZ     -48.8321    XZZ     -60.8125    YZZ      24.8795
       ZZZ    -172.3591
    Hexadecapole Moments (Debye-Ang^3)
      XXXX   -5588.4024   XXXY     585.7635   XXYY   -1175.7137
      XYYY     553.2203   YYYY   -1235.7281   XXXZ     901.2720
      XXYZ      33.2642   XYYZ     344.1121   YYYZ     188.1411
      XXZZ   -1435.4653   XYZZ     203.5537   YYZZ    -797.4473
      XZZZ     926.7363   YZZZ     173.0427   ZZZZ   -3481.9575
 -----------------------------------------------------------------
 Calculating analytic gradient of the SCF energy
 Gradient of SCF Energy
            1           2           3           4           5           6
    1  -0.0062835  -0.0089263   0.0180230   0.0010553   0.0007088   0.0040971
    2   0.0005315  -0.0039729  -0.0497244  -0.0001943   0.0001901  -0.0002215
    3   0.0032296  -0.0008411  -0.0296303  -0.0138786   0.0039803  -0.0015823
            7           8           9          10          11          12
    1  -0.0014869   0.0021384   0.0001941   0.0007961   0.0003252   0.0104208
    2   0.0000147   0.0007732   0.0001107   0.0030453   0.0001026  -0.0028638
    3   0.0034687   0.0049889  -0.0010392  -0.0011177   0.0000094  -0.0041988
           13          14          15          16          17          18
    1   0.0017709  -0.0131943  -0.0058274  -0.0003141  -0.0009825   0.0001051
    2   0.0078923   0.0455288   0.0046827  -0.0025129  -0.0002445   0.0004456
    3  -0.0040734   0.0370099  -0.0015351   0.0027389   0.0008574  -0.0004645
           19          20          21          22
    1  -0.0001037   0.0003323  -0.0013100  -0.0015385
    2  -0.0032891   0.0001372   0.0021670  -0.0025983
    3   0.0037505  -0.0002591  -0.0025203   0.0011068
 Max gradient component =       4.972E-02
 RMS gradient           =       1.105E-02
 Gradient time:  CPU 264.98 s  wall 265.00 s
 Geometry Optimization Parameters
   NAtoms,    NIC,     NZ,  NCons,   NDum,   NFix, NCnnct, MaxDiis
       22     163      22       0       0       0       0       0

 Cartesian Hessian Update
 Hessian updated using BFGS update


** GEOMETRY OPTIMIZATION IN DELOCALIZED INTERNAL COORDINATES **
   Searching for a Minimum

   Optimization Cycle:   2

                       Coordinates (Angstroms)
     ATOM                X               Y               Z
      1  C        -0.0048639451    0.0082515400    0.0143984525
      2  C        -0.0147588652    0.0387164467    1.4166807214
      3  Cl        1.4982269264    0.0767795246    2.2862344275
      4  C        -1.2114923705    0.0552616988    2.1319143647
      5  Cl       -1.1839842259    0.1001244836    3.8820836846
      6  C        -2.4254333078    0.0428083766    1.4522303779
      7  Cl       -3.9424184578    0.0624669111    2.3264311799
      8  C        -2.4336996469    0.0092529898    0.0650431972
      9  H        -3.3756534811   -0.0124675223   -0.4678990646
     10  C        -1.2408652895   -0.0084551442   -0.6403432133
     11  H        -1.2710271620   -0.0628600191   -1.7188881290
     12  C         1.2739478494   -0.0178603007   -0.7644052222
     13  C         2.3056902502   -0.9087354472   -0.4228084487
     14  Cl        2.0824032869   -2.0153263326    0.9089482460
     15  C         3.5000669576   -0.9437853745   -1.1383027558
     16  Cl        4.7682746047   -2.0689216185   -0.6965052216
     17  C         3.6937442449   -0.0928243134   -2.2144321151
     18  H         4.6226506325   -0.1209213927   -2.7692097545
     19  C         2.6923254592    0.7967447713   -2.5703828444
     20  H         2.8420080138    1.4747084203   -3.4010255632
     21  C         1.5014032199    0.8370658400   -1.8594765993
     22  Cl        0.3195236717    2.0423034216   -2.3412712474
   Point Group: c1    Number of degrees of freedom:    60


   Energy is  -3221.089680904

 Hessian updated using BFGS update

 56 Hessian modes will be used to form the next step
  Hessian Eigenvalues:
     0.017076    0.017746    0.019939    0.020613    0.020930    0.022947
     0.023580    0.023824    0.023844    0.024090    0.024090    0.024110
     0.024114    0.024129    0.024135    0.024139    0.024143    0.024244
     0.064484    0.087766    0.159967    0.159994    0.159999    0.160248
     0.215732    0.224963    0.225728    0.231719    0.244748    0.245478
     0.248901    0.249970    0.249983    0.249992    0.249996    0.249998
     0.285729    0.289274    0.299907    0.300855    0.303265    0.349508
     0.356658    0.359836    0.412519    0.424512    0.430413    0.452837
     0.461790    0.464151    0.470540    0.477573    0.478185    0.478318
     0.479134    0.512406

 Minimum search - taking simple RFO step
 Searching for Lamda that Minimizes Along All modes
 Value Taken    Lamda =  -0.03233652
 Calculated Step too Large.  Step scaled by  0.571070
 Step Taken.  Stepsize is  0.300000

                             Maximum     Tolerance    Cnvgd?
         Gradient           0.048529      0.000300      NO
         Displacement       0.236946      0.001200      NO
         Energy change     -0.024350      0.000001      NO


 New Cartesian Coordinates Obtained by Inverse Iteration

 Displacement from previous Coordinates is:  0.507251
 ----------------------------------------------------------------
             Standard Nuclear Orientation (Angstroms)
    I     Atom           X                Y                Z
 ----------------------------------------------------------------
    1      C       0.0181555265     0.0001997920     0.0490468736
    2      C      -0.0148393082     0.0600511937     1.4533200663
    3      Cl      1.4783112427     0.1295531230     2.3442210258
    4      C      -1.2314966436     0.0831291381     2.1482360926
    5      Cl     -1.2499112430     0.1596257740     3.8917839411
    6      C      -2.4316860216     0.0548334399     1.4347814260
    7      Cl     -3.9727103861     0.0845946504     2.2574433841
    8      C      -2.4120569799     0.0036050051     0.0464979153
    9      H      -3.3440884660    -0.0241744028    -0.5025257452
   10      C      -1.2043272360    -0.0209642468    -0.6305733755
   11      H      -1.2093639984    -0.0819504999    -1.7105140737
   12      C       1.2892639009    -0.0366245895    -0.7291484979
   13      C       2.3270479992    -0.9413965504    -0.4242111940
   14      Cl      2.1185581204    -2.0714976880     0.8816184518
   15      C       3.5111362712    -0.9625494096    -1.1682535281
   16      Cl      4.7987350253    -2.0859939357    -0.7941406382
   17      C       3.6791471201    -0.0914247410    -2.2355470333
   18      H       4.5957621004    -0.1126915263    -2.8101652120
   19      C       2.6691392318     0.8021748285    -2.5599117777
   20      H       2.7953365766     1.4905780900    -3.3852825572
   21      C       1.4958492374     0.8271964441    -1.8183301403
   22      Cl      0.2901062956     2.0260530703    -2.2593309311
 ----------------------------------------------------------------
 Nuclear Repulsion Energy =        2085.06581559 hartrees
 There are       89 alpha and       89 beta electrons
 Applying Cartesian multipole field
    Component          Value
    ---------          -----
     (2,0,0)        1.00000E-11
     (0,2,0)        2.00000E-11
     (0,0,2)       -3.00000E-11
 Nucleus-field energy     =    -0.0000000186 hartrees
 Requested basis set is 6-311++G(d,p)
 There are 170 shells and 472 basis functions
 A cutoff of  1.0D-15 yielded  10985 shell pairs
 There are     92750 function pairs (     99758 Cartesian)
 Smallest overlap matrix eigenvalue = 2.59E-07
 Linear dependence detected in AO basis
 Number of orthogonalized atomic orbitals = 467
 Maximum deviation from orthogonality = 2.334E-10
 Guess from superposition of atomic densities
 Warning:  Energy on first SCF cycle will be non-variational
 SAD guess density has 178.000000 electrons

 -----------------------------------------------------------------------
  General SCF calculation program by
  Eric Jon Sundstrom, Paul Horn, Yuezhi Mao, Dmitri Zuev, Alec White,
  David Stuck, Shaama M.S., Shane Yost, Joonho Lee, David Small,
  Daniel Levine, Susi Lehtola, Hugh Burton, Evgeny Epifanovsky,
  Bang C. Huynh
 -----------------------------------------------------------------------
 Exchange:     0.2000 Hartree-Fock + 0.0800 Slater + 0.7200 B88
 Correlation:  0.1900 VWN1RPA + 0.8100 LYP
 Using SG-1 standard quadrature grid
 A restricted SCF calculation will be
 performed using DIIS
 SCF converges when DIIS error is below 1.0e-08
 ---------------------------------------
  Cycle       Energy         DIIS error
 ---------------------------------------
    1   -3225.4199327279      2.83e-02  
    2   -3220.9677560373      2.20e-03  
    3   -3220.8396005055      2.93e-03  
    4   -3221.0904058195      6.50e-04  
    5   -3221.1016704023      2.84e-04  
    6   -3221.1037373157      9.98e-05  
    7   -3221.1039921521      2.14e-05  
    8   -3221.1040011231      1.12e-05  
    9   -3221.1040043585      3.21e-06  
   10   -3221.1040046468      1.01e-06  
   11   -3221.1040046743      3.50e-07  
   12   -3221.1040046776      1.33e-07  
   13   -3221.1040046779      5.34e-08  
   14   -3221.1040046780      1.44e-08  
   15   -3221.1040046782      6.95e-09  Convergence criterion met
 ---------------------------------------
 SCF time:   CPU 775.95s  wall 776.00s 
 SCF   energy in the final basis set =    -3221.1040046782
 Total energy in the final basis set =    -3221.1040046782

 --------------------------------------------------------------

                    Orbital Energies (a.u.)
 --------------------------------------------------------------

 Alpha MOs
 -- Occupied --
********-101.5742-101.5738-101.5722-101.5689-101.5673 -10.2756 -10.2733
-10.2724 -10.2712 -10.2702 -10.2701 -10.2419 -10.2323 -10.2198 -10.2172
-10.2131 -10.2120  -9.4913  -9.4887  -9.4883  -9.4868  -9.4851  -9.4835
 -7.2561  -7.2536  -7.2531  -7.2516  -7.2498  -7.2483  -7.2461  -7.2455
 -7.2435  -7.2432  -7.2429  -7.2425  -7.2417  -7.2409  -7.2397  -7.2390
 -7.2383  -7.2374  -0.9574  -0.9419  -0.9090  -0.9023  -0.8804  -0.8691
 -0.8536  -0.8449  -0.8019  -0.7602  -0.7522  -0.7441  -0.6674  -0.6445
 -0.6271  -0.6148  -0.5540  -0.5412  -0.5285  -0.5188  -0.4973  -0.4811
 -0.4674  -0.4648  -0.4639  -0.4530  -0.4488  -0.4293  -0.4179  -0.4130
 -0.4066  -0.3992  -0.3888  -0.3743  -0.3644  -0.3534  -0.3480  -0.3419
 -0.3381  -0.3322  -0.3316  -0.3197  -0.3023  -0.2920  -0.2742  -0.2625
 -0.2598
 -- Virtual --
 -0.0767  -0.0549  -0.0497  -0.0379  -0.0324  -0.0290  -0.0128  -0.0047
  0.0044   0.0137   0.0174   0.0186   0.0231   0.0274   0.0275   0.0456
  0.0496   0.0511   0.0530   0.0543   0.0636   0.0675   0.0729   0.0760
  0.0811   0.0827   0.0839   0.0899   0.0954   0.0968   0.0992   0.1010
  0.1044   0.1076   0.1124   0.1160   0.1188   0.1228   0.1237   0.1278
  0.1290   0.1312   0.1331   0.1382   0.1396   0.1451   0.1492   0.1536
  0.1589   0.1613   0.1643   0.1675   0.1734   0.1762   0.1792   0.1840
  0.1885   0.1924   0.1957   0.2005   0.2086   0.2099   0.2128   0.2154
  0.2188   0.2230   0.2287   0.2341   0.2353   0.2387   0.2438   0.2468
  0.2479   0.2520   0.2545   0.2563   0.2610   0.2662   0.2736   0.2741
  0.2783   0.2830   0.2892   0.2905   0.2935   0.3023   0.3065   0.3096
  0.3147   0.3174   0.3234   0.3272   0.3327   0.3421   0.3468   0.3594
  0.4068   0.4192   0.4207   0.4242   0.4376   0.4424   0.4485   0.4517
  0.4585   0.4630   0.4683   0.4713   0.4755   0.4810   0.4841   0.4958
  0.5024   0.5051   0.5135   0.5208   0.5234   0.5282   0.5401   0.5496
  0.5554   0.5629   0.5722   0.5797   0.5818   0.5872   0.5935   0.6039
  0.6084   0.6084   0.6207   0.6218   0.6259   0.6335   0.6402   0.6443
  0.6510   0.6582   0.6743   0.6780   0.6819   0.7020   0.7075   0.7168
  0.7198   0.7347   0.7601   0.7875   0.7968   0.7990   0.8068   0.8147
  0.8271   0.8335   0.8357   0.8396   0.8424   0.8446   0.8497   0.8508
  0.8557   0.8574   0.8611   0.8669   0.8710   0.8742   0.8798   0.8877
  0.8909   0.9002   0.9052   0.9154   0.9231   0.9283   0.9310   0.9420
  0.9488   0.9540   0.9567   0.9596   0.9620   0.9677   0.9760   0.9786
  0.9830   0.9885   0.9904   1.0073   1.0108   1.0268   1.0387   1.0522
  1.0594   1.0771   1.0834   1.1138   1.1299   1.1482   1.1732   1.1886
  1.1988   1.2210   1.2314   1.2417   1.2476   1.2636   1.2747   1.2780
  1.2921   1.3014   1.3043   1.3120   1.3345   1.3546   1.3652   1.3796
  1.3974   1.4275   1.4665   1.4933   1.4968   1.5110   1.5158   1.5485
  1.5610   1.5764   1.5801   1.6222   1.6360   1.6457   1.6735   1.6872
  1.6998   1.7201   1.7385   1.7675   1.7926   1.7953   1.8190   1.8463
  1.8493   1.8532   1.8685   1.8738   1.8814   1.8915   1.9061   1.9309
  1.9394   1.9511   1.9733   1.9803   2.0107   2.0389   2.0780   2.1107
  2.1270   2.1276   2.1836   2.2101   2.2344   2.2387   2.2558   2.2588
  2.2744   2.2878   2.2949   2.2982   2.3038   2.3162   2.3411   2.3659
  2.3758   2.3853   2.3980   2.4237   2.4287   2.4435   2.4624   2.4806
  2.4885   2.5185   2.5350   2.5397   2.5568   2.5949   2.6041   2.6165
  2.6316   2.6494   2.6590   2.6844   2.6891   2.7023   2.7288   2.7398
  2.7459   2.7667   2.7703   2.7923   2.7979   2.8136   2.8240   2.8329
  2.8833   2.9125   2.9267   2.9625   3.0666   3.0732   3.0843   3.1140
  3.1336   3.1443   3.1672   3.2020   3.2238   3.2403   3.2564   3.3590
  3.3812   3.3984   3.4296   3.5557   3.6257   3.6504   3.6896   3.7988
  3.8456   3.9810   4.0199   4.0511   4.0778   4.3897   4.7962   4.8210
  9.7429   9.7684   9.7966   9.8083   9.8193   9.8643  23.3359  23.4900
 23.8198  23.8440  23.8732  23.8865  23.9448  23.9733  23.9923  24.0324
 24.1228  24.1356  25.7871  25.8204  25.8597  25.9142  25.9291  26.0543
 26.1095  26.1426  26.1643  26.2226  26.3252  26.3860  26.5089  26.5869
 26.6777  26.7094  26.8957  26.9688 215.7343 215.7604 215.7930 215.8101
215.8210 215.8775
 --------------------------------------------------------------

          Ground-State Mulliken Net Atomic Charges

     Atom                 Charge (a.u.)
  ----------------------------------------
      1 C                     0.081676
      2 C                    -0.731568
      3 Cl                    0.530820
      4 C                    -0.156346
      5 Cl                    0.596124
      6 C                    -0.193233
      7 Cl                    0.541868
      8 C                    -0.632593
      9 H                     0.209712
     10 C                    -0.697635
     11 H                     0.178100
     12 C                    -0.021035
     13 C                    -0.870352
     14 Cl                    0.562819
     15 C                     0.765433
     16 Cl                    0.468656
     17 C                    -0.938159
     18 H                     0.196132
     19 C                    -0.309574
     20 H                     0.212195
     21 C                    -0.270822
     22 Cl                    0.477784
  ----------------------------------------
  Sum of atomic charges =     0.000000

 -----------------------------------------------------------------
                    Cartesian Multipole Moments
 -----------------------------------------------------------------
    Charge (ESU x 10^10)
                 0.0000
    Dipole Moment (Debye)
         X       0.3269      Y       0.5278      Z      -3.2194
       Tot       3.2787
    Quadrupole Moments (Debye-Ang)
        XX    -140.0733     XY       3.6714     YY    -148.7145
        XZ      -2.5475     YZ      -2.1391     ZZ    -141.7222
    Octopole Moments (Debye-Ang^2)
       XXX    -249.5718    XXY      35.9853    XYY     -91.9821
       YYY      70.3294    XXZ     -87.1492    XYZ      -8.6450
       YYZ     -48.6599    XZZ     -60.5098    YZZ      25.3306
       ZZZ    -171.9290
    Hexadecapole Moments (Debye-Ang^3)
      XXXX   -5642.2879   XXXY     606.5391   XXYY   -1186.2112
      XYYY     574.3875   YYYY   -1256.5144   XXXZ     920.2095
      XXYZ      23.5518   XYYZ     348.9574   YYYZ     152.7060
      XXZZ   -1443.5814   XYZZ     213.0860   YYZZ    -798.5974
      XZZZ     942.3951   YZZZ     139.9795   ZZZZ   -3459.8347
 -----------------------------------------------------------------
 Calculating analytic gradient of the SCF energy
 Gradient of SCF Energy
            1           2           3           4           5           6
    1  -0.0023973  -0.0031682   0.0104068   0.0009124   0.0000274   0.0008751
    2   0.0016246  -0.0023837  -0.0314266  -0.0003310   0.0001775  -0.0005024
    3  -0.0008137   0.0014279  -0.0192305  -0.0060435   0.0024377  -0.0007626
            7           8           9          10          11          12
    1  -0.0005620   0.0007240   0.0002100   0.0019223   0.0006551   0.0035938
    2   0.0000862   0.0006670   0.0001180   0.0046336   0.0009930  -0.0012270
    3   0.0011994   0.0024839  -0.0007078  -0.0010263  -0.0013274  -0.0029232
           13          14          15          16          17          18
    1   0.0005858  -0.0084036  -0.0014768   0.0006079   0.0005108  -0.0000805
    2   0.0033832   0.0296646   0.0020486  -0.0011998  -0.0006198   0.0002876
    3  -0.0007148   0.0223797  -0.0009562   0.0006889   0.0004953  -0.0002652
           19          20          21          22
    1  -0.0003107   0.0000742  -0.0013793  -0.0033271
    2  -0.0017323   0.0000975   0.0003162  -0.0046749
    3   0.0019961  -0.0001236  -0.0006925   0.0024785
 Max gradient component =       3.143E-02
 RMS gradient           =       6.878E-03
 Gradient time:  CPU 266.11 s  wall 266.13 s
 Geometry Optimization Parameters
   NAtoms,    NIC,     NZ,  NCons,   NDum,   NFix, NCnnct, MaxDiis
       22     163      22       0       0       0       0       0

 Cartesian Hessian Update
 Hessian updated using BFGS update


** GEOMETRY OPTIMIZATION IN DELOCALIZED INTERNAL COORDINATES **
   Searching for a Minimum

   Optimization Cycle:   3

                       Coordinates (Angstroms)
     ATOM                X               Y               Z
      1  C         0.0181555265    0.0001997920    0.0490468736
      2  C        -0.0148393082    0.0600511937    1.4533200663
      3  Cl        1.4783112427    0.1295531230    2.3442210258
      4  C        -1.2314966436    0.0831291381    2.1482360926
      5  Cl       -1.2499112430    0.1596257740    3.8917839411
      6  C        -2.4316860216    0.0548334399    1.4347814260
      7  Cl       -3.9727103861    0.0845946504    2.2574433841
      8  C        -2.4120569799    0.0036050051    0.0464979153
      9  H        -3.3440884660   -0.0241744028   -0.5025257452
     10  C        -1.2043272360   -0.0209642468   -0.6305733755
     11  H        -1.2093639984   -0.0819504999   -1.7105140737
     12  C         1.2892639009   -0.0366245895   -0.7291484979
     13  C         2.3270479992   -0.9413965504   -0.4242111940
     14  Cl        2.1185581204   -2.0714976880    0.8816184518
     15  C         3.5111362712   -0.9625494096   -1.1682535281
     16  Cl        4.7987350253   -2.0859939357   -0.7941406382
     17  C         3.6791471201   -0.0914247410   -2.2355470333
     18  H         4.5957621004   -0.1126915263   -2.8101652120
     19  C         2.6691392318    0.8021748285   -2.5599117777
     20  H         2.7953365766    1.4905780900   -3.3852825572
     21  C         1.4958492374    0.8271964441   -1.8183301403
     22  Cl        0.2901062956    2.0260530703   -2.2593309311
   Point Group: c1    Number of degrees of freedom:    60


   Energy is  -3221.104004678

 Hessian updated using BFGS update

 58 Hessian modes will be used to form the next step
  Hessian Eigenvalues:
     0.017176    0.017729    0.019629    0.020872    0.020939    0.022945
     0.023574    0.023831    0.023846    0.024090    0.024090    0.024113
     0.024114    0.024135    0.024135    0.024142    0.024143    0.025101
     0.058658    0.086971    0.159951    0.159995    0.159999    0.160212
     0.219035    0.225181    0.226272    0.231865    0.244870    0.245754
     0.249757    0.249972    0.249983    0.249992    0.249998    0.253022
     0.287215    0.289301    0.298062    0.300896    0.301228    0.303307
     0.352970    0.356656    0.356671    0.364005    0.412494    0.425828
     0.431973    0.455320    0.461786    0.467581    0.471532    0.478077
     0.478220    0.479087    0.481791    0.516746

 Minimum search - taking simple RFO step
 Searching for Lamda that Minimizes Along All modes
 Value Taken    Lamda =  -0.02044099
 Calculated Step too Large.  Step scaled by  0.563212
 Step Taken.  Stepsize is  0.300000

                             Maximum     Tolerance    Cnvgd?
         Gradient           0.030302      0.000300      NO
         Displacement       0.192407      0.001200      NO
         Energy change     -0.014324      0.000001      NO


 New Cartesian Coordinates Obtained by Inverse Iteration

 Displacement from previous Coordinates is:  0.646433
 ----------------------------------------------------------------
             Standard Nuclear Orientation (Angstroms)
    I     Atom           X                Y                Z
 ----------------------------------------------------------------
    1      C       0.0174771308     0.0102016218     0.0496359485
    2      C      -0.0143359872     0.1137565150     1.4507415866
    3      Cl      1.4778308305     0.2313857008     2.3334140388
    4      C      -1.2322348472     0.1296111066     2.1491879719
    5      Cl     -1.2537299928     0.2595344014     3.8840302567
    6      C      -2.4314427194     0.0435204390     1.4354141566
    7      Cl     -3.9735463779     0.0558535185     2.2522091332
    8      C      -2.4123999781    -0.0628529007     0.0490704504
    9      H      -3.3452298873    -0.1412936359    -0.4929648633
   10      C      -1.2044836852    -0.0772270034    -0.6268752065
   11      H      -1.2071140675    -0.1838215166    -1.7033691914
   12      C       1.2846648901    -0.0254429547    -0.7299923196
   13      C       2.3028400741    -0.9618555169    -0.4482076171
   14      Cl      2.0740822121    -2.1071727544     0.8369516917
   15      C       3.4847745574    -0.9944747579    -1.1957105864
   16      Cl      4.7455592481    -2.1537957307    -0.8535716412
   17      C       3.6735425509    -0.1000387294    -2.2418894777
   18      H       4.5902991399    -0.1310439587    -2.8158222973
   19      C       2.6907885267     0.8326826350    -2.5377537321
   20      H       2.8367102085     1.5455558277    -3.3382145632
   21      C       1.5190763132     0.8669045189    -1.7923064299
   22      Cl      0.3729402256     2.1423401337    -2.1849628360
 ----------------------------------------------------------------
 Nuclear Repulsion Energy =        2081.23339988 hartrees
 There are       89 alpha and       89 beta electrons
 Applying Cartesian multipole field
    Component          Value
    ---------          -----
     (2,0,0)        1.00000E-11
     (0,2,0)        2.00000E-11
     (0,0,2)       -3.00000E-11
 Nucleus-field energy     =    -0.0000000167 hartrees
 Requested basis set is 6-311++G(d,p)
 There are 170 shells and 472 basis functions
 A cutoff of  1.0D-15 yielded  10975 shell pairs
 There are     92666 function pairs (     99660 Cartesian)
 Smallest overlap matrix eigenvalue = 2.61E-07
 Linear dependence detected in AO basis
 Number of orthogonalized atomic orbitals = 467
 Maximum deviation from orthogonality = 5.005E-10
 Guess from superposition of atomic densities
 Warning:  Energy on first SCF cycle will be non-variational
 SAD guess density has 178.000000 electrons

 -----------------------------------------------------------------------
  General SCF calculation program by
  Eric Jon Sundstrom, Paul Horn, Yuezhi Mao, Dmitri Zuev, Alec White,
  David Stuck, Shaama M.S., Shane Yost, Joonho Lee, David Small,
  Daniel Levine, Susi Lehtola, Hugh Burton, Evgeny Epifanovsky,
  Bang C. Huynh
 -----------------------------------------------------------------------
 Exchange:     0.2000 Hartree-Fock + 0.0800 Slater + 0.7200 B88
 Correlation:  0.1900 VWN1RPA + 0.8100 LYP
 Using SG-1 standard quadrature grid
 A restricted SCF calculation will be
 performed using DIIS
 SCF converges when DIIS error is below 1.0e-08
 ---------------------------------------
  Cycle       Energy         DIIS error
 ---------------------------------------
    1   -3225.4000658998      2.83e-02  
    2   -3220.9772614965      2.19e-03  
    3   -3220.8494727221      2.92e-03  
    4   -3221.0997587163      6.48e-04  
    5   -3221.1109307510      2.83e-04  
    6   -3221.1129867555      9.87e-05  
    7   -3221.1132352955      2.16e-05  
    8   -3221.1132442259      1.17e-05  
    9   -3221.1132478142      3.23e-06  
   10   -3221.1132481032      1.01e-06  
   11   -3221.1132481309      3.49e-07  
   12   -3221.1132481342      1.32e-07  
   13   -3221.1132481344      5.06e-08  
   14   -3221.1132481347      1.52e-08  
   15   -3221.1132481345      6.83e-09  Convergence criterion met
 ---------------------------------------
 SCF time:   CPU 777.66s  wall 778.00s 
 SCF   energy in the final basis set =    -3221.1132481345
 Total energy in the final basis set =    -3221.1132481345

 --------------------------------------------------------------

                    Orbital Energies (a.u.)
 --------------------------------------------------------------

 Alpha MOs
 -- Occupied --
********-101.5742-101.5739-101.5730-101.5702-101.5687 -10.2756 -10.2735
-10.2728 -10.2712 -10.2702 -10.2699 -10.2417 -10.2320 -10.2196 -10.2168
-10.2135 -10.2123  -9.4903  -9.4888  -9.4884  -9.4876  -9.4861  -9.4846
 -7.2551  -7.2537  -7.2533  -7.2524  -7.2509  -7.2494  -7.2451  -7.2445
 -7.2436  -7.2434  -7.2430  -7.2426  -7.2425  -7.2417  -7.2407  -7.2401
 -7.2394  -7.2386  -0.9567  -0.9423  -0.9074  -0.9021  -0.8816  -0.8705
 -0.8537  -0.8440  -0.8015  -0.7599  -0.7520  -0.7430  -0.6671  -0.6435
 -0.6274  -0.6144  -0.5536  -0.5405  -0.5282  -0.5203  -0.4972  -0.4815
 -0.4671  -0.4645  -0.4638  -0.4521  -0.4482  -0.4293  -0.4160  -0.4123
 -0.4068  -0.3981  -0.3876  -0.3731  -0.3643  -0.3526  -0.3483  -0.3414
 -0.3374  -0.3330  -0.3322  -0.3207  -0.3062  -0.2922  -0.2732  -0.2647
 -0.2607
 -- Virtual --
 -0.0752  -0.0552  -0.0494  -0.0373  -0.0350  -0.0279  -0.0127  -0.0039
  0.0039   0.0141   0.0176   0.0183   0.0232   0.0275   0.0279   0.0458
  0.0490   0.0510   0.0533   0.0549   0.0633   0.0667   0.0733   0.0756
  0.0804   0.0827   0.0840   0.0899   0.0952   0.0968   0.0986   0.1008
  0.1049   0.1073   0.1118   0.1151   0.1193   0.1226   0.1237   0.1272
  0.1292   0.1310   0.1322   0.1365   0.1403   0.1446   0.1493   0.1529
  0.1581   0.1607   0.1637   0.1674   0.1725   0.1749   0.1785   0.1839
  0.1875   0.1919   0.1947   0.2014   0.2076   0.2098   0.2126   0.2167
  0.2184   0.2229   0.2284   0.2334   0.2347   0.2399   0.2434   0.2460
  0.2479   0.2513   0.2565   0.2574   0.2602   0.2676   0.2711   0.2737
  0.2789   0.2831   0.2888   0.2897   0.2936   0.3023   0.3028   0.3093
  0.3140   0.3175   0.3239   0.3302   0.3346   0.3397   0.3464   0.3584
  0.4084   0.4189   0.4207   0.4236   0.4382   0.4422   0.4482   0.4524
  0.4584   0.4637   0.4687   0.4726   0.4762   0.4819   0.4828   0.4969
  0.5005   0.5046   0.5124   0.5179   0.5215   0.5285   0.5401   0.5500
  0.5595   0.5641   0.5704   0.5791   0.5891   0.5895   0.5920   0.6035
  0.6071   0.6084   0.6191   0.6223   0.6243   0.6357   0.6426   0.6462
  0.6520   0.6583   0.6765   0.6785   0.6815   0.7041   0.7082   0.7180
  0.7197   0.7322   0.7647   0.7876   0.7942   0.7991   0.8085   0.8177
  0.8267   0.8338   0.8358   0.8409   0.8419   0.8448   0.8503   0.8510
  0.8556   0.8573   0.8614   0.8675   0.8718   0.8752   0.8792   0.8888
  0.8935   0.8972   0.9088   0.9151   0.9222   0.9302   0.9357   0.9423
  0.9477   0.9526   0.9536   0.9594   0.9618   0.9638   0.9750   0.9809
  0.9827   0.9862   0.9939   0.9960   1.0098   1.0250   1.0378   1.0495
  1.0582   1.0702   1.0792   1.1168   1.1321   1.1475   1.1724   1.1867
  1.1983   1.2221   1.2266   1.2396   1.2476   1.2589   1.2753   1.2805
  1.2924   1.2999   1.3029   1.3097   1.3387   1.3519   1.3644   1.3840
  1.3982   1.4308   1.4685   1.4942   1.4975   1.5107   1.5167   1.5496
  1.5619   1.5769   1.5818   1.6218   1.6338   1.6470   1.6729   1.6883
  1.7012   1.7186   1.7404   1.7648   1.7918   1.7930   1.8182   1.8455
  1.8489   1.8512   1.8669   1.8700   1.8797   1.8976   1.9082   1.9306
  1.9396   1.9512   1.9711   1.9830   2.0117   2.0341   2.0811   2.1104
  2.1254   2.1273   2.1812   2.2106   2.2379   2.2387   2.2569   2.2588
  2.2739   2.2856   2.2911   2.2984   2.3076   2.3199   2.3249   2.3719
  2.3734   2.3864   2.4040   2.4216   2.4276   2.4415   2.4640   2.4821
  2.4935   2.5194   2.5340   2.5378   2.5578   2.5864   2.6025   2.6166
  2.6333   2.6514   2.6606   2.6827   2.6885   2.7024   2.7278   2.7356
  2.7475   2.7662   2.7701   2.7893   2.7931   2.8108   2.8223   2.8272
  2.8812   2.9092   2.9315   2.9669   3.0669   3.0731   3.0824   3.1152
  3.1277   3.1420   3.1655   3.2034   3.2225   3.2386   3.2545   3.3580
  3.3790   3.3974   3.4301   3.5549   3.6269   3.6518   3.6879   3.8005
  3.8448   3.9800   4.0203   4.0518   4.0766   4.3791   4.7929   4.8208
  9.7430   9.7696   9.7981   9.8064   9.8264   9.8594  23.3378  23.4927
 23.8172  23.8414  23.8737  23.8859  23.9407  23.9683  23.9892  24.0344
 24.1217  24.1350  25.7871  25.8206  25.8615  25.9127  25.9638  26.0107
 26.1012  26.1413  26.1628  26.1828  26.3255  26.3991  26.5089  26.5804
 26.6694  26.7054  26.8931  26.9704 215.7348 215.7620 215.7948 215.8068
215.8312 215.8689
 --------------------------------------------------------------

          Ground-State Mulliken Net Atomic Charges

     Atom                 Charge (a.u.)
  ----------------------------------------
      1 C                     0.097227
      2 C                    -0.665035
      3 Cl                    0.481960
      4 C                    -0.123722
      5 Cl                    0.598853
      6 C                    -0.246472
      7 Cl                    0.543073
      8 C                    -0.666814
      9 H                     0.210956
     10 C                    -0.714004
     11 H                     0.180366
     12 C                     0.019098
     13 C                    -0.987470
     14 Cl                    0.544951
     15 C                     0.855021
     16 Cl                    0.468271
     17 C                    -0.889853
     18 H                     0.197857
     19 C                    -0.342172
     20 H                     0.211282
     21 C                    -0.218353
     22 Cl                    0.444980
  ----------------------------------------
  Sum of atomic charges =     0.000000

 -----------------------------------------------------------------
                    Cartesian Multipole Moments
 -----------------------------------------------------------------
    Charge (ESU x 10^10)
                -0.0000
    Dipole Moment (Debye)
         X       0.3220      Y       0.4247      Z      -3.1524
       Tot       3.1971
    Quadrupole Moments (Debye-Ang)
        XX    -139.8802     XY       3.9399     YY    -148.6400
        XZ      -2.6523     YZ      -1.9063     ZZ    -141.6593
    Octopole Moments (Debye-Ang^2)
       XXX    -247.6658    XXY      33.0156    XYY     -91.3821
       YYY      63.5081    XXZ     -86.4695    XYZ      -8.9297
       YYZ     -48.0648    XZZ     -60.7652    YZZ      23.4531
       ZZZ    -168.4630
    Hexadecapole Moments (Debye-Ang^3)
      XXXX   -5584.5503   XXXY     599.2607   XXYY   -1189.7827
      XYYY     560.4390   YYYY   -1336.5640   XXXZ     940.2207
      XXYZ      15.2231   XYYZ     355.5220   YYYZ     120.6820
      XXZZ   -1430.2478   XYZZ     211.7535   YYZZ    -805.7799
      XZZZ     965.4369   YZZZ     114.2696   ZZZZ   -3421.9108
 -----------------------------------------------------------------
 Calculating analytic gradient of the SCF energy
 Gradient of SCF Energy
            1           2           3           4           5           6
    1   0.0008333  -0.0005525   0.0053226   0.0004452  -0.0001298  -0.0001415
    2   0.0016858  -0.0019517  -0.0221878  -0.0002490  -0.0000092  -0.0000254
    3  -0.0008677   0.0016347  -0.0134083  -0.0018773   0.0004888   0.0001713
            7           8           9          10          11          12
    1   0.0001164   0.0002627   0.0001884   0.0001824  -0.0001181  -0.0007919
    2  -0.0000560   0.0003628   0.0000434   0.0025668  -0.0001807  -0.0019989
    3   0.0002298   0.0005359  -0.0002748  -0.0002791  -0.0000626  -0.0005668
           13          14          15          16          17          18
    1   0.0008272  -0.0045868  -0.0003887  -0.0000978   0.0004999  -0.0000361
    2   0.0013748   0.0216754   0.0007827  -0.0002809  -0.0005415   0.0002208
    3   0.0009062   0.0139392  -0.0000879   0.0002694   0.0000675  -0.0000882
           19          20          21          22
    1  -0.0005955  -0.0000148  -0.0006966  -0.0005282
    2   0.0000320   0.0000980  -0.0008592  -0.0005024
    3   0.0007321   0.0000512  -0.0015612   0.0000478
 Max gradient component =       2.219E-02
 RMS gradient           =       4.644E-03
 Gradient time:  CPU 264.16 s  wall 264.19 s
 Geometry Optimization Parameters
   NAtoms,    NIC,     NZ,  NCons,   NDum,   NFix, NCnnct, MaxDiis
       22     163      22       0       0       0       0       0

 Cartesian Hessian Update
 Hessian updated using BFGS update


** GEOMETRY OPTIMIZATION IN DELOCALIZED INTERNAL COORDINATES **
   Searching for a Minimum

   Optimization Cycle:   4

                       Coordinates (Angstroms)
     ATOM                X               Y               Z
      1  C         0.0174771308    0.0102016218    0.0496359485
      2  C        -0.0143359872    0.1137565150    1.4507415866
      3  Cl        1.4778308305    0.2313857008    2.3334140388
      4  C        -1.2322348472    0.1296111066    2.1491879719
      5  Cl       -1.2537299928    0.2595344014    3.8840302567
      6  C        -2.4314427194    0.0435204390    1.4354141566
      7  Cl       -3.9735463779    0.0558535185    2.2522091332
      8  C        -2.4123999781   -0.0628529007    0.0490704504
      9  H        -3.3452298873   -0.1412936359   -0.4929648633
     10  C        -1.2044836852   -0.0772270034   -0.6268752065
     11  H        -1.2071140675   -0.1838215166   -1.7033691914
     12  C         1.2846648901   -0.0254429547   -0.7299923196
     13  C         2.3028400741   -0.9618555169   -0.4482076171
     14  Cl        2.0740822121   -2.1071727544    0.8369516917
     15  C         3.4847745574   -0.9944747579   -1.1957105864
     16  Cl        4.7455592481   -2.1537957307   -0.8535716412
     17  C         3.6735425509   -0.1000387294   -2.2418894777
     18  H         4.5902991399   -0.1310439587   -2.8158222973
     19  C         2.6907885267    0.8326826350   -2.5377537321
     20  H         2.8367102085    1.5455558277   -3.3382145632
     21  C         1.5190763132    0.8669045189   -1.7923064299
     22  Cl        0.3729402256    2.1423401337   -2.1849628360
   Point Group: c1    Number of degrees of freedom:    60


   Energy is  -3221.113248134

 Hessian updated using BFGS update

 60 Hessian modes will be used to form the next step
  Hessian Eigenvalues:
     0.017666    0.018328    0.019617    0.020925    0.021090    0.022941
     0.023587    0.023831    0.023841    0.024089    0.024090    0.024113
     0.024115    0.024135    0.024135    0.024141    0.024143    0.028153
     0.045719    0.075854    0.159974    0.159999    0.160017    0.160281
     0.219058    0.225265    0.226271    0.231863    0.245121    0.246036
     0.249857    0.249980    0.249985    0.249998    0.250284    0.253198
     0.288576    0.289313    0.300843    0.301031    0.301226    0.301307
     0.311957    0.353442    0.356665    0.356670    0.356673    0.366266
     0.412481    0.426378    0.432537    0.456132    0.461791    0.467587
     0.471838    0.478161    0.478209    0.479093    0.481904    0.549287

 Minimum search - taking simple RFO step
 Searching for Lamda that Minimizes Along All modes
 Value Taken    Lamda =  -0.01213096
 Calculated Step too Large.  Step scaled by  0.636496
 Step Taken.  Stepsize is  0.300000

                             Maximum     Tolerance    Cnvgd?
         Gradient           0.020893      0.000300      NO
         Displacement       0.227551      0.001200      NO
         Energy change     -0.009243      0.000001      NO


 New Cartesian Coordinates Obtained by Inverse Iteration

 Displacement from previous Coordinates is:  0.491785
 ----------------------------------------------------------------
             Standard Nuclear Orientation (Angstroms)
    I     Atom           X                Y                Z
 ----------------------------------------------------------------
    1      C       0.0220362502     0.0082099051     0.0575136040
    2      C      -0.0159010829     0.1532830199     1.4529268072
    3      Cl      1.4720459366     0.3246797971     2.3352462169
    4      C      -1.2370976844     0.1668617871     2.1480053701
    5      Cl     -1.2670447888     0.3492630432     3.8751830890
    6      C      -2.4307606189     0.0354165893     1.4301595278
    7      Cl     -3.9774473745     0.0444230316     2.2378500408
    8      C      -2.4048566163    -0.1101856064     0.0466443658
    9      H      -3.3355853671    -0.2189662487    -0.4936586363
   10      C      -1.1935608527    -0.1191944084    -0.6236327432
   11      H      -1.1851819420    -0.2469333634    -1.6984172558
   12      C       1.2921191129    -0.0191232007    -0.7178266367
   13      C       2.2925812035    -0.9831072890    -0.4651973593
   14      Cl      2.0443385404    -2.1554742337     0.7925450300
   15      C       3.4690264774    -1.0187221271    -1.2211660688
   16      Cl      4.7092041821    -2.2097744193    -0.9206763072
   17      C       3.6677091971    -0.1002181077    -2.2461172177
   18      H       4.5799286118    -0.1373930150    -2.8269775777
   19      C       2.7024732939     0.8583406673    -2.5135833924
   20      H       2.8551082149     1.5859600095    -3.2991489634
   21      C       1.5368592165     0.8949343721    -1.7568253418
   22      Cl      0.4000744557     2.1900467566    -2.1138320786
 ----------------------------------------------------------------
 Nuclear Repulsion Energy =        2077.96707870 hartrees
 There are       89 alpha and       89 beta electrons
 Applying Cartesian multipole field
    Component          Value
    ---------          -----
     (2,0,0)        1.00000E-11
     (0,2,0)        2.00000E-11
     (0,0,2)       -3.00000E-11
 Nucleus-field energy     =    -0.0000000151 hartrees
 Requested basis set is 6-311++G(d,p)
 There are 170 shells and 472 basis functions
 A cutoff of  1.0D-15 yielded  10972 shell pairs
 There are     92715 function pairs (     99716 Cartesian)
 Smallest overlap matrix eigenvalue = 2.57E-07
 Linear dependence detected in AO basis
 Number of orthogonalized atomic orbitals = 467
 Maximum deviation from orthogonality = 4.037E-10
 Guess from superposition of atomic densities
 Warning:  Energy on first SCF cycle will be non-variational
 SAD guess density has 178.000000 electrons

 -----------------------------------------------------------------------
  General SCF calculation program by
  Eric Jon Sundstrom, Paul Horn, Yuezhi Mao, Dmitri Zuev, Alec White,
  David Stuck, Shaama M.S., Shane Yost, Joonho Lee, David Small,
  Daniel Levine, Susi Lehtola, Hugh Burton, Evgeny Epifanovsky,
  Bang C. Huynh
 -----------------------------------------------------------------------
 Exchange:     0.2000 Hartree-Fock + 0.0800 Slater + 0.7200 B88
 Correlation:  0.1900 VWN1RPA + 0.8100 LYP
 Using SG-1 standard quadrature grid
 A restricted SCF calculation will be
 performed using DIIS
 SCF converges when DIIS error is below 1.0e-08
 ---------------------------------------
  Cycle       Energy         DIIS error
 ---------------------------------------
    1   -3225.3844771730      2.83e-02  
    2   -3220.9837281821      2.19e-03  
    3   -3220.8564416181      2.92e-03  
    4   -3221.1061053430      6.47e-04  
    5   -3221.1171989924      2.83e-04  
    6   -3221.1192513546      9.79e-05  
    7   -3221.1194955448      2.21e-05  
    8   -3221.1195048090      1.22e-05  
    9   -3221.1195087391      3.26e-06  
   10   -3221.1195090341      1.00e-06  
   11   -3221.1195090611      3.42e-07  
   12   -3221.1195090644      1.30e-07  
   13   -3221.1195090649      4.86e-08  
   14   -3221.1195090650      1.56e-08  
   15   -3221.1195090650      6.66e-09  Convergence criterion met
 ---------------------------------------
 SCF time:   CPU 775.32s  wall 776.00s 
 SCF   energy in the final basis set =    -3221.1195090650
 Total energy in the final basis set =    -3221.1195090650

 --------------------------------------------------------------

                    Orbital Energies (a.u.)
 --------------------------------------------------------------

 Alpha MOs
 -- Occupied --
********-101.5744-101.5738-101.5733-101.5715-101.5699 -10.2757 -10.2735
-10.2729 -10.2710 -10.2702 -10.2699 -10.2412 -10.2315 -10.2197 -10.2170
-10.2136 -10.2125  -9.4899  -9.4890  -9.4884  -9.4880  -9.4871  -9.4855
 -7.2546  -7.2539  -7.2532  -7.2528  -7.2520  -7.2503  -7.2447  -7.2441
 -7.2438  -7.2433  -7.2432  -7.2429  -7.2425  -7.2421  -7.2418  -7.2411
 -7.2403  -7.2395  -0.9561  -0.9425  -0.9070  -0.9013  -0.8822  -0.8713
 -0.8533  -0.8438  -0.8012  -0.7598  -0.7522  -0.7426  -0.6667  -0.6429
 -0.6279  -0.6143  -0.5534  -0.5398  -0.5282  -0.5215  -0.4968  -0.4817
 -0.4668  -0.4645  -0.4638  -0.4515  -0.4476  -0.4294  -0.4154  -0.4115
 -0.4069  -0.3968  -0.3866  -0.3719  -0.3641  -0.3521  -0.3485  -0.3415
 -0.3372  -0.3336  -0.3324  -0.3217  -0.3102  -0.2916  -0.2724  -0.2662
 -0.2615
 -- Virtual --
 -0.0736  -0.0555  -0.0491  -0.0374  -0.0369  -0.0277  -0.0127  -0.0037
  0.0038   0.0141   0.0176   0.0181   0.0231   0.0273   0.0281   0.0457
  0.0488   0.0507   0.0536   0.0553   0.0629   0.0662   0.0735   0.0752
  0.0798   0.0829   0.0844   0.0895   0.0952   0.0966   0.0983   0.1008
  0.1052   0.1071   0.1116   0.1150   0.1195   0.1223   0.1237   0.1268
  0.1296   0.1307   0.1317   0.1353   0.1409   0.1438   0.1493   0.1521
  0.1577   0.1598   0.1633   0.1673   0.1725   0.1740   0.1782   0.1846
  0.1862   0.1914   0.1954   0.2017   0.2073   0.2093   0.2129   0.2176
  0.2187   0.2232   0.2279   0.2325   0.2347   0.2402   0.2433   0.2460
  0.2472   0.2511   0.2568   0.2588   0.2604   0.2688   0.2700   0.2735
  0.2791   0.2826   0.2855   0.2906   0.2938   0.3002   0.3024   0.3096
  0.3128   0.3180   0.3244   0.3292   0.3375   0.3399   0.3463   0.3577
  0.4088   0.4187   0.4212   0.4229   0.4382   0.4419   0.4473   0.4546
  0.4585   0.4643   0.4681   0.4732   0.4768   0.4822   0.4842   0.4964
  0.4981   0.5073   0.5119   0.5130   0.5219   0.5289   0.5394   0.5497
  0.5594   0.5658   0.5704   0.5784   0.5891   0.5919   0.5968   0.6036
  0.6077   0.6083   0.6197   0.6229   0.6249   0.6349   0.6457   0.6481
  0.6536   0.6583   0.6759   0.6801   0.6826   0.7038   0.7087   0.7182
  0.7213   0.7299   0.7691   0.7883   0.7916   0.8032   0.8091   0.8169
  0.8290   0.8326   0.8364   0.8417   0.8437   0.8451   0.8495   0.8525
  0.8533   0.8587   0.8625   0.8677   0.8707   0.8742   0.8780   0.8897
  0.8928   0.9001   0.9091   0.9160   0.9215   0.9329   0.9370   0.9413
  0.9431   0.9500   0.9542   0.9576   0.9600   0.9625   0.9732   0.9742
  0.9842   0.9869   0.9921   1.0004   1.0087   1.0227   1.0379   1.0453
  1.0596   1.0685   1.0776   1.1229   1.1350   1.1469   1.1722   1.1851
  1.1988   1.2241   1.2266   1.2383   1.2491   1.2590   1.2746   1.2820
  1.2950   1.2979   1.2995   1.3084   1.3418   1.3508   1.3644   1.3865
  1.3977   1.4344   1.4691   1.4958   1.4980   1.5111   1.5167   1.5509
  1.5624   1.5774   1.5835   1.6213   1.6332   1.6473   1.6733   1.6874
  1.7015   1.7182   1.7407   1.7641   1.7912   1.7929   1.8164   1.8459
  1.8479   1.8499   1.8646   1.8685   1.8782   1.9024   1.9134   1.9313
  1.9396   1.9497   1.9710   1.9853   2.0133   2.0308   2.0832   2.1101
  2.1249   2.1270   2.1803   2.2099   2.2369   2.2411   2.2545   2.2586
  2.2731   2.2829   2.2883   2.2977   2.3095   2.3147   2.3234   2.3700
  2.3775   2.3872   2.4104   2.4234   2.4277   2.4410   2.4650   2.4818
  2.4949   2.5199   2.5329   2.5384   2.5562   2.5797   2.6020   2.6164
  2.6368   2.6530   2.6605   2.6832   2.6885   2.7027   2.7282   2.7303
  2.7483   2.7626   2.7735   2.7869   2.7899   2.8111   2.8207   2.8262
  2.8786   2.9076   2.9358   2.9697   3.0675   3.0735   3.0828   3.1158
  3.1241   3.1414   3.1656   3.2051   3.2222   3.2368   3.2552   3.3587
  3.3777   3.3988   3.4311   3.5547   3.6275   3.6536   3.6881   3.8022
  3.8446   3.9801   4.0206   4.0521   4.0763   4.3699   4.7926   4.8213
  9.7455   9.7712   9.7989   9.8067   9.8395   9.8510  23.3391  23.4933
 23.8171  23.8407  23.8740  23.8870  23.9405  23.9666  23.9862  24.0403
 24.1212  24.1350  25.7861  25.8166  25.8588  25.9090  25.9489  25.9889
 26.0985  26.1417  26.1564  26.1855  26.3349  26.4008  26.5093  26.5768
 26.6722  26.7027  26.8954  26.9649 215.7375 215.7641 215.7957 215.8067
215.8472 215.8582
 --------------------------------------------------------------

          Ground-State Mulliken Net Atomic Charges

     Atom                 Charge (a.u.)
  ----------------------------------------
      1 C                     0.127926
      2 C                    -0.694808
      3 Cl                    0.437674
      4 C                    -0.062003
      5 Cl                    0.602400
      6 C                    -0.262401
      7 Cl                    0.544303
      8 C                    -0.692092
      9 H                     0.212104
     10 C                    -0.703152
     11 H                     0.180867
     12 C                     0.048457
     13 C                    -1.122251
     14 Cl                    0.511506
     15 C                     0.964705
     16 Cl                    0.471357
     17 C                    -0.834293
     18 H                     0.199265
     19 C                    -0.354590
     20 H                     0.211528
     21 C                    -0.218126
     22 Cl                    0.431622
  ----------------------------------------
  Sum of atomic charges =     0.000000

 -----------------------------------------------------------------
                    Cartesian Multipole Moments
 -----------------------------------------------------------------
    Charge (ESU x 10^10)
                -0.0000
    Dipole Moment (Debye)
         X       0.3317      Y       0.3834      Z      -3.1438
       Tot       3.1844
    Quadrupole Moments (Debye-Ang)
        XX    -139.8943     XY       4.1328     YY    -148.5432
        XZ      -2.7134     YZ      -1.7841     ZZ    -141.5997
    Octopole Moments (Debye-Ang^2)
       XXX    -245.2373    XXY      31.4316    XYY     -90.5026
       YYY      59.0749    XXZ     -85.9203    XYZ      -9.0133
       YYZ     -47.4627    XZZ     -60.5084    YZZ      22.6834
       ZZZ    -166.1357
    Hexadecapole Moments (Debye-Ang^3)
      XXXX   -5550.5941   XXXY     601.3004   XXYY   -1193.3007
      XYYY     557.8357   YYYY   -1399.1960   XXXZ     956.5237
      XXYZ       5.0801   XYYZ     360.4661   YYYZ      84.8539
      XXZZ   -1420.2121   XYZZ     213.4699   YYZZ    -810.3082
      XZZZ     982.9805   YZZZ      83.2469   ZZZZ   -3385.9655
 -----------------------------------------------------------------
 Calculating analytic gradient of the SCF energy
 Gradient of SCF Energy
            1           2           3           4           5           6
    1   0.0013890   0.0004183   0.0024970   0.0000738   0.0000687  -0.0004280
    2   0.0007294  -0.0013838  -0.0142442  -0.0000675  -0.0000627  -0.0001165
    3  -0.0004239   0.0008998  -0.0083133   0.0002560  -0.0004841   0.0004705
            7           8           9          10          11          12
    1   0.0002363   0.0000414   0.0000690  -0.0001798   0.0000445  -0.0017029
    2   0.0000146   0.0001562   0.0000379   0.0021938  -0.0000867  -0.0006980
    3  -0.0000838  -0.0004046  -0.0000156  -0.0002050  -0.0001686   0.0000384
           13          14          15          16          17          18
    1   0.0008733  -0.0024570   0.0002290  -0.0002916   0.0002351  -0.0000196
    2   0.0002536   0.0140670   0.0001577   0.0000665  -0.0001196   0.0000598
    3   0.0011761   0.0083728   0.0000979  -0.0000004  -0.0000617  -0.0000292
           19          20          21          22
    1  -0.0001916  -0.0000609  -0.0001703  -0.0006736
    2   0.0002711  -0.0000017  -0.0012848   0.0000579
    3  -0.0001227   0.0000572  -0.0008423  -0.0002135
 Max gradient component =       1.424E-02
 RMS gradient           =       2.945E-03
 Gradient time:  CPU 266.05 s  wall 266.08 s
 Geometry Optimization Parameters
   NAtoms,    NIC,     NZ,  NCons,   NDum,   NFix, NCnnct, MaxDiis
       22     163      22       0       0       0       0       0

 Cartesian Hessian Update
 Hessian updated using BFGS update


** GEOMETRY OPTIMIZATION IN DELOCALIZED INTERNAL COORDINATES **
   Searching for a Minimum

   Optimization Cycle:   5

                       Coordinates (Angstroms)
     ATOM                X               Y               Z
      1  C         0.0220362502    0.0082099051    0.0575136040
      2  C        -0.0159010829    0.1532830199    1.4529268072
      3  Cl        1.4720459366    0.3246797971    2.3352462169
      4  C        -1.2370976844    0.1668617871    2.1480053701
      5  Cl       -1.2670447888    0.3492630432    3.8751830890
      6  C        -2.4307606189    0.0354165893    1.4301595278
      7  Cl       -3.9774473745    0.0444230316    2.2378500408
      8  C        -2.4048566163   -0.1101856064    0.0466443658
      9  H        -3.3355853671   -0.2189662487   -0.4936586363
     10  C        -1.1935608527   -0.1191944084   -0.6236327432
     11  H        -1.1851819420   -0.2469333634   -1.6984172558
     12  C         1.2921191129   -0.0191232007   -0.7178266367
     13  C         2.2925812035   -0.9831072890   -0.4651973593
     14  Cl        2.0443385404   -2.1554742337    0.7925450300
     15  C         3.4690264774   -1.0187221271   -1.2211660688
     16  Cl        4.7092041821   -2.2097744193   -0.9206763072
     17  C         3.6677091971   -0.1002181077   -2.2461172177
     18  H         4.5799286118   -0.1373930150   -2.8269775777
     19  C         2.7024732939    0.8583406673   -2.5135833924
     20  H         2.8551082149    1.5859600095   -3.2991489634
     21  C         1.5368592165    0.8949343721   -1.7568253418
     22  Cl        0.4000744557    2.1900467566   -2.1138320786
   Point Group: c1    Number of degrees of freedom:    60


   Energy is  -3221.119509065

 Hessian updated using BFGS update

 60 Hessian modes will be used to form the next step
  Hessian Eigenvalues:
     0.017440    0.017922    0.019517    0.020924    0.021046    0.022940
     0.023582    0.023830    0.023867    0.024089    0.024092    0.024114
     0.024115    0.024135    0.024135    0.024143    0.024149    0.028124
     0.034018    0.075937    0.159999    0.160006    0.160024    0.160287
     0.219064    0.225292    0.226332    0.231889    0.245176    0.246075
     0.249928    0.249982    0.249994    0.250068    0.250287    0.253261
     0.288572    0.289329    0.300842    0.301031    0.301241    0.301634
     0.312154    0.353373    0.356665    0.356670    0.356675    0.366113
     0.412605    0.426377    0.432612    0.456116    0.461800    0.467617
     0.472065    0.478205    0.478268    0.479093    0.482132    0.548963

 Minimum search - taking simple RFO step
 Searching for Lamda that Minimizes Along All modes
 Value Taken    Lamda =  -0.00750788
 Calculated Step too Large.  Step scaled by  0.657543
 Step Taken.  Stepsize is  0.300000

                             Maximum     Tolerance    Cnvgd?
         Gradient           0.013084      0.000300      NO
         Displacement       0.216500      0.001200      NO
         Energy change     -0.006261      0.000001      NO


 New Cartesian Coordinates Obtained by Inverse Iteration

 Displacement from previous Coordinates is:  0.561957
 ----------------------------------------------------------------
             Standard Nuclear Orientation (Angstroms)
    I     Atom           X                Y                Z
 ----------------------------------------------------------------
    1      C       0.0206310753     0.0081789767     0.0545382940
    2      C      -0.0163870872     0.1998934184     1.4424386392
    3      Cl      1.4748051287     0.4261323245     2.3118228378
    4      C      -1.2363859546     0.2105058024     2.1403576981
    5      Cl     -1.2690454137     0.4481998462     3.8603000283
    6      C      -2.4268334239     0.0274657474     1.4279343599
    7      Cl     -3.9727043210     0.0270862791     2.2382684088
    8      C      -2.4003907691    -0.1648027354     0.0499423654
    9      H      -3.3302702402    -0.3114002463    -0.4829175810
   10      C      -1.1900114145    -0.1689466815    -0.6225026953
   11      H      -1.1769459361    -0.3265170837    -1.6937202009
   12      C       1.2935524244    -0.0153952045    -0.7173872856
   13      C       2.2709516284    -1.0076685916    -0.4910838171
   14      Cl      1.9935545599    -2.2034009708     0.7410474255
   15      C       3.4468546332    -1.0459533116    -1.2469471953
   16      Cl      4.6640550566    -2.2683659225    -0.9803616632
   17      C       3.6654237837    -0.0992342154    -2.2431485250
   18      H       4.5780443806    -0.1382984828    -2.8233848329
   19      C       2.7223132328     0.8882935734    -2.4818306956
   20      H       2.8914412747     1.6364707555    -3.2443662965
   21      C       1.5564042053     0.9247466384    -1.7244384920
   22      Cl      0.4370115422     2.2453370432    -2.0355463039
 ----------------------------------------------------------------
 Nuclear Repulsion Energy =        2076.17611834 hartrees
 There are       89 alpha and       89 beta electrons
 Applying Cartesian multipole field
    Component          Value
    ---------          -----
     (2,0,0)        1.00000E-11
     (0,2,0)        2.00000E-11
     (0,0,2)       -3.00000E-11
 Nucleus-field energy     =    -0.0000000132 hartrees
 Requested basis set is 6-311++G(d,p)
 There are 170 shells and 472 basis functions
 A cutoff of  1.0D-15 yielded  10970 shell pairs
 There are     92737 function pairs (     99742 Cartesian)
 Smallest overlap matrix eigenvalue = 2.50E-07
 Linear dependence detected in AO basis
 Number of orthogonalized atomic orbitals = 467
 Maximum deviation from orthogonality = 1.885E-10
 Guess from superposition of atomic densities
 Warning:  Energy on first SCF cycle will be non-variational
 SAD guess density has 178.000000 electrons

 -----------------------------------------------------------------------
  General SCF calculation program by
  Eric Jon Sundstrom, Paul Horn, Yuezhi Mao, Dmitri Zuev, Alec White,
  David Stuck, Shaama M.S., Shane Yost, Joonho Lee, David Small,
  Daniel Levine, Susi Lehtola, Hugh Burton, Evgeny Epifanovsky,
  Bang C. Huynh
 -----------------------------------------------------------------------
 Exchange:     0.2000 Hartree-Fock + 0.0800 Slater + 0.7200 B88
 Correlation:  0.1900 VWN1RPA + 0.8100 LYP
 Using SG-1 standard quadrature grid
 A restricted SCF calculation will be
 performed using DIIS
 SCF converges when DIIS error is below 1.0e-08
 ---------------------------------------
  Cycle       Energy         DIIS error
 ---------------------------------------
    1   -3225.3737268361      2.83e-02  
    2   -3220.9878150604      2.19e-03  
    3   -3220.8611647247      2.92e-03  
    4   -3221.1102107987      6.46e-04  
    5   -3221.1212404472      2.83e-04  
    6   -3221.1232825023      9.76e-05  
    7   -3221.1235247490      2.28e-05  
    8   -3221.1235346730      1.27e-05  
    9   -3221.1235389826      3.30e-06  
   10   -3221.1235392830      9.81e-07  
   11   -3221.1235393090      3.31e-07  
   12   -3221.1235393119      1.29e-07  
   13   -3221.1235393124      4.71e-08  
   14   -3221.1235393127      1.58e-08  
   15   -3221.1235393124      6.46e-09  Convergence criterion met
 ---------------------------------------
 SCF time:   CPU 775.49s  wall 775.00s 
 SCF   energy in the final basis set =    -3221.1235393124
 Total energy in the final basis set =    -3221.1235393124

 --------------------------------------------------------------

                    Orbital Energies (a.u.)
 --------------------------------------------------------------

 Alpha MOs
 -- Occupied --
********-101.5746-101.5736-101.5736-101.5726-101.5709 -10.2757 -10.2735
-10.2730 -10.2706 -10.2703 -10.2700 -10.2403 -10.2310 -10.2199 -10.2171
-10.2138 -10.2127  -9.4897  -9.4892  -9.4883  -9.4882  -9.4879  -9.4862
 -7.2544  -7.2541  -7.2531  -7.2530  -7.2528  -7.2511  -7.2445  -7.2440
 -7.2439  -7.2434  -7.2432  -7.2432  -7.2426  -7.2424  -7.2424  -7.2419
 -7.2410  -7.2402  -0.9558  -0.9425  -0.9068  -0.9005  -0.8824  -0.8717
 -0.8530  -0.8438  -0.8010  -0.7600  -0.7525  -0.7426  -0.6665  -0.6424
 -0.6286  -0.6143  -0.5531  -0.5392  -0.5283  -0.5229  -0.4963  -0.4818
 -0.4665  -0.4646  -0.4639  -0.4509  -0.4473  -0.4295  -0.4152  -0.4106
 -0.4068  -0.3961  -0.3856  -0.3707  -0.3638  -0.3515  -0.3485  -0.3415
 -0.3371  -0.3343  -0.3327  -0.3228  -0.3132  -0.2903  -0.2720  -0.2674
 -0.2625
 -- Virtual --
 -0.0715  -0.0559  -0.0488  -0.0394  -0.0378  -0.0276  -0.0127  -0.0035
  0.0038   0.0140   0.0176   0.0179   0.0229   0.0271   0.0283   0.0455
  0.0486   0.0504   0.0539   0.0558   0.0622   0.0658   0.0737   0.0743
  0.0792   0.0827   0.0849   0.0893   0.0949   0.0964   0.0980   0.1011
  0.1052   0.1074   0.1114   0.1146   0.1197   0.1224   0.1233   0.1265
  0.1297   0.1301   0.1311   0.1339   0.1413   0.1429   0.1492   0.1511
  0.1575   0.1588   0.1630   0.1670   0.1722   0.1743   0.1787   0.1839
  0.1859   0.1908   0.1967   0.2018   0.2073   0.2087   0.2131   0.2185
  0.2189   0.2235   0.2266   0.2321   0.2349   0.2400   0.2446   0.2460
  0.2466   0.2515   0.2571   0.2588   0.2625   0.2684   0.2695   0.2734
  0.2779   0.2815   0.2827   0.2906   0.2945   0.2989   0.3029   0.3106
  0.3114   0.3184   0.3242   0.3281   0.3369   0.3402   0.3466   0.3571
  0.4089   0.4188   0.4214   0.4228   0.4389   0.4415   0.4468   0.4563
  0.4587   0.4645   0.4677   0.4737   0.4772   0.4822   0.4871   0.4956
  0.4963   0.5085   0.5118   0.5131   0.5224   0.5285   0.5382   0.5497
  0.5592   0.5677   0.5717   0.5773   0.5884   0.5923   0.5999   0.6073
  0.6079   0.6083   0.6211   0.6238   0.6268   0.6340   0.6474   0.6502
  0.6559   0.6600   0.6747   0.6814   0.6845   0.7023   0.7093   0.7155
  0.7236   0.7298   0.7740   0.7878   0.7900   0.8067   0.8099   0.8169
  0.8314   0.8332   0.8370   0.8428   0.8447   0.8461   0.8492   0.8505
  0.8546   0.8592   0.8640   0.8681   0.8694   0.8709   0.8777   0.8898
  0.8911   0.9033   0.9067   0.9149   0.9219   0.9312   0.9343   0.9383
  0.9429   0.9494   0.9541   0.9570   0.9595   0.9644   0.9698   0.9730
  0.9867   0.9895   0.9908   1.0025   1.0084   1.0213   1.0378   1.0419
  1.0596   1.0640   1.0807   1.1289   1.1379   1.1469   1.1726   1.1849
  1.2002   1.2237   1.2290   1.2389   1.2501   1.2591   1.2735   1.2837
  1.2939   1.2970   1.2998   1.3092   1.3451   1.3501   1.3647   1.3897
  1.3984   1.4376   1.4678   1.4949   1.4989   1.5107   1.5177   1.5537
  1.5636   1.5777   1.5856   1.6206   1.6325   1.6485   1.6729   1.6866
  1.7008   1.7177   1.7404   1.7631   1.7908   1.7935   1.8141   1.8452
  1.8468   1.8495   1.8615   1.8668   1.8771   1.9088   1.9188   1.9316
  1.9409   1.9495   1.9711   1.9884   2.0157   2.0288   2.0857   2.1094
  2.1255   2.1263   2.1802   2.2085   2.2362   2.2436   2.2524   2.2582
  2.2721   2.2802   2.2860   2.2975   2.3067   2.3126   2.3284   2.3652
  2.3814   2.3884   2.4164   2.4281   2.4303   2.4409   2.4651   2.4803
  2.4902   2.5189   2.5334   2.5401   2.5532   2.5733   2.6023   2.6151
  2.6419   2.6557   2.6608   2.6839   2.6888   2.7036   2.7233   2.7286
  2.7479   2.7592   2.7791   2.7821   2.7862   2.8126   2.8199   2.8264
  2.8744   2.9060   2.9413   2.9736   3.0693   3.0750   3.0844   3.1170
  3.1215   3.1419   3.1663   3.2073   3.2219   3.2356   3.2572   3.3605
  3.3770   3.4010   3.4321   3.5549   3.6286   3.6564   3.6881   3.8053
  3.8451   3.9806   4.0212   4.0519   4.0760   4.3591   4.7939   4.8226
  9.7480   9.7729   9.7990   9.8072   9.8368   9.8590  23.3402  23.4942
 23.8181  23.8414  23.8743  23.8896  23.9427  23.9665  23.9845  24.0489
 24.1207  24.1362  25.7848  25.8122  25.8547  25.9034  25.9239  25.9910
 26.1001  26.1423  26.1539  26.1938  26.3513  26.3783  26.5107  26.5760
 26.6789  26.6993  26.9021  26.9494 215.7398 215.7662 215.7958 215.8071
215.8400 215.8718
 --------------------------------------------------------------

          Ground-State Mulliken Net Atomic Charges

     Atom                 Charge (a.u.)
  ----------------------------------------
      1 C                     0.130388
      2 C                    -0.765110
      3 Cl                    0.411962
      4 C                     0.021295
      5 Cl                    0.607811
      6 C                    -0.256585
      7 Cl                    0.544671
      8 C                    -0.744631
      9 H                     0.213011
     10 C                    -0.674675
     11 H                     0.181784
     12 C                     0.048408
     13 C                    -1.215628
     14 Cl                    0.480378
     15 C                     1.051878
     16 Cl                    0.476803
     17 C                    -0.774547
     18 H                     0.200677
     19 C                    -0.354949
     20 H                     0.211569
     21 C                    -0.215273
     22 Cl                    0.420761
  ----------------------------------------
  Sum of atomic charges =     0.000000

 -----------------------------------------------------------------
                    Cartesian Multipole Moments
 -----------------------------------------------------------------
    Charge (ESU x 10^10)
                -0.0000
    Dipole Moment (Debye)
         X       0.3414      Y       0.3443      Z      -3.1375
       Tot       3.1748
    Quadrupole Moments (Debye-Ang)
        XX    -139.7819     XY       4.4157     YY    -148.4495
        XZ      -2.7554     YZ      -1.7007     ZZ    -141.6652
    Octopole Moments (Debye-Ang^2)
       XXX    -242.2550    XXY      29.7859    XYY     -89.7674
       YYY      54.3926    XXZ     -85.1343    XYZ      -9.3066
       YYZ     -46.7015    XZZ     -60.5055    YZZ      21.5754
       ZZZ    -162.8006
    Hexadecapole Moments (Debye-Ang^3)
      XXXX   -5496.5153   XXXY     599.6049   XXYY   -1195.6771
      XYYY     550.4721   YYYY   -1472.2673   XXXZ     971.8101
      XXYZ      -6.6371   XYYZ     365.1316   YYYZ      46.4537
      XXZZ   -1405.4937   XYZZ     213.4897   YYZZ    -814.2119
      XZZZ    1001.4249   YZZZ      49.8775   ZZZZ   -3340.3241
 -----------------------------------------------------------------
 Calculating analytic gradient of the SCF energy
 Gradient of SCF Energy
            1           2           3           4           5           6
    1   0.0010718   0.0006607   0.0017248  -0.0003596  -0.0000885  -0.0002098
    2   0.0003056  -0.0009331  -0.0095008   0.0000362  -0.0001405   0.0000475
    3  -0.0000239  -0.0001809  -0.0051442   0.0008039  -0.0004804   0.0003814
            7           8           9          10          11          12
    1   0.0002059   0.0001932   0.0000109  -0.0004093   0.0000958  -0.0014058
    2  -0.0000110   0.0000030  -0.0000120   0.0015240  -0.0000998   0.0003552
    3  -0.0000466  -0.0006177   0.0000626  -0.0001963  -0.0001708  -0.0001667
           13          14          15          16          17          18
    1   0.0006936  -0.0015538   0.0002054  -0.0001116   0.0000823   0.0000268
    2   0.0001271   0.0092992  -0.0001322   0.0001281   0.0000854  -0.0000007
    3   0.0008068   0.0056007   0.0001333  -0.0000664  -0.0001640   0.0000110
           19          20          21          22
    1  -0.0000074  -0.0000908  -0.0002157  -0.0005190
    2   0.0002661   0.0000037  -0.0016562   0.0003053
    3  -0.0002058   0.0000702  -0.0004356   0.0000293
 Max gradient component =       9.501E-03
 RMS gradient           =       1.961E-03
 Gradient time:  CPU 263.93 s  wall 263.96 s
 Geometry Optimization Parameters
   NAtoms,    NIC,     NZ,  NCons,   NDum,   NFix, NCnnct, MaxDiis
       22     163      22       0       0       0       0       0

 Cartesian Hessian Update
 Hessian updated using BFGS update


** GEOMETRY OPTIMIZATION IN DELOCALIZED INTERNAL COORDINATES **
   Searching for a Minimum

   Optimization Cycle:   6

                       Coordinates (Angstroms)
     ATOM                X               Y               Z
      1  C         0.0206310753    0.0081789767    0.0545382940
      2  C        -0.0163870872    0.1998934184    1.4424386392
      3  Cl        1.4748051287    0.4261323245    2.3118228378
      4  C        -1.2363859546    0.2105058024    2.1403576981
      5  Cl       -1.2690454137    0.4481998462    3.8603000283
      6  C        -2.4268334239    0.0274657474    1.4279343599
      7  Cl       -3.9727043210    0.0270862791    2.2382684088
      8  C        -2.4003907691   -0.1648027354    0.0499423654
      9  H        -3.3302702402   -0.3114002463   -0.4829175810
     10  C        -1.1900114145   -0.1689466815   -0.6225026953
     11  H        -1.1769459361   -0.3265170837   -1.6937202009
     12  C         1.2935524244   -0.0153952045   -0.7173872856
     13  C         2.2709516284   -1.0076685916   -0.4910838171
     14  Cl        1.9935545599   -2.2034009708    0.7410474255
     15  C         3.4468546332   -1.0459533116   -1.2469471953
     16  Cl        4.6640550566   -2.2683659225   -0.9803616632
     17  C         3.6654237837   -0.0992342154   -2.2431485250
     18  H         4.5780443806   -0.1382984828   -2.8233848329
     19  C         2.7223132328    0.8882935734   -2.4818306956
     20  H         2.8914412747    1.6364707555   -3.2443662965
     21  C         1.5564042053    0.9247466384   -1.7244384920
     22  Cl        0.4370115422    2.2453370432   -2.0355463039
   Point Group: c1    Number of degrees of freedom:    60


   Energy is  -3221.123539312

 Hessian updated using BFGS update

 60 Hessian modes will be used to form the next step
  Hessian Eigenvalues:
     0.015817    0.017810    0.019088    0.020920    0.020981    0.022918
     0.023580    0.023826    0.023862    0.024085    0.024091    0.024114
     0.024115    0.024134    0.024136    0.024141    0.024155    0.025720
     0.028415    0.074827    0.159999    0.160007    0.160034    0.160284
     0.219101    0.225291    0.226329    0.231910    0.245171    0.246098
     0.249965    0.249982    0.250026    0.250113    0.250315    0.253323
     0.288672    0.289346    0.300842    0.301035    0.301242    0.301555
     0.312108    0.353313    0.356665    0.356671    0.356674    0.365941
     0.412615    0.426436    0.432668    0.456096    0.461923    0.467583
     0.472049    0.478222    0.478349    0.479109    0.482173    0.548625

 Minimum search - taking simple RFO step
 Searching for Lamda that Minimizes Along All modes
 Value Taken    Lamda =  -0.00496984
 Calculated Step too Large.  Step scaled by  0.660039
 Step Taken.  Stepsize is  0.300000

                             Maximum     Tolerance    Cnvgd?
         Gradient           0.008682      0.000300      NO
         Displacement       0.223466      0.001200      NO
         Energy change     -0.004030      0.000001      NO


 New Cartesian Coordinates Obtained by Inverse Iteration

 Displacement from previous Coordinates is:  0.534948
 ----------------------------------------------------------------
             Standard Nuclear Orientation (Angstroms)
    I     Atom           X                Y                Z
 ----------------------------------------------------------------
    1      C       0.0175618782     0.0063903481     0.0500006219
    2      C      -0.0185936539     0.2413255560     1.4298231948
    3      Cl      1.4739126851     0.5251456653     2.2837885945
    4      C      -1.2355341908     0.2493841137     2.1315684445
    5      Cl     -1.2667080891     0.5437076135     3.8428474897
    6      C      -2.4234116427     0.0182053406     1.4283611229
    7      Cl     -3.9675988263     0.0123473336     2.2432083166
    8      C      -2.3972951720    -0.2161451906     0.0570301588
    9      H      -3.3262070528    -0.3957344130    -0.4674499505
   10      C      -1.1884666664    -0.2165752022    -0.6195588009
   11      H      -1.1730642619    -0.4007233440    -1.6867309788
   12      C       1.2941295780    -0.0130067643    -0.7189067565
   13      C       2.2493352809    -1.0302852736    -0.5180370386
   14      Cl      1.9436558080    -2.2521929764     0.6836973500
   15      C       3.4264200527    -1.0690189249    -1.2705457480
   16      Cl      4.6184828347    -2.3225182335    -1.0364540799
   17      C       3.6667049764    -0.0956367449    -2.2364661679
   18      H       4.5804066558    -0.1355431072    -2.8149884338
   19      C       2.7447097120     0.9173020342    -2.4485008153
   20      H       2.9310110244     1.6835039707    -3.1889217188
   21      C       1.5765202047     0.9527816034    -1.6936481759
   22      Cl      0.4700972304     2.2896135547    -1.9711021561
 ----------------------------------------------------------------
 Nuclear Repulsion Energy =        2074.60826560 hartrees
 There are       89 alpha and       89 beta electrons
 Applying Cartesian multipole field
    Component          Value
    ---------          -----
     (2,0,0)        1.00000E-11
     (0,2,0)        2.00000E-11
     (0,0,2)       -3.00000E-11
 Nucleus-field energy     =    -0.0000000113 hartrees
 Requested basis set is 6-311++G(d,p)
 There are 170 shells and 472 basis functions
 A cutoff of  1.0D-15 yielded  10980 shell pairs
 There are     92825 function pairs (     99841 Cartesian)
 Smallest overlap matrix eigenvalue = 2.42E-07
 Linear dependence detected in AO basis
 Number of orthogonalized atomic orbitals = 467
 Maximum deviation from orthogonality = 3.845E-10
 Guess from superposition of atomic densities
 Warning:  Energy on first SCF cycle will be non-variational
 SAD guess density has 178.000000 electrons

 -----------------------------------------------------------------------
  General SCF calculation program by
  Eric Jon Sundstrom, Paul Horn, Yuezhi Mao, Dmitri Zuev, Alec White,
  David Stuck, Shaama M.S., Shane Yost, Joonho Lee, David Small,
  Daniel Levine, Susi Lehtola, Hugh Burton, Evgeny Epifanovsky,
  Bang C. Huynh
 -----------------------------------------------------------------------
 Exchange:     0.2000 Hartree-Fock + 0.0800 Slater + 0.7200 B88
 Correlation:  0.1900 VWN1RPA + 0.8100 LYP
 Using SG-1 standard quadrature grid
 A restricted SCF calculation will be
 performed using DIIS
 SCF converges when DIIS error is below 1.0e-08
 ---------------------------------------
  Cycle       Energy         DIIS error
 ---------------------------------------
    1   -3225.3669625227      2.83e-02  
    2   -3220.9905344164      2.19e-03  
    3   -3220.8648790121      2.91e-03  
    4   -3221.1130273924      6.43e-04  
    5   -3221.1239252248      2.81e-04  
    6   -3221.1259478245      9.76e-05  
    7   -3221.1261894102      2.34e-05  
    8   -3221.1261999019      1.31e-05  
    9   -3221.1262044717      3.28e-06  
   10   -3221.1262047684      9.63e-07  
   11   -3221.1262047938      3.20e-07  
   12   -3221.1262047964      1.27e-07  
   13   -3221.1262047967      4.59e-08  
   14   -3221.1262047966      1.59e-08  
   15   -3221.1262047968      6.30e-09  Convergence criterion met
 ---------------------------------------
 SCF time:   CPU 775.06s  wall 775.00s 
 SCF   energy in the final basis set =    -3221.1262047968
 Total energy in the final basis set =    -3221.1262047968

 --------------------------------------------------------------

                    Orbital Energies (a.u.)
 --------------------------------------------------------------

 Alpha MOs
 -- Occupied --
********-101.5747-101.5737-101.5736-101.5734-101.5717 -10.2756 -10.2735
-10.2729 -10.2704 -10.2703 -10.2700 -10.2396 -10.2307 -10.2199 -10.2171
-10.2139 -10.2129  -9.4896  -9.4893  -9.4885  -9.4884  -9.4881  -9.4868
 -7.2543  -7.2542  -7.2534  -7.2533  -7.2529  -7.2516  -7.2444  -7.2441
 -7.2439  -7.2435  -7.2433  -7.2432  -7.2431  -7.2426  -7.2425  -7.2423
 -7.2415  -7.2408  -0.9556  -0.9426  -0.9068  -0.8999  -0.8825  -0.8720
 -0.8527  -0.8439  -0.8008  -0.7602  -0.7527  -0.7425  -0.6664  -0.6419
 -0.6292  -0.6144  -0.5529  -0.5384  -0.5285  -0.5242  -0.4959  -0.4818
 -0.4664  -0.4646  -0.4639  -0.4504  -0.4472  -0.4297  -0.4151  -0.4101
 -0.4064  -0.3956  -0.3848  -0.3697  -0.3635  -0.3511  -0.3485  -0.3416
 -0.3371  -0.3349  -0.3331  -0.3238  -0.3150  -0.2891  -0.2717  -0.2682
 -0.2635
 -- Virtual --
 -0.0693  -0.0561  -0.0484  -0.0417  -0.0384  -0.0277  -0.0128  -0.0034
  0.0038   0.0138   0.0175   0.0178   0.0227   0.0269   0.0283   0.0453
  0.0486   0.0502   0.0542   0.0563   0.0617   0.0654   0.0733   0.0737
  0.0789   0.0825   0.0854   0.0892   0.0943   0.0965   0.0978   0.1013
  0.1049   0.1080   0.1114   0.1144   0.1196   0.1226   0.1229   0.1263
  0.1296   0.1297   0.1306   0.1329   0.1418   0.1422   0.1490   0.1501
  0.1575   0.1579   0.1632   0.1666   0.1715   0.1752   0.1794   0.1827
  0.1865   0.1905   0.1977   0.2018   0.2076   0.2080   0.2136   0.2188
  0.2192   0.2233   0.2254   0.2321   0.2352   0.2396   0.2442   0.2464
  0.2472   0.2523   0.2570   0.2582   0.2648   0.2667   0.2683   0.2739
  0.2764   0.2813   0.2818   0.2904   0.2954   0.2979   0.3037   0.3090
  0.3129   0.3185   0.3233   0.3278   0.3359   0.3384   0.3467   0.3567
  0.4086   0.4189   0.4207   0.4244   0.4396   0.4414   0.4468   0.4569
  0.4588   0.4643   0.4671   0.4735   0.4781   0.4823   0.4896   0.4946
  0.4964   0.5090   0.5130   0.5155   0.5227   0.5281   0.5368   0.5496
  0.5590   0.5697   0.5730   0.5764   0.5871   0.5924   0.6000   0.6061
  0.6086   0.6122   0.6221   0.6247   0.6300   0.6340   0.6483   0.6520
  0.6562   0.6642   0.6742   0.6815   0.6861   0.6989   0.7088   0.7119
  0.7247   0.7315   0.7775   0.7860   0.7905   0.8091   0.8106   0.8175
  0.8316   0.8356   0.8380   0.8434   0.8444   0.8464   0.8490   0.8505
  0.8561   0.8592   0.8650   0.8673   0.8688   0.8715   0.8782   0.8871
  0.8909   0.9041   0.9049   0.9113   0.9189   0.9290   0.9340   0.9404
  0.9438   0.9493   0.9522   0.9586   0.9601   0.9660   0.9687   0.9724
  0.9885   0.9899   0.9932   1.0025   1.0090   1.0205   1.0380   1.0394
  1.0585   1.0594   1.0874   1.1308   1.1390   1.1483   1.1742   1.1864
  1.2027   1.2239   1.2297   1.2399   1.2522   1.2598   1.2724   1.2846
  1.2907   1.2963   1.3011   1.3133   1.3460   1.3516   1.3646   1.3892
  1.4002   1.4374   1.4662   1.4907   1.4992   1.5085   1.5202   1.5561
  1.5654   1.5776   1.5874   1.6196   1.6321   1.6497   1.6727   1.6854
  1.6989   1.7177   1.7394   1.7623   1.7907   1.7943   1.8114   1.8433
  1.8452   1.8493   1.8587   1.8651   1.8764   1.9137   1.9240   1.9316
  1.9421   1.9500   1.9721   1.9904   2.0176   2.0282   2.0864   2.1083
  2.1257   2.1263   2.1808   2.2062   2.2362   2.2454   2.2518   2.2587
  2.2698   2.2789   2.2871   2.2993   2.3042   2.3122   2.3328   2.3595
  2.3832   2.3893   2.4202   2.4303   2.4360   2.4434   2.4643   2.4767
  2.4846   2.5178   2.5346   2.5410   2.5511   2.5668   2.6030   2.6131
  2.6464   2.6577   2.6623   2.6852   2.6890   2.7045   2.7166   2.7287
  2.7459   2.7586   2.7774   2.7821   2.7849   2.8152   2.8207   2.8277
  2.8691   2.9044   2.9464   2.9766   3.0715   3.0774   3.0866   3.1181
  3.1200   3.1423   3.1676   3.2093   3.2214   3.2353   3.2588   3.3623
  3.3765   3.4032   3.4328   3.5554   3.6296   3.6592   3.6882   3.8081
  3.8457   3.9807   4.0221   4.0517   4.0759   4.3500   4.7956   4.8234
  9.7507   9.7744   9.7989   9.8081   9.8278   9.8659  23.3416  23.4946
 23.8187  23.8429  23.8739  23.8925  23.9449  23.9668  23.9832  24.0558
 24.1205  24.1375  25.7837  25.8103  25.8529  25.9004  25.9240  25.9839
 26.1025  26.1435  26.1547  26.2055  26.3408  26.3673  26.5119  26.5762
 26.6877  26.6972  26.9135  26.9296 215.7425 215.7681 215.7954 215.8079
215.8301 215.8798
 --------------------------------------------------------------

          Ground-State Mulliken Net Atomic Charges

     Atom                 Charge (a.u.)
  ----------------------------------------
      1 C                     0.119249
      2 C                    -0.888322
      3 Cl                    0.416927
      4 C                     0.120525
      5 Cl                    0.611337
      6 C                    -0.227070
      7 Cl                    0.544053
      8 C                    -0.801977
      9 H                     0.213362
     10 C                    -0.629452
     11 H                     0.182712
     12 C                     0.032367
     13 C                    -1.283493
     14 Cl                    0.466275
     15 C                     1.098247
     16 Cl                    0.483732
     17 C                    -0.721145
     18 H                     0.202201
     19 C                    -0.356676
     20 H                     0.211510
     21 C                    -0.218029
     22 Cl                    0.423667
  ----------------------------------------
  Sum of atomic charges =     0.000000

 -----------------------------------------------------------------
                    Cartesian Multipole Moments
 -----------------------------------------------------------------
    Charge (ESU x 10^10)
                -0.0000
    Dipole Moment (Debye)
         X       0.3543      Y       0.3149      Z      -3.1273
       Tot       3.1631
    Quadrupole Moments (Debye-Ang)
        XX    -139.6502     XY       4.6926     YY    -148.3432
        XZ      -2.7635     YZ      -1.6531     ZZ    -141.7832
    Octopole Moments (Debye-Ang^2)
       XXX    -239.2239    XXY      28.4424    XYY     -89.0277
       YYY      50.1401    XXZ     -84.1573    XYZ      -9.6106
       YYZ     -45.7326    XZZ     -60.4063    YZZ      20.6037
       ZZZ    -158.9801
    Hexadecapole Moments (Debye-Ang^3)
      XXXX   -5443.6581   XXXY     597.3803   XXYY   -1198.0715
      XYYY     542.7233   YYYY   -1544.2566   XXXZ     986.7798
      XXYZ     -18.3819   XYYZ     369.8866   YYYZ       9.2110
      XXZZ   -1391.4981   XYZZ     212.9460   YYZZ    -818.1794
      XZZZ    1020.2841   YZZZ      17.3496   ZZZZ   -3298.3636
 -----------------------------------------------------------------
 Calculating analytic gradient of the SCF energy
 Gradient of SCF Energy
            1           2           3           4           5           6
    1   0.0002639   0.0003269   0.0011745  -0.0002977   0.0001331   0.0000731
    2  -0.0000541  -0.0007437  -0.0061725   0.0000500  -0.0000925   0.0000310
    3   0.0004413  -0.0007821  -0.0030256   0.0006460  -0.0003469   0.0002076
            7           8           9          10          11          12
    1   0.0000157   0.0001296  -0.0000396  -0.0003370   0.0001168  -0.0005502
    2   0.0000048  -0.0000391  -0.0000086   0.0009269   0.0000045   0.0008000
    3  -0.0000419  -0.0004650   0.0000807  -0.0001922  -0.0001924  -0.0003411
           13          14          15          16          17          18
    1   0.0006439  -0.0008806  -0.0001363  -0.0001335  -0.0001216   0.0000173
    2   0.0001661   0.0058988  -0.0002167   0.0000800   0.0003094  -0.0000301
    3   0.0003601   0.0037445   0.0003378   0.0000012  -0.0001944   0.0000042
           19          20          21          22
    1   0.0001727  -0.0000576  -0.0001899  -0.0003236
    2   0.0000795  -0.0000022  -0.0011154   0.0001240
    3  -0.0002846   0.0000252  -0.0001037   0.0001216
 Max gradient component =       6.172E-03
 RMS gradient           =       1.263E-03
 Gradient time:  CPU 263.28 s  wall 263.42 s
 Geometry Optimization Parameters
   NAtoms,    NIC,     NZ,  NCons,   NDum,   NFix, NCnnct, MaxDiis
       22     163      22       0       0       0       0       0

 Cartesian Hessian Update
 Hessian updated using BFGS update


** GEOMETRY OPTIMIZATION IN DELOCALIZED INTERNAL COORDINATES **
   Searching for a Minimum

   Optimization Cycle:   7

                       Coordinates (Angstroms)
     ATOM                X               Y               Z
      1  C         0.0175618782    0.0063903481    0.0500006219
      2  C        -0.0185936539    0.2413255560    1.4298231948
      3  Cl        1.4739126851    0.5251456653    2.2837885945
      4  C        -1.2355341908    0.2493841137    2.1315684445
      5  Cl       -1.2667080891    0.5437076135    3.8428474897
      6  C        -2.4234116427    0.0182053406    1.4283611229
      7  Cl       -3.9675988263    0.0123473336    2.2432083166
      8  C        -2.3972951720   -0.2161451906    0.0570301588
      9  H        -3.3262070528   -0.3957344130   -0.4674499505
     10  C        -1.1884666664   -0.2165752022   -0.6195588009
     11  H        -1.1730642619   -0.4007233440   -1.6867309788
     12  C         1.2941295780   -0.0130067643   -0.7189067565
     13  C         2.2493352809   -1.0302852736   -0.5180370386
     14  Cl        1.9436558080   -2.2521929764    0.6836973500
     15  C         3.4264200527   -1.0690189249   -1.2705457480
     16  Cl        4.6184828347   -2.3225182335   -1.0364540799
     17  C         3.6667049764   -0.0956367449   -2.2364661679
     18  H         4.5804066558   -0.1355431072   -2.8149884338
     19  C         2.7447097120    0.9173020342   -2.4485008153
     20  H         2.9310110244    1.6835039707   -3.1889217188
     21  C         1.5765202047    0.9527816034   -1.6936481759
     22  Cl        0.4700972304    2.2896135547   -1.9711021561
   Point Group: c1    Number of degrees of freedom:    60


   Energy is  -3221.126204797

 Hessian updated using BFGS update

 60 Hessian modes will be used to form the next step
  Hessian Eigenvalues:
     0.012198    0.017798    0.018941    0.020905    0.020941    0.022682
     0.023025    0.023625    0.023845    0.023946    0.024090    0.024108
     0.024115    0.024122    0.024136    0.024140    0.024157    0.024165
     0.028416    0.074254    0.160000    0.160010    0.160029    0.160280
     0.219349    0.225303    0.226332    0.231906    0.245158    0.246083
     0.249976    0.249982    0.250013    0.250135    0.250600    0.253356
     0.288681    0.289346    0.300841    0.301042    0.301232    0.301493
     0.312199    0.353370    0.356665    0.356671    0.356675    0.365958
     0.412659    0.426496    0.432717    0.456131    0.461868    0.467565
     0.472009    0.478264    0.478309    0.479105    0.482376    0.548067

 Minimum search - taking simple RFO step
 Searching for Lamda that Minimizes Along All modes
 Value Taken    Lamda =  -0.00313970
 Calculated Step too Large.  Step scaled by  0.681162
 Step Taken.  Stepsize is  0.300000

                             Maximum     Tolerance    Cnvgd?
         Gradient           0.005633      0.000300      NO
         Displacement       0.224773      0.001200      NO
         Energy change     -0.002665      0.000001      NO


 New Cartesian Coordinates Obtained by Inverse Iteration

 Displacement from previous Coordinates is:  0.528126
 ----------------------------------------------------------------
             Standard Nuclear Orientation (Angstroms)
    I     Atom           X                Y                Z
 ----------------------------------------------------------------
    1      C       0.0141986699     0.0048590874     0.0445555651
    2      C      -0.0209225844     0.2822192496     1.4160708314
    3      Cl      1.4721315622     0.6224072417     2.2514418267
    4      C      -1.2348975902     0.2881708211     2.1219533164
    5      Cl     -1.2681295000     0.6365135351     3.8232952949
    6      C      -2.4199080535     0.0108781833     1.4303026904
    7      Cl     -3.9607470172    -0.0012486583     2.2522013485
    8      C      -2.3941951497    -0.2643015336     0.0669445187
    9      H      -3.3214647125    -0.4764160557    -0.4482119228
   10      C      -1.1873813199    -0.2622810671    -0.6144704297
   11      H      -1.1708376295    -0.4754483654    -1.6762406912
   12      C       1.2926363273    -0.0136722851    -0.7233109034
   13      C       2.2265840106    -1.0534158031    -0.5476886625
   14      Cl      1.8914971288    -2.3015734157     0.6205595087
   15      C       3.4071424748    -1.0905726935    -1.2946134195
   16      Cl      4.5759080718    -2.3715169788    -1.0926550102
   17      C       3.6704738873    -0.0909068986    -2.2274628429
   18      H       4.5870965002    -0.1288305258    -2.8015171828
   19      C       2.7678390012     0.9442451402    -2.4138542697
   20      H       2.9722504465     1.7286297768    -3.1301509756
   21      C       1.5948029979     0.9762021361    -1.6658616898
   22      Cl      0.5019908439     2.3283860685    -1.9122724281
 ----------------------------------------------------------------
 Nuclear Repulsion Energy =        2073.11161026 hartrees
 There are       89 alpha and       89 beta electrons
 Applying Cartesian multipole field
    Component          Value
    ---------          -----
     (2,0,0)        1.00000E-11
     (0,2,0)        2.00000E-11
     (0,0,2)       -3.00000E-11
 Nucleus-field energy     =    -0.0000000095 hartrees
 Requested basis set is 6-311++G(d,p)
 There are 170 shells and 472 basis functions
 A cutoff of  1.0D-15 yielded  10981 shell pairs
 There are     92866 function pairs (     99887 Cartesian)
 Smallest overlap matrix eigenvalue = 2.34E-07
 Linear dependence detected in AO basis
 Number of orthogonalized atomic orbitals = 467
 Maximum deviation from orthogonality = 3.184E-10
 Guess from superposition of atomic densities
 Warning:  Energy on first SCF cycle will be non-variational
 SAD guess density has 178.000000 electrons

 -----------------------------------------------------------------------
  General SCF calculation program by
  Eric Jon Sundstrom, Paul Horn, Yuezhi Mao, Dmitri Zuev, Alec White,
  David Stuck, Shaama M.S., Shane Yost, Joonho Lee, David Small,
  Daniel Levine, Susi Lehtola, Hugh Burton, Evgeny Epifanovsky,
  Bang C. Huynh
 -----------------------------------------------------------------------
 Exchange:     0.2000 Hartree-Fock + 0.0800 Slater + 0.7200 B88
 Correlation:  0.1900 VWN1RPA + 0.8100 LYP
 Using SG-1 standard quadrature grid
 A restricted SCF calculation will be
 performed using DIIS
 SCF converges when DIIS error is below 1.0e-08
 ---------------------------------------
  Cycle       Energy         DIIS error
 ---------------------------------------
    1   -3225.3615887630      2.82e-02  
    2   -3220.9921112805      2.19e-03  
    3   -3220.8668254287      2.91e-03  
    4   -3221.1148537442      6.41e-04  
    5   -3221.1256376756      2.81e-04  
    6   -3221.1276471930      9.76e-05  
    7   -3221.1278885843      2.40e-05  
    8   -3221.1278997280      1.33e-05  
    9   -3221.1279045074      3.25e-06  
   10   -3221.1279047980      9.48e-07  
   11   -3221.1279048225      3.09e-07  
   12   -3221.1279048248      1.25e-07  
   13   -3221.1279048254      4.49e-08  
   14   -3221.1279048254      1.59e-08  
   15   -3221.1279048254      6.18e-09  Convergence criterion met
 ---------------------------------------
 SCF time:   CPU 775.95s  wall 776.00s 
 SCF   energy in the final basis set =    -3221.1279048254
 Total energy in the final basis set =    -3221.1279048254

 --------------------------------------------------------------

                    Orbital Energies (a.u.)
 --------------------------------------------------------------

 Alpha MOs
 -- Occupied --
********-101.5748-101.5741-101.5738-101.5735-101.5723 -10.2756 -10.2736
-10.2729 -10.2703 -10.2702 -10.2700 -10.2391 -10.2305 -10.2200 -10.2171
-10.2139 -10.2131  -9.4895  -9.4894  -9.4891  -9.4885  -9.4880  -9.4872
 -7.2543  -7.2543  -7.2540  -7.2533  -7.2529  -7.2521  -7.2443  -7.2442
 -7.2438  -7.2438  -7.2436  -7.2434  -7.2432  -7.2430  -7.2426  -7.2422
 -7.2421  -7.2413  -0.9554  -0.9426  -0.9069  -0.8994  -0.8826  -0.8722
 -0.8525  -0.8439  -0.8006  -0.7603  -0.7529  -0.7425  -0.6663  -0.6413
 -0.6297  -0.6146  -0.5527  -0.5377  -0.5289  -0.5251  -0.4957  -0.4818
 -0.4662  -0.4647  -0.4639  -0.4500  -0.4471  -0.4299  -0.4150  -0.4099
 -0.4059  -0.3954  -0.3841  -0.3688  -0.3632  -0.3509  -0.3484  -0.3419
 -0.3374  -0.3353  -0.3336  -0.3247  -0.3161  -0.2879  -0.2717  -0.2687
 -0.2642
 -- Virtual --
 -0.0671  -0.0564  -0.0481  -0.0439  -0.0388  -0.0279  -0.0128  -0.0032
  0.0038   0.0136   0.0173   0.0179   0.0225   0.0266   0.0284   0.0452
  0.0485   0.0501   0.0544   0.0568   0.0614   0.0651   0.0722   0.0737
  0.0786   0.0822   0.0857   0.0893   0.0936   0.0966   0.0977   0.1012
  0.1046   0.1085   0.1113   0.1144   0.1196   0.1224   0.1228   0.1264
  0.1290   0.1294   0.1302   0.1322   0.1418   0.1422   0.1487   0.1493
  0.1569   0.1578   0.1635   0.1664   0.1707   0.1758   0.1803   0.1818
  0.1873   0.1904   0.1981   0.2017   0.2073   0.2081   0.2141   0.2185
  0.2196   0.2224   0.2250   0.2320   0.2356   0.2391   0.2428   0.2461
  0.2480   0.2522   0.2570   0.2573   0.2645   0.2675   0.2689   0.2747
  0.2765   0.2802   0.2820   0.2901   0.2964   0.2969   0.3045   0.3060
  0.3147   0.3182   0.3226   0.3281   0.3336   0.3370   0.3476   0.3569
  0.4083   0.4187   0.4200   0.4268   0.4387   0.4434   0.4473   0.4570
  0.4586   0.4645   0.4660   0.4729   0.4793   0.4821   0.4904   0.4941
  0.4973   0.5109   0.5141   0.5182   0.5226   0.5272   0.5357   0.5496
  0.5590   0.5716   0.5733   0.5761   0.5854   0.5931   0.5995   0.6051
  0.6088   0.6146   0.6214   0.6262   0.6319   0.6349   0.6498   0.6532
  0.6559   0.6668   0.6754   0.6811   0.6871   0.6944   0.7073   0.7104
  0.7257   0.7315   0.7796   0.7842   0.7911   0.8107   0.8111   0.8185
  0.8316   0.8366   0.8397   0.8423   0.8452   0.8462   0.8486   0.8512
  0.8557   0.8595   0.8651   0.8682   0.8691   0.8749   0.8792   0.8840
  0.8901   0.9011   0.9043   0.9088   0.9178   0.9305   0.9333   0.9428
  0.9451   0.9488   0.9515   0.9582   0.9605   0.9676   0.9682   0.9739
  0.9878   0.9912   0.9968   1.0028   1.0101   1.0195   1.0366   1.0410
  1.0546   1.0587   1.0944   1.1278   1.1392   1.1519   1.1766   1.1893
  1.2057   1.2247   1.2292   1.2401   1.2543   1.2602   1.2714   1.2843
  1.2885   1.2959   1.3012   1.3187   1.3461   1.3534   1.3642   1.3843
  1.4045   1.4327   1.4660   1.4855   1.4989   1.5053   1.5239   1.5582
  1.5679   1.5771   1.5893   1.6187   1.6318   1.6511   1.6722   1.6843
  1.6966   1.7180   1.7383   1.7617   1.7907   1.7950   1.8087   1.8409
  1.8430   1.8492   1.8565   1.8637   1.8759   1.9177   1.9275   1.9313
  1.9425   1.9518   1.9728   1.9918   2.0188   2.0290   2.0856   2.1072
  2.1254   2.1274   2.1816   2.2031   2.2367   2.2466   2.2526   2.2597
  2.2673   2.2770   2.2893   2.3016   2.3049   2.3134   2.3366   2.3532
  2.3835   2.3898   2.4221   2.4317   2.4355   2.4515   2.4635   2.4726
  2.4809   2.5171   2.5360   2.5402   2.5498   2.5607   2.6004   2.6153
  2.6493   2.6592   2.6650   2.6862   2.6895   2.7049   2.7112   2.7289
  2.7444   2.7590   2.7729   2.7796   2.7877   2.8172   2.8230   2.8314
  2.8633   2.9028   2.9509   2.9786   3.0740   3.0805   3.0892   3.1176
  3.1208   3.1419   3.1691   3.2098   3.2208   3.2364   3.2593   3.3639
  3.3762   3.4053   3.4335   3.5563   3.6305   3.6625   3.6881   3.8108
  3.8461   3.9809   4.0229   4.0514   4.0762   4.3423   4.7973   4.8230
  9.7533   9.7757   9.7989   9.8087   9.8227   9.8624  23.3434  23.4952
 23.8194  23.8440  23.8731  23.8941  23.9461  23.9668  23.9823  24.0610
 24.1203  24.1392  25.7832  25.8107  25.8519  25.9002  25.9379  25.9724
 26.1048  26.1444  26.1550  26.2200  26.3048  26.3782  26.5130  26.5754
 26.6893  26.7004  26.9020  26.9394 215.7451 215.7696 215.7954 215.8075
215.8264 215.8749
 --------------------------------------------------------------

          Ground-State Mulliken Net Atomic Charges

     Atom                 Charge (a.u.)
  ----------------------------------------
      1 C                     0.089919
      2 C                    -1.030110
      3 Cl                    0.446773
      4 C                     0.228632
      5 Cl                    0.612397
      6 C                    -0.189207
      7 Cl                    0.543479
      8 C                    -0.858312
      9 H                     0.213333
     10 C                    -0.590606
     11 H                     0.184263
     12 C                    -0.003455
     13 C                    -1.318162
     14 Cl                    0.470844
     15 C                     1.107728
     16 Cl                    0.491459
     17 C                    -0.674244
     18 H                     0.204040
     19 C                    -0.350380
     20 H                     0.210942
     21 C                    -0.222976
     22 Cl                    0.433641
  ----------------------------------------
  Sum of atomic charges =     0.000000

 -----------------------------------------------------------------
                    Cartesian Multipole Moments
 -----------------------------------------------------------------
    Charge (ESU x 10^10)
                 0.0000
    Dipole Moment (Debye)
         X       0.3717      Y       0.2866      Z      -3.1062
       Tot       3.1415
    Quadrupole Moments (Debye-Ang)
        XX    -139.4793     XY       4.9783     YY    -148.2370
        XZ      -2.7656     YZ      -1.6278     ZZ    -141.9618
    Octopole Moments (Debye-Ang^2)
       XXX    -235.8449    XXY      27.2335    XYY     -88.3107
       YYY      46.1469    XXZ     -82.9319    XYZ      -9.9511
       YYZ     -44.6010    XZZ     -60.3828    YZZ      19.5852
       ZZZ    -154.5505
    Hexadecapole Moments (Debye-Ang^3)
      XXXX   -5392.0312   XXXY     594.8975   XXYY   -1200.8951
      XYYY     535.0756   YYYY   -1616.5678   XXXZ    1002.8706
      XXYZ     -30.4553   XYYZ     375.1542   YYYZ     -27.9645
      XXZZ   -1378.1327   XYZZ     211.9667   YYZZ    -822.4604
      XZZZ    1040.7002   YZZZ     -15.6190   ZZZZ   -3259.0199
 -----------------------------------------------------------------
 Calculating analytic gradient of the SCF energy
 Gradient of SCF Energy
            1           2           3           4           5           6
    1  -0.0003102   0.0000791   0.0010539  -0.0003429  -0.0000487   0.0002836
    2  -0.0002073  -0.0005939  -0.0037083   0.0000004  -0.0000721   0.0000740
    3   0.0003780  -0.0008203  -0.0016575   0.0003872  -0.0001824   0.0000629
            7           8           9          10          11          12
    1  -0.0000194   0.0000980  -0.0000419  -0.0000794   0.0001019   0.0000708
    2   0.0000049  -0.0000302  -0.0000048   0.0005353   0.0000978   0.0008389
    3   0.0000698  -0.0001881   0.0000658  -0.0001915  -0.0001343  -0.0004678
           13          14          15          16          17          18
    1   0.0003502  -0.0005314  -0.0002499  -0.0000230  -0.0001454   0.0000162
    2   0.0002364   0.0034807  -0.0002461   0.0000582   0.0003860  -0.0000385
    3   0.0001421   0.0024439   0.0002978  -0.0000153  -0.0001649  -0.0000099
           19          20          21          22
    1   0.0003053  -0.0000145  -0.0003713  -0.0001809
    2  -0.0000974  -0.0000011  -0.0006480  -0.0000649
    3  -0.0002001   0.0000274   0.0000096   0.0001474
 Max gradient component =       3.708E-03
 RMS gradient           =       7.826E-04
 Gradient time:  CPU 263.94 s  wall 263.98 s
 Geometry Optimization Parameters
   NAtoms,    NIC,     NZ,  NCons,   NDum,   NFix, NCnnct, MaxDiis
       22     163      22       0       0       0       0       0

 Cartesian Hessian Update
 Hessian updated using BFGS update


** GEOMETRY OPTIMIZATION IN DELOCALIZED INTERNAL COORDINATES **
   Searching for a Minimum

   Optimization Cycle:   8

                       Coordinates (Angstroms)
     ATOM                X               Y               Z
      1  C         0.0141986699    0.0048590874    0.0445555651
      2  C        -0.0209225844    0.2822192496    1.4160708314
      3  Cl        1.4721315622    0.6224072417    2.2514418267
      4  C        -1.2348975902    0.2881708211    2.1219533164
      5  Cl       -1.2681295000    0.6365135351    3.8232952949
      6  C        -2.4199080535    0.0108781833    1.4303026904
      7  Cl       -3.9607470172   -0.0012486583    2.2522013485
      8  C        -2.3941951497   -0.2643015336    0.0669445187
      9  H        -3.3214647125   -0.4764160557   -0.4482119228
     10  C        -1.1873813199   -0.2622810671   -0.6144704297
     11  H        -1.1708376295   -0.4754483654   -1.6762406912
     12  C         1.2926363273   -0.0136722851   -0.7233109034
     13  C         2.2265840106   -1.0534158031   -0.5476886625
     14  Cl        1.8914971288   -2.3015734157    0.6205595087
     15  C         3.4071424748   -1.0905726935   -1.2946134195
     16  Cl        4.5759080718   -2.3715169788   -1.0926550102
     17  C         3.6704738873   -0.0909068986   -2.2274628429
     18  H         4.5870965002   -0.1288305258   -2.8015171828
     19  C         2.7678390012    0.9442451402   -2.4138542697
     20  H         2.9722504465    1.7286297768   -3.1301509756
     21  C         1.5948029979    0.9762021361   -1.6658616898
     22  Cl        0.5019908439    2.3283860685   -1.9122724281
   Point Group: c1    Number of degrees of freedom:    60


   Energy is  -3221.127904825

 Hessian updated using BFGS update

 60 Hessian modes will be used to form the next step
  Hessian Eigenvalues:
     0.008972    0.017784    0.018806    0.020873    0.020934    0.022193
     0.022969    0.023623    0.023843    0.023911    0.024090    0.024103
     0.024115    0.024119    0.024136    0.024141    0.024149    0.024161
     0.028423    0.073835    0.160000    0.160006    0.160023    0.160272
     0.219272    0.225306    0.226348    0.231911    0.245163    0.246069
     0.249956    0.249982    0.250005    0.250181    0.250790    0.253357
     0.288723    0.289355    0.300840    0.301043    0.301212    0.301474
     0.312484    0.353375    0.356665    0.356670    0.356675    0.365956
     0.412647    0.426484    0.432718    0.456139    0.461803    0.467564
     0.472107    0.478246    0.478285    0.479102    0.482349    0.547490

 Minimum search - taking simple RFO step
 Searching for Lamda that Minimizes Along All modes
 Value Taken    Lamda =  -0.00176445
 Calculated Step too Large.  Step scaled by  0.750848
 Step Taken.  Stepsize is  0.300000

                             Maximum     Tolerance    Cnvgd?
         Gradient           0.003490      0.000300      NO
         Displacement       0.225836      0.001200      NO
         Energy change     -0.001700      0.000001      NO


 New Cartesian Coordinates Obtained by Inverse Iteration

 Displacement from previous Coordinates is:  0.525780
 ----------------------------------------------------------------
             Standard Nuclear Orientation (Angstroms)
    I     Atom           X                Y                Z
 ----------------------------------------------------------------
    1      C       0.0113640571     0.0031843438     0.0395272155
    2      C      -0.0242738083     0.3221098095     1.4017456993
    3      Cl      1.4660543851     0.7166330305     2.2190675087
    4      C      -1.2353136000     0.3269584648     2.1111349980
    5      Cl     -1.2692074527     0.7289942692     3.8008250693
    6      C      -2.4171462607     0.0050009943     1.4323248629
    7      Cl     -3.9551841572    -0.0114013721     2.2597739051
    8      C      -2.3904195823    -0.3110807656     0.0782248281
    9      H      -3.3150197401    -0.5555121578    -0.4272745315
   10      C      -1.1853090136    -0.3078909004    -0.6073066302
   11      H      -1.1671609592    -0.5529431938    -1.6621865510
   12      C       1.2908467727    -0.0153881245    -0.7274692220
   13      C       2.2046929028    -1.0752823590    -0.5778938652
   14      Cl      1.8410951081    -2.3500755647     0.5536008106
   15      C       3.3889630602    -1.1099642605    -1.3191517393
   16      Cl      4.5335372903    -2.4174686418    -1.1509232275
   17      C       3.6746227707    -0.0859328150    -2.2184361851
   18      H       4.5940505648    -0.1213122215    -2.7881316746
   19      C       2.7904391281     0.9696269028    -2.3784178670
   20      H       3.0120298633     1.7711937745    -3.0702800467
   21      C       1.6129612172     0.9976723726    -1.6372392059
   22      Cl      0.5344458191     2.3652053739    -1.8524996788
 ----------------------------------------------------------------
 Nuclear Repulsion Energy =        2071.85700941 hartrees
 There are       89 alpha and       89 beta electrons
 Applying Cartesian multipole field
    Component          Value
    ---------          -----
     (2,0,0)        1.00000E-11
     (0,2,0)        2.00000E-11
     (0,0,2)       -3.00000E-11
 Nucleus-field energy     =    -0.0000000076 hartrees
 Requested basis set is 6-311++G(d,p)
 There are 170 shells and 472 basis functions
 A cutoff of  1.0D-15 yielded  10982 shell pairs
 There are     92859 function pairs (     99880 Cartesian)
 Smallest overlap matrix eigenvalue = 2.24E-07
 Linear dependence detected in AO basis
 Number of orthogonalized atomic orbitals = 467
 Maximum deviation from orthogonality = 2.390E-10
 Guess from superposition of atomic densities
 Warning:  Energy on first SCF cycle will be non-variational
 SAD guess density has 178.000000 electrons

 -----------------------------------------------------------------------
  General SCF calculation program by
  Eric Jon Sundstrom, Paul Horn, Yuezhi Mao, Dmitri Zuev, Alec White,
  David Stuck, Shaama M.S., Shane Yost, Joonho Lee, David Small,
  Daniel Levine, Susi Lehtola, Hugh Burton, Evgeny Epifanovsky,
  Bang C. Huynh
 -----------------------------------------------------------------------
 Exchange:     0.2000 Hartree-Fock + 0.0800 Slater + 0.7200 B88
 Correlation:  0.1900 VWN1RPA + 0.8100 LYP
 Using SG-1 standard quadrature grid
 A restricted SCF calculation will be
 performed using DIIS
 SCF converges when DIIS error is below 1.0e-08
 ---------------------------------------
  Cycle       Energy         DIIS error
 ---------------------------------------
    1   -3225.3589356148      2.82e-02  
    2   -3220.9929859662      2.19e-03  
    3   -3220.8679636170      2.91e-03  
    4   -3221.1160081062      6.39e-04  
    5   -3221.1266797752      2.80e-04  
    6   -3221.1286771444      9.78e-05  
    7   -3221.1289189978      2.47e-05  
    8   -3221.1289310208      1.35e-05  
    9   -3221.1289359747      3.21e-06  
   10   -3221.1289362575      9.34e-07  
   11   -3221.1289362810      2.98e-07  
   12   -3221.1289362833      1.23e-07  
   13   -3221.1289362838      4.40e-08  
   14   -3221.1289362837      1.59e-08  
   15   -3221.1289362837      6.08e-09  Convergence criterion met
 ---------------------------------------
 SCF time:   CPU 774.61s  wall 775.00s 
 SCF   energy in the final basis set =    -3221.1289362837
 Total energy in the final basis set =    -3221.1289362837

 --------------------------------------------------------------

                    Orbital Energies (a.u.)
 --------------------------------------------------------------

 Alpha MOs
 -- Occupied --
********-101.5747-101.5747-101.5739-101.5734-101.5728 -10.2756 -10.2736
-10.2728 -10.2703 -10.2701 -10.2700 -10.2387 -10.2303 -10.2200 -10.2171
-10.2139 -10.2131  -9.4895  -9.4895  -9.4894  -9.4885  -9.4880  -9.4876
 -7.2545  -7.2544  -7.2542  -7.2534  -7.2528  -7.2525  -7.2443  -7.2443
 -7.2442  -7.2437  -7.2437  -7.2437  -7.2434  -7.2429  -7.2426  -7.2425
 -7.2421  -7.2417  -0.9553  -0.9427  -0.9069  -0.8990  -0.8828  -0.8724
 -0.8524  -0.8439  -0.8005  -0.7604  -0.7530  -0.7425  -0.6663  -0.6408
 -0.6301  -0.6148  -0.5526  -0.5368  -0.5295  -0.5258  -0.4955  -0.4818
 -0.4662  -0.4647  -0.4640  -0.4496  -0.4472  -0.4300  -0.4150  -0.4100
 -0.4053  -0.3952  -0.3836  -0.3682  -0.3629  -0.3509  -0.3482  -0.3423
 -0.3380  -0.3353  -0.3340  -0.3252  -0.3167  -0.2868  -0.2718  -0.2691
 -0.2648
 -- Virtual --
 -0.0648  -0.0566  -0.0478  -0.0462  -0.0391  -0.0279  -0.0129  -0.0031
  0.0038   0.0134   0.0172   0.0180   0.0224   0.0264   0.0285   0.0450
  0.0485   0.0501   0.0546   0.0576   0.0611   0.0648   0.0711   0.0736
  0.0784   0.0820   0.0859   0.0895   0.0928   0.0966   0.0979   0.1008
  0.1045   0.1089   0.1114   0.1145   0.1196   0.1219   0.1229   0.1266
  0.1283   0.1293   0.1299   0.1317   0.1415   0.1425   0.1480   0.1491
  0.1563   0.1581   0.1639   0.1661   0.1700   0.1762   0.1809   0.1815
  0.1880   0.1905   0.1982   0.2009   0.2067   0.2084   0.2146   0.2179
  0.2194   0.2211   0.2256   0.2319   0.2359   0.2385   0.2413   0.2445
  0.2483   0.2516   0.2572   0.2584   0.2637   0.2686   0.2696   0.2751
  0.2777   0.2802   0.2824   0.2902   0.2959   0.2972   0.3017   0.3058
  0.3150   0.3179   0.3236   0.3291   0.3318   0.3367   0.3495   0.3575
  0.4079   0.4182   0.4197   0.4298   0.4378   0.4457   0.4487   0.4567
  0.4580   0.4644   0.4654   0.4723   0.4798   0.4819   0.4899   0.4948
  0.4992   0.5135   0.5144   0.5190   0.5232   0.5264   0.5351   0.5499
  0.5596   0.5723   0.5731   0.5763   0.5836   0.5945   0.5989   0.6044
  0.6085   0.6153   0.6203   0.6279   0.6330   0.6357   0.6527   0.6535
  0.6562   0.6666   0.6770   0.6808   0.6878   0.6913   0.7056   0.7111
  0.7268   0.7301   0.7799   0.7838   0.7917   0.8114   0.8118   0.8199
  0.8308   0.8377   0.8409   0.8415   0.8461   0.8463   0.8488   0.8507
  0.8550   0.8597   0.8646   0.8695   0.8703   0.8780   0.8795   0.8823
  0.8896   0.8990   0.9034   0.9081   0.9185   0.9305   0.9336   0.9447
  0.9463   0.9488   0.9511   0.9574   0.9606   0.9668   0.9687   0.9761
  0.9857   0.9938   0.9996   1.0036   1.0125   1.0179   1.0366   1.0447
  1.0517   1.0593   1.0990   1.1221   1.1391   1.1578   1.1802   1.1935
  1.2088   1.2264   1.2282   1.2402   1.2571   1.2605   1.2707   1.2822
  1.2884   1.2969   1.3012   1.3217   1.3465   1.3541   1.3634   1.3787
  1.4091   1.4280   1.4668   1.4810   1.4968   1.5030   1.5280   1.5597
  1.5705   1.5767   1.5918   1.6182   1.6316   1.6526   1.6719   1.6834
  1.6942   1.7186   1.7371   1.7616   1.7909   1.7956   1.8066   1.8372
  1.8415   1.8490   1.8552   1.8629   1.8754   1.9208   1.9292   1.9309
  1.9419   1.9548   1.9732   1.9931   2.0191   2.0306   2.0846   2.1066
  2.1255   2.1285   2.1823   2.1999   2.2369   2.2472   2.2536   2.2598
  2.2660   2.2737   2.2906   2.3013   2.3106   2.3168   2.3397   2.3483
  2.3828   2.3900   2.4232   2.4278   2.4364   2.4566   2.4670   2.4720
  2.4781   2.5166   2.5375   2.5385   2.5471   2.5567   2.5958   2.6212
  2.6507   2.6605   2.6686   2.6863   2.6912   2.7047   2.7076   2.7293
  2.7446   2.7588   2.7690   2.7768   2.7896   2.8188   2.8244   2.8379
  2.8576   2.9011   2.9551   2.9794   3.0764   3.0840   3.0924   3.1165
  3.1230   3.1405   3.1710   3.2089   3.2202   3.2394   3.2598   3.3654
  3.3762   3.4072   3.4344   3.5577   3.6314   3.6664   3.6887   3.8133
  3.8465   3.9812   4.0239   4.0512   4.0767   4.3363   4.7991   4.8213
  9.7562   9.7768   9.7986   9.8080   9.8248   9.8542  23.3459  23.4962
 23.8202  23.8447  23.8725  23.8955  23.9471  23.9665  23.9820  24.0649
 24.1199  24.1409  25.7828  25.8109  25.8495  25.9003  25.9460  25.9701
 26.1048  26.1451  26.1562  26.2294  26.2845  26.3835  26.5134  26.5748
 26.6869  26.7036  26.8843  26.9674 215.7481 215.7708 215.7950 215.8061
215.8308 215.8644
 --------------------------------------------------------------

          Ground-State Mulliken Net Atomic Charges

     Atom                 Charge (a.u.)
  ----------------------------------------
      1 C                     0.059048
      2 C                    -1.174904
      3 Cl                    0.480218
      4 C                     0.337531
      5 Cl                    0.611553
      6 C                    -0.142116
      7 Cl                    0.543235
      8 C                    -0.912535
      9 H                     0.213103
     10 C                    -0.555917
     11 H                     0.186382
     12 C                    -0.045055
     13 C                    -1.346458
     14 Cl                    0.484711
     15 C                     1.104491
     16 Cl                    0.499670
     17 C                    -0.631048
     18 H                     0.206271
     19 C                    -0.334658
     20 H                     0.209744
     21 C                    -0.236972
     22 Cl                    0.443706
  ----------------------------------------
  Sum of atomic charges =     0.000000

 -----------------------------------------------------------------
                    Cartesian Multipole Moments
 -----------------------------------------------------------------
    Charge (ESU x 10^10)
                 0.0000
    Dipole Moment (Debye)
         X       0.3934      Y       0.2541      Z      -3.0766
       Tot       3.1120
    Quadrupole Moments (Debye-Ang)
        XX    -139.3097     XY       5.2611     YY    -148.1308
        XZ      -2.7478     YZ      -1.6136     ZZ    -142.1561
    Octopole Moments (Debye-Ang^2)
       XXX    -232.4252    XXY      25.9903    XYY     -87.6248
       YYY      42.0823    XXZ     -81.5423    XYZ     -10.2970
       YYZ     -43.3601    XZZ     -60.2449    YZZ      18.4737
       ZZZ    -149.8578
    Hexadecapole Moments (Debye-Ang^3)
      XXXX   -5342.1056   XXXY     592.4070   XXYY   -1204.2134
      XYYY     527.7583   YYYY   -1690.2936   XXXZ    1019.1614
      XXYZ     -42.9471   XYYZ     380.5412   YYYZ     -65.7402
      XXZZ   -1365.0720   XYZZ     210.7368   YYZZ    -826.8735
      XZZZ    1061.6793   YZZZ     -49.7427   ZZZZ   -3219.0975
 -----------------------------------------------------------------
 Calculating analytic gradient of the SCF energy
 Gradient of SCF Energy
            1           2           3           4           5           6
    1  -0.0005366  -0.0001803   0.0007750   0.0000468   0.0001216   0.0001861
    2  -0.0001454  -0.0005128  -0.0020706  -0.0000387   0.0000206   0.0000099
    3   0.0002095  -0.0005065  -0.0008022   0.0001686  -0.0000871  -0.0001505
            7           8           9          10          11          12
    1  -0.0001048  -0.0000457  -0.0000289   0.0001516   0.0000546   0.0003452
    2  -0.0000270   0.0000012   0.0000121   0.0003051   0.0000986   0.0005864
    3   0.0000319   0.0000373   0.0000265  -0.0001451  -0.0000995  -0.0004991
           13          14          15          16          17          18
    1   0.0001186  -0.0002739  -0.0002574  -0.0000140  -0.0001349   0.0000035
    2   0.0002891   0.0019457  -0.0001875   0.0000050   0.0003394  -0.0000247
    3   0.0000597   0.0015032   0.0002935  -0.0000008  -0.0001439  -0.0000110
           19          20          21          22
    1   0.0002958   0.0000117  -0.0004147  -0.0001192
    2  -0.0001848   0.0000131  -0.0002420  -0.0001927
    3  -0.0001151   0.0000218   0.0001071   0.0001016
 Max gradient component =       2.071E-03
 RMS gradient           =       4.678E-04
 Gradient time:  CPU 262.51 s  wall 262.55 s
 Geometry Optimization Parameters
   NAtoms,    NIC,     NZ,  NCons,   NDum,   NFix, NCnnct, MaxDiis
       22     163      22       0       0       0       0       0

 Cartesian Hessian Update
 Hessian updated using BFGS update


** GEOMETRY OPTIMIZATION IN DELOCALIZED INTERNAL COORDINATES **
   Searching for a Minimum

   Optimization Cycle:   9

                       Coordinates (Angstroms)
     ATOM                X               Y               Z
      1  C         0.0113640571    0.0031843438    0.0395272155
      2  C        -0.0242738083    0.3221098095    1.4017456993
      3  Cl        1.4660543851    0.7166330305    2.2190675087
      4  C        -1.2353136000    0.3269584648    2.1111349980
      5  Cl       -1.2692074527    0.7289942692    3.8008250693
      6  C        -2.4171462607    0.0050009943    1.4323248629
      7  Cl       -3.9551841572   -0.0114013721    2.2597739051
      8  C        -2.3904195823   -0.3110807656    0.0782248281
      9  H        -3.3150197401   -0.5555121578   -0.4272745315
     10  C        -1.1853090136   -0.3078909004   -0.6073066302
     11  H        -1.1671609592   -0.5529431938   -1.6621865510
     12  C         1.2908467727   -0.0153881245   -0.7274692220
     13  C         2.2046929028   -1.0752823590   -0.5778938652
     14  Cl        1.8410951081   -2.3500755647    0.5536008106
     15  C         3.3889630602   -1.1099642605   -1.3191517393
     16  Cl        4.5335372903   -2.4174686418   -1.1509232275
     17  C         3.6746227707   -0.0859328150   -2.2184361851
     18  H         4.5940505648   -0.1213122215   -2.7881316746
     19  C         2.7904391281    0.9696269028   -2.3784178670
     20  H         3.0120298633    1.7711937745   -3.0702800467
     21  C         1.6129612172    0.9976723726   -1.6372392059
     22  Cl        0.5344458191    2.3652053739   -1.8524996788
   Point Group: c1    Number of degrees of freedom:    60


   Energy is  -3221.128936284

 Hessian updated using BFGS update

 59 Hessian modes will be used to form the next step
  Hessian Eigenvalues:
     0.005972    0.017769    0.018727    0.020873    0.020935    0.021995
     0.022967    0.023622    0.023842    0.023901    0.024090    0.024101
     0.024115    0.024118    0.024137    0.024141    0.024149    0.024162
     0.028452    0.073445    0.160001    0.160024    0.160268    0.219069
     0.225312    0.226368    0.231910    0.245196    0.246062    0.249923
     0.249982    0.250003    0.250191    0.251161    0.253363    0.288670
     0.289359    0.300853    0.301043    0.301190    0.301491    0.312378
     0.353381    0.356665    0.356670    0.356675    0.365976    0.412627
     0.426487    0.432724    0.456141    0.461883    0.467558    0.472107
     0.478190    0.478492    0.479149    0.482341    0.546784

 Minimum search - taking simple RFO step
 Searching for Lamda that Minimizes Along All modes
 Value Taken    Lamda =  -0.00097751
 Calculated Step too Large.  Step scaled by  0.808221
 Step Taken.  Stepsize is  0.300000

                             Maximum     Tolerance    Cnvgd?
         Gradient           0.002037      0.000300      NO
         Displacement       0.225455      0.001200      NO
         Energy change     -0.001031      0.000001      NO


 New Cartesian Coordinates Obtained by Inverse Iteration

 Displacement from previous Coordinates is:  0.527939
 ----------------------------------------------------------------
             Standard Nuclear Orientation (Angstroms)
    I     Atom           X                Y                Z
 ----------------------------------------------------------------
    1      C       0.0099807262     0.0020365289     0.0364206146
    2      C      -0.0287862621     0.3629461786     1.3879909907
    3      Cl      1.4565283369     0.8093699563     2.1877382179
    4      C      -1.2384960699     0.3671352697     2.0993144801
    5      Cl     -1.2790339847     0.8198010871     3.7761942453
    6      C      -2.4150878980     0.0007263739     1.4336694499
    7      Cl     -3.9504207075    -0.0189005536     2.2659662009
    8      C      -2.3846748013    -0.3573884409     0.0904211794
    9      H      -3.3051417610    -0.6353558743    -0.4051032603
   10      C      -1.1805647072    -0.3533590340    -0.5975966699
   11      H      -1.1588250138    -0.6324019551    -1.6439551416
   12      C       1.2902057629    -0.0167588456    -0.7295665085
   13      C       2.1841626976    -1.0957655684    -0.6081427687
   14      Cl      1.7925882984    -2.3966410029     0.4846451940
   15      C       3.3711706505    -1.1283086246    -1.3457955378
   16      Cl      4.4915655934    -2.4607294107    -1.2138707632
   17      C       3.6779732811    -0.0820056108    -2.2116406545
   18      H       4.5992079914    -0.1153689255    -2.7785266796
   19      C       2.8121227492     0.9928543775    -2.3434542879
   20      H       3.0495849731     1.8102451357    -3.0111958872
   21      C       1.6318532319     1.0177491899    -1.6069664151
   22      Cl      0.5701552782     2.4024467079    -1.7875315257
 ----------------------------------------------------------------
 Nuclear Repulsion Energy =        2070.68939374 hartrees
 There are       89 alpha and       89 beta electrons
 Applying Cartesian multipole field
    Component          Value
    ---------          -----
     (2,0,0)        1.00000E-11
     (0,2,0)        2.00000E-11
     (0,0,2)       -3.00000E-11
 Nucleus-field energy     =    -0.0000000056 hartrees
 Requested basis set is 6-311++G(d,p)
 There are 170 shells and 472 basis functions
 A cutoff of  1.0D-15 yielded  10988 shell pairs
 There are     92810 function pairs (     99809 Cartesian)
 Smallest overlap matrix eigenvalue = 2.12E-07
 Linear dependence detected in AO basis
 Number of orthogonalized atomic orbitals = 467
 Maximum deviation from orthogonality = 4.123E-10
 Guess from superposition of atomic densities
 Warning:  Energy on first SCF cycle will be non-variational
 SAD guess density has 178.000000 electrons

 -----------------------------------------------------------------------
  General SCF calculation program by
  Eric Jon Sundstrom, Paul Horn, Yuezhi Mao, Dmitri Zuev, Alec White,
  David Stuck, Shaama M.S., Shane Yost, Joonho Lee, David Small,
  Daniel Levine, Susi Lehtola, Hugh Burton, Evgeny Epifanovsky,
  Bang C. Huynh
 -----------------------------------------------------------------------
 Exchange:     0.2000 Hartree-Fock + 0.0800 Slater + 0.7200 B88
 Correlation:  0.1900 VWN1RPA + 0.8100 LYP
 Using SG-1 standard quadrature grid
 A restricted SCF calculation will be
 performed using DIIS
 SCF converges when DIIS error is below 1.0e-08
 ---------------------------------------
  Cycle       Energy         DIIS error
 ---------------------------------------
    1   -3225.3572684097      2.82e-02  
    2   -3220.9934251429      2.19e-03  
    3   -3220.8684749794      2.91e-03  
    4   -3221.1167307168      6.36e-04  
    5   -3221.1273011603      2.80e-04  
    6   -3221.1292859040      9.80e-05  
    7   -3221.1295284030      2.53e-05  
    8   -3221.1295412440      1.36e-05  
    9   -3221.1295463123      3.17e-06  
   10   -3221.1295465867      9.23e-07  
   11   -3221.1295466096      2.88e-07  
   12   -3221.1295466117      1.21e-07  
   13   -3221.1295466122      4.30e-08  
   14   -3221.1295466125      1.58e-08  
   15   -3221.1295466122      6.02e-09  Convergence criterion met
 ---------------------------------------
 SCF time:   CPU 775.60s  wall 775.00s 
 SCF   energy in the final basis set =    -3221.1295466122
 Total energy in the final basis set =    -3221.1295466122

 --------------------------------------------------------------

                    Orbital Energies (a.u.)
 --------------------------------------------------------------

 Alpha MOs
 -- Occupied --
********-101.5750-101.5746-101.5739-101.5734-101.5731 -10.2756 -10.2737
-10.2728 -10.2703 -10.2701 -10.2698 -10.2383 -10.2301 -10.2201 -10.2171
-10.2138 -10.2132  -9.4900  -9.4896  -9.4893  -9.4886  -9.4879  -9.4879
 -7.2549  -7.2545  -7.2540  -7.2534  -7.2528  -7.2527  -7.2447  -7.2444
 -7.2441  -7.2441  -7.2438  -7.2436  -7.2434  -7.2428  -7.2428  -7.2427
 -7.2421  -7.2420  -0.9552  -0.9427  -0.9070  -0.8988  -0.8830  -0.8725
 -0.8523  -0.8439  -0.8005  -0.7604  -0.7530  -0.7425  -0.6663  -0.6403
 -0.6305  -0.6150  -0.5525  -0.5360  -0.5303  -0.5262  -0.4955  -0.4818
 -0.4661  -0.4648  -0.4640  -0.4492  -0.4473  -0.4301  -0.4150  -0.4102
 -0.4047  -0.3951  -0.3833  -0.3677  -0.3627  -0.3509  -0.3481  -0.3427
 -0.3385  -0.3353  -0.3343  -0.3256  -0.3170  -0.2859  -0.2718  -0.2694
 -0.2652
 -- Virtual --
 -0.0626  -0.0568  -0.0487  -0.0474  -0.0392  -0.0280  -0.0129  -0.0029
  0.0037   0.0133   0.0170   0.0182   0.0223   0.0261   0.0285   0.0450
  0.0485   0.0502   0.0546   0.0584   0.0608   0.0646   0.0700   0.0736
  0.0783   0.0818   0.0859   0.0898   0.0921   0.0963   0.0983   0.1003
  0.1046   0.1088   0.1117   0.1145   0.1195   0.1215   0.1228   0.1269
  0.1276   0.1290   0.1299   0.1314   0.1413   0.1429   0.1471   0.1493
  0.1558   0.1586   0.1643   0.1660   0.1693   0.1761   0.1813   0.1818
  0.1888   0.1908   0.1980   0.1990   0.2063   0.2084   0.2150   0.2172
  0.2189   0.2201   0.2267   0.2317   0.2359   0.2372   0.2404   0.2427
  0.2488   0.2517   0.2570   0.2598   0.2626   0.2691   0.2695   0.2749
  0.2771   0.2814   0.2845   0.2910   0.2946   0.2975   0.2999   0.3063
  0.3134   0.3185   0.3251   0.3294   0.3325   0.3369   0.3519   0.3589
  0.4076   0.4177   0.4195   0.4325   0.4373   0.4467   0.4522   0.4565
  0.4576   0.4636   0.4656   0.4718   0.4799   0.4817   0.4888   0.4956
  0.5021   0.5138   0.5163   0.5172   0.5238   0.5268   0.5353   0.5503
  0.5608   0.5714   0.5734   0.5769   0.5825   0.5964   0.5986   0.6041
  0.6077   0.6139   0.6206   0.6294   0.6338   0.6364   0.6519   0.6557
  0.6581   0.6659   0.6767   0.6807   0.6879   0.6917   0.7043   0.7132
  0.7283   0.7290   0.7788   0.7848   0.7924   0.8115   0.8128   0.8216
  0.8296   0.8389   0.8406   0.8415   0.8466   0.8469   0.8491   0.8509
  0.8545   0.8597   0.8637   0.8706   0.8714   0.8773   0.8808   0.8824
  0.8904   0.8989   0.9019   0.9072   0.9196   0.9291   0.9345   0.9442
  0.9486   0.9497   0.9507   0.9570   0.9610   0.9655   0.9686   0.9760
  0.9845   0.9948   1.0020   1.0048   1.0155   1.0175   1.0376   1.0495
  1.0503   1.0609   1.0989   1.1169   1.1392   1.1644   1.1857   1.1988
  1.2117   1.2268   1.2287   1.2406   1.2604   1.2614   1.2706   1.2797
  1.2892   1.2989   1.3020   1.3208   1.3468   1.3538   1.3639   1.3761
  1.4137   1.4257   1.4674   1.4782   1.4924   1.5024   1.5318   1.5604
  1.5708   1.5781   1.5959   1.6181   1.6315   1.6545   1.6718   1.6829
  1.6920   1.7193   1.7361   1.7617   1.7911   1.7959   1.8058   1.8336
  1.8410   1.8488   1.8546   1.8627   1.8749   1.9232   1.9289   1.9318
  1.9410   1.9581   1.9733   1.9950   2.0188   2.0324   2.0840   2.1067
  2.1259   2.1294   2.1828   2.1971   2.2367   2.2473   2.2544   2.2573
  2.2668   2.2698   2.2909   2.3016   2.3152   2.3212   2.3417   2.3472
  2.3809   2.3904   2.4220   2.4234   2.4374   2.4587   2.4696   2.4744
  2.4794   2.5159   2.5342   2.5388   2.5442   2.5556   2.5916   2.6270
  2.6511   2.6614   2.6720   2.6855   2.6933   2.7042   2.7055   2.7300
  2.7461   2.7572   2.7662   2.7742   2.7906   2.8204   2.8251   2.8434
  2.8539   2.8995   2.9589   2.9792   3.0786   3.0873   3.0960   3.1158
  3.1255   3.1376   3.1727   3.2072   3.2193   3.2434   3.2620   3.3664
  3.3767   3.4094   3.4352   3.5596   3.6322   3.6702   3.6908   3.8157
  3.8469   3.9816   4.0247   4.0510   4.0776   4.3317   4.8010   4.8185
  9.7588   9.7775   9.7991   9.8072   9.8320   9.8477  23.3491  23.4972
 23.8209  23.8451  23.8723  23.8963  23.9476  23.9663  23.9822  24.0678
 24.1195  24.1424  25.7823  25.8096  25.8441  25.8964  25.9408  25.9813
 26.1050  26.1453  26.1557  26.2231  26.2914  26.3830  26.5141  26.5746
 26.6837  26.7014  26.8734  26.9988 215.7507 215.7716 215.7958 215.8054
215.8404 215.8554
 --------------------------------------------------------------

          Ground-State Mulliken Net Atomic Charges

     Atom                 Charge (a.u.)
  ----------------------------------------
      1 C                     0.032476
      2 C                    -1.303741
      3 Cl                    0.498677
      4 C                     0.437996
      5 Cl                    0.610766
      6 C                    -0.087051
      7 Cl                    0.543735
      8 C                    -0.965822
      9 H                     0.212756
     10 C                    -0.523726
     11 H                     0.188658
     12 C                    -0.084351
     13 C                    -1.379199
     14 Cl                    0.497694
     15 C                     1.107696
     16 Cl                    0.508019
     17 C                    -0.588800
     18 H                     0.208909
     19 C                    -0.313726
     20 H                     0.207972
     21 C                    -0.256738
     22 Cl                    0.447800
  ----------------------------------------
  Sum of atomic charges =     0.000000

 -----------------------------------------------------------------
                    Cartesian Multipole Moments
 -----------------------------------------------------------------
    Charge (ESU x 10^10)
                 0.0000
    Dipole Moment (Debye)
         X       0.4183      Y       0.2161      Z      -3.0421
       Tot       3.0783
    Quadrupole Moments (Debye-Ang)
        XX    -139.1610     XY       5.5321     YY    -148.0294
        XZ      -2.7419     YZ      -1.6107     ZZ    -142.3441
    Octopole Moments (Debye-Ang^2)
       XXX    -228.7984    XXY      24.6348    XYY     -86.9538
       YYY      37.8244    XXZ     -80.0112    XYZ     -10.6437
       YYZ     -42.0843    XZZ     -60.0197    YZZ      17.2267
       ZZZ    -145.1413
    Hexadecapole Moments (Debye-Ang^3)
      XXXX   -5295.9731   XXXY     589.6478   XXYY   -1208.3915
      XYYY     520.7525   YYYY   -1765.9359   XXXZ    1037.3773
      XXYZ     -55.8057   XYYZ     386.6150   YYYZ    -104.5020
      XXZZ   -1352.2518   XYZZ     209.1583   YYZZ    -831.7836
      XZZZ    1083.9976   YZZZ     -85.6670   ZZZZ   -3179.1847
 -----------------------------------------------------------------
 Calculating analytic gradient of the SCF energy
 Gradient of SCF Energy
            1           2           3           4           5           6
    1  -0.0005400  -0.0000826   0.0006335   0.0000982  -0.0000755   0.0001061
    2  -0.0000980  -0.0004133  -0.0011508  -0.0000315   0.0000216  -0.0000349
    3  -0.0001179  -0.0002583  -0.0005153   0.0000320  -0.0000345  -0.0002070
            7           8           9          10          11          12
    1  -0.0000104  -0.0001027  -0.0000049   0.0003244   0.0000145   0.0003852
    2  -0.0000079   0.0000272   0.0000245   0.0002018   0.0000400   0.0003412
    3   0.0001148   0.0002187   0.0000141  -0.0000800  -0.0000659  -0.0004088
           13          14          15          16          17          18
    1  -0.0000874  -0.0002119  -0.0001402  -0.0000066  -0.0000971  -0.0000009
    2   0.0003411   0.0010640  -0.0000980  -0.0000100   0.0002360  -0.0000047
    3   0.0001390   0.0009596   0.0001522  -0.0000016  -0.0000862  -0.0000129
           19          20          21          22
    1   0.0002240   0.0000186  -0.0003631  -0.0000814
    2  -0.0001835   0.0000134  -0.0000385  -0.0002397
    3  -0.0000469   0.0000082   0.0001009   0.0000959
 Max gradient component =       1.151E-03
 RMS gradient           =       3.005E-04
 Gradient time:  CPU 263.58 s  wall 263.61 s
 Geometry Optimization Parameters
   NAtoms,    NIC,     NZ,  NCons,   NDum,   NFix, NCnnct, MaxDiis
       22     163      22       0       0       0       0       0

 Cartesian Hessian Update
 Hessian updated using BFGS update


** GEOMETRY OPTIMIZATION IN DELOCALIZED INTERNAL COORDINATES **
   Searching for a Minimum

   Optimization Cycle:  10

                       Coordinates (Angstroms)
     ATOM                X               Y               Z
      1  C         0.0099807262    0.0020365289    0.0364206146
      2  C        -0.0287862621    0.3629461786    1.3879909907
      3  Cl        1.4565283369    0.8093699563    2.1877382179
      4  C        -1.2384960699    0.3671352697    2.0993144801
      5  Cl       -1.2790339847    0.8198010871    3.7761942453
      6  C        -2.4150878980    0.0007263739    1.4336694499
      7  Cl       -3.9504207075   -0.0189005536    2.2659662009
      8  C        -2.3846748013   -0.3573884409    0.0904211794
      9  H        -3.3051417610   -0.6353558743   -0.4051032603
     10  C        -1.1805647072   -0.3533590340   -0.5975966699
     11  H        -1.1588250138   -0.6324019551   -1.6439551416
     12  C         1.2902057629   -0.0167588456   -0.7295665085
     13  C         2.1841626976   -1.0957655684   -0.6081427687
     14  Cl        1.7925882984   -2.3966410029    0.4846451940
     15  C         3.3711706505   -1.1283086246   -1.3457955378
     16  Cl        4.4915655934   -2.4607294107   -1.2138707632
     17  C         3.6779732811   -0.0820056108   -2.2116406545
     18  H         4.5992079914   -0.1153689255   -2.7785266796
     19  C         2.8121227492    0.9928543775   -2.3434542879
     20  H         3.0495849731    1.8102451357   -3.0111958872
     21  C         1.6318532319    1.0177491899   -1.6069664151
     22  Cl        0.5701552782    2.4024467079   -1.7875315257
   Point Group: c1    Number of degrees of freedom:    60


   Energy is  -3221.129546612

 Hessian updated using BFGS update

 60 Hessian modes will be used to form the next step
  Hessian Eigenvalues:
     0.003669    0.017759    0.018681    0.020885    0.020936    0.021911
     0.022965    0.023622    0.023843    0.023897    0.024090    0.024101
     0.024115    0.024119    0.024137    0.024141    0.024148    0.024161
     0.028449    0.073113    0.160000    0.160000    0.160027    0.160275
     0.218490    0.225301    0.226330    0.231946    0.245191    0.246072
     0.249951    0.249985    0.250035    0.250219    0.251870    0.253334
     0.288597    0.289362    0.300855    0.301039    0.301187    0.301493
     0.312175    0.353390    0.356666    0.356670    0.356675    0.365986
     0.412737    0.426448    0.432718    0.456159    0.461905    0.467563
     0.472228    0.478083    0.478481    0.479167    0.482274    0.545891

 Minimum search - taking simple RFO step
 Searching for Lamda that Minimizes Along All modes
 Value Taken    Lamda =  -0.00056587
 Calculated Step too Large.  Step scaled by  0.831894
 Step Taken.  Stepsize is  0.300000

                             Maximum     Tolerance    Cnvgd?
         Gradient           0.001219      0.000300      NO
         Displacement       0.227128      0.001200      NO
         Energy change     -0.000610      0.000001      NO


 New Cartesian Coordinates Obtained by Inverse Iteration

 Displacement from previous Coordinates is:  0.512363
 ----------------------------------------------------------------
             Standard Nuclear Orientation (Angstroms)
    I     Atom           X                Y                Z
 ----------------------------------------------------------------
    1      C       0.0108582837     0.0005527600     0.0377638289
    2      C      -0.0352527310     0.4025052167     1.3774537017
    3      Cl      1.4405135506     0.8982917135     2.1650249619
    4      C      -1.2453322732     0.4069264981     2.0877290143
    5      Cl     -1.2937195864     0.9083781482     3.7506142752
    6      C      -2.4149081127    -0.0014558834     1.4336315371
    7      Cl     -3.9506159797    -0.0219079727     2.2651351986
    8      C      -2.3767653449    -0.4013058664     0.1025401614
    9      H      -3.2914551685    -0.7118082935    -0.3842541657
   10      C      -1.1720718257    -0.3975084607    -0.5846397904
   11      H      -1.1437870913    -0.7097175470    -1.6214046583
   12      C       1.2918637869    -0.0183749504    -0.7276174129
   13      C       2.1672232826    -1.1147538877    -0.6370431273
   14      Cl      1.7522611421    -2.4416220164     0.4156603963
   15      C       3.3547826150    -1.1451150751    -1.3745108351
   16      Cl      4.4516279060    -2.5002384647    -1.2816896366
   17      C       3.6796007036    -0.0792418681    -2.2088892900
   18      H       4.6006336523    -0.1112693737    -2.7761763897
   19      C       2.8312542195     1.0130304052    -2.3105222058
   20      H       3.0816745148     1.8443691717    -2.9559817107
   21      C       1.6509388833     1.0354765555    -1.5745964234
   22      Cl      0.6067439383     2.4371161500    -1.7192129571
 ----------------------------------------------------------------
 Nuclear Repulsion Energy =        2069.30904614 hartrees
 There are       89 alpha and       89 beta electrons
 Applying Cartesian multipole field
    Component          Value
    ---------          -----
     (2,0,0)        1.00000E-11
     (0,2,0)        2.00000E-11
     (0,0,2)       -3.00000E-11
 Nucleus-field energy     =    -0.0000000037 hartrees
 Requested basis set is 6-311++G(d,p)
 There are 170 shells and 472 basis functions
 A cutoff of  1.0D-15 yielded  10991 shell pairs
 There are     92819 function pairs (     99823 Cartesian)
 Smallest overlap matrix eigenvalue = 1.99E-07
 Linear dependence detected in AO basis
 Number of orthogonalized atomic orbitals = 467
 Maximum deviation from orthogonality = 3.988E-10
 Guess from superposition of atomic densities
 Warning:  Energy on first SCF cycle will be non-variational
 SAD guess density has 178.000000 electrons

 -----------------------------------------------------------------------
  General SCF calculation program by
  Eric Jon Sundstrom, Paul Horn, Yuezhi Mao, Dmitri Zuev, Alec White,
  David Stuck, Shaama M.S., Shane Yost, Joonho Lee, David Small,
  Daniel Levine, Susi Lehtola, Hugh Burton, Evgeny Epifanovsky,
  Bang C. Huynh
 -----------------------------------------------------------------------
 Exchange:     0.2000 Hartree-Fock + 0.0800 Slater + 0.7200 B88
 Correlation:  0.1900 VWN1RPA + 0.8100 LYP
 Using SG-1 standard quadrature grid
 A restricted SCF calculation will be
 performed using DIIS
 SCF converges when DIIS error is below 1.0e-08
 ---------------------------------------
  Cycle       Energy         DIIS error
 ---------------------------------------
    1   -3225.3559394469      2.82e-02  
    2   -3220.9936646704      2.19e-03  
    3   -3220.8688096038      2.91e-03  
    4   -3221.1172062864      6.34e-04  
    5   -3221.1276758220      2.79e-04  
    6   -3221.1296441576      9.83e-05  
    7   -3221.1298874482      2.57e-05  
    8   -3221.1299009295      1.37e-05  
    9   -3221.1299060631      3.13e-06  
   10   -3221.1299063300      9.13e-07  
   11   -3221.1299063527      2.78e-07  
   12   -3221.1299063546      1.19e-07  
   13   -3221.1299063550      4.18e-08  
   14   -3221.1299063550      1.55e-08  
   15   -3221.1299063551      6.00e-09  Convergence criterion met
 ---------------------------------------
 SCF time:   CPU 772.40s  wall 772.00s 
 SCF   energy in the final basis set =    -3221.1299063551
 Total energy in the final basis set =    -3221.1299063551

 --------------------------------------------------------------

                    Orbital Energies (a.u.)
 --------------------------------------------------------------

 Alpha MOs
 -- Occupied --
********-101.5751-101.5744-101.5739-101.5733-101.5733 -10.2758 -10.2737
-10.2728 -10.2703 -10.2702 -10.2697 -10.2382 -10.2301 -10.2201 -10.2171
-10.2138 -10.2131  -9.4903  -9.4897  -9.4891  -9.4886  -9.4882  -9.4879
 -7.2552  -7.2545  -7.2538  -7.2534  -7.2530  -7.2527  -7.2450  -7.2444
 -7.2444  -7.2439  -7.2438  -7.2434  -7.2434  -7.2430  -7.2428  -7.2426
 -7.2422  -7.2421  -0.9551  -0.9428  -0.9070  -0.8986  -0.8832  -0.8726
 -0.8523  -0.8439  -0.8004  -0.7604  -0.7531  -0.7425  -0.6663  -0.6399
 -0.6306  -0.6152  -0.5524  -0.5351  -0.5312  -0.5265  -0.4955  -0.4819
 -0.4661  -0.4648  -0.4640  -0.4490  -0.4474  -0.4302  -0.4150  -0.4104
 -0.4044  -0.3950  -0.3831  -0.3674  -0.3626  -0.3510  -0.3481  -0.3430
 -0.3388  -0.3353  -0.3346  -0.3257  -0.3171  -0.2853  -0.2719  -0.2697
 -0.2654
 -- Virtual --
 -0.0604  -0.0568  -0.0510  -0.0472  -0.0393  -0.0281  -0.0129  -0.0028
  0.0037   0.0133   0.0169   0.0183   0.0223   0.0259   0.0286   0.0449
  0.0484   0.0504   0.0546   0.0593   0.0606   0.0644   0.0690   0.0737
  0.0781   0.0818   0.0858   0.0901   0.0916   0.0961   0.0987   0.0997
  0.1047   0.1085   0.1122   0.1145   0.1193   0.1211   0.1227   0.1271
  0.1273   0.1285   0.1303   0.1314   0.1411   0.1431   0.1463   0.1498
  0.1556   0.1592   0.1645   0.1661   0.1687   0.1759   0.1814   0.1825
  0.1893   0.1911   0.1960   0.1983   0.2060   0.2080   0.2152   0.2167
  0.2185   0.2196   0.2274   0.2316   0.2356   0.2361   0.2403   0.2414
  0.2495   0.2520   0.2567   0.2598   0.2620   0.2686   0.2698   0.2749
  0.2764   0.2817   0.2866   0.2915   0.2933   0.2978   0.3004   0.3062
  0.3113   0.3193   0.3259   0.3293   0.3338   0.3382   0.3539   0.3608
  0.4073   0.4175   0.4195   0.4342   0.4370   0.4468   0.4543   0.4571
  0.4582   0.4631   0.4655   0.4714   0.4797   0.4813   0.4878   0.4964
  0.5052   0.5125   0.5148   0.5183   0.5232   0.5281   0.5369   0.5507
  0.5631   0.5707   0.5730   0.5780   0.5817   0.5968   0.5999   0.6041
  0.6065   0.6123   0.6209   0.6303   0.6344   0.6374   0.6491   0.6572
  0.6603   0.6663   0.6755   0.6807   0.6880   0.6945   0.7036   0.7157
  0.7275   0.7330   0.7776   0.7867   0.7929   0.8112   0.8137   0.8233
  0.8288   0.8395   0.8401   0.8416   0.8466   0.8473   0.8488   0.8534
  0.8537   0.8598   0.8625   0.8714   0.8725   0.8749   0.8806   0.8845
  0.8924   0.8993   0.8998   0.9065   0.9194   0.9283   0.9347   0.9437
  0.9481   0.9494   0.9529   0.9569   0.9615   0.9649   0.9675   0.9735
  0.9844   0.9934   1.0033   1.0067   1.0156   1.0206   1.0388   1.0489
  1.0545   1.0636   1.0940   1.1143   1.1393   1.1689   1.1916   1.2044
  1.2143   1.2258   1.2303   1.2412   1.2600   1.2652   1.2727   1.2780
  1.2907   1.2995   1.3065   1.3168   1.3466   1.3534   1.3656   1.3759
  1.4175   1.4257   1.4672   1.4773   1.4876   1.5021   1.5347   1.5605
  1.5692   1.5799   1.6019   1.6182   1.6312   1.6567   1.6718   1.6826
  1.6903   1.7197   1.7359   1.7619   1.7910   1.7960   1.8063   1.8311
  1.8410   1.8487   1.8544   1.8632   1.8746   1.9248   1.9278   1.9329
  1.9402   1.9608   1.9731   1.9976   2.0180   2.0339   2.0839   2.1074
  2.1269   2.1299   2.1834   2.1951   2.2361   2.2470   2.2529   2.2558
  2.2669   2.2683   2.2906   2.3017   2.3167   2.3238   2.3447   2.3490
  2.3776   2.3912   2.4175   2.4235   2.4375   2.4599   2.4684   2.4745
  2.4877   2.5135   2.5280   2.5397   2.5446   2.5549   2.5887   2.6308
  2.6512   2.6618   2.6746   2.6844   2.6947   2.7034   2.7044   2.7306
  2.7485   2.7546   2.7657   2.7722   2.7912   2.8214   2.8256   2.8417
  2.8577   2.8979   2.9618   2.9780   3.0805   3.0898   3.0993   3.1165
  3.1273   3.1333   3.1738   3.2056   3.2185   3.2455   3.2675   3.3669
  3.3776   3.4119   3.4361   3.5616   3.6328   3.6731   3.6943   3.8171
  3.8474   3.9820   4.0254   4.0510   4.0788   4.3289   4.8030   4.8153
  9.7610   9.7778   9.7996   9.8070   9.8377   9.8488  23.3526  23.4976
 23.8213  23.8452  23.8722  23.8968  23.9476  23.9658  23.9829  24.0696
 24.1194  24.1435  25.7814  25.8058  25.8365  25.8890  25.9405  25.9874
 26.1039  26.1453  26.1562  26.2158  26.3063  26.3772  26.5145  26.5749
 26.6791  26.6978  26.8694  27.0257 215.7530 215.7719 215.7965 215.8054
215.8481 215.8551
 --------------------------------------------------------------

          Ground-State Mulliken Net Atomic Charges

     Atom                 Charge (a.u.)
  ----------------------------------------
      1 C                     0.021306
      2 C                    -1.407520
      3 Cl                    0.499904
      4 C                     0.518216
      5 Cl                    0.610700
      6 C                    -0.030036
      7 Cl                    0.544232
      8 C                    -1.010656
      9 H                     0.212482
     10 C                    -0.493847
     11 H                     0.190655
     12 C                    -0.108828
     13 C                    -1.399237
     14 Cl                    0.508609
     15 C                     1.108624
     16 Cl                    0.515100
     17 C                    -0.561546
     18 H                     0.211482
     19 C                    -0.295265
     20 H                     0.206150
     21 C                    -0.284992
     22 Cl                    0.444466
  ----------------------------------------
  Sum of atomic charges =     0.000000

 -----------------------------------------------------------------
                    Cartesian Multipole Moments
 -----------------------------------------------------------------
    Charge (ESU x 10^10)
                -0.0000
    Dipole Moment (Debye)
         X       0.4453      Y       0.1760      Z      -3.0063
       Tot       3.0442
    Quadrupole Moments (Debye-Ang)
        XX    -139.0729     XY       5.7798     YY    -147.9298
        XZ      -2.7284     YZ      -1.6189     ZZ    -142.5079
    Octopole Moments (Debye-Ang^2)
       XXX    -225.2639    XXY      23.2103    XYY     -86.2870
       YYY      33.5013    XXZ     -78.4617    XYZ     -10.9464
       YYZ     -40.8231    XZZ     -59.5569    YZZ      15.9711
       ZZZ    -140.6674
    Hexadecapole Moments (Debye-Ang^3)
      XXXX   -5257.9926   XXXY     588.0586   XXYY   -1213.7483
      XYYY     515.6343   YYYY   -1840.9863   XXXZ    1056.5113
      XXYZ     -69.0396   XYYZ     392.9918   YYYZ    -144.1601
      XXZZ   -1341.0172   XYZZ     207.9101   YYZZ    -837.1678
      XZZZ    1106.8454   YZZZ    -123.2481   ZZZZ   -3141.9624
 -----------------------------------------------------------------
 Calculating analytic gradient of the SCF energy
 Gradient of SCF Energy
            1           2           3           4           5           6
    1  -0.0005716  -0.0000072   0.0002211   0.0003382   0.0001372  -0.0000555
    2   0.0000613  -0.0002499  -0.0006123   0.0000384   0.0000511  -0.0001198
    3  -0.0002859   0.0000084  -0.0002149  -0.0000423   0.0000009  -0.0002872
            7           8           9          10          11          12
    1  -0.0000362  -0.0001350   0.0000074   0.0003137   0.0000093   0.0003517
    2  -0.0000259   0.0000337   0.0000268   0.0000726   0.0000292   0.0000245
    3   0.0000375   0.0002737   0.0000097   0.0000002  -0.0000096  -0.0003867
           13          14          15          16          17          18
    1  -0.0001528  -0.0000649  -0.0000474  -0.0000588  -0.0001285  -0.0000046
    2   0.0003491   0.0005320  -0.0000040  -0.0000270   0.0001307  -0.0000008
    3   0.0002126   0.0004996   0.0000640   0.0000267  -0.0000115  -0.0000142
           19          20          21          22
    1   0.0001413   0.0000091  -0.0001778  -0.0000889
    2  -0.0001483  -0.0000005   0.0000821  -0.0002428
    3  -0.0000030  -0.0000220   0.0000635   0.0000801
 Max gradient component =       6.123E-04
 RMS gradient           =       1.982E-04
 Gradient time:  CPU 262.11 s  wall 262.14 s
 Geometry Optimization Parameters
   NAtoms,    NIC,     NZ,  NCons,   NDum,   NFix, NCnnct, MaxDiis
       22     163      22       0       0       0       0       0

 Cartesian Hessian Update
 Hessian updated using BFGS update


** GEOMETRY OPTIMIZATION IN DELOCALIZED INTERNAL COORDINATES **
   Searching for a Minimum

   Optimization Cycle:  11

                       Coordinates (Angstroms)
     ATOM                X               Y               Z
      1  C         0.0108582837    0.0005527600    0.0377638289
      2  C        -0.0352527310    0.4025052167    1.3774537017
      3  Cl        1.4405135506    0.8982917135    2.1650249619
      4  C        -1.2453322732    0.4069264981    2.0877290143
      5  Cl       -1.2937195864    0.9083781482    3.7506142752
      6  C        -2.4149081127   -0.0014558834    1.4336315371
      7  Cl       -3.9506159797   -0.0219079727    2.2651351986
      8  C        -2.3767653449   -0.4013058664    0.1025401614
      9  H        -3.2914551685   -0.7118082935   -0.3842541657
     10  C        -1.1720718257   -0.3975084607   -0.5846397904
     11  H        -1.1437870913   -0.7097175470   -1.6214046583
     12  C         1.2918637869   -0.0183749504   -0.7276174129
     13  C         2.1672232826   -1.1147538877   -0.6370431273
     14  Cl        1.7522611421   -2.4416220164    0.4156603963
     15  C         3.3547826150   -1.1451150751   -1.3745108351
     16  Cl        4.4516279060   -2.5002384647   -1.2816896366
     17  C         3.6796007036   -0.0792418681   -2.2088892900
     18  H         4.6006336523   -0.1112693737   -2.7761763897
     19  C         2.8312542195    1.0130304052   -2.3105222058
     20  H         3.0816745148    1.8443691717   -2.9559817107
     21  C         1.6509388833    1.0354765555   -1.5745964234
     22  Cl        0.6067439383    2.4371161500   -1.7192129571
   Point Group: c1    Number of degrees of freedom:    60


   Energy is  -3221.129906355

 Hessian updated using BFGS update

 60 Hessian modes will be used to form the next step
  Hessian Eigenvalues:
     0.002286    0.017750    0.018625    0.020930    0.020965    0.021881
     0.022977    0.023622    0.023841    0.023889    0.024090    0.024098
     0.024115    0.024118    0.024137    0.024140    0.024151    0.024161
     0.028445    0.072492    0.159999    0.160000    0.160028    0.160275
     0.217642    0.225293    0.226261    0.231955    0.245179    0.246150
     0.249955    0.249984    0.250073    0.250215    0.252884    0.253786
     0.288886    0.289361    0.300853    0.301032    0.301195    0.301501
     0.311989    0.353389    0.356666    0.356670    0.356675    0.366025
     0.412729    0.426442    0.432712    0.456159    0.462059    0.467573
     0.472186    0.477980    0.478796    0.479433    0.482258    0.544866

 Minimum search - taking simple RFO step
 Searching for Lamda that Minimizes Along All modes
 Value Taken    Lamda =  -0.00030198
 Calculated Step too Large.  Step scaled by  0.893440
 Step Taken.  Stepsize is  0.300000

                             Maximum     Tolerance    Cnvgd?
         Gradient           0.000707      0.000300      NO
         Displacement       0.225511      0.001200      NO
         Energy change     -0.000360      0.000001      NO


 New Cartesian Coordinates Obtained by Inverse Iteration

 Displacement from previous Coordinates is:  0.520538
 ----------------------------------------------------------------
             Standard Nuclear Orientation (Angstroms)
    I     Atom           X                Y                Z
 ----------------------------------------------------------------
    1      C       0.0139437700    -0.0026924007     0.0428466002
    2      C      -0.0425066309     0.4411693090     1.3687506154
    3      Cl      1.4227635243     0.9871374101     2.1430780517
    4      C      -1.2550322855     0.4466990471     2.0757471091
    5      Cl     -1.3191114438     0.9980381886     3.7223213556
    6      C      -2.4153142238    -0.0026597003     1.4324639613
    7      Cl     -3.9526313858    -0.0214907670     2.2608567588
    8      C      -2.3664589581    -0.4447297393     0.1150868562
    9      H      -3.2740754588    -0.7874713976    -0.3632676875
   10      C      -1.1600450202    -0.4418445098    -0.5689013860
   11      H      -1.1229656407    -0.7870822163    -1.5949057980
   12      C       1.2955229146    -0.0198705652    -0.7218367819
   13      C       2.1516629346    -1.1334114185    -0.6658485231
   14      Cl      1.7149555003    -2.4849704835     0.3470349370
   15      C       3.3381357884    -1.1616690513    -1.4060737830
   16      Cl      4.4122370975    -2.5371829599    -1.3559041949
   17      C       3.6794766916    -0.0774782515    -2.2092974076
   18      H       4.5988555378    -0.1083207104    -2.7793242296
   19      C       2.8488565072     1.0312165020    -2.2779716345
   20      H       3.1110055087     1.8758097978    -2.9011867884
   21      C       1.6705118344     1.0517980797    -1.5394320580
   22      Cl      0.6462818035     2.4713327961    -1.6452215002
 ----------------------------------------------------------------
 Nuclear Repulsion Energy =        2067.91626360 hartrees
 There are       89 alpha and       89 beta electrons
 Applying Cartesian multipole field
    Component          Value
    ---------          -----
     (2,0,0)        1.00000E-11
     (0,2,0)        2.00000E-11
     (0,0,2)       -3.00000E-11
 Nucleus-field energy     =    -0.0000000017 hartrees
 Requested basis set is 6-311++G(d,p)
 There are 170 shells and 472 basis functions
 A cutoff of  1.0D-15 yielded  10994 shell pairs
 There are     92810 function pairs (     99806 Cartesian)
 Smallest overlap matrix eigenvalue = 1.88E-07
 Linear dependence detected in AO basis
 Number of orthogonalized atomic orbitals = 467
 Maximum deviation from orthogonality = 5.082E-10
 Guess from superposition of atomic densities
 Warning:  Energy on first SCF cycle will be non-variational
 SAD guess density has 178.000000 electrons

 -----------------------------------------------------------------------
  General SCF calculation program by
  Eric Jon Sundstrom, Paul Horn, Yuezhi Mao, Dmitri Zuev, Alec White,
  David Stuck, Shaama M.S., Shane Yost, Joonho Lee, David Small,
  Daniel Levine, Susi Lehtola, Hugh Burton, Evgeny Epifanovsky,
  Bang C. Huynh
 -----------------------------------------------------------------------
 Exchange:     0.2000 Hartree-Fock + 0.0800 Slater + 0.7200 B88
 Correlation:  0.1900 VWN1RPA + 0.8100 LYP
 Using SG-1 standard quadrature grid
 A restricted SCF calculation will be
 performed using DIIS
 SCF converges when DIIS error is below 1.0e-08
 ---------------------------------------
  Cycle       Energy         DIIS error
 ---------------------------------------
    1   -3225.3530590656      2.82e-02  
    2   -3220.9937760654      2.19e-03  
    3   -3220.8688762932      2.91e-03  
    4   -3221.1174980419      6.32e-04  
    5   -3221.1278764384      2.78e-04  
    6   -3221.1298277144      9.84e-05  
    7   -3221.1300715286      2.59e-05  
    8   -3221.1300853671      1.38e-05  
    9   -3221.1300905363      3.10e-06  
   10   -3221.1300907973      9.05e-07  
   11   -3221.1300908194      2.69e-07  
   12   -3221.1300908213      1.16e-07  
   13   -3221.1300908217      4.02e-08  
   14   -3221.1300908220      1.48e-08  
   15   -3221.1300908217      6.02e-09  Convergence criterion met
 ---------------------------------------
 SCF time:   CPU 775.99s  wall 776.00s 
 SCF   energy in the final basis set =    -3221.1300908217
 Total energy in the final basis set =    -3221.1300908217

 --------------------------------------------------------------

                    Orbital Energies (a.u.)
 --------------------------------------------------------------

 Alpha MOs
 -- Occupied --
********-101.5752-101.5742-101.5739-101.5735-101.5733 -10.2760 -10.2737
-10.2729 -10.2703 -10.2703 -10.2696 -10.2382 -10.2301 -10.2202 -10.2171
-10.2138 -10.2131  -9.4905  -9.4897  -9.4889  -9.4886  -9.4883  -9.4879
 -7.2554  -7.2546  -7.2536  -7.2535  -7.2532  -7.2527  -7.2453  -7.2446
 -7.2445  -7.2439  -7.2437  -7.2434  -7.2432  -7.2432  -7.2428  -7.2427
 -7.2424  -7.2421  -0.9550  -0.9429  -0.9071  -0.8983  -0.8834  -0.8727
 -0.8523  -0.8439  -0.8004  -0.7604  -0.7531  -0.7425  -0.6663  -0.6397
 -0.6306  -0.6154  -0.5523  -0.5343  -0.5320  -0.5266  -0.4955  -0.4819
 -0.4662  -0.4647  -0.4640  -0.4488  -0.4474  -0.4303  -0.4150  -0.4106
 -0.4041  -0.3949  -0.3829  -0.3673  -0.3625  -0.3511  -0.3482  -0.3430
 -0.3389  -0.3353  -0.3347  -0.3258  -0.3172  -0.2850  -0.2720  -0.2699
 -0.2655
 -- Virtual --
 -0.0586  -0.0568  -0.0532  -0.0472  -0.0394  -0.0282  -0.0129  -0.0027
  0.0036   0.0132   0.0168   0.0184   0.0223   0.0256   0.0286   0.0448
  0.0482   0.0507   0.0545   0.0599   0.0606   0.0642   0.0681   0.0738
  0.0780   0.0820   0.0856   0.0904   0.0910   0.0958   0.0990   0.0994
  0.1049   0.1080   0.1127   0.1147   0.1191   0.1205   0.1224   0.1267
  0.1277   0.1280   0.1307   0.1316   0.1409   0.1432   0.1455   0.1503
  0.1555   0.1600   0.1644   0.1664   0.1682   0.1755   0.1813   0.1836
  0.1895   0.1916   0.1929   0.1985   0.2058   0.2074   0.2152   0.2167
  0.2182   0.2194   0.2277   0.2314   0.2353   0.2357   0.2400   0.2409
  0.2503   0.2523   0.2557   0.2586   0.2626   0.2683   0.2697   0.2751
  0.2762   0.2815   0.2877   0.2911   0.2925   0.2992   0.3008   0.3055
  0.3098   0.3200   0.3264   0.3292   0.3346   0.3396   0.3550   0.3625
  0.4071   0.4173   0.4194   0.4351   0.4367   0.4465   0.4539   0.4578
  0.4598   0.4625   0.4657   0.4709   0.4789   0.4814   0.4873   0.4968
  0.5068   0.5109   0.5126   0.5195   0.5225   0.5287   0.5386   0.5509
  0.5657   0.5708   0.5731   0.5788   0.5809   0.5963   0.6010   0.6047
  0.6052   0.6115   0.6212   0.6307   0.6343   0.6386   0.6461   0.6580
  0.6608   0.6673   0.6738   0.6814   0.6881   0.6968   0.7038   0.7172
  0.7267   0.7386   0.7766   0.7888   0.7928   0.8107   0.8147   0.8241
  0.8291   0.8390   0.8406   0.8415   0.8461   0.8463   0.8499   0.8530
  0.8557   0.8598   0.8615   0.8714   0.8723   0.8734   0.8803   0.8869
  0.8941   0.8970   0.9002   0.9071   0.9175   0.9283   0.9347   0.9436
  0.9461   0.9488   0.9547   0.9570   0.9622   0.9654   0.9667   0.9715
  0.9847   0.9906   1.0042   1.0081   1.0162   1.0227   1.0398   1.0484
  1.0565   1.0677   1.0882   1.1128   1.1396   1.1714   1.1955   1.2094
  1.2162   1.2253   1.2304   1.2422   1.2591   1.2657   1.2745   1.2785
  1.2929   1.2995   1.3112   1.3133   1.3466   1.3529   1.3664   1.3776
  1.4207   1.4263   1.4665   1.4784   1.4836   1.5020   1.5365   1.5599
  1.5678   1.5808   1.6079   1.6183   1.6308   1.6594   1.6712   1.6829
  1.6890   1.7195   1.7360   1.7619   1.7906   1.7960   1.8073   1.8297
  1.8416   1.8489   1.8543   1.8640   1.8743   1.9256   1.9266   1.9340
  1.9393   1.9629   1.9721   2.0007   2.0168   2.0345   2.0841   2.1086
  2.1280   2.1298   2.1838   2.1941   2.2353   2.2458   2.2501   2.2572
  2.2649   2.2693   2.2901   2.3022   2.3163   2.3243   2.3469   2.3538
  2.3723   2.3930   2.4150   2.4230   2.4372   2.4600   2.4659   2.4750
  2.4957   2.5085   2.5244   2.5404   2.5454   2.5542   2.5870   2.6319
  2.6513   2.6618   2.6759   2.6830   2.6949   2.7023   2.7040   2.7310
  2.7509   2.7523   2.7668   2.7708   2.7912   2.8213   2.8262   2.8382
  2.8631   2.8968   2.9637   2.9767   3.0818   3.0911   3.1011   3.1192
  3.1262   3.1305   3.1744   3.2041   3.2176   3.2460   3.2737   3.3667
  3.3783   3.4141   3.4368   3.5629   3.6332   3.6745   3.6979   3.8179
  3.8477   3.9823   4.0254   4.0512   4.0799   4.3273   4.8049   4.8122
  9.7620   9.7778   9.8006   9.8065   9.8391   9.8557  23.3557  23.4976
 23.8214  23.8451  23.8724  23.8967  23.9470  23.9653  23.9835  24.0705
 24.1191  24.1440  25.7800  25.7998  25.8303  25.8840  25.9436  25.9875
 26.1044  26.1449  26.1548  26.2135  26.3207  26.3664  26.5150  26.5746
 26.6717  26.6973  26.8694  27.0421 215.7540 215.7719 215.7977 215.8051
215.8490 215.8634
 --------------------------------------------------------------

          Ground-State Mulliken Net Atomic Charges

     Atom                 Charge (a.u.)
  ----------------------------------------
      1 C                     0.023856
      2 C                    -1.484128
      3 Cl                    0.491926
      4 C                     0.580181
      5 Cl                    0.611014
      6 C                     0.016391
      7 Cl                    0.544711
      8 C                    -1.046404
      9 H                     0.212230
     10 C                    -0.464166
     11 H                     0.192090
     12 C                    -0.115867
     13 C                    -1.392487
     14 Cl                    0.518979
     15 C                     1.098846
     16 Cl                    0.519419
     17 C                    -0.557015
     18 H                     0.213464
     19 C                    -0.283154
     20 H                     0.204714
     21 C                    -0.321464
     22 Cl                    0.436863
  ----------------------------------------
  Sum of atomic charges =     0.000000

 -----------------------------------------------------------------
                    Cartesian Multipole Moments
 -----------------------------------------------------------------
    Charge (ESU x 10^10)
                 0.0000
    Dipole Moment (Debye)
         X       0.4717      Y       0.1348      Z      -2.9683
       Tot       3.0085
    Quadrupole Moments (Debye-Ang)
        XX    -139.0216     XY       6.0147     YY    -147.8346
        XZ      -2.7336     YZ      -1.6410     ZZ    -142.6665
    Octopole Moments (Debye-Ang^2)
       XXX    -221.5849    XXY      21.7126    XYY     -85.6082
       YYY      28.9972    XXZ     -76.7901    XYZ     -11.2449
       YYZ     -39.5258    XZZ     -59.0578    YZZ      14.6344
       ZZZ    -136.1774
    Hexadecapole Moments (Debye-Ang^3)
      XXXX   -5225.1238   XXXY     586.8672   XXYY   -1220.1683
      XYYY     511.6911   YYYY   -1917.8466   XXXZ    1077.4907
      XXYZ     -82.7716   XYYZ     399.9272   YYYZ    -185.3926
      XXZZ   -1330.2269   XYZZ     206.5458   YYZZ    -842.8872
      XZZZ    1130.7480   YZZZ    -163.1340   ZZZZ   -3105.0577
 -----------------------------------------------------------------
 Calculating analytic gradient of the SCF energy
 Gradient of SCF Energy
            1           2           3           4           5           6
    1  -0.0004328   0.0002420   0.0002252   0.0000861  -0.0001154  -0.0000531
    2  -0.0000922  -0.0001186  -0.0001764   0.0000491  -0.0000283  -0.0001083
    3  -0.0003035  -0.0000392  -0.0001472  -0.0000598   0.0000549  -0.0001547
            7           8           9          10          11          12
    1   0.0000536  -0.0000917   0.0000178   0.0002527   0.0000422   0.0003010
    2   0.0000355   0.0000342   0.0000142   0.0000465   0.0000162   0.0000722
    3   0.0000936   0.0002271   0.0000280   0.0000198  -0.0000006  -0.0001360
           13          14          15          16          17          18
    1  -0.0002882  -0.0001038   0.0001081  -0.0000309  -0.0000660  -0.0000049
    2   0.0002372   0.0000733   0.0000610  -0.0000187   0.0000159   0.0000007
    3   0.0002003   0.0002887  -0.0000537  -0.0000079   0.0000317  -0.0000189
           19          20          21          22
    1   0.0000203  -0.0000102  -0.0000424  -0.0001099
    2  -0.0000486  -0.0000122   0.0000922  -0.0001448
    3   0.0000033  -0.0000387  -0.0000330   0.0000460
 Max gradient component =       4.328E-04
 RMS gradient           =       1.319E-04
 Gradient time:  CPU 277.11 s  wall 277.15 s
 Geometry Optimization Parameters
   NAtoms,    NIC,     NZ,  NCons,   NDum,   NFix, NCnnct, MaxDiis
       22     163      22       0       0       0       0       0

 Cartesian Hessian Update
 Hessian updated using BFGS update


** GEOMETRY OPTIMIZATION IN DELOCALIZED INTERNAL COORDINATES **
   Searching for a Minimum

   Optimization Cycle:  12

                       Coordinates (Angstroms)
     ATOM                X               Y               Z
      1  C         0.0139437700   -0.0026924007    0.0428466002
      2  C        -0.0425066309    0.4411693090    1.3687506154
      3  Cl        1.4227635243    0.9871374101    2.1430780517
      4  C        -1.2550322855    0.4466990471    2.0757471091
      5  Cl       -1.3191114438    0.9980381886    3.7223213556
      6  C        -2.4153142238   -0.0026597003    1.4324639613
      7  Cl       -3.9526313858   -0.0214907670    2.2608567588
      8  C        -2.3664589581   -0.4447297393    0.1150868562
      9  H        -3.2740754588   -0.7874713976   -0.3632676875
     10  C        -1.1600450202   -0.4418445098   -0.5689013860
     11  H        -1.1229656407   -0.7870822163   -1.5949057980
     12  C         1.2955229146   -0.0198705652   -0.7218367819
     13  C         2.1516629346   -1.1334114185   -0.6658485231
     14  Cl        1.7149555003   -2.4849704835    0.3470349370
     15  C         3.3381357884   -1.1616690513   -1.4060737830
     16  Cl        4.4122370975   -2.5371829599   -1.3559041949
     17  C         3.6794766916   -0.0774782515   -2.2092974076
     18  H         4.5988555378   -0.1083207104   -2.7793242296
     19  C         2.8488565072    1.0312165020   -2.2779716345
     20  H         3.1110055087    1.8758097978   -2.9011867884
     21  C         1.6705118344    1.0517980797   -1.5394320580
     22  Cl        0.6462818035    2.4713327961   -1.6452215002
   Point Group: c1    Number of degrees of freedom:    60


   Energy is  -3221.130090822

 Hessian updated using BFGS update

 60 Hessian modes will be used to form the next step
  Hessian Eigenvalues:
     0.001774    0.017764    0.018526    0.020936    0.020954    0.021888
     0.022977    0.023623    0.023840    0.023883    0.024090    0.024097
     0.024115    0.024116    0.024136    0.024138    0.024160    0.024178
     0.028449    0.071881    0.159998    0.160000    0.160027    0.160288
     0.216147    0.225321    0.226175    0.232000    0.245170    0.246113
     0.249955    0.249983    0.250036    0.250189    0.253032    0.256103
     0.288901    0.289364    0.300907    0.301029    0.301195    0.301503
     0.311814    0.353427    0.356665    0.356670    0.356676    0.366140
     0.412770    0.426422    0.432833    0.456265    0.462006    0.467572
     0.472176    0.477936    0.478685    0.479673    0.482713    0.543810

 Minimum search - taking simple RFO step
 Searching for Lamda that Minimizes Along All modes
 Value Taken    Lamda =  -0.00007546
 Step Taken.  Stepsize is  0.192031

                             Maximum     Tolerance    Cnvgd?
         Gradient           0.000433      0.000300      NO
         Displacement       0.143151      0.001200      NO
         Energy change     -0.000184      0.000001      NO


 New Cartesian Coordinates Obtained by Inverse Iteration

 Displacement from previous Coordinates is:  0.332789
 ----------------------------------------------------------------
             Standard Nuclear Orientation (Angstroms)
    I     Atom           X                Y                Z
 ----------------------------------------------------------------
    1      C       0.0169966431    -0.0062575956     0.0486794024
    2      C      -0.0484866372     0.4639262862     1.3650870340
    3      Cl      1.4074086812     1.0399398955     2.1348879613
    4      C      -1.2632853811     0.4723753881     2.0680112134
    5      Cl     -1.3363796745     1.0590318913     3.7019154424
    6      C      -2.4171907818    -0.0012820954     1.4308781011
    7      Cl     -3.9575932056    -0.0172567371     2.2536253125
    8      C      -2.3595146209    -0.4708310134     0.1232950380
    9      H      -3.2620484183    -0.8330703704    -0.3504073505
   10      C      -1.1511309254    -0.4700965805    -0.5568148321
   11      H      -1.1077996079    -0.8363789057    -1.5752872907
   12      C       1.2985614191    -0.0233942002    -0.7169223899
   13      C       2.1444010708    -1.1458917483    -0.6846383532
   14      Cl      1.6986603637    -2.5129488654     0.3028869567
   15      C       3.3286887545    -1.1717818466    -1.4286004534
   16      Cl      4.3901099410    -2.5578794082    -1.4061566353
   17      C       3.6785104456    -0.0764785920    -2.2125084960
   18      H       4.5959996043    -0.1055820427    -2.7856452927
   19      C       2.8585317480     1.0413298444    -2.2577834960
   20      H       3.1268548784     1.8947428300    -2.8661692909
   21      C       1.6826464290     1.0595604218    -1.5155891830
   22      Cl      0.6721276395     2.4905504034    -1.5937289254
 ----------------------------------------------------------------
 Nuclear Repulsion Energy =        2066.92209867 hartrees
 There are       89 alpha and       89 beta electrons
 Applying Cartesian multipole field
    Component          Value
    ---------          -----
     (2,0,0)        1.00000E-11
     (0,2,0)        2.00000E-11
     (0,0,2)       -3.00000E-11
 Nucleus-field energy     =    -0.0000000005 hartrees
 Requested basis set is 6-311++G(d,p)
 There are 170 shells and 472 basis functions
 A cutoff of  1.0D-15 yielded  10998 shell pairs
 There are     92882 function pairs (     99889 Cartesian)
 Smallest overlap matrix eigenvalue = 1.84E-07
 Linear dependence detected in AO basis
 Number of orthogonalized atomic orbitals = 467
 Maximum deviation from orthogonality = 3.432E-10
 Guess from superposition of atomic densities
 Warning:  Energy on first SCF cycle will be non-variational
 SAD guess density has 178.000000 electrons

 -----------------------------------------------------------------------
  General SCF calculation program by
  Eric Jon Sundstrom, Paul Horn, Yuezhi Mao, Dmitri Zuev, Alec White,
  David Stuck, Shaama M.S., Shane Yost, Joonho Lee, David Small,
  Daniel Levine, Susi Lehtola, Hugh Burton, Evgeny Epifanovsky,
  Bang C. Huynh
 -----------------------------------------------------------------------
 Exchange:     0.2000 Hartree-Fock + 0.0800 Slater + 0.7200 B88
 Correlation:  0.1900 VWN1RPA + 0.8100 LYP
 Using SG-1 standard quadrature grid
 A restricted SCF calculation will be
 performed using DIIS
 SCF converges when DIIS error is below 1.0e-08
 ---------------------------------------
  Cycle       Energy         DIIS error
 ---------------------------------------
    1   -3225.3523032112      2.82e-02  
    2   -3220.9938307794      2.19e-03  
    3   -3220.8690918627      2.91e-03  
    4   -3221.1176215260      6.30e-04  
    5   -3221.1279344301      2.77e-04  
    6   -3221.1298701109      9.85e-05  
    7   -3221.1301142741      2.60e-05  
    8   -3221.1301282237      1.38e-05  
    9   -3221.1301334040      3.08e-06  
   10   -3221.1301336616      9.01e-07  
   11   -3221.1301336838      2.64e-07  
   12   -3221.1301336856      1.13e-07  
   13   -3221.1301336857      3.90e-08  
   14   -3221.1301336860      1.41e-08  
   15   -3221.1301336860      6.05e-09  Convergence criterion met
 ---------------------------------------
 SCF time:   CPU 784.66s  wall 785.00s 
 SCF   energy in the final basis set =    -3221.1301336860
 Total energy in the final basis set =    -3221.1301336860

 --------------------------------------------------------------

                    Orbital Energies (a.u.)
 --------------------------------------------------------------

 Alpha MOs
 -- Occupied --
********-101.5752-101.5740-101.5739-101.5735-101.5734 -10.2761 -10.2737
-10.2729 -10.2703 -10.2703 -10.2695 -10.2384 -10.2302 -10.2202 -10.2170
-10.2138 -10.2131  -9.4907  -9.4898  -9.4887  -9.4886  -9.4883  -9.4879
 -7.2556  -7.2547  -7.2535  -7.2535  -7.2532  -7.2528  -7.2455  -7.2448
 -7.2446  -7.2440  -7.2436  -7.2434  -7.2432  -7.2430  -7.2428  -7.2427
 -7.2424  -7.2421  -0.9550  -0.9430  -0.9071  -0.8982  -0.8835  -0.8727
 -0.8523  -0.8438  -0.8004  -0.7604  -0.7531  -0.7425  -0.6663  -0.6396
 -0.6305  -0.6156  -0.5523  -0.5340  -0.5322  -0.5267  -0.4955  -0.4819
 -0.4662  -0.4647  -0.4640  -0.4488  -0.4474  -0.4303  -0.4150  -0.4106
 -0.4041  -0.3949  -0.3829  -0.3672  -0.3625  -0.3512  -0.3483  -0.3430
 -0.3390  -0.3353  -0.3347  -0.3257  -0.3172  -0.2850  -0.2720  -0.2699
 -0.2655
 -- Virtual --
 -0.0581  -0.0566  -0.0540  -0.0471  -0.0395  -0.0282  -0.0129  -0.0026
  0.0035   0.0132   0.0168   0.0185   0.0224   0.0255   0.0285   0.0447
  0.0480   0.0510   0.0544   0.0598   0.0610   0.0641   0.0677   0.0739
  0.0780   0.0821   0.0854   0.0905   0.0908   0.0956   0.0988   0.0997
  0.1051   0.1077   0.1129   0.1149   0.1188   0.1200   0.1223   0.1266
  0.1276   0.1281   0.1308   0.1319   0.1407   0.1432   0.1452   0.1506
  0.1555   0.1605   0.1642   0.1667   0.1680   0.1754   0.1813   0.1842
  0.1895   0.1909   0.1919   0.1989   0.2057   0.2069   0.2152   0.2168
  0.2181   0.2196   0.2277   0.2314   0.2352   0.2357   0.2396   0.2410
  0.2508   0.2523   0.2549   0.2581   0.2631   0.2683   0.2695   0.2751
  0.2764   0.2814   0.2879   0.2906   0.2921   0.2995   0.3011   0.3052
  0.3092   0.3199   0.3265   0.3291   0.3351   0.3401   0.3553   0.3627
  0.4071   0.4173   0.4195   0.4351   0.4367   0.4461   0.4532   0.4583
  0.4599   0.4621   0.4663   0.4707   0.4780   0.4817   0.4871   0.4971
  0.5065   0.5102   0.5118   0.5199   0.5224   0.5290   0.5390   0.5509
  0.5664   0.5705   0.5742   0.5789   0.5804   0.5960   0.6009   0.6043
  0.6052   0.6115   0.6211   0.6309   0.6338   0.6393   0.6447   0.6582
  0.6609   0.6672   0.6727   0.6822   0.6882   0.6977   0.7042   0.7173
  0.7262   0.7402   0.7763   0.7903   0.7923   0.8102   0.8151   0.8237
  0.8301   0.8384   0.8411   0.8416   0.8455   0.8463   0.8509   0.8529
  0.8567   0.8592   0.8617   0.8692   0.8726   0.8737   0.8807   0.8877
  0.8946   0.8963   0.9006   0.9079   0.9161   0.9284   0.9344   0.9436
  0.9452   0.9482   0.9540   0.9585   0.9626   0.9658   0.9669   0.9709
  0.9851   0.9883   1.0043   1.0083   1.0167   1.0232   1.0400   1.0485
  1.0565   1.0697   1.0859   1.1120   1.1397   1.1723   1.1956   1.2117
  1.2169   1.2254   1.2297   1.2428   1.2584   1.2654   1.2741   1.2795
  1.2939   1.3002   1.3084   1.3160   1.3466   1.3522   1.3656   1.3776
  1.4222   1.4266   1.4661   1.4790   1.4825   1.5018   1.5371   1.5596
  1.5674   1.5807   1.6090   1.6183   1.6307   1.6607   1.6704   1.6833
  1.6885   1.7188   1.7362   1.7618   1.7905   1.7956   1.8077   1.8291
  1.8415   1.8492   1.8543   1.8649   1.8738   1.9254   1.9263   1.9345
  1.9392   1.9640   1.9711   2.0024   2.0161   2.0343   2.0843   2.1088
  2.1287   2.1293   2.1840   2.1942   2.2348   2.2450   2.2495   2.2583
  2.2643   2.2695   2.2899   2.3024   2.3159   2.3242   2.3471   2.3563
  2.3687   2.3944   2.4153   2.4230   2.4368   2.4594   2.4641   2.4755
  2.4970   2.5079   2.5233   2.5407   2.5458   2.5536   2.5865   2.6313
  2.6517   2.6615   2.6762   2.6822   2.6946   2.7015   2.7040   2.7311
  2.7515   2.7521   2.7678   2.7705   2.7909   2.8210   2.8265   2.8373
  2.8640   2.8964   2.9637   2.9760   3.0821   3.0915   3.1016   3.1214
  3.1231   3.1301   3.1744   3.2034   3.2174   3.2459   3.2756   3.3664
  3.3783   3.4147   3.4372   3.5631   3.6332   3.6749   3.6987   3.8176
  3.8476   3.9823   4.0253   4.0513   4.0800   4.3273   4.8055   4.8112
  9.7624   9.7775   9.8006   9.8063   9.8397   9.8574  23.3565  23.4970
 23.8213  23.8448  23.8725  23.8965  23.9466  23.9650  23.9841  24.0704
 24.1193  24.1438  25.7791  25.7970  25.8290  25.8830  25.9449  25.9863
 26.1035  26.1449  26.1554  26.2137  26.3281  26.3574  26.5147  26.5739
 26.6678  26.6991  26.8693  27.0448 215.7544 215.7716 215.7976 215.8049
215.8495 215.8654
 --------------------------------------------------------------

          Ground-State Mulliken Net Atomic Charges

     Atom                 Charge (a.u.)
  ----------------------------------------
      1 C                     0.028343
      2 C                    -1.498148
      3 Cl                    0.491217
      4 C                     0.598777
      5 Cl                    0.610979
      6 C                     0.025917
      7 Cl                    0.544566
      8 C                    -1.059392
      9 H                     0.212115
     10 C                    -0.455805
     11 H                     0.192584
     12 C                    -0.109751
     13 C                    -1.356520
     14 Cl                    0.527690
     15 C                     1.073604
     16 Cl                    0.520110
     17 C                    -0.573393
     18 H                     0.214072
     19 C                    -0.270205
     20 H                     0.204291
     21 C                    -0.352798
     22 Cl                    0.431749
  ----------------------------------------
  Sum of atomic charges =     0.000000

 -----------------------------------------------------------------
                    Cartesian Multipole Moments
 -----------------------------------------------------------------
    Charge (ESU x 10^10)
                 0.0000
    Dipole Moment (Debye)
         X       0.4884      Y       0.1084      Z      -2.9421
       Tot       2.9844
    Quadrupole Moments (Debye-Ang)
        XX    -139.0243     XY       6.1600     YY    -147.7657
        XZ      -2.7247     YZ      -1.6600     ZZ    -142.7615
    Octopole Moments (Debye-Ang^2)
       XXX    -219.4493    XXY      20.7308    XYY     -85.1940
       YYY      26.0861    XXZ     -75.7195    XYZ     -11.4282
       YYZ     -38.6778    XZZ     -58.6606    YZZ      13.7976
       ZZZ    -133.3751
    Hexadecapole Moments (Debye-Ang^3)
      XXXX   -5211.0230   XXXY     588.2018   XXYY   -1225.3221
      XYYY     511.5611   YYYY   -1966.3216   XXXZ    1091.3347
      XXYZ     -92.2508   XYYZ     404.4531   YYYZ    -213.2909
      XXZZ   -1324.6180   XYZZ     206.3886   YYZZ    -846.4543
      XZZZ    1146.4931   YZZZ    -190.4109   ZZZZ   -3082.2735
 -----------------------------------------------------------------
 Calculating analytic gradient of the SCF energy
 Gradient of SCF Energy
            1           2           3           4           5           6
    1  -0.0002650   0.0000508  -0.0001208   0.0001964   0.0001441  -0.0000376
    2   0.0001657  -0.0000020   0.0000139   0.0000413   0.0000142  -0.0000658
    3  -0.0000536   0.0001096   0.0000942  -0.0000464   0.0000227  -0.0001249
            7           8           9          10          11          12
    1  -0.0000236  -0.0000375   0.0000065   0.0000758   0.0000234   0.0001405
    2  -0.0000050   0.0000133  -0.0000042   0.0000062  -0.0000159  -0.0001815
    3  -0.0000013   0.0001312   0.0000272   0.0000126   0.0000004  -0.0002462
           13          14          15          16          17          18
    1  -0.0001099   0.0000761   0.0000724  -0.0000375  -0.0000853  -0.0000038
    2   0.0001275   0.0000210   0.0000527  -0.0000125  -0.0000452  -0.0000001
    3   0.0001163  -0.0000221  -0.0000495   0.0000121   0.0000293  -0.0000127
           19          20          21          22
    1  -0.0000169  -0.0000106   0.0000249  -0.0000625
    2  -0.0000355  -0.0000151   0.0000102  -0.0000829
    3   0.0000376  -0.0000364  -0.0000555   0.0000554
 Max gradient component =       2.650E-04
 RMS gradient           =       8.328E-05
 Gradient time:  CPU 263.78 s  wall 263.80 s
 Geometry Optimization Parameters
   NAtoms,    NIC,     NZ,  NCons,   NDum,   NFix, NCnnct, MaxDiis
       22     163      22       0       0       0       0       0

 Cartesian Hessian Update
 Hessian updated using BFGS update


** GEOMETRY OPTIMIZATION IN DELOCALIZED INTERNAL COORDINATES **
   Searching for a Minimum

   Optimization Cycle:  13

                       Coordinates (Angstroms)
     ATOM                X               Y               Z
      1  C         0.0169966431   -0.0062575956    0.0486794024
      2  C        -0.0484866372    0.4639262862    1.3650870340
      3  Cl        1.4074086812    1.0399398955    2.1348879613
      4  C        -1.2632853811    0.4723753881    2.0680112134
      5  Cl       -1.3363796745    1.0590318913    3.7019154424
      6  C        -2.4171907818   -0.0012820954    1.4308781011
      7  Cl       -3.9575932056   -0.0172567371    2.2536253125
      8  C        -2.3595146209   -0.4708310134    0.1232950380
      9  H        -3.2620484183   -0.8330703704   -0.3504073505
     10  C        -1.1511309254   -0.4700965805   -0.5568148321
     11  H        -1.1077996079   -0.8363789057   -1.5752872907
     12  C         1.2985614191   -0.0233942002   -0.7169223899
     13  C         2.1444010708   -1.1458917483   -0.6846383532
     14  Cl        1.6986603637   -2.5129488654    0.3028869567
     15  C         3.3286887545   -1.1717818466   -1.4286004534
     16  Cl        4.3901099410   -2.5578794082   -1.4061566353
     17  C         3.6785104456   -0.0764785920   -2.2125084960
     18  H         4.5959996043   -0.1055820427   -2.7856452927
     19  C         2.8585317480    1.0413298444   -2.2577834960
     20  H         3.1268548784    1.8947428300   -2.8661692909
     21  C         1.6826464290    1.0595604218   -1.5155891830
     22  Cl        0.6721276395    2.4905504034   -1.5937289254
   Point Group: c1    Number of degrees of freedom:    60


   Energy is  -3221.130133686

 Hessian updated using BFGS update

 60 Hessian modes will be used to form the next step
  Hessian Eigenvalues:
     0.001452    0.017764    0.018371    0.020931    0.021020    0.021934
     0.022985    0.023622    0.023841    0.023873    0.024087    0.024098
     0.024110    0.024116    0.024125    0.024138    0.024153    0.024164
     0.028560    0.076185    0.159988    0.160000    0.160024    0.160261
     0.214127    0.225356    0.226085    0.232472    0.245152    0.246048
     0.249940    0.249975    0.250101    0.250169    0.252704    0.261960
     0.289358    0.289856    0.300954    0.301036    0.301194    0.301508
     0.311495    0.353612    0.356661    0.356670    0.356676    0.366420
     0.412619    0.426395    0.433000    0.456133    0.462021    0.467599
     0.472031    0.477907    0.478596    0.480420    0.483761    0.542168

 Minimum search - taking simple RFO step
 Searching for Lamda that Minimizes Along All modes
 Value Taken    Lamda =  -0.00000679
 Step Taken.  Stepsize is  0.052729

                             Maximum     Tolerance    Cnvgd?
         Gradient           0.000291      0.000300     YES
         Displacement       0.037568      0.001200      NO
         Energy change     -0.000043      0.000001      NO


 New Cartesian Coordinates Obtained by Inverse Iteration

 Displacement from previous Coordinates is:  0.101306
 ----------------------------------------------------------------
             Standard Nuclear Orientation (Angstroms)
    I     Atom           X                Y                Z
 ----------------------------------------------------------------
    1      C       0.0180798355    -0.0084574244     0.0503715776
    2      C      -0.0497597945     0.4700017171     1.3634813384
    3      Cl      1.4051666519     1.0553036709     2.1288357059
    4      C      -1.2653808306     0.4795445836     2.0655532577
    5      Cl     -1.3432601365     1.0779967153     3.6949302057
    6      C      -2.4171851759    -0.0016586406     1.4305699722
    7      Cl     -3.9580500379    -0.0165962239     2.2523840583
    8      C      -2.3571658148    -0.4792415312     0.1258275122
    9      H      -3.2583059981    -0.8470016392    -0.3463174636
   10      C      -1.1483522030    -0.4790417161    -0.5534006706
   11      H      -1.1034824643    -0.8508759537    -1.5697870728
   12      C       1.2997310428    -0.0233480097    -0.7144782172
   13      C       2.1415168005    -1.1492991826    -0.6899542998
   14      Cl      1.6912572098    -2.5203811566     0.2906300324
   15      C       3.3252266513    -1.1747723654    -1.4349748304
   16      Cl      4.3826979122    -2.5640391444    -1.4213665866
   17      C       3.6780808605    -0.0760374529    -2.2128662448
   18      H       4.5948701139    -0.1049411631    -2.7871178705
   19      C       2.8616015006     1.0446866154    -2.2511930588
   20      H       3.1319395003     1.9005356697    -2.8552404564
   21      C       1.6865010272     1.0627567804    -1.5077391481
   22      Cl      0.6803417145     2.4971928105    -1.5791332682
 ----------------------------------------------------------------
 Nuclear Repulsion Energy =        2066.75157589 hartrees
 There are       89 alpha and       89 beta electrons
 Applying Cartesian multipole field
    Component          Value
    ---------          -----
     (2,0,0)        1.00000E-11
     (0,2,0)        2.00000E-11
     (0,0,2)       -3.00000E-11
 Requested basis set is 6-311++G(d,p)
 There are 170 shells and 472 basis functions
 A cutoff of  1.0D-15 yielded  10999 shell pairs
 There are     92881 function pairs (     99887 Cartesian)
 Smallest overlap matrix eigenvalue = 1.83E-07
 Linear dependence detected in AO basis
 Number of orthogonalized atomic orbitals = 467
 Maximum deviation from orthogonality = 3.382E-10
 Guess from superposition of atomic densities
 Warning:  Energy on first SCF cycle will be non-variational
 SAD guess density has 178.000000 electrons

 -----------------------------------------------------------------------
  General SCF calculation program by
  Eric Jon Sundstrom, Paul Horn, Yuezhi Mao, Dmitri Zuev, Alec White,
  David Stuck, Shaama M.S., Shane Yost, Joonho Lee, David Small,
  Daniel Levine, Susi Lehtola, Hugh Burton, Evgeny Epifanovsky,
  Bang C. Huynh
 -----------------------------------------------------------------------
 Exchange:     0.2000 Hartree-Fock + 0.0800 Slater + 0.7200 B88
 Correlation:  0.1900 VWN1RPA + 0.8100 LYP
 Using SG-1 standard quadrature grid
 A restricted SCF calculation will be
 performed using DIIS
 SCF converges when DIIS error is below 1.0e-08
 ---------------------------------------
  Cycle       Energy         DIIS error
 ---------------------------------------
    1   -3225.3509831069      2.82e-02  
    2   -3220.9938451512      2.19e-03  
    3   -3220.8690769761      2.91e-03  
    4   -3221.1176430359      6.30e-04  
    5   -3221.1279389074      2.77e-04  
    6   -3221.1298723123      9.85e-05  
    7   -3221.1301164784      2.60e-05  
    8   -3221.1301305002      1.38e-05  
    9   -3221.1301356834      3.08e-06  
   10   -3221.1301359402      9.00e-07  
   11   -3221.1301359625      2.63e-07  
   12   -3221.1301359642      1.13e-07  
   13   -3221.1301359645      3.86e-08  
   14   -3221.1301359645      1.38e-08  
   15   -3221.1301359648      6.06e-09  Convergence criterion met
 ---------------------------------------
 SCF time:   CPU 776.22s  wall 776.00s 
 SCF   energy in the final basis set =    -3221.1301359648
 Total energy in the final basis set =    -3221.1301359648

 --------------------------------------------------------------

                    Orbital Energies (a.u.)
 --------------------------------------------------------------

 Alpha MOs
 -- Occupied --
********-101.5752-101.5740-101.5740-101.5736-101.5734 -10.2762 -10.2738
-10.2730 -10.2704 -10.2703 -10.2696 -10.2384 -10.2302 -10.2202 -10.2171
-10.2138 -10.2132  -9.4907  -9.4898  -9.4887  -9.4886  -9.4883  -9.4879
 -7.2556  -7.2547  -7.2535  -7.2534  -7.2532  -7.2528  -7.2455  -7.2448
 -7.2446  -7.2440  -7.2436  -7.2434  -7.2432  -7.2430  -7.2428  -7.2427
 -7.2424  -7.2421  -0.9550  -0.9429  -0.9071  -0.8981  -0.8835  -0.8728
 -0.8522  -0.8438  -0.8005  -0.7604  -0.7531  -0.7425  -0.6663  -0.6396
 -0.6305  -0.6156  -0.5523  -0.5340  -0.5322  -0.5267  -0.4955  -0.4819
 -0.4662  -0.4647  -0.4640  -0.4488  -0.4474  -0.4303  -0.4149  -0.4107
 -0.4041  -0.3949  -0.3829  -0.3672  -0.3626  -0.3512  -0.3483  -0.3430
 -0.3390  -0.3353  -0.3347  -0.3258  -0.3173  -0.2850  -0.2720  -0.2699
 -0.2655
 -- Virtual --
 -0.0581  -0.0567  -0.0540  -0.0472  -0.0395  -0.0282  -0.0129  -0.0026
  0.0035   0.0132   0.0168   0.0186   0.0224   0.0254   0.0285   0.0447
  0.0480   0.0510   0.0544   0.0598   0.0612   0.0641   0.0676   0.0739
  0.0780   0.0821   0.0854   0.0905   0.0908   0.0955   0.0988   0.0998
  0.1051   0.1076   0.1129   0.1151   0.1187   0.1198   0.1222   0.1265
  0.1276   0.1281   0.1309   0.1320   0.1406   0.1432   0.1451   0.1507
  0.1554   0.1606   0.1642   0.1667   0.1680   0.1753   0.1812   0.1843
  0.1895   0.1904   0.1920   0.1991   0.2056   0.2068   0.2151   0.2169
  0.2182   0.2196   0.2276   0.2314   0.2352   0.2358   0.2394   0.2411
  0.2509   0.2524   0.2546   0.2580   0.2633   0.2683   0.2694   0.2751
  0.2765   0.2813   0.2881   0.2904   0.2920   0.2994   0.3014   0.3052
  0.3091   0.3198   0.3265   0.3291   0.3352   0.3401   0.3553   0.3627
  0.4070   0.4173   0.4195   0.4350   0.4367   0.4460   0.4530   0.4583
  0.4598   0.4621   0.4665   0.4705   0.4778   0.4817   0.4871   0.4971
  0.5063   0.5102   0.5117   0.5199   0.5224   0.5290   0.5388   0.5508
  0.5666   0.5703   0.5746   0.5790   0.5802   0.5959   0.6008   0.6042
  0.6053   0.6116   0.6211   0.6309   0.6336   0.6395   0.6445   0.6581
  0.6609   0.6672   0.6725   0.6824   0.6881   0.6977   0.7044   0.7173
  0.7260   0.7402   0.7762   0.7906   0.7921   0.8101   0.8153   0.8235
  0.8303   0.8382   0.8411   0.8416   0.8454   0.8462   0.8510   0.8530
  0.8568   0.8590   0.8618   0.8687   0.8727   0.8737   0.8807   0.8878
  0.8946   0.8963   0.9005   0.9083   0.9156   0.9284   0.9343   0.9436
  0.9449   0.9481   0.9537   0.9592   0.9628   0.9658   0.9672   0.9707
  0.9853   0.9877   1.0043   1.0084   1.0166   1.0233   1.0402   1.0484
  1.0563   1.0700   1.0857   1.1118   1.1397   1.1724   1.1954   1.2121
  1.2172   1.2254   1.2293   1.2431   1.2582   1.2651   1.2739   1.2794
  1.2941   1.3003   1.3076   1.3165   1.3467   1.3520   1.3656   1.3777
  1.4221   1.4264   1.4662   1.4789   1.4826   1.5018   1.5371   1.5594
  1.5673   1.5807   1.6092   1.6182   1.6305   1.6610   1.6700   1.6835
  1.6884   1.7185   1.7361   1.7619   1.7904   1.7957   1.8077   1.8287
  1.8415   1.8494   1.8543   1.8651   1.8736   1.9254   1.9261   1.9345
  1.9390   1.9645   1.9707   2.0029   2.0156   2.0340   2.0843   2.1089
  2.1287   2.1292   2.1839   2.1943   2.2347   2.2449   2.2494   2.2585
  2.2642   2.2696   2.2898   2.3026   2.3158   2.3241   2.3470   2.3568
  2.3678   2.3947   2.4154   2.4228   2.4367   2.4591   2.4638   2.4753
  2.4963   2.5089   2.5232   2.5407   2.5458   2.5534   2.5864   2.6310
  2.6517   2.6615   2.6761   2.6819   2.6944   2.7013   2.7041   2.7311
  2.7514   2.7525   2.7680   2.7706   2.7905   2.8209   2.8266   2.8372
  2.8639   2.8964   2.9639   2.9761   3.0821   3.0914   3.1014   3.1217
  3.1228   3.1301   3.1745   3.2031   3.2171   3.2458   3.2756   3.3663
  3.3782   3.4146   3.4373   3.5630   3.6332   3.6748   3.6987   3.8178
  3.8475   3.9822   4.0252   4.0513   4.0800   4.3272   4.8053   4.8111
  9.7623   9.7774   9.8009   9.8062   9.8398   9.8575  23.3566  23.4970
 23.8210  23.8448  23.8727  23.8963  23.9464  23.9648  23.9839  24.0702
 24.1191  24.1437  25.7790  25.7966  25.8290  25.8829  25.9451  25.9861
 26.1039  26.1446  26.1546  26.2136  26.3297  26.3558  26.5148  26.5736
 26.6664  26.6997  26.8691  27.0449 215.7543 215.7715 215.7979 215.8048
215.8496 215.8653
 --------------------------------------------------------------

          Ground-State Mulliken Net Atomic Charges

     Atom                 Charge (a.u.)
  ----------------------------------------
      1 C                     0.029869
      2 C                    -1.507310
      3 Cl                    0.490274
      4 C                     0.606571
      5 Cl                    0.610710
      6 C                     0.027794
      7 Cl                    0.544716
      8 C                    -1.062205
      9 H                     0.212074
     10 C                    -0.450388
     11 H                     0.192662
     12 C                    -0.105607
     13 C                    -1.350263
     14 Cl                    0.529866
     15 C                     1.069165
     16 Cl                    0.519939
     17 C                    -0.577870
     18 H                     0.214188
     19 C                    -0.268238
     20 H                     0.204220
     21 C                    -0.360787
     22 Cl                    0.430619
  ----------------------------------------
  Sum of atomic charges =     0.000000

 -----------------------------------------------------------------
                    Cartesian Multipole Moments
 -----------------------------------------------------------------
    Charge (ESU x 10^10)
                -0.0000
    Dipole Moment (Debye)
         X       0.4914      Y       0.1011      Z      -2.9343
       Tot       2.9769
    Quadrupole Moments (Debye-Ang)
        XX    -139.0178     XY       6.2027     YY    -147.7507
        XZ      -2.7315     YZ      -1.6686     ZZ    -142.7931
    Octopole Moments (Debye-Ang^2)
       XXX    -218.7739    XXY      20.4377    XYY     -85.0793
       YYY      25.2054    XXZ     -75.3517    XYZ     -11.4877
       YYZ     -38.4029    XZZ     -58.6031    YZZ      13.5259
       ZZZ    -132.4630
    Hexadecapole Moments (Debye-Ang^3)
      XXXX   -5205.5379   XXXY     587.8556   XXYY   -1226.7270
      XYYY     510.9071   YYYY   -1981.2777   XXXZ    1095.4269
      XXYZ     -94.8662   XYYZ     405.7508   YYYZ    -221.1836
      XXZZ   -1322.4540   XYZZ     205.9844   YYZZ    -847.3615
      XZZZ    1150.9444   YZZZ    -198.1877   ZZZZ   -3074.4209
 -----------------------------------------------------------------
 Calculating analytic gradient of the SCF energy
 Gradient of SCF Energy
            1           2           3           4           5           6
    1  -0.0000501   0.0001073   0.0001118  -0.0000030  -0.0000588  -0.0000145
    2  -0.0001429  -0.0000144   0.0000544   0.0000007  -0.0000004  -0.0000165
    3  -0.0000139  -0.0000588  -0.0000636   0.0000066   0.0000230   0.0000125
            7           8           9          10          11          12
    1   0.0000192  -0.0000268   0.0000028   0.0000424   0.0000012   0.0000668
    2   0.0000200  -0.0000044  -0.0000100   0.0000228  -0.0000123   0.0001072
    3   0.0000361   0.0000325   0.0000222  -0.0000046   0.0000041   0.0000923
           13          14          15          16          17          18
    1  -0.0001258  -0.0000625   0.0000652   0.0000106   0.0000173  -0.0000119
    2   0.0000141  -0.0000694   0.0000209   0.0000077  -0.0000443   0.0000019
    3   0.0000288   0.0000829  -0.0000583  -0.0000164   0.0000016  -0.0000218
           19          20          21          22
    1  -0.0000622  -0.0000195   0.0000188  -0.0000282
    2   0.0000376  -0.0000099   0.0000383  -0.0000013
    3  -0.0000216  -0.0000294  -0.0000435  -0.0000104
 Max gradient component =       1.429E-04
 RMS gradient           =       4.759E-05
 Gradient time:  CPU 261.33 s  wall 261.35 s
 Geometry Optimization Parameters
   NAtoms,    NIC,     NZ,  NCons,   NDum,   NFix, NCnnct, MaxDiis
       22     163      22       0       0       0       0       0

 Cartesian Hessian Update
 Hessian updated using BFGS update


** GEOMETRY OPTIMIZATION IN DELOCALIZED INTERNAL COORDINATES **
   Searching for a Minimum

   Optimization Cycle:  14

                       Coordinates (Angstroms)
     ATOM                X               Y               Z
      1  C         0.0180798355   -0.0084574244    0.0503715776
      2  C        -0.0497597945    0.4700017171    1.3634813384
      3  Cl        1.4051666519    1.0553036709    2.1288357059
      4  C        -1.2653808306    0.4795445836    2.0655532577
      5  Cl       -1.3432601365    1.0779967153    3.6949302057
      6  C        -2.4171851759   -0.0016586406    1.4305699722
      7  Cl       -3.9580500379   -0.0165962239    2.2523840583
      8  C        -2.3571658148   -0.4792415312    0.1258275122
      9  H        -3.2583059981   -0.8470016392   -0.3463174636
     10  C        -1.1483522030   -0.4790417161   -0.5534006706
     11  H        -1.1034824643   -0.8508759537   -1.5697870728
     12  C         1.2997310428   -0.0233480097   -0.7144782172
     13  C         2.1415168005   -1.1492991826   -0.6899542998
     14  Cl        1.6912572098   -2.5203811566    0.2906300324
     15  C         3.3252266513   -1.1747723654   -1.4349748304
     16  Cl        4.3826979122   -2.5640391444   -1.4213665866
     17  C         3.6780808605   -0.0760374529   -2.2128662448
     18  H         4.5948701139   -0.1049411631   -2.7871178705
     19  C         2.8616015006    1.0446866154   -2.2511930588
     20  H         3.1319395003    1.9005356697   -2.8552404564
     21  C         1.6865010272    1.0627567804   -1.5077391481
     22  Cl        0.6803417145    2.4971928105   -1.5791332682
   Point Group: c1    Number of degrees of freedom:    60


   Energy is  -3221.130135965

 Hessian updated using BFGS update

 60 Hessian modes will be used to form the next step
  Hessian Eigenvalues:
     0.001431    0.017758    0.018251    0.020926    0.021392    0.021814
     0.023281    0.023612    0.023819    0.023882    0.023974    0.024096
     0.024107    0.024118    0.024131    0.024143    0.024149    0.024183
     0.028828    0.091127    0.159926    0.160006    0.160023    0.160220
     0.208197    0.225486    0.225980    0.233192    0.245145    0.246078
     0.249935    0.249964    0.250067    0.250406    0.252485    0.275919
     0.289206    0.296279    0.300970    0.301180    0.301477    0.303311
     0.312668    0.354336    0.356657    0.356671    0.356676    0.368646
     0.412493    0.426078    0.433908    0.455144    0.463747    0.467996
     0.471657    0.477156    0.478019    0.479943    0.495855    0.539514

 Minimum search - taking simple RFO step
 Searching for Lamda that Minimizes Along All modes
 Value Taken    Lamda =  -0.00000110
 Step Taken.  Stepsize is  0.004483

                             Maximum     Tolerance    Cnvgd?
         Gradient           0.000196      0.000300     YES
         Displacement       0.002347      0.001200      NO
         Energy change     -0.000002      0.000001      NO


 New Cartesian Coordinates Obtained by Inverse Iteration

 Displacement from previous Coordinates is:  0.010888
 ----------------------------------------------------------------
             Standard Nuclear Orientation (Angstroms)
    I     Atom           X                Y                Z
 ----------------------------------------------------------------
    1      C       0.0181988275    -0.0082814147     0.0507260331
    2      C      -0.0500046934     0.4694818587     1.3641558040
    3      Cl      1.4045318111     1.0531562674     2.1311431636
    4      C      -1.2657756372     0.4794430354     2.0658390549
    5      Cl     -1.3433374017     1.0774632877     3.6953686214
    6      C      -2.4175922607    -0.0010482097     1.4304770504
    7      Cl     -3.9586233310    -0.0160495049     2.2519732532
    8      C      -2.3573438311    -0.4783002671     0.1256422538
    9      H      -3.2584772126    -0.8456650539    -0.3468246728
   10      C      -1.1483893333    -0.4783252150    -0.5532814245
   11      H      -1.1035260360    -0.8498758924    -1.5697598331
   12      C       1.2997523554    -0.0239365243    -0.7146008625
   13      C       2.1424041826    -1.1492681248    -0.6897387899
   14      Cl      1.6934741885    -2.5201878615     0.2912066982
   15      C       3.3258496977    -1.1745815565    -1.4350198430
   16      Cl      4.3838933472    -2.5634071302    -1.4208740197
   17      C       3.6781108419    -0.0760632593    -2.2134424357
   18      H       4.5948102159    -0.1047967352    -2.7878432879
   19      C       2.8611875815     1.0442441139    -2.2518620187
   20      H       3.1310966863     1.9001075989    -2.8560775450
   21      C       1.6861445731     1.0620076518    -1.5082625801
   22      Cl      0.6796837938     2.4962098947    -1.5799301469
 ----------------------------------------------------------------
 Nuclear Repulsion Energy =        2066.67801162 hartrees
 There are       89 alpha and       89 beta electrons
 Applying Cartesian multipole field
    Component          Value
    ---------          -----
     (2,0,0)        1.00000E-11
     (0,2,0)        2.00000E-11
     (0,0,2)       -3.00000E-11
 Requested basis set is 6-311++G(d,p)
 There are 170 shells and 472 basis functions
 A cutoff of  1.0D-15 yielded  10999 shell pairs
 There are     92881 function pairs (     99887 Cartesian)
 Smallest overlap matrix eigenvalue = 1.83E-07
 Linear dependence detected in AO basis
 Number of orthogonalized atomic orbitals = 467
 Maximum deviation from orthogonality = 4.511E-10
 Guess from superposition of atomic densities
 Warning:  Energy on first SCF cycle will be non-variational
 SAD guess density has 178.000000 electrons

 -----------------------------------------------------------------------
  General SCF calculation program by
  Eric Jon Sundstrom, Paul Horn, Yuezhi Mao, Dmitri Zuev, Alec White,
  David Stuck, Shaama M.S., Shane Yost, Joonho Lee, David Small,
  Daniel Levine, Susi Lehtola, Hugh Burton, Evgeny Epifanovsky,
  Bang C. Huynh
 -----------------------------------------------------------------------
 Exchange:     0.2000 Hartree-Fock + 0.0800 Slater + 0.7200 B88
 Correlation:  0.1900 VWN1RPA + 0.8100 LYP
 Using SG-1 standard quadrature grid
 A restricted SCF calculation will be
 performed using DIIS
 SCF converges when DIIS error is below 1.0e-08
 ---------------------------------------
  Cycle       Energy         DIIS error
 ---------------------------------------
    1   -3225.3514751393      2.82e-02  
    2   -3220.9938528770      2.19e-03  
    3   -3220.8691397252      2.91e-03  
    4   -3221.1176469738      6.30e-04  
    5   -3221.1279408535      2.77e-04  
    6   -3221.1298729167      9.85e-05  
    7   -3221.1301170671      2.60e-05  
    8   -3221.1301310545      1.38e-05  
    9   -3221.1301362362      3.08e-06  
   10   -3221.1301364936      9.00e-07  
   11   -3221.1301365156      2.63e-07  
   12   -3221.1301365173      1.13e-07  
   13   -3221.1301365177      3.86e-08  
   14   -3221.1301365176      1.38e-08  
   15   -3221.1301365177      6.06e-09  Convergence criterion met
 ---------------------------------------
 SCF time:   CPU 804.78s  wall 805.00s 
 SCF   energy in the final basis set =    -3221.1301365177
 Total energy in the final basis set =    -3221.1301365177

 --------------------------------------------------------------

                    Orbital Energies (a.u.)
 --------------------------------------------------------------

 Alpha MOs
 -- Occupied --
********-101.5752-101.5740-101.5740-101.5735-101.5734 -10.2762 -10.2737
-10.2730 -10.2703 -10.2703 -10.2696 -10.2384 -10.2303 -10.2202 -10.2170
-10.2138 -10.2131  -9.4907  -9.4898  -9.4887  -9.4886  -9.4883  -9.4880
 -7.2556  -7.2547  -7.2535  -7.2534  -7.2532  -7.2528  -7.2455  -7.2448
 -7.2446  -7.2440  -7.2436  -7.2434  -7.2432  -7.2430  -7.2428  -7.2427
 -7.2424  -7.2421  -0.9550  -0.9430  -0.9071  -0.8981  -0.8835  -0.8728
 -0.8522  -0.8438  -0.8005  -0.7604  -0.7531  -0.7425  -0.6664  -0.6396
 -0.6305  -0.6156  -0.5523  -0.5340  -0.5322  -0.5267  -0.4955  -0.4819
 -0.4662  -0.4647  -0.4640  -0.4488  -0.4474  -0.4303  -0.4149  -0.4107
 -0.4041  -0.3949  -0.3829  -0.3672  -0.3626  -0.3512  -0.3484  -0.3430
 -0.3390  -0.3353  -0.3347  -0.3258  -0.3172  -0.2850  -0.2720  -0.2699
 -0.2655
 -- Virtual --
 -0.0581  -0.0567  -0.0540  -0.0472  -0.0395  -0.0282  -0.0129  -0.0026
  0.0035   0.0132   0.0168   0.0186   0.0224   0.0255   0.0285   0.0447
  0.0480   0.0510   0.0544   0.0598   0.0611   0.0641   0.0676   0.0739
  0.0780   0.0822   0.0854   0.0905   0.0908   0.0955   0.0988   0.0997
  0.1051   0.1076   0.1129   0.1151   0.1187   0.1198   0.1222   0.1265
  0.1276   0.1281   0.1309   0.1320   0.1406   0.1432   0.1451   0.1507
  0.1555   0.1606   0.1642   0.1667   0.1679   0.1753   0.1812   0.1843
  0.1894   0.1904   0.1920   0.1991   0.2056   0.2068   0.2151   0.2169
  0.2181   0.2196   0.2276   0.2314   0.2352   0.2357   0.2394   0.2411
  0.2509   0.2523   0.2547   0.2580   0.2632   0.2683   0.2694   0.2751
  0.2765   0.2813   0.2880   0.2904   0.2920   0.2994   0.3013   0.3051
  0.3091   0.3198   0.3265   0.3291   0.3352   0.3401   0.3553   0.3627
  0.4070   0.4172   0.4195   0.4350   0.4367   0.4460   0.4530   0.4583
  0.4598   0.4621   0.4665   0.4705   0.4778   0.4817   0.4871   0.4971
  0.5063   0.5101   0.5117   0.5199   0.5224   0.5290   0.5388   0.5509
  0.5666   0.5703   0.5746   0.5790   0.5802   0.5959   0.6008   0.6042
  0.6053   0.6115   0.6211   0.6309   0.6336   0.6394   0.6446   0.6581
  0.6610   0.6671   0.6725   0.6824   0.6881   0.6978   0.7044   0.7173
  0.7260   0.7402   0.7762   0.7906   0.7922   0.8101   0.8152   0.8235
  0.8303   0.8382   0.8411   0.8416   0.8454   0.8462   0.8510   0.8530
  0.8568   0.8590   0.8618   0.8687   0.8727   0.8737   0.8807   0.8877
  0.8946   0.8963   0.9006   0.9082   0.9157   0.9284   0.9343   0.9436
  0.9450   0.9481   0.9538   0.9591   0.9628   0.9658   0.9672   0.9708
  0.9853   0.9877   1.0043   1.0083   1.0166   1.0232   1.0401   1.0484
  1.0563   1.0700   1.0857   1.1118   1.1397   1.1724   1.1953   1.2121
  1.2172   1.2255   1.2294   1.2430   1.2582   1.2652   1.2739   1.2795
  1.2941   1.3004   1.3076   1.3165   1.3466   1.3519   1.3654   1.3776
  1.4222   1.4265   1.4662   1.4789   1.4826   1.5018   1.5372   1.5595
  1.5673   1.5806   1.6091   1.6183   1.6306   1.6610   1.6700   1.6835
  1.6884   1.7185   1.7362   1.7617   1.7904   1.7956   1.8077   1.8288
  1.8415   1.8493   1.8543   1.8651   1.8736   1.9253   1.9261   1.9345
  1.9391   1.9644   1.9707   2.0029   2.0157   2.0341   2.0843   2.1089
  2.1287   2.1292   2.1839   2.1943   2.2347   2.2450   2.2494   2.2585
  2.2642   2.2696   2.2898   2.3026   2.3158   2.3241   2.3470   2.3567
  2.3679   2.3948   2.4154   2.4229   2.4367   2.4592   2.4638   2.4754
  2.4964   2.5087   2.5231   2.5407   2.5458   2.5534   2.5864   2.6310
  2.6517   2.6615   2.6761   2.6819   2.6945   2.7013   2.7041   2.7311
  2.7514   2.7524   2.7680   2.7706   2.7906   2.8210   2.8266   2.8372
  2.8639   2.8963   2.9638   2.9760   3.0821   3.0914   3.1015   3.1216
  3.1228   3.1300   3.1745   3.2031   3.2172   3.2458   3.2756   3.3663
  3.3782   3.4146   3.4373   3.5630   3.6331   3.6748   3.6987   3.8177
  3.8475   3.9822   4.0252   4.0513   4.0800   4.3274   4.8053   4.8111
  9.7623   9.7774   9.8008   9.8062   9.8398   9.8574  23.3566  23.4969
 23.8210  23.8448  23.8727  23.8964  23.9464  23.9648  23.9839  24.0702
 24.1192  24.1437  25.7790  25.7966  25.8290  25.8829  25.9451  25.9861
 26.1038  26.1447  26.1548  26.2136  26.3296  26.3557  26.5148  26.5736
 26.6666  26.6997  26.8691  27.0448 215.7543 215.7715 215.7978 215.8048
215.8496 215.8653
 --------------------------------------------------------------

          Ground-State Mulliken Net Atomic Charges

     Atom                 Charge (a.u.)
  ----------------------------------------
      1 C                     0.030018
      2 C                    -1.501823
      3 Cl                    0.490658
      4 C                     0.603742
      5 Cl                    0.610806
      6 C                     0.026481
      7 Cl                    0.544655
      8 C                    -1.061693
      9 H                     0.212070
     10 C                    -0.452890
     11 H                     0.192649
     12 C                    -0.105533
     13 C                    -1.348246
     14 Cl                    0.529935
     15 C                     1.067205
     16 Cl                    0.519970
     17 C                    -0.578479
     18 H                     0.214163
     19 C                    -0.267406
     20 H                     0.204252
     21 C                    -0.361326
     22 Cl                    0.430791
  ----------------------------------------
  Sum of atomic charges =     0.000000

 -----------------------------------------------------------------
                    Cartesian Multipole Moments
 -----------------------------------------------------------------
    Charge (ESU x 10^10)
                 0.0000
    Dipole Moment (Debye)
         X       0.4913      Y       0.1014      Z      -2.9346
       Tot       2.9771
    Quadrupole Moments (Debye-Ang)
        XX    -139.0235     XY       6.1988     YY    -147.7504
        XZ      -2.7301     YZ      -1.6682     ZZ    -142.7885
    Octopole Moments (Debye-Ang^2)
       XXX    -218.8482    XXY      20.4588    XYY     -85.0881
       YYY      25.2769    XXZ     -75.3827    XYZ     -11.4847
       YYZ     -38.4276    XZZ     -58.5953    YZZ      13.5546
       ZZZ    -132.5508
    Hexadecapole Moments (Debye-Ang^3)
      XXXX   -5207.4341   XXXY     588.4753   XXYY   -1226.8401
      XYYY     511.5371   YYYY   -1979.9712   XXXZ    1095.4310
      XXYZ     -94.8167   XYYZ     405.7547   YYYZ    -220.9701
      XXZZ   -1322.9282   XYZZ     206.2245   YYZZ    -847.3588
      XZZZ    1150.9138   YZZZ    -197.9588   ZZZZ   -3075.6129
 -----------------------------------------------------------------
 Calculating analytic gradient of the SCF energy
 Gradient of SCF Energy
            1           2           3           4           5           6
    1  -0.0000276   0.0000221  -0.0000037   0.0000100   0.0000025   0.0000146
    2   0.0000126   0.0000014   0.0000298   0.0000039   0.0000090   0.0000048
    3  -0.0000020   0.0000179  -0.0000073  -0.0000007   0.0000085   0.0000076
            7           8           9          10          11          12
    1   0.0000152   0.0000002   0.0000017   0.0000194  -0.0000024   0.0000173
    2   0.0000061  -0.0000024  -0.0000090   0.0000012  -0.0000085  -0.0000437
    3   0.0000319   0.0000358   0.0000238   0.0000074   0.0000124  -0.0000152
           13          14          15          16          17          18
    1  -0.0000289   0.0000197   0.0000179  -0.0000011  -0.0000129  -0.0000119
    2   0.0000150   0.0000064   0.0000091   0.0000048  -0.0000264  -0.0000012
    3   0.0000178  -0.0000111  -0.0000285  -0.0000036  -0.0000029  -0.0000205
           19          20          21          22
    1  -0.0000309  -0.0000152   0.0000104  -0.0000163
    2   0.0000035  -0.0000102   0.0000095  -0.0000156
    3  -0.0000054  -0.0000254  -0.0000307  -0.0000100
 Max gradient component =       4.375E-05
 RMS gradient           =       1.648E-05
 Gradient time:  CPU 288.65 s  wall 288.67 s
 Geometry Optimization Parameters
   NAtoms,    NIC,     NZ,  NCons,   NDum,   NFix, NCnnct, MaxDiis
       22     163      22       0       0       0       0       0

 Cartesian Hessian Update
 Hessian updated using BFGS update


** GEOMETRY OPTIMIZATION IN DELOCALIZED INTERNAL COORDINATES **
   Searching for a Minimum

   Optimization Cycle:  15

                       Coordinates (Angstroms)
     ATOM                X               Y               Z
      1  C         0.0181988275   -0.0082814147    0.0507260331
      2  C        -0.0500046934    0.4694818587    1.3641558040
      3  Cl        1.4045318111    1.0531562674    2.1311431636
      4  C        -1.2657756372    0.4794430354    2.0658390549
      5  Cl       -1.3433374017    1.0774632877    3.6953686214
      6  C        -2.4175922607   -0.0010482097    1.4304770504
      7  Cl       -3.9586233310   -0.0160495049    2.2519732532
      8  C        -2.3573438311   -0.4783002671    0.1256422538
      9  H        -3.2584772126   -0.8456650539   -0.3468246728
     10  C        -1.1483893333   -0.4783252150   -0.5532814245
     11  H        -1.1035260360   -0.8498758924   -1.5697598331
     12  C         1.2997523554   -0.0239365243   -0.7146008625
     13  C         2.1424041826   -1.1492681248   -0.6897387899
     14  Cl        1.6934741885   -2.5201878615    0.2912066982
     15  C         3.3258496977   -1.1745815565   -1.4350198430
     16  Cl        4.3838933472   -2.5634071302   -1.4208740197
     17  C         3.6781108419   -0.0760632593   -2.2134424357
     18  H         4.5948102159   -0.1047967352   -2.7878432879
     19  C         2.8611875815    1.0442441139   -2.2518620187
     20  H         3.1310966863    1.9001075989   -2.8560775450
     21  C         1.6861445731    1.0620076518   -1.5082625801
     22  Cl        0.6796837938    2.4962098947   -1.5799301469
   Point Group: c1    Number of degrees of freedom:    60


   Energy is  -3221.130136518

 Hessian updated using BFGS update

 60 Hessian modes will be used to form the next step
  Hessian Eigenvalues:
     0.001406    0.017676    0.018241    0.020895    0.021423    0.021650
     0.023230    0.023595    0.023714    0.023876    0.023939    0.024092
     0.024107    0.024111    0.024129    0.024138    0.024144    0.024269
     0.028530    0.103408    0.159862    0.160008    0.160017    0.160219
     0.208353    0.225486    0.225977    0.234081    0.245146    0.246101
     0.249293    0.249964    0.250047    0.251536    0.252259    0.265224
     0.289238    0.298223    0.300908    0.301179    0.301475    0.306536
     0.310342    0.354557    0.356656    0.356669    0.356677    0.368810
     0.412903    0.426072    0.433817    0.452169    0.464708    0.469144
     0.471356    0.476706    0.477841    0.479944    0.491613    0.539545

 Minimum search - taking simple RFO step
 Searching for Lamda that Minimizes Along All modes
 Value Taken    Lamda =   0.00000000
 Step Taken.  Stepsize is  0.002500

                             Maximum     Tolerance    Cnvgd?
         Gradient           0.000048      0.000300     YES
         Displacement       0.001991      0.001200      NO
         Energy change     -0.000001      0.000001     YES

 Final energy is   -3221.1301365177046     


 ******************************
 **  OPTIMIZATION CONVERGED  **
 ******************************

                       Coordinates (Angstroms)
     ATOM                X               Y               Z
      1  C         0.0181988275   -0.0082814147    0.0507260331
      2  C        -0.0500046934    0.4694818587    1.3641558040
      3  Cl        1.4045318111    1.0531562674    2.1311431636
      4  C        -1.2657756372    0.4794430354    2.0658390549
      5  Cl       -1.3433374017    1.0774632877    3.6953686214
      6  C        -2.4175922607   -0.0010482097    1.4304770504
      7  Cl       -3.9586233310   -0.0160495049    2.2519732532
      8  C        -2.3573438311   -0.4783002671    0.1256422538
      9  H        -3.2584772126   -0.8456650539   -0.3468246728
     10  C        -1.1483893333   -0.4783252150   -0.5532814245
     11  H        -1.1035260360   -0.8498758924   -1.5697598331
     12  C         1.2997523554   -0.0239365243   -0.7146008625
     13  C         2.1424041826   -1.1492681248   -0.6897387899
     14  Cl        1.6934741885   -2.5201878615    0.2912066982
     15  C         3.3258496977   -1.1745815565   -1.4350198430
     16  Cl        4.3838933472   -2.5634071302   -1.4208740197
     17  C         3.6781108419   -0.0760632593   -2.2134424357
     18  H         4.5948102159   -0.1047967352   -2.7878432879
     19  C         2.8611875815    1.0442441139   -2.2518620187
     20  H         3.1310966863    1.9001075989   -2.8560775450
     21  C         1.6861445731    1.0620076518   -1.5082625801
     22  Cl        0.6796837938    2.4962098947   -1.5799301469

Z-matrix Print:
$molecule
0 1
Cl
C  1 1.744884
C  2 1.399288 1 119.089342
C  3 1.395240 2 118.725594 1 179.737738 0
H  4 1.083186 3 119.155041 2 -179.991700 0
C  4 1.386545 3 121.134554 2 -0.074039 0
H  6 1.081769 4 120.827892 3 -179.882298 0
C  6 1.390681 4 119.815293 3 0.120252 0
C  8 1.400442 6 120.516978 4 -0.041021 0
C  3 1.492766 2 121.779952 1 -0.396485 0
C  10 1.399454 3 121.309213 2 -90.564574 0
C  11 1.390677 10 121.777427 3 -178.343506 0
H  12 1.081864 11 119.955353 10 179.958368 0
C  12 1.387057 11 119.547521 10 0.069417 0
H  14 1.082174 12 120.374325 11 179.916918 0
C  14 1.391680 12 120.262360 11 -0.080371 0
C  16 1.398795 14 119.860106 12 0.077236 0
Cl 9 1.737530 8 120.454903 6 179.912276 0
Cl 17 1.744481 16 120.205618 14 -179.896052 0
Cl 16 1.745993 14 118.621441 12 179.873258 0
Cl 8 1.746384 6 118.466296 4 179.950073 0
Cl 11 1.753578 10 119.957645 3 1.806606 0
$end


 --------------------------------------------------------------

                    Orbital Energies (a.u.)
 --------------------------------------------------------------

 Alpha MOs
 -- Occupied --
********-101.5752-101.5740-101.5740-101.5735-101.5734 -10.2762 -10.2737
-10.2730 -10.2703 -10.2703 -10.2696 -10.2384 -10.2303 -10.2202 -10.2170
-10.2138 -10.2131  -9.4907  -9.4898  -9.4887  -9.4886  -9.4883  -9.4880
 -7.2556  -7.2547  -7.2535  -7.2534  -7.2532  -7.2528  -7.2455  -7.2448
 -7.2446  -7.2440  -7.2436  -7.2434  -7.2432  -7.2430  -7.2428  -7.2427
 -7.2424  -7.2421  -0.9550  -0.9430  -0.9071  -0.8981  -0.8835  -0.8728
 -0.8522  -0.8438  -0.8005  -0.7604  -0.7531  -0.7425  -0.6664  -0.6396
 -0.6305  -0.6156  -0.5523  -0.5340  -0.5322  -0.5267  -0.4955  -0.4819
 -0.4662  -0.4647  -0.4640  -0.4488  -0.4474  -0.4303  -0.4149  -0.4107
 -0.4041  -0.3949  -0.3829  -0.3672  -0.3626  -0.3512  -0.3484  -0.3430
 -0.3390  -0.3353  -0.3347  -0.3258  -0.3172  -0.2850  -0.2720  -0.2699
 -0.2655
 -- Virtual --
 -0.0581  -0.0567  -0.0540  -0.0472  -0.0395  -0.0282  -0.0129  -0.0026
  0.0035   0.0132   0.0168   0.0186   0.0224   0.0255   0.0285   0.0447
  0.0480   0.0510   0.0544   0.0598   0.0611   0.0641   0.0676   0.0739
  0.0780   0.0822   0.0854   0.0905   0.0908   0.0955   0.0988   0.0997
  0.1051   0.1076   0.1129   0.1151   0.1187   0.1198   0.1222   0.1265
  0.1276   0.1281   0.1309   0.1320   0.1406   0.1432   0.1451   0.1507
  0.1555   0.1606   0.1642   0.1667   0.1679   0.1753   0.1812   0.1843
  0.1894   0.1904   0.1920   0.1991   0.2056   0.2068   0.2151   0.2169
  0.2181   0.2196   0.2276   0.2314   0.2352   0.2357   0.2394   0.2411
  0.2509   0.2523   0.2547   0.2580   0.2632   0.2683   0.2694   0.2751
  0.2765   0.2813   0.2880   0.2904   0.2920   0.2994   0.3013   0.3051
  0.3091   0.3198   0.3265   0.3291   0.3352   0.3401   0.3553   0.3627
  0.4070   0.4172   0.4195   0.4350   0.4367   0.4460   0.4530   0.4583
  0.4598   0.4621   0.4665   0.4705   0.4778   0.4817   0.4871   0.4971
  0.5063   0.5101   0.5117   0.5199   0.5224   0.5290   0.5388   0.5509
  0.5666   0.5703   0.5746   0.5790   0.5802   0.5959   0.6008   0.6042
  0.6053   0.6115   0.6211   0.6309   0.6336   0.6394   0.6446   0.6581
  0.6610   0.6671   0.6725   0.6824   0.6881   0.6978   0.7044   0.7173
  0.7260   0.7402   0.7762   0.7906   0.7922   0.8101   0.8152   0.8235
  0.8303   0.8382   0.8411   0.8416   0.8454   0.8462   0.8510   0.8530
  0.8568   0.8590   0.8618   0.8687   0.8727   0.8737   0.8807   0.8877
  0.8946   0.8963   0.9006   0.9082   0.9157   0.9284   0.9343   0.9436
  0.9450   0.9481   0.9538   0.9591   0.9628   0.9658   0.9672   0.9708
  0.9853   0.9877   1.0043   1.0083   1.0166   1.0232   1.0401   1.0484
  1.0563   1.0700   1.0857   1.1118   1.1397   1.1724   1.1953   1.2121
  1.2172   1.2255   1.2294   1.2430   1.2582   1.2652   1.2739   1.2795
  1.2941   1.3004   1.3076   1.3165   1.3466   1.3519   1.3654   1.3776
  1.4222   1.4265   1.4662   1.4789   1.4826   1.5018   1.5372   1.5595
  1.5673   1.5806   1.6091   1.6183   1.6306   1.6610   1.6700   1.6835
  1.6884   1.7185   1.7362   1.7617   1.7904   1.7956   1.8077   1.8288
  1.8415   1.8493   1.8543   1.8651   1.8736   1.9253   1.9261   1.9345
  1.9391   1.9644   1.9707   2.0029   2.0157   2.0341   2.0843   2.1089
  2.1287   2.1292   2.1839   2.1943   2.2347   2.2450   2.2494   2.2585
  2.2642   2.2696   2.2898   2.3026   2.3158   2.3241   2.3470   2.3567
  2.3679   2.3948   2.4154   2.4229   2.4367   2.4592   2.4638   2.4754
  2.4964   2.5087   2.5231   2.5407   2.5458   2.5534   2.5864   2.6310
  2.6517   2.6615   2.6761   2.6819   2.6945   2.7013   2.7041   2.7311
  2.7514   2.7524   2.7680   2.7706   2.7906   2.8210   2.8266   2.8372
  2.8639   2.8963   2.9638   2.9760   3.0821   3.0914   3.1015   3.1216
  3.1228   3.1300   3.1745   3.2031   3.2172   3.2458   3.2756   3.3663
  3.3782   3.4146   3.4373   3.5630   3.6331   3.6748   3.6987   3.8177
  3.8475   3.9822   4.0252   4.0513   4.0800   4.3274   4.8053   4.8111
  9.7623   9.7774   9.8008   9.8062   9.8398   9.8574  23.3566  23.4969
 23.8210  23.8448  23.8727  23.8964  23.9464  23.9648  23.9839  24.0702
 24.1192  24.1437  25.7790  25.7966  25.8290  25.8829  25.9451  25.9861
 26.1038  26.1447  26.1548  26.2136  26.3296  26.3557  26.5148  26.5736
 26.6666  26.6997  26.8691  27.0448 215.7543 215.7715 215.7978 215.8048
215.8496 215.8653
 --------------------------------------------------------------

          Ground-State Mulliken Net Atomic Charges

     Atom                 Charge (a.u.)
  ----------------------------------------
      1 C                     0.030018
      2 C                    -1.501823
      3 Cl                    0.490658
      4 C                     0.603742
      5 Cl                    0.610806
      6 C                     0.026481
      7 Cl                    0.544655
      8 C                    -1.061693
      9 H                     0.212070
     10 C                    -0.452890
     11 H                     0.192649
     12 C                    -0.105533
     13 C                    -1.348246
     14 Cl                    0.529935
     15 C                     1.067205
     16 Cl                    0.519970
     17 C                    -0.578479
     18 H                     0.214163
     19 C                    -0.267406
     20 H                     0.204252
     21 C                    -0.361326
     22 Cl                    0.430791
  ----------------------------------------
  Sum of atomic charges =     0.000000

 -----------------------------------------------------------------
                    Cartesian Multipole Moments
 -----------------------------------------------------------------
    Charge (ESU x 10^10)
                 0.0000
    Dipole Moment (Debye)
         X       0.4913      Y       0.1014      Z      -2.9346
       Tot       2.9771
    Quadrupole Moments (Debye-Ang)
        XX    -139.0235     XY       6.1988     YY    -147.7504
        XZ      -2.7301     YZ      -1.6682     ZZ    -142.7885
    Octopole Moments (Debye-Ang^2)
       XXX    -218.8482    XXY      20.4588    XYY     -85.0881
       YYY      25.2769    XXZ     -75.3827    XYZ     -11.4847
       YYZ     -38.4276    XZZ     -58.5953    YZZ      13.5546
       ZZZ    -132.5508
    Hexadecapole Moments (Debye-Ang^3)
      XXXX   -5207.4341   XXXY     588.4753   XXYY   -1226.8401
      XYYY     511.5371   YYYY   -1979.9712   XXXZ    1095.4310
      XXYZ     -94.8167   XYYZ     405.7547   YYYZ    -220.9701
      XXZZ   -1322.9282   XYZZ     206.2245   YYZZ    -847.3588
      XZZZ    1150.9138   YZZZ    -197.9588   ZZZZ   -3075.6129
 -----------------------------------------------------------------
Archival summary:
1\1\november\OPT\ProcedureUnspecified\BasisUnspecified\l6124\taweetha\SatJan1121:24:492020SatJan1121:24:492020\0\\#,OPT,ProcedureUnspecified,BasisUnspecified,\\0,1\Cl\C,1,1.74488\C,2,1.39929,1,119.089\C,3,1.39524,2,118.726,1,179.738,0\H,4,1.08319,3,119.155,2,-179.992,0\C,4,1.38655,3,121.135,2,-0.0740394,0\H,6,1.08177,4,120.828,3,-179.882,0\C,6,1.39068,4,119.815,3,0.120252,0\C,8,1.40044,6,120.517,4,-0.0410212,0\C,3,1.49277,2,121.78,1,-0.396485,0\C,10,1.39945,3,121.309,2,-90.5646,0\C,11,1.39068,10,121.777,3,-178.344,0\H,12,1.08186,11,119.955,10,179.958,0\C,12,1.38706,11,119.548,10,0.0694171,0\H,14,1.08217,12,120.374,11,179.917,0\C,14,1.39168,12,120.262,11,-0.0803713,0\C,16,1.3988,14,119.86,12,0.0772362,0\Cl,9,1.73753,8,120.455,6,179.912,0\Cl,17,1.74448,16,120.206,14,-179.896,0\Cl,16,1.74599,14,118.621,12,179.873,0\Cl,8,1.74638,6,118.466,4,179.95,0\Cl,11,1.75358,10,119.958,3,1.80661,0\\\@

 Total job time:  15700.27s(wall), 15697.08s(cpu) 
 Sat Jan 11 21:24:49 2020

        *************************************************************
        *                                                           *
        *  Thank you very much for using Q-Chem.  Have a nice day.  *
        *                                                           *
        *************************************************************


 
User input: 2 of 2 
 
                  Welcome to Q-Chem
     A Quantum Leap Into The Future Of Chemistry


 Q-Chem 5.2 (devel), Q-Chem, Inc., Pleasanton, CA (2019)

 Yihan Shao,  Zhengting Gan,  E. Epifanovsky,  A. T. B. Gilbert,  M. Wormit,  
 J. Kussmann,  A. W. Lange,  A. Behn,  Jia Deng,  Xintian Feng,  D. Ghosh,  
 M. Goldey,  P. R. Horn,  L. D. Jacobson,  I. Kaliman,  T. Kus,  A. Landau,  
 Jie Liu,  E. I. Proynov,  R. M. Richard,  R. P. Steele,  E. J. Sundstrom,  
 H. L. Woodcock III,  P. M. Zimmerman,  D. Zuev,  B. Albrecht,  E. Alguire,  
 S. A. Baeppler,  D. Barton,  Z. Benda,  Y. A. Bernard,  E. J. Berquist,  
 K. B. Bravaya,  H. Burton,  D. Casanova,  Chun-Min Chang,  Yunqing Chen,  
 A. Chien,  K. D. Closser,  M. P. Coons,  S. Coriani,  S. Dasgupta,  
 A. L. Dempwolff,  M. Diedenhofen,  Hainam Do,  R. G. Edgar,  Po-Tung Fang,  
 S. Faraji,  S. Fatehi,  Qingguo Feng,  K. D. Fenk,  J. Fosso-Tande,  
 J. Gayvert,  Qinghui Ge,  A. Ghysels,  G. Gidofalvi,  J. Gomes,  
 J. Gonthier,  A. Gunina,  D. Hait,  M. W. D. Hanson-Heine,  
 P. H. P. Harbach,  A. W. Hauser,  M. F. Herbst,  J. E. Herr,  
 E. G. Hohenstein,  Z. C. Holden,  Kerwin Hui,  B. C. Huynh,  T.-C. Jagau,  
 Hyunjun Ji,  B. Kaduk,  K. Khistyaev,  Jaehoon Kim,  P. Klunzinger,  K. Koh,  
 D. Kosenkov,  L. Koulias,  T. Kowalczyk,  C. M. Krauter,  A. Kunitsa,  
 Ka Un Lao,  A. Laurent,  K. V. Lawler,  Joonho Lee,  D. Lefrancois,  
 S. Lehtola,  D. S. Levine,  Yi-Pei Li,  You-Sheng Lin,  Fenglai Liu,  
 E. Livshits,  A. Luenser,  P. Manohar,  E. Mansoor,  S. F. Manzer,  
 Shan-Ping Mao,  Yuezhi Mao,  N. Mardirossian,  A. V. Marenich,  
 T. Markovich,  L. A. Martinez-Martinez,  S. A. Maurer,  N. J. Mayhall,  
 S. C. McKenzie,  J.-M. Mewes,  P. Morgante,  A. F. Morrison,  
 J. W. Mullinax,  K. Nanda,  T. S. Nguyen-Beck,  R. Olivares-Amaya,  
 J. A. Parkhill,  Zheng Pei,  T. M. Perrine,  F. Plasser,  P. Pokhilko,  
 S. Prager,  A. Prociuk,  E. Ramos,  D. R. Rehn,  F. Rob,  M. Scheurer,  
 M. Schneider,  N. Sergueev,  S. M. Sharada,  S. Sharma,  D. W. Small,  
 T. Stauch,  T. Stein,  Yu-Chuan Su,  A. J. W. Thom,  A. Tkatchenko,  
 T. Tsuchimochi,  N. M. Tubman,  L. Vogt,  M. L. Vidal,  O. Vydrov,  
 M. A. Watson,  J. Wenzel,  M. de Wergifosse,  T. A. Wesolowski,  A. White,  
 J. Witte,  A. Yamada,  Jun Yang,  K. Yao,  S. Yeganeh,  S. R. Yost,  
 Zhi-Qiang You,  A. Zech,  Igor Ying Zhang,  Xing Zhang,  Yan Zhao,  
 Ying Zhu,  B. R. Brooks,  G. K. L. Chan,  C. J. Cramer,  M. S. Gordon,  
 W. J. Hehre,  A. Klamt,  M. W. Schmidt,  C. D. Sherrill,  D. G. Truhlar,  
 A. Aspuru-Guzik,  R. Baer,  A. T. Bell,  N. A. Besley,  Jeng-Da Chai,  
 A. E. DePrince, III,  R. A. DiStasio Jr.,  A. Dreuw,  B. D. Dunietz,  
 T. R. Furlani,  Chao-Ping Hsu,  Yousung Jung,  Jing Kong,  D. S. Lambrecht,  
 WanZhen Liang,  C. Ochsenfeld,  V. A. Rassolov,  L. V. Slipchenko,  
 J. E. Subotnik,  T. Van Voorhis,  J. M. Herbert,  A. I. Krylov,  
 P. M. W. Gill,  M. Head-Gordon

 Contributors to earlier versions of Q-Chem not listed above: 
 R. D. Adamson,  B. Austin,  J. Baker,  G. J. O. Beran,  K. Brandhorst,  
 S. T. Brown,  E. F. C. Byrd,  A. K. Chakraborty,  C.-L. Cheng,  
 Siu Hung Chien,  D. M. Chipman,  D. L. Crittenden,  H. Dachsel,  
 R. J. Doerksen,  A. D. Dutoi,  L. Fusti-Molnar,  W. A. Goddard III,  
 A. Golubeva-Zadorozhnaya,  S. R. Gwaltney,  G. Hawkins,  A. Heyden,  
 S. Hirata,  G. Kedziora,  F. J. Keil,  C. Kelley,  Jihan Kim,  R. A. King,  
 R. Z. Khaliullin,  P. P. Korambath,  W. Kurlancheek,  A. M. Lee,  M. S. Lee,  
 S. V. Levchenko,  Ching Yeh Lin,  D. Liotard,  R. C. Lochan,  I. Lotan,  
 P. E. Maslen,  N. Nair,  D. P. O'Neill,  D. Neuhauser,  E. Neuscamman,  
 C. M. Oana,  R. Olson,  B. Peters,  R. Peverati,  P. A. Pieniazek,  
 Y. M. Rhee,  J. Ritchie,  M. A. Rohrdanz,  E. Rosta,  N. J. Russ,  
 H. F. Schaefer III,  N. E. Schultz,  N. Shenvi,  A. C. Simmonett,  A. Sodt,  
 D. Stuck,  K. S. Thanthiriwatte,  V. Vanovschi,  Tao Wang,  A. Warshel,  
 C. F. Williams,  Q. Wu,  X. Xu,  W. Zhang

 Please cite Q-Chem as follows:
 Y. Shao et al., Mol. Phys. 113, 184-215 (2015)
 DOI: 10.1080/00268976.2014.952696

 Q-Chem 5.2.1 for Intel X86 EM64T Linux

 Parts of Q-Chem use Armadillo 8.300.2 (Tropical Shenanigans).
 http://arma.sourceforge.net/

 Q-Chem begins on Sat Jan 11 21:24:49 2020  

Host: 
0

     Scratch files written to /scratch/taweetham/qchem5654//
NAlpha2: 178
NElect   178
Mult     1
The previous job contains 0 fragments, simply inherited here

 Q-Chem warning in module libgen/rem_setup.C, line 2168:

 Setting Thresh to 1e-14


Checking the input file for inconsistencies... 	...done.

--------------------------------------------------------------
User input:
--------------------------------------------------------------

$MOLECULE
READ
$END

$REM
   JOB_TYPE 	FREQUENCY
   BASIS 	6-311++G**
   METHOD	B3LYP
   SCF_GUESS_ALWAYS     TRUE
   S2THRESH     15
   THRESH       15
   MEM_TOTAL    10000
$END

--------------------------------------------------------------
 ----------------------------------------------------------------
             Standard Nuclear Orientation (Angstroms)
    I     Atom           X                Y                Z
 ----------------------------------------------------------------
    1      C       0.2979426757     0.1884991688     0.4898173979
    2      C       1.1677243939     0.0456464107    -0.5969576851
    3      Cl      0.5285063797     0.1633260493    -2.2162704100
    4      C       2.5366380926    -0.1937099821    -0.3986110186
    5      Cl      3.6111737695    -0.3665492023    -1.7530519884
    6      C       3.0236796807    -0.2910595707     0.9107979307
    7      Cl      4.7160748965    -0.5895203079     1.2215670282
    8      C       2.1651156851    -0.1511255162     1.9958230788
    9      H       2.5613299810    -0.2303875141     2.9992945642
   10      C       0.8162153948     0.0875164696     1.7812855559
   11      H       0.1491195920     0.1968360262     2.6276444637
   12      C      -1.1600415704     0.4474211702     0.3011613092
   13      C      -2.0782921810    -0.6145676545     0.2233989294
   14      Cl     -1.4847362048    -2.2530430892     0.3027882714
   15      C      -3.4478653310    -0.3683382449     0.0810319038
   16      Cl     -4.6047491694    -1.6726252654    -0.0135624674
   17      C      -3.9133057369     0.9416027575     0.0162870620
   18      H      -4.9746197951     1.1228723409    -0.0925867269
   19      C      -3.0243837351     2.0037701097     0.0907617487
   20      H      -3.3821030109     3.0235854645     0.0413330748
   21      C      -1.6642030211     1.7510918404     0.2323380802
   22      Cl     -0.5703327803     3.1188007527     0.3209712643
 ----------------------------------------------------------------
 Molecular Point Group                 C1    NOp =  1
 Largest Abelian Subgroup              C1    NOp =  1
 Nuclear Repulsion Energy =        2066.67801162 hartrees
 There are       89 alpha and       89 beta electrons
 Requested basis set is 6-311++G(d,p)
 There are 170 shells and 472 basis functions

 Total QAlloc Memory Limit  10000 MB
 Mega-Array Size       188 MB
 MEM_STATIC part       192 MB
 A cutoff of  1.0D-15 yielded  10999 shell pairs
 There are     92881 function pairs (     99887 Cartesian)
 Smallest overlap matrix eigenvalue = 1.83E-07
 Linear dependence detected in AO basis
 Number of orthogonalized atomic orbitals = 467
 Maximum deviation from orthogonality = 2.358E-10
 Guess from superposition of atomic densities
 Warning:  Energy on first SCF cycle will be non-variational
 SAD guess density has 178.000000 electrons

 -----------------------------------------------------------------------
  General SCF calculation program by
  Eric Jon Sundstrom, Paul Horn, Yuezhi Mao, Dmitri Zuev, Alec White,
  David Stuck, Shaama M.S., Shane Yost, Joonho Lee, David Small,
  Daniel Levine, Susi Lehtola, Hugh Burton, Evgeny Epifanovsky,
  Bang C. Huynh
 -----------------------------------------------------------------------
 Exchange:     0.2000 Hartree-Fock + 0.0800 Slater + 0.7200 B88
 Correlation:  0.1900 VWN1RPA + 0.8100 LYP
 Using SG-1 standard quadrature grid
 A restricted SCF calculation will be
 performed using DIIS
 SCF converges when DIIS error is below 1.0e-08
 ---------------------------------------
  Cycle       Energy         DIIS error
 ---------------------------------------
    1   -3225.3514019561      2.82e-02  
    2   -3220.9937330780      2.19e-03  
    3   -3220.8689746479      2.91e-03  
    4   -3221.1175419740      6.29e-04  
    5   -3221.1278351741      2.77e-04  
    6   -3221.1297674149      9.85e-05  
    7   -3221.1300116408      2.60e-05  
    8   -3221.1300256368      1.38e-05  
    9   -3221.1300308191      3.08e-06  
   10   -3221.1300310765      9.01e-07  
   11   -3221.1300310984      2.63e-07  
   12   -3221.1300311003      1.13e-07  
   13   -3221.1300311006      3.86e-08  
   14   -3221.1300311007      1.38e-08  
   15   -3221.1300311008      6.06e-09  Convergence criterion met
 ---------------------------------------
 SCF time:   CPU 784.01s  wall 784.00s 
 SCF   energy in the final basis set =    -3221.1300311008
 Total energy in the final basis set =    -3221.1300311008

 --------------------------------------------------------------

                    Orbital Energies (a.u.)
 --------------------------------------------------------------

 Alpha MOs
 -- Occupied --
********-101.5752-101.5740-101.5740-101.5736-101.5734 -10.2762 -10.2738
-10.2730 -10.2703 -10.2703 -10.2695 -10.2384 -10.2303 -10.2202 -10.2170
-10.2138 -10.2132  -9.4907  -9.4898  -9.4887  -9.4886  -9.4883  -9.4880
 -7.2555  -7.2547  -7.2537  -7.2534  -7.2531  -7.2527  -7.2456  -7.2448
 -7.2446  -7.2439  -7.2436  -7.2435  -7.2432  -7.2429  -7.2428  -7.2425
 -7.2425  -7.2422  -0.9550  -0.9430  -0.9071  -0.8981  -0.8835  -0.8728
 -0.8523  -0.8438  -0.8005  -0.7604  -0.7531  -0.7425  -0.6664  -0.6396
 -0.6305  -0.6156  -0.5523  -0.5340  -0.5322  -0.5267  -0.4955  -0.4819
 -0.4662  -0.4647  -0.4640  -0.4488  -0.4474  -0.4303  -0.4149  -0.4107
 -0.4041  -0.3949  -0.3829  -0.3672  -0.3626  -0.3512  -0.3483  -0.3430
 -0.3390  -0.3353  -0.3347  -0.3257  -0.3172  -0.2850  -0.2720  -0.2700
 -0.2655
 -- Virtual --
 -0.0580  -0.0567  -0.0540  -0.0472  -0.0395  -0.0282  -0.0129  -0.0027
  0.0035   0.0133   0.0168   0.0186   0.0224   0.0254   0.0286   0.0448
  0.0479   0.0510   0.0543   0.0598   0.0611   0.0640   0.0675   0.0739
  0.0779   0.0822   0.0853   0.0905   0.0908   0.0955   0.0987   0.0998
  0.1051   0.1076   0.1129   0.1150   0.1186   0.1198   0.1223   0.1266
  0.1276   0.1282   0.1309   0.1319   0.1406   0.1432   0.1452   0.1508
  0.1554   0.1604   0.1643   0.1665   0.1679   0.1753   0.1812   0.1841
  0.1894   0.1902   0.1920   0.1992   0.2055   0.2066   0.2150   0.2172
  0.2181   0.2197   0.2275   0.2315   0.2351   0.2357   0.2394   0.2412
  0.2508   0.2522   0.2547   0.2581   0.2633   0.2683   0.2693   0.2755
  0.2763   0.2814   0.2881   0.2905   0.2920   0.2993   0.3013   0.3049
  0.3091   0.3198   0.3263   0.3290   0.3351   0.3404   0.3556   0.3623
  0.4070   0.4173   0.4196   0.4349   0.4367   0.4459   0.4530   0.4583
  0.4597   0.4620   0.4665   0.4707   0.4777   0.4818   0.4872   0.4970
  0.5064   0.5101   0.5116   0.5200   0.5223   0.5291   0.5388   0.5509
  0.5666   0.5703   0.5745   0.5790   0.5800   0.5959   0.6007   0.6041
  0.6053   0.6113   0.6212   0.6309   0.6336   0.6394   0.6446   0.6581
  0.6609   0.6669   0.6728   0.6824   0.6881   0.6980   0.7044   0.7172
  0.7260   0.7402   0.7761   0.7906   0.7922   0.8101   0.8152   0.8234
  0.8303   0.8383   0.8411   0.8416   0.8453   0.8464   0.8510   0.8530
  0.8569   0.8590   0.8617   0.8687   0.8728   0.8738   0.8807   0.8876
  0.8947   0.8963   0.9005   0.9081   0.9156   0.9284   0.9343   0.9436
  0.9449   0.9481   0.9537   0.9591   0.9627   0.9657   0.9671   0.9707
  0.9853   0.9876   1.0041   1.0083   1.0166   1.0232   1.0401   1.0484
  1.0564   1.0700   1.0857   1.1118   1.1397   1.1724   1.1952   1.2120
  1.2172   1.2255   1.2294   1.2431   1.2582   1.2652   1.2739   1.2794
  1.2941   1.3004   1.3076   1.3164   1.3466   1.3519   1.3654   1.3776
  1.4223   1.4265   1.4662   1.4789   1.4826   1.5018   1.5372   1.5595
  1.5673   1.5806   1.6090   1.6183   1.6306   1.6610   1.6701   1.6835
  1.6885   1.7185   1.7361   1.7617   1.7904   1.7956   1.8077   1.8288
  1.8415   1.8494   1.8543   1.8651   1.8736   1.9253   1.9261   1.9345
  1.9391   1.9644   1.9707   2.0029   2.0156   2.0341   2.0843   2.1089
  2.1287   2.1292   2.1839   2.1944   2.2348   2.2449   2.2494   2.2586
  2.2642   2.2696   2.2899   2.3026   2.3158   2.3242   2.3470   2.3567
  2.3680   2.3948   2.4155   2.4232   2.4367   2.4591   2.4638   2.4753
  2.4964   2.5087   2.5231   2.5407   2.5459   2.5534   2.5864   2.6310
  2.6517   2.6615   2.6761   2.6819   2.6945   2.7013   2.7040   2.7311
  2.7514   2.7525   2.7680   2.7706   2.7906   2.8210   2.8266   2.8372
  2.8638   2.8963   2.9638   2.9760   3.0821   3.0914   3.1015   3.1216
  3.1228   3.1300   3.1745   3.2032   3.2172   3.2458   3.2757   3.3663
  3.3782   3.4146   3.4373   3.5630   3.6331   3.6748   3.6987   3.8176
  3.8475   3.9822   4.0251   4.0513   4.0799   4.3274   4.8053   4.8110
  9.7623   9.7775   9.8008   9.8063   9.8398   9.8574  23.3566  23.4969
 23.8211  23.8448  23.8727  23.8964  23.9464  23.9648  23.9840  24.0702
 24.1192  24.1437  25.7790  25.7966  25.8291  25.8829  25.9450  25.9861
 26.1037  26.1452  26.1551  26.2138  26.3301  26.3555  26.5147  26.5738
 26.6667  26.6998  26.8691  27.0450 215.7543 215.7715 215.7978 215.8048
215.8496 215.8653
 --------------------------------------------------------------

          Ground-State Mulliken Net Atomic Charges

     Atom                 Charge (a.u.)
  ----------------------------------------
      1 C                     0.013747
      2 C                    -1.495186
      3 Cl                    0.488649
      4 C                     0.606364
      5 Cl                    0.610497
      6 C                     0.024805
      7 Cl                    0.545043
      8 C                    -1.058699
      9 H                     0.211920
     10 C                    -0.445481
     11 H                     0.192539
     12 C                    -0.095264
     13 C                    -1.349885
     14 Cl                    0.533474
     15 C                     1.063444
     16 Cl                    0.519874
     17 C                    -0.578707
     18 H                     0.214298
     19 C                    -0.270105
     20 H                     0.204175
     21 C                    -0.368664
     22 Cl                    0.433163
  ----------------------------------------
  Sum of atomic charges =     0.000000

 -----------------------------------------------------------------
                    Cartesian Multipole Moments
 -----------------------------------------------------------------
    Charge (ESU x 10^10)
                 0.0000
    Dipole Moment (Debye)
         X      -1.9615      Y       1.3525      Z       1.7850
       Tot       2.9771
    Quadrupole Moments (Debye-Ang)
        XX    -141.8871     XY      -7.0064     YY    -145.5322
        XZ       2.6589     YZ      -0.1958     ZZ    -140.7760
    Octopole Moments (Debye-Ang^2)
       XXX     -38.7985    XXY      29.0426    XYY      -6.8815
       YYY      -8.0452    XXZ      -6.5105    XYZ       0.3748
       YYZ      -7.4288    XZZ      15.9182    YZZ      -4.9433
       ZZZ       0.2132
    Hexadecapole Moments (Debye-Ang^3)
      XXXX   -6850.6757   XXXY    -100.2787   XXYY   -1431.0037
      XYYY      15.6722   YYYY   -1816.9724   XXXZ      -4.1702
      XXYZ      -0.9269   XYYZ      -1.8407   YYYZ      -3.6904
      XXZZ   -1372.9265   XYZZ       7.6637   YYZZ    -537.9344
      XZZZ       6.7226   YZZZ      -2.4332   ZZZZ   -1163.3290
 -----------------------------------------------------------------
 Calculating MO derivatives via CPSCF
    1     0    69    0.0183418  
    2     0    69    0.0056654  
    3     0    69    0.0005896  
    4     1    68    0.0000498  
    5    63     6    0.0000035  
    6    69     0    0.0000002  Converged
 Time for AOints: 1244.4 s (CPU) 1244.5 s (wall)
 ------------------------------------------------------------------------------
                     AOints        : Timing summary (seconds)
 ------------------------------------------------------------------------------
     job step          cpu (% of tot)      sys (% of tot)     wall (% of tot)
 ------------------------------------------------------------------------------
  AOints            0.1244E+04 ( 9.6)   0.5000E-05 ( 1.5)   0.1244E+04 ( 9.6)
 ------------------------------------------------------------------------------
   Grand Totals     0.1293E+05          0.3320E-03          0.1293E+05
 ------------------------------------------------------------------------------
 Polarizability Matrix (a.u.)
            1           2           3
    1-284.3939088   1.5463500  -8.3697392
    2   1.5463500-191.3734936   0.5772504
    3  -8.3697392   0.5772504-172.7988672
 Calculating analytic Hessian of the SCF energy

 Direct stationary perturbation theory relativistic correction:

 rels  =       4.761452447708
 relv  =     -18.394861064435
 rel2e =       5.089249988368
 E_rel =      -8.544158628358

 Hessian of the SCF Energy
            1           2           3           4           5           6
    1   0.6240292  -0.0788642   0.0078533  -0.1885081   0.0216302   0.1232986
    2  -0.0788642   0.1880056  -0.0051883   0.0220995  -0.0632266  -0.0201805
    3   0.0078533  -0.0051883   0.6326964   0.0616434  -0.0094094  -0.2109673
    4  -0.1885081   0.0220995   0.0616434   0.5784541  -0.0799036  -0.0396933
    5   0.0216302  -0.0632266  -0.0094094  -0.0799036   0.1317982   0.0037018
    6   0.1232986  -0.0201805  -0.2109673  -0.0396933   0.0037018   0.5161050
    7   0.0066069  -0.0004418   0.0066228  -0.0539331   0.0059658  -0.0381718
    8  -0.0002965   0.0043406  -0.0009313   0.0057382  -0.0243108   0.0072997
    9  -0.0146201   0.0027892  -0.0427217  -0.0412248   0.0078602  -0.1419153
   10  -0.0363397   0.0066879   0.0654821  -0.2785302   0.0390601  -0.0570342
   11   0.0070618   0.0035769  -0.0118515   0.0386026  -0.0626531   0.0103827
   12   0.0129670  -0.0025178   0.0456826   0.0057304  -0.0004443  -0.0992643
   13  -0.0021206   0.0010642  -0.0050283  -0.0253970   0.0045670   0.0314550
   14   0.0010489   0.0037495   0.0009162   0.0048962   0.0021310  -0.0053695
   15  -0.0010430   0.0002178   0.0022902   0.0104068  -0.0016990  -0.0113336
   16  -0.0004137  -0.0003557   0.0121020  -0.0090002   0.0022977  -0.0297977
   17  -0.0003707  -0.0020472  -0.0015585   0.0029513   0.0027865   0.0051480
   18   0.0098118  -0.0011299  -0.0697456  -0.0882210   0.0153695   0.0167236
   19  -0.0017279   0.0001861  -0.0018458   0.0027393   0.0002468  -0.0009838
   20   0.0001383  -0.0009694   0.0003229   0.0001947   0.0040097   0.0002380
   21  -0.0004061   0.0000598   0.0009621   0.0027548  -0.0004145  -0.0034972
   22  -0.0106446   0.0038339  -0.0813904  -0.0581353   0.0096647   0.0240998
   23   0.0033095   0.0061427   0.0141224   0.0095736  -0.0036381  -0.0041627
   24  -0.0347609   0.0059632   0.0157450   0.0232260  -0.0039596  -0.0087856
   25  -0.0046244   0.0019742  -0.0001349  -0.0010969   0.0000481   0.0007817
   26   0.0019705   0.0062596   0.0000544   0.0000556  -0.0008050  -0.0001602
   27   0.0000136   0.0000530   0.0019330   0.0006896  -0.0001324   0.0002996
   28  -0.1433428   0.0145545  -0.0321142   0.0595272  -0.0090165  -0.0100532
   29   0.0153804  -0.0629753   0.0073840  -0.0095008   0.0094950   0.0024117
   30  -0.0971632   0.0184970  -0.2900214   0.0446136  -0.0073996  -0.0592561
   31   0.0092846  -0.0008495  -0.0109787   0.0001083   0.0010151  -0.0020034
   32  -0.0012910   0.0035917   0.0018671   0.0010207   0.0056563   0.0004033
   33   0.0182118  -0.0028981  -0.0186047  -0.0026870   0.0005359  -0.0026427
   34  -0.2097705   0.0231862  -0.0176090  -0.0247203   0.0048897   0.0058496
   35   0.0242623  -0.0804359   0.0036145   0.0045838   0.0022094  -0.0010046
   36  -0.0154859   0.0029676  -0.0800520   0.0223222  -0.0039557   0.0080099
   37  -0.0267259  -0.0213072  -0.0025952  -0.0001840  -0.0003304  -0.0028629
   38  -0.0061464   0.0094537  -0.0015001   0.0029193  -0.0014425   0.0012760
   39  -0.0043602  -0.0020104   0.0032918   0.0001229  -0.0013037  -0.0012426
   40  -0.0023164  -0.0035157   0.0001203   0.0000227  -0.0017505  -0.0001345
   41   0.0025333  -0.0021111   0.0005050  -0.0011482  -0.0004074  -0.0007841
   42   0.0000125  -0.0009060  -0.0022369   0.0008972   0.0004069  -0.0002147
   43   0.0002844  -0.0020403  -0.0004156  -0.0002472   0.0002394  -0.0000566
   44  -0.0028063  -0.0027882   0.0002536   0.0000431  -0.0002125  -0.0003157
   45  -0.0008484  -0.0000371   0.0056825  -0.0008642   0.0000610  -0.0003517
   46  -0.0000398  -0.0014648   0.0001844  -0.0001563  -0.0000256  -0.0006875
   47   0.0004846  -0.0003400   0.0001408  -0.0000792   0.0000622  -0.0003595
   48   0.0000184  -0.0001380   0.0001840  -0.0000906   0.0000893  -0.0000275
   49   0.0005030  -0.0004272  -0.0000748  -0.0001345   0.0000466  -0.0003344
   50  -0.0001441  -0.0010743   0.0000161   0.0000315   0.0002079  -0.0000487
   51   0.0002511  -0.0000959  -0.0012083   0.0001879  -0.0000155   0.0001274
   52  -0.0000647   0.0000429   0.0000312   0.0000142  -0.0000003  -0.0000339
   53   0.0000134   0.0000906  -0.0000051  -0.0000036  -0.0000079  -0.0000014
   54   0.0000166   0.0000122  -0.0001889   0.0000224  -0.0000260   0.0000289
   55   0.0016629   0.0010115  -0.0003239  -0.0003505  -0.0000997  -0.0002232
   56   0.0004271  -0.0049987  -0.0004444   0.0002984  -0.0001103   0.0011041
   57  -0.0007102   0.0003298   0.0055589  -0.0008488   0.0002183  -0.0004179
   58   0.0001125   0.0012574   0.0000871  -0.0001428   0.0000429  -0.0003277
   59  -0.0001705   0.0000607  -0.0000314   0.0000379   0.0000164   0.0000770
   60   0.0000545   0.0001197   0.0001956  -0.0001099  -0.0000557   0.0001107
   61  -0.0138663   0.0302514  -0.0016470  -0.0012284   0.0002803  -0.0032121
   62   0.0144792  -0.0024702   0.0023039  -0.0031064  -0.0004466  -0.0004870
   63  -0.0035092   0.0033746   0.0037464   0.0005260   0.0012006  -0.0012779
   64  -0.0019782   0.0031155   0.0000303   0.0008996   0.0011323   0.0001270
   65  -0.0026495  -0.0018325  -0.0005788   0.0006986  -0.0011126   0.0008294
   66   0.0003918   0.0007172  -0.0022213   0.0006019  -0.0006287  -0.0002072
            7           8           9          10          11          12
    1   0.0066069  -0.0002965  -0.0146201  -0.0363397   0.0070618   0.0129670
    2  -0.0004418   0.0043406   0.0027892   0.0066879   0.0035769  -0.0025178
    3   0.0066228  -0.0009313  -0.0427217   0.0654821  -0.0118515   0.0456826
    4  -0.0539331   0.0057382  -0.0412248  -0.2785302   0.0386026   0.0057304
    5   0.0059658  -0.0243108   0.0078602   0.0390601  -0.0626531  -0.0004443
    6  -0.0381718   0.0072997  -0.1419153  -0.0570342   0.0103827  -0.0992643
    7   0.0733484  -0.0114491   0.0605345  -0.0132784   0.0029998  -0.0323320
    8  -0.0114491   0.0138535  -0.0115641   0.0029541   0.0025539   0.0057823
    9   0.0605345  -0.0115641   0.2068001  -0.0100376   0.0018860  -0.0239298
   10  -0.0132784   0.0029541  -0.0100376   0.5504958  -0.0762737   0.0395454
   11   0.0029998   0.0025539   0.0018860  -0.0762737   0.1232754  -0.0104344
   12  -0.0323320   0.0057823  -0.0239298   0.0395454  -0.0104344   0.5540185
   13  -0.0072354   0.0011100   0.0020083  -0.0872811   0.0100922   0.0614873
   14   0.0010848  -0.0010811  -0.0003385   0.0100730  -0.0240001  -0.0100760
   15  -0.0052037   0.0009010   0.0034607   0.0613100  -0.0100229  -0.1170734
   16  -0.0027154   0.0011862   0.0001319  -0.1190844   0.0119174  -0.0960404
   17   0.0011299   0.0038795  -0.0000574   0.0111746  -0.0587961   0.0183914
   18   0.0039386  -0.0007059   0.0032460  -0.0332154   0.0076360  -0.2718054
   19  -0.0009740   0.0001894  -0.0008961  -0.0299900   0.0057853  -0.0048949
   20   0.0002055   0.0000589   0.0001674   0.0059965   0.0019759   0.0009176
   21  -0.0014085   0.0002485  -0.0005266  -0.0278841   0.0049271  -0.0053359
   22   0.0002221  -0.0002083  -0.0015160   0.0563633  -0.0091616   0.0436761
   23  -0.0001686  -0.0008112   0.0002905  -0.0087164   0.0077937  -0.0071373
   24  -0.0011826   0.0002168  -0.0017763  -0.0075640   0.0018636  -0.0511692
   25   0.0000879  -0.0000781  -0.0001104  -0.0017119   0.0011896   0.0020968
   26  -0.0000775  -0.0003392   0.0000159   0.0011603   0.0049544  -0.0003154
   27  -0.0000172  -0.0000004   0.0000724   0.0030441  -0.0004599  -0.0011272
   28  -0.0012924   0.0009168   0.0070632  -0.0402303   0.0068659  -0.0335744
   29   0.0009326   0.0039298  -0.0012176   0.0069324  -0.0034839   0.0060147
   30   0.0014905  -0.0001951   0.0007561  -0.0337902   0.0060301  -0.0267392
   31   0.0001995   0.0000002  -0.0010497  -0.0005702  -0.0000193  -0.0009058
   32  -0.0000113   0.0001750   0.0002047  -0.0000222  -0.0007153   0.0001649
   33   0.0002827  -0.0000390  -0.0014504  -0.0008579   0.0001433  -0.0001317
   34  -0.0018488   0.0000040  -0.0027939   0.0002165   0.0009045   0.0029040
   35  -0.0000902  -0.0024218   0.0003750   0.0009499   0.0054059  -0.0003146
   36   0.0028958  -0.0005797  -0.0014954   0.0019250  -0.0003047  -0.0027296
   37   0.0000058  -0.0007259   0.0011456  -0.0002345   0.0008986  -0.0001336
   38   0.0000099  -0.0000574  -0.0007241   0.0001623  -0.0003567  -0.0003316
   39   0.0014949   0.0002489  -0.0005317  -0.0002486  -0.0002480  -0.0002621
   40  -0.0000502   0.0000486  -0.0002228   0.0003771   0.0001087  -0.0001875
   41   0.0002214   0.0002691   0.0000852   0.0000196  -0.0000220   0.0001621
   42  -0.0000208   0.0001131   0.0003379  -0.0002574   0.0001492  -0.0002253
   43   0.0004793   0.0001462  -0.0000961  -0.0001346   0.0000555   0.0002101
   44   0.0001066  -0.0001866   0.0001621  -0.0001019   0.0002716   0.0001860
   45  -0.0000950  -0.0000198  -0.0000423  -0.0000629   0.0001801   0.0003402
   46   0.0000249  -0.0000500   0.0002247   0.0001355   0.0000754  -0.0002600
   47  -0.0000214   0.0000005   0.0001176   0.0000677  -0.0000187  -0.0001741
   48   0.0000219  -0.0000142  -0.0000150   0.0000464  -0.0000038  -0.0000156
   49  -0.0001632   0.0000376   0.0002212   0.0000897  -0.0000063   0.0000496
   50   0.0000172   0.0001566   0.0000104   0.0000333  -0.0000082  -0.0000824
   51  -0.0001641   0.0000378   0.0001043   0.0000093   0.0000113  -0.0001324
   52   0.0000015   0.0000010   0.0000162   0.0000088  -0.0000065  -0.0000147
   53   0.0000003   0.0000078   0.0000013  -0.0000015   0.0000067   0.0000004
   54   0.0000122   0.0000004  -0.0000322   0.0000008   0.0000096   0.0000001
   55   0.0003666  -0.0002996  -0.0000915  -0.0000084   0.0000063  -0.0000058
   56  -0.0002649  -0.0000712  -0.0003977   0.0000552   0.0002481   0.0001070
   57  -0.0000379   0.0000101   0.0000043  -0.0000517  -0.0001522   0.0002567
   58   0.0000505   0.0000209   0.0001299  -0.0000153  -0.0000687  -0.0000246
   59   0.0000026  -0.0000011  -0.0000268   0.0000029  -0.0000190  -0.0000144
   60   0.0000137   0.0000143  -0.0000919  -0.0000083  -0.0000342   0.0000054
   61   0.0002024   0.0005978   0.0013884  -0.0005686  -0.0007851  -0.0000591
   62  -0.0000896  -0.0002437   0.0003894  -0.0000370  -0.0000314   0.0001985
   63   0.0013244  -0.0006707  -0.0005537  -0.0001324   0.0003352  -0.0001720
   64  -0.0001051   0.0001564  -0.0002047   0.0002901  -0.0002429  -0.0002325
   65  -0.0000623   0.0002990  -0.0000286  -0.0001776   0.0000426  -0.0000830
   66   0.0000018  -0.0001528   0.0003003  -0.0002197  -0.0000430  -0.0001938
           13          14          15          16          17          18
    1  -0.0021206   0.0010489  -0.0010430  -0.0004137  -0.0003707   0.0098118
    2   0.0010642   0.0037495   0.0002178  -0.0003557  -0.0020472  -0.0011299
    3  -0.0050283   0.0009162   0.0022902   0.0121020  -0.0015585  -0.0697456
    4  -0.0253970   0.0048962   0.0104068  -0.0090002   0.0029513  -0.0882210
    5   0.0045670   0.0021310  -0.0016990   0.0022977   0.0027865   0.0153695
    6   0.0314550  -0.0053695  -0.0113336  -0.0297977   0.0051480   0.0167236
    7  -0.0072354   0.0010848  -0.0052037  -0.0027154   0.0011299   0.0039386
    8   0.0011100  -0.0010811   0.0009010   0.0011862   0.0038795  -0.0007059
    9   0.0020083  -0.0003385   0.0034607   0.0001319  -0.0000574   0.0032460
   10  -0.0872811   0.0100730   0.0613100  -0.1190844   0.0111746  -0.0332154
   11   0.0100922  -0.0240001  -0.0100229   0.0119174  -0.0587961   0.0076360
   12   0.0614873  -0.0100760  -0.1170734  -0.0960404   0.0183914  -0.2718054
   13   0.1235390  -0.0180037  -0.0897540  -0.0032027   0.0010724   0.0056531
   14  -0.0180037   0.0139241   0.0143578   0.0008616   0.0031802  -0.0005693
   15  -0.0897540   0.0143578   0.1668537   0.0278233  -0.0044360  -0.0348388
   16  -0.0032027   0.0008616   0.0278233   0.5020419  -0.0677630  -0.0306834
   17   0.0010724   0.0031802  -0.0044360  -0.0677630   0.1266700   0.0002366
   18   0.0056531  -0.0005693  -0.0348388  -0.0306834   0.0002366   0.6219737
   19   0.0018420  -0.0005596  -0.0001543  -0.1506325   0.0227557  -0.0211078
   20  -0.0004715  -0.0008973   0.0000291   0.0226571  -0.0264830   0.0043732
   21  -0.0068720   0.0012309  -0.0055623  -0.0174774   0.0036334  -0.0425952
   22   0.0012813   0.0005217  -0.0063683  -0.1776003   0.0200405   0.0663833
   23   0.0004473   0.0036990   0.0011769   0.0196549  -0.0629484  -0.0096881
   24  -0.0016428   0.0003235  -0.0017194   0.1317525  -0.0209539  -0.2533664
   25  -0.0000681   0.0000392   0.0014249   0.0081012  -0.0011478   0.0199623
   26   0.0000517   0.0002389  -0.0002383  -0.0008383   0.0028722  -0.0033117
   27   0.0000736  -0.0000019  -0.0008786  -0.0105063   0.0020357  -0.0187570
   28  -0.0008865  -0.0000054   0.0015197  -0.0440370   0.0084427   0.0684412
   29   0.0000203  -0.0007505  -0.0002742   0.0087613   0.0051855  -0.0124486
   30   0.0012229  -0.0002302  -0.0010356   0.0139775  -0.0027118   0.0484604
   31   0.0000637  -0.0000787   0.0000646  -0.0034373   0.0017997  -0.0016650
   32  -0.0000795  -0.0003602  -0.0000144   0.0017771   0.0063777   0.0003585
   33   0.0000500  -0.0000132   0.0000536  -0.0014757   0.0003058   0.0013224
   34   0.0000741   0.0000330  -0.0005235  -0.0008931  -0.0000281   0.0004069
   35   0.0000259   0.0002391   0.0000816  -0.0000579  -0.0010705  -0.0001341
   36   0.0014634  -0.0002357  -0.0003888   0.0003134  -0.0000517  -0.0016153
   37  -0.0001522   0.0001109   0.0000686   0.0002796  -0.0003270  -0.0000071
   38   0.0006142  -0.0000910  -0.0003301  -0.0001245   0.0002875  -0.0000455
   39   0.0000184   0.0001215   0.0000869  -0.0000170   0.0004295   0.0002478
   40   0.0000151  -0.0000267   0.0000391  -0.0000450   0.0002053   0.0001468
   41  -0.0002307  -0.0000173   0.0001203  -0.0000433   0.0000378   0.0000914
   42   0.0000377  -0.0000429   0.0000080  -0.0000165  -0.0000875   0.0002912
   43   0.0002136  -0.0000628  -0.0001475  -0.0002698   0.0000573  -0.0001361
   44   0.0002054  -0.0000216  -0.0001671  -0.0003664  -0.0000110  -0.0001110
   45  -0.0000900   0.0000087  -0.0000546  -0.0000465  -0.0002112   0.0000254
   46  -0.0002068   0.0000417   0.0001898   0.0003017  -0.0000800   0.0001231
   47  -0.0001636   0.0000353   0.0001354   0.0002372  -0.0000510   0.0000831
   48  -0.0000226   0.0000022   0.0000258   0.0000285   0.0000075  -0.0000257
   49  -0.0001665   0.0000232   0.0000924   0.0001562  -0.0000215   0.0000328
   50  -0.0000545  -0.0000126   0.0000514   0.0000737  -0.0000011   0.0000338
   51   0.0000383  -0.0000047   0.0000489   0.0000044  -0.0000013   0.0000052
   52  -0.0000012   0.0000009   0.0000066   0.0000124  -0.0000029   0.0000050
   53  -0.0000017  -0.0000025   0.0000004  -0.0000002  -0.0000082   0.0000001
   54   0.0000043  -0.0000013  -0.0000125   0.0000037   0.0000071   0.0000051
   55   0.0000685   0.0000149   0.0000045   0.0000227  -0.0000346  -0.0000318
   56   0.0000907   0.0000000  -0.0000931  -0.0000687  -0.0000641  -0.0000403
   57  -0.0001178   0.0000142  -0.0000110   0.0000288   0.0001247   0.0000322
   58  -0.0000464   0.0000008   0.0000374   0.0000368   0.0000149   0.0000155
   59   0.0000128   0.0000017  -0.0000056  -0.0000166   0.0000047   0.0000048
   60   0.0000074   0.0000089  -0.0000017   0.0000142   0.0000075  -0.0000251
   61  -0.0004254  -0.0000106   0.0002071   0.0004257   0.0002576   0.0000421
   62  -0.0005959   0.0001257   0.0003643   0.0001895   0.0001045   0.0001137
   63  -0.0000359  -0.0001268   0.0000664  -0.0001429  -0.0003194   0.0002146
   64   0.0000929  -0.0000034  -0.0000007  -0.0000459  -0.0001266   0.0001035
   65   0.0002269  -0.0000905  -0.0001553   0.0000202   0.0000939  -0.0001152
   66   0.0000437   0.0000264   0.0000159   0.0000222   0.0000627   0.0002251
           19          20          21          22          23          24
    1  -0.0017279   0.0001383  -0.0004061  -0.0106446   0.0033095  -0.0347609
    2   0.0001861  -0.0009694   0.0000598   0.0038339   0.0061427   0.0059632
    3  -0.0018458   0.0003229   0.0009621  -0.0813904   0.0141224   0.0157450
    4   0.0027393   0.0001947   0.0027548  -0.0581353   0.0095736   0.0232260
    5   0.0002468   0.0040097  -0.0004145   0.0096647  -0.0036381  -0.0039596
    6  -0.0009838   0.0002380  -0.0034972   0.0240998  -0.0041627  -0.0087856
    7  -0.0009740   0.0002055  -0.0014085   0.0002221  -0.0001686  -0.0011826
    8   0.0001894   0.0000589   0.0002485  -0.0002083  -0.0008112   0.0002168
    9  -0.0008961   0.0001674  -0.0005266  -0.0015160   0.0002905  -0.0017763
   10  -0.0299900   0.0059965  -0.0278841   0.0563633  -0.0087164  -0.0075640
   11   0.0057853   0.0019759   0.0049271  -0.0091616   0.0077937   0.0018636
   12  -0.0048949   0.0009176  -0.0053359   0.0436761  -0.0071373  -0.0511692
   13   0.0018420  -0.0004715  -0.0068720   0.0012813   0.0004473  -0.0016428
   14  -0.0005596  -0.0008973   0.0012309   0.0005217   0.0036990   0.0003235
   15  -0.0001543   0.0000291  -0.0055623  -0.0063683   0.0011769  -0.0017194
   16  -0.1506325   0.0226571  -0.0174774  -0.1776003   0.0196549   0.1317525
   17   0.0227557  -0.0264830   0.0036334   0.0200405  -0.0629484  -0.0209539
   18  -0.0211078   0.0043732  -0.0425952   0.0663833  -0.0096881  -0.2533664
   19   0.2199314  -0.0368431   0.0304248  -0.0437322   0.0084711  -0.0052503
   20  -0.0368431   0.0174572  -0.0060621   0.0083043   0.0030905   0.0008718
   21   0.0304248  -0.0060621   0.0505020   0.0187489  -0.0033027   0.0068661
   22  -0.0437322   0.0083043   0.0187489   0.6693893  -0.0957701   0.0378894
   23   0.0084711   0.0030905  -0.0033027  -0.0957701   0.1430854  -0.0129260
   24  -0.0052503   0.0008718   0.0068661   0.0378894  -0.0129260   0.7277337
   25   0.0006581  -0.0005636   0.0011171  -0.0928102   0.0111562  -0.0985367
   26  -0.0005736  -0.0024613  -0.0002038   0.0110582  -0.0367454   0.0200958
   27  -0.0008543   0.0000712   0.0014236  -0.0956083   0.0196088  -0.3047089
   28   0.0033156   0.0001903   0.0004339  -0.3323192   0.0484227  -0.0670559
   29   0.0001487   0.0045325  -0.0000051   0.0477145  -0.0689295   0.0124569
   30   0.0061595  -0.0010278  -0.0025111   0.0003139   0.0009099  -0.1321625
   31  -0.0013007   0.0002345   0.0005904  -0.0141493   0.0028792   0.0249100
   32   0.0002419   0.0000291  -0.0001056   0.0032199   0.0031238  -0.0043751
   33  -0.0004415   0.0000770   0.0001198  -0.0052497   0.0008625   0.0076570
   34   0.0012598  -0.0002739   0.0002348   0.0026795   0.0006629  -0.0014926
   35  -0.0002164  -0.0002609  -0.0000329   0.0006490   0.0062301   0.0002797
   36  -0.0000541   0.0000036   0.0001758  -0.0020893   0.0004701  -0.0044703
   37  -0.0003956   0.0000712  -0.0000735  -0.0003862   0.0009729  -0.0001902
   38   0.0005073  -0.0001180   0.0000799   0.0005473  -0.0006445   0.0006906
   39  -0.0000629  -0.0000913  -0.0000135   0.0002349   0.0002168   0.0000681
   40  -0.0000994   0.0000032  -0.0000254   0.0005201  -0.0000550   0.0001900
   41  -0.0001844   0.0000408  -0.0000314   0.0000882   0.0000573  -0.0003639
   42  -0.0000087   0.0000301  -0.0000020   0.0004077  -0.0001436  -0.0001828
   43   0.0002936  -0.0000593   0.0000600  -0.0000180   0.0000660  -0.0000074
   44   0.0002187  -0.0000403   0.0000441   0.0000999   0.0001772   0.0000497
   45   0.0000764   0.0000369   0.0000235   0.0000046  -0.0001561   0.0001827
   46  -0.0003727   0.0000571  -0.0000726  -0.0000509   0.0001596   0.0000241
   47  -0.0002551   0.0000491  -0.0000492  -0.0000849   0.0000449  -0.0000003
   48  -0.0000357   0.0000032  -0.0000083  -0.0000239   0.0000212   0.0000215
   49  -0.0001348   0.0000243  -0.0000175  -0.0000195   0.0000089  -0.0001349
   50  -0.0000897   0.0000058  -0.0000172  -0.0000008   0.0000534   0.0000157
   51  -0.0000372   0.0000114  -0.0000178   0.0000000  -0.0000024  -0.0000573
   52  -0.0000101   0.0000023  -0.0000020   0.0000038   0.0000005   0.0000128
   53  -0.0000025   0.0000008  -0.0000011  -0.0000030   0.0000053  -0.0000022
   54  -0.0000007   0.0000008  -0.0000029  -0.0000118  -0.0000286  -0.0000058
   55   0.0000293   0.0000032   0.0000086  -0.0000583  -0.0000440   0.0000133
   56   0.0002331  -0.0000391   0.0000426   0.0001236   0.0002805  -0.0000000
   57   0.0000122  -0.0000493   0.0000038   0.0000860   0.0002109   0.0002066
   58  -0.0000778   0.0000168  -0.0000138  -0.0000602  -0.0000923  -0.0000212
   59   0.0000059  -0.0000010  -0.0000000   0.0000220  -0.0000107   0.0000171
   60  -0.0000118   0.0000028  -0.0000048  -0.0000299   0.0000042  -0.0000046
   61  -0.0005945   0.0000937  -0.0001045  -0.0008924  -0.0008585  -0.0004608
   62  -0.0005053   0.0000556  -0.0000821  -0.0004838  -0.0001437  -0.0005378
   63  -0.0000099   0.0000933   0.0000027   0.0000804  -0.0003654   0.0000793
   64  -0.0000269   0.0000181  -0.0000157   0.0004160  -0.0000800   0.0002827
   65   0.0002396  -0.0000358   0.0000415  -0.0001746   0.0000869   0.0002745
   66  -0.0000231  -0.0000200  -0.0000018   0.0003637   0.0000187  -0.0001482
           25          26          27          28          29          30
    1  -0.0046244   0.0019705   0.0000136  -0.1433428   0.0153804  -0.0971632
    2   0.0019742   0.0062596   0.0000530   0.0145545  -0.0629753   0.0184970
    3  -0.0001349   0.0000544   0.0019330  -0.0321142   0.0073840  -0.2900214
    4  -0.0010969   0.0000556   0.0006896   0.0595272  -0.0095008   0.0446136
    5   0.0000481  -0.0008050  -0.0001324  -0.0090165   0.0094950  -0.0073996
    6   0.0007817  -0.0001602   0.0002996  -0.0100532   0.0024117  -0.0592561
    7   0.0000879  -0.0000775  -0.0000172  -0.0012924   0.0009326   0.0014905
    8  -0.0000781  -0.0003392  -0.0000004   0.0009168   0.0039298  -0.0001951
    9  -0.0001104   0.0000159   0.0000724   0.0070632  -0.0012176   0.0007561
   10  -0.0017119   0.0011603   0.0030441  -0.0402303   0.0069324  -0.0337902
   11   0.0011896   0.0049544  -0.0004599   0.0068659  -0.0034839   0.0060301
   12   0.0020968  -0.0003154  -0.0011272  -0.0335744   0.0060147  -0.0267392
   13  -0.0000681   0.0000517   0.0000736  -0.0008865   0.0000203   0.0012229
   14   0.0000392   0.0002389  -0.0000019  -0.0000054  -0.0007505  -0.0002302
   15   0.0014249  -0.0002383  -0.0008786   0.0015197  -0.0002742  -0.0010356
   16   0.0081012  -0.0008383  -0.0105063  -0.0440370   0.0087613   0.0139775
   17  -0.0011478   0.0028722   0.0020357   0.0084427   0.0051855  -0.0027118
   18   0.0199623  -0.0033117  -0.0187570   0.0684412  -0.0124486   0.0484604
   19   0.0006581  -0.0005736  -0.0008543   0.0033156   0.0001487   0.0061595
   20  -0.0005636  -0.0024613   0.0000712   0.0001903   0.0045325  -0.0010278
   21   0.0011171  -0.0002038   0.0014236   0.0004339  -0.0000051  -0.0025111
   22  -0.0928102   0.0110582  -0.0956083  -0.3323192   0.0477145   0.0003139
   23   0.0111562  -0.0367454   0.0196088   0.0484227  -0.0689295   0.0009099
   24  -0.0985367   0.0200958  -0.3047089  -0.0670559   0.0124569  -0.1321625
   25   0.0970856  -0.0137324   0.1028702  -0.0060190   0.0019232  -0.0286827
   26  -0.0137324   0.0267398  -0.0211091   0.0017011   0.0032337   0.0050690
   27   0.1028702  -0.0211091   0.3204104   0.0005108  -0.0000557   0.0007366
   28  -0.0060190   0.0017011   0.0005108   0.6903718  -0.0975327  -0.0387752
   29   0.0019232   0.0032337  -0.0000557  -0.0975327   0.1488570   0.0019949
   30  -0.0286827   0.0050690   0.0007366  -0.0387752   0.0019949   0.6930173
   31   0.0007738  -0.0008531  -0.0002071  -0.1636648   0.0212470   0.1365829
   32  -0.0009053  -0.0040390  -0.0000128   0.0212671  -0.0395415  -0.0219969
   33   0.0002739  -0.0000898   0.0006574   0.1357654  -0.0218394  -0.2302196
   34   0.0000048   0.0000042   0.0000598  -0.0193878   0.0044397  -0.0108271
   35   0.0000142   0.0000938  -0.0000058   0.0043972   0.0037577   0.0019562
   36  -0.0011027   0.0002008  -0.0000220  -0.0310688   0.0054607  -0.0005471
   37  -0.0001494   0.0000719  -0.0000117  -0.0002534   0.0000191   0.0022665
   38   0.0003252   0.0000932   0.0000770   0.0028362  -0.0018418   0.0006401
   39  -0.0000210  -0.0000283  -0.0000132  -0.0006776   0.0007483  -0.0002322
   40   0.0000504  -0.0000144  -0.0000060  -0.0000285  -0.0015591   0.0001449
   41  -0.0001434  -0.0001035  -0.0000300  -0.0012757  -0.0001848   0.0001126
   42  -0.0000156   0.0000032  -0.0000041  -0.0008936  -0.0004760   0.0000363
   43   0.0000333  -0.0000014   0.0000013  -0.0000191   0.0001162  -0.0001833
   44   0.0000343  -0.0000055  -0.0000029   0.0003544   0.0000116  -0.0000588
   45   0.0000640  -0.0000257  -0.0000062   0.0010534   0.0001755  -0.0001047
   46  -0.0000553  -0.0000017  -0.0000104  -0.0002829  -0.0000082   0.0002550
   47  -0.0000455  -0.0000041  -0.0000056  -0.0001838   0.0001116   0.0001528
   48  -0.0000006   0.0000034   0.0000018   0.0000411  -0.0001009   0.0000303
   49  -0.0000622   0.0000122   0.0000024  -0.0004791   0.0000612   0.0003548
   50  -0.0000092  -0.0000092  -0.0000032  -0.0000186   0.0000483   0.0000113
   51  -0.0000213   0.0000002   0.0000012  -0.0002049   0.0000195   0.0000920
   52   0.0000013  -0.0000007   0.0000003   0.0000230  -0.0000061   0.0000038
   53  -0.0000008  -0.0000019  -0.0000002  -0.0000051   0.0000026   0.0000025
   54  -0.0000043   0.0000006  -0.0000002  -0.0000105   0.0000244  -0.0000079
   55   0.0000066  -0.0000057  -0.0000002  -0.0001625   0.0000661  -0.0000623
   56   0.0000451  -0.0000320   0.0000184   0.0002219   0.0001410  -0.0001722
   57   0.0000729   0.0000075  -0.0000031   0.0009297  -0.0004397  -0.0001048
   58  -0.0000222   0.0000069  -0.0000060  -0.0001570   0.0000254   0.0000631
   59   0.0000080   0.0000021  -0.0000011   0.0000494   0.0000137  -0.0000348
   60  -0.0000042  -0.0000042   0.0000023   0.0000651   0.0000409   0.0000581
   61  -0.0002630   0.0000577  -0.0000414  -0.0015467  -0.0002326   0.0018816
   62  -0.0002122   0.0001973  -0.0000707  -0.0030860  -0.0006718  -0.0013380
   63  -0.0000152   0.0000376  -0.0000149  -0.0008221  -0.0005231  -0.0003045
   64   0.0000795  -0.0000517   0.0000033   0.0008725   0.0010520   0.0001513
   65   0.0000811  -0.0001389   0.0000275   0.0009016  -0.0009411  -0.0002104
   66  -0.0000142  -0.0000020  -0.0000030  -0.0005713   0.0006475   0.0000554
           31          32          33          34          35          36
    1   0.0092846  -0.0012910   0.0182118  -0.2097705   0.0242623  -0.0154859
    2  -0.0008495   0.0035917  -0.0028981   0.0231862  -0.0804359   0.0029676
    3  -0.0109787   0.0018671  -0.0186047  -0.0176090   0.0036145  -0.0800520
    4   0.0001083   0.0010207  -0.0026870  -0.0247203   0.0045838   0.0223222
    5   0.0010151   0.0056563   0.0005359   0.0048897   0.0022094  -0.0039557
    6  -0.0020034   0.0004033  -0.0026427   0.0058496  -0.0010046   0.0080099
    7   0.0001995  -0.0000113   0.0002827  -0.0018488  -0.0000902   0.0028958
    8   0.0000002   0.0001750  -0.0000390   0.0000040  -0.0024218  -0.0005797
    9  -0.0010497   0.0002047  -0.0014504  -0.0027939   0.0003750  -0.0014954
   10  -0.0005702  -0.0000222  -0.0008579   0.0002165   0.0009499   0.0019250
   11  -0.0000193  -0.0007153   0.0001433   0.0009045   0.0054059  -0.0003047
   12  -0.0009058   0.0001649  -0.0001317   0.0029040  -0.0003146  -0.0027296
   13   0.0000637  -0.0000795   0.0000500   0.0000741   0.0000259   0.0014634
   14  -0.0000787  -0.0003602  -0.0000132   0.0000330   0.0002391  -0.0002357
   15   0.0000646  -0.0000144   0.0000536  -0.0005235   0.0000816  -0.0003888
   16  -0.0034373   0.0017771  -0.0014757  -0.0008931  -0.0000579   0.0003134
   17   0.0017997   0.0063777   0.0003058  -0.0000281  -0.0010705  -0.0000517
   18  -0.0016650   0.0003585   0.0013224   0.0004069  -0.0001341  -0.0016153
   19  -0.0013007   0.0002419  -0.0004415   0.0012598  -0.0002164  -0.0000541
   20   0.0002345   0.0000291   0.0000770  -0.0002739  -0.0002609   0.0000036
   21   0.0005904  -0.0001056   0.0001198   0.0002348  -0.0000329   0.0001758
   22  -0.0141493   0.0032199  -0.0052497   0.0026795   0.0006490  -0.0020893
   23   0.0028792   0.0031238   0.0008625   0.0006629   0.0062301   0.0004701
   24   0.0249100  -0.0043751   0.0076570  -0.0014926   0.0002797  -0.0044703
   25   0.0007738  -0.0009053   0.0002739   0.0000048   0.0000142  -0.0011027
   26  -0.0008531  -0.0040390  -0.0000898   0.0000042   0.0000938   0.0002008
   27  -0.0002071  -0.0000128   0.0006574   0.0000598  -0.0000058  -0.0000220
   28  -0.1636648   0.0212671   0.1357654  -0.0193878   0.0043972  -0.0310688
   29   0.0212470  -0.0395415  -0.0218394   0.0044397   0.0037577   0.0054607
   30   0.1365829  -0.0219969  -0.2302196  -0.0108271   0.0019562  -0.0005471
   31   0.1718255  -0.0244783  -0.1445581   0.0006401  -0.0008649  -0.0005964
   32  -0.0244783   0.0290350   0.0232190  -0.0007186  -0.0036500   0.0002334
   33  -0.1445581   0.0232190   0.2425540   0.0015725  -0.0003799   0.0008854
   34   0.0006401  -0.0007186   0.0015725   0.6291025  -0.0127900   0.0503575
   35  -0.0008649  -0.0036500  -0.0003799  -0.0127900   0.6103825  -0.0085065
   36  -0.0005964   0.0002334   0.0008854   0.0503575  -0.0085065   0.1780768
   37   0.0001017  -0.0006220  -0.0004282  -0.1920788  -0.0575025  -0.0129495
   38  -0.0002810   0.0007097  -0.0001827  -0.1182008  -0.1974581  -0.0091938
   39  -0.0001119  -0.0002153   0.0000011  -0.0115433  -0.0031807  -0.0595544
   40  -0.0000582   0.0001759  -0.0000486   0.0064882  -0.0084614   0.0004189
   41   0.0001136  -0.0002388  -0.0000268   0.0112035  -0.0423975   0.0016103
   42  -0.0000597   0.0000922  -0.0000296  -0.0001380  -0.0002201   0.0041248
   43  -0.0001239  -0.0000703  -0.0001463  -0.0383594  -0.0643535  -0.0033198
   44  -0.0000507  -0.0000950  -0.0001999  -0.0115153   0.0475364  -0.0017222
   45   0.0000732   0.0000425  -0.0000599  -0.0041871  -0.0075262   0.0043088
   46   0.0000282  -0.0000887   0.0000557  -0.0021051   0.0048639  -0.0006691
   47   0.0000259  -0.0000801   0.0000708   0.0006398   0.0003958   0.0001162
   48   0.0000004  -0.0000043   0.0000012  -0.0006063   0.0005908   0.0036710
   49   0.0000214  -0.0000053   0.0000839  -0.0017601  -0.0100861  -0.0003255
   50   0.0000139  -0.0000304   0.0000277  -0.0098867  -0.0636698  -0.0000859
   51  -0.0000002   0.0000036  -0.0000092   0.0001222  -0.0001732  -0.0005107
   52  -0.0000030  -0.0000029  -0.0000008   0.0004536  -0.0002928   0.0001693
   53  -0.0000009  -0.0000125   0.0000006  -0.0003328  -0.0011003  -0.0000362
   54  -0.0000075   0.0000123   0.0000031   0.0001302  -0.0000371  -0.0011324
   55  -0.0000774   0.0000999  -0.0000656  -0.0058297   0.0784492  -0.0021415
   56  -0.0000579  -0.0002424   0.0001117   0.0330599   0.0118281   0.0033101
   57   0.0000250  -0.0001162  -0.0000579  -0.0014809   0.0081608   0.0060138
   58   0.0000194   0.0000500  -0.0000149  -0.0051096  -0.0001178  -0.0010573
   59  -0.0000002  -0.0000031  -0.0000037   0.0004611   0.0014172   0.0001144
   60   0.0000023   0.0000259  -0.0000056  -0.0010529   0.0000201   0.0049746
   61   0.0004361   0.0007340  -0.0003263  -0.1394872   0.0408991  -0.0088638
   62   0.0003637   0.0003598   0.0003233   0.1004914  -0.2634514   0.0121865
   63  -0.0000626   0.0003498  -0.0000326  -0.0092189   0.0062457  -0.0614224
   64  -0.0001174  -0.0002910   0.0000047   0.0004300  -0.0042609  -0.0001408
   65  -0.0001581  -0.0000498  -0.0000050  -0.0262343  -0.0335803  -0.0019992
   66  -0.0000427  -0.0001365  -0.0000109  -0.0001644   0.0001890   0.0037044
           37          38          39          40          41          42
    1  -0.0267259  -0.0061464  -0.0043602  -0.0023164   0.0025333   0.0000125
    2  -0.0213072   0.0094537  -0.0020104  -0.0035157  -0.0021111  -0.0009060
    3  -0.0025952  -0.0015001   0.0032918   0.0001203   0.0005050  -0.0022369
    4  -0.0001840   0.0029193   0.0001229   0.0000227  -0.0011482   0.0008972
    5  -0.0003304  -0.0014425  -0.0013037  -0.0017505  -0.0004074   0.0004069
    6  -0.0028629   0.0012760  -0.0012426  -0.0001345  -0.0007841  -0.0002147
    7   0.0000058   0.0000099   0.0014949  -0.0000502   0.0002214  -0.0000208
    8  -0.0007259  -0.0000574   0.0002489   0.0000486   0.0002691   0.0001131
    9   0.0011456  -0.0007241  -0.0005317  -0.0002228   0.0000852   0.0003379
   10  -0.0002345   0.0001623  -0.0002486   0.0003771   0.0000196  -0.0002574
   11   0.0008986  -0.0003567  -0.0002480   0.0001087  -0.0000220   0.0001492
   12  -0.0001336  -0.0003316  -0.0002621  -0.0001875   0.0001621  -0.0002253
   13  -0.0001522   0.0006142   0.0000184   0.0000151  -0.0002307   0.0000377
   14   0.0001109  -0.0000910   0.0001215  -0.0000267  -0.0000173  -0.0000429
   15   0.0000686  -0.0003301   0.0000869   0.0000391   0.0001203   0.0000080
   16   0.0002796  -0.0001245  -0.0000170  -0.0000450  -0.0000433  -0.0000165
   17  -0.0003270   0.0002875   0.0004295   0.0002053   0.0000378  -0.0000875
   18  -0.0000071  -0.0000455   0.0002478   0.0001468   0.0000914   0.0002912
   19  -0.0003956   0.0005073  -0.0000629  -0.0000994  -0.0001844  -0.0000087
   20   0.0000712  -0.0001180  -0.0000913   0.0000032   0.0000408   0.0000301
   21  -0.0000735   0.0000799  -0.0000135  -0.0000254  -0.0000314  -0.0000020
   22  -0.0003862   0.0005473   0.0002349   0.0005201   0.0000882   0.0004077
   23   0.0009729  -0.0006445   0.0002168  -0.0000550   0.0000573  -0.0001436
   24  -0.0001902   0.0006906   0.0000681   0.0001900  -0.0003639  -0.0001828
   25  -0.0001494   0.0003252  -0.0000210   0.0000504  -0.0001434  -0.0000156
   26   0.0000719   0.0000932  -0.0000283  -0.0000144  -0.0001035   0.0000032
   27  -0.0000117   0.0000770  -0.0000132  -0.0000060  -0.0000300  -0.0000041
   28  -0.0002534   0.0028362  -0.0006776  -0.0000285  -0.0012757  -0.0008936
   29   0.0000191  -0.0018418   0.0007483  -0.0015591  -0.0001848  -0.0004760
   30   0.0022665   0.0006401  -0.0002322   0.0001449   0.0001126   0.0000363
   31   0.0001017  -0.0002810  -0.0001119  -0.0000582   0.0001136  -0.0000597
   32  -0.0006220   0.0007097  -0.0002153   0.0001759  -0.0002388   0.0000922
   33  -0.0004282  -0.0001827   0.0000011  -0.0000486  -0.0000268  -0.0000296
   34  -0.1920788  -0.1182008  -0.0115433   0.0064882   0.0112035  -0.0001380
   35  -0.0575025  -0.1974581  -0.0031807  -0.0084614  -0.0423975  -0.0002201
   36  -0.0129495  -0.0091938  -0.0595544   0.0004189   0.0016103   0.0041248
   37   0.5956556   0.0259749   0.0477247  -0.0525036   0.0398908  -0.0032652
   38   0.0259749   0.5028704  -0.0031050   0.0362650  -0.1425574   0.0046576
   39   0.0477247  -0.0031050   0.1207218  -0.0035639   0.0054901  -0.0229602
   40  -0.0525036   0.0362650  -0.0035639   0.0705128  -0.0570261   0.0068751
   41   0.0398908  -0.1425574   0.0054901  -0.0570261   0.2093140  -0.0077761
   42  -0.0032652   0.0046576  -0.0229602   0.0068751  -0.0077761   0.0119397
   43  -0.2898274   0.0657531  -0.0241382  -0.0111349   0.0092188  -0.0016958
   44   0.0022477  -0.1019587   0.0009016   0.0333041  -0.0265628   0.0038885
   45  -0.0233507   0.0074557  -0.0606502  -0.0018686   0.0012856   0.0030643
   46  -0.0260565  -0.0306572  -0.0024057  -0.0061105  -0.0014709  -0.0005519
   47  -0.0068270  -0.0091612  -0.0006261   0.0049807   0.0034806   0.0004701
   48  -0.0028393  -0.0028871   0.0024144  -0.0005903  -0.0002088  -0.0009734
   49  -0.0048901   0.0311977  -0.0011669  -0.0047673   0.0022707  -0.0009457
   50   0.0856079   0.0107650   0.0090447  -0.0034519   0.0039112  -0.0004372
   51  -0.0025005   0.0032238   0.0051632  -0.0008382   0.0002310   0.0038423
   52   0.0009318   0.0014012  -0.0004438  -0.0000030  -0.0000072  -0.0000153
   53   0.0004498  -0.0040645   0.0001660   0.0014093  -0.0009641   0.0001622
   54  -0.0004240   0.0002485   0.0052215  -0.0000412   0.0000245   0.0001235
   55  -0.0631002  -0.0203766  -0.0064933   0.0009158   0.0006672   0.0002397
   56  -0.0206285  -0.0056295  -0.0019654   0.0010147  -0.0023148   0.0001269
   57  -0.0060410  -0.0021273  -0.0019595   0.0001820   0.0000533  -0.0008357
   58  -0.0010781  -0.0007921  -0.0000188   0.0001131   0.0000188   0.0000479
   59  -0.0005878   0.0003326  -0.0000854   0.0000301   0.0000377  -0.0000015
   60  -0.0000196  -0.0000832  -0.0008325   0.0000494   0.0000285  -0.0003406
   61   0.0624601   0.0067187   0.0062710  -0.0022722  -0.0043682  -0.0006896
   62  -0.0521359  -0.0591358  -0.0051721  -0.0012707   0.0027943  -0.0000014
   63   0.0071963   0.0020093   0.0070817  -0.0006901  -0.0005589   0.0041046
   64  -0.0014207   0.0013491  -0.0005950   0.0003737  -0.0003474   0.0000556
   65   0.0046763   0.0000070   0.0006659  -0.0004143  -0.0020613  -0.0000080
   66  -0.0007088   0.0001514   0.0039549   0.0000506  -0.0000200   0.0001327
           43          44          45          46          47          48
    1   0.0002844  -0.0028063  -0.0008484  -0.0000398   0.0004846   0.0000184
    2  -0.0020403  -0.0027882  -0.0000371  -0.0014648  -0.0003400  -0.0001380
    3  -0.0004156   0.0002536   0.0056825   0.0001844   0.0001408   0.0001840
    4  -0.0002472   0.0000431  -0.0008642  -0.0001563  -0.0000792  -0.0000906
    5   0.0002394  -0.0002125   0.0000610  -0.0000256   0.0000622   0.0000893
    6  -0.0000566  -0.0003157  -0.0003517  -0.0006875  -0.0003595  -0.0000275
    7   0.0004793   0.0001066  -0.0000950   0.0000249  -0.0000214   0.0000219
    8   0.0001462  -0.0001866  -0.0000198  -0.0000500   0.0000005  -0.0000142
    9  -0.0000961   0.0001621  -0.0000423   0.0002247   0.0001176  -0.0000150
   10  -0.0001346  -0.0001019  -0.0000629   0.0001355   0.0000677   0.0000464
   11   0.0000555   0.0002716   0.0001801   0.0000754  -0.0000187  -0.0000038
   12   0.0002101   0.0001860   0.0003402  -0.0002600  -0.0001741  -0.0000156
   13   0.0002136   0.0002054  -0.0000900  -0.0002068  -0.0001636  -0.0000226
   14  -0.0000628  -0.0000216   0.0000087   0.0000417   0.0000353   0.0000022
   15  -0.0001475  -0.0001671  -0.0000546   0.0001898   0.0001354   0.0000258
   16  -0.0002698  -0.0003664  -0.0000465   0.0003017   0.0002372   0.0000285
   17   0.0000573  -0.0000110  -0.0002112  -0.0000800  -0.0000510   0.0000075
   18  -0.0001361  -0.0001110   0.0000254   0.0001231   0.0000831  -0.0000257
   19   0.0002936   0.0002187   0.0000764  -0.0003727  -0.0002551  -0.0000357
   20  -0.0000593  -0.0000403   0.0000369   0.0000571   0.0000491   0.0000032
   21   0.0000600   0.0000441   0.0000235  -0.0000726  -0.0000492  -0.0000083
   22  -0.0000180   0.0000999   0.0000046  -0.0000509  -0.0000849  -0.0000239
   23   0.0000660   0.0001772  -0.0001561   0.0001596   0.0000449   0.0000212
   24  -0.0000074   0.0000497   0.0001827   0.0000241  -0.0000003   0.0000215
   25   0.0000333   0.0000343   0.0000640  -0.0000553  -0.0000455  -0.0000006
   26  -0.0000014  -0.0000055  -0.0000257  -0.0000017  -0.0000041   0.0000034
   27   0.0000013  -0.0000029  -0.0000062  -0.0000104  -0.0000056   0.0000018
   28  -0.0000191   0.0003544   0.0010534  -0.0002829  -0.0001838   0.0000411
   29   0.0001162   0.0000116   0.0001755  -0.0000082   0.0001116  -0.0001009
   30  -0.0001833  -0.0000588  -0.0001047   0.0002550   0.0001528   0.0000303
   31  -0.0001239  -0.0000507   0.0000732   0.0000282   0.0000259   0.0000004
   32  -0.0000703  -0.0000950   0.0000425  -0.0000887  -0.0000801  -0.0000043
   33  -0.0001463  -0.0001999  -0.0000599   0.0000557   0.0000708   0.0000012
   34  -0.0383594  -0.0115153  -0.0041871  -0.0021051   0.0006398  -0.0006063
   35  -0.0643535   0.0475364  -0.0075262   0.0048639   0.0003958   0.0005908
   36  -0.0033198  -0.0017222   0.0043088  -0.0006691   0.0001162   0.0036710
   37  -0.2898274   0.0022477  -0.0233507  -0.0260565  -0.0068270  -0.0028393
   38   0.0657531  -0.1019587   0.0074557  -0.0306572  -0.0091612  -0.0028871
   39  -0.0241382   0.0009016  -0.0606502  -0.0024057  -0.0006261   0.0024144
   40  -0.0111349   0.0333041  -0.0018686  -0.0061105   0.0049807  -0.0005903
   41   0.0092188  -0.0265628   0.0012856  -0.0014709   0.0034806  -0.0002088
   42  -0.0016958   0.0038885   0.0030643  -0.0005519   0.0004701  -0.0009734
   43   0.5645458  -0.0567373   0.0462583  -0.0903836  -0.0614803  -0.0057716
   44  -0.0567373   0.5695056  -0.0110535  -0.0576360  -0.1076902  -0.0052726
   45   0.0462583  -0.0110535   0.1177325  -0.0057924  -0.0055609  -0.0220174
   46  -0.0903836  -0.0576360  -0.0057924   0.1245729   0.0926021   0.0097937
   47  -0.0614803  -0.1076902  -0.0055609   0.0926021   0.1514426   0.0078744
   48  -0.0057716  -0.0052726  -0.0220174   0.0097937   0.0078744   0.0115971
   49  -0.1426890   0.1091304  -0.0100865  -0.0009525  -0.0317396  -0.0000290
   50   0.0425044  -0.2891049   0.0071411  -0.0071605  -0.0367692  -0.0000581
   51  -0.0086154   0.0135822  -0.0604864  -0.0004391  -0.0025602   0.0041933
   52  -0.0071224  -0.0013462  -0.0009728   0.0010597  -0.0008524   0.0003839
   53   0.0293594  -0.0028057   0.0030052   0.0007624   0.0006838   0.0000327
   54  -0.0013927  -0.0000473   0.0029165   0.0003438  -0.0001221  -0.0025106
   55   0.0596115  -0.0494131   0.0060078   0.0014202   0.0062145  -0.0003767
   56   0.0042614  -0.0548815   0.0012456   0.0011092  -0.0012124   0.0002030
   57   0.0053526  -0.0042073   0.0073606  -0.0002638   0.0007104   0.0042791
   58  -0.0014816  -0.0027829  -0.0007844  -0.0002193  -0.0011444  -0.0000202
   59  -0.0029434  -0.0006126  -0.0001881  -0.0000845  -0.0009221   0.0000094
   60  -0.0008061  -0.0001926   0.0067305  -0.0000379  -0.0001062   0.0001378
   61  -0.0453726   0.0382866  -0.0047660   0.0002711  -0.0011967   0.0000966
   62   0.0359862  -0.0306714   0.0041531   0.0001817   0.0010975  -0.0000382
   63  -0.0052465   0.0044467  -0.0039733   0.0000210  -0.0002022  -0.0005843
   64   0.0017214  -0.0012769   0.0002786  -0.0008218  -0.0011781  -0.0000241
   65  -0.0000145   0.0001398  -0.0000140  -0.0011251  -0.0011545  -0.0001111
   66   0.0002912  -0.0001641  -0.0006226  -0.0000249  -0.0001052  -0.0003794
           49          50          51          52          53          54
    1   0.0005030  -0.0001441   0.0002511  -0.0000647   0.0000134   0.0000166
    2  -0.0004272  -0.0010743  -0.0000959   0.0000429   0.0000906   0.0000122
    3  -0.0000748   0.0000161  -0.0012083   0.0000312  -0.0000051  -0.0001889
    4  -0.0001345   0.0000315   0.0001879   0.0000142  -0.0000036   0.0000224
    5   0.0000466   0.0002079  -0.0000155  -0.0000003  -0.0000079  -0.0000260
    6  -0.0003344  -0.0000487   0.0001274  -0.0000339  -0.0000014   0.0000289
    7  -0.0001632   0.0000172  -0.0001641   0.0000015   0.0000003   0.0000122
    8   0.0000376   0.0001566   0.0000378   0.0000010   0.0000078   0.0000004
    9   0.0002212   0.0000104   0.0001043   0.0000162   0.0000013  -0.0000322
   10   0.0000897   0.0000333   0.0000093   0.0000088  -0.0000015   0.0000008
   11  -0.0000063  -0.0000082   0.0000113  -0.0000065   0.0000067   0.0000096
   12   0.0000496  -0.0000824  -0.0001324  -0.0000147   0.0000004   0.0000001
   13  -0.0001665  -0.0000545   0.0000383  -0.0000012  -0.0000017   0.0000043
   14   0.0000232  -0.0000126  -0.0000047   0.0000009  -0.0000025  -0.0000013
   15   0.0000924   0.0000514   0.0000489   0.0000066   0.0000004  -0.0000125
   16   0.0001562   0.0000737   0.0000044   0.0000124  -0.0000002   0.0000037
   17  -0.0000215  -0.0000011  -0.0000013  -0.0000029  -0.0000082   0.0000071
   18   0.0000328   0.0000338   0.0000052   0.0000050   0.0000001   0.0000051
   19  -0.0001348  -0.0000897  -0.0000372  -0.0000101  -0.0000025  -0.0000007
   20   0.0000243   0.0000058   0.0000114   0.0000023   0.0000008   0.0000008
   21  -0.0000175  -0.0000172  -0.0000178  -0.0000020  -0.0000011  -0.0000029
   22  -0.0000195  -0.0000008   0.0000000   0.0000038  -0.0000030  -0.0000118
   23   0.0000089   0.0000534  -0.0000024   0.0000005   0.0000053  -0.0000286
   24  -0.0001349   0.0000157  -0.0000573   0.0000128  -0.0000022  -0.0000058
   25  -0.0000622  -0.0000092  -0.0000213   0.0000013  -0.0000008  -0.0000043
   26   0.0000122  -0.0000092   0.0000002  -0.0000007  -0.0000019   0.0000006
   27   0.0000024  -0.0000032   0.0000012   0.0000003  -0.0000002  -0.0000002
   28  -0.0004791  -0.0000186  -0.0002049   0.0000230  -0.0000051  -0.0000105
   29   0.0000612   0.0000483   0.0000195  -0.0000061   0.0000026   0.0000244
   30   0.0003548   0.0000113   0.0000920   0.0000038   0.0000025  -0.0000079
   31   0.0000214   0.0000139  -0.0000002  -0.0000030  -0.0000009  -0.0000075
   32  -0.0000053  -0.0000304   0.0000036  -0.0000029  -0.0000125   0.0000123
   33   0.0000839   0.0000277  -0.0000092  -0.0000008   0.0000006   0.0000031
   34  -0.0017601  -0.0098867   0.0001222   0.0004536  -0.0003328   0.0001302
   35  -0.0100861  -0.0636698  -0.0001732  -0.0002928  -0.0011003  -0.0000371
   36  -0.0003255  -0.0000859  -0.0005107   0.0001693  -0.0000362  -0.0011324
   37  -0.0048901   0.0856079  -0.0025005   0.0009318   0.0004498  -0.0004240
   38   0.0311977   0.0107650   0.0032238   0.0014012  -0.0040645   0.0002485
   39  -0.0011669   0.0090447   0.0051632  -0.0004438   0.0001660   0.0052215
   40  -0.0047673  -0.0034519  -0.0008382  -0.0000030   0.0014093  -0.0000412
   41   0.0022707   0.0039112   0.0002310  -0.0000072  -0.0009641   0.0000245
   42  -0.0009457  -0.0004372   0.0038423  -0.0000153   0.0001622   0.0001235
   43  -0.1426890   0.0425044  -0.0086154  -0.0071224   0.0293594  -0.0013927
   44   0.1091304  -0.2891049   0.0135822  -0.0013462  -0.0028057  -0.0000473
   45  -0.0100865   0.0071411  -0.0604864  -0.0009728   0.0030052   0.0029165
   46  -0.0009525  -0.0071605  -0.0004391   0.0010597   0.0007624   0.0003438
   47  -0.0317396  -0.0367692  -0.0025602  -0.0008524   0.0006838  -0.0001221
   48  -0.0000290  -0.0000581   0.0041933   0.0003839   0.0000327  -0.0025106
   49   0.7411389  -0.0001535   0.0615679  -0.3317062   0.0472341  -0.0302037
   50  -0.0001535   0.6614632  -0.0074316   0.0499023  -0.0641707   0.0053960
   51   0.0615679  -0.0074316   0.1335464  -0.0302537   0.0051568  -0.0385103
   52  -0.3317062   0.0499023  -0.0302537   0.3500082  -0.0507934   0.0331904
   53   0.0472341  -0.0641707   0.0051568  -0.0507934   0.0665233  -0.0056598
   54  -0.0302037   0.0053960  -0.0385103   0.0331904  -0.0056598   0.0277826
   55  -0.2169983  -0.0733117  -0.0147164  -0.0139079  -0.0246895  -0.0014453
   56  -0.1423895  -0.2558298  -0.0112987   0.0048426   0.0079166   0.0003991
   57  -0.0139690  -0.0043322  -0.0603148  -0.0018991  -0.0025255   0.0037518
   58   0.0103859  -0.0206354   0.0009739   0.0007377   0.0004316   0.0004910
   59   0.0090344  -0.0168708   0.0011731  -0.0000366   0.0008701  -0.0000769
   60   0.0006124  -0.0017854   0.0035434   0.0005258  -0.0000509  -0.0043035
   61  -0.0446356  -0.0692217  -0.0045426   0.0002565  -0.0025521  -0.0006085
   62  -0.0142941   0.0484862  -0.0018898  -0.0027011  -0.0024651  -0.0001266
   63  -0.0050075  -0.0081634   0.0063573  -0.0006294  -0.0001205   0.0068055
   64  -0.0027327   0.0059542  -0.0008206  -0.0006939  -0.0012735  -0.0000651
   65   0.0000435   0.0024539   0.0000217  -0.0001448  -0.0005042  -0.0000099
   66  -0.0007228   0.0006983   0.0042228  -0.0000796  -0.0001253   0.0000687
           55          56          57          58          59          60
    1   0.0016629   0.0004271  -0.0007102   0.0001125  -0.0001705   0.0000545
    2   0.0010115  -0.0049987   0.0003298   0.0012574   0.0000607   0.0001197
    3  -0.0003239  -0.0004444   0.0055589   0.0000871  -0.0000314   0.0001956
    4  -0.0003505   0.0002984  -0.0008488  -0.0001428   0.0000379  -0.0001099
    5  -0.0000997  -0.0001103   0.0002183   0.0000429   0.0000164  -0.0000557
    6  -0.0002232   0.0011041  -0.0004179  -0.0003277   0.0000770   0.0001107
    7   0.0003666  -0.0002649  -0.0000379   0.0000505   0.0000026   0.0000137
    8  -0.0002996  -0.0000712   0.0000101   0.0000209  -0.0000011   0.0000143
    9  -0.0000915  -0.0003977   0.0000043   0.0001299  -0.0000268  -0.0000919
   10  -0.0000084   0.0000552  -0.0000517  -0.0000153   0.0000029  -0.0000083
   11   0.0000063   0.0002481  -0.0001522  -0.0000687  -0.0000190  -0.0000342
   12  -0.0000058   0.0001070   0.0002567  -0.0000246  -0.0000144   0.0000054
   13   0.0000685   0.0000907  -0.0001178  -0.0000464   0.0000128   0.0000074
   14   0.0000149   0.0000000   0.0000142   0.0000008   0.0000017   0.0000089
   15   0.0000045  -0.0000931  -0.0000110   0.0000374  -0.0000056  -0.0000017
   16   0.0000227  -0.0000687   0.0000288   0.0000368  -0.0000166   0.0000142
   17  -0.0000346  -0.0000641   0.0001247   0.0000149   0.0000047   0.0000075
   18  -0.0000318  -0.0000403   0.0000322   0.0000155   0.0000048  -0.0000251
   19   0.0000293   0.0002331   0.0000122  -0.0000778   0.0000059  -0.0000118
   20   0.0000032  -0.0000391  -0.0000493   0.0000168  -0.0000010   0.0000028
   21   0.0000086   0.0000426   0.0000038  -0.0000138  -0.0000000  -0.0000048
   22  -0.0000583   0.0001236   0.0000860  -0.0000602   0.0000220  -0.0000299
   23  -0.0000440   0.0002805   0.0002109  -0.0000923  -0.0000107   0.0000042
   24   0.0000133  -0.0000000   0.0002066  -0.0000212   0.0000171  -0.0000046
   25   0.0000066   0.0000451   0.0000729  -0.0000222   0.0000080  -0.0000042
   26  -0.0000057  -0.0000320   0.0000075   0.0000069   0.0000021  -0.0000042
   27  -0.0000002   0.0000184  -0.0000031  -0.0000060  -0.0000011   0.0000023
   28  -0.0001625   0.0002219   0.0009297  -0.0001570   0.0000494   0.0000651
   29   0.0000661   0.0001410  -0.0004397   0.0000254   0.0000137   0.0000409
   30  -0.0000623  -0.0001722  -0.0001048   0.0000631  -0.0000348   0.0000581
   31  -0.0000774  -0.0000579   0.0000250   0.0000194  -0.0000002   0.0000023
   32   0.0000999  -0.0002424  -0.0001162   0.0000500  -0.0000031   0.0000259
   33  -0.0000656   0.0001117  -0.0000579  -0.0000149  -0.0000037  -0.0000056
   34  -0.0058297   0.0330599  -0.0014809  -0.0051096   0.0004611  -0.0010529
   35   0.0784492   0.0118281   0.0081608  -0.0001178   0.0014172   0.0000201
   36  -0.0021415   0.0033101   0.0060138  -0.0010573   0.0001144   0.0049746
   37  -0.0631002  -0.0206285  -0.0060410  -0.0010781  -0.0005878  -0.0000196
   38  -0.0203766  -0.0056295  -0.0021273  -0.0007921   0.0003326  -0.0000832
   39  -0.0064933  -0.0019654  -0.0019595  -0.0000188  -0.0000854  -0.0008325
   40   0.0009158   0.0010147   0.0001820   0.0001131   0.0000301   0.0000494
   41   0.0006672  -0.0023148   0.0000533   0.0000188   0.0000377   0.0000285
   42   0.0002397   0.0001269  -0.0008357   0.0000479  -0.0000015  -0.0003406
   43   0.0596115   0.0042614   0.0053526  -0.0014816  -0.0029434  -0.0008061
   44  -0.0494131  -0.0548815  -0.0042073  -0.0027829  -0.0006126  -0.0001926
   45   0.0060078   0.0012456   0.0073606  -0.0007844  -0.0001881   0.0067305
   46   0.0014202   0.0011092  -0.0002638  -0.0002193  -0.0000845  -0.0000379
   47   0.0062145  -0.0012124   0.0007104  -0.0011444  -0.0009221  -0.0001062
   48  -0.0003767   0.0002030   0.0042791  -0.0000202   0.0000094   0.0001378
   49  -0.2169983  -0.1423895  -0.0139690   0.0103859   0.0090344   0.0006124
   50  -0.0733117  -0.2558298  -0.0043322  -0.0206354  -0.0168708  -0.0017854
   51  -0.0147164  -0.0112987  -0.0603148   0.0009739   0.0011731   0.0035434
   52  -0.0139079   0.0048426  -0.0018991   0.0007377  -0.0000366   0.0005258
   53  -0.0246895   0.0079166  -0.0025255   0.0004316   0.0008701  -0.0000509
   54  -0.0014453   0.0003991   0.0037518   0.0004910  -0.0000769  -0.0043035
   55   0.6612071  -0.0181054   0.0543108  -0.0884158   0.0921999  -0.0067538
   56  -0.0181054   0.7478395  -0.0111111   0.0896858  -0.3112394   0.0129741
   57   0.0543108  -0.0111111   0.1317486  -0.0066369   0.0131628  -0.0355694
   58  -0.0884158   0.0896858  -0.0066369   0.0913325  -0.0955516   0.0081041
   59   0.0921999  -0.3112394   0.0131628  -0.0955516   0.3282027  -0.0139038
   60  -0.0067538   0.0129741  -0.0355694   0.0081041  -0.0139038   0.0253945
   61  -0.3078969   0.0829629  -0.0262276  -0.0067595  -0.0014782  -0.0010056
   62   0.0186280  -0.1230637   0.0029181   0.0290370  -0.0024110   0.0029935
   63  -0.0245790   0.0095131  -0.0640087  -0.0013301  -0.0000358   0.0024294
   64  -0.0285024  -0.0369173  -0.0027159   0.0007972  -0.0009980   0.0003912
   65  -0.0109803  -0.0085247  -0.0008603   0.0005758   0.0011313  -0.0000244
   66  -0.0032740  -0.0036326   0.0040650   0.0003062  -0.0001495  -0.0024026
           61          62          63          64          65          66
    1  -0.0138663   0.0144792  -0.0035092  -0.0019782  -0.0026495   0.0003918
    2   0.0302514  -0.0024702   0.0033746   0.0031155  -0.0018325   0.0007172
    3  -0.0016470   0.0023039   0.0037464   0.0000303  -0.0005788  -0.0022213
    4  -0.0012284  -0.0031064   0.0005260   0.0008996   0.0006986   0.0006019
    5   0.0002803  -0.0004466   0.0012006   0.0011323  -0.0011126  -0.0006287
    6  -0.0032121  -0.0004870  -0.0012779   0.0001270   0.0008294  -0.0002072
    7   0.0002024  -0.0000896   0.0013244  -0.0001051  -0.0000623   0.0000018
    8   0.0005978  -0.0002437  -0.0006707   0.0001564   0.0002990  -0.0001528
    9   0.0013884   0.0003894  -0.0005537  -0.0002047  -0.0000286   0.0003003
   10  -0.0005686  -0.0000370  -0.0001324   0.0002901  -0.0001776  -0.0002197
   11  -0.0007851  -0.0000314   0.0003352  -0.0002429   0.0000426  -0.0000430
   12  -0.0000591   0.0001985  -0.0001720  -0.0002325  -0.0000830  -0.0001938
   13  -0.0004254  -0.0005959  -0.0000359   0.0000929   0.0002269   0.0000437
   14  -0.0000106   0.0001257  -0.0001268  -0.0000034  -0.0000905   0.0000264
   15   0.0002071   0.0003643   0.0000664  -0.0000007  -0.0001553   0.0000159
   16   0.0004257   0.0001895  -0.0001429  -0.0000459   0.0000202   0.0000222
   17   0.0002576   0.0001045  -0.0003194  -0.0001266   0.0000939   0.0000627
   18   0.0000421   0.0001137   0.0002146   0.0001035  -0.0001152   0.0002251
   19  -0.0005945  -0.0005053  -0.0000099  -0.0000269   0.0002396  -0.0000231
   20   0.0000937   0.0000556   0.0000933   0.0000181  -0.0000358  -0.0000200
   21  -0.0001045  -0.0000821   0.0000027  -0.0000157   0.0000415  -0.0000018
   22  -0.0008924  -0.0004838   0.0000804   0.0004160  -0.0001746   0.0003637
   23  -0.0008585  -0.0001437  -0.0003654  -0.0000800   0.0000869   0.0000187
   24  -0.0004608  -0.0005378   0.0000793   0.0002827   0.0002745  -0.0001482
   25  -0.0002630  -0.0002122  -0.0000152   0.0000795   0.0000811  -0.0000142
   26   0.0000577   0.0001973   0.0000376  -0.0000517  -0.0001389  -0.0000020
   27  -0.0000414  -0.0000707  -0.0000149   0.0000033   0.0000275  -0.0000030
   28  -0.0015467  -0.0030860  -0.0008221   0.0008725   0.0009016  -0.0005713
   29  -0.0002326  -0.0006718  -0.0005231   0.0010520  -0.0009411   0.0006475
   30   0.0018816  -0.0013380  -0.0003045   0.0001513  -0.0002104   0.0000554
   31   0.0004361   0.0003637  -0.0000626  -0.0001174  -0.0001581  -0.0000427
   32   0.0007340   0.0003598   0.0003498  -0.0002910  -0.0000498  -0.0001365
   33  -0.0003263   0.0003233  -0.0000326   0.0000047  -0.0000050  -0.0000109
   34  -0.1394872   0.1004914  -0.0092189   0.0004300  -0.0262343  -0.0001644
   35   0.0408991  -0.2634514   0.0062457  -0.0042609  -0.0335803   0.0001890
   36  -0.0088638   0.0121865  -0.0614224  -0.0001408  -0.0019992   0.0037044
   37   0.0624601  -0.0521359   0.0071963  -0.0014207   0.0046763  -0.0007088
   38   0.0067187  -0.0591358   0.0020093   0.0013491   0.0000070   0.0001514
   39   0.0062710  -0.0051721   0.0070817  -0.0005950   0.0006659   0.0039549
   40  -0.0022722  -0.0012707  -0.0006901   0.0003737  -0.0004143   0.0000506
   41  -0.0043682   0.0027943  -0.0005589  -0.0003474  -0.0020613  -0.0000200
   42  -0.0006896  -0.0000014   0.0041046   0.0000556  -0.0000080   0.0001327
   43  -0.0453726   0.0359862  -0.0052465   0.0017214  -0.0000145   0.0002912
   44   0.0382866  -0.0306714   0.0044467  -0.0012769   0.0001398  -0.0001641
   45  -0.0047660   0.0041531  -0.0039733   0.0002786  -0.0000140  -0.0006226
   46   0.0002711   0.0001817   0.0000210  -0.0008218  -0.0011251  -0.0000249
   47  -0.0011967   0.0010975  -0.0002022  -0.0011781  -0.0011545  -0.0001052
   48   0.0000966  -0.0000382  -0.0005843  -0.0000241  -0.0001111  -0.0003794
   49  -0.0446356  -0.0142941  -0.0050075  -0.0027327   0.0000435  -0.0007228
   50  -0.0692217   0.0484862  -0.0081634   0.0059542   0.0024539   0.0006983
   51  -0.0045426  -0.0018898   0.0063573  -0.0008206   0.0000217   0.0042228
   52   0.0002565  -0.0027011  -0.0006294  -0.0006939  -0.0001448  -0.0000796
   53  -0.0025521  -0.0024651  -0.0001205  -0.0012735  -0.0005042  -0.0001253
   54  -0.0006085  -0.0001266   0.0068055  -0.0000651  -0.0000099   0.0000687
   55  -0.3078969   0.0186280  -0.0245790  -0.0285024  -0.0109803  -0.0032740
   56   0.0829629  -0.1230637   0.0095131  -0.0369173  -0.0085247  -0.0036326
   57  -0.0262276   0.0029181  -0.0640087  -0.0027159  -0.0008603   0.0040650
   58  -0.0067595   0.0290370  -0.0013301   0.0007972   0.0005758   0.0003062
   59  -0.0014782  -0.0024110  -0.0000358  -0.0009980   0.0011313  -0.0001495
   60  -0.0010056   0.0029935   0.0024294   0.0003912  -0.0000244  -0.0024026
   61   0.5866305  -0.0649968   0.0473638  -0.0848771  -0.0554402  -0.0046942
   62  -0.0649968   0.5408452  -0.0119716  -0.0558421  -0.1088576  -0.0042252
   63   0.0473638  -0.0119716   0.1245047  -0.0050800  -0.0045509  -0.0230491
   64  -0.0848771  -0.0558421  -0.0050800   0.1153497   0.0901121   0.0084668
   65  -0.0554402  -0.1088576  -0.0045509   0.0901121   0.1546291   0.0068935
   66  -0.0046942  -0.0042252  -0.0230491   0.0084668   0.0068935   0.0124949
 **********************************************************************
 **                                                                  **
 **                       VIBRATIONAL ANALYSIS                       **
 **                       --------------------                       **
 **                                                                  **
 **        VIBRATIONAL FREQUENCIES (CM**-1) AND NORMAL MODES         **
 **     FORCE CONSTANTS (mDYN/ANGSTROM) AND REDUCED MASSES (AMU)     **
 **                  INFRARED INTENSITIES (KM/MOL)                   **
 **                                                                  **
 **********************************************************************


 Mode:                 1                      2                      3
 Frequency:        25.55                  35.60                  44.90
 Force Cnst:      0.0064                 0.0160                 0.0184
 Red. Mass:      16.6189                21.4851                15.5230
 IR Active:          YES                    YES                    YES
 IR Intens:        0.149                  0.016                  0.155
 Raman Active:       YES                    YES                    YES
               X      Y      Z        X      Y      Z        X      Y      Z
 C         -0.012 -0.054 -0.032   -0.016 -0.231 -0.015    0.011 -0.020  0.127
 C          0.031  0.093 -0.017    0.006 -0.136 -0.010   -0.044  0.004  0.077
 Cl         0.097  0.306 -0.027    0.005 -0.194 -0.013   -0.134  0.021  0.113
 C          0.024  0.069  0.005    0.036  0.035 -0.001   -0.032  0.016 -0.006
 Cl         0.079  0.272  0.023    0.075  0.231  0.005   -0.107  0.077 -0.072
 C         -0.030 -0.122  0.011    0.037  0.078  0.001    0.037 -0.014 -0.034
 Cl        -0.047 -0.191  0.038    0.089  0.385  0.015    0.057 -0.014 -0.140
 C         -0.073 -0.268 -0.004    0.001 -0.095 -0.005    0.093 -0.046  0.015
 H         -0.114 -0.411  0.000   -0.001 -0.078 -0.003    0.148 -0.069 -0.008
 C         -0.063 -0.231 -0.025   -0.023 -0.241 -0.013    0.078 -0.045  0.096
 H         -0.096 -0.348 -0.037   -0.042 -0.325 -0.017    0.124 -0.065  0.135
 C         -0.008 -0.043 -0.049   -0.004 -0.159 -0.013    0.012 -0.015  0.132
 C         -0.024 -0.036  0.052   -0.102 -0.072 -0.012    0.008 -0.009  0.113
 Cl        -0.047 -0.041  0.167   -0.256 -0.129 -0.039   -0.034 -0.010  0.404
 C         -0.024 -0.030  0.059   -0.082  0.061  0.013    0.036 -0.003 -0.139
 Cl        -0.045 -0.024  0.209   -0.214  0.177  0.015    0.042  0.005 -0.314
 C         -0.007 -0.030 -0.051    0.039  0.105  0.034    0.061 -0.001 -0.295
 H         -0.006 -0.024 -0.047    0.054  0.204  0.053    0.081  0.003 -0.487
 C          0.010 -0.036 -0.160    0.138  0.021  0.028    0.058 -0.006 -0.201
 H          0.024 -0.035 -0.243    0.232  0.055  0.044    0.076 -0.005 -0.304
 C          0.008 -0.042 -0.156    0.115 -0.109  0.005    0.036 -0.013  0.002
 Cl         0.026 -0.050 -0.275    0.244 -0.211  0.011    0.042 -0.022  0.067
 TransDip  -0.003 -0.011 -0.005    0.004 -0.001  0.001    0.007 -0.001 -0.011

 Mode:                 4                      5                      6
 Frequency:        80.49                  92.27                 105.92
 Force Cnst:      0.1143                 0.0765                 0.0692
 Red. Mass:      29.9540                15.2474                10.4688
 IR Active:          YES                    YES                    YES
 IR Intens:        0.013                  0.380                  0.379
 Raman Active:       YES                    YES                    YES
               X      Y      Z        X      Y      Z        X      Y      Z
 C         -0.008 -0.073 -0.014   -0.002  0.011 -0.144    0.003  0.007 -0.151
 C          0.016  0.053 -0.012    0.034 -0.007 -0.119    0.044 -0.004 -0.125
 Cl         0.116  0.572 -0.014    0.115 -0.060 -0.160    0.148 -0.018 -0.172
 C         -0.011 -0.100 -0.011    0.032  0.002 -0.066    0.043 -0.001 -0.063
 Cl        -0.080 -0.552 -0.010    0.100  0.010 -0.018    0.125 -0.015 -0.003
 C          0.009  0.020 -0.010   -0.014  0.007 -0.049   -0.005  0.009 -0.045
 Cl         0.070  0.377 -0.002   -0.032 -0.019  0.021   -0.025 -0.014  0.039
 C         -0.004 -0.046 -0.012   -0.049  0.025 -0.080   -0.042  0.031 -0.079
 H          0.003  0.007 -0.010   -0.084  0.033 -0.066   -0.081  0.044 -0.063
 C         -0.027 -0.176 -0.015   -0.037  0.030 -0.129   -0.028  0.030 -0.136
 H         -0.046 -0.283 -0.016   -0.063  0.047 -0.152   -0.057  0.043 -0.160
 C         -0.009 -0.070 -0.012   -0.005  0.008 -0.154   -0.016  0.000 -0.077
 C         -0.026 -0.058 -0.001   -0.010  0.008 -0.106   -0.032  0.002  0.029
 Cl        -0.071 -0.074  0.054   -0.037  0.010  0.138   -0.068 -0.001  0.246
 C         -0.022 -0.034 -0.018   -0.009  0.003 -0.135   -0.041  0.000  0.090
 Cl        -0.053 -0.011  0.010   -0.040  0.002  0.229   -0.022  0.002 -0.187
 C          0.003 -0.028 -0.055    0.007 -0.002 -0.342   -0.067  0.001  0.308
 H          0.008 -0.011 -0.076    0.016 -0.006 -0.432   -0.079  0.000  0.427
 C          0.018 -0.041 -0.049    0.001 -0.000 -0.303   -0.072 -0.000  0.338
 H          0.036 -0.036 -0.062    0.003 -0.001 -0.343   -0.089  0.002  0.514
 C          0.010 -0.064 -0.017   -0.018  0.007 -0.108   -0.043 -0.000  0.077
 Cl         0.036 -0.091  0.042   -0.078  0.022  0.414   -0.061  0.018 -0.002
 TransDip  -0.000 -0.003 -0.002   -0.004  0.001 -0.019   -0.008  0.002  0.018

 Mode:                 7                      8                      9
 Frequency:       133.39                 154.38                 209.52
 Force Cnst:      0.0821                 0.2889                 0.8087
 Red. Mass:       7.8309                20.5757                31.2681
 IR Active:          YES                    YES                    YES
 IR Intens:        0.831                  0.195                  0.029
 Raman Active:       YES                    YES                    YES
               X      Y      Z        X      Y      Z        X      Y      Z
 C          0.012  0.026  0.013   -0.081  0.016 -0.123   -0.033 -0.006  0.016
 C          0.015  0.042  0.012   -0.116  0.019 -0.122   -0.020  0.022  0.020
 Cl         0.023  0.095  0.014   -0.186  0.041 -0.112    0.078 -0.019 -0.017
 C          0.024  0.088  0.008   -0.134  0.025 -0.066   -0.031  0.023  0.040
 Cl         0.007  0.016  0.003   -0.117  0.025 -0.041    0.003 -0.009  0.083
 C          0.047  0.182  0.006   -0.220  0.046 -0.026   -0.027  0.006  0.027
 Cl        -0.007 -0.148 -0.014   -0.281  0.041  0.174   -0.006  0.003 -0.130
 C          0.090  0.416  0.010   -0.231  0.063 -0.041   -0.025 -0.021  0.032
 H          0.121  0.584  0.011   -0.241  0.076 -0.037   -0.034 -0.040  0.035
 C          0.070  0.316  0.013   -0.200  0.055 -0.091   -0.029 -0.027  0.018
 H          0.095  0.433  0.017   -0.266  0.081 -0.148   -0.038 -0.063  0.016
 C         -0.010 -0.085  0.008   -0.008  0.011 -0.115   -0.051 -0.063  0.016
 C         -0.025 -0.078 -0.004    0.062 -0.004 -0.053    0.012 -0.139  0.026
 Cl        -0.091 -0.106 -0.023    0.237  0.065  0.084    0.644  0.060  0.060
 C         -0.024 -0.040 -0.006    0.072 -0.002 -0.002   -0.020 -0.142  0.019
 Cl        -0.089  0.010 -0.003    0.172 -0.075  0.004   -0.552  0.292 -0.058
 C          0.002 -0.030 -0.010    0.094  0.021  0.073    0.028 -0.115 -0.001
 H          0.006 -0.013 -0.015    0.088  0.027  0.138    0.025 -0.143 -0.016
 C          0.018 -0.045 -0.008    0.087  0.052  0.074   -0.036 -0.090 -0.019
 H          0.039 -0.038 -0.014    0.062  0.048  0.150   -0.063 -0.102 -0.043
 C          0.006 -0.082  0.004    0.088  0.023 -0.027   -0.046 -0.082 -0.001
 Cl         0.072 -0.138  0.007    0.387 -0.216  0.066   -0.068 -0.099 -0.003
 TransDip   0.008  0.028  0.000   -0.013  0.006  0.001    0.002  0.005  0.000

 Mode:                10                     11                     12
 Frequency:       212.93                 221.35                 251.41
 Force Cnst:      0.6886                 0.9269                 0.2770
 Red. Mass:      25.7785                32.1107                 7.4382
 IR Active:          YES                    YES                    YES
 IR Intens:        0.031                  0.091                  0.961
 Raman Active:       YES                    YES                    YES
               X      Y      Z        X      Y      Z        X      Y      Z
 C          0.118 -0.041 -0.060    0.051 -0.005 -0.084    0.016  0.100  0.002
 C          0.111 -0.030 -0.065    0.005  0.034 -0.148    0.066  0.371  0.003
 Cl        -0.256  0.052  0.068   -0.601  0.097  0.059   -0.004 -0.088 -0.003
 C          0.165 -0.036 -0.164    0.039  0.039 -0.133    0.082  0.451 -0.001
 Cl        -0.033  0.010 -0.389    0.616 -0.115  0.309   -0.021 -0.103 -0.017
 C          0.158 -0.025 -0.118   -0.037  0.035 -0.092    0.060  0.297 -0.003
 Cl         0.075 -0.024  0.568   -0.038  0.001 -0.130   -0.004 -0.059  0.015
 C          0.121  0.002 -0.148    0.002 -0.005 -0.077   -0.007 -0.075 -0.007
 H          0.147  0.017 -0.158    0.013 -0.031 -0.085   -0.056 -0.363 -0.011
 C          0.128 -0.015 -0.078    0.008 -0.021 -0.083   -0.030 -0.205 -0.003
 H          0.159 -0.016 -0.054   -0.015 -0.051 -0.098   -0.089 -0.567 -0.003
 C          0.100 -0.061 -0.040    0.038 -0.018 -0.050   -0.007  0.005  0.015
 C          0.082 -0.081 -0.020    0.031 -0.023 -0.024   -0.003 -0.000  0.040
 Cl         0.043 -0.121  0.015   -0.011 -0.046  0.011   -0.019 -0.007 -0.008
 C          0.078 -0.047 -0.006    0.031 -0.010 -0.013   -0.006 -0.000  0.037
 Cl        -0.132  0.138 -0.012   -0.016  0.034  0.001   -0.003 -0.003 -0.009
 C          0.086 -0.049  0.007    0.031 -0.011 -0.002   -0.013 -0.004  0.007
 H          0.085 -0.055  0.021    0.030 -0.013  0.011   -0.013 -0.012 -0.004
 C          0.072 -0.066  0.012    0.028 -0.017  0.008   -0.015  0.002 -0.025
 H          0.077 -0.065  0.037    0.028 -0.016  0.034   -0.015  0.001 -0.049
 C          0.069 -0.058 -0.010    0.028 -0.016 -0.016   -0.018 -0.002 -0.013
 Cl        -0.153  0.122 -0.009   -0.039  0.039 -0.000    0.015 -0.035  0.006
 TransDip   0.006 -0.000 -0.001    0.008 -0.003  0.005   -0.006 -0.031 -0.002

 Mode:                13                     14                     15
 Frequency:       262.46                 281.33                 313.64
 Force Cnst:      0.7144                 0.3613                 0.4161
 Red. Mass:      17.6013                 7.7478                 7.1790
 IR Active:          YES                    YES                    YES
 IR Intens:        0.358                  0.865                  0.177
 Raman Active:       YES                    YES                    YES
               X      Y      Z        X      Y      Z        X      Y      Z
 C         -0.036  0.045  0.001   -0.002 -0.006  0.010   -0.002 -0.002  0.036
 C          0.035 -0.021  0.025   -0.049 -0.017 -0.054   -0.049  0.011 -0.034
 Cl        -0.035  0.009  0.062    0.025  0.003 -0.115    0.022 -0.005 -0.102
 C          0.086 -0.065 -0.043   -0.039 -0.031 -0.054   -0.033  0.020 -0.046
 Cl         0.120 -0.009 -0.083    0.048  0.001 -0.005    0.038 -0.008 -0.004
 C          0.152 -0.084 -0.054   -0.035 -0.021 -0.053   -0.016  0.016 -0.051
 Cl         0.204 -0.022  0.114   -0.064  0.014  0.036   -0.051  0.007  0.033
 C          0.106 -0.043 -0.090    0.017  0.009 -0.029    0.037 -0.008 -0.021
 H          0.088 -0.035 -0.082    0.055  0.032 -0.043    0.078 -0.025 -0.039
 C          0.092  0.028 -0.040    0.032  0.014 -0.005    0.045 -0.016  0.017
 H          0.182  0.063  0.028    0.043  0.046 -0.001    0.061 -0.034  0.031
 C         -0.144  0.088  0.041   -0.021  0.002  0.243   -0.027  0.003  0.256
 C         -0.218  0.177  0.048   -0.034 -0.003  0.448   -0.008 -0.000  0.064
 Cl         0.021  0.372 -0.016    0.004 -0.021 -0.079    0.002 -0.000 -0.010
 C         -0.257  0.051  0.017   -0.027  0.001  0.400    0.023 -0.003 -0.224
 Cl        -0.073 -0.186 -0.014    0.016  0.004 -0.074   -0.006  0.001  0.059
 C         -0.285  0.046 -0.047    0.015 -0.004  0.011    0.033 -0.003 -0.319
 H         -0.278  0.068 -0.099    0.039 -0.008 -0.234    0.066 -0.007 -0.642
 C         -0.234  0.042 -0.053    0.036 -0.004 -0.249   -0.022  0.004  0.229
 H         -0.210  0.049 -0.108    0.069 -0.011 -0.624   -0.025  0.004  0.251
 C         -0.213  0.036  0.004    0.008  0.004  0.022   -0.042  0.006  0.430
 Cl         0.083 -0.271  0.009   -0.001  0.016  0.026    0.009 -0.002 -0.081
 TransDip  -0.016  0.010 -0.000    0.003  0.002 -0.030    0.004 -0.003 -0.013

 Mode:                16                     17                     18
 Frequency:       326.37                 339.70                 346.85
 Force Cnst:      0.8786                 0.6570                 1.9390
 Red. Mass:      13.9992                 9.6636                27.3549
 IR Active:          YES                    YES                    YES
 IR Intens:        0.058                  0.045                  0.253
 Raman Active:       YES                    YES                    YES
               X      Y      Z        X      Y      Z        X      Y      Z
 C         -0.050 -0.308 -0.003    0.048  0.341  0.001   -0.026 -0.012 -0.140
 C         -0.029 -0.171 -0.003    0.035  0.223  0.003   -0.123  0.012 -0.178
 Cl         0.000  0.021 -0.002   -0.005 -0.024 -0.001   -0.226  0.043 -0.433
 C          0.004  0.026  0.002    0.001  0.008  0.002   -0.128  0.022  0.193
 Cl        -0.003 -0.002  0.001   -0.000 -0.003  0.003   -0.311  0.050  0.364
 C          0.039  0.233  0.004   -0.035 -0.255 -0.003    0.186 -0.013  0.141
 Cl        -0.012 -0.051 -0.000    0.028  0.051  0.004    0.457 -0.085  0.107
 C          0.036  0.209  0.005   -0.039 -0.235 -0.008    0.106 -0.004  0.055
 H          0.065  0.378  0.007   -0.079 -0.437 -0.008   -0.092  0.040  0.138
 C         -0.042 -0.241 -0.002    0.050  0.287 -0.002    0.097 -0.038 -0.160
 H         -0.066 -0.368 -0.005    0.082  0.438  0.004    0.062 -0.049 -0.184
 C         -0.001 -0.029 -0.002   -0.003  0.107 -0.001   -0.022 -0.002 -0.016
 C         -0.115  0.022 -0.015    0.046 -0.023  0.003    0.004 -0.018 -0.005
 Cl         0.011  0.103  0.002   -0.055 -0.104 -0.005    0.013 -0.036  0.003
 C         -0.150 -0.102 -0.010    0.003 -0.131 -0.008    0.012  0.005  0.003
 Cl        -0.192 -0.271 -0.017   -0.175 -0.135 -0.013    0.024  0.021  0.001
 C          0.051 -0.017  0.009    0.030 -0.114 -0.000    0.013  0.007  0.001
 H          0.081  0.171  0.014    0.028 -0.124 -0.002    0.011 -0.003  0.005
 C          0.160 -0.046  0.013   -0.039 -0.017  0.005    0.002  0.015 -0.005
 H          0.111 -0.061  0.007   -0.176 -0.064  0.001   -0.002  0.014 -0.003
 C          0.195  0.074  0.016   -0.004  0.119 -0.000   -0.001  0.009 -0.011
 Cl         0.157  0.317  0.011    0.179  0.115  0.015    0.003  0.013  0.001
 TransDip   0.002 -0.007 -0.000   -0.006  0.004  0.000   -0.015  0.001  0.005

 Mode:                19                     20                     21
 Frequency:       427.94                 457.91                 481.68
 Force Cnst:      1.1620                 0.7253                 0.8137
 Red. Mass:      10.7692                 5.8709                 5.9523
 IR Active:          YES                    YES                    YES
 IR Intens:       12.004                  2.164                  4.524
 Raman Active:       YES                    YES                    YES
               X      Y      Z        X      Y      Z        X      Y      Z
 C          0.182  0.002  0.109   -0.040  0.009  0.197   -0.038 -0.059  0.014
 C          0.027  0.085 -0.028   -0.142 -0.015  0.058   -0.014  0.069  0.010
 Cl        -0.029  0.001 -0.126    0.021 -0.002 -0.085    0.007 -0.003  0.003
 C         -0.011  0.061 -0.010   -0.103 -0.017 -0.078    0.006  0.133 -0.012
 Cl        -0.046 -0.000  0.043    0.039 -0.003  0.019    0.004 -0.015  0.003
 C         -0.036 -0.083 -0.014    0.027  0.040 -0.137   -0.015 -0.102 -0.025
 Cl        -0.149  0.039  0.007   -0.055  0.003  0.043    0.012  0.011  0.006
 C          0.151 -0.099  0.102    0.191  0.000 -0.040   -0.011 -0.089 -0.026
 H          0.270 -0.177  0.048    0.365 -0.010 -0.111   -0.009 -0.140 -0.031
 C          0.206  0.085  0.138    0.149 -0.086  0.161    0.025  0.155  0.005
 H          0.202  0.172  0.124    0.279 -0.160  0.274    0.078  0.319  0.026
 C          0.203 -0.087  0.053   -0.071  0.052  0.126   -0.054 -0.137  0.012
 C          0.074  0.053 -0.097   -0.002 -0.004 -0.173   -0.177 -0.040 -0.023
 Cl        -0.099  0.249 -0.004    0.032 -0.088  0.018    0.087 -0.083  0.010
 C          0.057 -0.060 -0.062   -0.013  0.027 -0.138   -0.182  0.169 -0.032
 Cl        -0.072 -0.043 -0.002    0.013  0.010  0.009    0.010 -0.094  0.002
 C          0.117 -0.071  0.105   -0.101  0.026  0.156   -0.011  0.304  0.007
 H          0.122  0.053  0.286   -0.145 -0.033  0.476    0.020  0.514  0.030
 C          0.229 -0.187 -0.022   -0.114  0.073 -0.116    0.183  0.151  0.007
 H          0.302 -0.163  0.012   -0.146  0.063 -0.123    0.406  0.229  0.025
 C          0.203 -0.168 -0.062   -0.091  0.071 -0.104    0.109 -0.085  0.006
 Cl        -0.112 -0.081 -0.003    0.046  0.023  0.011   -0.073 -0.003 -0.007
 TransDip   0.106 -0.018  0.029   -0.012  0.004  0.045    0.009  0.068  0.001

 Mode:                22                     23                     24
 Frequency:       500.36                 524.45                 546.53
 Force Cnst:      1.5720                 0.8226                 1.0365
 Red. Mass:      10.6572                 5.0758                 5.8894
 IR Active:          YES                    YES                    YES
 IR Intens:        8.703                  2.662                  7.286
 Raman Active:       YES                    YES                    YES
               X      Y      Z        X      Y      Z        X      Y      Z
 C          0.007  0.003  0.140    0.047  0.105 -0.007   -0.118 -0.015 -0.006
 C          0.030 -0.007  0.056    0.083  0.339 -0.005   -0.068  0.129  0.013
 Cl        -0.073  0.014 -0.201   -0.010 -0.029 -0.004    0.025 -0.014  0.036
 C          0.073 -0.019  0.143   -0.029 -0.258  0.006   -0.064  0.017 -0.043
 Cl         0.128 -0.020 -0.236   -0.004  0.024  0.004    0.024 -0.004 -0.003
 C         -0.091  0.017  0.328   -0.026 -0.179  0.010   -0.054 -0.095 -0.058
 Cl         0.087 -0.015 -0.045   -0.017  0.012 -0.003    0.088 -0.008  0.012
 C         -0.161  0.025  0.406    0.059  0.228  0.022   -0.115  0.060 -0.111
 H         -0.203  0.030  0.430    0.120  0.584  0.026   -0.124  0.179 -0.099
 C         -0.178  0.025  0.269   -0.013 -0.212 -0.003   -0.135  0.016 -0.042
 H         -0.328  0.043  0.154   -0.076 -0.499 -0.016   -0.106  0.019 -0.020
 C         -0.010  0.005  0.072    0.022  0.006 -0.017   -0.063 -0.044  0.127
 C         -0.004  0.002 -0.049   -0.005  0.012  0.027    0.012 -0.049 -0.267
 Cl         0.009 -0.017  0.005    0.009 -0.024 -0.001   -0.023  0.055  0.021
 C         -0.011  0.016 -0.047   -0.017  0.042 -0.004    0.021 -0.061  0.032
 Cl        -0.002 -0.007  0.002   -0.022 -0.040 -0.001    0.025  0.032 -0.003
 C         -0.027  0.023  0.054    0.013  0.073 -0.021    0.071 -0.062  0.164
 H         -0.037  0.024  0.149    0.019  0.108 -0.034    0.072 -0.033  0.223
 C         -0.010  0.020 -0.045    0.033  0.056  0.028    0.097 -0.076 -0.201
 H          0.003  0.024 -0.083    0.072  0.073  0.083    0.118 -0.094 -0.665
 C         -0.013  0.007  0.005    0.019  0.001 -0.023    0.026 -0.034  0.303
 Cl         0.002  0.000 -0.000   -0.023 -0.023 -0.001   -0.003  0.011 -0.016
 TransDip  -0.045  0.011  0.082    0.036  0.037  0.006   -0.070 -0.025 -0.044

 Mode:                25                     26                     27
 Frequency:       555.10                 574.36                 609.36
 Force Cnst:      1.3025                 1.6370                 1.2337
 Red. Mass:       7.1743                 8.4226                 5.6391
 IR Active:          YES                    YES                    YES
 IR Intens:       12.015                  4.187                  0.091
 Raman Active:       YES                    YES                    YES
               X      Y      Z        X      Y      Z        X      Y      Z
 C          0.165  0.119 -0.098   -0.075  0.240  0.056   -0.058  0.015  0.145
 C          0.128 -0.157 -0.065   -0.150 -0.119  0.034   -0.108  0.021  0.090
 Cl        -0.025  0.013  0.007    0.028  0.006  0.014    0.006 -0.001 -0.039
 C          0.093 -0.114  0.061   -0.127 -0.155 -0.065   -0.084  0.010 -0.055
 Cl        -0.044  0.014  0.015    0.032  0.007 -0.004    0.023 -0.004 -0.002
 C          0.075  0.176  0.091   -0.010  0.260 -0.082   -0.025  0.007 -0.088
 Cl        -0.091  0.004 -0.021    0.088 -0.031  0.017    0.032 -0.006  0.017
 C          0.065 -0.050  0.090   -0.117 -0.021 -0.110    0.035 -0.005 -0.022
 H         -0.031 -0.256  0.112   -0.142 -0.327 -0.125    0.188 -0.037 -0.084
 C          0.107 -0.039 -0.082   -0.140 -0.002  0.032   -0.020  0.000  0.192
 H         -0.007 -0.188 -0.154   -0.135 -0.267  0.070    0.080 -0.024  0.277
 C          0.088  0.090 -0.032   -0.003  0.121  0.081    0.006 -0.000 -0.273
 C          0.082  0.064 -0.238    0.115  0.022  0.114    0.022 -0.014 -0.196
 Cl         0.013 -0.065  0.022   -0.029  0.003 -0.011   -0.005  0.008  0.006
 C         -0.007  0.085  0.165    0.150 -0.008 -0.107   -0.024 -0.009  0.377
 Cl        -0.058 -0.077 -0.017   -0.080 -0.097  0.001    0.002 -0.002 -0.017
 C         -0.031  0.114  0.049    0.287  0.071  0.046    0.061 -0.007 -0.167
 H         -0.019  0.093 -0.116    0.276  0.090  0.202    0.112 -0.012 -0.664
 C         -0.021  0.133 -0.136    0.157  0.165  0.031    0.008  0.012  0.133
 H          0.061  0.143 -0.563    0.103  0.152  0.184   -0.002  0.005  0.075
 C         -0.065  0.068  0.293    0.084  0.095 -0.106    0.007  0.008  0.020
 Cl        -0.028 -0.052 -0.019   -0.102 -0.107 -0.001   -0.007 -0.006 -0.008
 TransDip   0.099  0.038 -0.033    0.018  0.062  0.010   -0.006 -0.002 -0.007

 Mode:                28                     29                     30
 Frequency:       635.59                 722.61                 747.34
 Force Cnst:      1.4882                 2.6305                 2.1585
 Red. Mass:       6.2523                 8.5503                 6.5592
 IR Active:          YES                    YES                    YES
 IR Intens:       22.194                 13.856                 10.277
 Raman Active:       YES                    YES                    YES
               X      Y      Z        X      Y      Z        X      Y      Z
 C         -0.038 -0.225 -0.012   -0.197 -0.114 -0.076    0.006  0.343 -0.055
 C          0.002 -0.062 -0.003   -0.035  0.173  0.028   -0.138 -0.252 -0.062
 Cl        -0.003 -0.001 -0.000   -0.008 -0.004  0.005    0.014  0.007  0.032
 C          0.065  0.310  0.014   -0.050 -0.148  0.174   -0.056  0.215  0.059
 Cl        -0.004 -0.016 -0.002    0.038 -0.001 -0.054    0.024 -0.009 -0.031
 C         -0.039 -0.281  0.011    0.158  0.100  0.149   -0.037 -0.190  0.063
 Cl        -0.008  0.013 -0.002   -0.072  0.010 -0.011   -0.002  0.006  0.002
 C          0.028  0.075  0.015    0.139 -0.107  0.108    0.065  0.139  0.082
 H          0.100  0.565  0.025   -0.100 -0.163  0.200   -0.095  0.009  0.135
 C          0.004 -0.077 -0.014    0.203  0.053 -0.204    0.066 -0.104 -0.142
 H          0.075  0.337 -0.011    0.271  0.129 -0.158   -0.070 -0.608 -0.185
 C          0.010  0.149  0.000   -0.284 -0.067  0.057   -0.062 -0.013  0.198
 C          0.147  0.057  0.008   -0.103 -0.200 -0.095   -0.048 -0.033 -0.150
 Cl        -0.017 -0.015 -0.001   -0.019  0.060  0.001    0.002  0.003  0.005
 C          0.159 -0.005  0.017    0.006 -0.141  0.073   -0.076 -0.019  0.102
 Cl        -0.058 -0.058 -0.005    0.034  0.023  0.001    0.018  0.015 -0.001
 C          0.164  0.010  0.019    0.295 -0.053 -0.010    0.007 -0.002 -0.068
 H          0.139 -0.143  0.018    0.289 -0.120 -0.045    0.027  0.106 -0.078
 C         -0.057  0.210 -0.012    0.005  0.174  0.039    0.060 -0.074  0.070
 H         -0.187  0.165 -0.038   -0.195  0.104  0.074    0.079 -0.064  0.195
 C         -0.062  0.180 -0.002   -0.049  0.067 -0.082    0.052 -0.045 -0.133
 Cl        -0.045 -0.066 -0.004   -0.011  0.005  0.001    0.002  0.006  0.004
 TransDip   0.081  0.127  0.009   -0.056 -0.072  0.076   -0.095 -0.037  0.011

 Mode:                31                     32                     33
 Frequency:       758.77                 779.19                 804.91
 Force Cnst:      2.5911                 3.4890                 2.8064
 Red. Mass:       7.6384                 9.7535                 7.3519
 IR Active:          YES                    YES                    YES
 IR Intens:       13.590                 39.924                 43.259
 Raman Active:       YES                    YES                    YES
               X      Y      Z        X      Y      Z        X      Y      Z
 C          0.053 -0.223 -0.046   -0.006  0.049  0.094   -0.127  0.004  0.015
 C         -0.015  0.160 -0.140    0.316 -0.090  0.235   -0.014  0.021  0.119
 Cl         0.020 -0.010  0.046   -0.052  0.011 -0.100   -0.013  0.001 -0.028
 C         -0.095 -0.090 -0.059    0.390 -0.046  0.036    0.025 -0.010  0.114
 Cl         0.002  0.002 -0.001   -0.056  0.009  0.054    0.014 -0.002 -0.018
 C         -0.096  0.128 -0.003    0.212 -0.064 -0.017    0.138  0.011  0.052
 Cl         0.043 -0.011  0.008   -0.065  0.013 -0.029   -0.039  0.005 -0.009
 C         -0.082 -0.081  0.045   -0.137  0.053 -0.327    0.013 -0.054 -0.071
 H         -0.084  0.123  0.060   -0.147 -0.035 -0.333   -0.042  0.337 -0.018
 C         -0.011  0.041 -0.074   -0.186  0.030  0.091    0.012 -0.044 -0.059
 H         -0.080  0.475 -0.188   -0.024 -0.139  0.240    0.204  0.326  0.045
 C          0.110  0.073  0.405   -0.086 -0.044  0.284   -0.023  0.268 -0.043
 C          0.125  0.137 -0.242   -0.015 -0.082 -0.153   -0.117  0.296 -0.001
 Cl         0.007 -0.034  0.010   -0.005  0.021  0.004    0.025 -0.093  0.003
 C          0.024  0.079  0.179   -0.011 -0.024  0.100   -0.187 -0.075 -0.027
 Cl        -0.026 -0.019 -0.006    0.008  0.004 -0.001    0.029  0.037  0.003
 C         -0.118  0.014 -0.124    0.060 -0.001 -0.063   -0.014 -0.086  0.007
 H         -0.123 -0.005 -0.113    0.049 -0.033 -0.003    0.054  0.291 -0.010
 C         -0.038 -0.053  0.099   -0.020  0.056  0.055    0.169 -0.267  0.016
 H          0.001 -0.027  0.300   -0.051  0.052  0.191   -0.022 -0.339 -0.017
 C          0.047  0.017 -0.228   -0.018 -0.022 -0.145    0.198  0.253  0.033
 Cl        -0.004 -0.014  0.006    0.004  0.011  0.004   -0.046 -0.073 -0.004
 TransDip  -0.032  0.103 -0.047    0.174 -0.074  0.072    0.007  0.198  0.072

 Mode:                34                     35                     36
 Frequency:       821.64                 831.90                 871.34
 Force Cnst:      0.5419                 0.6207                 3.5508
 Red. Mass:       1.3624                 1.5222                 7.9376
 IR Active:          YES                    YES                    YES
 IR Intens:       28.832                  6.911                 43.971
 Raman Active:       YES                    YES                    YES
               X      Y      Z        X      Y      Z        X      Y      Z
 C         -0.000 -0.004 -0.000    0.014  0.109  0.001   -0.194 -0.018  0.043
 C         -0.001  0.001 -0.001   -0.007 -0.022  0.004   -0.171  0.042  0.200
 Cl         0.000 -0.000  0.000   -0.000  0.001 -0.001   -0.009  0.001 -0.032
 C         -0.002  0.000 -0.002   -0.001  0.007  0.006   -0.123  0.015  0.269
 Cl         0.000 -0.000  0.000    0.001 -0.000 -0.001    0.049 -0.008 -0.053
 C         -0.002 -0.002 -0.001    0.015  0.055  0.003    0.230 -0.050  0.105
 Cl         0.001  0.000  0.000   -0.002 -0.004 -0.000   -0.046  0.009 -0.011
 C          0.003  0.003  0.003   -0.018 -0.106 -0.004   -0.011  0.024 -0.170
 H          0.003 -0.026  0.001    0.122  0.748  0.009   -0.387 -0.094 -0.036
 C          0.002  0.004  0.004   -0.017 -0.104 -0.005    0.028  0.017 -0.159
 H         -0.003 -0.021  0.004    0.114  0.602  0.007    0.217 -0.115 -0.001
 C          0.000  0.002 -0.016   -0.006 -0.031 -0.002    0.125 -0.037 -0.044
 C         -0.002  0.002  0.001    0.001 -0.051  0.001    0.246  0.011  0.042
 Cl         0.000 -0.001 -0.000   -0.003  0.011 -0.000   -0.007  0.010 -0.002
 C         -0.008 -0.001  0.062    0.007  0.006  0.003    0.234  0.208  0.018
 Cl         0.001  0.000 -0.004   -0.000 -0.002 -0.000   -0.052 -0.047 -0.005
 C          0.012 -0.003 -0.104   -0.002  0.015 -0.004   -0.209  0.082 -0.019
 H         -0.066  0.011  0.684   -0.007  0.005  0.028   -0.239 -0.091 -0.022
 C          0.011 -0.001 -0.108    0.001  0.008 -0.005   -0.005 -0.077 -0.010
 H         -0.075  0.008  0.699    0.044  0.025  0.031    0.330  0.043  0.060
 C         -0.006  0.005  0.071   -0.017 -0.052  0.003   -0.007 -0.162  0.022
 Cl         0.000 -0.001 -0.005    0.006  0.011  0.000    0.019  0.024  0.000
 TransDip  -0.024 -0.001  0.170    0.026  0.078  0.016    0.141 -0.005  0.159

 Mode:                37                     38                     39
 Frequency:       962.89                 965.02                1050.30
 Force Cnst:      0.7241                 0.7370                 6.2659
 Red. Mass:       1.3255                 1.3432                 9.6407
 IR Active:          YES                    YES                    YES
 IR Intens:        0.044                  0.442                 20.008
 Raman Active:       YES                    YES                    YES
               X      Y      Z        X      Y      Z        X      Y      Z
 C         -0.001  0.003 -0.001    0.004  0.024 -0.001    0.256 -0.033  0.042
 C         -0.002  0.001  0.002    0.003  0.008 -0.001   -0.124  0.022 -0.211
 Cl        -0.000 -0.000 -0.000   -0.000 -0.000  0.000    0.008 -0.002  0.020
 C         -0.002 -0.000  0.002    0.000 -0.008 -0.002   -0.225  0.036  0.279
 Cl         0.000 -0.000 -0.000   -0.000  0.000  0.000    0.027 -0.004 -0.035
 C          0.001 -0.001 -0.000   -0.004 -0.013 -0.000    0.218 -0.040  0.083
 Cl        -0.000  0.000  0.000    0.000  0.002  0.000   -0.020  0.004 -0.005
 C          0.003  0.011  0.001    0.020  0.112  0.003   -0.090  0.020 -0.242
 H         -0.007 -0.063 -0.001   -0.107 -0.641 -0.007   -0.220  0.035 -0.196
 C         -0.002 -0.012  0.002   -0.022 -0.125 -0.002   -0.071  0.007  0.117
 H          0.014  0.069  0.004    0.129  0.722  0.008   -0.015  0.021  0.151
 C          0.001  0.000 -0.013   -0.003  0.002  0.002    0.269 -0.069  0.020
 C         -0.001  0.000  0.011   -0.003 -0.009 -0.002   -0.130  0.231 -0.015
 Cl         0.000 -0.000 -0.000   -0.000  0.001  0.000    0.010 -0.023  0.001
 C         -0.001  0.000  0.015   -0.003 -0.003 -0.002   -0.221 -0.200 -0.020
 Cl         0.000 -0.000 -0.002    0.001  0.000  0.000    0.022  0.024  0.002
 C          0.011 -0.001 -0.119    0.000  0.003  0.012    0.187 -0.065  0.021
 H         -0.070  0.011  0.698    0.010  0.013 -0.067    0.184 -0.074  0.015
 C         -0.011  0.001  0.116    0.004 -0.003 -0.011   -0.109  0.205 -0.015
 H          0.072 -0.009 -0.682    0.005  0.001  0.069   -0.208  0.174 -0.020
 C          0.001 -0.002 -0.014   -0.002 -0.008  0.002   -0.110 -0.165 -0.008
 Cl        -0.000  0.000  0.002    0.000  0.001 -0.000    0.010  0.014  0.001
 TransDip  -0.001 -0.001  0.007   -0.007 -0.020 -0.002   -0.120 -0.071  0.031

 Mode:                40                     41                     42
 Frequency:      1095.59                1130.13                1160.77
 Force Cnst:      5.4360                 5.7938                 1.2456
 Red. Mass:       7.6865                 7.6994                 1.5691
 IR Active:          YES                    YES                    YES
 IR Intens:       31.745                  5.932                  3.487
 Raman Active:       YES                    YES                    YES
               X      Y      Z        X      Y      Z        X      Y      Z
 C         -0.037  0.005  0.092   -0.174  0.017 -0.094   -0.049  0.011 -0.023
 C          0.050 -0.012  0.404   -0.024  0.007 -0.151   -0.017  0.003  0.003
 Cl        -0.012  0.002 -0.044    0.005 -0.001  0.020    0.001 -0.000  0.002
 C          0.038 -0.006 -0.121    0.106 -0.017 -0.087    0.021 -0.003 -0.035
 Cl         0.000 -0.000  0.004   -0.012  0.002  0.016   -0.002  0.000  0.005
 C         -0.272  0.049 -0.048    0.167 -0.029 -0.015    0.063 -0.011 -0.019
 Cl         0.032 -0.006  0.004   -0.022  0.004 -0.001   -0.007  0.001  0.000
 C         -0.055  0.009  0.052    0.108 -0.020  0.122    0.040 -0.007  0.049
 H         -0.437  0.072  0.192    0.421 -0.073  0.016    0.155 -0.027  0.010
 C          0.171 -0.028 -0.260   -0.124  0.024  0.104   -0.048  0.008  0.008
 H          0.179 -0.028 -0.278   -0.234  0.027  0.042   -0.215  0.042 -0.120
 C          0.146 -0.026 -0.004   -0.146  0.044  0.004   -0.004  0.017  0.005
 C         -0.053  0.274 -0.006   -0.040  0.313 -0.010    0.000  0.050 -0.001
 Cl         0.009 -0.028  0.001    0.012 -0.036  0.002   -0.001 -0.004  0.000
 C         -0.088 -0.078 -0.007    0.113  0.197  0.008   -0.015 -0.098 -0.000
 Cl         0.004  0.005  0.000   -0.020 -0.026 -0.002    0.004  0.009  0.000
 C          0.144 -0.044  0.015    0.232 -0.005  0.024   -0.079 -0.049 -0.007
 H          0.139 -0.093  0.016    0.289  0.169  0.023   -0.175 -0.549 -0.011
 C         -0.046  0.087 -0.006    0.039 -0.179  0.006    0.038  0.098  0.002
 H          0.109  0.137  0.010    0.145 -0.173  0.022    0.648  0.325  0.063
 C         -0.142 -0.228 -0.008   -0.290 -0.279 -0.027    0.043 -0.018  0.004
 Cl         0.017  0.022  0.001    0.031  0.034  0.003   -0.004 -0.001 -0.000
 TransDip  -0.172 -0.039  0.038    0.020  0.011 -0.075    0.024 -0.049 -0.025

 Mode:                43                     44                     45
 Frequency:      1178.46                1188.14                1193.53
 Force Cnst:      1.1146                 1.8728                 1.6525
 Red. Mass:       1.3622                 2.2516                 1.9689
 IR Active:          YES                    YES                    YES
 IR Intens:        6.332                 37.615                 66.732
 Raman Active:       YES                    YES                    YES
               X      Y      Z        X      Y      Z        X      Y      Z
 C         -0.019  0.005  0.018    0.000 -0.009  0.048   -0.028 -0.024 -0.022
 C         -0.009  0.002 -0.103   -0.086  0.016  0.015    0.024 -0.000 -0.029
 Cl         0.004 -0.001  0.009    0.005 -0.001  0.002   -0.001 -0.000  0.002
 C          0.052 -0.009 -0.048    0.027 -0.003 -0.174    0.010 -0.001  0.044
 Cl        -0.006  0.001  0.005   -0.008  0.001  0.016    0.001 -0.000 -0.003
 C         -0.015  0.002  0.035    0.198 -0.034 -0.041   -0.062  0.010  0.019
 Cl         0.001 -0.000 -0.002   -0.019  0.003 -0.001    0.005 -0.001  0.000
 C         -0.062  0.011 -0.015   -0.004  0.000  0.093   -0.003  0.001 -0.025
 H         -0.540  0.092  0.175   -0.649  0.105  0.368    0.158 -0.028 -0.094
 C          0.065 -0.012  0.033   -0.023  0.006 -0.003    0.013  0.005  0.011
 H          0.573 -0.105  0.443   -0.259  0.041 -0.189    0.182 -0.065  0.154
 C         -0.039  0.007 -0.012    0.062  0.011 -0.002   -0.012  0.102  0.000
 C         -0.018  0.025 -0.001    0.052 -0.050  0.007    0.119 -0.049  0.012
 Cl         0.001 -0.003  0.000   -0.003  0.007 -0.001   -0.007  0.007 -0.001
 C          0.021  0.015  0.002   -0.041 -0.071 -0.003   -0.045 -0.160 -0.003
 Cl        -0.002 -0.001 -0.000    0.005  0.006  0.000    0.008  0.012  0.001
 C         -0.007 -0.018 -0.001   -0.014  0.031 -0.002   -0.039  0.038 -0.004
 H         -0.045 -0.237 -0.000    0.052  0.440  0.000    0.073  0.728 -0.004
 C          0.022  0.003  0.002   -0.022  0.009 -0.002    0.030 -0.014  0.003
 H          0.198  0.066  0.017   -0.137 -0.031 -0.015    0.507  0.152  0.049
 C          0.001 -0.005  0.001   -0.009  0.005  0.000   -0.122 -0.038 -0.012
 Cl        -0.000  0.001 -0.000   -0.000 -0.001 -0.000    0.007  0.005  0.001
 TransDip   0.031  0.025 -0.070    0.165 -0.100 -0.038   -0.190 -0.180 -0.013

 Mode:                46                     47                     48
 Frequency:      1271.49                1278.75                1288.82
 Force Cnst:      4.5995                11.4808                 3.8510
 Red. Mass:       4.8288                11.9166                 3.9350
 IR Active:          YES                    YES                    YES
 IR Intens:        4.120                  0.597                  1.875
 Raman Active:       YES                    YES                    YES
               X      Y      Z        X      Y      Z        X      Y      Z
 C          0.142 -0.030  0.254   -0.055 -0.021  0.203    0.216 -0.055 -0.077
 C          0.189 -0.033 -0.035    0.184 -0.026 -0.084   -0.095  0.018  0.093
 Cl         0.000 -0.000 -0.005    0.001 -0.000  0.000   -0.001  0.000 -0.005
 C         -0.221  0.039 -0.097   -0.148  0.029 -0.138    0.018 -0.003  0.133
 Cl         0.004 -0.001 -0.003   -0.001  0.000  0.001    0.005 -0.001 -0.005
 C          0.009 -0.003  0.146   -0.009 -0.002  0.203    0.013 -0.001 -0.184
 Cl        -0.001  0.000  0.001   -0.002  0.000 -0.000    0.003 -0.001  0.001
 C          0.097 -0.016 -0.106    0.139 -0.022 -0.070   -0.124  0.023  0.004
 H         -0.358  0.060  0.071    0.000 -0.002 -0.015   -0.355  0.059  0.092
 C         -0.056  0.010 -0.093   -0.110  0.029 -0.109    0.130 -0.020  0.090
 H         -0.314  0.060 -0.314    0.024 -0.051  0.006   -0.361  0.049 -0.315
 C         -0.131 -0.022 -0.037    0.053  0.402 -0.017   -0.094  0.168 -0.008
 C          0.042 -0.023  0.008   -0.372 -0.099 -0.031   -0.141 -0.090 -0.015
 Cl         0.000  0.001 -0.000    0.001 -0.005 -0.000    0.001  0.000  0.000
 C         -0.047  0.121 -0.005    0.319 -0.206  0.035    0.086  0.042  0.007
 Cl        -0.001 -0.004 -0.000   -0.003 -0.004 -0.000   -0.002 -0.006 -0.000
 C          0.029 -0.085  0.003    0.028  0.296 -0.002    0.055  0.050  0.005
 H          0.029 -0.140  0.007   -0.033 -0.043 -0.001    0.024 -0.192  0.004
 C          0.119 -0.068  0.014   -0.278 -0.079 -0.025   -0.012 -0.114  0.000
 H          0.536  0.068  0.050    0.020  0.029 -0.004    0.564  0.078  0.058
 C         -0.178  0.112 -0.015    0.252 -0.277  0.030   -0.075  0.001 -0.010
 Cl         0.004  0.001  0.000    0.003  0.002  0.000    0.005  0.001  0.001
 TransDip   0.027 -0.007  0.059    0.022 -0.004  0.009    0.006 -0.011  0.042

 Mode:                49                     50                     51
 Frequency:      1380.35                1398.21                1452.94
 Force Cnst:      4.9955                 4.7491                 3.1413
 Red. Mass:       4.4499                 4.1230                 2.5256
 IR Active:          YES                    YES                    YES
 IR Intens:       57.989                 64.084                129.329
 Raman Active:       YES                    YES                    YES
               X      Y      Z        X      Y      Z        X      Y      Z
 C         -0.010 -0.003  0.239   -0.064 -0.018 -0.063    0.069  0.004 -0.046
 C         -0.249  0.045 -0.138   -0.024  0.007  0.043   -0.057  0.008  0.073
 Cl         0.008 -0.001  0.009    0.000 -0.000 -0.001    0.001 -0.000 -0.002
 C          0.284 -0.049 -0.042   -0.009  0.004 -0.064   -0.028  0.005 -0.098
 Cl        -0.011  0.002  0.007   -0.000  0.000  0.003   -0.000 -0.000  0.003
 C         -0.054  0.007  0.188    0.041 -0.008  0.038    0.070 -0.013  0.075
 Cl         0.000  0.000 -0.007   -0.003  0.001 -0.001   -0.003  0.001 -0.002
 C         -0.102  0.019 -0.100   -0.002  0.001  0.048   -0.074  0.012  0.040
 H          0.406 -0.067 -0.330    0.268 -0.048 -0.052    0.371 -0.061 -0.134
 C          0.131 -0.022 -0.071   -0.068  0.018 -0.042   -0.034  0.004 -0.054
 H         -0.374  0.068 -0.508    0.310 -0.083  0.273    0.302 -0.044  0.209
 C          0.026  0.018 -0.041    0.254  0.166  0.033    0.061 -0.114  0.013
 C         -0.008 -0.029  0.004    0.002 -0.229  0.003   -0.126  0.015 -0.014
 Cl         0.000  0.001 -0.000   -0.001  0.010 -0.000    0.003 -0.001  0.000
 C         -0.018  0.017 -0.000   -0.228  0.128 -0.025    0.106  0.045  0.010
 Cl         0.001 -0.000  0.000    0.008 -0.001  0.001   -0.004 -0.004 -0.000
 C          0.014  0.003  0.001    0.124  0.050  0.012    0.025 -0.096  0.004
 H          0.005 -0.064  0.004    0.015 -0.663  0.010    0.133  0.465  0.006
 C          0.001 -0.015  0.002    0.009 -0.090  0.002   -0.122 -0.026 -0.012
 H          0.051 -0.000  0.000    0.135 -0.065  0.016    0.532  0.216  0.051
 C         -0.018  0.011  0.003   -0.119  0.024 -0.013    0.006  0.133 -0.002
 Cl         0.001 -0.001 -0.000    0.005 -0.003  0.001   -0.002 -0.005 -0.000
 TransDip  -0.001 -0.013 -0.244    0.103 -0.233  0.023    0.312  0.184  0.039

 Mode:                52                     53                     54
 Frequency:      1481.59                1576.33                1584.96
 Force Cnst:      4.6745                10.0759                 9.7972
 Red. Mass:       3.6143                 6.8824                 6.6194
 IR Active:          YES                    YES                    YES
 IR Intens:       27.051                  1.719                  9.587
 Raman Active:       YES                    YES                    YES
               X      Y      Z        X      Y      Z        X      Y      Z
 C          0.203 -0.042 -0.052    0.013 -0.000 -0.351   -0.002  0.020 -0.012
 C         -0.062  0.010  0.113   -0.118  0.019  0.163   -0.016  0.001  0.005
 Cl         0.002 -0.000 -0.003    0.002 -0.000  0.001    0.000  0.000  0.000
 C         -0.076  0.015 -0.147    0.002  0.001 -0.181    0.013 -0.004  0.001
 Cl         0.001 -0.000  0.004    0.001 -0.000 -0.000   -0.000  0.000 -0.000
 C          0.113 -0.021  0.116   -0.125  0.019  0.355   -0.013  0.003  0.008
 Cl        -0.004  0.001 -0.002    0.002 -0.000 -0.004   -0.000  0.000 -0.000
 C         -0.157  0.027  0.040    0.219 -0.036 -0.257    0.029 -0.006 -0.009
 H          0.495 -0.083 -0.222   -0.489  0.084  0.004   -0.037  0.008  0.018
 C          0.010 -0.000 -0.053    0.069 -0.014  0.269   -0.018 -0.000  0.002
 H          0.324 -0.065  0.185   -0.443  0.081 -0.121    0.003  0.019  0.018
 C         -0.180  0.072 -0.015   -0.000  0.009  0.026    0.004 -0.281  0.006
 C          0.076  0.037  0.006    0.010 -0.004 -0.002    0.077  0.130  0.006
 Cl        -0.003 -0.002 -0.000    0.000 -0.000  0.000   -0.003  0.002 -0.000
 C         -0.004 -0.075  0.000   -0.015  0.017 -0.004    0.023 -0.249  0.006
 Cl         0.001  0.003  0.000    0.000 -0.000  0.000    0.000  0.001  0.000
 C         -0.058  0.080 -0.007    0.007 -0.019  0.002    0.089  0.457  0.003
 H         -0.130 -0.261 -0.009    0.017  0.027  0.001   -0.100 -0.637 -0.001
 C          0.137  0.030  0.013   -0.019  0.005 -0.004   -0.093 -0.238 -0.006
 H         -0.446 -0.183 -0.042    0.020  0.021  0.004    0.216 -0.156  0.024
 C         -0.015 -0.100 -0.001    0.019 -0.012 -0.001   -0.105  0.225 -0.014
 Cl         0.001  0.004  0.000   -0.000  0.000  0.000    0.004 -0.001  0.000
 TransDip   0.103 -0.122  0.047    0.041 -0.009  0.006   -0.074  0.066 -0.010

 Mode:                55                     56                     57
 Frequency:      1601.48                1614.55                3191.44
 Force Cnst:     11.5816                10.8082                 6.5370
 Red. Mass:       7.6643                 7.0373                 1.0893
 IR Active:          YES                    YES                    YES
 IR Intens:        3.474                 10.537                  1.316
 Raman Active:       YES                    YES                    YES
               X      Y      Z        X      Y      Z        X      Y      Z
 C          0.044 -0.011 -0.003   -0.281  0.049 -0.048    0.002 -0.000  0.002
 C         -0.105  0.018  0.023    0.248 -0.043 -0.054   -0.000  0.000  0.000
 Cl         0.001 -0.000 -0.001   -0.003  0.000  0.003   -0.000  0.000 -0.000
 C          0.091 -0.016  0.043   -0.191  0.034 -0.098   -0.000  0.000 -0.000
 Cl        -0.000  0.000 -0.001    0.001 -0.000  0.002   -0.000  0.000  0.000
 C         -0.064  0.011 -0.013    0.116 -0.021  0.051    0.001 -0.000 -0.000
 Cl        -0.000  0.000  0.001    0.002 -0.000 -0.001   -0.000  0.000 -0.000
 C          0.157 -0.027 -0.011   -0.306  0.054 -0.000    0.009 -0.002  0.030
 H         -0.140  0.022  0.116    0.229 -0.037 -0.236   -0.135  0.027 -0.354
 C         -0.149  0.027 -0.061    0.349 -0.063  0.183    0.048 -0.008 -0.063
 H          0.121 -0.026  0.165   -0.372  0.071 -0.413   -0.566  0.092  0.721
 C          0.205 -0.011  0.024    0.153 -0.032  0.015    0.000  0.000 -0.000
 C         -0.300 -0.036 -0.030   -0.106 -0.012 -0.010   -0.000  0.000  0.000
 Cl         0.003  0.001  0.000    0.001  0.000  0.000    0.000 -0.000 -0.000
 C          0.263 -0.120  0.028    0.084 -0.046  0.009    0.000 -0.000 -0.000
 Cl        -0.002  0.003 -0.000   -0.001  0.001 -0.000    0.000  0.000 -0.000
 C         -0.181 -0.006 -0.018   -0.052  0.013 -0.005    0.000 -0.000  0.000
 H         -0.199  0.030 -0.021   -0.064 -0.008 -0.006   -0.001  0.000 -0.000
 C          0.396  0.081  0.039    0.120  0.017  0.012   -0.000  0.000 -0.000
 H         -0.467 -0.240 -0.044   -0.131 -0.078 -0.012    0.000 -0.001  0.000
 C         -0.309  0.103 -0.033   -0.113  0.053 -0.012   -0.000  0.000  0.000
 Cl         0.002 -0.002  0.000    0.001 -0.001  0.000    0.000  0.000 -0.000
 TransDip  -0.041  0.016 -0.040    0.076 -0.010  0.070    0.032 -0.005 -0.018

 Mode:                58                     59                     60
 Frequency:      3201.96                3211.51                3215.34
 Force Cnst:      6.5779                 6.6545                 6.6752
 Red. Mass:       1.0889                 1.0951                 1.0959
 IR Active:          YES                    YES                    YES
 IR Intens:        0.037                  0.141                  0.023
 Raman Active:       YES                    YES                    YES
               X      Y      Z        X      Y      Z        X      Y      Z
 C         -0.000 -0.000  0.000    0.001 -0.000  0.002    0.000 -0.000 -0.000
 C          0.000  0.000  0.000   -0.000  0.000  0.000    0.000  0.000  0.000
 Cl         0.000  0.000 -0.000    0.000 -0.000  0.000   -0.000  0.000 -0.000
 C         -0.000 -0.000 -0.000    0.000 -0.000  0.000    0.000 -0.000  0.000
 Cl         0.000  0.000 -0.000    0.000 -0.000 -0.000    0.000 -0.000 -0.000
 C          0.000 -0.000 -0.000   -0.003  0.000  0.002   -0.000 -0.000  0.000
 Cl         0.000 -0.000 -0.000    0.000 -0.000  0.000    0.000 -0.000 -0.000
 C          0.000 -0.000  0.000   -0.031  0.006 -0.076   -0.000  0.000 -0.000
 H         -0.001  0.000 -0.002    0.337 -0.068  0.855    0.000 -0.000  0.001
 C          0.000 -0.000 -0.000    0.024 -0.004 -0.025    0.000 -0.000 -0.000
 H         -0.001  0.000  0.001   -0.235  0.038  0.293   -0.000  0.000  0.000
 C          0.000  0.000  0.000   -0.000  0.000 -0.000   -0.000  0.000 -0.000
 C          0.000  0.000  0.000   -0.000  0.000 -0.000   -0.000  0.000 -0.000
 Cl        -0.000  0.000 -0.000    0.000 -0.000 -0.000   -0.000  0.000 -0.000
 C          0.000 -0.002  0.000    0.000 -0.000  0.000   -0.000  0.003 -0.000
 Cl         0.000  0.000  0.000   -0.000 -0.000  0.000   -0.000 -0.000 -0.000
 C         -0.065  0.013 -0.007   -0.000  0.000 -0.000    0.056 -0.008  0.006
 H          0.753 -0.133  0.077    0.002 -0.000  0.000   -0.621  0.105 -0.063
 C          0.020 -0.050  0.003    0.000  0.000  0.000    0.021 -0.065  0.003
 H         -0.213  0.596 -0.030   -0.000 -0.000  0.000   -0.254  0.725 -0.036
 C         -0.002 -0.000 -0.000   -0.000 -0.000 -0.000   -0.003 -0.000 -0.000
 Cl         0.000  0.000  0.000    0.000  0.000 -0.000    0.000  0.000  0.000
 TransDip  -0.005 -0.004 -0.002    0.002 -0.001 -0.012    0.005 -0.001 -0.000

 STANDARD THERMODYNAMIC QUANTITIES AT   298.15 K  AND     1.00 ATM

   This Molecule has  0 Imaginary Frequencies
   Zero point vibrational energy:       76.859 kcal/mol

   Atom    1 Element C  Has Mass   12.00000
   Atom    2 Element C  Has Mass   12.00000
   Atom    3 Element Cl Has Mass   34.96885
   Atom    4 Element C  Has Mass   12.00000
   Atom    5 Element Cl Has Mass   34.96885
   Atom    6 Element C  Has Mass   12.00000
   Atom    7 Element Cl Has Mass   34.96885
   Atom    8 Element C  Has Mass   12.00000
   Atom    9 Element H  Has Mass    1.00783
   Atom   10 Element C  Has Mass   12.00000
   Atom   11 Element H  Has Mass    1.00783
   Atom   12 Element C  Has Mass   12.00000
   Atom   13 Element C  Has Mass   12.00000
   Atom   14 Element Cl Has Mass   34.96885
   Atom   15 Element C  Has Mass   12.00000
   Atom   16 Element Cl Has Mass   34.96885
   Atom   17 Element C  Has Mass   12.00000
   Atom   18 Element H  Has Mass    1.00783
   Atom   19 Element C  Has Mass   12.00000
   Atom   20 Element H  Has Mass    1.00783
   Atom   21 Element C  Has Mass   12.00000
   Atom   22 Element Cl Has Mass   34.96885
   Molecular Mass:   357.844420 amu
   Principal axes and moments of inertia in amu*Bohr^2:
                             1           2           3
    Eigenvalues --     4326.22098 12084.91501 13115.31531
          X               0.99994    -0.00987     0.00423
          Y               0.00987     0.99995    -0.00010
          Z              -0.00423     0.00014     0.99999
   Rotational Symmetry Number is   1
   The Molecule is an Asymmetric Top
   Translational Enthalpy:        0.889 kcal/mol
   Rotational Enthalpy:           0.889 kcal/mol
   Vibrational Enthalpy:         85.467 kcal/mol
   gas constant (RT):             0.592 kcal/mol
   Translational Entropy:        43.518  cal/mol.K
   Rotational Entropy:           34.882  cal/mol.K
   Vibrational Entropy:          57.455  cal/mol.K

   Total Enthalpy:               87.837 kcal/mol
   Total Entropy:               135.856  cal/mol.K

 ======================================================================

 STANDARD THERMODYNAMIC QUANTITIES FOR ANHARMONIC VIBRATION -- TOSH

   Zero point vibrational energy: ************ kcal/mol

   Vibrational Enthalpy:       Infinity kcal/mol
   Vibrational Entropy:             NaN  cal/mol.K

   Total Enthalpy:             Infinity kcal/mol
   Total Entropy:                   NaN  cal/mol.K

 ======================================================================

 STANDARD THERMODYNAMIC QUANTITIES FOR ANHARMONIC VIBRATION -- VPT2

   Zero point vibrational energy: ************ kcal/mol

   Vibrational Enthalpy:       Infinity kcal/mol
   Vibrational Entropy:             NaN  cal/mol.K

   Total Enthalpy:             Infinity kcal/mol
   Total Entropy:                   NaN  cal/mol.K

 ======================================================================

Archival summary:
1\1\november\FREQ\ProcedureUnspecified\BasisUnspecified\l6124\taweetha\SunJan1201:44:312020SunJan1201:44:312020\0\\#,FREQ,ProcedureUnspecified,BasisUnspecified,\\0,1\Cl\C,1,1.74488\C,2,1.39929,1,119.089\C,3,1.39524,2,118.726,1,179.738,0\H,4,1.08319,3,119.155,2,-179.992,0\C,4,1.38655,3,121.135,2,-0.0740394,0\H,6,1.08177,4,120.828,3,-179.882,0\C,6,1.39068,4,119.815,3,0.120252,0\C,8,1.40044,6,120.517,4,-0.0410212,0\C,3,1.49277,2,121.78,1,-0.396485,0\C,10,1.39945,3,121.309,2,-90.5646,0\C,11,1.39068,10,121.777,3,-178.344,0\H,12,1.08186,11,119.955,10,179.958,0\C,12,1.38706,11,119.548,10,0.0694171,0\H,14,1.08217,12,120.374,11,179.917,0\C,14,1.39168,12,120.262,11,-0.0803713,0\C,16,1.3988,14,119.86,12,0.0772362,0\Cl,9,1.73753,8,120.455,6,179.912,0\Cl,17,1.74448,16,120.206,14,-179.896,0\Cl,16,1.74599,14,118.621,12,179.873,0\Cl,8,1.74638,6,118.466,4,179.95,0\Cl,11,1.75358,10,119.958,3,1.80661,0\\\@

 Total job time:  15582.37s(wall), 15581.85s(cpu) 
 Sun Jan 12 01:44:31 2020

        *************************************************************
        *                                                           *
        *  Thank you very much for using Q-Chem.  Have a nice day.  *
        *                                                           *
        *************************************************************
