# Supplementary material for: Quantum Chemical Investigation of Polychlorinated Dibenzodioxins, Dibenzofurans and Biphenyls: Relative Stability and Planarity Analysis
Source: Molecules. 2020 Dec 3;25(23):5697. doi: 10.3390/molecules25235697 (PMC7730433; doi:10.3390/molecules25235697)
Supplement: Supplementary file 1 [file molecules-25-05697-s001.zip › PCB/B3LYP/ClClClHHClClHHH.out]

                  Welcome to Q-Chem
     A Quantum Leap Into The Future Of Chemistry


 Q-Chem 5.2 (devel), Q-Chem, Inc., Pleasanton, CA (2019)

 Yihan Shao,  Zhengting Gan,  E. Epifanovsky,  A. T. B. Gilbert,  M. Wormit,  
 J. Kussmann,  A. W. Lange,  A. Behn,  Jia Deng,  Xintian Feng,  D. Ghosh,  
 M. Goldey,  P. R. Horn,  L. D. Jacobson,  I. Kaliman,  T. Kus,  A. Landau,  
 Jie Liu,  E. I. Proynov,  R. M. Richard,  R. P. Steele,  E. J. Sundstrom,  
 H. L. Woodcock III,  P. M. Zimmerman,  D. Zuev,  B. Albrecht,  E. Alguire,  
 S. A. Baeppler,  D. Barton,  Z. Benda,  Y. A. Bernard,  E. J. Berquist,  
 K. B. Bravaya,  H. Burton,  D. Casanova,  Chun-Min Chang,  Yunqing Chen,  
 A. Chien,  K. D. Closser,  M. P. Coons,  S. Coriani,  S. Dasgupta,  
 A. L. Dempwolff,  M. Diedenhofen,  Hainam Do,  R. G. Edgar,  Po-Tung Fang,  
 S. Faraji,  S. Fatehi,  Qingguo Feng,  K. D. Fenk,  J. Fosso-Tande,  
 J. Gayvert,  Qinghui Ge,  A. Ghysels,  G. Gidofalvi,  J. Gomes,  
 J. Gonthier,  A. Gunina,  D. Hait,  M. W. D. Hanson-Heine,  
 P. H. P. Harbach,  A. W. Hauser,  M. F. Herbst,  J. E. Herr,  
 E. G. Hohenstein,  Z. C. Holden,  Kerwin Hui,  B. C. Huynh,  T.-C. Jagau,  
 Hyunjun Ji,  B. Kaduk,  K. Khistyaev,  Jaehoon Kim,  P. Klunzinger,  K. Koh,  
 D. Kosenkov,  L. Koulias,  T. Kowalczyk,  C. M. Krauter,  A. Kunitsa,  
 Ka Un Lao,  A. Laurent,  K. V. Lawler,  Joonho Lee,  D. Lefrancois,  
 S. Lehtola,  D. S. Levine,  Yi-Pei Li,  You-Sheng Lin,  Fenglai Liu,  
 E. Livshits,  A. Luenser,  P. Manohar,  E. Mansoor,  S. F. Manzer,  
 Shan-Ping Mao,  Yuezhi Mao,  N. Mardirossian,  A. V. Marenich,  
 T. Markovich,  L. A. Martinez-Martinez,  S. A. Maurer,  N. J. Mayhall,  
 S. C. McKenzie,  J.-M. Mewes,  P. Morgante,  A. F. Morrison,  
 J. W. Mullinax,  K. Nanda,  T. S. Nguyen-Beck,  R. Olivares-Amaya,  
 J. A. Parkhill,  Zheng Pei,  T. M. Perrine,  F. Plasser,  P. Pokhilko,  
 S. Prager,  A. Prociuk,  E. Ramos,  D. R. Rehn,  F. Rob,  M. Scheurer,  
 M. Schneider,  N. Sergueev,  S. M. Sharada,  S. Sharma,  D. W. Small,  
 T. Stauch,  T. Stein,  Yu-Chuan Su,  A. J. W. Thom,  A. Tkatchenko,  
 T. Tsuchimochi,  N. M. Tubman,  L. Vogt,  M. L. Vidal,  O. Vydrov,  
 M. A. Watson,  J. Wenzel,  M. de Wergifosse,  T. A. Wesolowski,  A. White,  
 J. Witte,  A. Yamada,  Jun Yang,  K. Yao,  S. Yeganeh,  S. R. Yost,  
 Zhi-Qiang You,  A. Zech,  Igor Ying Zhang,  Xing Zhang,  Yan Zhao,  
 Ying Zhu,  B. R. Brooks,  G. K. L. Chan,  C. J. Cramer,  M. S. Gordon,  
 W. J. Hehre,  A. Klamt,  M. W. Schmidt,  C. D. Sherrill,  D. G. Truhlar,  
 A. Aspuru-Guzik,  R. Baer,  A. T. Bell,  N. A. Besley,  Jeng-Da Chai,  
 A. E. DePrince, III,  R. A. DiStasio Jr.,  A. Dreuw,  B. D. Dunietz,  
 T. R. Furlani,  Chao-Ping Hsu,  Yousung Jung,  Jing Kong,  D. S. Lambrecht,  
 WanZhen Liang,  C. Ochsenfeld,  V. A. Rassolov,  L. V. Slipchenko,  
 J. E. Subotnik,  T. Van Voorhis,  J. M. Herbert,  A. I. Krylov,  
 P. M. W. Gill,  M. Head-Gordon

 Contributors to earlier versions of Q-Chem not listed above: 
 R. D. Adamson,  B. Austin,  J. Baker,  G. J. O. Beran,  K. Brandhorst,  
 S. T. Brown,  E. F. C. Byrd,  A. K. Chakraborty,  C.-L. Cheng,  
 Siu Hung Chien,  D. M. Chipman,  D. L. Crittenden,  H. Dachsel,  
 R. J. Doerksen,  A. D. Dutoi,  L. Fusti-Molnar,  W. A. Goddard III,  
 A. Golubeva-Zadorozhnaya,  S. R. Gwaltney,  G. Hawkins,  A. Heyden,  
 S. Hirata,  G. Kedziora,  F. J. Keil,  C. Kelley,  Jihan Kim,  R. A. King,  
 R. Z. Khaliullin,  P. P. Korambath,  W. Kurlancheek,  A. M. Lee,  M. S. Lee,  
 S. V. Levchenko,  Ching Yeh Lin,  D. Liotard,  R. C. Lochan,  I. Lotan,  
 P. E. Maslen,  N. Nair,  D. P. O'Neill,  D. Neuhauser,  E. Neuscamman,  
 C. M. Oana,  R. Olson,  B. Peters,  R. Peverati,  P. A. Pieniazek,  
 Y. M. Rhee,  J. Ritchie,  M. A. Rohrdanz,  E. Rosta,  N. J. Russ,  
 H. F. Schaefer III,  N. E. Schultz,  N. Shenvi,  A. C. Simmonett,  A. Sodt,  
 D. Stuck,  K. S. Thanthiriwatte,  V. Vanovschi,  Tao Wang,  A. Warshel,  
 C. F. Williams,  Q. Wu,  X. Xu,  W. Zhang

 Please cite Q-Chem as follows:
 Y. Shao et al., Mol. Phys. 113, 184-215 (2015)
 DOI: 10.1080/00268976.2014.952696

 Q-Chem 5.2.1 for Intel X86 EM64T Linux

 Parts of Q-Chem use Armadillo 8.300.2 (Tropical Shenanigans).
 http://arma.sourceforge.net/

 Q-Chem begins on Sat Jan 11 17:21:38 2020  

Host: 
0

     Scratch files written to /scratch/taweetham/qchem5838//
NAlpha2: 162
NElect   162
Mult     1

 Q-Chem warning in module libgen/rem_setup.C, line 2168:

 Setting Thresh to 1e-14


Checking the input file for inconsistencies... 	...done.

--------------------------------------------------------------
User input:
--------------------------------------------------------------
$MOLECULE
0 1
C 
C  1 1.394960
Cl  2 CCl 1 119.528007
C  2 1.386606 1 120.846377 3 178.766605 0
Cl  4 CCl 2 119.698148 1 -179.612229 0
C  4 1.387279 2 120.235871 1 -0.083363 0
Cl  6 CCl 4 120.254637 2 -179.958574 0
C  6 1.387279 4 119.490737 2 0.041992 0
H  8 CH 6 120.064298 4 179.568218 0
C  8 1.386606 6 120.235863 4 0.041336 0
H  10 CH 8 119.614146 6 178.681836 0
C  1 1.488550 2 120.827489 3 1.275929 0
C  12 1.394960 1 120.827496 2 44.635695 0
Cl  13 CCl 12 119.528011 1 1.275194 0
C  13 1.386606 12 120.846392 1 -179.957497 0
Cl  15 CCl 13 119.698155 12 -179.612829 0
C  15 1.387278 13 120.235860 12 -0.083872 0
H  17 CH 15 120.254633 13 -179.958492 0
C  17 1.387279 15 119.490737 13 0.041666 0
H  19 CH 17 120.064293 15 179.568399 0
C  19 1.386606 17 120.235874 15 0.041790 0
H  21 CH 19 119.614152 17 178.681599 0

CH=1.08273
CCl=1.75400
$END

$REM
   JOB_TYPE	OPTIMIZATION
   BASIS	6-311++G**
   METHOD	B3LYP
   SYM_IGNORE	TRUE
   SCF_GUESS_ALWAYS     TRUE
   SYM_IGNORE   TRUE
   S2THRESH     15
   THRESH       15
$END

--------------------------------------------------------------
 ----------------------------------------------------------------
             Standard Nuclear Orientation (Angstroms)
    I     Atom           X                Y                Z
 ----------------------------------------------------------------
    1      C       0.0000000000     0.0000000000     0.0000000000
    2      C       0.0000000000     0.0000000000     1.3949600000
    3      Cl      1.5261815140     0.0000000000     2.2594170471
    4      C      -1.1901880373     0.0256249026     2.1059255403
    5      Cl     -1.1548436435     0.0351778398     3.8595433764
    6      C      -2.4041742747     0.0535064326     1.4351028665
    7      Cl     -3.9099833729     0.0870232313     2.3339530118
    8      C      -2.4180259722     0.0546630380     0.0478935036
    9      H      -3.3603520375     0.0692493833    -0.4851290834
   10      C      -1.2274122092     0.0272853135    -0.6622934626
   11      H      -1.2503451014     0.0068111236    -1.7445869269
   12      C       1.2779219872    -0.0284629571    -0.7628147595
   13      C       2.3095886281    -0.8932703637    -0.3971844912
   14      Cl      2.0841394724    -1.9836059182     0.9581225060
   15      C       3.5004827568    -0.9194878930    -1.1069450245
   16      Cl      4.7739092873    -2.0261183446    -0.6270805489
   17      C       3.6821124948    -0.0819958503    -2.1978886372
   18      H       4.6116429624    -0.1026930066    -2.7527300472
   19      C       2.6636000698     0.7822218600    -2.5724593424
   20      H       2.7980411655     1.4448431951    -3.4181323354
   21      C       1.4736782845     0.8090230106    -1.8610916159
   22      H       0.6936781770     1.5025559907    -2.1490431582
 ----------------------------------------------------------------
 Nuclear Repulsion Energy =        1796.39179047 hartrees
 There are       81 alpha and       81 beta electrons
 Requested basis set is 6-311++G(d,p)
 There are 162 shells and 449 basis functions

 Total QAlloc Memory Limit   2000 MB
 Mega-Array Size       188 MB
 MEM_STATIC part       192 MB
 A cutoff of  1.0D-15 yielded  10237 shell pairs
 There are     85195 function pairs (     91603 Cartesian)
 Smallest overlap matrix eigenvalue = 2.43E-07
 Linear dependence detected in AO basis
 Number of orthogonalized atomic orbitals = 444
 Maximum deviation from orthogonality = 2.864E-10

 Scale SEOQF with 1.000000e-01/1.000000e-01/1.000000e-01

 Standard Electronic Orientation quadrupole field applied
 Nucleus-field energy     =    -0.0000000152 hartrees
 Guess from superposition of atomic densities
 Warning:  Energy on first SCF cycle will be non-variational
 SAD guess density has 162.000000 electrons

 -----------------------------------------------------------------------
  General SCF calculation program by
  Eric Jon Sundstrom, Paul Horn, Yuezhi Mao, Dmitri Zuev, Alec White,
  David Stuck, Shaama M.S., Shane Yost, Joonho Lee, David Small,
  Daniel Levine, Susi Lehtola, Hugh Burton, Evgeny Epifanovsky,
  Bang C. Huynh
 -----------------------------------------------------------------------
 Exchange:     0.2000 Hartree-Fock + 0.0800 Slater + 0.7200 B88
 Correlation:  0.1900 VWN1RPA + 0.8100 LYP
 Using SG-1 standard quadrature grid
 A restricted SCF calculation will be
 performed using DIIS
 SCF converges when DIIS error is below 1.0e-08
 ---------------------------------------
  Cycle       Energy         DIIS error
 ---------------------------------------
    1   -2765.6964328780      2.97e-02  
    2   -2761.2989337102      2.43e-03  
    3   -2761.1455431414      3.30e-03  
    4   -2761.4364749805      7.58e-04  
    5   -2761.4513920236      2.97e-04  
    6   -2761.4533874446      1.12e-04  
    7   -2761.4536877600      2.17e-05  
    8   -2761.4536960240      1.19e-05  
    9   -2761.4536994428      3.39e-06  
   10   -2761.4536997261      1.02e-06  
   11   -2761.4536997521      2.84e-07  
   12   -2761.4536997541      9.85e-08  
   13   -2761.4536997541      4.43e-08  
   14   -2761.4536997542      1.49e-08  
   15   -2761.4536997545      4.90e-09  Convergence criterion met
 ---------------------------------------
 SCF time:   CPU 676.77s  wall 678.00s 
 SCF   energy in the final basis set =    -2761.4536997545
 Total energy in the final basis set =    -2761.4536997545

 --------------------------------------------------------------

                    Orbital Energies (a.u.)
 --------------------------------------------------------------

 Alpha MOs
 -- Occupied --
********-101.5697-101.5674-101.5610-101.5580 -10.2705 -10.2687 -10.2683
-10.2631 -10.2624 -10.2282 -10.2263 -10.2141 -10.2136 -10.2098 -10.2075
-10.2059  -9.4875  -9.4842  -9.4819  -9.4782  -9.4752  -7.2524  -7.2491
 -7.2468  -7.2427  -7.2424  -7.2416  -7.2397  -7.2391  -7.2383  -7.2367
 -7.2361  -7.2328  -7.2320  -7.2298  -7.2292  -0.9563  -0.9352  -0.9014
 -0.8773  -0.8709  -0.8598  -0.8447  -0.7980  -0.7643  -0.7536  -0.7459
 -0.6643  -0.6461  -0.6223  -0.6137  -0.5549  -0.5366  -0.5251  -0.5067
 -0.4945  -0.4743  -0.4653  -0.4622  -0.4575  -0.4520  -0.4444  -0.4219
 -0.4111  -0.4070  -0.3974  -0.3912  -0.3718  -0.3634  -0.3535  -0.3486
 -0.3444  -0.3359  -0.3264  -0.3140  -0.2944  -0.2828  -0.2774  -0.2611
 -0.2435
 -- Virtual --
 -0.0703  -0.0510  -0.0458  -0.0381  -0.0248  -0.0235  -0.0147  -0.0013
  0.0113   0.0130   0.0183   0.0243   0.0243   0.0291   0.0399   0.0471
  0.0507   0.0526   0.0561   0.0632   0.0705   0.0767   0.0796   0.0811
  0.0836   0.0865   0.0932   0.0951   0.0964   0.1004   0.1022   0.1081
  0.1104   0.1153   0.1185   0.1205   0.1229   0.1254   0.1285   0.1309
  0.1343   0.1347   0.1405   0.1430   0.1455   0.1568   0.1603   0.1612
  0.1639   0.1684   0.1726   0.1750   0.1842   0.1879   0.1890   0.1946
  0.2001   0.2018   0.2067   0.2117   0.2127   0.2168   0.2200   0.2272
  0.2319   0.2350   0.2405   0.2453   0.2465   0.2490   0.2538   0.2584
  0.2607   0.2645   0.2655   0.2699   0.2743   0.2785   0.2869   0.2893
  0.2912   0.2948   0.3006   0.3039   0.3114   0.3175   0.3240   0.3282
  0.3364   0.3419   0.3452   0.3548   0.3613   0.4199   0.4226   0.4313
  0.4378   0.4434   0.4494   0.4517   0.4578   0.4631   0.4749   0.4774
  0.4806   0.4849   0.4926   0.5003   0.5058   0.5160   0.5175   0.5301
  0.5384   0.5439   0.5501   0.5618   0.5682   0.5764   0.5854   0.5875
  0.5928   0.5975   0.6063   0.6129   0.6152   0.6250   0.6262   0.6324
  0.6372   0.6474   0.6585   0.6590   0.6637   0.6887   0.6924   0.7010
  0.7072   0.7222   0.7249   0.7351   0.7377   0.7609   0.7667   0.7920
  0.7997   0.8091   0.8193   0.8237   0.8385   0.8414   0.8423   0.8470
  0.8488   0.8535   0.8558   0.8601   0.8648   0.8710   0.8754   0.8767
  0.8794   0.8871   0.8975   0.9002   0.9099   0.9195   0.9261   0.9405
  0.9443   0.9494   0.9576   0.9603   0.9634   0.9696   0.9767   0.9811
  0.9838   1.0001   1.0148   1.0215   1.0338   1.0380   1.0418   1.0607
  1.0804   1.0944   1.1117   1.1213   1.1373   1.1596   1.1823   1.2154
  1.2198   1.2417   1.2641   1.2656   1.2699   1.2810   1.2945   1.2951
  1.3259   1.3393   1.3437   1.3548   1.3765   1.3997   1.4120   1.4607
  1.4900   1.4968   1.5022   1.5090   1.5421   1.5469   1.5644   1.5854
  1.6033   1.6100   1.6364   1.6481   1.6657   1.6935   1.7009   1.7200
  1.7469   1.7559   1.7953   1.8081   1.8245   1.8382   1.8506   1.8566
  1.8772   1.8828   1.9027   1.9098   1.9148   1.9260   1.9291   1.9514
  1.9619   1.9670   1.9737   2.0292   2.0420   2.0626   2.1130   2.1390
  2.1746   2.1994   2.2061   2.2212   2.2443   2.2537   2.2800   2.2851
  2.2930   2.3031   2.3201   2.3383   2.3620   2.3709   2.3845   2.4011
  2.4317   2.4414   2.4437   2.4579   2.4647   2.5026   2.5148   2.5370
  2.5472   2.5590   2.5996   2.6128   2.6237   2.6532   2.6645   2.6726
  2.6965   2.7129   2.7140   2.7222   2.7435   2.7685   2.7709   2.7854
  2.7925   2.7942   2.8157   2.8318   2.8342   2.8437   2.9044   2.9137
  2.9561   2.9665   3.0722   3.0851   3.1098   3.1436   3.1614   3.1737
  3.2061   3.2220   3.2452   3.2522   3.3556   3.3912   3.4012   3.4236
  3.5135   3.5751   3.6670   3.6833   3.7406   3.8127   3.9522   4.0165
  4.0475   4.0727   4.1118   4.4058   4.8139   4.8363   9.7486   9.7764
  9.8009   9.8434   9.8672  23.3576  23.5249  23.8642  23.8920  23.8974
 23.9177  23.9934  24.0051  24.0403  24.0672  24.1350  24.1638  25.7163
 25.7928  25.8429  25.8761  26.0849  26.1224  26.1567  26.1716  26.3114
 26.5112  26.5251  26.6176  26.7077  26.8651  26.9673 215.7386 215.7691
215.7978 215.8457 215.8876
 --------------------------------------------------------------

          Ground-State Mulliken Net Atomic Charges

     Atom                 Charge (a.u.)
  ----------------------------------------
      1 C                    -0.017446
      2 C                    -0.989186
      3 Cl                    0.617110
      4 C                    -0.198804
      5 Cl                    0.610630
      6 C                     0.074889
      7 Cl                    0.528430
      8 C                    -0.663993
      9 H                     0.206301
     10 C                    -0.323794
     11 H                     0.177750
     12 C                     0.140078
     13 C                    -0.922352
     14 Cl                    0.595445
     15 C                     0.451061
     16 Cl                    0.457447
     17 C                    -0.684778
     18 H                     0.193732
     19 C                    -0.372767
     20 H                     0.177970
     21 C                    -0.231514
     22 H                     0.173791
  ----------------------------------------
  Sum of atomic charges =     0.000000

 -----------------------------------------------------------------
                    Cartesian Multipole Moments
 -----------------------------------------------------------------
    Charge (ESU x 10^10)
                -0.0000
    Dipole Moment (Debye)
         X      -0.4939      Y       1.5806      Z      -3.8427
       Tot       4.1843
    Quadrupole Moments (Debye-Ang)
        XX    -132.0172     XY       4.1693     YY    -135.9198
        XZ      -0.9027     YZ      -4.7799     ZZ    -128.8732
    Octopole Moments (Debye-Ang^2)
       XXX    -256.0730    XXY      61.3357    XYY     -91.2708
       YYY     152.0832    XXZ    -108.7739    XYZ      -9.7864
       YYZ     -81.6935    XZZ     -62.7161    YZZ      55.0959
       ZZZ    -263.0692
    Hexadecapole Moments (Debye-Ang^3)
      XXXX   -5604.8718   XXXY     609.7990   XXYY   -1121.7979
      XYYY     587.6422   YYYY    -893.2836   XXXZ     871.1493
      XXYZ     -12.1050   XYYZ     319.1107   YYYZ      36.7930
      XXZZ   -1375.6529   XYZZ     211.6721   YYZZ    -658.2985
      XZZZ     879.9539   YZZZ       6.2092   ZZZZ   -3037.1085
 -----------------------------------------------------------------
 Calculating analytic gradient of the SCF energy
 Gradient of SCF Energy
            1           2           3           4           5           6
    1  -0.0114314  -0.0129680   0.0304545   0.0017001   0.0008587   0.0071436
    2   0.0001666  -0.0043396  -0.0741307   0.0001808   0.0001475  -0.0000978
    3   0.0075094  -0.0061031  -0.0439693  -0.0215668   0.0044762  -0.0014452
            7           8           9          10          11          12
    1  -0.0013557   0.0045512   0.0005344   0.0021850   0.0001124   0.0106327
    2   0.0000923  -0.0002641   0.0001465  -0.0008628   0.0001245  -0.0016152
    3   0.0054731   0.0067360  -0.0015661  -0.0010744   0.0000461  -0.0048929
           13          14          15          16          17          18
    1   0.0021413  -0.0221024  -0.0092379  -0.0015090  -0.0048368  -0.0004289
    2   0.0139111   0.0685875   0.0045917  -0.0032610  -0.0000073   0.0012724
    3  -0.0098724   0.0555749   0.0002128   0.0043374   0.0028945  -0.0013029
           19          20          21          22
    1   0.0019936  -0.0008661   0.0016000   0.0008286
    2  -0.0022924   0.0000000  -0.0022968  -0.0000533
    3   0.0015811   0.0004319   0.0033092  -0.0007896
 Max gradient component =       7.413E-02
 RMS gradient           =       1.667E-02
 Gradient time:  CPU 227.90 s  wall 227.92 s
 Geometry Optimization Parameters
   NAtoms,    NIC,     NZ,  NCons,   NDum,   NFix, NCnnct, MaxDiis
       22     163      22       0       0       0       0       0


** GEOMETRY OPTIMIZATION IN DELOCALIZED INTERNAL COORDINATES **
   Searching for a Minimum

   Optimization Cycle:   1

                       Coordinates (Angstroms)
     ATOM                X               Y               Z
      1  C         0.0000000000    0.0000000000    0.0000000000
      2  C         0.0000000000    0.0000000000    1.3949600000
      3  Cl        1.5261815140    0.0000000000    2.2594170471
      4  C        -1.1901880373    0.0256249026    2.1059255403
      5  Cl       -1.1548436435    0.0351778398    3.8595433764
      6  C        -2.4041742747    0.0535064326    1.4351028665
      7  Cl       -3.9099833729    0.0870232313    2.3339530118
      8  C        -2.4180259722    0.0546630380    0.0478935036
      9  H        -3.3603520375    0.0692493833   -0.4851290834
     10  C        -1.2274122092    0.0272853135   -0.6622934626
     11  H        -1.2503451014    0.0068111236   -1.7445869269
     12  C         1.2779219872   -0.0284629571   -0.7628147595
     13  C         2.3095886281   -0.8932703637   -0.3971844912
     14  Cl        2.0841394724   -1.9836059182    0.9581225060
     15  C         3.5004827568   -0.9194878930   -1.1069450245
     16  Cl        4.7739092873   -2.0261183446   -0.6270805489
     17  C         3.6821124948   -0.0819958503   -2.1978886372
     18  H         4.6116429624   -0.1026930066   -2.7527300472
     19  C         2.6636000698    0.7822218600   -2.5724593424
     20  H         2.7980411655    1.4448431951   -3.4181323354
     21  C         1.4736782845    0.8090230106   -1.8610916159
     22  H         0.6936781770    1.5025559907   -2.1490431582
   Point Group: c1    Number of degrees of freedom:    60


   Energy is  -2761.453699755


 Attempting to generate delocalized internal coordinates
 Initial Hessian constructed with Jon Baker's OPTIMIZE code

 60 Hessian modes will be used to form the next step
  Hessian Eigenvalues:
     0.016296    0.017712    0.019512    0.020643    0.020929    0.022947
     0.023584    0.023586    0.023833    0.023845    0.024090    0.024090
     0.024114    0.024114    0.024135    0.024135    0.024143    0.024143
     0.064525    0.103821    0.159964    0.159965    0.159995    0.159995
     0.160000    0.215740    0.220997    0.225223    0.231441    0.235482
     0.245332    0.249270    0.249980    0.249991    0.249992    0.250000
     0.250000    0.289226    0.292802    0.301033    0.301033    0.301033
     0.328578    0.356665    0.356665    0.356665    0.356665    0.356665
     0.412060    0.416897    0.431121    0.431465    0.461238    0.462574
     0.471086    0.471209    0.478202    0.478203    0.479142    0.479142

 Minimum search - taking simple RFO step
 Searching for Lamda that Minimizes Along All modes
 Value Taken    Lamda =  -0.05665397
 Calculated Step too Large.  Step scaled by  0.510692
 Step Taken.  Stepsize is  0.300000

                             Maximum     Tolerance    Cnvgd?
         Gradient           0.074050      0.000300      NO
         Displacement       0.234859      0.001200      NO
         Energy change     *********      0.000001      NO


 New Cartesian Coordinates Obtained by Inverse Iteration

 Displacement from previous Coordinates is:  0.478333
 ----------------------------------------------------------------
             Standard Nuclear Orientation (Angstroms)
    I     Atom           X                Y                Z
 ----------------------------------------------------------------
    1      C       0.0185434145    -0.0067290375     0.0338032286
    2      C      -0.0090623604     0.0183745945     1.4352199412
    3      Cl      1.4945889264     0.0401674425     2.3235609895
    4      C      -1.2184208953     0.0507657682     2.1291482389
    5      Cl     -1.2227628566     0.0856682209     3.8794040375
    6      C      -2.4209391460     0.0679898589     1.4264814448
    7      Cl     -3.9528854769     0.1112603142     2.2733998343
    8      C      -2.4071321864     0.0530157520     0.0383971931
    9      H      -3.3403152995     0.0605703734    -0.5102131487
   10      C      -1.2019866556     0.0161476013    -0.6459519948
   11      H      -1.2067879178    -0.0196160588    -1.7281102084
   12      C       1.2937515967    -0.0491426073    -0.7359646733
   13      C       2.3367630393    -0.9265825307    -0.4048473540
   14      Cl      2.1348715488    -2.0393305579     0.9277037517
   15      C       3.5197768106    -0.9358980006    -1.1422163374
   16      Cl      4.8183039758    -2.0366975821    -0.7264304344
   17      C       3.6772253107    -0.0800041255    -2.2237686587
   18      H       4.5973069456    -0.0927016419    -2.7940343127
   19      C       2.6476125401     0.7863924421    -2.5670433054
   20      H       2.7658701673     1.4606126490    -3.4063188778
   21      C       1.4709874645     0.8006475309    -1.8314032587
   22      H       0.6843432052     1.4974405819    -2.0932776768
 ----------------------------------------------------------------
 Nuclear Repulsion Energy =        1783.37837287 hartrees
 There are       81 alpha and       81 beta electrons
 Applying Cartesian multipole field
    Component          Value
    ---------          -----
     (2,0,0)        1.00000E-11
     (0,2,0)        2.00000E-11
     (0,0,2)       -3.00000E-11
 Nucleus-field energy     =    -0.0000000148 hartrees
 Requested basis set is 6-311++G(d,p)
 There are 162 shells and 449 basis functions
 A cutoff of  1.0D-15 yielded  10202 shell pairs
 There are     84930 function pairs (     91322 Cartesian)
 Smallest overlap matrix eigenvalue = 2.57E-07
 Linear dependence detected in AO basis
 Number of orthogonalized atomic orbitals = 444
 Maximum deviation from orthogonality = 3.722E-10
 Guess from superposition of atomic densities
 Warning:  Energy on first SCF cycle will be non-variational
 SAD guess density has 162.000000 electrons

 -----------------------------------------------------------------------
  General SCF calculation program by
  Eric Jon Sundstrom, Paul Horn, Yuezhi Mao, Dmitri Zuev, Alec White,
  David Stuck, Shaama M.S., Shane Yost, Joonho Lee, David Small,
  Daniel Levine, Susi Lehtola, Hugh Burton, Evgeny Epifanovsky,
  Bang C. Huynh
 -----------------------------------------------------------------------
 Exchange:     0.2000 Hartree-Fock + 0.0800 Slater + 0.7200 B88
 Correlation:  0.1900 VWN1RPA + 0.8100 LYP
 Using SG-1 standard quadrature grid
 A restricted SCF calculation will be
 performed using DIIS
 SCF converges when DIIS error is below 1.0e-08
 ---------------------------------------
  Cycle       Energy         DIIS error
 ---------------------------------------
    1   -2765.6147824573      2.95e-02  
    2   -2761.3230739025      2.42e-03  
    3   -2761.1659264909      3.31e-03  
    4   -2761.4593810439      7.66e-04  
    5   -2761.4745374805      2.99e-04  
    6   -2761.4765873154      1.08e-04  
    7   -2761.4768686834      2.15e-05  
    8   -2761.4768760032      1.29e-05  
    9   -2761.4768801090      3.16e-06  
   10   -2761.4768803553      1.02e-06  
   11   -2761.4768803813      2.59e-07  
   12   -2761.4768803828      9.13e-08  
   13   -2761.4768803830      4.24e-08  
   14   -2761.4768803831      1.34e-08  
   15   -2761.4768803830      4.93e-09  Convergence criterion met
 ---------------------------------------
 SCF time:   CPU 671.17s  wall 672.00s 
 SCF   energy in the final basis set =    -2761.4768803830
 Total energy in the final basis set =    -2761.4768803830

 --------------------------------------------------------------

                    Orbital Energies (a.u.)
 --------------------------------------------------------------

 Alpha MOs
 -- Occupied --
********-101.5708-101.5679-101.5630-101.5601 -10.2718 -10.2700 -10.2691
-10.2645 -10.2634 -10.2293 -10.2276 -10.2138 -10.2132 -10.2098 -10.2076
-10.2060  -9.4877  -9.4853  -9.4825  -9.4796  -9.4767  -7.2526  -7.2502
 -7.2474  -7.2442  -7.2426  -7.2419  -7.2414  -7.2403  -7.2394  -7.2373
 -7.2367  -7.2343  -7.2334  -7.2313  -7.2307  -0.9530  -0.9340  -0.8998
 -0.8778  -0.8693  -0.8609  -0.8467  -0.7969  -0.7621  -0.7526  -0.7450
 -0.6627  -0.6447  -0.6217  -0.6132  -0.5536  -0.5352  -0.5250  -0.5059
 -0.4949  -0.4749  -0.4640  -0.4618  -0.4569  -0.4504  -0.4410  -0.4219
 -0.4098  -0.4037  -0.3969  -0.3902  -0.3708  -0.3636  -0.3530  -0.3480
 -0.3442  -0.3366  -0.3281  -0.3159  -0.2949  -0.2868  -0.2756  -0.2605
 -0.2537
 -- Virtual --
 -0.0707  -0.0513  -0.0456  -0.0367  -0.0258  -0.0223  -0.0141  -0.0011
  0.0118   0.0141   0.0181   0.0243   0.0247   0.0285   0.0402   0.0473
  0.0508   0.0522   0.0560   0.0637   0.0700   0.0766   0.0791   0.0810
  0.0837   0.0859   0.0932   0.0947   0.0966   0.1000   0.1018   0.1077
  0.1098   0.1153   0.1189   0.1205   0.1229   0.1251   0.1282   0.1311
  0.1337   0.1346   0.1408   0.1420   0.1448   0.1565   0.1600   0.1613
  0.1632   0.1677   0.1717   0.1734   0.1842   0.1871   0.1892   0.1939
  0.1989   0.2014   0.2051   0.2110   0.2116   0.2164   0.2201   0.2262
  0.2314   0.2348   0.2401   0.2446   0.2452   0.2483   0.2521   0.2559
  0.2612   0.2636   0.2653   0.2685   0.2715   0.2793   0.2858   0.2893
  0.2902   0.2948   0.2990   0.3035   0.3101   0.3172   0.3232   0.3273
  0.3370   0.3415   0.3437   0.3535   0.3604   0.4196   0.4226   0.4299
  0.4371   0.4428   0.4495   0.4504   0.4577   0.4624   0.4743   0.4771
  0.4814   0.4825   0.4927   0.5016   0.5053   0.5163   0.5216   0.5277
  0.5387   0.5414   0.5501   0.5604   0.5699   0.5761   0.5845   0.5855
  0.5884   0.5978   0.6030   0.6108   0.6139   0.6228   0.6316   0.6324
  0.6383   0.6466   0.6562   0.6594   0.6619   0.6884   0.6922   0.7016
  0.7042   0.7218   0.7249   0.7342   0.7408   0.7621   0.7883   0.7962
  0.8038   0.8109   0.8192   0.8255   0.8385   0.8415   0.8427   0.8463
  0.8483   0.8524   0.8545   0.8576   0.8619   0.8686   0.8744   0.8765
  0.8793   0.8856   0.8964   0.8988   0.9107   0.9186   0.9258   0.9402
  0.9462   0.9489   0.9580   0.9612   0.9629   0.9663   0.9754   0.9816
  0.9838   0.9969   1.0133   1.0181   1.0279   1.0332   1.0352   1.0590
  1.0797   1.0845   1.1060   1.1204   1.1342   1.1534   1.1781   1.2146
  1.2171   1.2399   1.2563   1.2625   1.2713   1.2801   1.2922   1.2962
  1.3183   1.3365   1.3395   1.3533   1.3703   1.3953   1.4044   1.4600
  1.4904   1.4955   1.5007   1.5073   1.5387   1.5460   1.5635   1.5805
  1.6004   1.6081   1.6351   1.6479   1.6669   1.6927   1.7033   1.7209
  1.7428   1.7562   1.7900   1.8037   1.8208   1.8355   1.8482   1.8533
  1.8735   1.8810   1.8993   1.9076   1.9104   1.9242   1.9270   1.9507
  1.9618   1.9652   1.9693   2.0274   2.0405   2.0619   2.1121   2.1362
  2.1733   2.1964   2.2167   2.2342   2.2467   2.2524   2.2774   2.2830
  2.2923   2.3024   2.3137   2.3341   2.3577   2.3617   2.3837   2.3909
  2.4280   2.4360   2.4437   2.4550   2.4668   2.4869   2.5137   2.5328
  2.5437   2.5571   2.5950   2.6058   2.6186   2.6511   2.6610   2.6670
  2.6961   2.7079   2.7149   2.7219   2.7421   2.7633   2.7697   2.7843
  2.7892   2.7934   2.8103   2.8234   2.8349   2.8411   2.9014   2.9103
  2.9480   2.9647   3.0682   3.0808   3.1068   3.1357   3.1586   3.1632
  3.1999   3.2158   3.2381   3.2466   3.3496   3.3846   3.3964   3.4215
  3.5113   3.5714   3.6626   3.6757   3.7346   3.8093   3.9481   4.0134
  4.0462   4.0744   4.1094   4.4020   4.8072   4.8295   9.7458   9.7733
  9.7978   9.8227   9.8684  23.3607  23.5231  23.8518  23.8820  23.8905
 23.9040  23.9743  23.9855  24.0290  24.0574  24.1309  24.1568  25.7795
 25.8019  25.8453  25.8804  26.0693  26.1124  26.1472  26.1754  26.3173
 26.3835  26.5135  26.6021  26.6980  26.8318  26.9514 215.7357 215.7653
215.7939 215.8228 215.8849
 --------------------------------------------------------------

          Ground-State Mulliken Net Atomic Charges

     Atom                 Charge (a.u.)
  ----------------------------------------
      1 C                    -0.016060
      2 C                    -0.892032
      3 Cl                    0.611557
      4 C                    -0.095777
      5 Cl                    0.598953
      6 C                    -0.059372
      7 Cl                    0.530008
      8 C                    -0.645612
      9 H                     0.207545
     10 C                    -0.435143
     11 H                     0.179878
     12 C                     0.183043
     13 C                    -0.705198
     14 Cl                    0.589827
     15 C                     0.352306
     16 Cl                    0.459670
     17 C                    -0.739476
     18 H                     0.195289
     19 C                    -0.395159
     20 H                     0.178348
     21 C                    -0.279109
     22 H                     0.176511
  ----------------------------------------
  Sum of atomic charges =     0.000000

 -----------------------------------------------------------------
                    Cartesian Multipole Moments
 -----------------------------------------------------------------
    Charge (ESU x 10^10)
                 0.0000
    Dipole Moment (Debye)
         X      -0.5002      Y       1.5755      Z      -3.7840
       Tot       4.1292
    Quadrupole Moments (Debye-Ang)
        XX    -132.3930     XY       4.2501     YY    -135.7054
        XZ      -0.9323     YZ      -4.5538     ZZ    -128.8996
    Octopole Moments (Debye-Ang^2)
       XXX    -255.7213    XXY      60.8177    XYY     -90.4463
       YYY     150.0927    XXZ    -107.8198    XYZ      -9.3835
       YYZ     -80.7620    XZZ     -62.7014    YZZ      55.3329
       ZZZ    -259.5589
    Hexadecapole Moments (Debye-Ang^3)
      XXXX   -5689.9031   XXXY     631.0445   XXYY   -1138.7999
      XYYY     608.0139   YYYY    -914.0410   XXXZ     899.9571
      XXYZ     -18.8229   XYYZ     328.4344   YYYZ      11.3248
      XXZZ   -1396.0006   XYZZ     220.8034   YYZZ    -666.7148
      XZZZ     908.4054   YZZZ     -15.6826   ZZZZ   -3059.7105
 -----------------------------------------------------------------
 Calculating analytic gradient of the SCF energy
 Gradient of SCF Energy
            1           2           3           4           5           6
    1  -0.0070600  -0.0077246   0.0194746   0.0011737   0.0005386   0.0037608
    2   0.0015430  -0.0025204  -0.0470625  -0.0002697   0.0001492  -0.0002107
    3   0.0030015  -0.0017673  -0.0283343  -0.0132135   0.0040615  -0.0010559
            7           8           9          10          11          12
    1  -0.0012122   0.0025633   0.0003341   0.0014318   0.0000521   0.0046726
    2   0.0001637  -0.0001709   0.0000763  -0.0000902   0.0002100  -0.0010702
    3   0.0031644   0.0045692  -0.0011736  -0.0007328   0.0000617  -0.0040406
           13          14          15          16          17          18
    1   0.0021182  -0.0148026  -0.0042346  -0.0000790  -0.0023287  -0.0003522
    2   0.0077266   0.0437085   0.0027833  -0.0021168  -0.0007228   0.0008946
    3  -0.0059091   0.0355462  -0.0003413   0.0022379   0.0024054  -0.0009170
           19          20          21          22
    1   0.0012541  -0.0005400   0.0005765   0.0003834
    2  -0.0013412   0.0000515  -0.0017261  -0.0000050
    3   0.0008899   0.0002725   0.0019740  -0.0006988
 Max gradient component =       4.706E-02
 RMS gradient           =       1.057E-02
 Gradient time:  CPU 224.89 s  wall 224.90 s
 Geometry Optimization Parameters
   NAtoms,    NIC,     NZ,  NCons,   NDum,   NFix, NCnnct, MaxDiis
       22     163      22       0       0       0       0       0

 Cartesian Hessian Update
 Hessian updated using BFGS update


** GEOMETRY OPTIMIZATION IN DELOCALIZED INTERNAL COORDINATES **
   Searching for a Minimum

   Optimization Cycle:   2

                       Coordinates (Angstroms)
     ATOM                X               Y               Z
      1  C         0.0185434145   -0.0067290375    0.0338032286
      2  C        -0.0090623604    0.0183745945    1.4352199412
      3  Cl        1.4945889264    0.0401674425    2.3235609895
      4  C        -1.2184208953    0.0507657682    2.1291482389
      5  Cl       -1.2227628566    0.0856682209    3.8794040375
      6  C        -2.4209391460    0.0679898589    1.4264814448
      7  Cl       -3.9528854769    0.1112603142    2.2733998343
      8  C        -2.4071321864    0.0530157520    0.0383971931
      9  H        -3.3403152995    0.0605703734   -0.5102131487
     10  C        -1.2019866556    0.0161476013   -0.6459519948
     11  H        -1.2067879178   -0.0196160588   -1.7281102084
     12  C         1.2937515967   -0.0491426073   -0.7359646733
     13  C         2.3367630393   -0.9265825307   -0.4048473540
     14  Cl        2.1348715488   -2.0393305579    0.9277037517
     15  C         3.5197768106   -0.9358980006   -1.1422163374
     16  Cl        4.8183039758   -2.0366975821   -0.7264304344
     17  C         3.6772253107   -0.0800041255   -2.2237686587
     18  H         4.5973069456   -0.0927016419   -2.7940343127
     19  C         2.6476125401    0.7863924421   -2.5670433054
     20  H         2.7658701673    1.4606126490   -3.4063188778
     21  C         1.4709874645    0.8006475309   -1.8314032587
     22  H         0.6843432052    1.4974405819   -2.0932776768
   Point Group: c1    Number of degrees of freedom:    60


   Energy is  -2761.476880383

 Hessian updated using BFGS update

 56 Hessian modes will be used to form the next step
  Hessian Eigenvalues:
     0.016284    0.017712    0.019556    0.020716    0.020929    0.022947
     0.023583    0.023586    0.023834    0.023845    0.024089    0.024090
     0.024114    0.024114    0.024135    0.024135    0.024143    0.024144
     0.064804    0.113141    0.159903    0.159965    0.159970    0.159998
     0.159998    0.218217    0.220979    0.225184    0.231417    0.235592
     0.245186    0.248928    0.249924    0.249982    0.249994    0.249999
     0.251540    0.289274    0.292633    0.300526    0.301116    0.328583
     0.356660    0.356673    0.412127    0.418570    0.431188    0.431886
     0.461220    0.463045    0.470607    0.471160    0.478194    0.478311
     0.479048    0.480695

 Minimum search - taking simple RFO step
 Searching for Lamda that Minimizes Along All modes
 Value Taken    Lamda =  -0.02558368
 Calculated Step too Large.  Step scaled by  0.694257
 Step Taken.  Stepsize is  0.300000

                             Maximum     Tolerance    Cnvgd?
         Gradient           0.047162      0.000300      NO
         Displacement       0.234648      0.001200      NO
         Energy change     -0.023181      0.000001      NO


 New Cartesian Coordinates Obtained by Inverse Iteration

 Displacement from previous Coordinates is:  0.441897
 ----------------------------------------------------------------
             Standard Nuclear Orientation (Angstroms)
    I     Atom           X                Y                Z
 ----------------------------------------------------------------
    1      C       0.0354277627    -0.0145217942     0.0600324093
    2      C      -0.0117958385     0.0417883713     1.4629054033
    3      Cl      1.4737995445     0.0961522311     2.3671224095
    4      C      -1.2356260701     0.0818805630     2.1433207015
    5      Cl     -1.2723157972     0.1528441049     3.8851876547
    6      C      -2.4285840223     0.0788278424     1.4166538989
    7      Cl     -3.9777354388     0.1285652747     2.2238113601
    8      C      -2.3958121376     0.0364264833     0.0284953116
    9      H      -3.3232290823     0.0280840202    -0.5288590157
   10      C      -1.1796911227    -0.0092199060    -0.6343622143
   11      H      -1.1695196408    -0.0686806824    -1.7155520523
   12      C       1.3067603717    -0.0636864724    -0.7123145048
   13      C       2.3497096123    -0.9581179150    -0.4136649520
   14      Cl      2.1627606539    -2.0975658116     0.8898661441
   15      C       3.5226062103    -0.9545121535    -1.1740225038
   16      Cl      4.8272376521    -2.0633675576    -0.8150464701
   17      C       3.6681399886    -0.0769477705    -2.2423074061
   18      H       4.5815858888    -0.0877696339    -2.8228174816
   19      C       2.6378784955     0.8019713044    -2.5534400789
   20      H       2.7483641497     1.4914808921    -3.3815756442
   21      C       1.4737373366     0.8063198328    -1.7971077069
   22      H       0.6859536344     1.5123997643    -2.0287868438
 ----------------------------------------------------------------
 Nuclear Repulsion Energy =        1774.86517264 hartrees
 There are       81 alpha and       81 beta electrons
 Applying Cartesian multipole field
    Component          Value
    ---------          -----
     (2,0,0)        1.00000E-11
     (0,2,0)        2.00000E-11
     (0,0,2)       -3.00000E-11
 Nucleus-field energy     =    -0.0000000141 hartrees
 Requested basis set is 6-311++G(d,p)
 There are 162 shells and 449 basis functions
 A cutoff of  1.0D-15 yielded  10199 shell pairs
 There are     84802 function pairs (     91154 Cartesian)
 Smallest overlap matrix eigenvalue = 2.72E-07
 Linear dependence detected in AO basis
 Number of orthogonalized atomic orbitals = 444
 Maximum deviation from orthogonality = 3.485E-10
 Guess from superposition of atomic densities
 Warning:  Energy on first SCF cycle will be non-variational
 SAD guess density has 162.000000 electrons

 -----------------------------------------------------------------------
  General SCF calculation program by
  Eric Jon Sundstrom, Paul Horn, Yuezhi Mao, Dmitri Zuev, Alec White,
  David Stuck, Shaama M.S., Shane Yost, Joonho Lee, David Small,
  Daniel Levine, Susi Lehtola, Hugh Burton, Evgeny Epifanovsky,
  Bang C. Huynh
 -----------------------------------------------------------------------
 Exchange:     0.2000 Hartree-Fock + 0.0800 Slater + 0.7200 B88
 Correlation:  0.1900 VWN1RPA + 0.8100 LYP
 Using SG-1 standard quadrature grid
 A restricted SCF calculation will be
 performed using DIIS
 SCF converges when DIIS error is below 1.0e-08
 ---------------------------------------
  Cycle       Energy         DIIS error
 ---------------------------------------
    1   -2765.5789375190      2.94e-02  
    2   -2761.3371733091      2.42e-03  
    3   -2761.1761602186      3.33e-03  
    4   -2761.4733704351      7.70e-04  
    5   -2761.4886405557      3.02e-04  
    6   -2761.4907345396      1.06e-04  
    7   -2761.4910028784      2.22e-05  
    8   -2761.4910103072      1.40e-05  
    9   -2761.4910152025      2.99e-06  
   10   -2761.4910154201      1.04e-06  
   11   -2761.4910154470      2.40e-07  
   12   -2761.4910154482      8.96e-08  
   13   -2761.4910154484      4.23e-08  
   14   -2761.4910154488      1.23e-08  
   15   -2761.4910154486      5.05e-09  Convergence criterion met
 ---------------------------------------
 SCF time:   CPU 669.46s  wall 670.00s 
 SCF   energy in the final basis set =    -2761.4910154486
 Total energy in the final basis set =    -2761.4910154486

 --------------------------------------------------------------

                    Orbital Energies (a.u.)
 --------------------------------------------------------------

 Alpha MOs
 -- Occupied --
********-101.5718-101.5681-101.5650-101.5623 -10.2723 -10.2708 -10.2691
-10.2652 -10.2635 -10.2293 -10.2279 -10.2132 -10.2126 -10.2098 -10.2074
-10.2060  -9.4878  -9.4864  -9.4827  -9.4812  -9.4785  -7.2526  -7.2512
 -7.2475  -7.2459  -7.2432  -7.2427  -7.2419  -7.2413  -7.2404  -7.2375
 -7.2369  -7.2359  -7.2350  -7.2332  -7.2325  -0.9516  -0.9337  -0.8995
 -0.8789  -0.8687  -0.8622  -0.8476  -0.7962  -0.7604  -0.7519  -0.7441
 -0.6616  -0.6436  -0.6215  -0.6127  -0.5528  -0.5341  -0.5250  -0.5058
 -0.4953  -0.4757  -0.4636  -0.4613  -0.4568  -0.4494  -0.4389  -0.4220
 -0.4095  -0.4009  -0.3969  -0.3889  -0.3696  -0.3638  -0.3528  -0.3476
 -0.3440  -0.3372  -0.3294  -0.3172  -0.2980  -0.2891  -0.2739  -0.2600
 -0.2589
 -- Virtual --
 -0.0704  -0.0517  -0.0452  -0.0347  -0.0270  -0.0211  -0.0135  -0.0009
  0.0121   0.0150   0.0180   0.0244   0.0252   0.0285   0.0407   0.0473
  0.0511   0.0520   0.0561   0.0641   0.0696   0.0764   0.0790   0.0807
  0.0841   0.0857   0.0933   0.0942   0.0969   0.1002   0.1016   0.1073
  0.1095   0.1152   0.1192   0.1209   0.1226   0.1245   0.1279   0.1315
  0.1333   0.1345   0.1404   0.1418   0.1443   0.1563   0.1598   0.1612
  0.1628   0.1671   0.1710   0.1721   0.1840   0.1865   0.1892   0.1937
  0.1974   0.2020   0.2037   0.2106   0.2108   0.2163   0.2212   0.2255
  0.2311   0.2344   0.2401   0.2435   0.2445   0.2479   0.2514   0.2542
  0.2605   0.2624   0.2654   0.2682   0.2698   0.2799   0.2846   0.2891
  0.2897   0.2959   0.2976   0.3038   0.3094   0.3168   0.3229   0.3263
  0.3367   0.3416   0.3427   0.3525   0.3600   0.4190   0.4224   0.4304
  0.4363   0.4418   0.4492   0.4508   0.4577   0.4622   0.4733   0.4768
  0.4795   0.4836   0.4914   0.5035   0.5051   0.5157   0.5207   0.5253
  0.5387   0.5404   0.5506   0.5585   0.5720   0.5751   0.5837   0.5844
  0.5855   0.5990   0.6016   0.6094   0.6129   0.6211   0.6313   0.6359
  0.6430   0.6469   0.6552   0.6593   0.6620   0.6865   0.6920   0.7021
  0.7040   0.7216   0.7249   0.7343   0.7430   0.7633   0.7898   0.7977
  0.8064   0.8174   0.8197   0.8285   0.8367   0.8417   0.8440   0.8481
  0.8491   0.8530   0.8546   0.8550   0.8599   0.8681   0.8729   0.8770
  0.8829   0.8865   0.8951   0.8980   0.9111   0.9182   0.9272   0.9402
  0.9466   0.9482   0.9560   0.9619   0.9632   0.9688   0.9723   0.9857
  0.9866   0.9948   1.0037   1.0110   1.0269   1.0297   1.0393   1.0562
  1.0714   1.0849   1.1053   1.1210   1.1338   1.1504   1.1769   1.2130
  1.2161   1.2387   1.2501   1.2612   1.2738   1.2792   1.2927   1.2974
  1.3103   1.3346   1.3390   1.3524   1.3685   1.3933   1.4012   1.4607
  1.4902   1.4958   1.5015   1.5069   1.5375   1.5457   1.5639   1.5793
  1.5992   1.6081   1.6358   1.6494   1.6685   1.6926   1.7045   1.7223
  1.7407   1.7574   1.7857   1.8020   1.8195   1.8342   1.8477   1.8514
  1.8709   1.8810   1.8976   1.9063   1.9089   1.9240   1.9277   1.9524
  1.9607   1.9647   1.9678   2.0264   2.0397   2.0608   2.1122   2.1347
  2.1736   2.1946   2.2153   2.2386   2.2506   2.2627   2.2761   2.2834
  2.2939   2.3038   2.3099   2.3330   2.3400   2.3631   2.3815   2.3907
  2.4253   2.4287   2.4445   2.4595   2.4709   2.4844   2.5135   2.5316
  2.5421   2.5575   2.5913   2.6020   2.6163   2.6511   2.6603   2.6641
  2.6963   2.7038   2.7147   2.7227   2.7416   2.7606   2.7694   2.7836
  2.7876   2.7935   2.8074   2.8179   2.8344   2.8407   2.8999   2.9101
  2.9460   2.9663   3.0662   3.0787   3.1073   3.1299   3.1549   3.1610
  3.1978   3.2149   3.2336   3.2442   3.3470   3.3801   3.3931   3.4221
  3.5109   3.5693   3.6617   3.6724   3.7315   3.8088   3.9469   4.0124
  4.0471   4.0762   4.1068   4.3967   4.8025   4.8253   9.7449   9.7727
  9.7971   9.8177   9.8647  23.3640  23.5241  23.8430  23.8765  23.8890
 23.8964  23.9617  23.9745  24.0231  24.0519  24.1293  24.1526  25.7867
 25.8242  25.8594  25.9215  26.0436  26.1043  26.1476  26.1757  26.2446
 26.3623  26.5091  26.5931  26.6931  26.8179  26.9474 215.7354 215.7647
215.7933 215.8185 215.8765
 --------------------------------------------------------------

          Ground-State Mulliken Net Atomic Charges

     Atom                 Charge (a.u.)
  ----------------------------------------
      1 C                    -0.006107
      2 C                    -0.816099
      3 Cl                    0.597703
      4 C                    -0.006946
      5 Cl                    0.590309
      6 C                    -0.156352
      7 Cl                    0.532317
      8 C                    -0.645896
      9 H                     0.208782
     10 C                    -0.510856
     11 H                     0.182604
     12 C                     0.211715
     13 C                    -0.606018
     14 Cl                    0.579001
     15 C                     0.299240
     16 Cl                    0.464022
     17 C                    -0.757837
     18 H                     0.196621
     19 C                    -0.423291
     20 H                     0.178578
     21 C                    -0.291645
     22 H                     0.180153
  ----------------------------------------
  Sum of atomic charges =     0.000000

 -----------------------------------------------------------------
                    Cartesian Multipole Moments
 -----------------------------------------------------------------
    Charge (ESU x 10^10)
                 0.0000
    Dipole Moment (Debye)
         X      -0.4959      Y       1.5590      Z      -3.7031
       Tot       4.0484
    Quadrupole Moments (Debye-Ang)
        XX    -132.6519     XY       4.3827     YY    -135.4555
        XZ      -0.9490     YZ      -4.3793     ZZ    -128.9156
    Octopole Moments (Debye-Ang^2)
       XXX    -254.6873    XXY      60.1066    XYY     -89.4159
       YYY     147.9051    XXZ    -106.4208    XYZ      -9.2682
       YYZ     -79.5487    XZZ     -62.6849    YZZ      55.3100
       ZZZ    -254.6324
    Hexadecapole Moments (Debye-Ang^3)
      XXXX   -5724.8644   XXXY     648.8864   XXYY   -1148.5774
      XYYY     623.3753   YYYY    -943.9620   XXXZ     922.6735
      XXYZ     -27.1260   XYYZ     335.4074   YYYZ     -18.2749
      XXZZ   -1404.7090   XYZZ     228.2870   YYZZ    -673.3120
      XZZZ     930.2720   YZZZ     -40.3321   ZZZZ   -3065.7821
 -----------------------------------------------------------------
 Calculating analytic gradient of the SCF energy
 Gradient of SCF Energy
            1           2           3           4           5           6
    1  -0.0021299  -0.0029647   0.0106357   0.0007822   0.0000846   0.0012478
    2   0.0021323  -0.0015689  -0.0297284  -0.0004190   0.0001046  -0.0001255
    3   0.0008199   0.0005282  -0.0186424  -0.0058099   0.0018135  -0.0004027
            7           8           9          10          11          12
    1  -0.0003344   0.0008111   0.0002080   0.0007246  -0.0001260   0.0007567
    2   0.0000909  -0.0000440   0.0000431   0.0004091   0.0001641  -0.0017840
    3   0.0011299   0.0021477  -0.0005400  -0.0002813   0.0000385  -0.0019685
           13          14          15          16          17          18
    1   0.0016660  -0.0088369  -0.0017384  -0.0003358  -0.0007517  -0.0002334
    2   0.0031157   0.0284389   0.0011341  -0.0007693  -0.0004483   0.0004837
    3  -0.0021036   0.0211703   0.0003006   0.0009075   0.0010548  -0.0004747
           19          20          21          22
    1   0.0004285  -0.0002272   0.0001213   0.0002117
    2  -0.0004037   0.0000739  -0.0009019   0.0000028
    3   0.0002330   0.0001049   0.0004412  -0.0004667
 Max gradient component =       2.973E-02
 RMS gradient           =       6.493E-03
 Gradient time:  CPU 224.68 s  wall 224.71 s
 Geometry Optimization Parameters
   NAtoms,    NIC,     NZ,  NCons,   NDum,   NFix, NCnnct, MaxDiis
       22     163      22       0       0       0       0       0

 Cartesian Hessian Update
 Hessian updated using BFGS update


** GEOMETRY OPTIMIZATION IN DELOCALIZED INTERNAL COORDINATES **
   Searching for a Minimum

   Optimization Cycle:   3

                       Coordinates (Angstroms)
     ATOM                X               Y               Z
      1  C         0.0354277627   -0.0145217942    0.0600324093
      2  C        -0.0117958385    0.0417883713    1.4629054033
      3  Cl        1.4737995445    0.0961522311    2.3671224095
      4  C        -1.2356260701    0.0818805630    2.1433207015
      5  Cl       -1.2723157972    0.1528441049    3.8851876547
      6  C        -2.4285840223    0.0788278424    1.4166538989
      7  Cl       -3.9777354388    0.1285652747    2.2238113601
      8  C        -2.3958121376    0.0364264833    0.0284953116
      9  H        -3.3232290823    0.0280840202   -0.5288590157
     10  C        -1.1796911227   -0.0092199060   -0.6343622143
     11  H        -1.1695196408   -0.0686806824   -1.7155520523
     12  C         1.3067603717   -0.0636864724   -0.7123145048
     13  C         2.3497096123   -0.9581179150   -0.4136649520
     14  Cl        2.1627606539   -2.0975658116    0.8898661441
     15  C         3.5226062103   -0.9545121535   -1.1740225038
     16  Cl        4.8272376521   -2.0633675576   -0.8150464701
     17  C         3.6681399886   -0.0769477705   -2.2423074061
     18  H         4.5815858888   -0.0877696339   -2.8228174816
     19  C         2.6378784955    0.8019713044   -2.5534400789
     20  H         2.7483641497    1.4914808921   -3.3815756442
     21  C         1.4737373366    0.8063198328   -1.7971077069
     22  H         0.6859536344    1.5123997643   -2.0287868438
   Point Group: c1    Number of degrees of freedom:    60


   Energy is  -2761.491015449

 Hessian updated using BFGS update

 58 Hessian modes will be used to form the next step
  Hessian Eigenvalues:
     0.016209    0.017712    0.019482    0.020712    0.020929    0.022947
     0.023585    0.023586    0.023835    0.023845    0.024090    0.024090
     0.024114    0.024114    0.024135    0.024135    0.024143    0.024144
     0.060124    0.082265    0.159917    0.159969    0.159993    0.159997
     0.160007    0.219364    0.221116    0.225276    0.231472    0.235578
     0.245329    0.249143    0.249958    0.249994    0.249998    0.250125
     0.251784    0.289270    0.293263    0.300875    0.301089    0.301192
     0.328903    0.356664    0.356667    0.356672    0.412110    0.419021
     0.431214    0.432051    0.461232    0.463042    0.471108    0.471736
     0.478169    0.478329    0.479152    0.480868

 Minimum search - taking simple RFO step
 Searching for Lamda that Minimizes Along All modes
 Value Taken    Lamda =  -0.01513115
 Calculated Step too Large.  Step scaled by  0.701186
 Step Taken.  Stepsize is  0.300000

                             Maximum     Tolerance    Cnvgd?
         Gradient           0.029438      0.000300      NO
         Displacement       0.231024      0.001200      NO
         Energy change     -0.014135      0.000001      NO


 New Cartesian Coordinates Obtained by Inverse Iteration

 Displacement from previous Coordinates is:  0.440855
 ----------------------------------------------------------------
             Standard Nuclear Orientation (Angstroms)
    I     Atom           X                Y                Z
 ----------------------------------------------------------------
    1      C       0.0443698324    -0.0226987962     0.0748241875
    2      C      -0.0139416189     0.0710092028     1.4758707355
    3      Cl      1.4610609558     0.1650369538     2.3902298254
    4      C      -1.2454162041     0.1178098718     2.1488681892
    5      Cl     -1.2980502255     0.2334790614     3.8830649233
    6      C      -2.4325264740     0.0845170407     1.4098773538
    7      Cl     -3.9905464372     0.1389713114     2.1964565130
    8      C      -2.3891646891     0.0059519803     0.0225555668
    9      H      -3.3137909602    -0.0256357342    -0.5380772495
   10      C      -1.1671186581    -0.0457089691    -0.6279505640
   11      H      -1.1464432068    -0.1335548035    -1.7071744229
   12      C       1.3156926215    -0.0715614943    -0.6972220677
   13      C       2.3503011114    -0.9874385089    -0.4288762904
   14      Cl      2.1632301967    -2.1576650226     0.8438085664
   15      C       3.5167424483    -0.9758035247    -1.2032899937
   16      Cl      4.8160698930    -2.1035953045    -0.8922483282
   17      C       3.6625215865    -0.0726265950    -2.2513912209
   18      H       4.5724401435    -0.0827430332    -2.8372944258
   19      C       2.6398596207     0.8256065714    -2.5313435606
   20      H       2.7514730408     1.5338001686    -3.3434524230
   21      C       1.4831758384     0.8228645317    -1.7632733256
   22      H       0.6997133359     1.5423360801    -1.9664235700
 ----------------------------------------------------------------
 Nuclear Repulsion Energy =        1768.60830206 hartrees
 There are       81 alpha and       81 beta electrons
 Applying Cartesian multipole field
    Component          Value
    ---------          -----
     (2,0,0)        1.00000E-11
     (0,2,0)        2.00000E-11
     (0,0,2)       -3.00000E-11
 Nucleus-field energy     =    -0.0000000134 hartrees
 Requested basis set is 6-311++G(d,p)
 There are 162 shells and 449 basis functions
 A cutoff of  1.0D-15 yielded  10176 shell pairs
 There are     84685 function pairs (     91031 Cartesian)
 Smallest overlap matrix eigenvalue = 2.87E-07
 Linear dependence detected in AO basis
 Number of orthogonalized atomic orbitals = 445
 Maximum deviation from orthogonality = 4.099E-10
 Guess from superposition of atomic densities
 Warning:  Energy on first SCF cycle will be non-variational
 SAD guess density has 162.000000 electrons

 -----------------------------------------------------------------------
  General SCF calculation program by
  Eric Jon Sundstrom, Paul Horn, Yuezhi Mao, Dmitri Zuev, Alec White,
  David Stuck, Shaama M.S., Shane Yost, Joonho Lee, David Small,
  Daniel Levine, Susi Lehtola, Hugh Burton, Evgeny Epifanovsky,
  Bang C. Huynh
 -----------------------------------------------------------------------
 Exchange:     0.2000 Hartree-Fock + 0.0800 Slater + 0.7200 B88
 Correlation:  0.1900 VWN1RPA + 0.8100 LYP
 Using SG-1 standard quadrature grid
 A restricted SCF calculation will be
 performed using DIIS
 SCF converges when DIIS error is below 1.0e-08
 ---------------------------------------
  Cycle       Energy         DIIS error
 ---------------------------------------
    1   -2765.5546117147      2.93e-02  
    2   -2761.3456078138      2.42e-03  
    3   -2761.1825178816      3.33e-03  
    4   -2761.4819106092      7.70e-04  
    5   -2761.4971625827      3.02e-04  
    6   -2761.4992771343      1.05e-04  
    7   -2761.4995371888      2.30e-05  
    8   -2761.4995452164      1.46e-05  
    9   -2761.4995506641      2.88e-06  
   10   -2761.4995508648      1.04e-06  
   11   -2761.4995508917      2.27e-07  
   12   -2761.4995508931      8.99e-08  
   13   -2761.4995508931      4.22e-08  
   14   -2761.4995508932      1.16e-08  
   15   -2761.4995508932      5.13e-09  Convergence criterion met
 ---------------------------------------
 SCF time:   CPU 670.53s  wall 670.00s 
 SCF   energy in the final basis set =    -2761.4995508932
 Total energy in the final basis set =    -2761.4995508932

 --------------------------------------------------------------

                    Orbital Energies (a.u.)
 --------------------------------------------------------------

 Alpha MOs
 -- Occupied --
********-101.5723-101.5682-101.5666-101.5641 -10.2725 -10.2712 -10.2691
-10.2658 -10.2636 -10.2292 -10.2279 -10.2130 -10.2124 -10.2097 -10.2072
-10.2060  -9.4878  -9.4870  -9.4828  -9.4824  -9.4799  -7.2526  -7.2518
 -7.2477  -7.2472  -7.2447  -7.2427  -7.2420  -7.2419  -7.2411  -7.2376
 -7.2372  -7.2370  -7.2363  -7.2346  -7.2340  -0.9509  -0.9335  -0.8992
 -0.8797  -0.8688  -0.8625  -0.8480  -0.7957  -0.7595  -0.7516  -0.7436
 -0.6608  -0.6427  -0.6218  -0.6125  -0.5521  -0.5333  -0.5252  -0.5063
 -0.4951  -0.4763  -0.4635  -0.4609  -0.4568  -0.4488  -0.4375  -0.4222
 -0.4091  -0.3992  -0.3968  -0.3874  -0.3681  -0.3636  -0.3527  -0.3475
 -0.3437  -0.3376  -0.3306  -0.3179  -0.3029  -0.2889  -0.2728  -0.2617
 -0.2601
 -- Virtual --
 -0.0695  -0.0521  -0.0447  -0.0338  -0.0286  -0.0205  -0.0132  -0.0008
  0.0122   0.0153   0.0175   0.0243   0.0252   0.0286   0.0407   0.0463
  0.0514   0.0519   0.0563   0.0636   0.0693   0.0761   0.0789   0.0799
  0.0843   0.0858   0.0925   0.0939   0.0964   0.1009   0.1010   0.1065
  0.1092   0.1145   0.1190   0.1192   0.1216   0.1238   0.1276   0.1312
  0.1329   0.1342   0.1390   0.1418   0.1441   0.1551   0.1595   0.1609
  0.1626   0.1666   0.1695   0.1716   0.1834   0.1842   0.1882   0.1914
  0.1956   0.2002   0.2023   0.2089   0.2106   0.2154   0.2187   0.2244
  0.2307   0.2337   0.2390   0.2416   0.2447   0.2471   0.2510   0.2535
  0.2590   0.2596   0.2637   0.2665   0.2689   0.2742   0.2829   0.2876
  0.2886   0.2955   0.2968   0.3057   0.3092   0.3124   0.3204   0.3236
  0.3257   0.3366   0.3412   0.3430   0.3534   0.3648   0.4191   0.4234
  0.4321   0.4354   0.4412   0.4486   0.4559   0.4617   0.4624   0.4744
  0.4769   0.4812   0.4896   0.4923   0.5033   0.5069   0.5167   0.5190
  0.5261   0.5404   0.5418   0.5542   0.5579   0.5718   0.5761   0.5833
  0.5853   0.5869   0.5998   0.6043   0.6095   0.6146   0.6237   0.6304
  0.6389   0.6461   0.6529   0.6586   0.6616   0.6645   0.6876   0.6943
  0.7050   0.7070   0.7231   0.7265   0.7347   0.7529   0.7696   0.7878
  0.7980   0.8090   0.8174   0.8214   0.8341   0.8381   0.8411   0.8485
  0.8492   0.8513   0.8531   0.8537   0.8573   0.8620   0.8681   0.8737
  0.8793   0.8884   0.8914   0.8967   0.8994   0.9157   0.9202   0.9378
  0.9464   0.9469   0.9541   0.9585   0.9614   0.9635   0.9675   0.9740
  0.9829   0.9931   0.9946   0.9982   1.0082   1.0268   1.0287   1.0436
  1.0556   1.0675   1.0850   1.1032   1.1247   1.1353   1.1500   1.1769
  1.2118   1.2160   1.2374   1.2473   1.2599   1.2749   1.2795   1.2938
  1.2979   1.3055   1.3330   1.3397   1.3518   1.3705   1.3933   1.4014
  1.4609   1.4916   1.4961   1.5038   1.5072   1.5370   1.5469   1.5652
  1.5818   1.6028   1.6104   1.6370   1.6516   1.6699   1.6949   1.7042
  1.7248   1.7389   1.7581   1.7838   1.8005   1.8192   1.8342   1.8487
  1.8506   1.8691   1.8827   1.8968   1.9046   1.9139   1.9233   1.9294
  1.9547   1.9583   1.9649   1.9714   2.0263   2.0382   2.0586   2.1120
  2.1331   2.1739   2.1930   2.2134   2.2383   2.2515   2.2639   2.2770
  2.2865   2.2954   2.3018   2.3120   2.3253   2.3371   2.3668   2.3816
  2.3951   2.4233   2.4281   2.4449   2.4667   2.4718   2.4893   2.5150
  2.5327   2.5395   2.5573   2.5942   2.6093   2.6159   2.6523   2.6600
  2.6633   2.6968   2.7040   2.7147   2.7238   2.7438   2.7589   2.7719
  2.7831   2.7875   2.7951   2.8106   2.8150   2.8336   2.8397   2.8998
  2.9112   2.9466   2.9692   3.0653   3.0781   3.1079   3.1272   3.1513
  3.1614   3.1977   3.2161   3.2298   3.2418   3.3464   3.3783   3.3936
  3.4305   3.5167   3.5714   3.6627   3.6739   3.7323   3.8106   3.9462
  4.0129   4.0482   4.0765   4.1048   4.3902   4.7998   4.8241   9.7472
  9.7750   9.7989   9.8216   9.8564  23.3666  23.5249  23.8400  23.8747
 23.8901  23.8949  23.9565  23.9719  24.0211  24.0512  24.1288  24.1513
 25.7865  25.8237  25.8610  25.9597  25.9967  26.1040  26.1566  26.1672
 26.2071  26.3890  26.5103  26.5867  26.6929  26.8503  26.9522 215.7384
215.7679 215.7956 215.8245 215.8636
 --------------------------------------------------------------

          Ground-State Mulliken Net Atomic Charges

     Atom                 Charge (a.u.)
  ----------------------------------------
      1 C                     0.201831
      2 C                    -0.535434
      3 Cl                    0.606801
      4 C                    -0.260541
      5 Cl                    0.584679
      6 C                    -0.064156
      7 Cl                    0.548481
      8 C                    -0.567857
      9 H                     0.210283
     10 C                    -0.558713
     11 H                     0.183280
     12 C                    -0.297034
     13 C                    -1.280161
     14 Cl                    0.642409
     15 C                     0.764420
     16 Cl                    0.462798
     17 C                    -0.601996
     18 H                     0.201256
     19 C                    -0.261326
     20 H                     0.178916
     21 C                    -0.337892
     22 H                     0.179955
  ----------------------------------------
  Sum of atomic charges =     0.000000

 -----------------------------------------------------------------
                    Cartesian Multipole Moments
 -----------------------------------------------------------------
    Charge (ESU x 10^10)
                 0.0000
    Dipole Moment (Debye)
         X      -0.4898      Y       1.5494      Z      -3.6426
       Tot       3.9886
    Quadrupole Moments (Debye-Ang)
        XX    -132.7661     XY       4.6055     YY    -135.2362
        XZ      -0.9815     YZ      -4.2397     ZZ    -129.0120
    Octopole Moments (Debye-Ang^2)
       XXX    -252.7658    XXY      59.4018    XYY     -88.3596
       YYY     145.8020    XXZ    -105.0591    XYZ      -9.3604
       YYZ     -78.2755    XZZ     -62.5932    YZZ      55.0997
       ZZZ    -249.1388
    Hexadecapole Moments (Debye-Ang^3)
      XXXX   -5725.8815   XXXY     663.6024   XXYY   -1154.4602
      XYYY     634.5166   YYYY    -983.3362   XXXZ     941.7815
      XXYZ     -36.7947   XYYZ     341.1736   YYYZ     -51.2832
      XXZZ   -1406.1082   XYZZ     234.2872   YYZZ    -679.5013
      XZZZ     950.2756   YZZZ     -67.3830   ZZZZ   -3063.8604
 -----------------------------------------------------------------
 Calculating analytic gradient of the SCF energy
 Gradient of SCF Energy
            1           2           3           4           5           6
    1   0.0003259  -0.0005961   0.0050391   0.0002953   0.0000696   0.0001362
    2   0.0020294  -0.0010125  -0.0185480  -0.0002898   0.0000105  -0.0000680
    3  -0.0001463   0.0011292  -0.0117307  -0.0013899   0.0000707   0.0002179
            7           8           9          10          11          12
    1   0.0000892   0.0002736   0.0001199  -0.0000780  -0.0001522  -0.0010085
    2   0.0000203   0.0000001   0.0000350   0.0007388   0.0000480  -0.0015685
    3   0.0002403   0.0003325  -0.0001264  -0.0000882   0.0000227  -0.0008428
           13          14          15          16          17          18
    1   0.0010026  -0.0047564  -0.0003109  -0.0003084  -0.0001147  -0.0000815
    2   0.0005287   0.0182916   0.0003692  -0.0001083  -0.0000974   0.0001395
    3   0.0001699   0.0121928   0.0001335   0.0002357   0.0002995  -0.0001482
           19          20          21          22
    1  -0.0001217  -0.0000652   0.0000881   0.0001543
    2  -0.0000665   0.0000401  -0.0004789  -0.0000135
    3   0.0000697   0.0000695  -0.0005785  -0.0001331
 Max gradient component =       1.855E-02
 RMS gradient           =       3.950E-03
 Gradient time:  CPU 221.28 s  wall 221.31 s
 Geometry Optimization Parameters
   NAtoms,    NIC,     NZ,  NCons,   NDum,   NFix, NCnnct, MaxDiis
       22     163      22       0       0       0       0       0

 Cartesian Hessian Update
 Hessian updated using BFGS update


** GEOMETRY OPTIMIZATION IN DELOCALIZED INTERNAL COORDINATES **
   Searching for a Minimum

   Optimization Cycle:   4

                       Coordinates (Angstroms)
     ATOM                X               Y               Z
      1  C         0.0443698324   -0.0226987962    0.0748241875
      2  C        -0.0139416189    0.0710092028    1.4758707355
      3  Cl        1.4610609558    0.1650369538    2.3902298254
      4  C        -1.2454162041    0.1178098718    2.1488681892
      5  Cl       -1.2980502255    0.2334790614    3.8830649233
      6  C        -2.4325264740    0.0845170407    1.4098773538
      7  Cl       -3.9905464372    0.1389713114    2.1964565130
      8  C        -2.3891646891    0.0059519803    0.0225555668
      9  H        -3.3137909602   -0.0256357342   -0.5380772495
     10  C        -1.1671186581   -0.0457089691   -0.6279505640
     11  H        -1.1464432068   -0.1335548035   -1.7071744229
     12  C         1.3156926215   -0.0715614943   -0.6972220677
     13  C         2.3503011114   -0.9874385089   -0.4288762904
     14  Cl        2.1632301967   -2.1576650226    0.8438085664
     15  C         3.5167424483   -0.9758035247   -1.2032899937
     16  Cl        4.8160698930   -2.1035953045   -0.8922483282
     17  C         3.6625215865   -0.0726265950   -2.2513912209
     18  H         4.5724401435   -0.0827430332   -2.8372944258
     19  C         2.6398596207    0.8256065714   -2.5313435606
     20  H         2.7514730408    1.5338001686   -3.3434524230
     21  C         1.4831758384    0.8228645317   -1.7632733256
     22  H         0.6997133359    1.5423360801   -1.9664235700
   Point Group: c1    Number of degrees of freedom:    60


   Energy is  -2761.499550893

 Hessian updated using BFGS update

 59 Hessian modes will be used to form the next step
  Hessian Eigenvalues:
     0.015982    0.017711    0.019326    0.020700    0.020929    0.022945
     0.023586    0.023593    0.023835    0.023845    0.024089    0.024091
     0.024113    0.024114    0.024135    0.024135    0.024143    0.024144
     0.044621    0.075367    0.159955    0.159969    0.159997    0.160000
     0.160064    0.219682    0.221236    0.225311    0.231485    0.235566
     0.245338    0.249306    0.249974    0.249998    0.250002    0.250125
     0.252334    0.289276    0.293671    0.301031    0.301146    0.301651
     0.329067    0.356664    0.356665    0.356668    0.356675    0.412141
     0.419529    0.431227    0.432272    0.461228    0.463038    0.471106
     0.472796    0.478214    0.478326    0.479155    0.481582

 Minimum search - taking simple RFO step
 Searching for Lamda that Minimizes Along All modes
 Value Taken    Lamda =  -0.00895201
 Calculated Step too Large.  Step scaled by  0.707742
 Step Taken.  Stepsize is  0.300000

                             Maximum     Tolerance    Cnvgd?
         Gradient           0.017963      0.000300      NO
         Displacement       0.224275      0.001200      NO
         Energy change     -0.008535      0.000001      NO


 New Cartesian Coordinates Obtained by Inverse Iteration

 Displacement from previous Coordinates is:  0.483403
 ----------------------------------------------------------------
             Standard Nuclear Orientation (Angstroms)
    I     Atom           X                Y                Z
 ----------------------------------------------------------------
    1      C       0.0478698023    -0.0309737162     0.0815698307
    2      C      -0.0143915182     0.1050423057     1.4782021433
    3      Cl      1.4585236471     0.2439836695     2.3930906161
    4      C      -1.2491712666     0.1569416883     2.1483379785
    5      Cl     -1.3096429568     0.3241518844     3.8762604407
    6      C      -2.4332965637     0.0854023896     1.4056307246
    7      Cl     -3.9952232163     0.1435263882     2.1839625624
    8      C      -2.3855321110    -0.0361921410     0.0211536973
    9      H      -3.3091186033    -0.0966823548    -0.5387701856
   10      C      -1.1607933977    -0.0912620699    -0.6238267917
   11      H      -1.1331536525    -0.2096765154    -1.7000817526
   12      C       1.3210245523    -0.0740116732    -0.6890566625
   13      C       2.3405998573    -1.0142150299    -0.4500734480
   14      Cl      2.1383700721    -2.2177575960     0.7895706522
   15      C       3.5040864591    -0.9984014415    -1.2300324671
   16      Cl      4.7877980442    -2.1543623203    -0.9601433177
   17      C       3.6602573040    -0.0670640152    -2.2526066537
   18      H       4.5686428694    -0.0766188746    -2.8408499892
   19      C       2.6516201347     0.8555669274    -2.5022916606
   20      H       2.7716070191     1.5842501919    -3.2949065891
   21      C       1.4974493414     0.8478853811    -1.7297272114
   22      H       0.7221263340     1.5828179097    -1.9078734981
 ----------------------------------------------------------------
 Nuclear Repulsion Energy =        1764.04340871 hartrees
 There are       81 alpha and       81 beta electrons
 Applying Cartesian multipole field
    Component          Value
    ---------          -----
     (2,0,0)        1.00000E-11
     (0,2,0)        2.00000E-11
     (0,0,2)       -3.00000E-11
 Nucleus-field energy     =    -0.0000000125 hartrees
 Requested basis set is 6-311++G(d,p)
 There are 162 shells and 449 basis functions
 A cutoff of  1.0D-15 yielded  10177 shell pairs
 There are     84692 function pairs (     91045 Cartesian)
 Smallest overlap matrix eigenvalue = 2.92E-07
 Linear dependence detected in AO basis
 Number of orthogonalized atomic orbitals = 445
 Maximum deviation from orthogonality = 3.167E-10
 Guess from superposition of atomic densities
 Warning:  Energy on first SCF cycle will be non-variational
 SAD guess density has 162.000000 electrons

 -----------------------------------------------------------------------
  General SCF calculation program by
  Eric Jon Sundstrom, Paul Horn, Yuezhi Mao, Dmitri Zuev, Alec White,
  David Stuck, Shaama M.S., Shane Yost, Joonho Lee, David Small,
  Daniel Levine, Susi Lehtola, Hugh Burton, Evgeny Epifanovsky,
  Bang C. Huynh
 -----------------------------------------------------------------------
 Exchange:     0.2000 Hartree-Fock + 0.0800 Slater + 0.7200 B88
 Correlation:  0.1900 VWN1RPA + 0.8100 LYP
 Using SG-1 standard quadrature grid
 A restricted SCF calculation will be
 performed using DIIS
 SCF converges when DIIS error is below 1.0e-08
 ---------------------------------------
  Cycle       Energy         DIIS error
 ---------------------------------------
    1   -2765.5356791771      2.92e-02  
    2   -2761.3506376998      2.42e-03  
    3   -2761.1871079786      3.34e-03  
    4   -2761.4870815541      7.68e-04  
    5   -2761.5022052653      3.02e-04  
    6   -2761.5043262364      1.04e-04  
    7   -2761.5045809023      2.40e-05  
    8   -2761.5045898340      1.51e-05  
    9   -2761.5045956682      2.81e-06  
   10   -2761.5045958580      1.04e-06  
   11   -2761.5045958850      2.17e-07  
   12   -2761.5045958862      9.05e-08  
   13   -2761.5045958863      4.23e-08  
   14   -2761.5045958865      1.14e-08  
   15   -2761.5045958865      5.22e-09  Convergence criterion met
 ---------------------------------------
 SCF time:   CPU 669.46s  wall 670.00s 
 SCF   energy in the final basis set =    -2761.5045958865
 Total energy in the final basis set =    -2761.5045958865

 --------------------------------------------------------------

                    Orbital Energies (a.u.)
 --------------------------------------------------------------

 Alpha MOs
 -- Occupied --
********-101.5727-101.5683-101.5678-101.5655 -10.2728 -10.2715 -10.2692
-10.2660 -10.2637 -10.2290 -10.2277 -10.2129 -10.2123 -10.2098 -10.2072
-10.2060  -9.4878  -9.4874  -9.4833  -9.4829  -9.4809  -7.2526  -7.2522
 -7.2482  -7.2478  -7.2457  -7.2427  -7.2423  -7.2419  -7.2415  -7.2381
 -7.2378  -7.2373  -7.2371  -7.2356  -7.2350  -0.9504  -0.9334  -0.8988
 -0.8800  -0.8690  -0.8622  -0.8481  -0.7955  -0.7591  -0.7517  -0.7436
 -0.6604  -0.6420  -0.6225  -0.6125  -0.5517  -0.5327  -0.5254  -0.5073
 -0.4946  -0.4766  -0.4634  -0.4606  -0.4568  -0.4483  -0.4366  -0.4225
 -0.4088  -0.3984  -0.3964  -0.3861  -0.3666  -0.3631  -0.3526  -0.3477
 -0.3434  -0.3379  -0.3318  -0.3182  -0.3072  -0.2879  -0.2722  -0.2633
 -0.2610
 -- Virtual --
 -0.0681  -0.0528  -0.0441  -0.0338  -0.0306  -0.0205  -0.0131  -0.0007
  0.0122   0.0152   0.0171   0.0241   0.0252   0.0286   0.0405   0.0460
  0.0513   0.0520   0.0564   0.0634   0.0689   0.0759   0.0783   0.0795
  0.0842   0.0863   0.0918   0.0940   0.0965   0.1002   0.1022   0.1065
  0.1088   0.1141   0.1186   0.1194   0.1202   0.1235   0.1273   0.1307
  0.1324   0.1341   0.1375   0.1415   0.1444   0.1543   0.1590   0.1608
  0.1626   0.1662   0.1686   0.1713   0.1831   0.1847   0.1871   0.1914
  0.1959   0.1996   0.2019   0.2080   0.2105   0.2150   0.2183   0.2260
  0.2298   0.2340   0.2386   0.2421   0.2455   0.2470   0.2520   0.2534
  0.2577   0.2598   0.2638   0.2667   0.2696   0.2736   0.2828   0.2862
  0.2887   0.2953   0.2959   0.3076   0.3090   0.3125   0.3200   0.3231
  0.3249   0.3369   0.3405   0.3436   0.3531   0.3643   0.4189   0.4229
  0.4336   0.4346   0.4410   0.4483   0.4551   0.4623   0.4635   0.4725
  0.4768   0.4814   0.4901   0.4929   0.4995   0.5101   0.5138   0.5202
  0.5264   0.5398   0.5430   0.5544   0.5582   0.5685   0.5775   0.5818
  0.5852   0.5885   0.5997   0.6034   0.6092   0.6162   0.6252   0.6294
  0.6396   0.6487   0.6533   0.6588   0.6631   0.6655   0.6883   0.6949
  0.7057   0.7072   0.7230   0.7254   0.7336   0.7519   0.7719   0.7856
  0.7988   0.8111   0.8142   0.8221   0.8323   0.8369   0.8410   0.8476
  0.8496   0.8520   0.8523   0.8553   0.8574   0.8635   0.8683   0.8736
  0.8786   0.8893   0.8915   0.8982   0.9004   0.9149   0.9195   0.9384
  0.9419   0.9475   0.9515   0.9530   0.9618   0.9637   0.9650   0.9675
  0.9850   0.9937   0.9983   0.9999   1.0060   1.0260   1.0280   1.0456
  1.0565   1.0643   1.0824   1.0994   1.1311   1.1381   1.1512   1.1778
  1.2121   1.2163   1.2370   1.2463   1.2588   1.2746   1.2790   1.2946
  1.2969   1.3011   1.3320   1.3411   1.3528   1.3718   1.3928   1.4040
  1.4600   1.4936   1.4968   1.5050   1.5091   1.5374   1.5477   1.5671
  1.5821   1.6026   1.6106   1.6382   1.6532   1.6706   1.6956   1.7021
  1.7246   1.7372   1.7578   1.7817   1.7987   1.8188   1.8327   1.8493
  1.8505   1.8675   1.8850   1.8959   1.9020   1.9174   1.9220   1.9310
  1.9521   1.9566   1.9678   1.9782   2.0264   2.0355   2.0564   2.1118
  2.1315   2.1739   2.1919   2.2108   2.2377   2.2525   2.2602   2.2766
  2.2869   2.2943   2.2981   2.3107   2.3219   2.3396   2.3687   2.3807
  2.4010   2.4233   2.4282   2.4451   2.4680   2.4720   2.4877   2.5141
  2.5308   2.5368   2.5556   2.5881   2.6111   2.6155   2.6542   2.6595
  2.6632   2.6970   2.7022   2.7159   2.7254   2.7446   2.7568   2.7721
  2.7816   2.7879   2.7957   2.8081   2.8130   2.8302   2.8359   2.8968
  2.9121   2.9495   2.9723   3.0654   3.0785   3.1081   3.1238   3.1489
  3.1622   3.1983   3.2182   3.2269   3.2387   3.3467   3.3766   3.3929
  3.4307   3.5165   3.5709   3.6649   3.6747   3.7320   3.8120   3.9461
  4.0124   4.0485   4.0758   4.1028   4.3803   4.7992   4.8241   9.7506
  9.7769   9.8003   9.8303   9.8451  23.3680  23.5247  23.8382  23.8738
 23.8896  23.8943  23.9545  23.9699  24.0212  24.0538  24.1288  24.1510
 25.7855  25.8198  25.8581  25.9493  25.9729  26.1022  26.1558  26.1625
 26.2154  26.3852  26.5078  26.5825  26.6889  26.8505  26.9461 215.7419
215.7702 215.7971 215.8366 215.8487
 --------------------------------------------------------------

          Ground-State Mulliken Net Atomic Charges

     Atom                 Charge (a.u.)
  ----------------------------------------
      1 C                     0.214918
      2 C                    -0.605237
      3 Cl                    0.566306
      4 C                    -0.177338
      5 Cl                    0.584903
      6 C                    -0.057005
      7 Cl                    0.548106
      8 C                    -0.600539
      9 H                     0.211057
     10 C                    -0.545360
     11 H                     0.183919
     12 C                    -0.244240
     13 C                    -1.367978
     14 Cl                    0.600012
     15 C                     0.846725
     16 Cl                    0.464772
     17 C                    -0.571276
     18 H                     0.201882
     19 C                    -0.289815
     20 H                     0.179131
     21 C                    -0.324004
     22 H                     0.181061
  ----------------------------------------
  Sum of atomic charges =     0.000000

 -----------------------------------------------------------------
                    Cartesian Multipole Moments
 -----------------------------------------------------------------
    Charge (ESU x 10^10)
                 0.0000
    Dipole Moment (Debye)
         X      -0.4779      Y       1.5429      Z      -3.6018
       Tot       3.9474
    Quadrupole Moments (Debye-Ang)
        XX    -132.7396     XY       4.8861     YY    -135.0476
        XZ      -1.0199     YZ      -4.1416     ZZ    -129.2000
    Octopole Moments (Debye-Ang^2)
       XXX    -249.9188    XXY      58.6861    XYY     -87.2171
       YYY     143.7515    XXZ    -103.5882    XYZ      -9.6412
       YYZ     -76.9233    XZZ     -62.3772    YZZ      54.7339
       ZZZ    -243.3219
    Hexadecapole Moments (Debye-Ang^3)
      XXXX   -5699.1695   XXXY     674.2688   XXYY   -1157.3829
      XYYY     641.1579   YYYY   -1031.1478   XXXZ     958.4152
      XXYZ     -47.6151   XYYZ     346.1477   YYYZ     -86.9848
      XXZZ   -1401.3139   XYZZ     238.6904   YYZZ    -685.3160
      XZZZ     968.7561   YZZZ     -96.6429   ZZZZ   -3054.5478
 -----------------------------------------------------------------
 Calculating analytic gradient of the SCF energy
 Gradient of SCF Energy
            1           2           3           4           5           6
    1   0.0010632   0.0003570   0.0025671  -0.0002626  -0.0000569  -0.0001794
    2   0.0014917  -0.0006435  -0.0115141  -0.0001517  -0.0000593   0.0000157
    3  -0.0002839   0.0005082  -0.0069820   0.0005282  -0.0005129   0.0003567
            7           8           9          10          11          12
    1   0.0001524   0.0002261   0.0000339  -0.0005777  -0.0000856  -0.0012485
    2  -0.0000084  -0.0000243   0.0000365   0.0008282  -0.0000245  -0.0012336
    3   0.0000047  -0.0004756   0.0000397   0.0000148  -0.0000132  -0.0002534
           13          14          15          16          17          18
    1   0.0005148  -0.0023828   0.0001172  -0.0002028   0.0000767   0.0000018
    2  -0.0002543   0.0114961   0.0002370   0.0000065   0.0000281  -0.0000391
    3   0.0007994   0.0071048   0.0000253   0.0000352  -0.0001215   0.0000130
           19          20          21          22
    1  -0.0002993  -0.0000168   0.0001050   0.0000974
    2   0.0001460   0.0000245  -0.0003514  -0.0000060
    3   0.0000643   0.0000172  -0.0009544   0.0000855
 Max gradient component =       1.151E-02
 RMS gradient           =       2.425E-03
 Gradient time:  CPU 224.90 s  wall 224.93 s
 Geometry Optimization Parameters
   NAtoms,    NIC,     NZ,  NCons,   NDum,   NFix, NCnnct, MaxDiis
       22     163      22       0       0       0       0       0

 Cartesian Hessian Update
 Hessian updated using BFGS update


** GEOMETRY OPTIMIZATION IN DELOCALIZED INTERNAL COORDINATES **
   Searching for a Minimum

   Optimization Cycle:   5

                       Coordinates (Angstroms)
     ATOM                X               Y               Z
      1  C         0.0478698023   -0.0309737162    0.0815698307
      2  C        -0.0143915182    0.1050423057    1.4782021433
      3  Cl        1.4585236471    0.2439836695    2.3930906161
      4  C        -1.2491712666    0.1569416883    2.1483379785
      5  Cl       -1.3096429568    0.3241518844    3.8762604407
      6  C        -2.4332965637    0.0854023896    1.4056307246
      7  Cl       -3.9952232163    0.1435263882    2.1839625624
      8  C        -2.3855321110   -0.0361921410    0.0211536973
      9  H        -3.3091186033   -0.0966823548   -0.5387701856
     10  C        -1.1607933977   -0.0912620699   -0.6238267917
     11  H        -1.1331536525   -0.2096765154   -1.7000817526
     12  C         1.3210245523   -0.0740116732   -0.6890566625
     13  C         2.3405998573   -1.0142150299   -0.4500734480
     14  Cl        2.1383700721   -2.2177575960    0.7895706522
     15  C         3.5040864591   -0.9984014415   -1.2300324671
     16  Cl        4.7877980442   -2.1543623203   -0.9601433177
     17  C         3.6602573040   -0.0670640152   -2.2526066537
     18  H         4.5686428694   -0.0766188746   -2.8408499892
     19  C         2.6516201347    0.8555669274   -2.5022916606
     20  H         2.7716070191    1.5842501919   -3.2949065891
     21  C         1.4974493414    0.8478853811   -1.7297272114
     22  H         0.7221263340    1.5828179097   -1.9078734981
   Point Group: c1    Number of degrees of freedom:    60


   Energy is  -2761.504595886

 Hessian updated using BFGS update

 60 Hessian modes will be used to form the next step
  Hessian Eigenvalues:
     0.015175    0.017707    0.019012    0.020686    0.020930    0.022937
     0.023580    0.023586    0.023834    0.023845    0.024089    0.024091
     0.024113    0.024115    0.024135    0.024135    0.024143    0.024145
     0.031401    0.074800    0.159969    0.159973    0.159997    0.160002
     0.160114    0.219742    0.221292    0.225331    0.231486    0.235557
     0.245366    0.249373    0.249985    0.249998    0.250014    0.250140
     0.252477    0.289287    0.293648    0.301042    0.301155    0.301742
     0.329069    0.356664    0.356665    0.356666    0.356669    0.356673
     0.412140    0.419650    0.431227    0.432532    0.461245    0.463064
     0.471107    0.473171    0.478292    0.478328    0.479196    0.482113

 Minimum search - taking simple RFO step
 Searching for Lamda that Minimizes Along All modes
 Value Taken    Lamda =  -0.00543967
 Calculated Step too Large.  Step scaled by  0.710349
 Step Taken.  Stepsize is  0.300000

                             Maximum     Tolerance    Cnvgd?
         Gradient           0.010894      0.000300      NO
         Displacement       0.218478      0.001200      NO
         Energy change     -0.005045      0.000001      NO


 New Cartesian Coordinates Obtained by Inverse Iteration

 Displacement from previous Coordinates is:  0.527854
 ----------------------------------------------------------------
             Standard Nuclear Orientation (Angstroms)
    I     Atom           X                Y                Z
 ----------------------------------------------------------------
    1      C       0.0467693510    -0.0382841733     0.0812762842
    2      C      -0.0143190176     0.1422251557     1.4715806133
    3      Cl      1.4611708483     0.3300671268     2.3777559415
    4      C      -1.2481024359     0.1975991296     2.1431452677
    5      Cl     -1.3073965114     0.4205248488     3.8646589675
    6      C      -2.4317750728     0.0820640091     1.4044362832
    7      Cl     -3.9939767912     0.1422601938     2.1827421946
    8      C      -2.3846463673    -0.0860824743     0.0247857208
    9      H      -3.3085330341    -0.1793352229    -0.5302100504
   10      C      -1.1598182567    -0.1420525485    -0.6208222541
   11      H      -1.1290590502    -0.2919603126    -1.6930902896
   12      C       1.3223796070    -0.0730026776    -0.6874326497
   13      C       2.3221012018    -1.0395992020    -0.4765970475
   14      Cl      2.0926976317    -2.2760461863     0.7280850771
   15      C       3.4865727665    -1.0220467348    -1.2546739766
   16      Cl      4.7491648438    -2.2089869632    -1.0204929075
   17      C       3.6616998700    -0.0606114631    -2.2464439865
   18      H       4.5710310134    -0.0687651781    -2.8332496920
   19      C       2.6712948295     0.8884167122    -2.4680379435
   20      H       2.8064452591     1.6386410939    -3.2377792983
   21      C       1.5149929876     0.8778167612    -1.6975833209
   22      H       0.7509584786     1.6295090930    -1.8545145147
 ----------------------------------------------------------------
 Nuclear Repulsion Energy =        1760.91758627 hartrees
 There are       81 alpha and       81 beta electrons
 Applying Cartesian multipole field
    Component          Value
    ---------          -----
     (2,0,0)        1.00000E-11
     (0,2,0)        2.00000E-11
     (0,0,2)       -3.00000E-11
 Nucleus-field energy     =    -0.0000000115 hartrees
 Requested basis set is 6-311++G(d,p)
 There are 162 shells and 449 basis functions
 A cutoff of  1.0D-15 yielded  10171 shell pairs
 There are     84675 function pairs (     91034 Cartesian)
 Smallest overlap matrix eigenvalue = 2.89E-07
 Linear dependence detected in AO basis
 Number of orthogonalized atomic orbitals = 445
 Maximum deviation from orthogonality = 9.937E-10
 Guess from superposition of atomic densities
 Warning:  Energy on first SCF cycle will be non-variational
 SAD guess density has 162.000000 electrons

 -----------------------------------------------------------------------
  General SCF calculation program by
  Eric Jon Sundstrom, Paul Horn, Yuezhi Mao, Dmitri Zuev, Alec White,
  David Stuck, Shaama M.S., Shane Yost, Joonho Lee, David Small,
  Daniel Levine, Susi Lehtola, Hugh Burton, Evgeny Epifanovsky,
  Bang C. Huynh
 -----------------------------------------------------------------------
 Exchange:     0.2000 Hartree-Fock + 0.0800 Slater + 0.7200 B88
 Correlation:  0.1900 VWN1RPA + 0.8100 LYP
 Using SG-1 standard quadrature grid
 A restricted SCF calculation will be
 performed using DIIS
 SCF converges when DIIS error is below 1.0e-08
 ---------------------------------------
  Cycle       Energy         DIIS error
 ---------------------------------------
    1   -2765.5231693272      2.92e-02  
    2   -2761.3537301234      2.42e-03  
    3   -2761.1909955723      3.33e-03  
    4   -2761.4904039789      7.64e-04  
    5   -2761.5053029643      3.02e-04  
    6   -2761.5074262380      1.03e-04  
    7   -2761.5076769752      2.51e-05  
    8   -2761.5076871147      1.55e-05  
    9   -2761.5076932243      2.76e-06  
   10   -2761.5076934057      1.04e-06  
   11   -2761.5076934328      2.11e-07  
   12   -2761.5076934338      9.01e-08  
   13   -2761.5076934342      4.22e-08  
   14   -2761.5076934341      1.13e-08  
   15   -2761.5076934341      5.29e-09  Convergence criterion met
 ---------------------------------------
 SCF time:   CPU 666.19s  wall 666.00s 
 SCF   energy in the final basis set =    -2761.5076934341
 Total energy in the final basis set =    -2761.5076934341

 --------------------------------------------------------------

                    Orbital Energies (a.u.)
 --------------------------------------------------------------

 Alpha MOs
 -- Occupied --
********-101.5729-101.5688-101.5684-101.5665 -10.2729 -10.2716 -10.2693
-10.2661 -10.2638 -10.2286 -10.2273 -10.2130 -10.2124 -10.2098 -10.2072
-10.2061  -9.4877  -9.4876  -9.4841  -9.4831  -9.4817  -7.2525  -7.2524
 -7.2489  -7.2479  -7.2465  -7.2426  -7.2425  -7.2419  -7.2417  -7.2389
 -7.2380  -7.2379  -7.2373  -7.2364  -7.2358  -0.9501  -0.9333  -0.8985
 -0.8801  -0.8690  -0.8618  -0.8483  -0.7953  -0.7591  -0.7520  -0.7438
 -0.6601  -0.6413  -0.6233  -0.6125  -0.5514  -0.5321  -0.5256  -0.5085
 -0.4940  -0.4768  -0.4633  -0.4603  -0.4569  -0.4479  -0.4360  -0.4228
 -0.4085  -0.3984  -0.3955  -0.3851  -0.3652  -0.3625  -0.3526  -0.3480
 -0.3429  -0.3380  -0.3330  -0.3185  -0.3105  -0.2865  -0.2719  -0.2643
 -0.2622
 -- Virtual --
 -0.0662  -0.0534  -0.0434  -0.0344  -0.0327  -0.0206  -0.0131  -0.0007
  0.0119   0.0150   0.0169   0.0238   0.0251   0.0286   0.0403   0.0458
  0.0511   0.0523   0.0567   0.0631   0.0685   0.0757   0.0771   0.0796
  0.0840   0.0869   0.0913   0.0939   0.0967   0.0993   0.1037   0.1066
  0.1082   0.1135   0.1179   0.1191   0.1197   0.1233   0.1272   0.1300
  0.1318   0.1337   0.1361   0.1409   0.1451   0.1533   0.1584   0.1605
  0.1629   0.1658   0.1683   0.1712   0.1831   0.1849   0.1863   0.1917
  0.1965   0.1993   0.2016   0.2072   0.2105   0.2147   0.2180   0.2274
  0.2284   0.2346   0.2386   0.2433   0.2456   0.2487   0.2533   0.2536
  0.2566   0.2606   0.2644   0.2673   0.2692   0.2734   0.2814   0.2841
  0.2891   0.2943   0.2960   0.3078   0.3080   0.3137   0.3203   0.3224
  0.3247   0.3371   0.3396   0.3446   0.3531   0.3638   0.4191   0.4225
  0.4333   0.4357   0.4414   0.4481   0.4545   0.4621   0.4653   0.4708
  0.4765   0.4815   0.4894   0.4953   0.4975   0.5120   0.5137   0.5228
  0.5271   0.5393   0.5442   0.5539   0.5602   0.5644   0.5787   0.5809
  0.5843   0.5901   0.6009   0.6025   0.6097   0.6193   0.6272   0.6293
  0.6402   0.6508   0.6539   0.6602   0.6630   0.6677   0.6891   0.6956
  0.7039   0.7084   0.7202   0.7254   0.7327   0.7504   0.7745   0.7841
  0.7998   0.8104   0.8138   0.8230   0.8304   0.8362   0.8422   0.8465
  0.8498   0.8519   0.8532   0.8561   0.8584   0.8636   0.8691   0.8741
  0.8770   0.8896   0.8929   0.8978   0.9033   0.9124   0.9187   0.9302
  0.9397   0.9447   0.9497   0.9530   0.9613   0.9641   0.9659   0.9669
  0.9856   0.9929   0.9992   1.0017   1.0061   1.0248   1.0289   1.0460
  1.0581   1.0633   1.0794   1.0959   1.1344   1.1445   1.1546   1.1800
  1.2143   1.2173   1.2376   1.2458   1.2579   1.2738   1.2782   1.2945
  1.2971   1.2977   1.3316   1.3428   1.3554   1.3725   1.3925   1.4076
  1.4573   1.4961   1.4981   1.5036   1.5131   1.5391   1.5496   1.5696
  1.5828   1.6022   1.6107   1.6396   1.6543   1.6709   1.6967   1.6982
  1.7237   1.7364   1.7565   1.7801   1.7971   1.8179   1.8312   1.8487
  1.8520   1.8667   1.8861   1.8950   1.9002   1.9168   1.9258   1.9324
  1.9477   1.9558   1.9723   1.9885   2.0280   2.0320   2.0554   2.1118
  2.1305   2.1736   2.1912   2.2079   2.2373   2.2540   2.2579   2.2767
  2.2860   2.2921   2.2949   2.3092   2.3250   2.3412   2.3685   2.3799
  2.4081   2.4268   2.4309   2.4460   2.4682   2.4725   2.4804   2.5133
  2.5264   2.5365   2.5534   2.5824   2.6132   2.6139   2.6561   2.6598
  2.6641   2.6972   2.7004   2.7203   2.7289   2.7465   2.7553   2.7702
  2.7797   2.7888   2.7936   2.8032   2.8133   2.8274   2.8344   2.8918
  2.9127   2.9542   2.9758   3.0672   3.0799   3.1090   3.1216   3.1477
  3.1633   3.2000   3.2203   3.2255   3.2357   3.3476   3.3757   3.3926
  3.4307   3.5165   3.5711   3.6679   3.6767   3.7323   3.8140   3.9465
  4.0122   4.0485   4.0752   4.1014   4.3697   4.8001   4.8251   9.7534
  9.7786   9.8007   9.8340   9.8423  23.3689  23.5247  23.8388  23.8742
 23.8895  23.8952  23.9549  23.9697  24.0218  24.0585  24.1291  24.1515
 25.7844  25.8165  25.8557  25.9315  25.9723  26.1033  26.1540  26.1657
 26.2374  26.3572  26.5063  26.5811  26.6858  26.8502  26.9343 215.7446
215.7722 215.7975 215.8351 215.8515
 --------------------------------------------------------------

          Ground-State Mulliken Net Atomic Charges

     Atom                 Charge (a.u.)
  ----------------------------------------
      1 C                     0.217589
      2 C                    -0.708316
      3 Cl                    0.528408
      4 C                    -0.099368
      5 Cl                    0.586692
      6 C                    -0.019905
      7 Cl                    0.546990
      8 C                    -0.649827
      9 H                     0.211700
     10 C                    -0.507912
     11 H                     0.183957
     12 C                    -0.211278
     13 C                    -1.478385
     14 Cl                    0.559034
     15 C                     0.945316
     16 Cl                    0.467453
     17 C                    -0.511807
     18 H                     0.202537
     19 C                    -0.336337
     20 H                     0.178988
     21 C                    -0.287320
     22 H                     0.181794
  ----------------------------------------
  Sum of atomic charges =     0.000000

 -----------------------------------------------------------------
                    Cartesian Multipole Moments
 -----------------------------------------------------------------
    Charge (ESU x 10^10)
                -0.0000
    Dipole Moment (Debye)
         X      -0.4574      Y       1.5366      Z      -3.5653
       Tot       3.9092
    Quadrupole Moments (Debye-Ang)
        XX    -132.5892     XY       5.2075     YY    -134.8680
        XZ      -1.0464     YZ      -4.0679     ZZ    -129.4605
    Octopole Moments (Debye-Ang^2)
       XXX    -246.2609    XXY      57.9454    XYY     -86.0271
       YYY     141.7023    XXZ    -102.0083    XYZ     -10.0150
       YYZ     -75.4360    XZZ     -62.0427    YZZ      54.2083
       ZZZ    -236.9638
    Hexadecapole Moments (Debye-Ang^3)
      XXXX   -5651.3387   XXXY     680.4149   XXYY   -1158.0735
      XYYY     643.1424   YYYY   -1084.9711   XXXZ     972.8550
      XXYZ     -59.1430   XYYZ     350.4200   YYYZ    -124.0736
      XXZZ   -1392.1064   XYZZ     241.3593   YYZZ    -690.4352
      XZZZ     986.6253   YZZZ    -127.1503   ZZZZ   -3037.9743
 -----------------------------------------------------------------
 Calculating analytic gradient of the SCF energy
 Gradient of SCF Energy
            1           2           3           4           5           6
    1   0.0009436   0.0003296   0.0014368  -0.0003495   0.0000611  -0.0001280
    2   0.0007556  -0.0004509  -0.0072259   0.0000046  -0.0000979   0.0000685
    3  -0.0000314  -0.0002673  -0.0040194   0.0008832  -0.0004704   0.0002924
            7           8           9          10          11          12
    1   0.0000713   0.0001995  -0.0000033  -0.0006872   0.0000299  -0.0008136
    2  -0.0000070  -0.0000372   0.0000254   0.0007197  -0.0000524  -0.0006327
    3  -0.0000701  -0.0006109   0.0000684  -0.0000236   0.0000034   0.0000950
           13          14          15          16          17          18
    1   0.0002017  -0.0012394   0.0000845  -0.0000499   0.0001447   0.0000307
    2  -0.0001910   0.0070817   0.0001771  -0.0000058   0.0000409  -0.0000908
    3   0.0006669   0.0044335  -0.0000556  -0.0000372  -0.0001540   0.0000557
           19          20          21          22
    1  -0.0002864  -0.0000108   0.0000159   0.0000188
    2   0.0001601   0.0000060  -0.0002661   0.0000183
    3   0.0000326   0.0000037  -0.0009189   0.0001240
 Max gradient component =       7.226E-03
 RMS gradient           =       1.503E-03
 Gradient time:  CPU 224.94 s  wall 224.97 s
 Geometry Optimization Parameters
   NAtoms,    NIC,     NZ,  NCons,   NDum,   NFix, NCnnct, MaxDiis
       22     163      22       0       0       0       0       0

 Cartesian Hessian Update
 Hessian updated using BFGS update


** GEOMETRY OPTIMIZATION IN DELOCALIZED INTERNAL COORDINATES **
   Searching for a Minimum

   Optimization Cycle:   6

                       Coordinates (Angstroms)
     ATOM                X               Y               Z
      1  C         0.0467693510   -0.0382841733    0.0812762842
      2  C        -0.0143190176    0.1422251557    1.4715806133
      3  Cl        1.4611708483    0.3300671268    2.3777559415
      4  C        -1.2481024359    0.1975991296    2.1431452677
      5  Cl       -1.3073965114    0.4205248488    3.8646589675
      6  C        -2.4317750728    0.0820640091    1.4044362832
      7  Cl       -3.9939767912    0.1422601938    2.1827421946
      8  C        -2.3846463673   -0.0860824743    0.0247857208
      9  H        -3.3085330341   -0.1793352229   -0.5302100504
     10  C        -1.1598182567   -0.1420525485   -0.6208222541
     11  H        -1.1290590502   -0.2919603126   -1.6930902896
     12  C         1.3223796070   -0.0730026776   -0.6874326497
     13  C         2.3221012018   -1.0395992020   -0.4765970475
     14  Cl        2.0926976317   -2.2760461863    0.7280850771
     15  C         3.4865727665   -1.0220467348   -1.2546739766
     16  Cl        4.7491648438   -2.2089869632   -1.0204929075
     17  C         3.6616998700   -0.0606114631   -2.2464439865
     18  H         4.5710310134   -0.0687651781   -2.8332496920
     19  C         2.6712948295    0.8884167122   -2.4680379435
     20  H         2.8064452591    1.6386410939   -3.2377792983
     21  C         1.5149929876    0.8778167612   -1.6975833209
     22  H         0.7509584786    1.6295090930   -1.8545145147
   Point Group: c1    Number of degrees of freedom:    60


   Energy is  -2761.507693434

 Hessian updated using BFGS update

 60 Hessian modes will be used to form the next step
  Hessian Eigenvalues:
     0.012645    0.017699    0.018692    0.020697    0.020930    0.022931
     0.023381    0.023587    0.023814    0.023845    0.024075    0.024090
     0.024110    0.024115    0.024119    0.024136    0.024137    0.024145
     0.024626    0.074448    0.159970    0.159984    0.159997    0.160005
     0.160115    0.219750    0.221289    0.225330    0.231487    0.235555
     0.245370    0.249390    0.249986    0.249998    0.250038    0.250181
     0.252586    0.289288    0.293729    0.301045    0.301143    0.301686
     0.329016    0.356665    0.356665    0.356666    0.356669    0.356674
     0.412167    0.419667    0.431227    0.432555    0.461249    0.463039
     0.471108    0.473130    0.478260    0.478328    0.479192    0.482174

 Minimum search - taking simple RFO step
 Searching for Lamda that Minimizes Along All modes
 Value Taken    Lamda =  -0.00345043
 Calculated Step too Large.  Step scaled by  0.702802
 Step Taken.  Stepsize is  0.300000

                             Maximum     Tolerance    Cnvgd?
         Gradient           0.006747      0.000300      NO
         Displacement       0.216607      0.001200      NO
         Energy change     -0.003098      0.000001      NO


 New Cartesian Coordinates Obtained by Inverse Iteration

 Displacement from previous Coordinates is:  0.559763
 ----------------------------------------------------------------
             Standard Nuclear Orientation (Angstroms)
    I     Atom           X                Y                Z
 ----------------------------------------------------------------
    1      C       0.0427788517    -0.0426957165     0.0761584955
    2      C      -0.0139640853     0.1820299185     1.4592224875
    3      Cl      1.4666057709     0.4225115935     2.3486000622
    4      C      -1.2447267319     0.2378271176     2.1350969725
    5      Cl     -1.3012343670     0.5188495304     3.8485569721
    6      C      -2.4289576976     0.0744380858     1.4059914352
    7      Cl     -3.9886329029     0.1331208747     2.1901950128
    8      C      -2.3853440525    -0.1400352944     0.0328936706
    9      H      -3.3101229959    -0.2684186296    -0.5136427778
   10      C      -1.1622181901    -0.1935261286    -0.6175693633
   11      H      -1.1316493423    -0.3747575670    -1.6850338990
   12      C       1.3204576563    -0.0703708675    -0.6913595814
   13      C       2.2978201932    -1.0635259472    -0.5072686730
   14      Cl      2.0350870901    -2.3304617923     0.6611342858
   15      C       3.4662495914    -1.0457754310    -1.2782774445
   16      Cl      4.7038871913    -2.2644766529    -1.0755466103
   17      C       3.6658715406    -0.0548507210    -2.2363492512
   18      H       4.5779961861    -0.0616505206    -2.8188260847
   19      C       2.6968039065     0.9215281150    -2.4307798501
   20      H       2.8520244821     1.6933910085    -3.1749064841
   21      C       1.5353635122     0.9096874852    -1.6667992634
   22      H       0.7855565440     1.6795125268    -1.8039516929
 ----------------------------------------------------------------
 Nuclear Repulsion Energy =        1758.67624049 hartrees
 There are       81 alpha and       81 beta electrons
 Applying Cartesian multipole field
    Component          Value
    ---------          -----
     (2,0,0)        1.00000E-11
     (0,2,0)        2.00000E-11
     (0,0,2)       -3.00000E-11
 Nucleus-field energy     =    -0.0000000103 hartrees
 Requested basis set is 6-311++G(d,p)
 There are 162 shells and 449 basis functions
 A cutoff of  1.0D-15 yielded  10180 shell pairs
 There are     84767 function pairs (     91134 Cartesian)
 Smallest overlap matrix eigenvalue = 2.81E-07
 Linear dependence detected in AO basis
 Number of orthogonalized atomic orbitals = 445
 Maximum deviation from orthogonality = 6.120E-10
 Guess from superposition of atomic densities
 Warning:  Energy on first SCF cycle will be non-variational
 SAD guess density has 162.000000 electrons

 -----------------------------------------------------------------------
  General SCF calculation program by
  Eric Jon Sundstrom, Paul Horn, Yuezhi Mao, Dmitri Zuev, Alec White,
  David Stuck, Shaama M.S., Shane Yost, Joonho Lee, David Small,
  Daniel Levine, Susi Lehtola, Hugh Burton, Evgeny Epifanovsky,
  Bang C. Huynh
 -----------------------------------------------------------------------
 Exchange:     0.2000 Hartree-Fock + 0.0800 Slater + 0.7200 B88
 Correlation:  0.1900 VWN1RPA + 0.8100 LYP
 Using SG-1 standard quadrature grid
 A restricted SCF calculation will be
 performed using DIIS
 SCF converges when DIIS error is below 1.0e-08
 ---------------------------------------
  Cycle       Energy         DIIS error
 ---------------------------------------
    1   -2765.5148614148      2.92e-02  
    2   -2761.3556056963      2.42e-03  
    3   -2761.1941275960      3.33e-03  
    4   -2761.4925939231      7.60e-04  
    5   -2761.5072251518      3.02e-04  
    6   -2761.5093499729      1.03e-04  
    7   -2761.5095975594      2.61e-05  
    8   -2761.5096091171      1.57e-05  
    9   -2761.5096153945      2.71e-06  
   10   -2761.5096155689      1.03e-06  
   11   -2761.5096155958      2.07e-07  
   12   -2761.5096155965      8.92e-08  
   13   -2761.5096155968      4.22e-08  
   14   -2761.5096155968      1.13e-08  
   15   -2761.5096155968      5.35e-09  Convergence criterion met
 ---------------------------------------
 SCF time:   CPU 666.15s  wall 666.00s 
 SCF   energy in the final basis set =    -2761.5096155968
 Total energy in the final basis set =    -2761.5096155968

 --------------------------------------------------------------

                    Orbital Energies (a.u.)
 --------------------------------------------------------------

 Alpha MOs
 -- Occupied --
********-101.5731-101.5696-101.5686-101.5672 -10.2730 -10.2716 -10.2693
-10.2660 -10.2638 -10.2283 -10.2269 -10.2130 -10.2124 -10.2099 -10.2072
-10.2061  -9.4877  -9.4876  -9.4847  -9.4832  -9.4822  -7.2526  -7.2524
 -7.2496  -7.2480  -7.2471  -7.2426  -7.2425  -7.2418  -7.2418  -7.2395
 -7.2387  -7.2380  -7.2374  -7.2370  -7.2364  -0.9500  -0.9332  -0.8983
 -0.8801  -0.8691  -0.8613  -0.8485  -0.7951  -0.7591  -0.7522  -0.7440
 -0.6598  -0.6406  -0.6242  -0.6126  -0.5511  -0.5317  -0.5257  -0.5097
 -0.4935  -0.4769  -0.4633  -0.4600  -0.4570  -0.4476  -0.4357  -0.4230
 -0.4084  -0.3987  -0.3945  -0.3842  -0.3641  -0.3619  -0.3527  -0.3483
 -0.3423  -0.3382  -0.3342  -0.3188  -0.3127  -0.2849  -0.2716  -0.2651
 -0.2635
 -- Virtual --
 -0.0641  -0.0540  -0.0427  -0.0356  -0.0344  -0.0208  -0.0132  -0.0007
  0.0116   0.0148   0.0167   0.0237   0.0249   0.0286   0.0400   0.0457
  0.0508   0.0526   0.0571   0.0628   0.0681   0.0747   0.0766   0.0798
  0.0837   0.0876   0.0908   0.0937   0.0970   0.0984   0.1050   0.1065
  0.1074   0.1130   0.1173   0.1185   0.1199   0.1232   0.1269   0.1293
  0.1314   0.1333   0.1349   0.1405   0.1458   0.1521   0.1581   0.1599
  0.1633   0.1657   0.1687   0.1710   0.1830   0.1845   0.1862   0.1919
  0.1969   0.1989   0.2020   0.2064   0.2102   0.2144   0.2177   0.2266
  0.2284   0.2347   0.2395   0.2443   0.2453   0.2508   0.2537   0.2549
  0.2560   0.2620   0.2640   0.2672   0.2684   0.2739   0.2794   0.2833
  0.2895   0.2934   0.2964   0.3061   0.3078   0.3140   0.3209   0.3219
  0.3251   0.3367   0.3389   0.3453   0.3536   0.3635   0.4200   0.4223
  0.4327   0.4370   0.4424   0.4479   0.4539   0.4619   0.4671   0.4695
  0.4761   0.4816   0.4887   0.4959   0.4990   0.5121   0.5165   0.5253
  0.5275   0.5393   0.5448   0.5527   0.5604   0.5641   0.5780   0.5817
  0.5827   0.5910   0.6015   0.6037   0.6110   0.6222   0.6287   0.6313
  0.6407   0.6518   0.6548   0.6609   0.6624   0.6709   0.6894   0.6949
  0.6984   0.7088   0.7185   0.7266   0.7321   0.7490   0.7765   0.7835
  0.8005   0.8071   0.8164   0.8242   0.8299   0.8360   0.8435   0.8456
  0.8498   0.8519   0.8541   0.8555   0.8593   0.8638   0.8688   0.8743
  0.8788   0.8898   0.8958   0.8985   0.9057   0.9064   0.9188   0.9244
  0.9410   0.9420   0.9495   0.9545   0.9598   0.9638   0.9667   0.9674
  0.9847   0.9912   0.9978   1.0027   1.0086   1.0231   1.0307   1.0458
  1.0552   1.0653   1.0789   1.0955   1.1356   1.1475   1.1595   1.1836
  1.2178   1.2191   1.2389   1.2459   1.2571   1.2730   1.2771   1.2916
  1.2948   1.3009   1.3319   1.3443   1.3586   1.3717   1.3927   1.4084
  1.4537   1.4967   1.4996   1.5015   1.5170   1.5421   1.5524   1.5722
  1.5835   1.6016   1.6105   1.6409   1.6549   1.6707   1.6931   1.6977
  1.7225   1.7367   1.7540   1.7788   1.7955   1.8164   1.8301   1.8479
  1.8531   1.8663   1.8827   1.8944   1.9005   1.9131   1.9309   1.9354
  1.9443   1.9553   1.9770   1.9986   2.0263   2.0348   2.0550   2.1121
  2.1302   2.1732   2.1909   2.2050   2.2373   2.2553   2.2580   2.2771
  2.2836   2.2902   2.2927   2.3103   2.3290   2.3409   2.3668   2.3785
  2.4146   2.4297   2.4366   2.4495   2.4664   2.4724   2.4734   2.5125
  2.5224   2.5369   2.5514   2.5769   2.6105   2.6157   2.6573   2.6620
  2.6660   2.6970   2.6988   2.7234   2.7334   2.7463   2.7595   2.7613
  2.7795   2.7851   2.7910   2.8021   2.8190   2.8277   2.8349   2.8850
  2.9128   2.9596   2.9794   3.0708   3.0820   3.1103   3.1206   3.1472
  3.1644   3.2019   3.2213   3.2247   3.2340   3.3488   3.3748   3.3926
  3.4307   3.5166   3.5719   3.6709   3.6791   3.7326   3.8162   3.9471
  4.0123   4.0484   4.0749   4.1007   4.3593   4.8016   4.8262   9.7550
  9.7796   9.8006   9.8247   9.8509  23.3697  23.5252  23.8399  23.8746
 23.8891  23.8970  23.9556  23.9702  24.0220  24.0637  24.1295  24.1525
 25.7837  25.8159  25.8548  25.9342  25.9650  26.1055  26.1545  26.1667
 26.2645  26.3246  26.5057  26.5810  26.6832  26.8501  26.9222 215.7461
215.7734 215.7973 215.8244 215.8612
 --------------------------------------------------------------

          Ground-State Mulliken Net Atomic Charges

     Atom                 Charge (a.u.)
  ----------------------------------------
      1 C                     0.214902
      2 C                    -0.821503
      3 Cl                    0.508459
      4 C                    -0.032163
      5 Cl                    0.589108
      6 C                     0.030436
      7 Cl                    0.545440
      8 C                    -0.706915
      9 H                     0.212075
     10 C                    -0.469959
     11 H                     0.184257
     12 C                    -0.192007
     13 C                    -1.576233
     14 Cl                    0.534913
     15 C                     1.031227
     16 Cl                    0.470352
     17 C                    -0.438335
     18 H                     0.203228
     19 C                    -0.393714
     20 H                     0.178516
     21 C                    -0.254890
     22 H                     0.182807
  ----------------------------------------
  Sum of atomic charges =     0.000000

 -----------------------------------------------------------------
                    Cartesian Multipole Moments
 -----------------------------------------------------------------
    Charge (ESU x 10^10)
                -0.0000
    Dipole Moment (Debye)
         X      -0.4292      Y       1.5283      Z      -3.5241
       Tot       3.8651
    Quadrupole Moments (Debye-Ang)
        XX    -132.3488     XY       5.5447     YY    -134.6882
        XZ      -1.0687     YZ      -4.0102     ZZ    -129.7699
    Octopole Moments (Debye-Ang^2)
       XXX    -241.9228    XXY      57.1842    XYY     -84.7625
       YYY     139.6503    XXZ    -100.2715    XYZ     -10.4425
       YYZ     -73.8075    XZZ     -61.6396    YZZ      53.5364
       ZZZ    -230.1478
    Hexadecapole Moments (Debye-Ang^3)
      XXXX   -5592.1522   XXXY     682.2334   XXYY   -1157.5720
      XYYY     640.8320   YYYY   -1142.7642   XXXZ     986.7918
      XXYZ     -71.0303   XYYZ     354.6366   YYYZ    -161.4977
      XXZZ   -1380.1728   XYZZ     242.2481   YYZZ    -695.1276
      XZZZ    1004.7321   YZZZ    -158.1403   ZZZZ   -3016.5515
 -----------------------------------------------------------------
 Calculating analytic gradient of the SCF energy
 Gradient of SCF Energy
            1           2           3           4           5           6
    1   0.0005074   0.0001417   0.0010666  -0.0003507  -0.0000340   0.0000256
    2   0.0001572  -0.0003277  -0.0043851   0.0000662  -0.0000935   0.0000862
    3   0.0001529  -0.0007223  -0.0021578   0.0006270  -0.0002718   0.0001996
            7           8           9          10          11          12
    1   0.0000356   0.0001429  -0.0000181  -0.0004875   0.0000972  -0.0003108
    2   0.0000291  -0.0000243   0.0000018   0.0005398  -0.0000919  -0.0001073
    3  -0.0000149  -0.0004098   0.0000555  -0.0000767   0.0000491   0.0001014
           13          14          15          16          17          18
    1   0.0000740  -0.0006413  -0.0000591   0.0000086   0.0000955   0.0000263
    2   0.0001374   0.0040474   0.0000930  -0.0000394   0.0000321  -0.0000673
    3   0.0003373   0.0027913   0.0000506  -0.0000231  -0.0001390   0.0000513
           19          20          21          22
    1  -0.0001445  -0.0000015  -0.0001378  -0.0000361
    2   0.0001065  -0.0000066  -0.0001927   0.0000392
    3  -0.0000069  -0.0000035  -0.0006349   0.0000446
 Max gradient component =       4.385E-03
 RMS gradient           =       8.942E-04
 Gradient time:  CPU 224.19 s  wall 224.26 s
 Geometry Optimization Parameters
   NAtoms,    NIC,     NZ,  NCons,   NDum,   NFix, NCnnct, MaxDiis
       22     163      22       0       0       0       0       0

 Cartesian Hessian Update
 Hessian updated using BFGS update


** GEOMETRY OPTIMIZATION IN DELOCALIZED INTERNAL COORDINATES **
   Searching for a Minimum

   Optimization Cycle:   7

                       Coordinates (Angstroms)
     ATOM                X               Y               Z
      1  C         0.0427788517   -0.0426957165    0.0761584955
      2  C        -0.0139640853    0.1820299185    1.4592224875
      3  Cl        1.4666057709    0.4225115935    2.3486000622
      4  C        -1.2447267319    0.2378271176    2.1350969725
      5  Cl       -1.3012343670    0.5188495304    3.8485569721
      6  C        -2.4289576976    0.0744380858    1.4059914352
      7  Cl       -3.9886329029    0.1331208747    2.1901950128
      8  C        -2.3853440525   -0.1400352944    0.0328936706
      9  H        -3.3101229959   -0.2684186296   -0.5136427778
     10  C        -1.1622181901   -0.1935261286   -0.6175693633
     11  H        -1.1316493423   -0.3747575670   -1.6850338990
     12  C         1.3204576563   -0.0703708675   -0.6913595814
     13  C         2.2978201932   -1.0635259472   -0.5072686730
     14  Cl        2.0350870901   -2.3304617923    0.6611342858
     15  C         3.4662495914   -1.0457754310   -1.2782774445
     16  Cl        4.7038871913   -2.2644766529   -1.0755466103
     17  C         3.6658715406   -0.0548507210   -2.2363492512
     18  H         4.5779961861   -0.0616505206   -2.8188260847
     19  C         2.6968039065    0.9215281150   -2.4307798501
     20  H         2.8520244821    1.6933910085   -3.1749064841
     21  C         1.5353635122    0.9096874852   -1.6667992634
     22  H         0.7855565440    1.6795125268   -1.8039516929
   Point Group: c1    Number of degrees of freedom:    60


   Energy is  -2761.509615597

 Hessian updated using BFGS update

 60 Hessian modes will be used to form the next step
  Hessian Eigenvalues:
     0.009623    0.017707    0.018470    0.020710    0.020931    0.021940
     0.022981    0.023590    0.023702    0.023845    0.023870    0.024090
     0.024093    0.024115    0.024117    0.024136    0.024137    0.024145
     0.024179    0.074079    0.159973    0.159982    0.159997    0.160001
     0.160110    0.219805    0.221329    0.225330    0.231493    0.235562
     0.245378    0.249352    0.249983    0.249999    0.250058    0.250213
     0.252586    0.289288    0.293907    0.301039    0.301127    0.301692
     0.328973    0.356664    0.356665    0.356666    0.356669    0.356680
     0.412163    0.419683    0.431233    0.432553    0.461257    0.462969
     0.471112    0.473097    0.478214    0.478339    0.479193    0.482165

 Minimum search - taking simple RFO step
 Searching for Lamda that Minimizes Along All modes
 Value Taken    Lamda =  -0.00194778
 Calculated Step too Large.  Step scaled by  0.758403
 Step Taken.  Stepsize is  0.300000

                             Maximum     Tolerance    Cnvgd?
         Gradient           0.004082      0.000300      NO
         Displacement       0.216735      0.001200      NO
         Energy change     -0.001922      0.000001      NO


 New Cartesian Coordinates Obtained by Inverse Iteration

 Displacement from previous Coordinates is:  0.574800
 ----------------------------------------------------------------
             Standard Nuclear Orientation (Angstroms)
    I     Atom           X                Y                Z
 ----------------------------------------------------------------
    1      C       0.0371398114    -0.0431609853     0.0681408140
    2      C      -0.0146390322     0.2242357241     1.4431285049
    3      Cl      1.4701261309     0.5216157047     2.3105855576
    4      C      -1.2409859395     0.2766826929     2.1252435711
    5      Cl     -1.2923705093     0.6161782079     3.8286536385
    6      C      -2.4257328425     0.0625173201     1.4094949793
    7      Cl     -3.9816413080     0.1132978453     2.2023091845
    8      C      -2.3863220725    -0.1953116895     0.0439955747
    9      H      -3.3117062846    -0.3598916654    -0.4917768574
   10      C      -1.1660565047    -0.2422966834    -0.6138867569
   11      H      -1.1375436748    -0.4525368394    -1.6761992076
   12      C       1.3168020271    -0.0664587538    -0.6980463748
   13      C       2.2703587048    -1.0857673023    -0.5398709396
   14      Cl      1.9721080656    -2.3791308095     0.5928185048
   15      C       3.4441096789    -1.0695042759    -1.3019342864
   16      Cl      4.6548019002    -2.3193448595    -1.1288767258
   17      C       3.6712744024    -0.0511577623    -2.2249269357
   18      H       4.5868610465    -0.0578849184    -2.8019674565
   19      C       2.7257940225     0.9527426913    -2.3919356294
   20      H       2.9036807976     1.7452186139    -3.1088152636
   21      C       1.5583677890     0.9416775303    -1.6359786942
   22      H       0.8252259421     1.7306312018    -1.7526167829
 ----------------------------------------------------------------
 Nuclear Repulsion Energy =        1756.97055227 hartrees
 There are       81 alpha and       81 beta electrons
 Applying Cartesian multipole field
    Component          Value
    ---------          -----
     (2,0,0)        1.00000E-11
     (0,2,0)        2.00000E-11
     (0,0,2)       -3.00000E-11
 Nucleus-field energy     =    -0.0000000091 hartrees
 Requested basis set is 6-311++G(d,p)
 There are 162 shells and 449 basis functions
 A cutoff of  1.0D-15 yielded  10170 shell pairs
 There are     84723 function pairs (     91080 Cartesian)
 Smallest overlap matrix eigenvalue = 2.71E-07
 Linear dependence detected in AO basis
 Number of orthogonalized atomic orbitals = 445
 Maximum deviation from orthogonality = 2.558E-10
 Guess from superposition of atomic densities
 Warning:  Energy on first SCF cycle will be non-variational
 SAD guess density has 162.000000 electrons

 -----------------------------------------------------------------------
  General SCF calculation program by
  Eric Jon Sundstrom, Paul Horn, Yuezhi Mao, Dmitri Zuev, Alec White,
  David Stuck, Shaama M.S., Shane Yost, Joonho Lee, David Small,
  Daniel Levine, Susi Lehtola, Hugh Burton, Evgeny Epifanovsky,
  Bang C. Huynh
 -----------------------------------------------------------------------
 Exchange:     0.2000 Hartree-Fock + 0.0800 Slater + 0.7200 B88
 Correlation:  0.1900 VWN1RPA + 0.8100 LYP
 Using SG-1 standard quadrature grid
 A restricted SCF calculation will be
 performed using DIIS
 SCF converges when DIIS error is below 1.0e-08
 ---------------------------------------
  Cycle       Energy         DIIS error
 ---------------------------------------
    1   -2765.5098726310      2.92e-02  
    2   -2761.3565935427      2.42e-03  
    3   -2761.1963771476      3.32e-03  
    4   -2761.4939849845      7.55e-04  
    5   -2761.5083423346      3.03e-04  
    6   -2761.5104704868      1.03e-04  
    7   -2761.5107155675      2.73e-05  
    8   -2761.5107288578      1.58e-05  
    9   -2761.5107352151      2.67e-06  
   10   -2761.5107353834      1.03e-06  
   11   -2761.5107354097      2.04e-07  
   12   -2761.5107354107      8.81e-08  
   13   -2761.5107354108      4.24e-08  
   14   -2761.5107354109      1.13e-08  
   15   -2761.5107354110      5.38e-09  Convergence criterion met
 ---------------------------------------
 SCF time:   CPU 668.14s  wall 669.00s 
 SCF   energy in the final basis set =    -2761.5107354110
 Total energy in the final basis set =    -2761.5107354110

 --------------------------------------------------------------

                    Orbital Energies (a.u.)
 --------------------------------------------------------------

 Alpha MOs
 -- Occupied --
********-101.5730-101.5703-101.5687-101.5678 -10.2730 -10.2715 -10.2694
-10.2659 -10.2639 -10.2279 -10.2265 -10.2131 -10.2124 -10.2098 -10.2071
-10.2061  -9.4878  -9.4876  -9.4852  -9.4833  -9.4827  -7.2527  -7.2524
 -7.2501  -7.2482  -7.2475  -7.2427  -7.2425  -7.2419  -7.2417  -7.2400
 -7.2392  -7.2382  -7.2375  -7.2374  -7.2369  -0.9499  -0.9332  -0.8982
 -0.8801  -0.8692  -0.8609  -0.8486  -0.7950  -0.7592  -0.7523  -0.7441
 -0.6597  -0.6399  -0.6250  -0.6127  -0.5508  -0.5312  -0.5257  -0.5108
 -0.4930  -0.4770  -0.4634  -0.4598  -0.4570  -0.4474  -0.4354  -0.4231
 -0.4083  -0.3990  -0.3936  -0.3837  -0.3631  -0.3613  -0.3528  -0.3486
 -0.3418  -0.3385  -0.3354  -0.3191  -0.3142  -0.2832  -0.2714  -0.2657
 -0.2648
 -- Virtual --
 -0.0619  -0.0544  -0.0420  -0.0377  -0.0352  -0.0209  -0.0132  -0.0006
  0.0112   0.0146   0.0167   0.0235   0.0247   0.0285   0.0397   0.0457
  0.0506   0.0529   0.0576   0.0626   0.0676   0.0734   0.0765   0.0800
  0.0835   0.0883   0.0905   0.0933   0.0974   0.0977   0.1054   0.1064
  0.1069   0.1127   0.1170   0.1183   0.1202   0.1231   0.1266   0.1289
  0.1310   0.1327   0.1340   0.1403   0.1464   0.1509   0.1581   0.1593
  0.1631   0.1663   0.1694   0.1709   0.1824   0.1846   0.1864   0.1921
  0.1968   0.1987   0.2028   0.2058   0.2096   0.2143   0.2176   0.2247
  0.2290   0.2344   0.2408   0.2445   0.2457   0.2510   0.2540   0.2544
  0.2574   0.2602   0.2650   0.2685   0.2691   0.2746   0.2793   0.2828
  0.2900   0.2923   0.2970   0.3035   0.3069   0.3144   0.3211   0.3222
  0.3261   0.3353   0.3384   0.3457   0.3546   0.3636   0.4212   0.4231
  0.4324   0.4379   0.4438   0.4477   0.4534   0.4615   0.4672   0.4698
  0.4756   0.4817   0.4883   0.4958   0.5013   0.5133   0.5195   0.5260
  0.5276   0.5396   0.5450   0.5514   0.5577   0.5687   0.5768   0.5800
  0.5829   0.5911   0.6016   0.6060   0.6128   0.6235   0.6300   0.6340
  0.6406   0.6523   0.6554   0.6586   0.6635   0.6733   0.6890   0.6898
  0.6965   0.7075   0.7193   0.7284   0.7319   0.7481   0.7777   0.7833
  0.8004   0.8053   0.8183   0.8257   0.8306   0.8359   0.8445   0.8450
  0.8500   0.8519   0.8538   0.8551   0.8593   0.8647   0.8670   0.8747
  0.8819   0.8901   0.8966   0.8998   0.9046   0.9088   0.9197   0.9242
  0.9394   0.9422   0.9489   0.9551   0.9591   0.9631   0.9666   0.9681
  0.9833   0.9883   0.9967   1.0037   1.0111   1.0202   1.0321   1.0455
  1.0516   1.0651   1.0834   1.0989   1.1363   1.1464   1.1621   1.1865
  1.2199   1.2231   1.2404   1.2467   1.2565   1.2724   1.2757   1.2879
  1.2941   1.3044   1.3330   1.3450   1.3613   1.3697   1.3930   1.4059
  1.4509   1.4933   1.5001   1.5015   1.5203   1.5460   1.5550   1.5740
  1.5843   1.6012   1.6098   1.6417   1.6549   1.6701   1.6883   1.6982
  1.7217   1.7381   1.7510   1.7779   1.7947   1.8144   1.8292   1.8469
  1.8533   1.8658   1.8764   1.8940   1.9020   1.9098   1.9332   1.9401
  1.9422   1.9552   1.9808   2.0050   2.0231   2.0430   2.0548   2.1123
  2.1306   2.1728   2.1906   2.2027   2.2374   2.2563   2.2590   2.2773
  2.2798   2.2897   2.2915   2.3139   2.3303   2.3410   2.3641   2.3773
  2.4189   2.4314   2.4401   2.4565   2.4587   2.4725   2.4754   2.5111
  2.5195   2.5376   2.5497   2.5715   2.6061   2.6187   2.6591   2.6646
  2.6691   2.6961   2.6983   2.7252   2.7354   2.7429   2.7460   2.7667
  2.7761   2.7829   2.7917   2.8032   2.8294   2.8329   2.8373   2.8774
  2.9122   2.9651   2.9827   3.0758   3.0849   3.1119   3.1204   3.1470
  3.1653   3.2031   3.2208   3.2230   3.2356   3.3499   3.3737   3.3930
  3.4310   3.5168   3.5732   3.6738   3.6814   3.7323   3.8183   3.9477
  4.0125   4.0484   4.0749   4.1006   4.3499   4.8032   4.8263   9.7561
  9.7802   9.7998   9.8182   9.8524  23.3704  23.5261  23.8410  23.8747
 23.8885  23.8985  23.9562  23.9706  24.0220  24.0684  24.1300  24.1541
 25.7833  25.8163  25.8541  25.9465  25.9553  26.1061  26.1556  26.1669
 26.2646  26.3243  26.5050  26.5809  26.6811  26.8490  26.9178 215.7473
215.7741 215.7963 215.8175 215.8619
 --------------------------------------------------------------

          Ground-State Mulliken Net Atomic Charges

     Atom                 Charge (a.u.)
  ----------------------------------------
      1 C                     0.210245
      2 C                    -0.939229
      3 Cl                    0.513677
      4 C                     0.027160
      5 Cl                    0.591046
      6 C                     0.087805
      7 Cl                    0.543729
      8 C                    -0.759134
      9 H                     0.212265
     10 C                    -0.446636
     11 H                     0.184803
     12 C                    -0.169688
     13 C                    -1.658294
     14 Cl                    0.532858
     15 C                     1.088806
     16 Cl                    0.473510
     17 C                    -0.362072
     18 H                     0.204028
     19 C                    -0.453047
     20 H                     0.177841
     21 C                    -0.243725
     22 H                     0.184050
  ----------------------------------------
  Sum of atomic charges =     0.000000

 -----------------------------------------------------------------
                    Cartesian Multipole Moments
 -----------------------------------------------------------------
    Charge (ESU x 10^10)
                 0.0000
    Dipole Moment (Debye)
         X      -0.3947      Y       1.5185      Z      -3.4746
       Tot       3.8124
    Quadrupole Moments (Debye-Ang)
        XX    -132.0646     XY       5.8796     YY    -134.5132
        XZ      -1.0771     YZ      -3.9606     ZZ    -130.0987
    Octopole Moments (Debye-Ang^2)
       XXX    -237.1459    XXY      56.4076    XYY     -83.4447
       YYY     137.6398    XXZ     -98.4258    XYZ     -10.8602
       YYZ     -72.0370    XZZ     -61.1033    YZZ      52.7361
       ZZZ    -223.0107
    Hexadecapole Moments (Debye-Ang^3)
      XXXX   -5527.3464   XXXY     679.9195   XXYY   -1156.4567
      XYYY     634.6246   YYYY   -1203.0469   XXXZ    1000.5808
      XXYZ     -82.9348   XYYZ     358.9714   YYYZ    -198.3358
      XXZZ   -1366.9325   XYZZ     241.4012   YYZZ    -699.6954
      XZZZ    1023.3298   YZZZ    -188.9651   ZZZZ   -2992.2150
 -----------------------------------------------------------------
 Calculating analytic gradient of the SCF energy
 Gradient of SCF Energy
            1           2           3           4           5           6
    1  -0.0000075  -0.0001222   0.0008114  -0.0000567   0.0000622   0.0000671
    2  -0.0001860  -0.0002333  -0.0024164   0.0000523  -0.0000179   0.0000462
    3   0.0002019  -0.0007161  -0.0010113   0.0002453  -0.0000805   0.0000474
            7           8           9          10          11          12
    1  -0.0000464   0.0000156  -0.0000201  -0.0001691   0.0000651   0.0000633
    2   0.0000432  -0.0000160  -0.0000195   0.0003584  -0.0000767   0.0003072
    3  -0.0000221  -0.0001389   0.0000257  -0.0000781  -0.0000063  -0.0000664
           13          14          15          16          17          18
    1  -0.0000043  -0.0003225  -0.0001329   0.0000403   0.0000136   0.0000122
    2   0.0003811   0.0019497  -0.0000422  -0.0000195   0.0000866  -0.0000225
    3   0.0000895   0.0017116   0.0001382   0.0000019  -0.0001220   0.0000281
           19          20          21          22
    1   0.0000229   0.0000063  -0.0002900  -0.0000086
    2  -0.0000061  -0.0000230  -0.0001499   0.0000045
    3  -0.0000516  -0.0000041  -0.0002191   0.0000267
 Max gradient component =       2.416E-03
 RMS gradient           =       4.889E-04
 Gradient time:  CPU 223.68 s  wall 223.70 s
 Geometry Optimization Parameters
   NAtoms,    NIC,     NZ,  NCons,   NDum,   NFix, NCnnct, MaxDiis
       22     163      22       0       0       0       0       0

 Cartesian Hessian Update
 Hessian updated using BFGS update


** GEOMETRY OPTIMIZATION IN DELOCALIZED INTERNAL COORDINATES **
   Searching for a Minimum

   Optimization Cycle:   8

                       Coordinates (Angstroms)
     ATOM                X               Y               Z
      1  C         0.0371398114   -0.0431609853    0.0681408140
      2  C        -0.0146390322    0.2242357241    1.4431285049
      3  Cl        1.4701261309    0.5216157047    2.3105855576
      4  C        -1.2409859395    0.2766826929    2.1252435711
      5  Cl       -1.2923705093    0.6161782079    3.8286536385
      6  C        -2.4257328425    0.0625173201    1.4094949793
      7  Cl       -3.9816413080    0.1132978453    2.2023091845
      8  C        -2.3863220725   -0.1953116895    0.0439955747
      9  H        -3.3117062846   -0.3598916654   -0.4917768574
     10  C        -1.1660565047   -0.2422966834   -0.6138867569
     11  H        -1.1375436748   -0.4525368394   -1.6761992076
     12  C         1.3168020271   -0.0664587538   -0.6980463748
     13  C         2.2703587048   -1.0857673023   -0.5398709396
     14  Cl        1.9721080656   -2.3791308095    0.5928185048
     15  C         3.4441096789   -1.0695042759   -1.3019342864
     16  Cl        4.6548019002   -2.3193448595   -1.1288767258
     17  C         3.6712744024   -0.0511577623   -2.2249269357
     18  H         4.5868610465   -0.0578849184   -2.8019674565
     19  C         2.7257940225    0.9527426913   -2.3919356294
     20  H         2.9036807976    1.7452186139   -3.1088152636
     21  C         1.5583677890    0.9416775303   -1.6359786942
     22  H         0.8252259421    1.7306312018   -1.7526167829
   Point Group: c1    Number of degrees of freedom:    60


   Energy is  -2761.510735411

 Hessian updated using BFGS update

 60 Hessian modes will be used to form the next step
  Hessian Eigenvalues:
     0.007117    0.017734    0.018278    0.020717    0.020930    0.021228
     0.022995    0.023590    0.023679    0.023845    0.023858    0.024090
     0.024096    0.024115    0.024120    0.024136    0.024137    0.024149
     0.024164    0.073755    0.159967    0.159975    0.159997    0.160002
     0.160111    0.219862    0.221389    0.225349    0.231498    0.235563
     0.245370    0.249336    0.249981    0.250029    0.250078    0.250324
     0.252586    0.289288    0.293852    0.301040    0.301118    0.301738
     0.328980    0.356664    0.356665    0.356667    0.356672    0.356682
     0.412168    0.419701    0.431239    0.432563    0.461235    0.462980
     0.471122    0.473117    0.478271    0.478356    0.479207    0.482223

 Minimum search - taking simple RFO step
 Searching for Lamda that Minimizes Along All modes
 Value Taken    Lamda =  -0.00089404
 Calculated Step too Large.  Step scaled by  0.917536
 Step Taken.  Stepsize is  0.300000

                             Maximum     Tolerance    Cnvgd?
         Gradient           0.002270      0.000300      NO
         Displacement       0.218829      0.001200      NO
         Energy change     -0.001120      0.000001      NO


 New Cartesian Coordinates Obtained by Inverse Iteration

 Displacement from previous Coordinates is:  0.574324
 ----------------------------------------------------------------
             Standard Nuclear Orientation (Angstroms)
    I     Atom           X                Y                Z
 ----------------------------------------------------------------
    1      C       0.0321942329    -0.0376258153     0.0604402672
    2      C      -0.0168835236     0.2699794048     1.4268674549
    3      Cl      1.4688963393     0.6268865493     2.2708940094
    4      C      -1.2393664015     0.3140138472     2.1151747931
    5      Cl     -1.2901589421     0.7066967649     3.8073507458
    6      C      -2.4223821976     0.0474187141     1.4139252941
    7      Cl     -3.9736948967     0.0820564696     2.2168270559
    8      C      -2.3851154628    -0.2497640363     0.0566487122
    9      H      -3.3095877321    -0.4516513587    -0.4677981101
   10      C      -1.1677486331    -0.2865244499    -0.6085045600
   11      H      -1.1402362301    -0.5244403698    -1.6649959841
   12      C       1.3137369338    -0.0593621696    -0.7042370152
   13      C       2.2422345126    -1.1042435546    -0.5719403165
   14      Cl      1.9077963432    -2.4201399881     0.5255179564
   15      C       3.4205361098    -1.0926056531    -1.3265073768
   16      Cl      4.6005270653    -2.3751553353    -1.1850540835
   17      C       3.6765976506    -0.0504519163    -2.2149603877
   18      H       4.5947381024    -0.0602381952    -2.7879173465
   19      C       2.7567312995     0.9809910337    -2.3537134124
   20      H       2.9578860990     1.7914411798    -3.0438824287
   21      C       1.5840441511     0.9735423011    -1.6051098839
   22      H       0.8689073311     1.7815275655    -1.7014869651
 ----------------------------------------------------------------
 Nuclear Repulsion Energy =        1755.49136635 hartrees
 There are       81 alpha and       81 beta electrons
 Applying Cartesian multipole field
    Component          Value
    ---------          -----
     (2,0,0)        1.00000E-11
     (0,2,0)        2.00000E-11
     (0,0,2)       -3.00000E-11
 Nucleus-field energy     =    -0.0000000079 hartrees
 Requested basis set is 6-311++G(d,p)
 There are 162 shells and 449 basis functions
 A cutoff of  1.0D-15 yielded  10181 shell pairs
 There are     84792 function pairs (     91156 Cartesian)
 Smallest overlap matrix eigenvalue = 2.60E-07
 Linear dependence detected in AO basis
 Number of orthogonalized atomic orbitals = 445
 Maximum deviation from orthogonality = 3.198E-10
 Guess from superposition of atomic densities
 Warning:  Energy on first SCF cycle will be non-variational
 SAD guess density has 162.000000 electrons

 -----------------------------------------------------------------------
  General SCF calculation program by
  Eric Jon Sundstrom, Paul Horn, Yuezhi Mao, Dmitri Zuev, Alec White,
  David Stuck, Shaama M.S., Shane Yost, Joonho Lee, David Small,
  Daniel Levine, Susi Lehtola, Hugh Burton, Evgeny Epifanovsky,
  Bang C. Huynh
 -----------------------------------------------------------------------
 Exchange:     0.2000 Hartree-Fock + 0.0800 Slater + 0.7200 B88
 Correlation:  0.1900 VWN1RPA + 0.8100 LYP
 Using SG-1 standard quadrature grid
 A restricted SCF calculation will be
 performed using DIIS
 SCF converges when DIIS error is below 1.0e-08
 ---------------------------------------
  Cycle       Energy         DIIS error
 ---------------------------------------
    1   -2765.5073481811      2.92e-02  
    2   -2761.3569952517      2.42e-03  
    3   -2761.1978738592      3.32e-03  
    4   -2761.4948410058      7.50e-04  
    5   -2761.5089329090      3.03e-04  
    6   -2761.5110657594      1.03e-04  
    7   -2761.5113088418      2.85e-05  
    8   -2761.5113240135      1.58e-05  
    9   -2761.5113303645      2.63e-06  
   10   -2761.5113305272      1.02e-06  
   11   -2761.5113305534      2.01e-07  
   12   -2761.5113305542      8.66e-08  
   13   -2761.5113305544      4.25e-08  
   14   -2761.5113305546      1.13e-08  
   15   -2761.5113305545      5.39e-09  Convergence criterion met
 ---------------------------------------
 SCF time:   CPU 666.47s  wall 667.00s 
 SCF   energy in the final basis set =    -2761.5113305545
 Total energy in the final basis set =    -2761.5113305545

 --------------------------------------------------------------

                    Orbital Energies (a.u.)
 --------------------------------------------------------------

 Alpha MOs
 -- Occupied --
********-101.5729-101.5708-101.5688-101.5682 -10.2730 -10.2714 -10.2693
-10.2658 -10.2639 -10.2275 -10.2261 -10.2130 -10.2123 -10.2098 -10.2070
-10.2061  -9.4879  -9.4875  -9.4857  -9.4835  -9.4831  -7.2527  -7.2523
 -7.2506  -7.2483  -7.2479  -7.2428  -7.2424  -7.2420  -7.2417  -7.2405
 -7.2397  -7.2383  -7.2378  -7.2376  -7.2373  -0.9498  -0.9332  -0.8982
 -0.8801  -0.8694  -0.8605  -0.8488  -0.7948  -0.7592  -0.7524  -0.7442
 -0.6595  -0.6393  -0.6257  -0.6127  -0.5507  -0.5309  -0.5257  -0.5118
 -0.4927  -0.4771  -0.4634  -0.4596  -0.4570  -0.4472  -0.4353  -0.4233
 -0.4083  -0.3992  -0.3928  -0.3833  -0.3624  -0.3609  -0.3530  -0.3488
 -0.3414  -0.3389  -0.3363  -0.3195  -0.3152  -0.2816  -0.2713  -0.2664
 -0.2657
 -- Virtual --
 -0.0596  -0.0547  -0.0415  -0.0399  -0.0357  -0.0209  -0.0132  -0.0005
  0.0109   0.0145   0.0168   0.0234   0.0244   0.0285   0.0395   0.0458
  0.0503   0.0533   0.0583   0.0625   0.0671   0.0722   0.0765   0.0802
  0.0833   0.0889   0.0901   0.0926   0.0969   0.0981   0.1045   0.1063
  0.1072   0.1124   0.1171   0.1183   0.1206   0.1230   0.1261   0.1287
  0.1307   0.1321   0.1333   0.1403   0.1468   0.1497   0.1583   0.1588
  0.1627   0.1669   0.1702   0.1711   0.1817   0.1849   0.1867   0.1920
  0.1967   0.1987   0.2034   0.2055   0.2085   0.2144   0.2174   0.2226
  0.2296   0.2341   0.2417   0.2440   0.2463   0.2489   0.2534   0.2544
  0.2583   0.2591   0.2686   0.2691   0.2705   0.2754   0.2800   0.2825
  0.2901   0.2906   0.2973   0.3006   0.3055   0.3158   0.3219   0.3224
  0.3273   0.3344   0.3379   0.3458   0.3564   0.3644   0.4215   0.4259
  0.4324   0.4380   0.4452   0.4476   0.4533   0.4611   0.4661   0.4710
  0.4750   0.4819   0.4882   0.4964   0.5028   0.5144   0.5218   0.5251
  0.5270   0.5397   0.5455   0.5503   0.5567   0.5723   0.5761   0.5778
  0.5832   0.5907   0.6018   0.6082   0.6145   0.6242   0.6313   0.6349
  0.6399   0.6527   0.6551   0.6595   0.6630   0.6740   0.6856   0.6905
  0.6957   0.7060   0.7200   0.7303   0.7322   0.7473   0.7783   0.7831
  0.8000   0.8057   0.8197   0.8273   0.8316   0.8356   0.8445   0.8454
  0.8501   0.8516   0.8533   0.8552   0.8588   0.8648   0.8663   0.8752
  0.8822   0.8916   0.8975   0.8990   0.9063   0.9141   0.9205   0.9274
  0.9370   0.9431   0.9485   0.9543   0.9592   0.9619   0.9659   0.9698
  0.9827   0.9850   0.9961   1.0048   1.0112   1.0175   1.0322   1.0458
  1.0493   1.0644   1.0906   1.1054   1.1362   1.1432   1.1629   1.1882
  1.2215   1.2276   1.2409   1.2484   1.2568   1.2718   1.2742   1.2847
  1.2940   1.3066   1.3343   1.3446   1.3618   1.3690   1.3930   1.4041
  1.4490   1.4888   1.4986   1.5026   1.5231   1.5499   1.5572   1.5744
  1.5847   1.6014   1.6091   1.6416   1.6546   1.6696   1.6853   1.6986
  1.7214   1.7392   1.7491   1.7774   1.7952   1.8119   1.8288   1.8451
  1.8530   1.8648   1.8718   1.8932   1.9038   1.9072   1.9345   1.9410
  1.9434   1.9561   1.9832   2.0084   2.0213   2.0499   2.0558   2.1124
  2.1313   2.1725   2.1896   2.2018   2.2374   2.2566   2.2593   2.2738
  2.2778   2.2899   2.2928   2.3180   2.3269   2.3443   2.3616   2.3767
  2.4205   2.4296   2.4419   2.4514   2.4643   2.4740   2.4812   2.5093
  2.5179   2.5382   2.5485   2.5665   2.6017   2.6222   2.6608   2.6673
  2.6723   2.6957   2.6985   2.7249   2.7327   2.7376   2.7396   2.7680
  2.7723   2.7836   2.7911   2.8046   2.8310   2.8376   2.8523   2.8699
  2.9113   2.9699   2.9848   3.0810   3.0882   3.1137   3.1212   3.1464
  3.1663   3.2030   3.2189   3.2206   3.2410   3.3508   3.3727   3.3936
  3.4317   3.5173   3.5749   3.6769   3.6838   3.7318   3.8204   3.9480
  4.0127   4.0486   4.0754   4.1008   4.3421   4.8048   4.8252   9.7569
  9.7808   9.7992   9.8149   9.8497  23.3716  23.5272  23.8418  23.8745
 23.8879  23.8996  23.9562  23.9710  24.0221  24.0720  24.1306  24.1560
 25.7832  25.8161  25.8524  25.9386  25.9661  26.1067  26.1560  26.1664
 26.2413  26.3481  26.5047  26.5809  26.6786  26.8454  26.9255 215.7483
215.7747 215.7958 215.8146 215.8574
 --------------------------------------------------------------

          Ground-State Mulliken Net Atomic Charges

     Atom                 Charge (a.u.)
  ----------------------------------------
      1 C                     0.202235
      2 C                    -1.033253
      3 Cl                    0.531994
      4 C                     0.082674
      5 Cl                    0.592722
      6 C                     0.145567
      7 Cl                    0.542979
      8 C                    -0.802453
      9 H                     0.212342
     10 C                    -0.445468
     11 H                     0.185482
     12 C                    -0.129207
     13 C                    -1.744674
     14 Cl                    0.542989
     15 C                     1.116442
     16 Cl                    0.478456
     17 C                    -0.292399
     18 H                     0.205352
     19 C                    -0.505913
     20 H                     0.177129
     21 C                    -0.248015
     22 H                     0.185018
  ----------------------------------------
  Sum of atomic charges =     0.000000

 -----------------------------------------------------------------
                    Cartesian Multipole Moments
 -----------------------------------------------------------------
    Charge (ESU x 10^10)
                 0.0000
    Dipole Moment (Debye)
         X      -0.3529      Y       1.5043      Z      -3.4196
       Tot       3.7525
    Quadrupole Moments (Debye-Ang)
        XX    -131.7774     XY       6.1913     YY    -134.3465
        XZ      -1.0905     YZ      -3.9168     ZZ    -130.4162
    Octopole Moments (Debye-Ang^2)
       XXX    -231.7601    XXY      55.6059    XYY     -81.9914
       YYY     135.6742    XXZ     -96.5200    XYZ     -11.2411
       YYZ     -70.2076    XZZ     -60.3528    YZZ      51.8375
       ZZZ    -215.9179
    Hexadecapole Moments (Debye-Ang^3)
      XXXX   -5459.8384   XXXY     673.8927   XXYY   -1154.8017
      XYYY     624.9587   YYYY   -1264.6547   XXXZ    1015.8990
      XXYZ     -94.4819   XYYZ     364.0407   YYYZ    -233.8244
      XXZZ   -1353.1365   XYZZ     238.9433   YYZZ    -705.0317
      XZZZ    1043.2162   YZZZ    -219.3096   ZZZZ   -2969.6165
 -----------------------------------------------------------------
 Calculating analytic gradient of the SCF energy
 Gradient of SCF Energy
            1           2           3           4           5           6
    1  -0.0004556  -0.0002272   0.0006953   0.0000666  -0.0000625   0.0001110
    2  -0.0002722  -0.0002128  -0.0012129  -0.0000097   0.0000492   0.0000216
    3  -0.0000458  -0.0003482  -0.0005753  -0.0000154  -0.0000027  -0.0000625
            7           8           9          10          11          12
    1  -0.0000192  -0.0000585  -0.0000116   0.0002047   0.0000009   0.0002985
    2   0.0000292   0.0000305  -0.0000224   0.0001753   0.0000088   0.0004046
    3   0.0000594   0.0001356   0.0000110  -0.0000759  -0.0000588  -0.0002122
           13          14          15          16          17          18
    1  -0.0000189  -0.0001619  -0.0001717   0.0000260  -0.0000818  -0.0000081
    2   0.0004721   0.0008077  -0.0001581   0.0000098   0.0001823  -0.0000013
    3  -0.0000148   0.0010052   0.0001908   0.0000381  -0.0001073  -0.0000067
           19          20          21          22
    1   0.0001835   0.0000071  -0.0003267   0.0000102
    2  -0.0000834  -0.0000300  -0.0001507  -0.0000376
    3  -0.0000661  -0.0000099   0.0001182   0.0000432
 Max gradient component =       1.213E-03
 RMS gradient           =       2.880E-04
 Gradient time:  CPU 224.79 s  wall 224.82 s
 Geometry Optimization Parameters
   NAtoms,    NIC,     NZ,  NCons,   NDum,   NFix, NCnnct, MaxDiis
       22     163      22       0       0       0       0       0

 Cartesian Hessian Update
 Hessian updated using BFGS update


** GEOMETRY OPTIMIZATION IN DELOCALIZED INTERNAL COORDINATES **
   Searching for a Minimum

   Optimization Cycle:   9

                       Coordinates (Angstroms)
     ATOM                X               Y               Z
      1  C         0.0321942329   -0.0376258153    0.0604402672
      2  C        -0.0168835236    0.2699794048    1.4268674549
      3  Cl        1.4688963393    0.6268865493    2.2708940094
      4  C        -1.2393664015    0.3140138472    2.1151747931
      5  Cl       -1.2901589421    0.7066967649    3.8073507458
      6  C        -2.4223821976    0.0474187141    1.4139252941
      7  Cl       -3.9736948967    0.0820564696    2.2168270559
      8  C        -2.3851154628   -0.2497640363    0.0566487122
      9  H        -3.3095877321   -0.4516513587   -0.4677981101
     10  C        -1.1677486331   -0.2865244499   -0.6085045600
     11  H        -1.1402362301   -0.5244403698   -1.6649959841
     12  C         1.3137369338   -0.0593621696   -0.7042370152
     13  C         2.2422345126   -1.1042435546   -0.5719403165
     14  Cl        1.9077963432   -2.4201399881    0.5255179564
     15  C         3.4205361098   -1.0926056531   -1.3265073768
     16  Cl        4.6005270653   -2.3751553353   -1.1850540835
     17  C         3.6765976506   -0.0504519163   -2.2149603877
     18  H         4.5947381024   -0.0602381952   -2.7879173465
     19  C         2.7567312995    0.9809910337   -2.3537134124
     20  H         2.9578860990    1.7914411798   -3.0438824287
     21  C         1.5840441511    0.9735423011   -1.6051098839
     22  H         0.8689073311    1.7815275655   -1.7014869651
   Point Group: c1    Number of degrees of freedom:    60


   Energy is  -2761.511330554

 Hessian updated using BFGS update

 60 Hessian modes will be used to form the next step
  Hessian Eigenvalues:
     0.004463    0.017734    0.018114    0.020711    0.020926    0.020966
     0.023007    0.023597    0.023663    0.023846    0.023852    0.024090
     0.024097    0.024116    0.024120    0.024136    0.024140    0.024153
     0.024169    0.073412    0.159959    0.159986    0.159998    0.160010
     0.160110    0.219523    0.221298    0.225357    0.231540    0.235566
     0.245374    0.249337    0.249979    0.250068    0.250209    0.250518
     0.252668    0.289306    0.293488    0.301046    0.301115    0.301743
     0.329027    0.356664    0.356665    0.356667    0.356671    0.356689
     0.412189    0.419567    0.431266    0.432563    0.461218    0.463118
     0.471123    0.473320    0.478262    0.478421    0.479207    0.482270

 Minimum search - taking simple RFO step
 Searching for Lamda that Minimizes Along All modes
 Value Taken    Lamda =  -0.00039903
 Step Taken.  Stepsize is  0.279927

                             Maximum     Tolerance    Cnvgd?
         Gradient           0.001212      0.000300      NO
         Displacement       0.207852      0.001200      NO
         Energy change     -0.000595      0.000001      NO


 New Cartesian Coordinates Obtained by Inverse Iteration

 Displacement from previous Coordinates is:  0.520308
 ----------------------------------------------------------------
             Standard Nuclear Orientation (Angstroms)
    I     Atom           X                Y                Z
 ----------------------------------------------------------------
    1      C       0.0299100617    -0.0286010934     0.0564286507
    2      C      -0.0208410188     0.3147073028     1.4142232994
    3      Cl      1.4602159289     0.7245761808     2.2422183401
    4      C      -1.2410751387     0.3484024090     2.1062590062
    5      Cl     -1.2935114909     0.7835198593     3.7880365419
    6      C      -2.4200364466     0.0340347440     1.4174157045
    7      Cl     -3.9684750559     0.0513206881     2.2265085292
    8      C      -2.3808123170    -0.2983524316     0.0685688656
    9      H      -3.3022242946    -0.5353925014    -0.4464045441
   10      C      -1.1650537269    -0.3249800121    -0.6005272536
   11      H      -1.1352123709    -0.5904984353    -1.6502261910
   12      C       1.3127892713    -0.0505125908    -0.7071647928
   13      C       2.2177203293    -1.1179253309    -0.6000891450
   14      Cl      1.8502438502    -2.4530735303     0.4633792242
   15      C       3.3984683355    -1.1124127368    -1.3509065557
   16      Cl      4.5470057661    -2.4263205906    -1.2437070774
   17      C       3.6806171353    -0.0513890119    -2.2084410384
   18      H       4.5997392107    -0.0658809364    -2.7797616063
   19      C       2.7847270836     1.0042034937    -2.3202056139
   20      H       3.0061657470     1.8287982871    -2.9870807297
   21      C       1.6088373369     1.0017762545    -1.5763302601
   22      H       0.9104539547     1.8263509696    -1.6546549355
 ----------------------------------------------------------------
 Nuclear Repulsion Energy =        1753.98004906 hartrees
 There are       81 alpha and       81 beta electrons
 Applying Cartesian multipole field
    Component          Value
    ---------          -----
     (2,0,0)        1.00000E-11
     (0,2,0)        2.00000E-11
     (0,0,2)       -3.00000E-11
 Nucleus-field energy     =    -0.0000000069 hartrees
 Requested basis set is 6-311++G(d,p)
 There are 162 shells and 449 basis functions
 A cutoff of  1.0D-15 yielded  10188 shell pairs
 There are     84830 function pairs (     91198 Cartesian)
 Smallest overlap matrix eigenvalue = 2.51E-07
 Linear dependence detected in AO basis
 Number of orthogonalized atomic orbitals = 445
 Maximum deviation from orthogonality = 5.266E-10
 Guess from superposition of atomic densities
 Warning:  Energy on first SCF cycle will be non-variational
 SAD guess density has 162.000000 electrons

 -----------------------------------------------------------------------
  General SCF calculation program by
  Eric Jon Sundstrom, Paul Horn, Yuezhi Mao, Dmitri Zuev, Alec White,
  David Stuck, Shaama M.S., Shane Yost, Joonho Lee, David Small,
  Daniel Levine, Susi Lehtola, Hugh Burton, Evgeny Epifanovsky,
  Bang C. Huynh
 -----------------------------------------------------------------------
 Exchange:     0.2000 Hartree-Fock + 0.0800 Slater + 0.7200 B88
 Correlation:  0.1900 VWN1RPA + 0.8100 LYP
 Using SG-1 standard quadrature grid
 A restricted SCF calculation will be
 performed using DIIS
 SCF converges when DIIS error is below 1.0e-08
 ---------------------------------------
  Cycle       Energy         DIIS error
 ---------------------------------------
    1   -2765.5061046166      2.92e-02  
    2   -2761.3570973138      2.42e-03  
    3   -2761.1988236944      3.31e-03  
    4   -2761.4953621721      7.45e-04  
    5   -2761.5092201943      3.03e-04  
    6   -2761.5113579939      1.03e-04  
    7   -2761.5115996667      2.96e-05  
    8   -2761.5116166966      1.57e-05  
    9   -2761.5116229793      2.60e-06  
   10   -2761.5116231375      1.01e-06  
   11   -2761.5116231633      2.00e-07  
   12   -2761.5116231643      8.53e-08  
   13   -2761.5116231644      4.24e-08  
   14   -2761.5116231647      1.12e-08  
   15   -2761.5116231643      5.39e-09  Convergence criterion met
 ---------------------------------------
 SCF time:   CPU 665.59s  wall 666.00s 
 SCF   energy in the final basis set =    -2761.5116231643
 Total energy in the final basis set =    -2761.5116231643

 --------------------------------------------------------------

                    Orbital Energies (a.u.)
 --------------------------------------------------------------

 Alpha MOs
 -- Occupied --
********-101.5728-101.5712-101.5690-101.5686 -10.2730 -10.2714 -10.2693
-10.2658 -10.2639 -10.2273 -10.2259 -10.2130 -10.2122 -10.2098 -10.2069
-10.2060  -9.4879  -9.4874  -9.4860  -9.4836  -9.4834  -7.2528  -7.2522
 -7.2509  -7.2484  -7.2482  -7.2428  -7.2423  -7.2420  -7.2416  -7.2409
 -7.2401  -7.2384  -7.2382  -7.2377  -7.2376  -0.9498  -0.9333  -0.8982
 -0.8802  -0.8696  -0.8603  -0.8489  -0.7947  -0.7592  -0.7524  -0.7443
 -0.6594  -0.6388  -0.6261  -0.6127  -0.5505  -0.5306  -0.5257  -0.5125
 -0.4925  -0.4771  -0.4635  -0.4595  -0.4571  -0.4471  -0.4352  -0.4233
 -0.4083  -0.3994  -0.3924  -0.3830  -0.3619  -0.3606  -0.3532  -0.3490
 -0.3412  -0.3395  -0.3368  -0.3197  -0.3156  -0.2802  -0.2711  -0.2674
 -0.2661
 -- Virtual --
 -0.0575  -0.0548  -0.0424  -0.0407  -0.0360  -0.0209  -0.0132  -0.0005
  0.0106   0.0144   0.0169   0.0234   0.0243   0.0285   0.0393   0.0460
  0.0501   0.0537   0.0590   0.0625   0.0665   0.0712   0.0766   0.0804
  0.0833   0.0894   0.0898   0.0920   0.0964   0.0985   0.1034   0.1059
  0.1076   0.1121   0.1174   0.1183   0.1209   0.1228   0.1258   0.1287
  0.1306   0.1317   0.1328   0.1403   0.1468   0.1490   0.1585   0.1589
  0.1623   0.1672   0.1707   0.1714   0.1811   0.1851   0.1869   0.1917
  0.1969   0.1985   0.2032   0.2054   0.2077   0.2145   0.2172   0.2211
  0.2300   0.2339   0.2414   0.2431   0.2467   0.2476   0.2528   0.2546
  0.2585   0.2592   0.2685   0.2701   0.2734   0.2756   0.2802   0.2826
  0.2880   0.2906   0.2969   0.2993   0.3041   0.3175   0.3226   0.3233
  0.3279   0.3348   0.3375   0.3455   0.3583   0.3657   0.4216   0.4289
  0.4327   0.4376   0.4461   0.4475   0.4543   0.4605   0.4655   0.4715
  0.4744   0.4822   0.4880   0.4975   0.5042   0.5145   0.5227   0.5231
  0.5261   0.5398   0.5469   0.5494   0.5572   0.5725   0.5765   0.5782
  0.5826   0.5904   0.6015   0.6097   0.6147   0.6257   0.6315   0.6357
  0.6395   0.6521   0.6554   0.6604   0.6640   0.6741   0.6854   0.6907
  0.6958   0.7056   0.7199   0.7310   0.7346   0.7464   0.7785   0.7829
  0.7994   0.8080   0.8204   0.8282   0.8328   0.8354   0.8444   0.8454
  0.8498   0.8512   0.8535   0.8559   0.8580   0.8642   0.8670   0.8757
  0.8806   0.8930   0.8973   0.9015   0.9059   0.9173   0.9213   0.9310
  0.9350   0.9441   0.9480   0.9535   0.9595   0.9610   0.9656   0.9708
  0.9813   0.9842   0.9954   1.0060   1.0067   1.0179   1.0315   1.0460
  1.0490   1.0645   1.0977   1.1120   1.1315   1.1448   1.1631   1.1893
  1.2227   1.2317   1.2407   1.2496   1.2592   1.2715   1.2734   1.2822
  1.2941   1.3072   1.3346   1.3440   1.3619   1.3699   1.3933   1.4045
  1.4467   1.4852   1.4963   1.5034   1.5254   1.5517   1.5599   1.5735
  1.5848   1.6027   1.6090   1.6411   1.6544   1.6699   1.6840   1.6990
  1.7213   1.7392   1.7494   1.7772   1.7969   1.8095   1.8289   1.8423
  1.8527   1.8639   1.8702   1.8922   1.9048   1.9057   1.9349   1.9406
  1.9451   1.9576   1.9846   2.0104   2.0211   2.0525   2.0589   2.1124
  2.1321   2.1722   2.1880   2.2024   2.2373   2.2565   2.2589   2.2681
  2.2776   2.2894   2.2966   2.3188   2.3247   2.3481   2.3595   2.3764
  2.4211   2.4255   2.4422   2.4488   2.4679   2.4753   2.4888   2.5071
  2.5170   2.5387   2.5476   2.5622   2.5982   2.6247   2.6620   2.6696
  2.6746   2.6961   2.6989   2.7182   2.7311   2.7365   2.7396   2.7642
  2.7731   2.7837   2.7897   2.8060   2.8320   2.8393   2.8629   2.8664
  2.9101   2.9735   2.9856   3.0853   3.0912   3.1155   3.1226   3.1446
  3.1671   3.2017   3.2170   3.2186   3.2489   3.3512   3.3720   3.3942
  3.4331   3.5180   3.5767   3.6795   3.6868   3.7312   3.8221   3.9482
  4.0130   4.0489   4.0764   4.1011   4.3365   4.8062   4.8231   9.7578
  9.7814   9.7988   9.8150   9.8472  23.3731  23.5281  23.8422  23.8743
 23.8877  23.9000  23.9560  23.9711  24.0223  24.0743  24.1313  24.1574
 25.7829  25.8145  25.8496  25.9253  25.9777  26.1059  26.1572  26.1658
 26.2239  26.3632  26.5047  26.5812  26.6761  26.8409  26.9398 215.7494
215.7755 215.7956 215.8157 215.8532
 --------------------------------------------------------------

          Ground-State Mulliken Net Atomic Charges

     Atom                 Charge (a.u.)
  ----------------------------------------
      1 C                     0.193102
      2 C                    -1.087684
      3 Cl                    0.548333
      4 C                     0.129087
      5 Cl                    0.593501
      6 C                     0.198312
      7 Cl                    0.543829
      8 C                    -0.833248
      9 H                     0.212464
     10 C                    -0.460176
     11 H                     0.186253
     12 C                    -0.091148
     13 C                    -1.827107
     14 Cl                    0.550820
     15 C                     1.124524
     16 Cl                    0.485481
     17 C                    -0.239324
     18 H                     0.207435
     19 C                    -0.547930
     20 H                     0.176475
     21 C                    -0.248634
     22 H                     0.185636
  ----------------------------------------
  Sum of atomic charges =     0.000000

 -----------------------------------------------------------------
                    Cartesian Multipole Moments
 -----------------------------------------------------------------
    Charge (ESU x 10^10)
                -0.0000
    Dipole Moment (Debye)
         X      -0.3070      Y       1.4846      Z      -3.3652
       Tot       3.6909
    Quadrupole Moments (Debye-Ang)
        XX    -131.5453     XY       6.4629     YY    -134.1970
        XZ      -1.0951     YZ      -3.8804     ZZ    -130.6923
    Octopole Moments (Debye-Ang^2)
       XXX    -226.3361    XXY      54.7975    XYY     -80.5330
       YYY     133.7348    XXZ     -94.7382    XYZ     -11.5511
       YYZ     -68.5003    XZZ     -59.3477    YZZ      50.9252
       ZZZ    -209.4784
    Hexadecapole Moments (Debye-Ang^3)
      XXXX   -5397.8993   XXXY     667.1902   XXYY   -1153.2049
      XYYY     615.2032   YYYY   -1322.1254   XXXZ    1031.4843
      XXYZ    -105.1074   XYYZ     369.3424   YYYZ    -266.2001
      XXZZ   -1341.0722   XYZZ     236.1273   YYZZ    -711.1697
      XZZZ    1063.0456   YZZZ    -247.8079   ZZZZ   -2953.3659
 -----------------------------------------------------------------
 Calculating analytic gradient of the SCF energy
 Gradient of SCF Energy
            1           2           3           4           5           6
    1  -0.0006814  -0.0002226   0.0003859   0.0003180   0.0001171   0.0000072
    2  -0.0001990  -0.0002069  -0.0005488  -0.0000068   0.0000794  -0.0000390
    3  -0.0003357   0.0001266  -0.0002791  -0.0000855  -0.0000038  -0.0002557
            7           8           9          10          11          12
    1  -0.0000442  -0.0001236  -0.0000077   0.0004131  -0.0000030   0.0003667
    2  -0.0000318   0.0000733  -0.0000052   0.0000541   0.0000558   0.0001636
    3   0.0000365   0.0002812  -0.0000014  -0.0000625   0.0000019  -0.0002742
           13          14          15          16          17          18
    1  -0.0000426  -0.0001250  -0.0001495  -0.0000116  -0.0001303  -0.0000171
    2   0.0004603   0.0004057  -0.0001615   0.0000049   0.0002354  -0.0000064
    3   0.0000922   0.0005129   0.0001614   0.0000450  -0.0000639  -0.0000325
           19          20          21          22
    1   0.0002521   0.0000054  -0.0002546  -0.0000523
    2  -0.0001277  -0.0000181  -0.0001547  -0.0000266
    3  -0.0000589  -0.0000118   0.0002233  -0.0000159
 Max gradient component =       6.814E-04
 RMS gradient           =       2.138E-04
 Gradient time:  CPU 225.59 s  wall 225.63 s
 Geometry Optimization Parameters
   NAtoms,    NIC,     NZ,  NCons,   NDum,   NFix, NCnnct, MaxDiis
       22     163      22       0       0       0       0       0

 Cartesian Hessian Update
 Hessian updated using BFGS update


** GEOMETRY OPTIMIZATION IN DELOCALIZED INTERNAL COORDINATES **
   Searching for a Minimum

   Optimization Cycle:  10

                       Coordinates (Angstroms)
     ATOM                X               Y               Z
      1  C         0.0299100617   -0.0286010934    0.0564286507
      2  C        -0.0208410188    0.3147073028    1.4142232994
      3  Cl        1.4602159289    0.7245761808    2.2422183401
      4  C        -1.2410751387    0.3484024090    2.1062590062
      5  Cl       -1.2935114909    0.7835198593    3.7880365419
      6  C        -2.4200364466    0.0340347440    1.4174157045
      7  Cl       -3.9684750559    0.0513206881    2.2265085292
      8  C        -2.3808123170   -0.2983524316    0.0685688656
      9  H        -3.3022242946   -0.5353925014   -0.4464045441
     10  C        -1.1650537269   -0.3249800121   -0.6005272536
     11  H        -1.1352123709   -0.5904984353   -1.6502261910
     12  C         1.3127892713   -0.0505125908   -0.7071647928
     13  C         2.2177203293   -1.1179253309   -0.6000891450
     14  Cl        1.8502438502   -2.4530735303    0.4633792242
     15  C         3.3984683355   -1.1124127368   -1.3509065557
     16  Cl        4.5470057661   -2.4263205906   -1.2437070774
     17  C         3.6806171353   -0.0513890119   -2.2084410384
     18  H         4.5997392107   -0.0658809364   -2.7797616063
     19  C         2.7847270836    1.0042034937   -2.3202056139
     20  H         3.0061657470    1.8287982871   -2.9870807297
     21  C         1.6088373369    1.0017762545   -1.5763302601
     22  H         0.9104539547    1.8263509696   -1.6546549355
   Point Group: c1    Number of degrees of freedom:    60


   Energy is  -2761.511623164

 Hessian updated using BFGS update

 60 Hessian modes will be used to form the next step
  Hessian Eigenvalues:
     0.002401    0.017694    0.018006    0.020704    0.020932    0.021128
     0.023003    0.023596    0.023653    0.023848    0.023849    0.024090
     0.024106    0.024116    0.024132    0.024139    0.024144    0.024153
     0.024157    0.072210    0.159951    0.159985    0.159998    0.160007
     0.160112    0.218624    0.221199    0.225296    0.231652    0.235572
     0.245317    0.249335    0.249844    0.249994    0.250105    0.251471
     0.252610    0.289276    0.293250    0.301047    0.301112    0.301724
     0.329017    0.356665    0.356665    0.356668    0.356670    0.356714
     0.412261    0.419379    0.431257    0.432559    0.461521    0.463313
     0.471123    0.473197    0.478205    0.478717    0.479470    0.482260

 Minimum search - taking simple RFO step
 Searching for Lamda that Minimizes Along All modes
 Value Taken    Lamda =  -0.00021798
 Step Taken.  Stepsize is  0.280383

                             Maximum     Tolerance    Cnvgd?
         Gradient           0.000651      0.000300      NO
         Displacement       0.207117      0.001200      NO
         Energy change     -0.000293      0.000001      NO


 New Cartesian Coordinates Obtained by Inverse Iteration

 Displacement from previous Coordinates is:  0.515080
 ----------------------------------------------------------------
             Standard Nuclear Orientation (Angstroms)
    I     Atom           X                Y                Z
 ----------------------------------------------------------------
    1      C       0.0302027352    -0.0210004007     0.0564504020
    2      C      -0.0261944309     0.3584635185     1.4040328858
    3      Cl      1.4474496369     0.8177271934     2.2191366039
    4      C      -1.2465449940     0.3839035614     2.0970326488
    5      Cl     -1.3084133223     0.8604147667     3.7673061679
    6      C      -2.4187502950     0.0239071357     1.4193181627
    7      Cl     -3.9658712973     0.0304402803     2.2309930765
    8      C      -2.3735765640    -0.3460132798     0.0805133113
    9      H      -3.2900054579    -0.6178798657    -0.4259656878
   10      C      -1.1581071411    -0.3645314134    -0.5892908950
   11      H      -1.1229804977    -0.6599968711    -1.6307781959
   12      C       1.3142460491    -0.0424530869    -0.7060809468
   13      C       2.1958529592    -1.1314916995    -0.6283592665
   14      Cl      1.8000442163    -2.4852953832     0.4013721104
   15      C       3.3769852850    -1.1310577404    -1.3790732861
   16      Cl      4.4945498914    -2.4739366265    -1.3112942465
   17      C       3.6826063374    -0.0526923877    -2.2059553302
   18      H       4.6012056924    -0.0712862631    -2.7780157233
   19      C       2.8102041659     1.0253796038    -2.2873550761
   20      H       3.0497181410     1.8632235417    -2.9311238656
   21      C       1.6339944540     1.0278833801    -1.5441548382
   22      H       0.9530365873     1.8686430242    -1.6011695931
 ----------------------------------------------------------------
 Nuclear Repulsion Energy =        1752.11546265 hartrees
 There are       81 alpha and       81 beta electrons
 Applying Cartesian multipole field
    Component          Value
    ---------          -----
     (2,0,0)        1.00000E-11
     (0,2,0)        2.00000E-11
     (0,0,2)       -3.00000E-11
 Nucleus-field energy     =    -0.0000000059 hartrees
 Requested basis set is 6-311++G(d,p)
 There are 162 shells and 449 basis functions
 A cutoff of  1.0D-15 yielded  10186 shell pairs
 There are     84825 function pairs (     91189 Cartesian)
 Smallest overlap matrix eigenvalue = 2.42E-07
 Linear dependence detected in AO basis
 Number of orthogonalized atomic orbitals = 445
 Maximum deviation from orthogonality = 6.921E-10
 Guess from superposition of atomic densities
 Warning:  Energy on first SCF cycle will be non-variational
 SAD guess density has 162.000000 electrons

 -----------------------------------------------------------------------
  General SCF calculation program by
  Eric Jon Sundstrom, Paul Horn, Yuezhi Mao, Dmitri Zuev, Alec White,
  David Stuck, Shaama M.S., Shane Yost, Joonho Lee, David Small,
  Daniel Levine, Susi Lehtola, Hugh Burton, Evgeny Epifanovsky,
  Bang C. Huynh
 -----------------------------------------------------------------------
 Exchange:     0.2000 Hartree-Fock + 0.0800 Slater + 0.7200 B88
 Correlation:  0.1900 VWN1RPA + 0.8100 LYP
 Using SG-1 standard quadrature grid
 A restricted SCF calculation will be
 performed using DIIS
 SCF converges when DIIS error is below 1.0e-08
 ---------------------------------------
  Cycle       Energy         DIIS error
 ---------------------------------------
    1   -2765.5040259725      2.92e-02  
    2   -2761.3571024596      2.42e-03  
    3   -2761.1994869014      3.31e-03  
    4   -2761.4957468715      7.41e-04  
    5   -2761.5093778522      3.03e-04  
    6   -2761.5115181521      1.03e-04  
    7   -2761.5117586265      3.05e-05  
    8   -2761.5117773310      1.56e-05  
    9   -2761.5117835104      2.57e-06  
   10   -2761.5117836650      1.01e-06  
   11   -2761.5117836905      1.99e-07  
   12   -2761.5117836914      8.40e-08  
   13   -2761.5117836916      4.23e-08  
   14   -2761.5117836918      1.12e-08  
   15   -2761.5117836917      5.39e-09  Convergence criterion met
 ---------------------------------------
 SCF time:   CPU 664.54s  wall 664.00s 
 SCF   energy in the final basis set =    -2761.5117836917
 Total energy in the final basis set =    -2761.5117836917

 --------------------------------------------------------------

                    Orbital Energies (a.u.)
 --------------------------------------------------------------

 Alpha MOs
 -- Occupied --
********-101.5728-101.5716-101.5690-101.5689 -10.2730 -10.2715 -10.2693
-10.2659 -10.2639 -10.2272 -10.2259 -10.2129 -10.2121 -10.2098 -10.2068
-10.2060  -9.4880  -9.4874  -9.4864  -9.4837  -9.4836  -7.2528  -7.2522
 -7.2512  -7.2485  -7.2485  -7.2428  -7.2423  -7.2421  -7.2416  -7.2413
 -7.2404  -7.2385  -7.2385  -7.2379  -7.2378  -0.9498  -0.9334  -0.8983
 -0.8802  -0.8698  -0.8601  -0.8490  -0.7946  -0.7591  -0.7525  -0.7444
 -0.6593  -0.6384  -0.6265  -0.6128  -0.5504  -0.5304  -0.5256  -0.5131
 -0.4924  -0.4772  -0.4634  -0.4595  -0.4571  -0.4470  -0.4351  -0.4234
 -0.4083  -0.3995  -0.3920  -0.3828  -0.3616  -0.3604  -0.3536  -0.3491
 -0.3413  -0.3399  -0.3370  -0.3199  -0.3158  -0.2790  -0.2710  -0.2684
 -0.2662
 -- Virtual --
 -0.0556  -0.0547  -0.0446  -0.0404  -0.0362  -0.0209  -0.0132  -0.0004
  0.0103   0.0144   0.0171   0.0232   0.0242   0.0285   0.0392   0.0461
  0.0499   0.0539   0.0599   0.0626   0.0657   0.0704   0.0767   0.0805
  0.0832   0.0894   0.0900   0.0915   0.0961   0.0988   0.1024   0.1055
  0.1078   0.1119   0.1176   0.1182   0.1212   0.1224   0.1255   0.1287
  0.1305   0.1315   0.1325   0.1402   0.1464   0.1486   0.1585   0.1594
  0.1622   0.1673   0.1710   0.1719   0.1807   0.1852   0.1873   0.1912
  0.1964   0.1986   0.2020   0.2057   0.2076   0.2146   0.2169   0.2199
  0.2304   0.2339   0.2396   0.2433   0.2471   0.2472   0.2525   0.2547
  0.2579   0.2598   0.2676   0.2702   0.2748   0.2767   0.2801   0.2824
  0.2862   0.2908   0.2959   0.2995   0.3030   0.3184   0.3224   0.3249
  0.3280   0.3351   0.3385   0.3451   0.3600   0.3676   0.4216   0.4300
  0.4339   0.4371   0.4459   0.4477   0.4561   0.4597   0.4658   0.4714
  0.4738   0.4824   0.4876   0.4984   0.5064   0.5132   0.5204   0.5219
  0.5256   0.5396   0.5479   0.5491   0.5592   0.5719   0.5768   0.5804
  0.5817   0.5902   0.6008   0.6105   0.6140   0.6276   0.6316   0.6373
  0.6392   0.6496   0.6569   0.6596   0.6674   0.6742   0.6854   0.6910
  0.6972   0.7061   0.7195   0.7314   0.7391   0.7457   0.7781   0.7834
  0.7991   0.8113   0.8209   0.8286   0.8345   0.8354   0.8439   0.8454
  0.8487   0.8512   0.8528   0.8575   0.8580   0.8647   0.8679   0.8760
  0.8785   0.8933   0.8975   0.9033   0.9056   0.9186   0.9226   0.9321
  0.9333   0.9459   0.9475   0.9525   0.9592   0.9612   0.9660   0.9711
  0.9784   0.9863   0.9941   1.0008   1.0073   1.0191   1.0308   1.0453
  1.0498   1.0650   1.1048   1.1163   1.1252   1.1511   1.1636   1.1906
  1.2235   1.2352   1.2401   1.2510   1.2628   1.2708   1.2735   1.2797
  1.2943   1.3070   1.3343   1.3438   1.3631   1.3711   1.3941   1.4063
  1.4433   1.4828   1.4933   1.5040   1.5275   1.5514   1.5630   1.5726
  1.5847   1.6043   1.6101   1.6407   1.6544   1.6707   1.6838   1.6995
  1.7211   1.7391   1.7508   1.7770   1.7989   1.8081   1.8297   1.8390
  1.8524   1.8637   1.8698   1.8905   1.9036   1.9069   1.9349   1.9403
  1.9461   1.9596   1.9858   2.0120   2.0215   2.0537   2.0614   2.1123
  2.1328   2.1720   2.1862   2.2038   2.2369   2.2550   2.2590   2.2629
  2.2772   2.2895   2.3010   2.3156   2.3251   2.3515   2.3577   2.3768
  2.4196   2.4221   2.4414   2.4485   2.4693   2.4758   2.4966   2.5044
  2.5167   2.5382   2.5473   2.5585   2.5954   2.6249   2.6627   2.6711
  2.6767   2.6961   2.7003   2.7119   2.7316   2.7349   2.7423   2.7606
  2.7742   2.7830   2.7878   2.8073   2.8323   2.8404   2.8558   2.8774
  2.9089   2.9763   2.9853   3.0886   3.0935   3.1180   3.1242   3.1412
  3.1677   3.1994   3.2151   3.2170   3.2593   3.3514   3.3712   3.3948
  3.4349   3.5190   3.5783   3.6811   3.6910   3.7307   3.8238   3.9482
  4.0132   4.0491   4.0775   4.1016   4.3323   4.8077   4.8203   9.7585
  9.7822   9.7994   9.8178   9.8461  23.3752  23.5287  23.8423  23.8742
 23.8873  23.8998  23.9555  23.9707  24.0227  24.0760  24.1317  24.1584
 25.7824  25.8111  25.8459  25.9144  25.9815  26.1062  26.1578  26.1636
 26.2150  26.3680  26.5052  26.5819  26.6737  26.8374  26.9530 215.7501
215.7764 215.7963 215.8199 215.8508
 --------------------------------------------------------------

          Ground-State Mulliken Net Atomic Charges

     Atom                 Charge (a.u.)
  ----------------------------------------
      1 C                     0.188996
      2 C                    -1.122754
      3 Cl                    0.559216
      4 C                     0.175760
      5 Cl                    0.592470
      6 C                     0.251396
      7 Cl                    0.546075
      8 C                    -0.860585
      9 H                     0.212500
     10 C                    -0.475798
     11 H                     0.187117
     12 C                    -0.063754
     13 C                    -1.892438
     14 Cl                    0.551016
     15 C                     1.123153
     16 Cl                    0.493275
     17 C                    -0.205305
     18 H                     0.210011
     19 C                    -0.586867
     20 H                     0.175876
     21 C                    -0.245766
     22 H                     0.186405
  ----------------------------------------
  Sum of atomic charges =     0.000000

 -----------------------------------------------------------------
                    Cartesian Multipole Moments
 -----------------------------------------------------------------
    Charge (ESU x 10^10)
                 0.0000
    Dipole Moment (Debye)
         X      -0.2592      Y       1.4604      Z      -3.3050
       Tot       3.6226
    Quadrupole Moments (Debye-Ang)
        XX    -131.3578     XY       6.7339     YY    -134.0493
        XZ      -1.1060     YZ      -3.8513     ZZ    -130.9698
    Octopole Moments (Debye-Ang^2)
       XXX    -220.7522    XXY      53.9070    XYY     -79.0306
       YYY     131.4730    XXZ     -92.7470    XYZ     -11.8779
       YYZ     -66.6776    XZZ     -58.2624    YZZ      49.8613
       ZZZ    -202.8487
    Hexadecapole Moments (Debye-Ang^3)
      XXXX   -5343.1785   XXXY     662.7716   XXYY   -1152.7846
      XYYY     608.3185   YYYY   -1380.8756   XXXZ    1049.5352
      XXYZ    -116.2494   XYYZ     375.5087   YYYZ    -299.9917
      XXZZ   -1330.2560   XYZZ     233.8029   YYZZ    -718.1591
      XZZZ    1084.6269   YZZZ    -278.3321   ZZZZ   -2939.9403
 -----------------------------------------------------------------
 Calculating analytic gradient of the SCF energy
 Gradient of SCF Energy
            1           2           3           4           5           6
    1  -0.0005960   0.0000924   0.0002320   0.0002076  -0.0000907  -0.0000321
    2  -0.0001123  -0.0002628  -0.0001527  -0.0000060   0.0000324  -0.0000913
    3  -0.0004254   0.0001830  -0.0002209  -0.0000701  -0.0000016  -0.0002965
            7           8           9          10          11          12
    1   0.0000384  -0.0001451  -0.0000023   0.0004454   0.0000151   0.0002743
    2   0.0000018   0.0000581   0.0000218   0.0000672   0.0000434   0.0001569
    3   0.0001173   0.0003589   0.0000100  -0.0000022   0.0000362  -0.0002092
           13          14          15          16          17          18
    1  -0.0000929  -0.0000898  -0.0000282  -0.0000431  -0.0001109  -0.0000092
    2   0.0002485   0.0001581  -0.0000663  -0.0000129   0.0001620  -0.0000047
    3   0.0001637   0.0002784   0.0000604   0.0000329  -0.0000096  -0.0000250
           19          20          21          22
    1   0.0001629  -0.0000016  -0.0001651  -0.0000611
    2  -0.0001293  -0.0000042  -0.0000790  -0.0000285
    3  -0.0000678  -0.0000115   0.0001603  -0.0000615
 Max gradient component =       5.960E-04
 RMS gradient           =       1.667E-04
 Gradient time:  CPU 223.65 s  wall 223.68 s
 Geometry Optimization Parameters
   NAtoms,    NIC,     NZ,  NCons,   NDum,   NFix, NCnnct, MaxDiis
       22     163      22       0       0       0       0       0

 Cartesian Hessian Update
 Hessian updated using BFGS update


** GEOMETRY OPTIMIZATION IN DELOCALIZED INTERNAL COORDINATES **
   Searching for a Minimum

   Optimization Cycle:  11

                       Coordinates (Angstroms)
     ATOM                X               Y               Z
      1  C         0.0302027352   -0.0210004007    0.0564504020
      2  C        -0.0261944309    0.3584635185    1.4040328858
      3  Cl        1.4474496369    0.8177271934    2.2191366039
      4  C        -1.2465449940    0.3839035614    2.0970326488
      5  Cl       -1.3084133223    0.8604147667    3.7673061679
      6  C        -2.4187502950    0.0239071357    1.4193181627
      7  Cl       -3.9658712973    0.0304402803    2.2309930765
      8  C        -2.3735765640   -0.3460132798    0.0805133113
      9  H        -3.2900054579   -0.6178798657   -0.4259656878
     10  C        -1.1581071411   -0.3645314134   -0.5892908950
     11  H        -1.1229804977   -0.6599968711   -1.6307781959
     12  C         1.3142460491   -0.0424530869   -0.7060809468
     13  C         2.1958529592   -1.1314916995   -0.6283592665
     14  Cl        1.8000442163   -2.4852953832    0.4013721104
     15  C         3.3769852850   -1.1310577404   -1.3790732861
     16  Cl        4.4945498914   -2.4739366265   -1.3112942465
     17  C         3.6826063374   -0.0526923877   -2.2059553302
     18  H         4.6012056924   -0.0712862631   -2.7780157233
     19  C         2.8102041659    1.0253796038   -2.2873550761
     20  H         3.0497181410    1.8632235417   -2.9311238656
     21  C         1.6339944540    1.0278833801   -1.5441548382
     22  H         0.9530365873    1.8686430242   -1.6011695931
   Point Group: c1    Number of degrees of freedom:    60


   Energy is  -2761.511783692

 Hessian updated using BFGS update

 60 Hessian modes will be used to form the next step
  Hessian Eigenvalues:
     0.001351    0.017697    0.017929    0.020710    0.020941    0.021373
     0.023040    0.023600    0.023625    0.023841    0.023851    0.024091
     0.024101    0.024117    0.024120    0.024135    0.024145    0.024150
     0.024182    0.070165    0.159940    0.159989    0.160000    0.160015
     0.160112    0.216866    0.221100    0.225367    0.231652    0.235571
     0.245282    0.249340    0.249797    0.249986    0.250101    0.252170
     0.254582    0.289251    0.293164    0.301041    0.301111    0.301718
     0.328996    0.356665    0.356665    0.356668    0.356674    0.356717
     0.412234    0.419421    0.431263    0.432650    0.461441    0.462826
     0.471236    0.472940    0.477735    0.478487    0.479576    0.482090

 Minimum search - taking simple RFO step
 Searching for Lamda that Minimizes Along All modes
 Value Taken    Lamda =  -0.00011300
 Step Taken.  Stepsize is  0.265614

                             Maximum     Tolerance    Cnvgd?
         Gradient           0.000390      0.000300      NO
         Displacement       0.192890      0.001200      NO
         Energy change     -0.000161      0.000001      NO


 New Cartesian Coordinates Obtained by Inverse Iteration

 Displacement from previous Coordinates is:  0.488093
 ----------------------------------------------------------------
             Standard Nuclear Orientation (Angstroms)
    I     Atom           X                Y                Z
 ----------------------------------------------------------------
    1      C       0.0320533722    -0.0180860962     0.0595644671
    2      C      -0.0328115852     0.3977307566     1.3956602489
    3      Cl      1.4316056700     0.8972612686     2.2039389784
    4      C      -1.2544024082     0.4202064846     2.0870248332
    5      Cl     -1.3246983428     0.9390549131     3.7443927542
    6      C      -2.4190155760     0.0194465418     1.4192685604
    7      Cl     -3.9676541584     0.0221616222     2.2280549042
    8      C      -2.3650564586    -0.3898487315     0.0920434616
    9      H      -3.2754668429    -0.6942661510    -0.4066526020
   10      C      -1.1488752967    -0.4050291232    -0.5758494547
   11      H      -1.1070070549    -0.7309017010    -1.6080613438
   12      C       1.3169235194    -0.0384873601    -0.7025303130
   13      C       2.1780355428    -1.1452967451    -0.6559860884
   14      Cl      1.7594133736    -2.5171237269     0.3404370322
   15      C       3.3579638703    -1.1471775237    -1.4090918896
   16      Cl      4.4487656442    -2.5133228562    -1.3821116771
   17      C       3.6828297667    -0.0528109732    -2.2065780890
   18      H       4.5996078827    -0.0734664460    -2.7814795235
   19      C       2.8316959691     1.0443226295    -2.2552995889
   20      H       3.0859799300     1.8947448834    -2.8765438751
   21      C       1.6571362538     1.0490882339    -1.5098767694
   22      H       0.9926290798     1.9041510882    -1.5427856070
 ----------------------------------------------------------------
 Nuclear Repulsion Energy =        1750.09526651 hartrees
 There are       81 alpha and       81 beta electrons
 Applying Cartesian multipole field
    Component          Value
    ---------          -----
     (2,0,0)        1.00000E-11
     (0,2,0)        2.00000E-11
     (0,0,2)       -3.00000E-11
 Nucleus-field energy     =    -0.0000000049 hartrees
 Requested basis set is 6-311++G(d,p)
 There are 162 shells and 449 basis functions
 A cutoff of  1.0D-15 yielded  10181 shell pairs
 There are     84779 function pairs (     91133 Cartesian)
 Smallest overlap matrix eigenvalue = 2.36E-07
 Linear dependence detected in AO basis
 Number of orthogonalized atomic orbitals = 445
 Maximum deviation from orthogonality = 8.267E-10
 Guess from superposition of atomic densities
 Warning:  Energy on first SCF cycle will be non-variational
 SAD guess density has 162.000000 electrons

 -----------------------------------------------------------------------
  General SCF calculation program by
  Eric Jon Sundstrom, Paul Horn, Yuezhi Mao, Dmitri Zuev, Alec White,
  David Stuck, Shaama M.S., Shane Yost, Joonho Lee, David Small,
  Daniel Levine, Susi Lehtola, Hugh Burton, Evgeny Epifanovsky,
  Bang C. Huynh
 -----------------------------------------------------------------------
 Exchange:     0.2000 Hartree-Fock + 0.0800 Slater + 0.7200 B88
 Correlation:  0.1900 VWN1RPA + 0.8100 LYP
 Using SG-1 standard quadrature grid
 A restricted SCF calculation will be
 performed using DIIS
 SCF converges when DIIS error is below 1.0e-08
 ---------------------------------------
  Cycle       Energy         DIIS error
 ---------------------------------------
    1   -2765.5021903075      2.92e-02  
    2   -2761.3570670590      2.42e-03  
    3   -2761.2001139247      3.31e-03  
    4   -2761.4960369581      7.37e-04  
    5   -2761.5094471731      3.04e-04  
    6   -2761.5115887353      1.03e-04  
    7   -2761.5118281963      3.14e-05  
    8   -2761.5118485089      1.54e-05  
    9   -2761.5118545607      2.55e-06  
   10   -2761.5118547125      1.00e-06  
   11   -2761.5118547378      1.98e-07  
   12   -2761.5118547387      8.37e-08  
   13   -2761.5118547387      4.24e-08  
   14   -2761.5118547387      1.12e-08  
   15   -2761.5118547388      5.38e-09  Convergence criterion met
 ---------------------------------------
 SCF time:   CPU 664.42s  wall 664.00s 
 SCF   energy in the final basis set =    -2761.5118547388
 Total energy in the final basis set =    -2761.5118547388

 --------------------------------------------------------------

                    Orbital Energies (a.u.)
 --------------------------------------------------------------

 Alpha MOs
 -- Occupied --
********-101.5728-101.5718-101.5691-101.5691 -10.2730 -10.2715 -10.2693
-10.2660 -10.2640 -10.2273 -10.2259 -10.2128 -10.2120 -10.2098 -10.2068
-10.2060  -9.4880  -9.4874  -9.4866  -9.4839  -9.4837  -7.2529  -7.2522
 -7.2514  -7.2487  -7.2486  -7.2429  -7.2423  -7.2421  -7.2416  -7.2415
 -7.2406  -7.2387  -7.2386  -7.2381  -7.2379  -0.9497  -0.9335  -0.8984
 -0.8803  -0.8699  -0.8600  -0.8490  -0.7945  -0.7592  -0.7525  -0.7445
 -0.6592  -0.6381  -0.6267  -0.6129  -0.5504  -0.5302  -0.5255  -0.5136
 -0.4923  -0.4773  -0.4635  -0.4595  -0.4571  -0.4470  -0.4350  -0.4235
 -0.4084  -0.3996  -0.3919  -0.3827  -0.3613  -0.3604  -0.3539  -0.3493
 -0.3417  -0.3399  -0.3372  -0.3200  -0.3159  -0.2782  -0.2710  -0.2692
 -0.2663
 -- Virtual --
 -0.0552  -0.0532  -0.0467  -0.0402  -0.0365  -0.0209  -0.0131  -0.0003
  0.0101   0.0143   0.0173   0.0230   0.0241   0.0285   0.0391   0.0462
  0.0496   0.0541   0.0609   0.0627   0.0649   0.0699   0.0767   0.0807
  0.0832   0.0889   0.0903   0.0914   0.0959   0.0992   0.1014   0.1050
  0.1078   0.1117   0.1176   0.1182   0.1213   0.1218   0.1253   0.1287
  0.1305   0.1312   0.1326   0.1402   0.1459   0.1484   0.1586   0.1600
  0.1624   0.1673   0.1709   0.1723   0.1806   0.1851   0.1876   0.1906
  0.1950   0.1987   0.2008   0.2059   0.2080   0.2149   0.2167   0.2194
  0.2306   0.2339   0.2383   0.2434   0.2468   0.2475   0.2526   0.2546
  0.2569   0.2606   0.2667   0.2700   0.2736   0.2789   0.2800   0.2818
  0.2852   0.2910   0.2948   0.3003   0.3027   0.3182   0.3217   0.3260
  0.3284   0.3342   0.3405   0.3448   0.3610   0.3691   0.4216   0.4292
  0.4347   0.4371   0.4452   0.4481   0.4576   0.4588   0.4667   0.4709
  0.4732   0.4827   0.4871   0.4988   0.5084   0.5110   0.5182   0.5203
  0.5254   0.5392   0.5471   0.5504   0.5618   0.5713   0.5765   0.5811
  0.5828   0.5899   0.5997   0.6107   0.6132   0.6289   0.6320   0.6382
  0.6393   0.6470   0.6583   0.6596   0.6690   0.6749   0.6839   0.6921
  0.6993   0.7070   0.7193   0.7319   0.7420   0.7481   0.7772   0.7848
  0.7989   0.8143   0.8214   0.8290   0.8352   0.8363   0.8432   0.8457
  0.8480   0.8513   0.8519   0.8572   0.8602   0.8661   0.8692   0.8761
  0.8768   0.8926   0.8972   0.9028   0.9076   0.9185   0.9237   0.9307
  0.9328   0.9469   0.9482   0.9509   0.9587   0.9622   0.9667   0.9707
  0.9752   0.9879   0.9922   0.9972   1.0079   1.0206   1.0307   1.0448
  1.0504   1.0651   1.1111   1.1163   1.1211   1.1585   1.1647   1.1917
  1.2240   1.2372   1.2395   1.2532   1.2661   1.2705   1.2744   1.2778
  1.2948   1.3068   1.3342   1.3432   1.3638   1.3717   1.3955   1.4087
  1.4388   1.4816   1.4905   1.5043   1.5290   1.5500   1.5639   1.5738
  1.5846   1.6053   1.6126   1.6406   1.6545   1.6712   1.6844   1.6999
  1.7206   1.7395   1.7522   1.7767   1.7993   1.8100   1.8305   1.8367
  1.8522   1.8641   1.8703   1.8883   1.9030   1.9085   1.9346   1.9402
  1.9467   1.9618   1.9867   2.0132   2.0222   2.0545   2.0623   2.1121
  2.1332   2.1719   2.1846   2.2057   2.2363   2.2527   2.2587   2.2609
  2.2766   2.2898   2.3049   2.3127   2.3251   2.3540   2.3558   2.3774
  2.4166   2.4219   2.4405   2.4485   2.4694   2.4752   2.4986   2.5053
  2.5176   2.5365   2.5476   2.5562   2.5933   2.6231   2.6626   2.6716
  2.6786   2.6954   2.7024   2.7092   2.7318   2.7346   2.7456   2.7580
  2.7751   2.7813   2.7867   2.8084   2.8324   2.8407   2.8491   2.8845
  2.9080   2.9783   2.9842   3.0907   3.0947   3.1210   3.1251   3.1373
  3.1681   3.1970   3.2139   3.2162   3.2695   3.3516   3.3705   3.3955
  3.4368   3.5201   3.5795   3.6820   3.6952   3.7302   3.8250   3.9484
  4.0135   4.0493   4.0784   4.1020   4.3297   4.8092   4.8178   9.7592
  9.7827   9.7995   9.8224   9.8455  23.3771  23.5287  23.8423  23.8741
 23.8872  23.8995  23.9553  23.9699  24.0231  24.0772  24.1320  24.1590
 25.7816  25.8070  25.8431  25.9085  25.9785  26.1052  26.1594  26.1615
 26.2146  26.3637  26.5053  26.5825  26.6726  26.8347  26.9607 215.7508
215.7770 215.7964 215.8263 215.8493
 --------------------------------------------------------------

          Ground-State Mulliken Net Atomic Charges

     Atom                 Charge (a.u.)
  ----------------------------------------
      1 C                     0.186123
      2 C                    -1.156287
      3 Cl                    0.569509
      4 C                     0.219952
      5 Cl                    0.588924
      6 C                     0.291042
      7 Cl                    0.547987
      8 C                    -0.881224
      9 H                     0.212424
     10 C                    -0.486036
     11 H                     0.187944
     12 C                    -0.048352
     13 C                    -1.906186
     14 Cl                    0.548246
     15 C                     1.115431
     16 Cl                    0.499143
     17 C                    -0.193228
     18 H                     0.212387
     19 C                    -0.619245
     20 H                     0.175308
     21 C                    -0.251310
     22 H                     0.187449
  ----------------------------------------
  Sum of atomic charges =     0.000000

 -----------------------------------------------------------------
                    Cartesian Multipole Moments
 -----------------------------------------------------------------
    Charge (ESU x 10^10)
                 0.0000
    Dipole Moment (Debye)
         X      -0.2140      Y       1.4327      Z      -3.2415
       Tot       3.5505
    Quadrupole Moments (Debye-Ang)
        XX    -131.2284     XY       7.0012     YY    -133.9078
        XZ      -1.0993     YZ      -3.8239     ZZ    -131.2365
    Octopole Moments (Debye-Ang^2)
       XXX    -215.6666    XXY      52.9437    XYY     -77.6624
       YYY     128.9455    XXZ     -90.6620    XYZ     -12.1758
       YYZ     -64.7794    XZZ     -57.1541    YZZ      48.7170
       ZZZ    -196.1965
    Hexadecapole Moments (Debye-Ang^3)
      XXXX   -5299.3142   XXXY     661.6940   XXYY   -1153.7638
      XYYY     605.4143   YYYY   -1437.4481   XXXZ    1067.3724
      XXYZ    -127.7148   XYYZ     381.5568   YYYZ    -334.0214
      XXZZ   -1321.5054   XYZZ     232.5178   YYZZ    -725.0429
      XZZZ    1105.8408   YZZZ    -309.6172   ZZZZ   -2927.7031
 -----------------------------------------------------------------
 Calculating analytic gradient of the SCF energy
 Gradient of SCF Energy
            1           2           3           4           5           6
    1  -0.0004404   0.0001347  -0.0000445   0.0003097   0.0001611  -0.0001037
    2  -0.0000346  -0.0001235   0.0000805   0.0000420   0.0000337  -0.0001063
    3  -0.0002991   0.0002082   0.0000936  -0.0000509   0.0000259  -0.0002669
            7           8           9          10          11          12
    1  -0.0000234  -0.0001266   0.0000115   0.0002345   0.0000083   0.0001666
    2  -0.0000254  -0.0000008   0.0000252  -0.0000057  -0.0000005   0.0000244
    3   0.0000190   0.0002377   0.0000085   0.0000256   0.0000261  -0.0002560
           13          14          15          16          17          18
    1  -0.0001233  -0.0000677   0.0000483  -0.0000459  -0.0000997  -0.0000039
    2   0.0001471   0.0001131   0.0000231  -0.0000231   0.0000487   0.0000002
    3   0.0002036   0.0000521   0.0000163  -0.0000123  -0.0000057  -0.0000140
           19          20          21          22
    1   0.0000997  -0.0000121  -0.0000658  -0.0000176
    2  -0.0001022  -0.0000055  -0.0000910  -0.0000195
    3  -0.0000360  -0.0000263   0.0000820  -0.0000314
 Max gradient component =       4.404E-04
 RMS gradient           =       1.222E-04
 Gradient time:  CPU 222.33 s  wall 222.36 s
 Geometry Optimization Parameters
   NAtoms,    NIC,     NZ,  NCons,   NDum,   NFix, NCnnct, MaxDiis
       22     163      22       0       0       0       0       0

 Cartesian Hessian Update
 Hessian updated using BFGS update


** GEOMETRY OPTIMIZATION IN DELOCALIZED INTERNAL COORDINATES **
   Searching for a Minimum

   Optimization Cycle:  12

                       Coordinates (Angstroms)
     ATOM                X               Y               Z
      1  C         0.0320533722   -0.0180860962    0.0595644671
      2  C        -0.0328115852    0.3977307566    1.3956602489
      3  Cl        1.4316056700    0.8972612686    2.2039389784
      4  C        -1.2544024082    0.4202064846    2.0870248332
      5  Cl       -1.3246983428    0.9390549131    3.7443927542
      6  C        -2.4190155760    0.0194465418    1.4192685604
      7  Cl       -3.9676541584    0.0221616222    2.2280549042
      8  C        -2.3650564586   -0.3898487315    0.0920434616
      9  H        -3.2754668429   -0.6942661510   -0.4066526020
     10  C        -1.1488752967   -0.4050291232   -0.5758494547
     11  H        -1.1070070549   -0.7309017010   -1.6080613438
     12  C         1.3169235194   -0.0384873601   -0.7025303130
     13  C         2.1780355428   -1.1452967451   -0.6559860884
     14  Cl        1.7594133736   -2.5171237269    0.3404370322
     15  C         3.3579638703   -1.1471775237   -1.4090918896
     16  Cl        4.4487656442   -2.5133228562   -1.3821116771
     17  C         3.6828297667   -0.0528109732   -2.2065780890
     18  H         4.5996078827   -0.0734664460   -2.7814795235
     19  C         2.8316959691    1.0443226295   -2.2552995889
     20  H         3.0859799300    1.8947448834   -2.8765438751
     21  C         1.6571362538    1.0490882339   -1.5098767694
     22  H         0.9926290798    1.9041510882   -1.5427856070
   Point Group: c1    Number of degrees of freedom:    60


   Energy is  -2761.511854739

 Hessian updated using BFGS update

 60 Hessian modes will be used to form the next step
  Hessian Eigenvalues:
     0.001135    0.017649    0.017833    0.020722    0.020960    0.021231
     0.023038    0.023598    0.023618    0.023831    0.023851    0.024080
     0.024094    0.024113    0.024118    0.024135    0.024146    0.024149
     0.024243    0.067648    0.159934    0.159988    0.160001    0.160014
     0.160110    0.214442    0.221034    0.225378    0.233053    0.235575
     0.245522    0.249350    0.249983    0.250099    0.250578    0.252062
     0.259312    0.289392    0.293779    0.301036    0.301110    0.301714
     0.328989    0.356664    0.356665    0.356668    0.356674    0.356714
     0.411979    0.419402    0.431263    0.432644    0.461227    0.462362
     0.471370    0.472171    0.477227    0.478659    0.480510    0.482061

 Minimum search - taking simple RFO step
 Searching for Lamda that Minimizes Along All modes
 Value Taken    Lamda =  -0.00001792
 Step Taken.  Stepsize is  0.095303

                             Maximum     Tolerance    Cnvgd?
         Gradient           0.000431      0.000300      NO
         Displacement       0.066745      0.001200      NO
         Energy change     -0.000071      0.000001      NO


 New Cartesian Coordinates Obtained by Inverse Iteration

 Displacement from previous Coordinates is:  0.176399
 ----------------------------------------------------------------
             Standard Nuclear Orientation (Angstroms)
    I     Atom           X                Y                Z
 ----------------------------------------------------------------
    1      C       0.0342733799    -0.0211972085     0.0635962737
    2      C      -0.0352441064     0.4085479105     1.3946258969
    3      Cl      1.4265220740     0.9199512071     2.2002644272
    4      C      -1.2587983495     0.4341504673     2.0833793822
    5      Cl     -1.3366014376     0.9716579045     3.7344529676
    6      C      -2.4200306576     0.0213654065     1.4179409938
    7      Cl     -3.9705005388     0.0291731460     2.2230688797
    8      C      -2.3613754711    -0.4037361929     0.0956827742
    9      H      -3.2694141774    -0.7181769850    -0.4011429283
   10      C      -1.1439702445    -0.4210660217    -0.5694608554
   11      H      -1.0988879712    -0.7579292473    -1.5980461139
   12      C       1.3192956413    -0.0403988461    -0.6985446776
   13      C       2.1744360258    -1.1526760592    -0.6664551595
   14      Cl      1.7526903325    -2.5320064179     0.3185251773
   15      C       3.3527160543    -1.1526824149    -1.4223243534
   16      Cl      4.4373822537    -2.5239615881    -1.4112634139
   17      C       3.6816249390    -0.0517108437    -2.2088376231
   18      H       4.5967805205    -0.0712654543    -2.7863464256
   19      C       2.8365003780     1.0507466778    -2.2433794905
   20      H       3.0937020110     1.9062663661    -2.8563541168
   21      C       1.6641710035     1.0541209493    -1.4947333230
   22      H       1.0043804916     1.9131782321    -1.5171098731
 ----------------------------------------------------------------
 Nuclear Repulsion Energy =        1749.06848796 hartrees
 There are       81 alpha and       81 beta electrons
 Applying Cartesian multipole field
    Component          Value
    ---------          -----
     (2,0,0)        1.00000E-11
     (0,2,0)        2.00000E-11
     (0,0,2)       -3.00000E-11
 Nucleus-field energy     =    -0.0000000045 hartrees
 Requested basis set is 6-311++G(d,p)
 There are 162 shells and 449 basis functions
 A cutoff of  1.0D-15 yielded  10180 shell pairs
 There are     84752 function pairs (     91100 Cartesian)
 Smallest overlap matrix eigenvalue = 2.33E-07
 Linear dependence detected in AO basis
 Number of orthogonalized atomic orbitals = 445
 Maximum deviation from orthogonality = 6.821E-10
 Guess from superposition of atomic densities
 Warning:  Energy on first SCF cycle will be non-variational
 SAD guess density has 162.000000 electrons

 -----------------------------------------------------------------------
  General SCF calculation program by
  Eric Jon Sundstrom, Paul Horn, Yuezhi Mao, Dmitri Zuev, Alec White,
  David Stuck, Shaama M.S., Shane Yost, Joonho Lee, David Small,
  Daniel Levine, Susi Lehtola, Hugh Burton, Evgeny Epifanovsky,
  Bang C. Huynh
 -----------------------------------------------------------------------
 Exchange:     0.2000 Hartree-Fock + 0.0800 Slater + 0.7200 B88
 Correlation:  0.1900 VWN1RPA + 0.8100 LYP
 Using SG-1 standard quadrature grid
 A restricted SCF calculation will be
 performed using DIIS
 SCF converges when DIIS error is below 1.0e-08
 ---------------------------------------
  Cycle       Energy         DIIS error
 ---------------------------------------
    1   -2765.5010867223      2.92e-02  
    2   -2761.3570475093      2.42e-03  
    3   -2761.2001836720      3.31e-03  
    4   -2761.4961246998      7.35e-04  
    5   -2761.5094580370      3.04e-04  
    6   -2761.5115988352      1.03e-04  
    7   -2761.5118380322      3.16e-05  
    8   -2761.5118588610      1.54e-05  
    9   -2761.5118648677      2.54e-06  
   10   -2761.5118650184      1.00e-06  
   11   -2761.5118650436      1.98e-07  
   12   -2761.5118650444      8.31e-08  
   13   -2761.5118650447      4.21e-08  
   14   -2761.5118650446      1.12e-08  
   15   -2761.5118650447      5.39e-09  Convergence criterion met
 ---------------------------------------
 SCF time:   CPU 681.03s  wall 681.00s 
 SCF   energy in the final basis set =    -2761.5118650447
 Total energy in the final basis set =    -2761.5118650447

 --------------------------------------------------------------

                    Orbital Energies (a.u.)
 --------------------------------------------------------------

 Alpha MOs
 -- Occupied --
********-101.5728-101.5719-101.5692-101.5691 -10.2730 -10.2716 -10.2693
-10.2661 -10.2640 -10.2273 -10.2260 -10.2128 -10.2120 -10.2099 -10.2068
-10.2060  -9.4881  -9.4874  -9.4867  -9.4840  -9.4837  -7.2530  -7.2522
 -7.2515  -7.2488  -7.2486  -7.2429  -7.2423  -7.2422  -7.2416  -7.2416
 -7.2407  -7.2388  -7.2386  -7.2382  -7.2379  -0.9497  -0.9335  -0.8984
 -0.8803  -0.8700  -0.8600  -0.8491  -0.7945  -0.7592  -0.7525  -0.7445
 -0.6592  -0.6381  -0.6268  -0.6129  -0.5503  -0.5303  -0.5255  -0.5137
 -0.4923  -0.4773  -0.4634  -0.4596  -0.4571  -0.4470  -0.4350  -0.4235
 -0.4084  -0.3995  -0.3919  -0.3827  -0.3613  -0.3604  -0.3540  -0.3493
 -0.3419  -0.3399  -0.3372  -0.3201  -0.3160  -0.2780  -0.2711  -0.2694
 -0.2664
 -- Virtual --
 -0.0552  -0.0526  -0.0475  -0.0401  -0.0367  -0.0209  -0.0131  -0.0003
  0.0100   0.0143   0.0174   0.0229   0.0241   0.0285   0.0390   0.0462
  0.0496   0.0541   0.0613   0.0628   0.0646   0.0698   0.0767   0.0808
  0.0832   0.0886   0.0903   0.0916   0.0959   0.0993   0.1011   0.1048
  0.1078   0.1116   0.1176   0.1182   0.1214   0.1215   0.1252   0.1287
  0.1306   0.1310   0.1328   0.1401   0.1456   0.1484   0.1587   0.1601
  0.1625   0.1674   0.1707   0.1725   0.1806   0.1849   0.1878   0.1904
  0.1942   0.1987   0.2004   0.2059   0.2083   0.2149   0.2166   0.2193
  0.2306   0.2339   0.2381   0.2433   0.2466   0.2476   0.2526   0.2545
  0.2567   0.2611   0.2663   0.2699   0.2731   0.2794   0.2800   0.2817
  0.2849   0.2911   0.2945   0.3005   0.3027   0.3180   0.3212   0.3263
  0.3286   0.3337   0.3411   0.3448   0.3612   0.3694   0.4216   0.4287
  0.4346   0.4371   0.4450   0.4483   0.4579   0.4585   0.4669   0.4708
  0.4730   0.4827   0.4869   0.4988   0.5085   0.5103   0.5177   0.5197
  0.5252   0.5389   0.5468   0.5506   0.5627   0.5710   0.5764   0.5809
  0.5836   0.5896   0.5992   0.6107   0.6129   0.6292   0.6319   0.6376
  0.6398   0.6461   0.6585   0.6597   0.6691   0.6751   0.6832   0.6921
  0.7000   0.7075   0.7194   0.7321   0.7422   0.7498   0.7770   0.7852
  0.7989   0.8150   0.8218   0.8293   0.8350   0.8367   0.8431   0.8457
  0.8478   0.8511   0.8516   0.8570   0.8608   0.8667   0.8699   0.8762
  0.8764   0.8920   0.8973   0.9025   0.9083   0.9183   0.9238   0.9301
  0.9325   0.9468   0.9488   0.9501   0.9586   0.9627   0.9668   0.9706
  0.9741   0.9878   0.9920   0.9968   1.0080   1.0211   1.0307   1.0445
  1.0505   1.0647   1.1124   1.1159   1.1204   1.1607   1.1658   1.1920
  1.2240   1.2375   1.2393   1.2540   1.2667   1.2702   1.2745   1.2772
  1.2950   1.3068   1.3343   1.3429   1.3633   1.3716   1.3961   1.4095
  1.4373   1.4814   1.4896   1.5044   1.5295   1.5494   1.5637   1.5747
  1.5845   1.6054   1.6136   1.6408   1.6546   1.6710   1.6846   1.7000
  1.7203   1.7396   1.7523   1.7765   1.7991   1.8108   1.8309   1.8360
  1.8522   1.8642   1.8705   1.8874   1.9029   1.9089   1.9345   1.9402
  1.9469   1.9628   1.9869   2.0134   2.0224   2.0545   2.0627   2.1121
  2.1333   2.1720   2.1839   2.2066   2.2360   2.2520   2.2581   2.2611
  2.2762   2.2902   2.3058   2.3119   2.3249   2.3543   2.3553   2.3780
  2.4159   2.4215   2.4402   2.4485   2.4690   2.4747   2.4972   2.5066
  2.5187   2.5357   2.5477   2.5555   2.5926   2.6220   2.6623   2.6713
  2.6791   2.6951   2.7028   2.7093   2.7316   2.7348   2.7468   2.7574
  2.7753   2.7807   2.7865   2.8086   2.8325   2.8406   2.8472   2.8861
  2.9077   2.9789   2.9836   3.0910   3.0948   3.1219   3.1253   3.1358
  3.1682   3.1961   3.2135   3.2159   3.2723   3.3516   3.3700   3.3957
  3.4374   3.5205   3.5796   3.6820   3.6964   3.7298   3.8255   3.9484
  4.0135   4.0494   4.0786   4.1019   4.3290   4.8096   4.8170   9.7591
  9.7827   9.7999   9.8241   9.8448  23.3777  23.5284  23.8422  23.8743
 23.8868  23.8992  23.9552  23.9694  24.0232  24.0773  24.1320  24.1590
 25.7812  25.8056  25.8423  25.9077  25.9762  26.1057  26.1588  26.1601
 26.2157  26.3602  26.5053  26.5823  26.6724  26.8334  26.9615 215.7507
215.7771 215.7968 215.8286 215.8481
 --------------------------------------------------------------

          Ground-State Mulliken Net Atomic Charges

     Atom                 Charge (a.u.)
  ----------------------------------------
      1 C                     0.188734
      2 C                    -1.172736
      3 Cl                    0.573785
      4 C                     0.239178
      5 Cl                    0.587032
      6 C                     0.297136
      7 Cl                    0.548552
      8 C                    -0.886966
      9 H                     0.212382
     10 C                    -0.488902
     11 H                     0.188137
     12 C                    -0.035568
     13 C                    -1.899585
     14 Cl                    0.547155
     15 C                     1.109462
     16 Cl                    0.500339
     17 C                    -0.194860
     18 H                     0.212936
     19 C                    -0.628524
     20 H                     0.175142
     21 C                    -0.260795
     22 H                     0.187967
  ----------------------------------------
  Sum of atomic charges =     0.000000

 -----------------------------------------------------------------
                    Cartesian Multipole Moments
 -----------------------------------------------------------------
    Charge (ESU x 10^10)
                 0.0000
    Dipole Moment (Debye)
         X      -0.2021      Y       1.4226      Z      -3.2164
       Tot       3.5227
    Quadrupole Moments (Debye-Ang)
        XX    -131.2185     XY       7.0973     YY    -133.8625
        XZ      -1.0997     YZ      -3.8214     ZZ    -131.3315
    Octopole Moments (Debye-Ang^2)
       XXX    -214.2113    XXY      52.5874    XYY     -77.2578
       YYY     127.8713    XXZ     -89.7483    XYZ     -12.3102
       YYZ     -64.0021    XZZ     -56.8932    YZZ      48.2546
       ZZZ    -193.6531
    Hexadecapole Moments (Debye-Ang^3)
      XXXX   -5292.4267   XXXY     664.7942   XXYY   -1155.6143
      XYYY     608.1367   YYYY   -1458.2603   XXXZ    1075.0243
      XXYZ    -132.2909   XYYZ     384.0731   YYYZ    -347.6251
      XXZZ   -1319.5616   XYZZ     233.1177   YYZZ    -727.4878
      XZZZ    1113.9918   YZZZ    -322.3274   ZZZZ   -2922.9976
 -----------------------------------------------------------------
 Calculating analytic gradient of the SCF energy
 Gradient of SCF Energy
            1           2           3           4           5           6
    1  -0.0001682   0.0001717  -0.0000294   0.0000391  -0.0000822  -0.0000043
    2   0.0000594  -0.0001343   0.0000865   0.0000016   0.0000031  -0.0000411
    3  -0.0000559  -0.0000011  -0.0000585  -0.0000273   0.0000284  -0.0000730
            7           8           9          10          11          12
    1   0.0000319  -0.0000437   0.0000069   0.0001264   0.0000006   0.0000191
    2   0.0000313   0.0000032   0.0000086   0.0000183  -0.0000111   0.0001573
    3   0.0000680   0.0001492   0.0000215   0.0000510   0.0000093  -0.0001016
           13          14          15          16          17          18
    1  -0.0000451   0.0000131   0.0000355  -0.0000188  -0.0000369  -0.0000079
    2  -0.0000940   0.0000185  -0.0000034   0.0000014  -0.0000057  -0.0000025
    3   0.0000352   0.0000453  -0.0000329   0.0000061   0.0000165  -0.0000154
           19          20          21          22
    1   0.0000114  -0.0000229   0.0000068  -0.0000030
    2  -0.0000419  -0.0000135  -0.0000343  -0.0000076
    3  -0.0000248  -0.0000295   0.0000139  -0.0000244
 Max gradient component =       1.717E-04
 RMS gradient           =       5.808E-05
 Gradient time:  CPU 233.61 s  wall 233.65 s
 Geometry Optimization Parameters
   NAtoms,    NIC,     NZ,  NCons,   NDum,   NFix, NCnnct, MaxDiis
       22     163      22       0       0       0       0       0

 Cartesian Hessian Update
 Hessian updated using BFGS update


** GEOMETRY OPTIMIZATION IN DELOCALIZED INTERNAL COORDINATES **
   Searching for a Minimum

   Optimization Cycle:  13

                       Coordinates (Angstroms)
     ATOM                X               Y               Z
      1  C         0.0342733799   -0.0211972085    0.0635962737
      2  C        -0.0352441064    0.4085479105    1.3946258969
      3  Cl        1.4265220740    0.9199512071    2.2002644272
      4  C        -1.2587983495    0.4341504673    2.0833793822
      5  Cl       -1.3366014376    0.9716579045    3.7344529676
      6  C        -2.4200306576    0.0213654065    1.4179409938
      7  Cl       -3.9705005388    0.0291731460    2.2230688797
      8  C        -2.3613754711   -0.4037361929    0.0956827742
      9  H        -3.2694141774   -0.7181769850   -0.4011429283
     10  C        -1.1439702445   -0.4210660217   -0.5694608554
     11  H        -1.0988879712   -0.7579292473   -1.5980461139
     12  C         1.3192956413   -0.0403988461   -0.6985446776
     13  C         2.1744360258   -1.1526760592   -0.6664551595
     14  Cl        1.7526903325   -2.5320064179    0.3185251773
     15  C         3.3527160543   -1.1526824149   -1.4223243534
     16  Cl        4.4373822537   -2.5239615881   -1.4112634139
     17  C         3.6816249390   -0.0517108437   -2.2088376231
     18  H         4.5967805205   -0.0712654543   -2.7863464256
     19  C         2.8365003780    1.0507466778   -2.2433794905
     20  H         3.0937020110    1.9062663661   -2.8563541168
     21  C         1.6641710035    1.0541209493   -1.4947333230
     22  H         1.0043804916    1.9131782321   -1.5171098731
   Point Group: c1    Number of degrees of freedom:    60


   Energy is  -2761.511865045

 Hessian updated using BFGS update

 60 Hessian modes will be used to form the next step
  Hessian Eigenvalues:
     0.001062    0.016076    0.017724    0.020274    0.020766    0.021060
     0.023336    0.023603    0.023629    0.023825    0.023861    0.024084
     0.024097    0.024106    0.024125    0.024136    0.024142    0.024151
     0.024548    0.064186    0.159947    0.159981    0.160004    0.160014
     0.160089    0.209150    0.220920    0.225316    0.232267    0.235604
     0.244944    0.248173    0.249481    0.249994    0.250104    0.251855
     0.279439    0.289332    0.293089    0.301005    0.301177    0.301710
     0.328726    0.356661    0.356667    0.356668    0.356671    0.356725
     0.412434    0.420814    0.431267    0.432756    0.461270    0.462755
     0.470127    0.471915    0.477513    0.478501    0.481604    0.489221

 Minimum search - taking simple RFO step
 Searching for Lamda that Minimizes Along All modes
 Value Taken    Lamda =  -0.00000322
 Step Taken.  Stepsize is  0.025891

                             Maximum     Tolerance    Cnvgd?
         Gradient           0.000203      0.000300     YES
         Displacement       0.015446      0.001200      NO
         Energy change     -0.000010      0.000001      NO


 New Cartesian Coordinates Obtained by Inverse Iteration

 Displacement from previous Coordinates is:  0.054246
 ----------------------------------------------------------------
             Standard Nuclear Orientation (Angstroms)
    I     Atom           X                Y                Z
 ----------------------------------------------------------------
    1      C       0.0355697631    -0.0245054132     0.0659242946
    2      C      -0.0358077301     0.4100287473     1.3953277607
    3      Cl      1.4252966950     0.9210367425     2.2027356970
    4      C      -1.2603455540     0.4389990995     2.0822063968
    5      Cl     -1.3392325308     0.9832027324     3.7309909792
    6      C      -2.4207953405     0.0242727338     1.4166820100
    7      Cl     -3.9727175774     0.0358274863     2.2189326860
    8      C      -2.3602968813    -0.4063840151     0.0961350833
    9      H      -3.2677112489    -0.7227817431    -0.4006266448
   10      C      -1.1421236676    -0.4265325206    -0.5672308803
   11      H      -1.0959255907    -0.7667816922    -1.5946524108
   12      C       1.3204098616    -0.0428899213    -0.6965229031
   13      C       2.1752730143    -1.1552911486    -0.6688352112
   14      Cl      1.7534707800    -2.5374228676     0.3119234914
   15      C       3.3526215818    -1.1534918607    -1.4261670424
   16      Cl      4.4369949650    -2.5250804454    -1.4205030126
   17      C       3.6808804927    -0.0504409508    -2.2100245267
   18      H       4.5951455905    -0.0687673835    -2.7889760375
   19      C       2.8361274161     1.0524824804    -2.2400732002
   20      H       3.0927508286     1.9097024699    -2.8509067047
   21      C       1.6648407976     1.0539433165    -1.4898730738
   22      H       1.0052264861     1.9132251410    -1.5089283325
 ----------------------------------------------------------------
 Nuclear Repulsion Energy =        1748.68023521 hartrees
 There are       81 alpha and       81 beta electrons
 Applying Cartesian multipole field
    Component          Value
    ---------          -----
     (2,0,0)        1.00000E-11
     (0,2,0)        2.00000E-11
     (0,0,2)       -3.00000E-11
 Nucleus-field energy     =    -0.0000000044 hartrees
 Requested basis set is 6-311++G(d,p)
 There are 162 shells and 449 basis functions
 A cutoff of  1.0D-15 yielded  10180 shell pairs
 There are     84755 function pairs (     91103 Cartesian)
 Smallest overlap matrix eigenvalue = 2.32E-07
 Linear dependence detected in AO basis
 Number of orthogonalized atomic orbitals = 445
 Maximum deviation from orthogonality = 4.346E-10
 Guess from superposition of atomic densities
 Warning:  Energy on first SCF cycle will be non-variational
 SAD guess density has 162.000000 electrons

 -----------------------------------------------------------------------
  General SCF calculation program by
  Eric Jon Sundstrom, Paul Horn, Yuezhi Mao, Dmitri Zuev, Alec White,
  David Stuck, Shaama M.S., Shane Yost, Joonho Lee, David Small,
  Daniel Levine, Susi Lehtola, Hugh Burton, Evgeny Epifanovsky,
  Bang C. Huynh
 -----------------------------------------------------------------------
 Exchange:     0.2000 Hartree-Fock + 0.0800 Slater + 0.7200 B88
 Correlation:  0.1900 VWN1RPA + 0.8100 LYP
 Using SG-1 standard quadrature grid
 A restricted SCF calculation will be
 performed using DIIS
 SCF converges when DIIS error is below 1.0e-08
 ---------------------------------------
  Cycle       Energy         DIIS error
 ---------------------------------------
    1   -2765.5008272232      2.92e-02  
    2   -2761.3570486753      2.42e-03  
    3   -2761.2001753477      3.31e-03  
    4   -2761.4961411076      7.35e-04  
    5   -2761.5094592116      3.04e-04  
    6   -2761.5116001691      1.03e-04  
    7   -2761.5118393883      3.18e-05  
    8   -2761.5118604772      1.54e-05  
    9   -2761.5118664649      2.54e-06  
   10   -2761.5118666149      1.00e-06  
   11   -2761.5118666401      1.98e-07  
   12   -2761.5118666410      8.35e-08  
   13   -2761.5118666412      4.23e-08  
   14   -2761.5118666412      1.12e-08  
   15   -2761.5118666411      5.39e-09  Convergence criterion met
 ---------------------------------------
 SCF time:   CPU 664.73s  wall 664.00s 
 SCF   energy in the final basis set =    -2761.5118666411
 Total energy in the final basis set =    -2761.5118666411

 --------------------------------------------------------------

                    Orbital Energies (a.u.)
 --------------------------------------------------------------

 Alpha MOs
 -- Occupied --
********-101.5729-101.5719-101.5693-101.5692 -10.2731 -10.2717 -10.2693
-10.2661 -10.2640 -10.2273 -10.2260 -10.2128 -10.2120 -10.2099 -10.2068
-10.2060  -9.4881  -9.4874  -9.4867  -9.4840  -9.4838  -7.2530  -7.2522
 -7.2515  -7.2489  -7.2486  -7.2429  -7.2423  -7.2422  -7.2416  -7.2416
 -7.2407  -7.2388  -7.2386  -7.2382  -7.2379  -0.9497  -0.9335  -0.8984
 -0.8803  -0.8701  -0.8600  -0.8491  -0.7945  -0.7592  -0.7525  -0.7445
 -0.6592  -0.6381  -0.6268  -0.6130  -0.5503  -0.5302  -0.5255  -0.5137
 -0.4923  -0.4773  -0.4635  -0.4596  -0.4571  -0.4470  -0.4350  -0.4235
 -0.4084  -0.3995  -0.3919  -0.3827  -0.3613  -0.3604  -0.3540  -0.3493
 -0.3419  -0.3399  -0.3373  -0.3201  -0.3160  -0.2780  -0.2711  -0.2694
 -0.2664
 -- Virtual --
 -0.0552  -0.0525  -0.0477  -0.0401  -0.0367  -0.0209  -0.0131  -0.0003
  0.0100   0.0143   0.0175   0.0228   0.0241   0.0285   0.0390   0.0462
  0.0495   0.0540   0.0613   0.0628   0.0645   0.0698   0.0767   0.0808
  0.0831   0.0885   0.0903   0.0916   0.0959   0.0993   0.1011   0.1047
  0.1078   0.1116   0.1176   0.1182   0.1213   0.1215   0.1252   0.1287
  0.1306   0.1310   0.1328   0.1401   0.1456   0.1485   0.1588   0.1602
  0.1625   0.1674   0.1707   0.1725   0.1806   0.1849   0.1877   0.1904
  0.1940   0.1988   0.2004   0.2058   0.2083   0.2149   0.2166   0.2193
  0.2305   0.2340   0.2380   0.2433   0.2465   0.2476   0.2526   0.2545
  0.2567   0.2612   0.2662   0.2698   0.2730   0.2795   0.2801   0.2818
  0.2849   0.2912   0.2943   0.3005   0.3028   0.3179   0.3209   0.3263
  0.3287   0.3336   0.3412   0.3449   0.3613   0.3694   0.4215   0.4285
  0.4346   0.4371   0.4450   0.4483   0.4579   0.4584   0.4669   0.4708
  0.4729   0.4827   0.4867   0.4988   0.5084   0.5102   0.5176   0.5195
  0.5251   0.5387   0.5467   0.5506   0.5629   0.5708   0.5764   0.5809
  0.5838   0.5895   0.5990   0.6107   0.6129   0.6293   0.6316   0.6374
  0.6399   0.6460   0.6585   0.6598   0.6690   0.6751   0.6829   0.6920
  0.7000   0.7077   0.7194   0.7322   0.7423   0.7502   0.7770   0.7853
  0.7989   0.8152   0.8219   0.8293   0.8349   0.8367   0.8431   0.8456
  0.8478   0.8511   0.8516   0.8569   0.8610   0.8667   0.8701   0.8762
  0.8764   0.8918   0.8972   0.9025   0.9085   0.9183   0.9238   0.9299
  0.9324   0.9466   0.9488   0.9499   0.9586   0.9628   0.9669   0.9705
  0.9739   0.9879   0.9921   0.9967   1.0081   1.0214   1.0305   1.0444
  1.0505   1.0644   1.1125   1.1160   1.1201   1.1610   1.1663   1.1919
  1.2240   1.2375   1.2393   1.2542   1.2668   1.2702   1.2745   1.2772
  1.2950   1.3067   1.3343   1.3428   1.3630   1.3713   1.3961   1.4098
  1.4370   1.4814   1.4894   1.5044   1.5296   1.5493   1.5636   1.5750
  1.5844   1.6054   1.6138   1.6409   1.6546   1.6709   1.6847   1.6999
  1.7202   1.7396   1.7520   1.7765   1.7991   1.8109   1.8308   1.8359
  1.8522   1.8643   1.8706   1.8871   1.9029   1.9090   1.9345   1.9402
  1.9469   1.9631   1.9868   2.0134   2.0224   2.0545   2.0629   2.1122
  2.1333   2.1720   2.1837   2.2069   2.2359   2.2519   2.2579   2.2613
  2.2761   2.2902   2.3059   2.3117   2.3248   2.3543   2.3550   2.3781
  2.4158   2.4216   2.4400   2.4484   2.4689   2.4746   2.4967   2.5069
  2.5190   2.5355   2.5477   2.5553   2.5924   2.6216   2.6621   2.6712
  2.6792   2.6950   2.7028   2.7094   2.7316   2.7349   2.7470   2.7573
  2.7754   2.7806   2.7866   2.8087   2.8325   2.8406   2.8467   2.8864
  2.9077   2.9790   2.9834   3.0911   3.0948   3.1220   3.1252   3.1354
  3.1681   3.1959   3.2135   3.2158   3.2729   3.3516   3.3697   3.3958
  3.4377   3.5206   3.5795   3.6821   3.6965   3.7297   3.8255   3.9486
  4.0135   4.0494   4.0785   4.1019   4.3289   4.8096   4.8168   9.7592
  9.7827   9.7998   9.8246   9.8444  23.3778  23.5282  23.8421  23.8743
 23.8869  23.8991  23.9552  23.9691  24.0232  24.0773  24.1319  24.1589
 25.7810  25.8053  25.8422  25.9075  25.9756  26.1052  26.1586  26.1602
 26.2160  26.3591  26.5050  26.5821  26.6725  26.8329  26.9614 215.7508
215.7771 215.7967 215.8293 215.8476
 --------------------------------------------------------------

          Ground-State Mulliken Net Atomic Charges

     Atom                 Charge (a.u.)
  ----------------------------------------
      1 C                     0.190710
      2 C                    -1.180052
      3 Cl                    0.575035
      4 C                     0.244811
      5 Cl                    0.586448
      6 C                     0.295100
      7 Cl                    0.548513
      8 C                    -0.887815
      9 H                     0.212433
     10 C                    -0.490079
     11 H                     0.188134
     12 C                    -0.031739
     13 C                    -1.893335
     14 Cl                    0.546955
     15 C                     1.109966
     16 Cl                    0.500620
     17 C                    -0.195540
     18 H                     0.213017
     19 C                    -0.630254
     20 H                     0.175109
     21 C                    -0.266098
     22 H                     0.188062
  ----------------------------------------
  Sum of atomic charges =     0.000000

 -----------------------------------------------------------------
                    Cartesian Multipole Moments
 -----------------------------------------------------------------
    Charge (ESU x 10^10)
                 0.0000
    Dipole Moment (Debye)
         X      -0.2012      Y       1.4192      Z      -3.2093
       Tot       3.5148
    Quadrupole Moments (Debye-Ang)
        XX    -131.2365     XY       7.1260     YY    -133.8532
        XZ      -1.0918     YZ      -3.8207     ZZ    -131.3528
    Octopole Moments (Debye-Ang^2)
       XXX    -214.0876    XXY      52.4697    XYY     -77.2253
       YYY     127.5074    XXZ     -89.4702    XYZ     -12.3422
       YYZ     -63.7738    XZZ     -56.8491    YZZ      48.1228
       ZZZ    -192.9349
    Hexadecapole Moments (Debye-Ang^3)
      XXXX   -5294.1794   XXXY     667.2916   XXYY   -1156.6892
      XYYY     610.5784   YYYY   -1463.4389   XXXZ    1076.9563
      XXYZ    -133.7759   XYYZ     384.6243   YYYZ    -351.9168
      XXZZ   -1319.6674   XYZZ     233.8700   YYZZ    -728.0330
      XZZZ    1116.0050   YZZZ    -326.3687   ZZZZ   -2921.6869
 -----------------------------------------------------------------
 Calculating analytic gradient of the SCF energy
 Gradient of SCF Energy
            1           2           3           4           5           6
    1  -0.0000014   0.0000341  -0.0000340   0.0000384   0.0000465   0.0000008
    2  -0.0000189   0.0000065   0.0000698   0.0000134   0.0000239   0.0000017
    3  -0.0000012   0.0000357   0.0000606  -0.0000073   0.0000127   0.0000059
            7           8           9          10          11          12
    1   0.0000029  -0.0000018   0.0000036  -0.0000005  -0.0000136  -0.0000358
    2   0.0000057  -0.0000043  -0.0000091  -0.0000110  -0.0000098   0.0000023
    3   0.0000119   0.0000287   0.0000175   0.0000107   0.0000082  -0.0000612
           13          14          15          16          17          18
    1  -0.0000005  -0.0000029  -0.0000006   0.0000034  -0.0000136  -0.0000129
    2  -0.0000435   0.0000880  -0.0000143   0.0000076  -0.0000103  -0.0000080
    3   0.0000283  -0.0000291  -0.0000030  -0.0000059  -0.0000160  -0.0000216
           19          20          21          22
    1   0.0000022  -0.0000196   0.0000130  -0.0000078
    2  -0.0000151  -0.0000164  -0.0000511  -0.0000072
    3  -0.0000197  -0.0000287  -0.0000099  -0.0000166
 Max gradient component =       8.801E-05
 RMS gradient           =       2.537E-05
 Gradient time:  CPU 224.00 s  wall 224.03 s
 Geometry Optimization Parameters
   NAtoms,    NIC,     NZ,  NCons,   NDum,   NFix, NCnnct, MaxDiis
       22     163      22       0       0       0       0       0

 Cartesian Hessian Update
 Hessian updated using BFGS update


** GEOMETRY OPTIMIZATION IN DELOCALIZED INTERNAL COORDINATES **
   Searching for a Minimum

   Optimization Cycle:  14

                       Coordinates (Angstroms)
     ATOM                X               Y               Z
      1  C         0.0355697631   -0.0245054132    0.0659242946
      2  C        -0.0358077301    0.4100287473    1.3953277607
      3  Cl        1.4252966950    0.9210367425    2.2027356970
      4  C        -1.2603455540    0.4389990995    2.0822063968
      5  Cl       -1.3392325308    0.9832027324    3.7309909792
      6  C        -2.4207953405    0.0242727338    1.4166820100
      7  Cl       -3.9727175774    0.0358274863    2.2189326860
      8  C        -2.3602968813   -0.4063840151    0.0961350833
      9  H        -3.2677112489   -0.7227817431   -0.4006266448
     10  C        -1.1421236676   -0.4265325206   -0.5672308803
     11  H        -1.0959255907   -0.7667816922   -1.5946524108
     12  C         1.3204098616   -0.0428899213   -0.6965229031
     13  C         2.1752730143   -1.1552911486   -0.6688352112
     14  Cl        1.7534707800   -2.5374228676    0.3119234914
     15  C         3.3526215818   -1.1534918607   -1.4261670424
     16  Cl        4.4369949650   -2.5250804454   -1.4205030126
     17  C         3.6808804927   -0.0504409508   -2.2100245267
     18  H         4.5951455905   -0.0687673835   -2.7889760375
     19  C         2.8361274161    1.0524824804   -2.2400732002
     20  H         3.0927508286    1.9097024699   -2.8509067047
     21  C         1.6648407976    1.0539433165   -1.4898730738
     22  H         1.0052264861    1.9132251410   -1.5089283325
   Point Group: c1    Number of degrees of freedom:    60


   Energy is  -2761.511866641

 Hessian updated using BFGS update

 60 Hessian modes will be used to form the next step
  Hessian Eigenvalues:
     0.001119    0.013683    0.017697    0.019614    0.020745    0.021156
     0.023454    0.023621    0.023698    0.023830    0.023849    0.024077
     0.024094    0.024101    0.024119    0.024134    0.024143    0.024187
     0.024814    0.066902    0.159903    0.159988    0.160004    0.160034
     0.160091    0.201673    0.220779    0.224810    0.230937    0.235643
     0.241310    0.246269    0.249475    0.249997    0.250105    0.252509
     0.289317    0.290523    0.300894    0.301034    0.301703    0.309994
     0.328802    0.356663    0.356668    0.356668    0.356688    0.356717
     0.413082    0.420377    0.431278    0.432795    0.460672    0.462984
     0.470074    0.473005    0.477530    0.478492    0.481725    0.499711

 Minimum search - taking simple RFO step
 Searching for Lamda that Minimizes Along All modes
 Value Taken    Lamda =   0.00000000
 Step Taken.  Stepsize is  0.003614

                             Maximum     Tolerance    Cnvgd?
         Gradient           0.000124      0.000300     YES
         Displacement       0.001899      0.001200      NO
         Energy change     -0.000002      0.000001      NO


 New Cartesian Coordinates Obtained by Inverse Iteration

 Displacement from previous Coordinates is:  0.010386
 ----------------------------------------------------------------
             Standard Nuclear Orientation (Angstroms)
    I     Atom           X                Y                Z
 ----------------------------------------------------------------
    1      C       0.0356397771    -0.0255829531     0.0661246540
    2      C      -0.0357156342     0.4092482902     1.3953013420
    3      Cl      1.4260426245     0.9190880841     2.2022726491
    4      C      -1.2603614877     0.4394377390     2.0819830186
    5      Cl     -1.3393576567     0.9848250235     3.7303477219
    6      C      -2.4209088229     0.0251744462     1.4163807258
    7      Cl     -3.9729691802     0.0380575527     2.2183255434
    8      C      -2.3604044282    -0.4061455153     0.0960037227
    9      H      -3.2679293699    -0.7222904716    -0.4007196241
   10      C      -1.1421466701    -0.4271646304    -0.5671710689
   11      H      -1.0959017598    -0.7677490211    -1.5944718463
   12      C       1.3205399545    -0.0436552007    -0.6960931971
   13      C       2.1757487638    -1.1558518938    -0.6688740923
   14      Cl      1.7548122649    -2.5385085273     0.3118146054
   15      C       3.3529863248    -1.1533213538    -1.4263565318
   16      Cl      4.4379300101    -2.5244767879    -1.4210965865
   17      C       3.6807103464    -0.0499219358    -2.2099756777
   18      H       4.5949139576    -0.0677788753    -2.7890359497
   19      C       2.8355249399     1.0527093537    -2.2396493937
   20      H       3.0917673016     1.9101865718    -2.8502841878
   21      C       1.6643650034     1.0535381634    -1.4892715989
   22      H       1.0043658917     1.9125329292    -1.5080158097
 ----------------------------------------------------------------
 Nuclear Repulsion Energy =        1748.66049216 hartrees
 There are       81 alpha and       81 beta electrons
 Applying Cartesian multipole field
    Component          Value
    ---------          -----
     (2,0,0)        1.00000E-11
     (0,2,0)        2.00000E-11
     (0,0,2)       -3.00000E-11
 Nucleus-field energy     =    -0.0000000043 hartrees
 Requested basis set is 6-311++G(d,p)
 There are 162 shells and 449 basis functions
 A cutoff of  1.0D-15 yielded  10180 shell pairs
 There are     84755 function pairs (     91103 Cartesian)
 Smallest overlap matrix eigenvalue = 2.32E-07
 Linear dependence detected in AO basis
 Number of orthogonalized atomic orbitals = 445
 Maximum deviation from orthogonality = 3.137E-10
 Guess from superposition of atomic densities
 Warning:  Energy on first SCF cycle will be non-variational
 SAD guess density has 162.000000 electrons

 -----------------------------------------------------------------------
  General SCF calculation program by
  Eric Jon Sundstrom, Paul Horn, Yuezhi Mao, Dmitri Zuev, Alec White,
  David Stuck, Shaama M.S., Shane Yost, Joonho Lee, David Small,
  Daniel Levine, Susi Lehtola, Hugh Burton, Evgeny Epifanovsky,
  Bang C. Huynh
 -----------------------------------------------------------------------
 Exchange:     0.2000 Hartree-Fock + 0.0800 Slater + 0.7200 B88
 Correlation:  0.1900 VWN1RPA + 0.8100 LYP
 Using SG-1 standard quadrature grid
 A restricted SCF calculation will be
 performed using DIIS
 SCF converges when DIIS error is below 1.0e-08
 ---------------------------------------
  Cycle       Energy         DIIS error
 ---------------------------------------
    1   -2765.5007129365      2.92e-02  
    2   -2761.3570529918      2.42e-03  
    3   -2761.2001522614      3.31e-03  
    4   -2761.4961388041      7.35e-04  
    5   -2761.5094591941      3.04e-04  
    6   -2761.5116002868      1.03e-04  
    7   -2761.5118395732      3.18e-05  
    8   -2761.5118606923      1.54e-05  
    9   -2761.5118666794      2.54e-06  
   10   -2761.5118668295      1.00e-06  
   11   -2761.5118668545      1.98e-07  
   12   -2761.5118668553      8.32e-08  
   13   -2761.5118668555      4.21e-08  
   14   -2761.5118668556      1.11e-08  
   15   -2761.5118668555      5.40e-09  Convergence criterion met
 ---------------------------------------
 SCF time:   CPU 667.20s  wall 668.00s 
 SCF   energy in the final basis set =    -2761.5118668555
 Total energy in the final basis set =    -2761.5118668555

 --------------------------------------------------------------

                    Orbital Energies (a.u.)
 --------------------------------------------------------------

 Alpha MOs
 -- Occupied --
********-101.5729-101.5719-101.5693-101.5692 -10.2731 -10.2717 -10.2693
-10.2661 -10.2640 -10.2273 -10.2260 -10.2128 -10.2120 -10.2099 -10.2068
-10.2060  -9.4881  -9.4874  -9.4867  -9.4840  -9.4838  -7.2530  -7.2523
 -7.2515  -7.2489  -7.2486  -7.2429  -7.2423  -7.2422  -7.2416  -7.2416
 -7.2407  -7.2388  -7.2386  -7.2382  -7.2379  -0.9497  -0.9335  -0.8984
 -0.8803  -0.8701  -0.8600  -0.8491  -0.7945  -0.7592  -0.7525  -0.7445
 -0.6592  -0.6381  -0.6268  -0.6130  -0.5503  -0.5303  -0.5255  -0.5137
 -0.4923  -0.4773  -0.4635  -0.4596  -0.4571  -0.4470  -0.4350  -0.4235
 -0.4084  -0.3995  -0.3919  -0.3827  -0.3613  -0.3604  -0.3540  -0.3493
 -0.3419  -0.3400  -0.3372  -0.3201  -0.3161  -0.2780  -0.2711  -0.2694
 -0.2664
 -- Virtual --
 -0.0552  -0.0525  -0.0477  -0.0401  -0.0367  -0.0209  -0.0131  -0.0003
  0.0100   0.0143   0.0175   0.0228   0.0241   0.0285   0.0390   0.0462
  0.0496   0.0540   0.0613   0.0628   0.0645   0.0698   0.0767   0.0808
  0.0831   0.0885   0.0903   0.0916   0.0959   0.0993   0.1011   0.1047
  0.1078   0.1116   0.1176   0.1182   0.1213   0.1215   0.1252   0.1287
  0.1306   0.1310   0.1328   0.1401   0.1456   0.1485   0.1588   0.1602
  0.1625   0.1674   0.1707   0.1725   0.1806   0.1849   0.1877   0.1904
  0.1940   0.1988   0.2004   0.2058   0.2083   0.2149   0.2166   0.2193
  0.2305   0.2340   0.2380   0.2432   0.2466   0.2476   0.2526   0.2545
  0.2567   0.2612   0.2662   0.2698   0.2730   0.2795   0.2801   0.2819
  0.2849   0.2912   0.2943   0.3005   0.3028   0.3179   0.3209   0.3263
  0.3287   0.3336   0.3412   0.3449   0.3613   0.3694   0.4216   0.4285
  0.4345   0.4371   0.4450   0.4482   0.4579   0.4584   0.4669   0.4708
  0.4729   0.4827   0.4867   0.4988   0.5084   0.5103   0.5176   0.5195
  0.5251   0.5387   0.5467   0.5506   0.5629   0.5708   0.5764   0.5809
  0.5838   0.5894   0.5990   0.6107   0.6129   0.6293   0.6316   0.6374
  0.6399   0.6460   0.6585   0.6598   0.6690   0.6751   0.6829   0.6920
  0.7000   0.7077   0.7195   0.7322   0.7423   0.7502   0.7770   0.7853
  0.7989   0.8151   0.8219   0.8293   0.8349   0.8367   0.8431   0.8456
  0.8478   0.8511   0.8516   0.8569   0.8610   0.8667   0.8700   0.8762
  0.8764   0.8918   0.8972   0.9025   0.9085   0.9183   0.9237   0.9298
  0.9324   0.9467   0.9488   0.9499   0.9586   0.9629   0.9669   0.9705
  0.9739   0.9879   0.9920   0.9968   1.0081   1.0214   1.0305   1.0443
  1.0505   1.0644   1.1126   1.1160   1.1201   1.1610   1.1664   1.1918
  1.2240   1.2374   1.2393   1.2542   1.2668   1.2702   1.2744   1.2772
  1.2951   1.3067   1.3343   1.3428   1.3628   1.3714   1.3961   1.4098
  1.4370   1.4814   1.4894   1.5044   1.5295   1.5493   1.5636   1.5750
  1.5844   1.6053   1.6138   1.6410   1.6545   1.6709   1.6847   1.6999
  1.7202   1.7396   1.7520   1.7765   1.7991   1.8109   1.8308   1.8359
  1.8522   1.8643   1.8706   1.8871   1.9029   1.9089   1.9345   1.9402
  1.9469   1.9632   1.9867   2.0133   2.0224   2.0544   2.0630   2.1122
  2.1333   2.1720   2.1837   2.2069   2.2359   2.2519   2.2579   2.2613
  2.2761   2.2902   2.3059   2.3118   2.3248   2.3543   2.3550   2.3782
  2.4159   2.4215   2.4400   2.4484   2.4688   2.4746   2.4966   2.5070
  2.5190   2.5355   2.5477   2.5553   2.5923   2.6215   2.6621   2.6711
  2.6792   2.6950   2.7028   2.7093   2.7316   2.7349   2.7470   2.7572
  2.7754   2.7806   2.7866   2.8087   2.8325   2.8406   2.8467   2.8864
  2.9077   2.9790   2.9834   3.0911   3.0948   3.1221   3.1253   3.1354
  3.1681   3.1959   3.2135   3.2158   3.2729   3.3516   3.3697   3.3958
  3.4377   3.5206   3.5795   3.6821   3.6965   3.7297   3.8256   3.9486
  4.0135   4.0494   4.0785   4.1018   4.3289   4.8096   4.8168   9.7592
  9.7827   9.7998   9.8245   9.8445  23.3779  23.5282  23.8421  23.8744
 23.8869  23.8991  23.9553  23.9691  24.0232  24.0773  24.1319  24.1589
 25.7810  25.8054  25.8421  25.9075  25.9756  26.1053  26.1585  26.1602
 26.2159  26.3593  26.5050  26.5821  26.6725  26.8329  26.9613 215.7508
215.7771 215.7967 215.8292 215.8477
 --------------------------------------------------------------

          Ground-State Mulliken Net Atomic Charges

     Atom                 Charge (a.u.)
  ----------------------------------------
      1 C                     0.190846
      2 C                    -1.184847
      3 Cl                    0.575241
      4 C                     0.247164
      5 Cl                    0.586222
      6 C                     0.294747
      7 Cl                    0.548509
      8 C                    -0.887800
      9 H                     0.212447
     10 C                    -0.488965
     11 H                     0.188107
     12 C                    -0.031433
     13 C                    -1.891750
     14 Cl                    0.546767
     15 C                     1.110595
     16 Cl                    0.500680
     17 C                    -0.194920
     18 H                     0.212985
     19 C                    -0.630538
     20 H                     0.175114
     21 C                    -0.267234
     22 H                     0.188065
  ----------------------------------------
  Sum of atomic charges =     0.000000

 -----------------------------------------------------------------
                    Cartesian Multipole Moments
 -----------------------------------------------------------------
    Charge (ESU x 10^10)
                -0.0000
    Dipole Moment (Debye)
         X      -0.2026      Y       1.4195      Z      -3.2085
       Tot       3.5144
    Quadrupole Moments (Debye-Ang)
        XX    -131.2412     XY       7.1290     YY    -133.8534
        XZ      -1.0907     YZ      -3.8219     ZZ    -131.3549
    Octopole Moments (Debye-Ang^2)
       XXX    -214.2091    XXY      52.4705    XYY     -77.2590
       YYY     127.4828    XXZ     -89.4241    XYZ     -12.3510
       YYZ     -63.7463    XZZ     -56.8979    YZZ      48.1150
       ZZZ    -192.8557
    Hexadecapole Moments (Debye-Ang^3)
      XXXX   -5295.5618   XXXY     668.0754   XXYY   -1156.9563
      XYYY     611.3451   YYYY   -1463.6351   XXXZ    1076.9686
      XXYZ    -133.8846   XYYZ     384.5920   YYYZ    -352.1991
      XXZZ   -1319.7898   XYZZ     234.1052   YYZZ    -727.9109
      XZZZ    1115.9344   YZZZ    -326.6266   ZZZZ   -2920.9528
 -----------------------------------------------------------------
 Calculating analytic gradient of the SCF energy
 Gradient of SCF Energy
            1           2           3           4           5           6
    1   0.0000365   0.0000198   0.0000030   0.0000115   0.0000213   0.0000011
    2  -0.0000049  -0.0000111   0.0000403   0.0000102   0.0000282   0.0000152
    3   0.0000359  -0.0000248  -0.0000113   0.0000022   0.0000073   0.0000293
            7           8           9          10          11          12
    1   0.0000084  -0.0000016   0.0000012  -0.0000098  -0.0000071  -0.0000319
    2   0.0000065  -0.0000071  -0.0000113   0.0000015  -0.0000123   0.0000524
    3   0.0000152   0.0000062   0.0000217   0.0000072   0.0000143   0.0000152
           13          14          15          16          17          18
    1   0.0000203   0.0000024  -0.0000073   0.0000003  -0.0000024  -0.0000135
    2  -0.0000565   0.0000139  -0.0000091   0.0000026  -0.0000091  -0.0000109
    3  -0.0000099   0.0000166  -0.0000028   0.0000025  -0.0000198  -0.0000204
           19          20          21          22
    1  -0.0000163  -0.0000187  -0.0000071  -0.0000100
    2  -0.0000037  -0.0000147  -0.0000148  -0.0000053
    3  -0.0000225  -0.0000265  -0.0000184  -0.0000173
 Max gradient component =       5.653E-05
 RMS gradient           =       1.842E-05
 Gradient time:  CPU 222.84 s  wall 222.87 s
 Geometry Optimization Parameters
   NAtoms,    NIC,     NZ,  NCons,   NDum,   NFix, NCnnct, MaxDiis
       22     163      22       0       0       0       0       0

 Cartesian Hessian Update
 Hessian updated using BFGS update


** GEOMETRY OPTIMIZATION IN DELOCALIZED INTERNAL COORDINATES **
   Searching for a Minimum

   Optimization Cycle:  15

                       Coordinates (Angstroms)
     ATOM                X               Y               Z
      1  C         0.0356397771   -0.0255829531    0.0661246540
      2  C        -0.0357156342    0.4092482902    1.3953013420
      3  Cl        1.4260426245    0.9190880841    2.2022726491
      4  C        -1.2603614877    0.4394377390    2.0819830186
      5  Cl       -1.3393576567    0.9848250235    3.7303477219
      6  C        -2.4209088229    0.0251744462    1.4163807258
      7  Cl       -3.9729691802    0.0380575527    2.2183255434
      8  C        -2.3604044282   -0.4061455153    0.0960037227
      9  H        -3.2679293699   -0.7222904716   -0.4007196241
     10  C        -1.1421466701   -0.4271646304   -0.5671710689
     11  H        -1.0959017598   -0.7677490211   -1.5944718463
     12  C         1.3205399545   -0.0436552007   -0.6960931971
     13  C         2.1757487638   -1.1558518938   -0.6688740923
     14  Cl        1.7548122649   -2.5385085273    0.3118146054
     15  C         3.3529863248   -1.1533213538   -1.4263565318
     16  Cl        4.4379300101   -2.5244767879   -1.4210965865
     17  C         3.6807103464   -0.0499219358   -2.2099756777
     18  H         4.5949139576   -0.0677788753   -2.7890359497
     19  C         2.8355249399    1.0527093537   -2.2396493937
     20  H         3.0917673016    1.9101865718   -2.8502841878
     21  C         1.6643650034    1.0535381634   -1.4892715989
     22  H         1.0043658917    1.9125329292   -1.5080158097
   Point Group: c1    Number of degrees of freedom:    60


   Energy is  -2761.511866855

 Hessian updated using BFGS update

 60 Hessian modes will be used to form the next step
  Hessian Eigenvalues:
     0.001098    0.012513    0.017625    0.019031    0.020755    0.021185
     0.023442    0.023614    0.023735    0.023820    0.023838    0.024065
     0.024096    0.024104    0.024129    0.024139    0.024142    0.024182
     0.025940    0.067580    0.159285    0.159986    0.159995    0.160029
     0.160070    0.198438    0.216845    0.221062    0.227489    0.235602
     0.241260    0.246066    0.249509    0.250015    0.251477    0.252716
     0.289020    0.290166    0.299102    0.301026    0.301626    0.304285
     0.330950    0.356662    0.356665    0.356668    0.356671    0.356769
     0.420195    0.422464    0.431033    0.433107    0.460955    0.467426
     0.471129    0.474307    0.477570    0.478514    0.481469    0.510336

 Minimum search - taking simple RFO step
 Searching for Lamda that Minimizes Along All modes
 Value Taken    Lamda =   0.00000000
 Step Taken.  Stepsize is  0.003959

                             Maximum     Tolerance    Cnvgd?
         Gradient           0.000026      0.000300     YES
         Displacement       0.002931      0.001200      NO
         Energy change     -0.000000      0.000001     YES

 Final energy is   -2761.5118668554760     


 ******************************
 **  OPTIMIZATION CONVERGED  **
 ******************************

                       Coordinates (Angstroms)
     ATOM                X               Y               Z
      1  C         0.0356397771   -0.0255829531    0.0661246540
      2  C        -0.0357156342    0.4092482902    1.3953013420
      3  Cl        1.4260426245    0.9190880841    2.2022726491
      4  C        -1.2603614877    0.4394377390    2.0819830186
      5  Cl       -1.3393576567    0.9848250235    3.7303477219
      6  C        -2.4209088229    0.0251744462    1.4163807258
      7  Cl       -3.9729691802    0.0380575527    2.2183255434
      8  C        -2.3604044282   -0.4061455153    0.0960037227
      9  H        -3.2679293699   -0.7222904716   -0.4007196241
     10  C        -1.1421466701   -0.4271646304   -0.5671710689
     11  H        -1.0959017598   -0.7677490211   -1.5944718463
     12  C         1.3205399545   -0.0436552007   -0.6960931971
     13  C         2.1757487638   -1.1558518938   -0.6688740923
     14  Cl        1.7548122649   -2.5385085273    0.3118146054
     15  C         3.3529863248   -1.1533213538   -1.4263565318
     16  Cl        4.4379300101   -2.5244767879   -1.4210965865
     17  C         3.6807103464   -0.0499219358   -2.2099756777
     18  H         4.5949139576   -0.0677788753   -2.7890359497
     19  C         2.8355249399    1.0527093537   -2.2396493937
     20  H         3.0917673016    1.9101865718   -2.8502841878
     21  C         1.6643650034    1.0535381634   -1.4892715989
     22  H         1.0043658917    1.9125329292   -1.5080158097

Z-matrix Print:
$molecule
0 1
Cl
C  1 1.745817
C  2 1.400314 1 119.128352
C  3 1.396249 2 118.480182 1 -179.845466 0
H  4 1.083274 3 118.982948 2 -179.825392 0
C  4 1.387225 3 121.305459 2 -0.281067 0
H  6 1.081796 4 120.849770 3 -179.779097 0
C  6 1.390357 4 119.796016 3 0.181301 0
C  8 1.400539 6 120.465983 4 0.030909 0
C  3 1.494079 2 122.128573 1 -1.191529 0
C  10 1.396847 3 119.463397 2 -93.579598 0
H  11 1.083431 10 118.858211 3 2.073098 0
C  11 1.390929 10 120.871873 3 -178.231962 0
H  13 1.083422 11 120.180857 10 -179.940639 0
C  13 1.389610 11 120.070902 10 0.150159 0
H  15 1.082311 13 121.025162 11 179.893326 0
C  15 1.392463 13 119.843471 11 -0.059237 0
C  17 1.399884 15 120.256109 13 0.005807 0
Cl 9 1.738043 8 120.389744 6 179.731521 0
Cl 18 1.746619 17 120.525357 15 179.769481 0
Cl 8 1.747047 6 118.481345 4 179.984067 0
Cl 17 1.748484 15 118.493405 13 179.717106 0
$end


 --------------------------------------------------------------

                    Orbital Energies (a.u.)
 --------------------------------------------------------------

 Alpha MOs
 -- Occupied --
********-101.5729-101.5719-101.5693-101.5692 -10.2731 -10.2717 -10.2693
-10.2661 -10.2640 -10.2273 -10.2260 -10.2128 -10.2120 -10.2099 -10.2068
-10.2060  -9.4881  -9.4874  -9.4867  -9.4840  -9.4838  -7.2530  -7.2523
 -7.2515  -7.2489  -7.2486  -7.2429  -7.2423  -7.2422  -7.2416  -7.2416
 -7.2407  -7.2388  -7.2386  -7.2382  -7.2379  -0.9497  -0.9335  -0.8984
 -0.8803  -0.8701  -0.8600  -0.8491  -0.7945  -0.7592  -0.7525  -0.7445
 -0.6592  -0.6381  -0.6268  -0.6130  -0.5503  -0.5303  -0.5255  -0.5137
 -0.4923  -0.4773  -0.4635  -0.4596  -0.4571  -0.4470  -0.4350  -0.4235
 -0.4084  -0.3995  -0.3919  -0.3827  -0.3613  -0.3604  -0.3540  -0.3493
 -0.3419  -0.3400  -0.3372  -0.3201  -0.3161  -0.2780  -0.2711  -0.2694
 -0.2664
 -- Virtual --
 -0.0552  -0.0525  -0.0477  -0.0401  -0.0367  -0.0209  -0.0131  -0.0003
  0.0100   0.0143   0.0175   0.0228   0.0241   0.0285   0.0390   0.0462
  0.0496   0.0540   0.0613   0.0628   0.0645   0.0698   0.0767   0.0808
  0.0831   0.0885   0.0903   0.0916   0.0959   0.0993   0.1011   0.1047
  0.1078   0.1116   0.1176   0.1182   0.1213   0.1215   0.1252   0.1287
  0.1306   0.1310   0.1328   0.1401   0.1456   0.1485   0.1588   0.1602
  0.1625   0.1674   0.1707   0.1725   0.1806   0.1849   0.1877   0.1904
  0.1940   0.1988   0.2004   0.2058   0.2083   0.2149   0.2166   0.2193
  0.2305   0.2340   0.2380   0.2432   0.2466   0.2476   0.2526   0.2545
  0.2567   0.2612   0.2662   0.2698   0.2730   0.2795   0.2801   0.2819
  0.2849   0.2912   0.2943   0.3005   0.3028   0.3179   0.3209   0.3263
  0.3287   0.3336   0.3412   0.3449   0.3613   0.3694   0.4216   0.4285
  0.4345   0.4371   0.4450   0.4482   0.4579   0.4584   0.4669   0.4708
  0.4729   0.4827   0.4867   0.4988   0.5084   0.5103   0.5176   0.5195
  0.5251   0.5387   0.5467   0.5506   0.5629   0.5708   0.5764   0.5809
  0.5838   0.5894   0.5990   0.6107   0.6129   0.6293   0.6316   0.6374
  0.6399   0.6460   0.6585   0.6598   0.6690   0.6751   0.6829   0.6920
  0.7000   0.7077   0.7195   0.7322   0.7423   0.7502   0.7770   0.7853
  0.7989   0.8151   0.8219   0.8293   0.8349   0.8367   0.8431   0.8456
  0.8478   0.8511   0.8516   0.8569   0.8610   0.8667   0.8700   0.8762
  0.8764   0.8918   0.8972   0.9025   0.9085   0.9183   0.9237   0.9298
  0.9324   0.9467   0.9488   0.9499   0.9586   0.9629   0.9669   0.9705
  0.9739   0.9879   0.9920   0.9968   1.0081   1.0214   1.0305   1.0443
  1.0505   1.0644   1.1126   1.1160   1.1201   1.1610   1.1664   1.1918
  1.2240   1.2374   1.2393   1.2542   1.2668   1.2702   1.2744   1.2772
  1.2951   1.3067   1.3343   1.3428   1.3628   1.3714   1.3961   1.4098
  1.4370   1.4814   1.4894   1.5044   1.5295   1.5493   1.5636   1.5750
  1.5844   1.6053   1.6138   1.6410   1.6545   1.6709   1.6847   1.6999
  1.7202   1.7396   1.7520   1.7765   1.7991   1.8109   1.8308   1.8359
  1.8522   1.8643   1.8706   1.8871   1.9029   1.9089   1.9345   1.9402
  1.9469   1.9632   1.9867   2.0133   2.0224   2.0544   2.0630   2.1122
  2.1333   2.1720   2.1837   2.2069   2.2359   2.2519   2.2579   2.2613
  2.2761   2.2902   2.3059   2.3118   2.3248   2.3543   2.3550   2.3782
  2.4159   2.4215   2.4400   2.4484   2.4688   2.4746   2.4966   2.5070
  2.5190   2.5355   2.5477   2.5553   2.5923   2.6215   2.6621   2.6711
  2.6792   2.6950   2.7028   2.7093   2.7316   2.7349   2.7470   2.7572
  2.7754   2.7806   2.7866   2.8087   2.8325   2.8406   2.8467   2.8864
  2.9077   2.9790   2.9834   3.0911   3.0948   3.1221   3.1253   3.1354
  3.1681   3.1959   3.2135   3.2158   3.2729   3.3516   3.3697   3.3958
  3.4377   3.5206   3.5795   3.6821   3.6965   3.7297   3.8256   3.9486
  4.0135   4.0494   4.0785   4.1018   4.3289   4.8096   4.8168   9.7592
  9.7827   9.7998   9.8245   9.8445  23.3779  23.5282  23.8421  23.8744
 23.8869  23.8991  23.9553  23.9691  24.0232  24.0773  24.1319  24.1589
 25.7810  25.8054  25.8421  25.9075  25.9756  26.1053  26.1585  26.1602
 26.2159  26.3593  26.5050  26.5821  26.6725  26.8329  26.9613 215.7508
215.7771 215.7967 215.8292 215.8477
 --------------------------------------------------------------

          Ground-State Mulliken Net Atomic Charges

     Atom                 Charge (a.u.)
  ----------------------------------------
      1 C                     0.190846
      2 C                    -1.184847
      3 Cl                    0.575241
      4 C                     0.247164
      5 Cl                    0.586222
      6 C                     0.294747
      7 Cl                    0.548509
      8 C                    -0.887800
      9 H                     0.212447
     10 C                    -0.488965
     11 H                     0.188107
     12 C                    -0.031433
     13 C                    -1.891750
     14 Cl                    0.546767
     15 C                     1.110595
     16 Cl                    0.500680
     17 C                    -0.194920
     18 H                     0.212985
     19 C                    -0.630538
     20 H                     0.175114
     21 C                    -0.267234
     22 H                     0.188065
  ----------------------------------------
  Sum of atomic charges =     0.000000

 -----------------------------------------------------------------
                    Cartesian Multipole Moments
 -----------------------------------------------------------------
    Charge (ESU x 10^10)
                -0.0000
    Dipole Moment (Debye)
         X      -0.2026      Y       1.4195      Z      -3.2085
       Tot       3.5144
    Quadrupole Moments (Debye-Ang)
        XX    -131.2412     XY       7.1290     YY    -133.8534
        XZ      -1.0907     YZ      -3.8219     ZZ    -131.3549
    Octopole Moments (Debye-Ang^2)
       XXX    -214.2091    XXY      52.4705    XYY     -77.2590
       YYY     127.4828    XXZ     -89.4241    XYZ     -12.3510
       YYZ     -63.7463    XZZ     -56.8979    YZZ      48.1150
       ZZZ    -192.8557
    Hexadecapole Moments (Debye-Ang^3)
      XXXX   -5295.5618   XXXY     668.0754   XXYY   -1156.9563
      XYYY     611.3451   YYYY   -1463.6351   XXXZ    1076.9686
      XXYZ    -133.8846   XYYZ     384.5920   YYYZ    -352.1991
      XXZZ   -1319.7898   XYZZ     234.1052   YYZZ    -727.9109
      XZZZ    1115.9344   YZZZ    -326.6266   ZZZZ   -2920.9528
 -----------------------------------------------------------------
Archival summary:
1\1\november\OPT\ProcedureUnspecified\BasisUnspecified\l5125\taweetha\SatJan1121:05:192020SatJan1121:05:192020\0\\#,OPT,ProcedureUnspecified,BasisUnspecified,\\0,1\Cl\C,1,1.74582\C,2,1.40031,1,119.128\C,3,1.39625,2,118.48,1,-179.845,0\H,4,1.08327,3,118.983,2,-179.825,0\C,4,1.38723,3,121.305,2,-0.281067,0\H,6,1.0818,4,120.85,3,-179.779,0\C,6,1.39036,4,119.796,3,0.181301,0\C,8,1.40054,6,120.466,4,0.0309086,0\C,3,1.49408,2,122.129,1,-1.19153,0\C,10,1.39685,3,119.463,2,-93.5796,0\H,11,1.08343,10,118.858,3,2.0731,0\C,11,1.39093,10,120.872,3,-178.232,0\H,13,1.08342,11,120.181,10,-179.941,0\C,13,1.38961,11,120.071,10,0.150159,0\H,15,1.08231,13,121.025,11,179.893,0\C,15,1.39246,13,119.843,11,-0.0592372,0\C,17,1.39988,15,120.256,13,0.00580749,0\Cl,9,1.73804,8,120.39,6,179.732,0\Cl,18,1.74662,17,120.525,15,179.769,0\Cl,8,1.74705,6,118.481,4,179.984,0\Cl,17,1.74848,15,118.493,13,179.717,0\\\@

 Total job time:  13421.26s(wall), 13419.01s(cpu) 
 Sat Jan 11 21:05:19 2020

        *************************************************************
        *                                                           *
        *  Thank you very much for using Q-Chem.  Have a nice day.  *
        *                                                           *
        *************************************************************


 
User input: 2 of 2 
 
                  Welcome to Q-Chem
     A Quantum Leap Into The Future Of Chemistry


 Q-Chem 5.2 (devel), Q-Chem, Inc., Pleasanton, CA (2019)

 Yihan Shao,  Zhengting Gan,  E. Epifanovsky,  A. T. B. Gilbert,  M. Wormit,  
 J. Kussmann,  A. W. Lange,  A. Behn,  Jia Deng,  Xintian Feng,  D. Ghosh,  
 M. Goldey,  P. R. Horn,  L. D. Jacobson,  I. Kaliman,  T. Kus,  A. Landau,  
 Jie Liu,  E. I. Proynov,  R. M. Richard,  R. P. Steele,  E. J. Sundstrom,  
 H. L. Woodcock III,  P. M. Zimmerman,  D. Zuev,  B. Albrecht,  E. Alguire,  
 S. A. Baeppler,  D. Barton,  Z. Benda,  Y. A. Bernard,  E. J. Berquist,  
 K. B. Bravaya,  H. Burton,  D. Casanova,  Chun-Min Chang,  Yunqing Chen,  
 A. Chien,  K. D. Closser,  M. P. Coons,  S. Coriani,  S. Dasgupta,  
 A. L. Dempwolff,  M. Diedenhofen,  Hainam Do,  R. G. Edgar,  Po-Tung Fang,  
 S. Faraji,  S. Fatehi,  Qingguo Feng,  K. D. Fenk,  J. Fosso-Tande,  
 J. Gayvert,  Qinghui Ge,  A. Ghysels,  G. Gidofalvi,  J. Gomes,  
 J. Gonthier,  A. Gunina,  D. Hait,  M. W. D. Hanson-Heine,  
 P. H. P. Harbach,  A. W. Hauser,  M. F. Herbst,  J. E. Herr,  
 E. G. Hohenstein,  Z. C. Holden,  Kerwin Hui,  B. C. Huynh,  T.-C. Jagau,  
 Hyunjun Ji,  B. Kaduk,  K. Khistyaev,  Jaehoon Kim,  P. Klunzinger,  K. Koh,  
 D. Kosenkov,  L. Koulias,  T. Kowalczyk,  C. M. Krauter,  A. Kunitsa,  
 Ka Un Lao,  A. Laurent,  K. V. Lawler,  Joonho Lee,  D. Lefrancois,  
 S. Lehtola,  D. S. Levine,  Yi-Pei Li,  You-Sheng Lin,  Fenglai Liu,  
 E. Livshits,  A. Luenser,  P. Manohar,  E. Mansoor,  S. F. Manzer,  
 Shan-Ping Mao,  Yuezhi Mao,  N. Mardirossian,  A. V. Marenich,  
 T. Markovich,  L. A. Martinez-Martinez,  S. A. Maurer,  N. J. Mayhall,  
 S. C. McKenzie,  J.-M. Mewes,  P. Morgante,  A. F. Morrison,  
 J. W. Mullinax,  K. Nanda,  T. S. Nguyen-Beck,  R. Olivares-Amaya,  
 J. A. Parkhill,  Zheng Pei,  T. M. Perrine,  F. Plasser,  P. Pokhilko,  
 S. Prager,  A. Prociuk,  E. Ramos,  D. R. Rehn,  F. Rob,  M. Scheurer,  
 M. Schneider,  N. Sergueev,  S. M. Sharada,  S. Sharma,  D. W. Small,  
 T. Stauch,  T. Stein,  Yu-Chuan Su,  A. J. W. Thom,  A. Tkatchenko,  
 T. Tsuchimochi,  N. M. Tubman,  L. Vogt,  M. L. Vidal,  O. Vydrov,  
 M. A. Watson,  J. Wenzel,  M. de Wergifosse,  T. A. Wesolowski,  A. White,  
 J. Witte,  A. Yamada,  Jun Yang,  K. Yao,  S. Yeganeh,  S. R. Yost,  
 Zhi-Qiang You,  A. Zech,  Igor Ying Zhang,  Xing Zhang,  Yan Zhao,  
 Ying Zhu,  B. R. Brooks,  G. K. L. Chan,  C. J. Cramer,  M. S. Gordon,  
 W. J. Hehre,  A. Klamt,  M. W. Schmidt,  C. D. Sherrill,  D. G. Truhlar,  
 A. Aspuru-Guzik,  R. Baer,  A. T. Bell,  N. A. Besley,  Jeng-Da Chai,  
 A. E. DePrince, III,  R. A. DiStasio Jr.,  A. Dreuw,  B. D. Dunietz,  
 T. R. Furlani,  Chao-Ping Hsu,  Yousung Jung,  Jing Kong,  D. S. Lambrecht,  
 WanZhen Liang,  C. Ochsenfeld,  V. A. Rassolov,  L. V. Slipchenko,  
 J. E. Subotnik,  T. Van Voorhis,  J. M. Herbert,  A. I. Krylov,  
 P. M. W. Gill,  M. Head-Gordon

 Contributors to earlier versions of Q-Chem not listed above: 
 R. D. Adamson,  B. Austin,  J. Baker,  G. J. O. Beran,  K. Brandhorst,  
 S. T. Brown,  E. F. C. Byrd,  A. K. Chakraborty,  C.-L. Cheng,  
 Siu Hung Chien,  D. M. Chipman,  D. L. Crittenden,  H. Dachsel,  
 R. J. Doerksen,  A. D. Dutoi,  L. Fusti-Molnar,  W. A. Goddard III,  
 A. Golubeva-Zadorozhnaya,  S. R. Gwaltney,  G. Hawkins,  A. Heyden,  
 S. Hirata,  G. Kedziora,  F. J. Keil,  C. Kelley,  Jihan Kim,  R. A. King,  
 R. Z. Khaliullin,  P. P. Korambath,  W. Kurlancheek,  A. M. Lee,  M. S. Lee,  
 S. V. Levchenko,  Ching Yeh Lin,  D. Liotard,  R. C. Lochan,  I. Lotan,  
 P. E. Maslen,  N. Nair,  D. P. O'Neill,  D. Neuhauser,  E. Neuscamman,  
 C. M. Oana,  R. Olson,  B. Peters,  R. Peverati,  P. A. Pieniazek,  
 Y. M. Rhee,  J. Ritchie,  M. A. Rohrdanz,  E. Rosta,  N. J. Russ,  
 H. F. Schaefer III,  N. E. Schultz,  N. Shenvi,  A. C. Simmonett,  A. Sodt,  
 D. Stuck,  K. S. Thanthiriwatte,  V. Vanovschi,  Tao Wang,  A. Warshel,  
 C. F. Williams,  Q. Wu,  X. Xu,  W. Zhang

 Please cite Q-Chem as follows:
 Y. Shao et al., Mol. Phys. 113, 184-215 (2015)
 DOI: 10.1080/00268976.2014.952696

 Q-Chem 5.2.1 for Intel X86 EM64T Linux

 Parts of Q-Chem use Armadillo 8.300.2 (Tropical Shenanigans).
 http://arma.sourceforge.net/

 Q-Chem begins on Sat Jan 11 21:05:19 2020  

Host: 
0

     Scratch files written to /scratch/taweetham/qchem5838//
NAlpha2: 162
NElect   162
Mult     1
The previous job contains 0 fragments, simply inherited here

 Q-Chem warning in module libgen/rem_setup.C, line 2168:

 Setting Thresh to 1e-14


Checking the input file for inconsistencies... 	...done.

--------------------------------------------------------------
User input:
--------------------------------------------------------------

$MOLECULE
READ
$END

$REM
   JOB_TYPE 	FREQUENCY
   BASIS 	6-311++G**
   METHOD	B3LYP
   SCF_GUESS_ALWAYS     TRUE
   S2THRESH     15
   THRESH       15
   MEM_TOTAL    10000
$END

--------------------------------------------------------------
 ----------------------------------------------------------------
             Standard Nuclear Orientation (Angstroms)
    I     Atom           X                Y                Z
 ----------------------------------------------------------------
    1      C      -0.2592095193    -0.4684945096    -0.5362411065
    2      C      -1.1163043025     0.5936914966    -0.2231438476
    3      Cl     -0.4632408905     2.2091550700    -0.1151524794
    4      C      -2.4850393872     0.3762641225     0.0037706726
    5      Cl     -3.5416434452     1.7017939813     0.3876356722
    6      C      -2.9882441718    -0.9276105785    -0.0868180346
    7      Cl     -4.6811422398    -1.2612704157     0.1869337915
    8      C      -2.1454682782    -1.9883667864    -0.3992571193
    9      H      -2.5532505641    -2.9882425900    -0.4644124816
   10      C      -0.7964382673    -1.7543742664    -0.6223268460
   11      H      -0.1402191585    -2.5824957644    -0.8612294873
   12      C       1.1954810417    -0.2622351908    -0.8075409212
   13      C       2.1453840320    -0.2788498654     0.2251801123
   14      Cl      1.6162434175    -0.5025723346     1.8746150734
   15      C       3.5045870386    -0.1209246059    -0.0702875240
   16      Cl      4.7155195973    -0.1431486231     1.1908017365
   17      C       3.9206729517     0.0522770773    -1.3877950061
   18      H       4.9760932050     0.1718356772    -1.5956212358
   19      C       2.9825300303     0.0684467639    -2.4128028411
   20      H       3.3080288929     0.2028056853    -3.4374004938
   21      C       1.6312202239    -0.0892557716    -2.1233640116
   22      H       0.8967998053    -0.0745908474    -2.9197519632
 ----------------------------------------------------------------
 Molecular Point Group                 C1    NOp =  1
 Largest Abelian Subgroup              C1    NOp =  1
 Nuclear Repulsion Energy =        1748.66049216 hartrees
 There are       81 alpha and       81 beta electrons
 Requested basis set is 6-311++G(d,p)
 There are 162 shells and 449 basis functions

 Total QAlloc Memory Limit  10000 MB
 Mega-Array Size       188 MB
 MEM_STATIC part       192 MB
 A cutoff of  1.0D-15 yielded  10180 shell pairs
 There are     84755 function pairs (     91103 Cartesian)
 Smallest overlap matrix eigenvalue = 2.32E-07
 Linear dependence detected in AO basis
 Number of orthogonalized atomic orbitals = 445
 Maximum deviation from orthogonality = 3.061E-10
 Guess from superposition of atomic densities
 Warning:  Energy on first SCF cycle will be non-variational
 SAD guess density has 162.000000 electrons

 -----------------------------------------------------------------------
  General SCF calculation program by
  Eric Jon Sundstrom, Paul Horn, Yuezhi Mao, Dmitri Zuev, Alec White,
  David Stuck, Shaama M.S., Shane Yost, Joonho Lee, David Small,
  Daniel Levine, Susi Lehtola, Hugh Burton, Evgeny Epifanovsky,
  Bang C. Huynh
 -----------------------------------------------------------------------
 Exchange:     0.2000 Hartree-Fock + 0.0800 Slater + 0.7200 B88
 Correlation:  0.1900 VWN1RPA + 0.8100 LYP
 Using SG-1 standard quadrature grid
 A restricted SCF calculation will be
 performed using DIIS
 SCF converges when DIIS error is below 1.0e-08
 ---------------------------------------
  Cycle       Energy         DIIS error
 ---------------------------------------
    1   -2765.5005937965      2.92e-02  
    2   -2761.3569169864      2.42e-03  
    3   -2761.2000296194      3.31e-03  
    4   -2761.4960215787      7.35e-04  
    5   -2761.5093381987      3.04e-04  
    6   -2761.5114794480      1.03e-04  
    7   -2761.5117187575      3.18e-05  
    8   -2761.5117398843      1.54e-05  
    9   -2761.5117458702      2.54e-06  
   10   -2761.5117460202      1.00e-06  
   11   -2761.5117460454      1.98e-07  
   12   -2761.5117460462      8.31e-08  
   13   -2761.5117460463      4.21e-08  
   14   -2761.5117460464      1.11e-08  
   15   -2761.5117460464      5.39e-09  Convergence criterion met
 ---------------------------------------
 SCF time:   CPU 675.82s  wall 676.00s 
 SCF   energy in the final basis set =    -2761.5117460464
 Total energy in the final basis set =    -2761.5117460464

 --------------------------------------------------------------

                    Orbital Energies (a.u.)
 --------------------------------------------------------------

 Alpha MOs
 -- Occupied --
********-101.5729-101.5719-101.5693-101.5691 -10.2731 -10.2717 -10.2693
-10.2661 -10.2640 -10.2273 -10.2260 -10.2128 -10.2120 -10.2099 -10.2068
-10.2060  -9.4881  -9.4874  -9.4867  -9.4840  -9.4837  -7.2532  -7.2522
 -7.2515  -7.2487  -7.2486  -7.2430  -7.2423  -7.2420  -7.2417  -7.2416
 -7.2408  -7.2389  -7.2386  -7.2382  -7.2378  -0.9497  -0.9335  -0.8984
 -0.8803  -0.8701  -0.8600  -0.8491  -0.7945  -0.7592  -0.7525  -0.7445
 -0.6592  -0.6381  -0.6268  -0.6130  -0.5503  -0.5303  -0.5255  -0.5137
 -0.4923  -0.4773  -0.4635  -0.4596  -0.4571  -0.4470  -0.4350  -0.4235
 -0.4084  -0.3995  -0.3919  -0.3827  -0.3613  -0.3604  -0.3540  -0.3493
 -0.3419  -0.3400  -0.3373  -0.3201  -0.3161  -0.2779  -0.2711  -0.2694
 -0.2664
 -- Virtual --
 -0.0552  -0.0525  -0.0477  -0.0401  -0.0367  -0.0209  -0.0130  -0.0003
  0.0100   0.0143   0.0175   0.0229   0.0241   0.0285   0.0391   0.0461
  0.0496   0.0540   0.0614   0.0628   0.0646   0.0699   0.0767   0.0808
  0.0832   0.0884   0.0903   0.0916   0.0959   0.0994   0.1011   0.1048
  0.1078   0.1116   0.1176   0.1182   0.1213   0.1217   0.1253   0.1288
  0.1306   0.1310   0.1328   0.1402   0.1455   0.1485   0.1590   0.1602
  0.1624   0.1675   0.1706   0.1724   0.1808   0.1848   0.1877   0.1906
  0.1939   0.1990   0.2002   0.2060   0.2083   0.2150   0.2165   0.2193
  0.2305   0.2339   0.2382   0.2431   0.2467   0.2475   0.2527   0.2545
  0.2568   0.2610   0.2662   0.2699   0.2733   0.2796   0.2805   0.2816
  0.2855   0.2912   0.2944   0.3005   0.3028   0.3181   0.3210   0.3261
  0.3287   0.3337   0.3413   0.3449   0.3617   0.3692   0.4217   0.4285
  0.4347   0.4370   0.4450   0.4482   0.4578   0.4584   0.4669   0.4707
  0.4731   0.4826   0.4868   0.4988   0.5084   0.5104   0.5175   0.5195
  0.5253   0.5387   0.5467   0.5506   0.5630   0.5708   0.5766   0.5809
  0.5838   0.5895   0.5989   0.6108   0.6128   0.6293   0.6315   0.6373
  0.6399   0.6460   0.6587   0.6598   0.6691   0.6751   0.6831   0.6919
  0.7002   0.7077   0.7195   0.7322   0.7423   0.7501   0.7770   0.7853
  0.7989   0.8151   0.8218   0.8294   0.8349   0.8367   0.8431   0.8456
  0.8478   0.8511   0.8516   0.8568   0.8610   0.8667   0.8700   0.8762
  0.8764   0.8917   0.8972   0.9026   0.9085   0.9183   0.9237   0.9298
  0.9323   0.9466   0.9488   0.9499   0.9586   0.9629   0.9669   0.9705
  0.9739   0.9879   0.9920   0.9968   1.0081   1.0214   1.0305   1.0443
  1.0505   1.0644   1.1126   1.1159   1.1201   1.1610   1.1665   1.1917
  1.2240   1.2375   1.2394   1.2542   1.2668   1.2703   1.2744   1.2772
  1.2950   1.3068   1.3343   1.3427   1.3628   1.3715   1.3961   1.4099
  1.4371   1.4814   1.4894   1.5045   1.5296   1.5493   1.5636   1.5751
  1.5844   1.6053   1.6137   1.6410   1.6545   1.6710   1.6847   1.6999
  1.7202   1.7396   1.7520   1.7765   1.7990   1.8109   1.8308   1.8359
  1.8522   1.8643   1.8706   1.8871   1.9029   1.9089   1.9345   1.9402
  1.9469   1.9632   1.9868   2.0133   2.0224   2.0544   2.0630   2.1122
  2.1333   2.1720   2.1837   2.2069   2.2359   2.2519   2.2579   2.2614
  2.2761   2.2903   2.3059   2.3118   2.3247   2.3543   2.3549   2.3782
  2.4160   2.4218   2.4401   2.4484   2.4689   2.4745   2.4966   2.5070
  2.5190   2.5355   2.5477   2.5553   2.5923   2.6215   2.6621   2.6712
  2.6792   2.6950   2.7029   2.7093   2.7316   2.7348   2.7469   2.7573
  2.7754   2.7806   2.7865   2.8087   2.8325   2.8406   2.8467   2.8863
  2.9077   2.9791   2.9834   3.0911   3.0948   3.1221   3.1253   3.1354
  3.1682   3.1959   3.2135   3.2158   3.2729   3.3516   3.3697   3.3958
  3.4377   3.5206   3.5795   3.6820   3.6965   3.7296   3.8256   3.9485
  4.0135   4.0494   4.0785   4.1018   4.3289   4.8096   4.8168   9.7591
  9.7828   9.7998   9.8245   9.8445  23.3779  23.5282  23.8421  23.8744
 23.8869  23.8992  23.9553  23.9691  24.0233  24.0773  24.1319  24.1589
 25.7811  25.8056  25.8423  25.9075  25.9756  26.1052  26.1588  26.1605
 26.2161  26.3592  26.5049  26.5823  26.6727  26.8329  26.9614 215.7508
215.7771 215.7967 215.8292 215.8477
 --------------------------------------------------------------

          Ground-State Mulliken Net Atomic Charges

     Atom                 Charge (a.u.)
  ----------------------------------------
      1 C                     0.186079
      2 C                    -1.173177
      3 Cl                    0.571762
      4 C                     0.242840
      5 Cl                    0.585886
      6 C                     0.298292
      7 Cl                    0.548975
      8 C                    -0.888108
      9 H                     0.212276
     10 C                    -0.485393
     11 H                     0.187999
     12 C                    -0.020704
     13 C                    -1.899127
     14 Cl                    0.548370
     15 C                     1.102969
     16 Cl                    0.501103
     17 C                    -0.194558
     18 H                     0.213076
     19 C                    -0.630387
     20 H                     0.175040
     21 C                    -0.271271
     22 H                     0.188059
  ----------------------------------------
  Sum of atomic charges =     0.000000

 -----------------------------------------------------------------
                    Cartesian Multipole Moments
 -----------------------------------------------------------------
    Charge (ESU x 10^10)
                -0.0000
    Dipole Moment (Debye)
         X       1.1763      Y      -1.6208      Z      -2.8888
       Tot       3.5150
    Quadrupole Moments (Debye-Ang)
        XX    -134.8276     XY       3.1836     YY    -129.6378
        XZ      -7.2006     YZ       1.1945     ZZ    -127.4730
    Octopole Moments (Debye-Ang^2)
       XXX      22.0866    XXY       8.9769    XYY     -16.4211
       YYY      -0.6383    XXZ     -20.1394    XYZ      -3.5362
       YYZ       6.3851    XZZ      13.6297    YZZ       6.4537
       ZZZ       3.1307
    Hexadecapole Moments (Debye-Ang^3)
      XXXX   -6932.7062   XXXY       4.1497   XXYY   -1374.3780
      XYYY       6.0117   YYYY   -1149.0528   XXXZ     -93.4230
      XXYZ      -4.9387   XYYZ      17.4149   YYYZ      15.0113
      XXZZ   -1294.1114   XYZZ      -0.4902   YYZZ    -399.7153
      XZZZ     -16.0639   YZZZ     -18.2943   ZZZZ    -986.3927
 -----------------------------------------------------------------
 Calculating MO derivatives via CPSCF
    1     0    69    0.0195395  
    2     0    69    0.0057877  
    3     0    69    0.0005916  
    4     3    66    0.0000422  
    5    63     6    0.0000028  
    6    69     0    0.0000002  Converged
 Time for AOints: 1045.8 s (CPU) 1045.9 s (wall)
 ------------------------------------------------------------------------------
                     AOints        : Timing summary (seconds)
 ------------------------------------------------------------------------------
     job step          cpu (% of tot)      sys (% of tot)     wall (% of tot)
 ------------------------------------------------------------------------------
  AOints            0.1046E+04 ( 9.2)   0.8000E-05 ( 2.6)   0.1046E+04 ( 9.2)
 ------------------------------------------------------------------------------
   Grand Totals     0.1140E+05          0.3050E-03          0.1140E+05
 ------------------------------------------------------------------------------
 Polarizability Matrix (a.u.)
            1           2           3
    1-273.3846354  -8.9322564  10.1170824
    2  -8.9322564-167.6449614  -1.9701163
    3  10.1170824  -1.9701163-168.0482414
 Calculating analytic Hessian of the SCF energy

 Direct stationary perturbation theory relativistic correction:

 rels  =       3.985183763012
 relv  =     -15.322471719304
 rel2e =       4.188551556938
 E_rel =      -7.148736399354

 Hessian of the SCF Energy
            1           2           3           4           5           6
    1   0.6220288   0.0211675  -0.0839981  -0.1860685   0.1162708   0.0396090
    2   0.0211675   0.6204344   0.0622439   0.0570173  -0.2036523  -0.0308608
    3  -0.0839981   0.0622439   0.1998285   0.0319102  -0.0420192  -0.0721667
    4  -0.1860685   0.0570173   0.0319102   0.5737751  -0.0272343  -0.0890806
    5   0.1162708  -0.2036523  -0.0420192  -0.0272343   0.5045647   0.0606651
    6   0.0396090  -0.0308608  -0.0721667  -0.0890806   0.0606651   0.1416053
    7   0.0064562   0.0059996   0.0003794  -0.0543267  -0.0392505   0.0001673
    8  -0.0147842  -0.0419732  -0.0039014  -0.0423234  -0.1397567  -0.0088931
    9  -0.0022642  -0.0078437   0.0037030  -0.0007712  -0.0099195  -0.0242508
   10  -0.0349493   0.0641564   0.0165875  -0.2774215  -0.0598897   0.0323062
   11   0.0132773   0.0459744   0.0036194   0.0016944  -0.0990553  -0.0069351
   12   0.0093949  -0.0065482   0.0020260   0.0417251   0.0051162  -0.0633424
   13  -0.0022840  -0.0052115   0.0004633  -0.0246757   0.0304789   0.0094996
   14  -0.0010905   0.0023263  -0.0000384   0.0096197  -0.0104582  -0.0038370
   15   0.0010396   0.0007692   0.0038344   0.0065524  -0.0075770   0.0006358
   16  -0.0000672   0.0110671   0.0013530  -0.0105500  -0.0294831  -0.0016244
   17   0.0089059  -0.0676755  -0.0112119  -0.0868408   0.0145751   0.0187303
   18   0.0007152  -0.0116062  -0.0040270  -0.0094602   0.0072101   0.0070644
   19  -0.0015290  -0.0017798   0.0000315   0.0026544  -0.0010343   0.0000839
   20  -0.0003332   0.0008776   0.0003618   0.0025904  -0.0033042  -0.0015368
   21   0.0000722   0.0006305  -0.0008607   0.0006056  -0.0008548   0.0036600
   22  -0.0119587  -0.0798473  -0.0081120  -0.0569194   0.0225892   0.0143323
   23  -0.0348957   0.0137943   0.0075906   0.0220398  -0.0082380  -0.0051605
   24  -0.0016464   0.0163789   0.0095649   0.0135583  -0.0053474  -0.0054697
   25  -0.0046342  -0.0003200   0.0021088  -0.0010800   0.0007834   0.0001662
   26  -0.0002488   0.0020153  -0.0005866   0.0006707   0.0002927   0.0000353
   27   0.0021297  -0.0005565   0.0061201   0.0001887   0.0000038  -0.0008950
   28  -0.1444480  -0.0364085   0.0105535   0.0590598  -0.0092701  -0.0115853
   29  -0.0998619  -0.2857233  -0.0141938   0.0435192  -0.0569395  -0.0182510
   30   0.0016815  -0.0260748  -0.0659313  -0.0039768  -0.0070850   0.0083089
   31   0.0092008  -0.0110195  -0.0026826   0.0000877  -0.0021693   0.0007741
   32   0.0177620  -0.0183465  -0.0064438  -0.0027815  -0.0026221  -0.0006928
   33   0.0015854  -0.0012792   0.0032113   0.0006594  -0.0008177   0.0055095
   34  -0.2101498  -0.0199767   0.0233476  -0.0228957   0.0057827   0.0073597
   35  -0.0178096  -0.0802147   0.0010579   0.0221833   0.0077781  -0.0019906
   36   0.0254536   0.0027606  -0.0822886   0.0077608  -0.0010730   0.0011615
   37  -0.0262591  -0.0004852  -0.0206111  -0.0001651  -0.0028940  -0.0011491
   38  -0.0043250   0.0030983  -0.0013041   0.0000994  -0.0010669  -0.0028400
   39  -0.0041922  -0.0017813   0.0095901   0.0028858   0.0017088  -0.0016604
   40  -0.0020794   0.0003899  -0.0031640  -0.0001005   0.0001886  -0.0015461
   41  -0.0000016  -0.0022554  -0.0008304   0.0008555  -0.0001933   0.0004513
   42   0.0027386   0.0004020  -0.0014940  -0.0012596  -0.0008505  -0.0003176
   43  -0.0004423  -0.0004169  -0.0020700  -0.0002340  -0.0000272   0.0003612
   44  -0.0008572   0.0058418  -0.0000692  -0.0007854  -0.0004925   0.0009464
   45  -0.0029087   0.0010740  -0.0025731   0.0000244  -0.0003574  -0.0003353
   46   0.0001389   0.0003707  -0.0015437  -0.0001846  -0.0007026  -0.0000796
   47   0.0000144   0.0001613  -0.0000171  -0.0001055   0.0000130   0.0000675
   48   0.0006431   0.0002103  -0.0003365  -0.0001153  -0.0003563   0.0000419
   49   0.0003876  -0.0000925  -0.0004344  -0.0001340  -0.0004819   0.0001466
   50   0.0004020  -0.0012573   0.0003440   0.0000981   0.0001907  -0.0005899
   51  -0.0005867  -0.0001111  -0.0011310   0.0000743  -0.0000024   0.0004157
   52  -0.0000440   0.0000464   0.0000805   0.0000120  -0.0000520  -0.0000093
   53   0.0000457  -0.0003911  -0.0000183   0.0000458   0.0000436  -0.0000435
   54   0.0000123  -0.0000507   0.0001077   0.0000012  -0.0000200  -0.0000070
   55   0.0023682  -0.0003620   0.0014322  -0.0002543  -0.0002486  -0.0004215
   56  -0.0009377   0.0064202   0.0008917  -0.0008629  -0.0005408   0.0008491
   57   0.0005050   0.0005645  -0.0047129   0.0003911   0.0007043   0.0001589
   58   0.0001195   0.0000312   0.0011960  -0.0001903  -0.0003238  -0.0000262
   59   0.0000945   0.0000590   0.0001169  -0.0001071   0.0001106  -0.0000135
   60  -0.0001123  -0.0000210  -0.0001473   0.0000355   0.0001483  -0.0000154
   61  -0.0164743  -0.0046163   0.0322969  -0.0006487  -0.0032634   0.0006396
   62  -0.0036540   0.0041083   0.0048196   0.0000722  -0.0018874   0.0000730
   63   0.0117395   0.0024106  -0.0031859  -0.0022301   0.0009405  -0.0000053
   64   0.0006771   0.0002878   0.0008743   0.0002615   0.0002268   0.0000721
   65   0.0008598  -0.0036198  -0.0004075   0.0005427   0.0006417  -0.0001709
   66  -0.0016169  -0.0007133   0.0008608   0.0005220  -0.0002029  -0.0000943
            7           8           9          10          11          12
    1   0.0064562  -0.0147842  -0.0022642  -0.0349493   0.0132773   0.0093949
    2   0.0059996  -0.0419732  -0.0078437   0.0641564   0.0459744  -0.0065482
    3   0.0003794  -0.0039014   0.0037030   0.0165875   0.0036194   0.0020260
    4  -0.0543267  -0.0423234  -0.0007712  -0.2774215   0.0016944   0.0417251
    5  -0.0392505  -0.1397567  -0.0099195  -0.0598897  -0.0990553   0.0051162
    6   0.0001673  -0.0088931  -0.0242508   0.0323062  -0.0069351  -0.0633424
    7   0.0741490   0.0625904  -0.0022643  -0.0137271  -0.0323560  -0.0015018
    8   0.0625904   0.2040434   0.0160839  -0.0104680  -0.0242474  -0.0019745
    9  -0.0022643   0.0160839   0.0145263   0.0018200   0.0023526   0.0030808
   10  -0.0137271  -0.0104680   0.0018200   0.5471725   0.0513589  -0.0756762
   11  -0.0323560  -0.0242474   0.0023526   0.0513589   0.5462252   0.0520596
   12  -0.0015018  -0.0019745   0.0030808  -0.0756762   0.0520596   0.1315440
   13  -0.0073359   0.0019114   0.0014887  -0.0851871   0.0582521   0.0204970
   14  -0.0052889   0.0033718   0.0015822   0.0581637  -0.1132190  -0.0233326
   15   0.0004388   0.0001938  -0.0009291   0.0206142  -0.0234056  -0.0293831
   16  -0.0026128   0.0000609   0.0012713  -0.1197715  -0.0986530  -0.0018296
   17   0.0036550   0.0032495  -0.0009590  -0.0364845  -0.2692601  -0.0231621
   18   0.0017579  -0.0000988   0.0035654   0.0067778  -0.0117887  -0.0591533
   19  -0.0009915  -0.0009349   0.0000860  -0.0300951  -0.0052564   0.0055098
   20  -0.0014034  -0.0005545   0.0001753  -0.0280977  -0.0056290   0.0041104
   21   0.0000189   0.0000867   0.0001364   0.0021898  -0.0002291   0.0024750
   22   0.0000944  -0.0016040  -0.0005372   0.0564677   0.0434087  -0.0032275
   23  -0.0011344  -0.0017839   0.0001184  -0.0073969  -0.0494725  -0.0066676
   24  -0.0003326   0.0001326  -0.0006784  -0.0106700  -0.0161539   0.0057887
   25   0.0000856  -0.0000928  -0.0000974  -0.0015978   0.0018928   0.0015696
   26  -0.0000065   0.0000566   0.0000574   0.0028454  -0.0009012  -0.0014117
   27  -0.0000783   0.0001049  -0.0003145   0.0017064  -0.0012645   0.0046783
   28  -0.0011063   0.0068952   0.0020614  -0.0405544  -0.0341993   0.0023146
   29   0.0014931   0.0010277  -0.0005447  -0.0340604  -0.0272197   0.0028881
   30   0.0011564  -0.0018355   0.0034945   0.0029368   0.0031265  -0.0023029
   31   0.0002032  -0.0010616  -0.0001673  -0.0006027  -0.0009000  -0.0001463
   32   0.0002703  -0.0014249  -0.0002769  -0.0008581  -0.0001896   0.0002536
   33   0.0000187  -0.0000607   0.0001594  -0.0001850   0.0002339  -0.0006238
   34  -0.0017683  -0.0027627  -0.0007914   0.0004937   0.0021442   0.0017342
   35   0.0029509  -0.0014721  -0.0008627   0.0013948  -0.0026963  -0.0023322
   36   0.0002039   0.0008983  -0.0023163   0.0012315  -0.0012164   0.0052889
   37   0.0000515   0.0013845  -0.0004877  -0.0002727  -0.0002796   0.0007449
   38   0.0014348  -0.0004659   0.0003191  -0.0002376  -0.0004109   0.0010009
   39   0.0000254  -0.0008968  -0.0002344   0.0001324  -0.0002918  -0.0003086
   40  -0.0001700  -0.0001692  -0.0001362   0.0004640  -0.0001017  -0.0000260
   41   0.0001148   0.0002059   0.0002992  -0.0002398  -0.0001819  -0.0001393
   42   0.0002205   0.0001756   0.0002627   0.0000614   0.0001851  -0.0000582
   43   0.0004969  -0.0001868   0.0001305  -0.0000710   0.0002185   0.0002519
   44  -0.0000071  -0.0000237  -0.0000879  -0.0002200   0.0002618  -0.0005055
   45   0.0000670   0.0002499  -0.0001764  -0.0001636   0.0001727   0.0001679
   46   0.0000158   0.0002544  -0.0000078   0.0001535  -0.0002624   0.0000132
   47   0.0000046  -0.0000387  -0.0000291   0.0000742   0.0000224   0.0000299
   48  -0.0000200   0.0001280   0.0000282   0.0000706  -0.0001700  -0.0000503
   49  -0.0001558   0.0002432   0.0000422   0.0001011   0.0000108  -0.0000724
   50  -0.0001686   0.0000930   0.0001579   0.0000847  -0.0000979   0.0003923
   51   0.0000302  -0.0000913   0.0001958   0.0000965  -0.0000446   0.0000131
   52   0.0000032   0.0000202   0.0000052   0.0000107  -0.0000220  -0.0000093
   53   0.0000122  -0.0000341  -0.0000052   0.0000063  -0.0000151   0.0000166
   54   0.0000044   0.0000058   0.0000097  -0.0000014  -0.0000123   0.0000116
   55   0.0002908   0.0000119  -0.0003608  -0.0001447  -0.0000320   0.0000252
   56  -0.0000721   0.0000167  -0.0001782  -0.0001550   0.0002796  -0.0005035
   57  -0.0002753  -0.0002682  -0.0001733   0.0000037  -0.0000230   0.0001828
   58   0.0000548   0.0001287   0.0000360   0.0000088  -0.0000327  -0.0000659
   59   0.0000133  -0.0000971  -0.0000134   0.0000224   0.0000276  -0.0000326
   60  -0.0000007  -0.0000565  -0.0000135  -0.0000085   0.0000184   0.0000061
   61   0.0003354   0.0009942   0.0008779  -0.0003470  -0.0001838  -0.0011889
   62   0.0012783   0.0000387  -0.0004867  -0.0000673  -0.0001100   0.0007256
   63  -0.0000370   0.0000240  -0.0000683   0.0001316   0.0000044   0.0000753
   64  -0.0000431  -0.0001062   0.0000664  -0.0001323   0.0000276  -0.0000367
   65  -0.0001298  -0.0002313   0.0000607   0.0000718  -0.0000839   0.0000143
   66   0.0000207  -0.0000074  -0.0000066   0.0000357  -0.0002449  -0.0001179
           13          14          15          16          17          18
    1  -0.0022840  -0.0010905   0.0010396  -0.0000672   0.0089059   0.0007152
    2  -0.0052115   0.0023263   0.0007692   0.0110671  -0.0676755  -0.0116062
    3   0.0004633  -0.0000384   0.0038344   0.0013530  -0.0112119  -0.0040270
    4  -0.0246757   0.0096197   0.0065524  -0.0105500  -0.0868408  -0.0094602
    5   0.0304789  -0.0104582  -0.0075770  -0.0294831   0.0145751   0.0072101
    6   0.0094996  -0.0038370   0.0006358  -0.0016244   0.0187303   0.0070644
    7  -0.0073359  -0.0052889   0.0004388  -0.0026128   0.0036550   0.0017579
    8   0.0019114   0.0033718   0.0001938   0.0000609   0.0032495  -0.0000988
    9   0.0014887   0.0015822  -0.0009291   0.0012713  -0.0009590   0.0035654
   10  -0.0851871   0.0581637   0.0206142  -0.1197715  -0.0364845   0.0067778
   11   0.0582521  -0.1132190  -0.0234056  -0.0986530  -0.2692601  -0.0117887
   12   0.0204970  -0.0233326  -0.0293831  -0.0018296  -0.0231621  -0.0591533
   13   0.1206782  -0.0847467  -0.0329909  -0.0028227   0.0051033   0.0018789
   14  -0.0847467   0.1609703   0.0367248   0.0270329  -0.0335690  -0.0102201
   15  -0.0329909   0.0367248   0.0222734   0.0049119  -0.0061955   0.0013772
   16  -0.0028227   0.0270329   0.0049119   0.4986750  -0.0184288  -0.0763871
   17   0.0051033  -0.0335690  -0.0061955  -0.0184288   0.6109348   0.0739908
   18   0.0018789  -0.0102201   0.0013772  -0.0763871   0.0739908   0.1383536
   19   0.0017380  -0.0001911  -0.0005808  -0.1500598  -0.0230632   0.0212029
   20  -0.0068087  -0.0056273   0.0006347  -0.0194432  -0.0427262   0.0011273
   21  -0.0015134  -0.0006281  -0.0007712   0.0217768   0.0019089  -0.0258892
   22   0.0011782  -0.0063729  -0.0004392  -0.1749032   0.0617423   0.0309099
   23  -0.0016960  -0.0017757  -0.0004514   0.1262795  -0.2467303  -0.0508532
   24   0.0002165   0.0004566   0.0038705   0.0402123  -0.0386645  -0.0724200
   25  -0.0000502   0.0013878   0.0002513   0.0082086   0.0194858   0.0017276
   26   0.0000590  -0.0008413  -0.0001622  -0.0106795  -0.0181977  -0.0009361
   27   0.0000653  -0.0004354   0.0001805  -0.0025992  -0.0066999   0.0023437
   28  -0.0008219   0.0014319   0.0002346  -0.0425557   0.0671198   0.0192222
   29   0.0012016  -0.0010001  -0.0002653   0.0138027   0.0485694   0.0035434
   30   0.0002426  -0.0004030  -0.0009274   0.0112821  -0.0073622   0.0033801
   31   0.0000592   0.0000785  -0.0000718  -0.0034017  -0.0018599   0.0016439
   32   0.0000654   0.0000470   0.0000443  -0.0016869   0.0013911  -0.0004194
   33  -0.0000800   0.0000579  -0.0003504   0.0016706  -0.0003175   0.0063239
   34   0.0001783  -0.0005824  -0.0001501  -0.0010235   0.0003331  -0.0000867
   35   0.0014668  -0.0003505  -0.0002602   0.0002879  -0.0014795   0.0003289
   36   0.0000321   0.0001274   0.0002303   0.0001919  -0.0001874  -0.0011045
   37  -0.0001537   0.0000964   0.0001730   0.0003667   0.0001032  -0.0001932
   38  -0.0000614   0.0000926   0.0000459  -0.0002283   0.0005657  -0.0005666
   39   0.0006620  -0.0003608  -0.0001421  -0.0001383  -0.0000746   0.0001504
   40   0.0000032   0.0000312  -0.0000164  -0.0000002  -0.0000291   0.0002049
   41   0.0000729  -0.0000079  -0.0000091   0.0000539   0.0001850   0.0001772
   42  -0.0002525   0.0001525   0.0000164   0.0000103   0.0000128   0.0000513
   43   0.0002479  -0.0001621  -0.0001406  -0.0003353  -0.0001890  -0.0000540
   44  -0.0000840  -0.0000242   0.0000599   0.0001344  -0.0000144   0.0004470
   45   0.0001709  -0.0001651  -0.0000096  -0.0003191  -0.0000713   0.0000878
   46  -0.0002354   0.0002038   0.0000770   0.0003181   0.0001368  -0.0000616
   47  -0.0000081   0.0000123  -0.0000045  -0.0000033  -0.0000558  -0.0000343
   48  -0.0001693   0.0001446   0.0000554   0.0002296   0.0000904  -0.0000460
   49  -0.0001757   0.0001196   0.0000471   0.0002018   0.0000460   0.0000068
   50   0.0000366   0.0000345  -0.0000297  -0.0000344   0.0000374  -0.0002826
   51  -0.0000396   0.0000403  -0.0000444   0.0000494  -0.0000341  -0.0000279
   52  -0.0000117   0.0000138   0.0000037   0.0000206   0.0000114  -0.0000064
   53   0.0000076  -0.0000126  -0.0000033   0.0000023   0.0000012   0.0000059
   54  -0.0000045   0.0000053  -0.0000028   0.0000032   0.0000090  -0.0000117
   55   0.0000559  -0.0000230   0.0000447   0.0000017   0.0000470  -0.0000007
   56  -0.0001552   0.0000106   0.0000610  -0.0000218   0.0000347   0.0002213
   57  -0.0000069  -0.0000103   0.0000233   0.0000109   0.0000556  -0.0000505
   58  -0.0000585   0.0000508   0.0000125   0.0000528   0.0000253   0.0000068
   59   0.0000052  -0.0000007   0.0000086   0.0000308  -0.0000559  -0.0000035
   60   0.0000319  -0.0000240  -0.0000045  -0.0000392  -0.0000165   0.0000061
   61  -0.0003590   0.0002607   0.0000049   0.0003267   0.0001667   0.0001643
   62   0.0000153   0.0000985  -0.0001579  -0.0001006   0.0003032  -0.0002493
   63  -0.0001575   0.0000926   0.0000491  -0.0001242   0.0000230   0.0000493
   64   0.0000326  -0.0000330  -0.0000158  -0.0000714   0.0000088   0.0000296
   65   0.0000956  -0.0000779  -0.0000203   0.0000059  -0.0000834   0.0000080
   66  -0.0000339   0.0000707   0.0000181   0.0000854   0.0001368  -0.0000198
           19          20          21          22          23          24
    1  -0.0015290  -0.0003332   0.0000722  -0.0119587  -0.0348957  -0.0016464
    2  -0.0017798   0.0008776   0.0006305  -0.0798473   0.0137943   0.0163789
    3   0.0000315   0.0003618  -0.0008607  -0.0081120   0.0075906   0.0095649
    4   0.0026544   0.0025904   0.0006056  -0.0569194   0.0220398   0.0135583
    5  -0.0010343  -0.0033042  -0.0008548   0.0225892  -0.0082380  -0.0053474
    6   0.0000839  -0.0015368   0.0036600   0.0143323  -0.0051605  -0.0054697
    7  -0.0009915  -0.0014034   0.0000189   0.0000944  -0.0011344  -0.0003326
    8  -0.0009349  -0.0005545   0.0000867  -0.0016040  -0.0017839   0.0001326
    9   0.0000860   0.0001753   0.0001364  -0.0005372   0.0001184  -0.0006784
   10  -0.0300951  -0.0280977   0.0021898   0.0564677  -0.0073969  -0.0106700
   11  -0.0052564  -0.0056290  -0.0002291   0.0434087  -0.0494725  -0.0161539
   12   0.0055098   0.0041104   0.0024750  -0.0032275  -0.0066676   0.0057887
   13   0.0017380  -0.0068087  -0.0015134   0.0011782  -0.0016960   0.0002165
   14  -0.0001911  -0.0056273  -0.0006281  -0.0063729  -0.0017757   0.0004566
   15  -0.0005808   0.0006347  -0.0007712  -0.0004392  -0.0004514   0.0038705
   16  -0.1500598  -0.0194432   0.0217768  -0.1749032   0.1262795   0.0402123
   17  -0.0230632  -0.0427262   0.0019089   0.0617423  -0.2467303  -0.0386645
   18   0.0212029   0.0011273  -0.0258892   0.0309099  -0.0508532  -0.0724200
   19   0.2192248   0.0336420  -0.0349314  -0.0432662  -0.0059896   0.0082184
   20   0.0336420   0.0506111  -0.0010718   0.0178780   0.0070043  -0.0030223
   21  -0.0349314  -0.0010718   0.0172703   0.0116591   0.0014621   0.0023992
   22  -0.0432662   0.0178780   0.0116591   0.6675680   0.0525581  -0.0953450
   23  -0.0059896   0.0070043   0.0014621   0.0525581   0.7177967   0.0749561
   24   0.0082184  -0.0030223   0.0023992  -0.0953450   0.0749561   0.1546487
   25   0.0006480   0.0011935  -0.0004120  -0.0952730  -0.1017870  -0.0031306
   26  -0.0006964   0.0013656   0.0006321  -0.0986978  -0.3023565  -0.0197928
   27  -0.0007067   0.0002938  -0.0023828  -0.0027322  -0.0191173  -0.0368625
   28   0.0033430   0.0002808   0.0002101  -0.3309861  -0.0707282   0.0414137
   29   0.0059443  -0.0022887  -0.0021478  -0.0049294  -0.1321787  -0.0092032
   30   0.0010533  -0.0010095   0.0042306   0.0498482   0.0034546  -0.0693885
   31  -0.0013001   0.0005591   0.0003507  -0.0139145   0.0243221   0.0066177
   32  -0.0004692   0.0001240   0.0001000  -0.0054331   0.0079086   0.0015901
   33   0.0002220  -0.0001062   0.0000327   0.0027373  -0.0040811   0.0025207
   34   0.0010837   0.0002234  -0.0002384   0.0025149  -0.0011741   0.0009291
   35  -0.0000579   0.0001859   0.0001033  -0.0020991  -0.0041067  -0.0015965
   36  -0.0001716   0.0000533  -0.0002548   0.0002590  -0.0018442   0.0059597
   37  -0.0004221  -0.0000779   0.0000473  -0.0002519  -0.0004969   0.0008206
   38  -0.0000652  -0.0000198  -0.0000194   0.0004117  -0.0002167   0.0009464
   39   0.0004751   0.0000766  -0.0001151   0.0005552   0.0007460  -0.0002986
   40  -0.0000873  -0.0000196  -0.0000059   0.0003188   0.0001894   0.0000528
   41   0.0000018  -0.0000005   0.0000058   0.0003016  -0.0000995  -0.0002647
   42  -0.0002114  -0.0000341   0.0000506  -0.0000532  -0.0002975  -0.0000931
   43   0.0003447   0.0000781  -0.0000469  -0.0000358   0.0000254   0.0001272
   44   0.0000146   0.0000204  -0.0000057  -0.0000456   0.0002835  -0.0005389
   45   0.0002212   0.0000495  -0.0000464   0.0001262  -0.0000230   0.0000923
   46  -0.0003919  -0.0000804   0.0000543  -0.0000563  -0.0000222   0.0001533
   47  -0.0000042  -0.0000044   0.0000002  -0.0000417   0.0000234   0.0000507
   48  -0.0002612  -0.0000555   0.0000486  -0.0000732  -0.0000069   0.0000370
   49  -0.0001984  -0.0000300   0.0000296  -0.0000325  -0.0001156  -0.0000358
   50  -0.0000291  -0.0000254   0.0000284   0.0000081  -0.0000958   0.0001503
   51  -0.0000457  -0.0000067   0.0000046  -0.0000618   0.0000629   0.0000972
   52  -0.0000233  -0.0000051   0.0000036   0.0000040   0.0000125   0.0000089
   53  -0.0000052  -0.0000041   0.0000017  -0.0000145  -0.0000013  -0.0000442
   54  -0.0000119  -0.0000031   0.0000019  -0.0000001  -0.0000018   0.0000013
   55   0.0000335   0.0000016  -0.0000025  -0.0000714  -0.0000684  -0.0001021
   56   0.0000542   0.0000309  -0.0000528   0.0001786   0.0001659   0.0002686
   57   0.0000902   0.0000200  -0.0000166   0.0001261  -0.0000694   0.0002163
   58  -0.0000977  -0.0000198   0.0000165  -0.0000394  -0.0000010  -0.0000713
   59  -0.0000187  -0.0000061   0.0000045  -0.0000721   0.0000001   0.0000061
   60   0.0000443   0.0000086  -0.0000081   0.0000170   0.0000069   0.0000092
   61  -0.0006706  -0.0001420   0.0001284  -0.0004414   0.0000627  -0.0009554
   62  -0.0000702  -0.0000190   0.0000395   0.0002895   0.0002603  -0.0001117
   63  -0.0001857  -0.0000332   0.0000100  -0.0001150   0.0000797   0.0000378
   64   0.0000634   0.0000138  -0.0000123   0.0000038   0.0000142  -0.0000388
   65   0.0000089  -0.0000107   0.0000057  -0.0002094  -0.0001818  -0.0001945
   66  -0.0001322  -0.0000321   0.0000251   0.0001262   0.0000984  -0.0000338
           25          26          27          28          29          30
    1  -0.0046342  -0.0002488   0.0021297  -0.1444480  -0.0998619   0.0016815
    2  -0.0003200   0.0020153  -0.0005565  -0.0364085  -0.2857233  -0.0260748
    3   0.0021088  -0.0005866   0.0061201   0.0105535  -0.0141938  -0.0659313
    4  -0.0010800   0.0006707   0.0001887   0.0590598   0.0435192  -0.0039768
    5   0.0007834   0.0002927   0.0000038  -0.0092701  -0.0569395  -0.0070850
    6   0.0001662   0.0000353  -0.0008950  -0.0115853  -0.0182510   0.0083089
    7   0.0000856  -0.0000065  -0.0000783  -0.0011063   0.0014931   0.0011564
    8  -0.0000928   0.0000566   0.0001049   0.0068952   0.0010277  -0.0018355
    9  -0.0000974   0.0000574  -0.0003145   0.0020614  -0.0005447   0.0034945
   10  -0.0015978   0.0028454   0.0017064  -0.0405544  -0.0340604   0.0029368
   11   0.0018928  -0.0009012  -0.0012645  -0.0341993  -0.0272197   0.0031265
   12   0.0015696  -0.0014117   0.0046783   0.0023146   0.0028881  -0.0023029
   13  -0.0000502   0.0000590   0.0000653  -0.0008219   0.0012016   0.0002426
   14   0.0013878  -0.0008413  -0.0004354   0.0014319  -0.0010001  -0.0004030
   15   0.0002513  -0.0001622   0.0001805   0.0002346  -0.0002653  -0.0009274
   16   0.0082086  -0.0106795  -0.0025992  -0.0425557   0.0138027   0.0112821
   17   0.0194858  -0.0181977  -0.0066999   0.0671198   0.0485694  -0.0073622
   18   0.0017276  -0.0009361   0.0023437   0.0192222   0.0035434   0.0033801
   19   0.0006480  -0.0006964  -0.0007067   0.0033430   0.0059443   0.0010533
   20   0.0011935   0.0013656   0.0002938   0.0002808  -0.0022887  -0.0010095
   21  -0.0004120   0.0006321  -0.0023828   0.0002101  -0.0021478   0.0042306
   22  -0.0952730  -0.0986978  -0.0027322  -0.3309861  -0.0049294   0.0498482
   23  -0.1017870  -0.3023565  -0.0191173  -0.0707282  -0.1321787   0.0034546
   24  -0.0031306  -0.0197928  -0.0368625   0.0414137  -0.0092032  -0.0693885
   25   0.0994252   0.1064963   0.0010374  -0.0061635  -0.0284083  -0.0022476
   26   0.1064963   0.3177301   0.0219817   0.0003439   0.0003605  -0.0004704
   27   0.0010374   0.0219817   0.0271461   0.0019051   0.0049197   0.0037628
   28  -0.0061635   0.0003439   0.0019051   0.6855319  -0.0232622  -0.1070807
   29  -0.0284083   0.0003605   0.0049197  -0.0232622   0.6793712   0.0828508
   30  -0.0022476  -0.0004704   0.0037628  -0.1070807   0.0828508   0.1629889
   31   0.0007780  -0.0000722  -0.0009438  -0.1600805   0.1309744   0.0414013
   32   0.0004196   0.0005651   0.0005853   0.1299538  -0.2220832  -0.0503528
   33  -0.0008850   0.0006893  -0.0039169   0.0408874  -0.0504415  -0.0509632
   34   0.0000506   0.0000789  -0.0000614  -0.0194196  -0.0112031   0.0032408
   35  -0.0010813  -0.0000367   0.0001841  -0.0311164  -0.0014887   0.0056827
   36  -0.0002816  -0.0000420   0.0001336  -0.0006325   0.0016744   0.0051344
   37  -0.0001698  -0.0000322   0.0001134  -0.0003477   0.0023035   0.0003651
   38  -0.0000379  -0.0000279  -0.0000443  -0.0013015  -0.0004348   0.0004718
   39   0.0003320   0.0000641   0.0000839   0.0028743   0.0008528  -0.0018040
   40   0.0000442  -0.0000004  -0.0000199   0.0002032   0.0004097  -0.0011615
   41  -0.0000055  -0.0000014   0.0000132  -0.0006363   0.0001017  -0.0002763
   42  -0.0001435  -0.0000155  -0.0000893  -0.0011757   0.0000951   0.0001088
   43   0.0000398   0.0000097  -0.0000293  -0.0000415  -0.0002403   0.0001333
   44   0.0000468   0.0000056  -0.0000517   0.0012184  -0.0001284   0.0006323
   45   0.0000318  -0.0000080   0.0000229   0.0004199  -0.0000099   0.0000198
   46  -0.0000634  -0.0000126   0.0000028  -0.0003444   0.0002304   0.0000504
   47   0.0000058   0.0000013   0.0000096   0.0000714   0.0000387  -0.0001661
   48  -0.0000455  -0.0000064  -0.0000009  -0.0002088   0.0001027   0.0001057
   49  -0.0000713   0.0000010  -0.0000068  -0.0005017   0.0003642   0.0003052
   50  -0.0000117  -0.0000021   0.0000208  -0.0002810   0.0001077  -0.0002421
   51  -0.0000043   0.0000094  -0.0000508  -0.0000105  -0.0000796   0.0001738
   52  -0.0000006  -0.0000004   0.0000002   0.0000168   0.0000140  -0.0000080
   53  -0.0000056  -0.0000014   0.0000031  -0.0000307  -0.0000093   0.0000239
   54  -0.0000026  -0.0000008  -0.0000014  -0.0000097   0.0000064   0.0000195
   55  -0.0000007  -0.0000160   0.0000610  -0.0001694   0.0001507  -0.0002747
   56   0.0000690   0.0000013  -0.0000099   0.0009896  -0.0000365  -0.0002504
   57   0.0000216   0.0000100  -0.0000078   0.0002221  -0.0000018   0.0002372
   58  -0.0000208  -0.0000078   0.0000075  -0.0001586   0.0000416   0.0000073
   59  -0.0000077   0.0000034  -0.0000053   0.0000563   0.0000491   0.0000360
   60   0.0000111   0.0000013  -0.0000008   0.0000710  -0.0000446  -0.0000321
   61  -0.0001690  -0.0000322  -0.0000403  -0.0007069   0.0016140   0.0009944
   62   0.0000201  -0.0000233   0.0000321  -0.0006629  -0.0002422  -0.0009167
   63  -0.0000162  -0.0000448   0.0000496  -0.0019202  -0.0020285  -0.0008175
   64   0.0000144  -0.0000023   0.0000003   0.0002492  -0.0000985   0.0000460
   65  -0.0000430  -0.0000080   0.0000326  -0.0004633   0.0001441   0.0001629
   66   0.0000089  -0.0000034   0.0000013   0.0002364   0.0002727   0.0002033
           31          32          33          34          35          36
    1   0.0092008   0.0177620   0.0015854  -0.2101498  -0.0178096   0.0254536
    2  -0.0110195  -0.0183465  -0.0012792  -0.0199767  -0.0802147   0.0027606
    3  -0.0026826  -0.0064438   0.0032113   0.0233476   0.0010579  -0.0822886
    4   0.0000877  -0.0027815   0.0006594  -0.0228957   0.0221833   0.0077608
    5  -0.0021693  -0.0026221  -0.0008177   0.0057827   0.0077781  -0.0010730
    6   0.0007741  -0.0006928   0.0055095   0.0073597  -0.0019906   0.0011615
    7   0.0002032   0.0002703   0.0000187  -0.0017683   0.0029509   0.0002039
    8  -0.0010616  -0.0014249  -0.0000607  -0.0027627  -0.0014721   0.0008983
    9  -0.0001673  -0.0002769   0.0001594  -0.0007914  -0.0008627  -0.0023163
   10  -0.0006027  -0.0008581  -0.0001850   0.0004937   0.0013948   0.0012315
   11  -0.0009000  -0.0001896   0.0002339   0.0021442  -0.0026963  -0.0012164
   12  -0.0001463   0.0002536  -0.0006238   0.0017342  -0.0023322   0.0052889
   13   0.0000592   0.0000654  -0.0000800   0.0001783   0.0014668   0.0000321
   14   0.0000785   0.0000470   0.0000579  -0.0005824  -0.0003505   0.0001274
   15  -0.0000718   0.0000443  -0.0003504  -0.0001501  -0.0002602   0.0002303
   16  -0.0034017  -0.0016869   0.0016706  -0.0010235   0.0002879   0.0001919
   17  -0.0018599   0.0013911  -0.0003175   0.0003331  -0.0014795  -0.0001874
   18   0.0016439  -0.0004194   0.0063239  -0.0000867   0.0003289  -0.0011045
   19  -0.0013001  -0.0004692   0.0002220   0.0010837  -0.0000579  -0.0001716
   20   0.0005591   0.0001240  -0.0001062   0.0002234   0.0001859   0.0000533
   21   0.0003507   0.0001000   0.0000327  -0.0002384   0.0001033  -0.0002548
   22  -0.0139145  -0.0054331   0.0027373   0.0025149  -0.0020991   0.0002590
   23   0.0243221   0.0079086  -0.0040811  -0.0011741  -0.0041067  -0.0018442
   24   0.0066177   0.0015901   0.0025207   0.0009291  -0.0015965   0.0059597
   25   0.0007780   0.0004196  -0.0008850   0.0000506  -0.0010813  -0.0002816
   26  -0.0000722   0.0005651   0.0006893   0.0000789  -0.0000367  -0.0000420
   27  -0.0009438   0.0005853  -0.0039169  -0.0000614   0.0001841   0.0001336
   28  -0.1600805   0.1299538   0.0408874  -0.0194196  -0.0311164  -0.0006325
   29   0.1309744  -0.2220832  -0.0504415  -0.0112031  -0.0014887   0.0016744
   30   0.0414013  -0.0503528  -0.0509632   0.0032408   0.0056827   0.0051344
   31   0.1680684  -0.1382448  -0.0457879   0.0006863  -0.0005283  -0.0008537
   32  -0.1382448   0.2336949   0.0552395   0.0018371   0.0009396   0.0001880
   33  -0.0457879   0.0552395   0.0415192  -0.0006610   0.0009901  -0.0034517
   34   0.0006863   0.0018371  -0.0006610   0.6271199   0.0479579  -0.0063331
   35  -0.0005283   0.0009396   0.0009901   0.0479579   0.1882090  -0.0444879
   36  -0.0008537   0.0001880  -0.0034517  -0.0063331  -0.0444879   0.6228168
   37   0.0000920  -0.0003922  -0.0006983  -0.2004786  -0.0069804  -0.0596530
   38  -0.0000870   0.0001030  -0.0003679   0.0007900  -0.0639594   0.0084705
   39  -0.0002428  -0.0002888   0.0005675  -0.1211987   0.0021817  -0.1949264
   40  -0.0000444  -0.0000687   0.0001142   0.0067795   0.0014442  -0.0101481
   41  -0.0000757  -0.0000570   0.0000653  -0.0011948   0.0036954   0.0038023
   42   0.0000934   0.0000458  -0.0002108   0.0113427   0.0058836  -0.0417144
   43  -0.0001619  -0.0000681  -0.0001011  -0.0428818   0.0018460  -0.0625054
   44   0.0000393  -0.0000679   0.0000661  -0.0039332   0.0074264  -0.0108654
   45  -0.0000255  -0.0002308  -0.0001178  -0.0079968  -0.0051489   0.0504654
   46   0.0000366   0.0000746  -0.0000845  -0.0020702  -0.0012217   0.0056539
   47   0.0000071  -0.0000034   0.0000010  -0.0006769   0.0038380   0.0008539
   48   0.0000334   0.0000885  -0.0000578   0.0006734   0.0003547   0.0009851
   49   0.0000169   0.0001103   0.0000130  -0.0027493   0.0012409  -0.0139794
   50   0.0000055  -0.0000203  -0.0000020   0.0016382  -0.0040120   0.0047487
   51  -0.0000207   0.0001102  -0.0000510  -0.0133544   0.0047822  -0.0635962
   52  -0.0000012   0.0000048  -0.0000062   0.0005404   0.0001864  -0.0003506
   53  -0.0000044  -0.0000058   0.0000205   0.0001570  -0.0010988  -0.0000092
   54  -0.0000011   0.0000049  -0.0000093  -0.0003194  -0.0000289  -0.0011838
   55  -0.0000160  -0.0002014   0.0001283  -0.0025349  -0.0091733   0.0831835
   56   0.0000288  -0.0000003  -0.0001823  -0.0043642   0.0063883   0.0081515
   57  -0.0000231   0.0001508  -0.0002073   0.0366788   0.0035928   0.0076313
   58   0.0000180  -0.0000189   0.0000410  -0.0050909  -0.0012168   0.0006217
   59   0.0000015  -0.0000032   0.0000336  -0.0012148   0.0064101   0.0005695
   60  -0.0000052  -0.0000068  -0.0000099   0.0006813   0.0005504   0.0019916
   61   0.0002750  -0.0002933   0.0004266  -0.1368202  -0.0092427   0.0212035
   62  -0.0000110   0.0001891   0.0001229  -0.0161346  -0.0672050   0.0245009
   63   0.0000876   0.0002730   0.0001972   0.0854726   0.0306836  -0.2927033
   64   0.0000007   0.0000180  -0.0000150   0.0084532  -0.0004346   0.0091176
   65   0.0000175  -0.0001382   0.0001359   0.0022753   0.0032514   0.0029287
   66  -0.0000301   0.0000381  -0.0000715  -0.0202822   0.0003309  -0.0182755
           37          38          39          40          41          42
    1  -0.0262591  -0.0043250  -0.0041922  -0.0020794  -0.0000016   0.0027386
    2  -0.0004852   0.0030983  -0.0017813   0.0003899  -0.0022554   0.0004020
    3  -0.0206111  -0.0013041   0.0095901  -0.0031640  -0.0008304  -0.0014940
    4  -0.0001651   0.0000994   0.0028858  -0.0001005   0.0008555  -0.0012596
    5  -0.0028940  -0.0010669   0.0017088   0.0001886  -0.0001933  -0.0008505
    6  -0.0011491  -0.0028400  -0.0016604  -0.0015461   0.0004513  -0.0003176
    7   0.0000515   0.0014348   0.0000254  -0.0001700   0.0001148   0.0002205
    8   0.0013845  -0.0004659  -0.0008968  -0.0001692   0.0002059   0.0001756
    9  -0.0004877   0.0003191  -0.0002344  -0.0001362   0.0002992   0.0002627
   10  -0.0002727  -0.0002376   0.0001324   0.0004640  -0.0002398   0.0000614
   11  -0.0002796  -0.0004109  -0.0002918  -0.0001017  -0.0001819   0.0001851
   12   0.0007449   0.0010009  -0.0003086  -0.0000260  -0.0001393  -0.0000582
   13  -0.0001537  -0.0000614   0.0006620   0.0000032   0.0000729  -0.0002525
   14   0.0000964   0.0000926  -0.0003608   0.0000312  -0.0000079   0.0001525
   15   0.0001730   0.0000459  -0.0001421  -0.0000164  -0.0000091   0.0000164
   16   0.0003667  -0.0002283  -0.0001383  -0.0000002   0.0000539   0.0000103
   17   0.0001032   0.0005657  -0.0000746  -0.0000291   0.0001850   0.0000128
   18  -0.0001932  -0.0005666   0.0001504   0.0002049   0.0001772   0.0000513
   19  -0.0004221  -0.0000652   0.0004751  -0.0000873   0.0000018  -0.0002114
   20  -0.0000779  -0.0000198   0.0000766  -0.0000196  -0.0000005  -0.0000341
   21   0.0000473  -0.0000194  -0.0001151  -0.0000059   0.0000058   0.0000506
   22  -0.0002519   0.0004117   0.0005552   0.0003188   0.0003016  -0.0000532
   23  -0.0004969  -0.0002167   0.0007460   0.0001894  -0.0000995  -0.0002975
   24   0.0008206   0.0009464  -0.0002986   0.0000528  -0.0002647  -0.0000931
   25  -0.0001698  -0.0000379   0.0003320   0.0000442  -0.0000055  -0.0001435
   26  -0.0000322  -0.0000279   0.0000641  -0.0000004  -0.0000014  -0.0000155
   27   0.0001134  -0.0000443   0.0000839  -0.0000199   0.0000132  -0.0000893
   28  -0.0003477  -0.0013015   0.0028743   0.0002032  -0.0006363  -0.0011757
   29   0.0023035  -0.0004348   0.0008528   0.0004097   0.0001017   0.0000951
   30   0.0003651   0.0004718  -0.0018040  -0.0011615  -0.0002763   0.0001088
   31   0.0000920  -0.0000870  -0.0002428  -0.0000444  -0.0000757   0.0000934
   32  -0.0003922   0.0001030  -0.0002888  -0.0000687  -0.0000570   0.0000458
   33  -0.0006983  -0.0003679   0.0005675   0.0001142   0.0000653  -0.0002108
   34  -0.2004786   0.0007900  -0.1211987   0.0067795  -0.0011948   0.0113427
   35  -0.0069804  -0.0639594   0.0021817   0.0014442   0.0036954   0.0058836
   36  -0.0596530   0.0084705  -0.1949264  -0.0101481   0.0038023  -0.0417144
   37   0.5983069   0.0412482   0.0279629  -0.0506378  -0.0059896   0.0358180
   38   0.0412482   0.1278813  -0.0373843  -0.0059426  -0.0257159   0.0163786
   39   0.0279629  -0.0373843   0.5050651   0.0326664   0.0156273  -0.1455924
   40  -0.0506378  -0.0059426   0.0326664   0.0658950   0.0101762  -0.0516202
   41  -0.0059896  -0.0257159   0.0156273   0.0101762   0.0158541  -0.0258505
   42   0.0358180   0.0163786  -0.1455924  -0.0516202  -0.0258505   0.2124059
   43  -0.2852174  -0.0278779   0.0729830  -0.0092600  -0.0020768   0.0076960
   44  -0.0214735  -0.0645813   0.0113736  -0.0044766   0.0022457   0.0039433
   45   0.0089845   0.0048566  -0.1044468   0.0320209   0.0063806  -0.0273892
   46  -0.0278248   0.0004155  -0.0305933  -0.0057430  -0.0003614  -0.0009030
   47  -0.0021280   0.0030062  -0.0015843  -0.0010405  -0.0009789  -0.0005512
   48  -0.0065289   0.0005120  -0.0082615   0.0052317   0.0000585   0.0034070
   49   0.0002125  -0.0036575   0.0309307  -0.0046433  -0.0011119   0.0023471
   50  -0.0095421   0.0062684   0.0029412  -0.0005318   0.0040262   0.0002531
   51   0.0846600   0.0085083   0.0081955  -0.0030881  -0.0003598   0.0038055
   52   0.0010956  -0.0005226   0.0010717   0.0000405  -0.0000103  -0.0000036
   53  -0.0004634   0.0054476   0.0010588  -0.0001498   0.0001324   0.0001300
   54   0.0001158   0.0009853  -0.0039613   0.0013709   0.0002595  -0.0010137
   55  -0.0645904  -0.0042102  -0.0202110   0.0007266   0.0001205   0.0009185
   56  -0.0037006  -0.0049600  -0.0021383   0.0000646  -0.0006807   0.0002070
   57  -0.0199599  -0.0018849  -0.0051878   0.0008860   0.0002392  -0.0019642
   58  -0.0012604   0.0000051  -0.0007614   0.0001330   0.0000655   0.0000928
   59  -0.0000102  -0.0006321  -0.0001785   0.0000636  -0.0006085  -0.0000269
   60  -0.0006209  -0.0001794   0.0004101   0.0000579  -0.0000555   0.0000016
   61   0.0576916   0.0049010   0.0020079  -0.0021297   0.0000166  -0.0066277
   62   0.0105565   0.0101534   0.0072848  -0.0004861   0.0041406  -0.0004808
   63  -0.0523148   0.0009967  -0.0544137  -0.0012797   0.0002670   0.0013388
   64   0.0002294  -0.0007461   0.0017801   0.0002878  -0.0000741   0.0009122
   65  -0.0007572   0.0058722   0.0010719   0.0000586   0.0001935   0.0002427
   66   0.0024386   0.0011035  -0.0027093  -0.0003907   0.0001398  -0.0015117
           43          44          45          46          47          48
    1  -0.0004423  -0.0008572  -0.0029087   0.0001389   0.0000144   0.0006431
    2  -0.0004169   0.0058418   0.0010740   0.0003707   0.0001613   0.0002103
    3  -0.0020700  -0.0000692  -0.0025731  -0.0015437  -0.0000171  -0.0003365
    4  -0.0002340  -0.0007854   0.0000244  -0.0001846  -0.0001055  -0.0001153
    5  -0.0000272  -0.0004925  -0.0003574  -0.0007026   0.0000130  -0.0003563
    6   0.0003612   0.0009464  -0.0003353  -0.0000796   0.0000675   0.0000419
    7   0.0004969  -0.0000071   0.0000670   0.0000158   0.0000046  -0.0000200
    8  -0.0001868  -0.0000237   0.0002499   0.0002544  -0.0000387   0.0001280
    9   0.0001305  -0.0000879  -0.0001764  -0.0000078  -0.0000291   0.0000282
   10  -0.0000710  -0.0002200  -0.0001636   0.0001535   0.0000742   0.0000706
   11   0.0002185   0.0002618   0.0001727  -0.0002624   0.0000224  -0.0001700
   12   0.0002519  -0.0005055   0.0001679   0.0000132   0.0000299  -0.0000503
   13   0.0002479  -0.0000840   0.0001709  -0.0002354  -0.0000081  -0.0001693
   14  -0.0001621  -0.0000242  -0.0001651   0.0002038   0.0000123   0.0001446
   15  -0.0001406   0.0000599  -0.0000096   0.0000770  -0.0000045   0.0000554
   16  -0.0003353   0.0001344  -0.0003191   0.0003181  -0.0000033   0.0002296
   17  -0.0001890  -0.0000144  -0.0000713   0.0001368  -0.0000558   0.0000904
   18  -0.0000540   0.0004470   0.0000878  -0.0000616  -0.0000343  -0.0000460
   19   0.0003447   0.0000146   0.0002212  -0.0003919  -0.0000042  -0.0002612
   20   0.0000781   0.0000204   0.0000495  -0.0000804  -0.0000044  -0.0000555
   21  -0.0000469  -0.0000057  -0.0000464   0.0000543   0.0000002   0.0000486
   22  -0.0000358  -0.0000456   0.0001262  -0.0000563  -0.0000417  -0.0000732
   23   0.0000254   0.0002835  -0.0000230  -0.0000222   0.0000234  -0.0000069
   24   0.0001272  -0.0005389   0.0000923   0.0001533   0.0000507   0.0000370
   25   0.0000398   0.0000468   0.0000318  -0.0000634   0.0000058  -0.0000455
   26   0.0000097   0.0000056  -0.0000080  -0.0000126   0.0000013  -0.0000064
   27  -0.0000293  -0.0000517   0.0000229   0.0000028   0.0000096  -0.0000009
   28  -0.0000415   0.0012184   0.0004199  -0.0003444   0.0000714  -0.0002088
   29  -0.0002403  -0.0001284  -0.0000099   0.0002304   0.0000387   0.0001027
   30   0.0001333   0.0006323   0.0000198   0.0000504  -0.0001661   0.0001057
   31  -0.0001619   0.0000393  -0.0000255   0.0000366   0.0000071   0.0000334
   32  -0.0000681  -0.0000679  -0.0002308   0.0000746  -0.0000034   0.0000885
   33  -0.0001011   0.0000661  -0.0001178  -0.0000845   0.0000010  -0.0000578
   34  -0.0428818  -0.0039332  -0.0079968  -0.0020702  -0.0006769   0.0006734
   35   0.0018460   0.0074264  -0.0051489  -0.0012217   0.0038380   0.0003547
   36  -0.0625054  -0.0108654   0.0504654   0.0056539   0.0008539   0.0009851
   37  -0.2852174  -0.0214735   0.0089845  -0.0278248  -0.0021280  -0.0065289
   38  -0.0278779  -0.0645813   0.0048566   0.0004155   0.0030062   0.0005120
   39   0.0729830   0.0113736  -0.1044468  -0.0305933  -0.0015843  -0.0082615
   40  -0.0092600  -0.0044766   0.0320209  -0.0057430  -0.0010405   0.0052317
   41  -0.0020768   0.0022457   0.0063806  -0.0003614  -0.0009789   0.0000585
   42   0.0076960   0.0039433  -0.0273892  -0.0009030  -0.0005512   0.0034070
   43   0.5561080   0.0467912  -0.0569510  -0.0918945  -0.0003547  -0.0590387
   44   0.0467912   0.1267677  -0.0508125  -0.0007598  -0.0215092   0.0027949
   45  -0.0569510  -0.0508125   0.5609466  -0.0551292   0.0031600  -0.0981841
   46  -0.0918945  -0.0007598  -0.0551292   0.1288820   0.0014436   0.0908100
   47  -0.0003547  -0.0215092   0.0031600   0.0014436   0.0103005  -0.0053955
   48  -0.0590387   0.0027949  -0.0981841   0.0908100  -0.0053955   0.1395967
   49  -0.1373766  -0.0176375   0.1023408  -0.0028472   0.0028023  -0.0333912
   50  -0.0104453  -0.0661151   0.0323138   0.0002341   0.0044977   0.0011003
   51   0.0358469   0.0263250  -0.2887967  -0.0088995   0.0033076  -0.0353915
   52  -0.0065193  -0.0007153  -0.0013742   0.0010314   0.0004329  -0.0007455
   53  -0.0037889   0.0024508   0.0005280   0.0002487  -0.0025534  -0.0004033
   54   0.0295096   0.0034656  -0.0040052   0.0009127  -0.0002868   0.0005946
   55   0.0577642   0.0100918  -0.0537148   0.0023527  -0.0008739   0.0068792
   56   0.0047121   0.0082486   0.0011855  -0.0002576   0.0043851   0.0012876
   57   0.0009978   0.0063792  -0.0541016   0.0010857   0.0007215  -0.0012491
   58  -0.0016217  -0.0005008  -0.0028685  -0.0002949   0.0000899  -0.0012235
   59  -0.0005028   0.0067512   0.0004869  -0.0000297   0.0001128  -0.0000176
   60  -0.0031373   0.0004654  -0.0005321  -0.0001760   0.0001081  -0.0010457
   61  -0.0385356  -0.0067425   0.0358944  -0.0010346   0.0002135  -0.0025699
   62  -0.0072647  -0.0067481   0.0062664   0.0000254  -0.0007226  -0.0003881
   63   0.0350378   0.0059497  -0.0307463  -0.0012690  -0.0001670  -0.0003676
   64  -0.0003661  -0.0000948   0.0011512   0.0000559   0.0000770  -0.0001799
   65  -0.0000803  -0.0005998   0.0001015   0.0000728  -0.0005459  -0.0000734
   66   0.0009959   0.0000863  -0.0003351  -0.0000673  -0.0000742   0.0000913
           49          50          51          52          53          54
    1   0.0003876   0.0004020  -0.0005867  -0.0000440   0.0000457   0.0000123
    2  -0.0000925  -0.0012573  -0.0001111   0.0000464  -0.0003911  -0.0000507
    3  -0.0004344   0.0003440  -0.0011310   0.0000805  -0.0000183   0.0001077
    4  -0.0001340   0.0000981   0.0000743   0.0000120   0.0000458   0.0000012
    5  -0.0004819   0.0001907  -0.0000024  -0.0000520   0.0000436  -0.0000200
    6   0.0001466  -0.0005899   0.0004157  -0.0000093  -0.0000435  -0.0000070
    7  -0.0001558  -0.0001686   0.0000302   0.0000032   0.0000122   0.0000044
    8   0.0002432   0.0000930  -0.0000913   0.0000202  -0.0000341   0.0000058
    9   0.0000422   0.0001579   0.0001958   0.0000052  -0.0000052   0.0000097
   10   0.0001011   0.0000847   0.0000965   0.0000107   0.0000063  -0.0000014
   11   0.0000108  -0.0000979  -0.0000446  -0.0000220  -0.0000151  -0.0000123
   12  -0.0000724   0.0003923   0.0000131  -0.0000093   0.0000166   0.0000116
   13  -0.0001757   0.0000366  -0.0000396  -0.0000117   0.0000076  -0.0000045
   14   0.0001196   0.0000345   0.0000403   0.0000138  -0.0000126   0.0000053
   15   0.0000471  -0.0000297  -0.0000444   0.0000037  -0.0000033  -0.0000028
   16   0.0002018  -0.0000344   0.0000494   0.0000206   0.0000023   0.0000032
   17   0.0000460   0.0000374  -0.0000341   0.0000114   0.0000012   0.0000090
   18   0.0000068  -0.0002826  -0.0000279  -0.0000064   0.0000059  -0.0000117
   19  -0.0001984  -0.0000291  -0.0000457  -0.0000233  -0.0000052  -0.0000119
   20  -0.0000300  -0.0000254  -0.0000067  -0.0000051  -0.0000041  -0.0000031
   21   0.0000296   0.0000284   0.0000046   0.0000036   0.0000017   0.0000019
   22  -0.0000325   0.0000081  -0.0000618   0.0000040  -0.0000145  -0.0000001
   23  -0.0001156  -0.0000958   0.0000629   0.0000125  -0.0000013  -0.0000018
   24  -0.0000358   0.0001503   0.0000972   0.0000089  -0.0000442   0.0000013
   25  -0.0000713  -0.0000117  -0.0000043  -0.0000006  -0.0000056  -0.0000026
   26   0.0000010  -0.0000021   0.0000094  -0.0000004  -0.0000014  -0.0000008
   27  -0.0000068   0.0000208  -0.0000508   0.0000002   0.0000031  -0.0000014
   28  -0.0005017  -0.0002810  -0.0000105   0.0000168  -0.0000307  -0.0000097
   29   0.0003642   0.0001077  -0.0000796   0.0000140  -0.0000093   0.0000064
   30   0.0003052  -0.0002421   0.0001738  -0.0000080   0.0000239   0.0000195
   31   0.0000169   0.0000055  -0.0000207  -0.0000012  -0.0000044  -0.0000011
   32   0.0001103  -0.0000203   0.0001102   0.0000048  -0.0000058   0.0000049
   33   0.0000130  -0.0000020  -0.0000510  -0.0000062   0.0000205  -0.0000093
   34  -0.0027493   0.0016382  -0.0133544   0.0005404   0.0001570  -0.0003194
   35   0.0012409  -0.0040120   0.0047822   0.0001864  -0.0010988  -0.0000289
   36  -0.0139794   0.0047487  -0.0635962  -0.0003506  -0.0000092  -0.0011838
   37   0.0002125  -0.0095421   0.0846600   0.0010956  -0.0004634   0.0001158
   38  -0.0036575   0.0062684   0.0085083  -0.0005226   0.0054476   0.0009853
   39   0.0309307   0.0029412   0.0081955   0.0010717   0.0010588  -0.0039613
   40  -0.0046433  -0.0005318  -0.0030881   0.0000405  -0.0001498   0.0013709
   41  -0.0011119   0.0040262  -0.0003598  -0.0000103   0.0001324   0.0002595
   42   0.0023471   0.0002531   0.0038055  -0.0000036   0.0001300  -0.0010137
   43  -0.1373766  -0.0104453   0.0358469  -0.0065193  -0.0037889   0.0295096
   44  -0.0176375  -0.0661151   0.0263250  -0.0007153   0.0024508   0.0034656
   45   0.1023408   0.0323138  -0.2887967  -0.0013742   0.0005280  -0.0040052
   46  -0.0028472   0.0002341  -0.0088995   0.0010314   0.0002487   0.0009127
   47   0.0028023   0.0044977   0.0033076   0.0004329  -0.0025534  -0.0002868
   48  -0.0333912   0.0011003  -0.0353915  -0.0007455  -0.0004033   0.0005946
   49   0.7433218   0.0572353   0.0008174  -0.3275862  -0.0325754   0.0533293
   50   0.0572353   0.1403446  -0.0528597  -0.0328806  -0.0394077   0.0082122
   51   0.0008174  -0.0528597   0.6500335   0.0562538   0.0085365  -0.0668344
   52  -0.3275862  -0.0328806   0.0562538   0.3462442   0.0357548  -0.0576286
   53  -0.0325754  -0.0394077   0.0085365   0.0357548   0.0288107  -0.0099498
   54   0.0533293   0.0082122  -0.0668344  -0.0576286  -0.0099498   0.0690828
   55  -0.2257527  -0.0076695  -0.0737873  -0.0143756   0.0006615  -0.0234424
   56  -0.0011276  -0.0634585   0.0114375  -0.0023438   0.0038255  -0.0027097
   57  -0.1396659   0.0051010  -0.2417899   0.0060590  -0.0000294   0.0092166
   58   0.0097873   0.0028019  -0.0216951   0.0007573   0.0003965   0.0005288
   59  -0.0002679   0.0032479   0.0000400   0.0004868  -0.0040500  -0.0004702
   60   0.0089041   0.0029234  -0.0173546  -0.0000639  -0.0005048   0.0007990
   61  -0.0470758   0.0003745  -0.0586101  -0.0005109  -0.0003322  -0.0032336
   62  -0.0037780   0.0092506  -0.0103887  -0.0003075   0.0067496   0.0007087
   63  -0.0135243  -0.0054263   0.0510189  -0.0036516   0.0006590  -0.0030907
   64  -0.0047247  -0.0013209   0.0023769  -0.0007042   0.0000318  -0.0011328
   65  -0.0012933   0.0063952   0.0008111  -0.0001242   0.0001235  -0.0001288
   66   0.0018411   0.0007417   0.0011226   0.0003705   0.0000270   0.0002763
           55          56          57          58          59          60
    1   0.0023682  -0.0009377   0.0005050   0.0001195   0.0000945  -0.0001123
    2  -0.0003620   0.0064202   0.0005645   0.0000312   0.0000590  -0.0000210
    3   0.0014322   0.0008917  -0.0047129   0.0011960   0.0001169  -0.0001473
    4  -0.0002543  -0.0008629   0.0003911  -0.0001903  -0.0001071   0.0000355
    5  -0.0002486  -0.0005408   0.0007043  -0.0003238   0.0001106   0.0001483
    6  -0.0004215   0.0008491   0.0001589  -0.0000262  -0.0000135  -0.0000154
    7   0.0002908  -0.0000721  -0.0002753   0.0000548   0.0000133  -0.0000007
    8   0.0000119   0.0000167  -0.0002682   0.0001287  -0.0000971  -0.0000565
    9  -0.0003608  -0.0001782  -0.0001733   0.0000360  -0.0000134  -0.0000135
   10  -0.0001447  -0.0001550   0.0000037   0.0000088   0.0000224  -0.0000085
   11  -0.0000320   0.0002796  -0.0000230  -0.0000327   0.0000276   0.0000184
   12   0.0000252  -0.0005035   0.0001828  -0.0000659  -0.0000326   0.0000061
   13   0.0000559  -0.0001552  -0.0000069  -0.0000585   0.0000052   0.0000319
   14  -0.0000230   0.0000106  -0.0000103   0.0000508  -0.0000007  -0.0000240
   15   0.0000447   0.0000610   0.0000233   0.0000125   0.0000086  -0.0000045
   16   0.0000017  -0.0000218   0.0000109   0.0000528   0.0000308  -0.0000392
   17   0.0000470   0.0000347   0.0000556   0.0000253  -0.0000559  -0.0000165
   18  -0.0000007   0.0002213  -0.0000505   0.0000068  -0.0000035   0.0000061
   19   0.0000335   0.0000542   0.0000902  -0.0000977  -0.0000187   0.0000443
   20   0.0000016   0.0000309   0.0000200  -0.0000198  -0.0000061   0.0000086
   21  -0.0000025  -0.0000528  -0.0000166   0.0000165   0.0000045  -0.0000081
   22  -0.0000714   0.0001786   0.0001261  -0.0000394  -0.0000721   0.0000170
   23  -0.0000684   0.0001659  -0.0000694  -0.0000010   0.0000001   0.0000069
   24  -0.0001021   0.0002686   0.0002163  -0.0000713   0.0000061   0.0000092
   25  -0.0000007   0.0000690   0.0000216  -0.0000208  -0.0000077   0.0000111
   26  -0.0000160   0.0000013   0.0000100  -0.0000078   0.0000034   0.0000013
   27   0.0000610  -0.0000099  -0.0000078   0.0000075  -0.0000053  -0.0000008
   28  -0.0001694   0.0009896   0.0002221  -0.0001586   0.0000563   0.0000710
   29   0.0001507  -0.0000365  -0.0000018   0.0000416   0.0000491  -0.0000446
   30  -0.0002747  -0.0002504   0.0002372   0.0000073   0.0000360  -0.0000321
   31  -0.0000160   0.0000288  -0.0000231   0.0000180   0.0000015  -0.0000052
   32  -0.0002014  -0.0000003   0.0001508  -0.0000189  -0.0000032  -0.0000068
   33   0.0001283  -0.0001823  -0.0002073   0.0000410   0.0000336  -0.0000099
   34  -0.0025349  -0.0043642   0.0366788  -0.0050909  -0.0012148   0.0006813
   35  -0.0091733   0.0063883   0.0035928  -0.0012168   0.0064101   0.0005504
   36   0.0831835   0.0081515   0.0076313   0.0006217   0.0005695   0.0019916
   37  -0.0645904  -0.0037006  -0.0199599  -0.0012604  -0.0000102  -0.0006209
   38  -0.0042102  -0.0049600  -0.0018849   0.0000051  -0.0006321  -0.0001794
   39  -0.0202110  -0.0021383  -0.0051878  -0.0007614  -0.0001785   0.0004101
   40   0.0007266   0.0000646   0.0008860   0.0001330   0.0000636   0.0000579
   41   0.0001205  -0.0006807   0.0002392   0.0000655  -0.0006085  -0.0000555
   42   0.0009185   0.0002070  -0.0019642   0.0000928  -0.0000269   0.0000016
   43   0.0577642   0.0047121   0.0009978  -0.0016217  -0.0005028  -0.0031373
   44   0.0100918   0.0082486   0.0063792  -0.0005008   0.0067512   0.0004654
   45  -0.0537148   0.0011855  -0.0541016  -0.0028685   0.0004869  -0.0005321
   46   0.0023527  -0.0002576   0.0010857  -0.0002949  -0.0000297  -0.0001760
   47  -0.0008739   0.0043851   0.0007215   0.0000899   0.0001128   0.0001081
   48   0.0068792   0.0012876  -0.0012491  -0.0012235  -0.0000176  -0.0010457
   49  -0.2257527  -0.0011276  -0.1396659   0.0097873  -0.0002679   0.0089041
   50  -0.0076695  -0.0634585   0.0051010   0.0028019   0.0032479   0.0029234
   51  -0.0737873   0.0114375  -0.2417899  -0.0216951   0.0000400  -0.0173546
   52  -0.0143756  -0.0023438   0.0060590   0.0007573   0.0004868  -0.0000639
   53   0.0006615   0.0038255  -0.0000294   0.0003965  -0.0040500  -0.0005048
   54  -0.0234424  -0.0027097   0.0092166   0.0005288  -0.0004702   0.0007990
   55   0.6675144   0.0520042  -0.0158370  -0.0836208  -0.0126877   0.0794499
   56   0.0520042   0.1436241  -0.0622565  -0.0126659  -0.0407103   0.0352100
   57  -0.0158370  -0.0622565   0.7278188   0.0795435   0.0353272  -0.3092025
   58  -0.0836208  -0.0126659   0.0795435   0.0848015   0.0144025  -0.0849620
   59  -0.0126877  -0.0407103   0.0353272   0.0144025   0.0303772  -0.0386214
   60   0.0794499   0.0352100  -0.3092025  -0.0849620  -0.0386214   0.3265097
   61  -0.3246595  -0.0322599   0.0730188  -0.0041913  -0.0006836  -0.0004895
   62  -0.0250546  -0.0664803   0.0145325  -0.0037674   0.0028421   0.0005136
   63   0.0095575   0.0084819  -0.1356841   0.0299277   0.0032627  -0.0019845
   64  -0.0149188   0.0008223  -0.0238718   0.0009120   0.0004257   0.0003112
   65  -0.0024690   0.0034361  -0.0028533   0.0005157  -0.0038272  -0.0004239
   66   0.0064767   0.0000287   0.0088628  -0.0003642  -0.0005091   0.0006179
           61          62          63          64          65          66
    1  -0.0164743  -0.0036540   0.0117395   0.0006771   0.0008598  -0.0016169
    2  -0.0046163   0.0041083   0.0024106   0.0002878  -0.0036198  -0.0007133
    3   0.0322969   0.0048196  -0.0031859   0.0008743  -0.0004075   0.0008608
    4  -0.0006487   0.0000722  -0.0022301   0.0002615   0.0005427   0.0005220
    5  -0.0032634  -0.0018874   0.0009405   0.0002268   0.0006417  -0.0002029
    6   0.0006396   0.0000730  -0.0000053   0.0000721  -0.0001709  -0.0000943
    7   0.0003354   0.0012783  -0.0000370  -0.0000431  -0.0001298   0.0000207
    8   0.0009942   0.0000387   0.0000240  -0.0001062  -0.0002313  -0.0000074
    9   0.0008779  -0.0004867  -0.0000683   0.0000664   0.0000607  -0.0000066
   10  -0.0003470  -0.0000673   0.0001316  -0.0001323   0.0000718   0.0000357
   11  -0.0001838  -0.0001100   0.0000044   0.0000276  -0.0000839  -0.0002449
   12  -0.0011889   0.0007256   0.0000753  -0.0000367   0.0000143  -0.0001179
   13  -0.0003590   0.0000153  -0.0001575   0.0000326   0.0000956  -0.0000339
   14   0.0002607   0.0000985   0.0000926  -0.0000330  -0.0000779   0.0000707
   15   0.0000049  -0.0001579   0.0000491  -0.0000158  -0.0000203   0.0000181
   16   0.0003267  -0.0001006  -0.0001242  -0.0000714   0.0000059   0.0000854
   17   0.0001667   0.0003032   0.0000230   0.0000088  -0.0000834   0.0001368
   18   0.0001643  -0.0002493   0.0000493   0.0000296   0.0000080  -0.0000198
   19  -0.0006706  -0.0000702  -0.0001857   0.0000634   0.0000089  -0.0001322
   20  -0.0001420  -0.0000190  -0.0000332   0.0000138  -0.0000107  -0.0000321
   21   0.0001284   0.0000395   0.0000100  -0.0000123   0.0000057   0.0000251
   22  -0.0004414   0.0002895  -0.0001150   0.0000038  -0.0002094   0.0001262
   23   0.0000627   0.0002603   0.0000797   0.0000142  -0.0001818   0.0000984
   24  -0.0009554  -0.0001117   0.0000378  -0.0000388  -0.0001945  -0.0000338
   25  -0.0001690   0.0000201  -0.0000162   0.0000144  -0.0000430   0.0000089
   26  -0.0000322  -0.0000233  -0.0000448  -0.0000023  -0.0000080  -0.0000034
   27  -0.0000403   0.0000321   0.0000496   0.0000003   0.0000326   0.0000013
   28  -0.0007069  -0.0006629  -0.0019202   0.0002492  -0.0004633   0.0002364
   29   0.0016140  -0.0002422  -0.0020285  -0.0000985   0.0001441   0.0002727
   30   0.0009944  -0.0009167  -0.0008175   0.0000460   0.0001629   0.0002033
   31   0.0002750  -0.0000110   0.0000876   0.0000007   0.0000175  -0.0000301
   32  -0.0002933   0.0001891   0.0002730   0.0000180  -0.0001382   0.0000381
   33   0.0004266   0.0001229   0.0001972  -0.0000150   0.0001359  -0.0000715
   34  -0.1368202  -0.0161346   0.0854726   0.0084532   0.0022753  -0.0202822
   35  -0.0092427  -0.0672050   0.0306836  -0.0004346   0.0032514   0.0003309
   36   0.0212035   0.0245009  -0.2927033   0.0091176   0.0029287  -0.0182755
   37   0.0576916   0.0105565  -0.0523148   0.0002294  -0.0007572   0.0024386
   38   0.0049010   0.0101534   0.0009967  -0.0007461   0.0058722   0.0011035
   39   0.0020079   0.0072848  -0.0544137   0.0017801   0.0010719  -0.0027093
   40  -0.0021297  -0.0004861  -0.0012797   0.0002878   0.0000586  -0.0003907
   41   0.0000166   0.0041406   0.0002670  -0.0000741   0.0001935   0.0001398
   42  -0.0066277  -0.0004808   0.0013388   0.0009122   0.0002427  -0.0015117
   43  -0.0385356  -0.0072647   0.0350378  -0.0003661  -0.0000803   0.0009959
   44  -0.0067425  -0.0067481   0.0059497  -0.0000948  -0.0005998   0.0000863
   45   0.0358944   0.0062664  -0.0307463   0.0011512   0.0001015  -0.0003351
   46  -0.0010346   0.0000254  -0.0012690   0.0000559   0.0000728  -0.0000673
   47   0.0002135  -0.0007226  -0.0001670   0.0000770  -0.0005459  -0.0000742
   48  -0.0025699  -0.0003881  -0.0003676  -0.0001799  -0.0000734   0.0000913
   49  -0.0470758  -0.0037780  -0.0135243  -0.0047247  -0.0012933   0.0018411
   50   0.0003745   0.0092506  -0.0054263  -0.0013209   0.0063952   0.0007417
   51  -0.0586101  -0.0103887   0.0510189   0.0023769   0.0008111   0.0011226
   52  -0.0005109  -0.0003075  -0.0036516  -0.0007042  -0.0001242   0.0003705
   53  -0.0003322   0.0067496   0.0006590   0.0000318   0.0001235   0.0000270
   54  -0.0032336   0.0007087  -0.0030907  -0.0011328  -0.0001288   0.0002763
   55  -0.3246595  -0.0250546   0.0095575  -0.0149188  -0.0024690   0.0064767
   56  -0.0322599  -0.0664803   0.0084819   0.0008223   0.0034361   0.0000287
   57   0.0730188   0.0145325  -0.1356841  -0.0238718  -0.0028533   0.0088628
   58  -0.0041913  -0.0037674   0.0299277   0.0009120   0.0005157  -0.0003642
   59  -0.0006836   0.0028421   0.0032627   0.0004257  -0.0038272  -0.0005091
   60  -0.0004895   0.0005136  -0.0019845   0.0003112  -0.0004239   0.0006179
   61   0.7023773   0.0482798   0.0457866  -0.1862350   0.0009076  -0.1397267
   62   0.0482798   0.1419879  -0.0515265   0.0008196  -0.0366854   0.0050881
   63   0.0457866  -0.0515265   0.6802295  -0.1409207   0.0050720  -0.2099832
   64  -0.1862350   0.0008196  -0.1409207   0.1959545   0.0001372   0.1494860
   65   0.0009076  -0.0366854   0.0050720   0.0001372   0.0260355  -0.0063753
   66  -0.1397267   0.0050881  -0.2099832   0.1494860  -0.0063753   0.2210792
 **********************************************************************
 **                                                                  **
 **                       VIBRATIONAL ANALYSIS                       **
 **                       --------------------                       **
 **                                                                  **
 **        VIBRATIONAL FREQUENCIES (CM**-1) AND NORMAL MODES         **
 **     FORCE CONSTANTS (mDYN/ANGSTROM) AND REDUCED MASSES (AMU)     **
 **                  INFRARED INTENSITIES (KM/MOL)                   **
 **                                                                  **
 **********************************************************************


 Mode:                 1                      2                      3
 Frequency:        16.39                  37.56                  44.49
 Force Cnst:      0.0017                 0.0137                 0.0179
 Red. Mass:      10.7789                16.4827                15.3235
 IR Active:          YES                    YES                    YES
 IR Intens:        0.381                  0.116                  0.127
 Raman Active:       YES                    YES                    YES
               X      Y      Z        X      Y      Z        X      Y      Z
 C         -0.011 -0.063 -0.058    0.006  0.002 -0.236    0.018  0.155 -0.058
 C          0.034 -0.058  0.050    0.035  0.003 -0.160   -0.036  0.095 -0.012
 Cl         0.094 -0.092  0.175    0.046  0.003 -0.228   -0.133  0.132  0.014
 C          0.028 -0.025  0.043    0.062  0.000 -0.007   -0.019  0.002  0.014
 Cl         0.087 -0.020  0.190    0.115 -0.007  0.163   -0.091 -0.080  0.101
 C         -0.028  0.005 -0.087    0.054  0.000  0.037    0.054 -0.024 -0.024
 Cl        -0.040  0.049 -0.108    0.102 -0.013  0.313    0.085 -0.144  0.018
 C         -0.075  0.002 -0.204    0.011  0.010 -0.111    0.106  0.039 -0.094
 H         -0.117  0.026 -0.304    0.000  0.013 -0.094    0.162  0.019 -0.129
 C         -0.066 -0.031 -0.188   -0.010  0.010 -0.239    0.086  0.128 -0.107
 H         -0.100 -0.034 -0.273   -0.033  0.011 -0.309    0.131  0.177 -0.149
 C         -0.005 -0.098 -0.047    0.018 -0.004 -0.164    0.022  0.163 -0.033
 C         -0.024  0.029 -0.026   -0.077 -0.023 -0.074   -0.000  0.130 -0.012
 Cl        -0.048  0.176 -0.015   -0.233 -0.102 -0.134   -0.065  0.363 -0.001
 C         -0.022  0.019 -0.018   -0.054  0.025  0.067    0.031 -0.114 -0.001
 Cl        -0.049  0.218  0.012   -0.187  0.035  0.194    0.016 -0.335  0.010
 C          0.004 -0.137 -0.031    0.067  0.076  0.112    0.077 -0.246 -0.004
 H          0.006 -0.144 -0.023    0.084  0.114  0.217    0.099 -0.432  0.004
 C          0.025 -0.278 -0.052    0.165  0.078  0.021    0.093 -0.146 -0.018
 H          0.044 -0.401 -0.062    0.262  0.115  0.057    0.129 -0.243 -0.019
 C          0.020 -0.254 -0.059    0.138  0.041 -0.116    0.067  0.040 -0.034
 H          0.035 -0.352 -0.075    0.215  0.055 -0.187    0.086  0.066 -0.050
 TransDip  -0.002 -0.016 -0.012    0.008  0.004 -0.006    0.009 -0.006 -0.004

 Mode:                 4                      5                      6
 Frequency:        81.12                 105.53                 133.25
 Force Cnst:      0.1055                 0.0696                 0.0884
 Red. Mass:      27.2028                10.6055                 8.4508
 IR Active:          YES                    YES                    YES
 IR Intens:        0.041                  0.259                  0.660
 Raman Active:       YES                    YES                    YES
               X      Y      Z        X      Y      Z        X      Y      Z
 C         -0.003  0.026 -0.100   -0.007 -0.159 -0.004    0.031  0.038 -0.001
 C          0.020  0.006  0.032    0.036 -0.131 -0.006    0.038  0.031  0.025
 Cl         0.102 -0.062  0.520    0.146 -0.180 -0.008    0.049  0.024  0.104
 C         -0.004  0.018 -0.107    0.034 -0.066 -0.002    0.051  0.007  0.072
 Cl        -0.091  0.068 -0.517    0.115 -0.001 -0.020    0.026  0.003  0.010
 C          0.020  0.000 -0.004   -0.017 -0.048  0.015    0.090 -0.015  0.160
 Cl         0.094 -0.059  0.376   -0.041  0.048 -0.011    0.042 -0.013 -0.152
 C          0.005  0.017 -0.100   -0.052 -0.088  0.046    0.138 -0.041  0.382
 H          0.015  0.011 -0.067   -0.091 -0.074  0.071    0.175 -0.067  0.544
 C         -0.020  0.042 -0.226   -0.039 -0.147  0.034    0.111 -0.011  0.278
 H         -0.037  0.063 -0.346   -0.071 -0.177  0.052    0.146 -0.012  0.381
 C         -0.000  0.020 -0.081   -0.025 -0.083 -0.012   -0.004  0.046 -0.114
 C         -0.024  0.016 -0.062   -0.038  0.035 -0.001   -0.035  0.012 -0.102
 Cl        -0.075  0.021 -0.081   -0.066  0.260  0.020   -0.155 -0.019 -0.151
 C         -0.017 -0.003 -0.032   -0.047  0.099  0.002   -0.030 -0.017 -0.053
 Cl        -0.054  0.005  0.002   -0.025 -0.181 -0.027   -0.123  0.010  0.025
 C          0.016 -0.030 -0.026   -0.070  0.303  0.021    0.007 -0.054 -0.048
 H          0.022 -0.048 -0.004   -0.081  0.417  0.031    0.015 -0.090 -0.027
 C          0.039 -0.032 -0.047   -0.073  0.322  0.024    0.029 -0.032 -0.073
 H          0.064 -0.053 -0.042   -0.091  0.497  0.041    0.063 -0.059 -0.065
 C          0.028 -0.003 -0.075   -0.047  0.060  0.000    0.010  0.033 -0.109
 H          0.046 -0.002 -0.091   -0.047  0.012 -0.001    0.027  0.056 -0.124
 TransDip   0.002  0.000 -0.006   -0.007  0.014  0.005    0.016 -0.005  0.020

 Mode:                 7                      8                      9
 Frequency:       191.15                 209.08                 212.90
 Force Cnst:      0.2935                 0.5842                 0.1419
 Red. Mass:      13.6347                22.6813                 5.3151
 IR Active:          YES                    YES                    YES
 IR Intens:        0.097                  0.023                  0.191
 Raman Active:       YES                    YES                    YES
               X      Y      Z        X      Y      Z        X      Y      Z
 C          0.028 -0.061 -0.107   -0.044  0.011 -0.021    0.000 -0.026 -0.017
 C         -0.021 -0.081 -0.066   -0.035  0.007 -0.002   -0.010 -0.034 -0.039
 Cl        -0.264 -0.014  0.085    0.110 -0.048 -0.026    0.016 -0.057 -0.004
 C         -0.012 -0.092 -0.023   -0.046  0.034  0.011   -0.005 -0.033 -0.038
 Cl        -0.062 -0.144  0.002   -0.005  0.081  0.008   -0.009 -0.058  0.003
 C         -0.066 -0.056  0.050   -0.042  0.021  0.013   -0.012 -0.027 -0.021
 Cl        -0.147  0.293  0.040   -0.027 -0.133 -0.015   -0.027  0.076  0.021
 C         -0.055 -0.073  0.127   -0.032  0.026  0.013   -0.007 -0.034  0.003
 H         -0.024 -0.093  0.213   -0.037  0.028  0.022   -0.000 -0.038  0.020
 C         -0.045 -0.063  0.038   -0.037  0.011 -0.008    0.001 -0.032  0.008
 H         -0.081 -0.105  0.080   -0.046  0.008 -0.023    0.001 -0.039  0.028
 C          0.091 -0.070 -0.129   -0.057  0.039 -0.058    0.006  0.028  0.005
 C          0.103  0.002 -0.117    0.004 -0.047 -0.137    0.017 -0.141 -0.003
 Cl         0.150  0.035 -0.123    0.519  0.072  0.016   -0.049  0.054  0.005
 C          0.126  0.056 -0.016   -0.018 -0.111 -0.151    0.034 -0.242 -0.007
 Cl         0.023 -0.040  0.107   -0.462 -0.016  0.232    0.051  0.099 -0.009
 C          0.207  0.125  0.024    0.030 -0.140 -0.129    0.036 -0.275 -0.011
 H          0.207  0.210  0.075    0.035 -0.231 -0.155    0.051 -0.427 -0.022
 C          0.240  0.030 -0.012   -0.042  0.063 -0.082    0.006  0.121  0.025
 H          0.276  0.051  0.002   -0.082  0.127 -0.087   -0.002  0.271  0.042
 C          0.219 -0.092 -0.104   -0.057  0.191 -0.051   -0.014  0.330  0.039
 H          0.301 -0.163 -0.182   -0.070  0.357 -0.037   -0.037  0.635  0.065
 TransDip   0.008 -0.003  0.005   -0.001  0.003  0.003   -0.006  0.013  0.001

 Mode:                10                     11                     12
 Frequency:       221.26                 232.63                 249.46
 Force Cnst:      0.8201                 0.4471                 0.2844
 Red. Mass:      28.4309                14.0226                 7.7566
 IR Active:          YES                    YES                    YES
 IR Intens:        0.093                  0.097                  0.953
 Raman Active:       YES                    YES                    YES
               X      Y      Z        X      Y      Z        X      Y      Z
 C         -0.001 -0.063 -0.045    0.064 -0.036  0.101    0.018 -0.016  0.081
 C         -0.063 -0.120 -0.073    0.115 -0.037  0.117    0.055 -0.063  0.362
 Cl        -0.446 -0.009  0.102   -0.208  0.096  0.009   -0.011 -0.010 -0.088
 C         -0.060 -0.061 -0.065    0.176 -0.120  0.060    0.063 -0.060  0.450
 Cl         0.540  0.403 -0.030    0.197 -0.136 -0.085   -0.026  0.037 -0.098
 C         -0.130 -0.041 -0.011    0.197 -0.095 -0.030    0.021 -0.039  0.310
 Cl        -0.109 -0.292 -0.015    0.200  0.244 -0.000   -0.057 -0.018 -0.056
 C         -0.060 -0.022  0.040    0.136 -0.108 -0.145   -0.037  0.020 -0.049
 H         -0.042 -0.034  0.091    0.113 -0.090 -0.274   -0.083  0.057 -0.319
 C         -0.050 -0.059  0.029    0.132 -0.051 -0.070   -0.058  0.033 -0.198
 H         -0.083 -0.101  0.081    0.190  0.023 -0.166   -0.138  0.070 -0.548
 C          0.020 -0.032 -0.023   -0.041  0.004  0.077    0.015  0.010 -0.019
 C          0.027 -0.072 -0.017   -0.067  0.008  0.058    0.033  0.002 -0.033
 Cl        -0.017  0.027 -0.022    0.002 -0.016  0.099   -0.022  0.009 -0.064
 C          0.043 -0.090  0.007   -0.111 -0.006 -0.042    0.043 -0.017 -0.004
 Cl         0.068  0.035  0.002   -0.190 -0.013 -0.026    0.026  0.007  0.027
 C          0.059 -0.075  0.015   -0.178 -0.039 -0.073    0.049 -0.024 -0.003
 H          0.064 -0.102  0.026   -0.184 -0.068 -0.117    0.051 -0.044 -0.010
 C          0.059  0.059  0.020   -0.213 -0.022 -0.045    0.039  0.022  0.004
 H          0.065  0.136  0.032   -0.254 -0.035 -0.060    0.041  0.042  0.007
 C          0.047  0.091 -0.002   -0.182  0.004  0.043    0.027  0.044 -0.012
 H          0.061  0.188 -0.013   -0.267 -0.005  0.122    0.040  0.086 -0.023
 TransDip   0.007  0.007  0.002   -0.009  0.003 -0.004   -0.003  0.006 -0.031

 Mode:                13                     14                     15
 Frequency:       285.03                 316.49                 346.65
 Force Cnst:      0.3556                 0.5098                 1.9464
 Red. Mass:       7.4283                 8.6386                27.4904
 IR Active:          YES                    YES                    YES
 IR Intens:        0.975                  0.020                  0.239
 Raman Active:       YES                    YES                    YES
               X      Y      Z        X      Y      Z        X      Y      Z
 C         -0.009  0.021 -0.021   -0.076  0.042 -0.332   -0.027 -0.137 -0.018
 C         -0.062 -0.062 -0.015   -0.030  0.030 -0.173   -0.124 -0.178 -0.001
 Cl         0.029 -0.143 -0.022    0.002  0.006  0.024   -0.230 -0.435 -0.020
 C         -0.043 -0.067 -0.015    0.015 -0.003  0.047   -0.126  0.187  0.055
 Cl         0.064 -0.008 -0.011    0.003 -0.001 -0.007   -0.306  0.357  0.107
 C         -0.032 -0.070  0.002    0.063 -0.035  0.261    0.187  0.139 -0.006
 Cl        -0.073  0.048  0.018    0.013  0.012 -0.063    0.459  0.114 -0.072
 C          0.029 -0.042  0.012    0.043 -0.040  0.228    0.106  0.053 -0.009
 H          0.077 -0.063  0.027    0.066 -0.060  0.401   -0.090  0.132  0.039
 C          0.040 -0.003 -0.014   -0.052  0.027 -0.253    0.098 -0.154 -0.049
 H          0.053  0.006 -0.012   -0.069  0.053 -0.389    0.066 -0.176 -0.058
 C         -0.035  0.309  0.028   -0.036 -0.005 -0.086   -0.025 -0.011 -0.005
 C         -0.045  0.416  0.045   -0.150 -0.047  0.065    0.000 -0.003 -0.018
 Cl         0.015 -0.074  0.000    0.053 -0.014  0.224    0.012  0.005 -0.031
 C         -0.030  0.280  0.036   -0.153 -0.033  0.051    0.011 -0.005  0.009
 Cl         0.014 -0.037 -0.007   -0.019  0.014 -0.141    0.029  0.000  0.022
 C          0.015 -0.119 -0.002   -0.025 -0.001  0.106    0.009 -0.007  0.010
 H          0.048 -0.462 -0.031    0.002  0.013  0.258    0.008 -0.009 -0.000
 C          0.024 -0.156 -0.009    0.115  0.011  0.014   -0.000  0.000  0.017
 H          0.061 -0.498 -0.042    0.197  0.030  0.043    0.002  0.004  0.017
 C         -0.011  0.188  0.020    0.107  0.001 -0.053   -0.006 -0.004  0.001
 H          0.001  0.134  0.008    0.154  0.015 -0.097    0.010 -0.010 -0.014
 TransDip   0.001 -0.031 -0.003   -0.003  0.003 -0.000   -0.015  0.005  0.001

 Mode:                16                     17                     18
 Frequency:       389.90                 440.40                 462.87
 Force Cnst:      0.8372                 0.7612                 0.8357
 Red. Mass:       9.3471                 6.6609                 6.6204
 IR Active:          YES                    YES                    YES
 IR Intens:        3.904                  5.291                  1.947
 Raman Active:       YES                    YES                    YES
               X      Y      Z        X      Y      Z        X      Y      Z
 C         -0.101  0.012 -0.138   -0.094 -0.172  0.000   -0.079  0.153  0.019
 C         -0.048  0.048 -0.171    0.068 -0.020  0.050   -0.119  0.046  0.090
 Cl         0.019  0.040  0.017    0.007  0.125  0.013    0.025 -0.048 -0.015
 C         -0.008  0.001 -0.069    0.065  0.038  0.042   -0.079 -0.080  0.071
 Cl         0.035 -0.025  0.000    0.001 -0.028 -0.010    0.039  0.014 -0.013
 C          0.051 -0.038  0.165   -0.011  0.083 -0.057    0.003 -0.115 -0.095
 Cl         0.046  0.010 -0.039    0.125 -0.026 -0.018   -0.014  0.036  0.017
 C          0.000 -0.064  0.144   -0.212 -0.048 -0.019    0.118 -0.056 -0.082
 H          0.002 -0.072  0.272   -0.384  0.023 -0.009    0.239 -0.103 -0.140
 C         -0.082  0.006 -0.216   -0.189 -0.186  0.100    0.119  0.100  0.089
 H         -0.075  0.051 -0.348   -0.235 -0.244  0.173    0.266  0.198  0.158
 C         -0.098 -0.009  0.010   -0.103 -0.106 -0.075   -0.132  0.125 -0.072
 C          0.006  0.010 -0.040   -0.132  0.119 -0.033   -0.155 -0.113 -0.055
 Cl         0.057  0.018 -0.121    0.066  0.005 -0.083    0.089  0.028 -0.114
 C          0.051  0.009  0.067   -0.119  0.132  0.110   -0.144 -0.179  0.137
 Cl         0.199 -0.008  0.236    0.027 -0.004 -0.050    0.036  0.019 -0.045
 C         -0.181 -0.014 -0.021    0.005 -0.122  0.160   -0.099  0.066  0.246
 H         -0.222 -0.003 -0.229    0.042 -0.364  0.220   -0.106  0.281  0.351
 C         -0.284 -0.033  0.023    0.068  0.017  0.129    0.020 -0.048  0.161
 H         -0.284 -0.039  0.022    0.166 -0.012  0.158    0.172 -0.031  0.213
 C         -0.267 -0.020 -0.003    0.017  0.092 -0.016   -0.023 -0.064 -0.053
 H         -0.315 -0.027  0.042    0.120  0.175 -0.110    0.090 -0.110 -0.158
 TransDip  -0.062 -0.003 -0.011   -0.057 -0.040  0.024   -0.010  0.020  0.039

 Mode:                19                     20                     21
 Frequency:       487.96                 499.84                 517.47
 Force Cnst:      1.2103                 1.5621                 0.6465
 Red. Mass:       8.6275                10.6124                 4.0976
 IR Active:          YES                    YES                    YES
 IR Intens:        4.163                  8.724                  0.303
 Raman Active:       YES                    YES                    YES
               X      Y      Z        X      Y      Z        X      Y      Z
 C         -0.022 -0.004  0.115    0.008  0.138  0.017    0.012  0.014 -0.002
 C         -0.046  0.022 -0.064    0.029  0.058 -0.012    0.006  0.003  0.007
 Cl         0.010  0.009  0.000   -0.075 -0.201 -0.014   -0.005 -0.015 -0.002
 C         -0.057  0.010 -0.184    0.078  0.141  0.014    0.003  0.011 -0.011
 Cl         0.013 -0.001  0.017    0.124 -0.231 -0.056    0.004 -0.010 -0.001
 C          0.028 -0.049  0.134   -0.086  0.321  0.068   -0.001  0.017  0.000
 Cl         0.015  0.010 -0.019    0.086 -0.043 -0.023   -0.007 -0.002  0.001
 C          0.017 -0.053  0.114   -0.156  0.399  0.076    0.014  0.030  0.013
 H          0.035 -0.064  0.169   -0.198  0.424  0.070    0.026  0.024  0.036
 C         -0.051  0.028 -0.201   -0.171  0.262  0.080    0.010  0.026 -0.009
 H         -0.064  0.086 -0.441   -0.317  0.145  0.104    0.005  0.021 -0.003
 C          0.004 -0.022  0.279   -0.009  0.067  0.011    0.001  0.015  0.002
 C          0.111 -0.014  0.072   -0.006 -0.058 -0.002   -0.031  0.289  0.034
 Cl         0.008  0.022 -0.190    0.010  0.008 -0.021    0.007 -0.027 -0.012
 C          0.066  0.005 -0.000   -0.014 -0.043  0.018    0.007 -0.170 -0.006
 Cl        -0.128  0.003 -0.143   -0.004  0.003 -0.011   -0.003  0.018 -0.002
 C          0.142  0.015  0.073   -0.024  0.054  0.038    0.003 -0.166 -0.004
 H          0.133  0.034  0.046   -0.032  0.151  0.053    0.012 -0.259 -0.011
 C          0.009 -0.035  0.248   -0.004 -0.053  0.024   -0.031  0.272  0.038
 H         -0.178 -0.050  0.189    0.016 -0.102  0.024   -0.058  0.625  0.076
 C          0.039 -0.029  0.363   -0.010  0.010  0.011    0.017 -0.231 -0.020
 H          0.046 -0.013  0.361   -0.007  0.013  0.008    0.039 -0.499 -0.045
 TransDip   0.004 -0.005  0.065   -0.042  0.081  0.025    0.012  0.006  0.011

 Mode:                22                     23                     24
 Frequency:       524.44                 550.63                 610.21
 Force Cnst:      0.8400                 1.6925                 1.1976
 Red. Mass:       5.1839                 9.4745                 5.4588
 IR Active:          YES                    YES                    YES
 IR Intens:        0.047                 15.799                  1.055
 Raman Active:       YES                    YES                    YES
               X      Y      Z        X      Y      Z        X      Y      Z
 C          0.021 -0.009  0.060   -0.264  0.099  0.025   -0.066  0.157 -0.031
 C          0.078 -0.055  0.380   -0.237  0.068  0.096   -0.104  0.090  0.032
 Cl        -0.009  0.000 -0.032    0.053  0.029 -0.009    0.004 -0.042 -0.008
 C         -0.035  0.036 -0.217   -0.174 -0.110  0.044   -0.068 -0.064  0.081
 Cl         0.003 -0.006  0.019    0.072 -0.019 -0.019    0.022 -0.001 -0.009
 C         -0.046  0.042 -0.235   -0.091 -0.139 -0.055   -0.035 -0.077 -0.077
 Cl        -0.001 -0.004  0.013    0.178  0.035 -0.026    0.027  0.016  0.000
 C          0.045 -0.020  0.235   -0.194 -0.204  0.018    0.051 -0.016  0.004
 H          0.122 -0.078  0.639   -0.154 -0.224  0.070    0.230 -0.092  0.071
 C         -0.033  0.034 -0.186   -0.242  0.037  0.058   -0.007  0.199  0.023
 H         -0.080  0.062 -0.414   -0.120  0.125  0.093    0.118  0.276  0.115
 C         -0.003 -0.002 -0.054   -0.133  0.178  0.040    0.005 -0.312 -0.017
 C         -0.027 -0.013 -0.019    0.032  0.039 -0.057    0.011 -0.105 -0.016
 Cl         0.002 -0.000  0.020   -0.048 -0.015  0.084   -0.003  0.001  0.002
 C         -0.025  0.000  0.014    0.118 -0.154 -0.176   -0.019  0.340  0.013
 Cl         0.015 -0.000  0.010    0.019  0.009  0.042    0.004 -0.016  0.002
 C         -0.025  0.003  0.014    0.210  0.109 -0.163    0.047 -0.162 -0.038
 H         -0.022  0.011  0.037    0.192  0.305 -0.158    0.080 -0.538 -0.087
 C          0.014 -0.007 -0.027    0.094 -0.001 -0.072   -0.009  0.113  0.019
 H          0.067 -0.005 -0.011   -0.071 -0.016 -0.130   -0.065  0.276  0.023
 C         -0.002  0.017 -0.068    0.081 -0.036  0.042    0.009 -0.055  0.024
 H          0.007  0.048 -0.078    0.153 -0.161 -0.030   -0.007  0.216  0.044
 TransDip   0.001  0.007  0.002   -0.123 -0.007 -0.034   -0.012  0.028  0.011

 Mode:                25                     26                     27
 Frequency:       614.09                 719.76                 738.95
 Force Cnst:      1.1726                 2.4053                 1.6082
 Red. Mass:       5.2776                 7.8802                 4.9986
 IR Active:          YES                    YES                    YES
 IR Intens:        6.857                 15.018                  8.989
 Raman Active:       YES                    YES                    YES
               X      Y      Z        X      Y      Z        X      Y      Z
 C         -0.035  0.000 -0.310    0.185  0.063  0.037    0.063 -0.055  0.275
 C          0.045 -0.023 -0.005    0.040 -0.026 -0.093   -0.057  0.004 -0.239
 Cl        -0.007  0.007 -0.003    0.010  0.001  0.001    0.006  0.010  0.009
 C          0.097 -0.019  0.319    0.026 -0.187  0.052    0.017 -0.031  0.185
 Cl        -0.012  0.002 -0.017   -0.035  0.052  0.011    0.001 -0.001 -0.005
 C         -0.040  0.080 -0.309   -0.159 -0.139 -0.055   -0.053  0.029 -0.164
 Cl        -0.019 -0.009  0.017    0.077  0.012 -0.012    0.009  0.001  0.003
 C          0.025  0.012  0.071   -0.158 -0.116  0.053    0.007 -0.010  0.129
 H          0.072 -0.041  0.570    0.063 -0.210  0.073   -0.029  0.009  0.062
 C          0.022 -0.050 -0.048   -0.198  0.190  0.019   -0.021 -0.016 -0.097
 H          0.076 -0.139  0.407   -0.266  0.136  0.013   -0.120  0.013 -0.475
 C          0.006  0.041  0.098    0.294 -0.016  0.048   -0.004  0.149 -0.057
 C          0.045  0.011  0.054    0.092  0.070  0.215    0.077 -0.114 -0.102
 Cl        -0.000  0.004 -0.032    0.021  0.006 -0.067   -0.012 -0.001  0.039
 C          0.046 -0.044 -0.023   -0.026 -0.083  0.142    0.084  0.067  0.050
 Cl        -0.015  0.002 -0.007   -0.030  0.001 -0.018   -0.022  0.001 -0.025
 C          0.018  0.031 -0.028   -0.287 -0.003  0.071    0.037 -0.028  0.055
 H         -0.001  0.095 -0.087   -0.275  0.116  0.206    0.044 -0.313 -0.078
 C         -0.057 -0.031  0.056    0.023 -0.023 -0.214   -0.027  0.080  0.101
 H         -0.174 -0.068  0.016    0.226  0.046 -0.140    0.131 -0.219  0.110
 C         -0.012 -0.006  0.154    0.077  0.047 -0.053   -0.080 -0.029 -0.140
 H         -0.050 -0.057  0.192   -0.160  0.096  0.167    0.027 -0.392 -0.248
 TransDip   0.013 -0.011  0.082    0.041 -0.077  0.088    0.059 -0.061 -0.045

 Mode:                28                     29                     30
 Frequency:       744.87                 756.65                 774.68
 Force Cnst:      1.0944                 1.4301                 2.3358
 Red. Mass:       3.3477                 4.2397                 6.6061
 IR Active:          YES                    YES                    YES
 IR Intens:       30.480                 33.148                 28.054
 Raman Active:       YES                    YES                    YES
               X      Y      Z        X      Y      Z        X      Y      Z
 C          0.013  0.025  0.032   -0.036 -0.045  0.201   -0.036  0.082  0.072
 C          0.034  0.048 -0.040   -0.086  0.035 -0.133    0.251  0.245 -0.046
 Cl        -0.008 -0.019  0.000    0.002  0.002  0.006   -0.048 -0.094 -0.004
 C          0.050 -0.019  0.020   -0.026  0.043  0.122    0.321  0.047 -0.034
 Cl        -0.010  0.012  0.003    0.018 -0.021 -0.009   -0.043  0.041  0.014
 C          0.012 -0.021 -0.032    0.019  0.057 -0.104    0.200 -0.011 -0.067
 Cl        -0.005 -0.002  0.001   -0.017 -0.001  0.006   -0.065 -0.025  0.010
 C          0.002 -0.036  0.010    0.080  0.034  0.080   -0.076 -0.266  0.003
 H          0.061 -0.059  0.001   -0.010  0.080 -0.044   -0.062 -0.267 -0.093
 C         -0.028  0.067  0.001    0.059 -0.046 -0.063   -0.135  0.109  0.040
 H          0.005  0.106 -0.037    0.030  0.029 -0.400    0.044  0.297 -0.118
 C         -0.004 -0.171 -0.086   -0.062 -0.111  0.050   -0.091  0.015  0.021
 C          0.047  0.204 -0.083   -0.149  0.083  0.060   -0.094 -0.024 -0.018
 Cl        -0.013 -0.013  0.042    0.012  0.000 -0.031    0.003  0.001 -0.004
 C          0.121 -0.086  0.012   -0.162 -0.041 -0.078   -0.081 -0.027 -0.072
 Cl        -0.022  0.000 -0.025    0.042 -0.002  0.040    0.026  0.002  0.023
 C          0.074  0.035  0.042   -0.014  0.002 -0.060    0.045  0.044 -0.039
 H         -0.002  0.507 -0.074   -0.003  0.361  0.201    0.090 -0.274  0.007
 C         -0.041 -0.151  0.142    0.097 -0.063 -0.168    0.022  0.056 -0.017
 H         -0.030  0.308  0.206   -0.047  0.360 -0.160   -0.044 -0.372 -0.094
 C         -0.110  0.042 -0.079    0.114  0.008  0.083    0.032  0.027  0.067
 H         -0.065  0.599 -0.110    0.041  0.439  0.156    0.090 -0.325  0.006
 TransDip   0.126  0.122 -0.024   -0.147  0.109 -0.024    0.152  0.036 -0.067

 Mode:                31                     32                     33
 Frequency:       804.16                 833.41                 864.59
 Force Cnst:      0.7730                 0.5931                 3.2580
 Red. Mass:       2.0287                 1.4494                 7.3973
 IR Active:          YES                    YES                    YES
 IR Intens:       28.515                 24.079                 47.017
 Raman Active:       YES                    YES                    YES
               X      Y      Z        X      Y      Z        X      Y      Z
 C          0.000  0.008 -0.014   -0.001 -0.011  0.102   -0.210  0.049 -0.023
 C          0.041  0.012  0.005   -0.012  0.022 -0.016   -0.164  0.200  0.078
 Cl        -0.005 -0.008 -0.001   -0.001 -0.004  0.000   -0.011 -0.034 -0.004
 C          0.045  0.011 -0.016    0.000  0.020  0.011   -0.111  0.270  0.055
 Cl        -0.006  0.005  0.002    0.003 -0.004 -0.001    0.049 -0.053 -0.017
 C          0.026  0.008  0.001    0.032  0.001  0.052    0.238  0.113 -0.043
 Cl        -0.006 -0.004  0.001   -0.006 -0.001 -0.004   -0.049 -0.013  0.009
 C         -0.036 -0.048 -0.002   -0.019  0.002 -0.108   -0.007 -0.175  0.009
 H         -0.078 -0.031 -0.021    0.118 -0.111  0.747   -0.404 -0.005 -0.168
 C         -0.024 -0.024  0.011   -0.016  0.002 -0.102    0.030 -0.166  0.000
 H         -0.019 -0.018 -0.003    0.128 -0.084  0.589    0.218  0.024 -0.167
 C         -0.004  0.176  0.017   -0.003  0.000  0.003    0.119 -0.049  0.021
 C          0.022 -0.091 -0.004   -0.002 -0.000 -0.008    0.213  0.034  0.092
 Cl        -0.000  0.003 -0.000   -0.000 -0.000  0.001   -0.002 -0.000 -0.012
 C         -0.001  0.119  0.022   -0.005  0.000  0.004    0.192 -0.019  0.178
 Cl        -0.003 -0.005 -0.003    0.000 -0.000 -0.000   -0.047  0.000 -0.038
 C          0.002 -0.123 -0.008   -0.005 -0.004  0.008   -0.167  0.008  0.071
 H         -0.057  0.495  0.048   -0.001  0.016  0.035   -0.161 -0.164 -0.006
 C          0.001 -0.045 -0.006    0.016  0.001 -0.021    0.034  0.022 -0.127
 H         -0.063  0.739  0.077    0.046  0.020 -0.010    0.324 -0.054 -0.048
 C          0.008 -0.098 -0.015    0.002  0.004 -0.025    0.017  0.009 -0.102
 H         -0.035  0.299  0.032    0.004  0.011 -0.028   -0.096  0.080 -0.004
 TransDip   0.030  0.168  0.014    0.052  0.017  0.147    0.141  0.154  0.068

 Mode:                34                     35                     36
 Frequency:       923.11                 966.95                 988.54
 Force Cnst:      0.6930                 0.7380                 0.7654
 Red. Mass:       1.3803                 1.3397                 1.3294
 IR Active:          YES                    YES                    YES
 IR Intens:        0.325                  0.050                  0.322
 Raman Active:       YES                    YES                    YES
               X      Y      Z        X      Y      Z        X      Y      Z
 C          0.008  0.003  0.002    0.003 -0.004  0.025   -0.002 -0.002  0.000
 C          0.011 -0.011 -0.005    0.003  0.000  0.008   -0.002  0.003  0.000
 Cl        -0.000  0.001  0.000   -0.000 -0.000 -0.000    0.000 -0.000 -0.000
 C          0.010 -0.007 -0.003    0.001 -0.001 -0.009   -0.001  0.001  0.001
 Cl        -0.002  0.002  0.001   -0.000  0.000  0.000    0.000 -0.000 -0.000
 C         -0.005  0.002  0.002   -0.003  0.000 -0.012    0.000 -0.001 -0.001
 Cl         0.001 -0.000 -0.000    0.000 -0.000  0.001   -0.000  0.000  0.000
 C         -0.008 -0.002 -0.002    0.021 -0.014  0.109    0.002  0.001  0.001
 H         -0.012 -0.002  0.021   -0.115  0.090 -0.625    0.007  0.000 -0.006
 C         -0.002 -0.008  0.000   -0.023  0.018 -0.125    0.000  0.003 -0.001
 H         -0.012 -0.016 -0.000    0.129 -0.108  0.728    0.001  0.003  0.002
 C         -0.005  0.054  0.004   -0.003  0.001  0.004   -0.001 -0.009 -0.001
 C         -0.004 -0.006 -0.001   -0.004 -0.000 -0.006    0.002 -0.009 -0.004
 Cl         0.000  0.000  0.000    0.000 -0.000  0.000   -0.000  0.000  0.000
 C         -0.003 -0.029 -0.007   -0.004 -0.001 -0.003    0.003 -0.005  0.001
 Cl         0.001  0.003  0.001    0.001  0.000  0.000   -0.000  0.001 -0.000
 C         -0.008  0.117  0.010    0.003  0.001  0.003   -0.008  0.074  0.009
 H          0.066 -0.679 -0.071    0.006 -0.004  0.015    0.039 -0.439 -0.044
 C         -0.001 -0.010  0.003    0.004  0.001 -0.004    0.012 -0.125 -0.014
 H         -0.017  0.080  0.009    0.012 -0.000 -0.001   -0.070  0.715  0.070
 C          0.011 -0.122 -0.011   -0.002 -0.001 -0.008   -0.007  0.085  0.009
 H         -0.059  0.693  0.070   -0.003  0.014 -0.007    0.045 -0.499 -0.050
 TransDip  -0.006 -0.017 -0.000   -0.002  0.003 -0.006    0.004 -0.017 -0.005

 Mode:                37                     38                     39
 Frequency:      1046.07                1070.02                1102.93
 Force Cnst:      5.5451                 3.9541                 3.1060
 Red. Mass:       8.6008                 5.8616                 4.3337
 IR Active:          YES                    YES                    YES
 IR Intens:       11.556                 15.633                 20.727
 Raman Active:       YES                    YES                    YES
               X      Y      Z        X      Y      Z        X      Y      Z
 C          0.182  0.038 -0.037   -0.157  0.005 -0.000    0.048  0.079  0.021
 C         -0.093 -0.144 -0.002    0.069  0.215  0.022    0.027  0.270  0.032
 Cl         0.006  0.013  0.001   -0.008 -0.022 -0.002   -0.008 -0.030 -0.003
 C         -0.161  0.198  0.059    0.124 -0.169 -0.047   -0.024 -0.031 -0.000
 Cl         0.020 -0.025 -0.007   -0.013  0.017  0.005    0.005 -0.004 -0.002
 C          0.158  0.062 -0.022   -0.169 -0.054  0.024   -0.188 -0.025  0.033
 Cl        -0.014 -0.004  0.002    0.017  0.003 -0.003    0.023  0.003 -0.004
 C         -0.070 -0.177 -0.010    0.035  0.136  0.011   -0.068 -0.016  0.010
 H         -0.182 -0.138  0.006   -0.005  0.151  0.030   -0.380  0.090  0.088
 C         -0.047  0.077  0.019    0.075 -0.133 -0.024    0.125 -0.170 -0.052
 H         -0.006  0.101  0.025    0.046 -0.145 -0.072    0.146 -0.180 -0.038
 C          0.228  0.015 -0.010   -0.057 -0.015  0.089    0.140 -0.000 -0.052
 C         -0.117 -0.047  0.356   -0.006 -0.025  0.241   -0.009 -0.005  0.062
 Cl         0.013  0.005 -0.040    0.008  0.004 -0.032    0.000 -0.000 -0.002
 C         -0.218 -0.004 -0.162    0.034 -0.005  0.085   -0.096  0.006 -0.146
 Cl         0.017 -0.000  0.016   -0.011  0.001 -0.015    0.011 -0.001  0.017
 C          0.296  0.035 -0.054    0.225  0.019  0.022   -0.092 -0.003 -0.063
 H          0.334  0.011  0.095    0.310 -0.010  0.342   -0.185  0.030 -0.431
 C         -0.051 -0.023  0.142    0.069  0.021 -0.141   -0.061 -0.025  0.190
 H         -0.074 -0.001  0.131    0.244  0.038 -0.106   -0.019 -0.022  0.220
 C         -0.211  0.007 -0.206   -0.231 -0.005 -0.162    0.109  0.017 -0.016
 H         -0.304 -0.047 -0.128   -0.473 -0.047  0.030    0.387  0.040 -0.255
 TransDip  -0.086  0.019  0.064   -0.026 -0.025  0.121   -0.123  0.070 -0.035

 Mode:                40                     41                     42
 Frequency:      1139.00                1171.86                1177.23
 Force Cnst:      1.6535                 1.3346                 1.1176
 Red. Mass:       2.1632                 1.6495                 1.3688
 IR Active:          YES                    YES                    YES
 IR Intens:       13.174                 16.825                  5.195
 Raman Active:       YES                    YES                    YES
               X      Y      Z        X      Y      Z        X      Y      Z
 C         -0.095 -0.050  0.018   -0.012 -0.013 -0.014   -0.024  0.014 -0.000
 C         -0.019 -0.054 -0.005   -0.006  0.048  0.010   -0.009 -0.096 -0.012
 Cl         0.002  0.008  0.001   -0.001 -0.003 -0.000    0.003  0.009  0.001
 C          0.053 -0.051 -0.017   -0.016  0.000  0.003    0.048 -0.041 -0.015
 Cl        -0.006  0.008  0.002    0.002  0.000 -0.000   -0.006  0.005  0.002
 C          0.090 -0.012 -0.019    0.042 -0.024 -0.012   -0.012  0.032  0.007
 Cl        -0.012 -0.001  0.002   -0.004  0.001  0.001    0.001 -0.002 -0.000
 C          0.061  0.072 -0.001    0.044  0.030 -0.004   -0.053 -0.013  0.008
 H          0.230  0.017 -0.040    0.274 -0.054 -0.060   -0.460  0.143  0.107
 C         -0.069  0.041  0.017   -0.050 -0.013  0.012    0.056  0.031 -0.005
 H         -0.173 -0.035  0.036   -0.370 -0.263  0.012    0.516  0.405 -0.039
 C         -0.060  0.002  0.023    0.030  0.005  0.039   -0.031 -0.013  0.032
 C         -0.013 -0.021  0.181    0.068  0.012 -0.060    0.021  0.003 -0.006
 Cl         0.004  0.002 -0.019   -0.005 -0.001  0.008   -0.002 -0.000  0.001
 C          0.044  0.004 -0.001   -0.068  0.008 -0.142   -0.008  0.005 -0.050
 Cl        -0.006 -0.000 -0.001    0.009 -0.000  0.012    0.002 -0.000  0.004
 C         -0.049  0.003 -0.074   -0.055 -0.006  0.011   -0.032 -0.002 -0.010
 H         -0.164  0.046 -0.608   -0.037 -0.020  0.138   -0.056  0.006 -0.104
 C          0.012 -0.006  0.059    0.052  0.000  0.043    0.046  0.003  0.012
 H          0.243  0.014  0.138    0.665  0.042  0.246    0.484  0.032  0.155
 C          0.048  0.010 -0.066   -0.050 -0.007  0.009   -0.029 -0.001  0.002
 H          0.408  0.083 -0.398   -0.281 -0.041  0.220   -0.113 -0.027  0.076
 TransDip   0.077 -0.069  0.053   -0.057  0.031 -0.114   -0.011 -0.065 -0.032

 Mode:                43                     44                     45
 Frequency:      1187.84                1218.80                1275.22
 Force Cnst:      1.8498                 1.3507                 8.8637
 Red. Mass:       2.2252                 1.5433                 9.2511
 IR Active:          YES                    YES                    YES
 IR Intens:       42.707                 12.788                  1.686
 Raman Active:       YES                    YES                    YES
               X      Y      Z        X      Y      Z        X      Y      Z
 C          0.003  0.051  0.007   -0.064 -0.030 -0.008    0.024  0.401  0.042
 C         -0.089  0.014  0.019    0.005 -0.031 -0.003    0.339 -0.123 -0.078
 Cl         0.005  0.002 -0.001   -0.000  0.003  0.000    0.001 -0.002 -0.001
 C          0.027 -0.181 -0.031    0.034  0.014 -0.004   -0.315 -0.228  0.028
 Cl        -0.008  0.017  0.004   -0.001 -0.000  0.000    0.001 -0.000 -0.000
 C          0.204 -0.038 -0.044   -0.030  0.013  0.007   -0.004  0.334  0.048
 Cl        -0.019 -0.002  0.003    0.002 -0.000 -0.000   -0.003  0.000  0.001
 C         -0.004  0.096  0.015    0.006  0.002 -0.000    0.224 -0.145 -0.062
 H         -0.678  0.373  0.183    0.150 -0.054 -0.038   -0.200  0.015  0.039
 C         -0.022 -0.004  0.004   -0.003  0.010  0.005   -0.171 -0.191  0.005
 H         -0.262 -0.193  0.016    0.168  0.157 -0.021   -0.146 -0.174 -0.007
 C          0.059 -0.002 -0.018    0.001 -0.003  0.068   -0.087 -0.057  0.123
 C          0.019  0.006 -0.025    0.102  0.007  0.019   -0.060  0.002 -0.007
 Cl        -0.001 -0.001  0.004   -0.004 -0.000  0.001   -0.000 -0.000 -0.003
 C         -0.025  0.000 -0.023   -0.008  0.012 -0.124    0.084  0.013 -0.033
 Cl         0.002 -0.000  0.002    0.003 -0.000  0.007   -0.002 -0.000 -0.001
 C          0.004 -0.002  0.021   -0.049 -0.009  0.041   -0.006 -0.006  0.042
 H          0.052 -0.020  0.256    0.081 -0.065  0.702   -0.003 -0.003  0.055
 C         -0.033 -0.004  0.009   -0.041 -0.005  0.011   -0.024  0.005 -0.048
 H         -0.277 -0.021 -0.069   -0.205 -0.016 -0.039    0.218  0.014  0.026
 C          0.013  0.003 -0.001    0.001  0.005 -0.051   -0.001  0.014 -0.035
 H          0.036 -0.005 -0.018    0.387  0.077 -0.409    0.215 -0.004 -0.242
 TransDip   0.195 -0.035 -0.067   -0.092 -0.030 -0.061    0.031  0.026  0.010

 Mode:                46                     47                     48
 Frequency:      1289.71                1316.03                1378.33
 Force Cnst:      7.9654                 2.7045                 4.8036
 Red. Mass:       8.1278                 2.6503                 4.2915
 IR Active:          YES                    YES                    YES
 IR Intens:        1.841                  4.095                 57.514
 Raman Active:       YES                    YES                    YES
               X      Y      Z        X      Y      Z        X      Y      Z
 C          0.119 -0.041 -0.060   -0.186 -0.021  0.040    0.003  0.240  0.033
 C         -0.059  0.047  0.023   -0.014 -0.034 -0.001   -0.240 -0.141  0.025
 Cl        -0.001 -0.003 -0.000    0.001  0.004  0.000    0.007  0.009 -0.000
 C          0.020  0.081  0.010    0.054 -0.077 -0.021    0.276 -0.025 -0.056
 Cl         0.003 -0.003 -0.001   -0.004  0.005  0.002   -0.011  0.006  0.003
 C          0.006 -0.108 -0.018    0.003  0.090  0.012   -0.056  0.173  0.035
 Cl         0.002  0.001 -0.000   -0.003 -0.001  0.000    0.001 -0.007 -0.001
 C         -0.077  0.001  0.017    0.050  0.035 -0.004   -0.100 -0.104  0.004
 H         -0.193  0.043  0.040    0.373 -0.084 -0.084    0.356 -0.306 -0.111
 C          0.080  0.055  0.003   -0.082 -0.053  0.007    0.136 -0.061 -0.034
 H         -0.224 -0.183 -0.030    0.342  0.298 -0.017   -0.418 -0.536 -0.006
 C          0.001 -0.036  0.384    0.199  0.027 -0.033   -0.004 -0.046  0.006
 C         -0.365 -0.023 -0.105   -0.068 -0.002 -0.030    0.002  0.005 -0.010
 Cl         0.001  0.000 -0.004    0.001 -0.000  0.002    0.000 -0.000  0.000
 C          0.287  0.043 -0.165   -0.005  0.005 -0.055   -0.007 -0.000  0.012
 Cl        -0.003  0.000 -0.005    0.002  0.000  0.001    0.000 -0.000 -0.000
 C          0.046 -0.021  0.254    0.023 -0.006  0.077    0.002 -0.000 -0.006
 H         -0.042  0.016 -0.181   -0.036  0.016 -0.181    0.000  0.003 -0.018
 C         -0.211 -0.008 -0.111   -0.072 -0.011  0.044    0.008  0.003 -0.007
 H          0.419  0.033  0.089   -0.275 -0.026 -0.015    0.024 -0.001 -0.004
 C          0.148  0.029 -0.188    0.110  0.017 -0.064   -0.013  0.005  0.007
 H          0.026  0.022 -0.083   -0.425 -0.085  0.438    0.049 -0.022 -0.051
 TransDip   0.028  0.016  0.029    0.012 -0.058 -0.027   -0.014 -0.240 -0.034

 Mode:                49                     50                     51
 Frequency:      1432.04                1459.58                1489.91
 Force Cnst:      3.8014                 3.0935                 4.0295
 Red. Mass:       3.1462                 2.4646                 3.0809
 IR Active:          YES                    YES                    YES
 IR Intens:       53.792                111.648                  3.410
 Raman Active:       YES                    YES                    YES
               X      Y      Z        X      Y      Z        X      Y      Z
 C          0.004  0.018  0.036    0.120 -0.055 -0.027   -0.147  0.028  0.033
 C          0.013 -0.021 -0.009   -0.075  0.098  0.028    0.033 -0.069 -0.016
 Cl        -0.000  0.000  0.000    0.002 -0.003 -0.001   -0.001  0.002  0.001
 C          0.009  0.027  0.001   -0.044 -0.133 -0.011    0.056  0.094  0.003
 Cl        -0.000 -0.001 -0.000    0.000  0.004  0.001   -0.001 -0.003 -0.000
 C         -0.022 -0.016  0.003    0.097  0.106 -0.003   -0.075 -0.077  0.003
 Cl         0.001  0.000 -0.000   -0.004 -0.002  0.001    0.002  0.002 -0.000
 C          0.015 -0.018 -0.007   -0.109  0.046  0.027    0.109 -0.018 -0.023
 H         -0.114  0.029  0.029    0.487 -0.180 -0.118   -0.301  0.141  0.077
 C          0.020  0.019 -0.006   -0.033 -0.067 -0.004   -0.020  0.024  0.007
 H         -0.114 -0.099  0.031    0.378  0.253 -0.029   -0.177 -0.091  0.019
 C         -0.104  0.009 -0.220    0.030  0.012 -0.028    0.187  0.018 -0.023
 C         -0.087 -0.026  0.174   -0.079 -0.007 -0.016   -0.083  0.000 -0.070
 Cl         0.003  0.001 -0.008    0.002  0.000  0.000    0.003 -0.000  0.002
 C          0.229  0.031 -0.092    0.044 -0.003  0.061   -0.022 -0.015  0.125
 Cl        -0.007 -0.001 -0.001   -0.002  0.000 -0.002   -0.000  0.000 -0.003
 C         -0.080 -0.000 -0.067    0.023  0.012 -0.089    0.070  0.019 -0.128
 H          0.065 -0.062  0.662    0.113 -0.020  0.289    0.177 -0.014  0.293
 C         -0.053 -0.012  0.071   -0.079 -0.005 -0.025   -0.160 -0.011 -0.036
 H          0.113 -0.005  0.145    0.416  0.027  0.136    0.574  0.035  0.203
 C          0.097  0.006  0.033   -0.028 -0.012  0.083   -0.011 -0.010  0.095
 H         -0.316 -0.072  0.427    0.247  0.044 -0.156    0.346  0.048 -0.209
 TransDip  -0.063 -0.037  0.223    0.334  0.047  0.026   -0.029 -0.038  0.034

 Mode:                52                     53                     54
 Frequency:      1574.85                1595.47                1609.04
 Force Cnst:      9.9367                 8.6788                10.1023
 Red. Mass:       6.8001                 5.7867                 6.6228
 IR Active:          YES                    YES                    YES
 IR Intens:        0.986                 17.584                  7.991
 Raman Active:       YES                    YES                    YES
               X      Y      Z        X      Y      Z        X      Y      Z
 C          0.003 -0.342 -0.050    0.008  0.012  0.020   -0.219 -0.033  0.038
 C         -0.112  0.155  0.044   -0.003 -0.005 -0.002    0.235 -0.047 -0.051
 Cl         0.002  0.001 -0.000    0.000 -0.000  0.000   -0.002  0.003  0.001
 C         -0.001 -0.178 -0.025    0.005  0.008 -0.001   -0.190 -0.098  0.022
 Cl         0.001 -0.000 -0.000   -0.000 -0.000  0.000    0.001  0.002  0.000
 C         -0.121  0.349  0.073    0.001 -0.012 -0.001    0.123  0.044 -0.017
 Cl         0.002 -0.004 -0.001   -0.000  0.000  0.000    0.001 -0.001 -0.000
 C          0.214 -0.252 -0.077   -0.000  0.008 -0.000   -0.311  0.004  0.060
 H         -0.490 -0.004  0.092    0.010  0.005 -0.000    0.253 -0.232 -0.081
 C          0.076  0.267  0.024   -0.009 -0.012 -0.003    0.335  0.167 -0.039
 H         -0.447 -0.133  0.065    0.024  0.009  0.014   -0.332 -0.386  0.001
 C          0.004  0.027 -0.003   -0.055  0.019 -0.260   -0.037 -0.009  0.019
 C          0.013 -0.002  0.002    0.144  0.001  0.121    0.110  0.011  0.000
 Cl        -0.000  0.000  0.000   -0.003 -0.000  0.002   -0.001 -0.000 -0.001
 C         -0.012 -0.003  0.001   -0.052  0.012 -0.160   -0.104 -0.017  0.075
 Cl         0.000  0.000 -0.000   -0.000  0.000 -0.001    0.001  0.000 -0.001
 C          0.012  0.001  0.010    0.144 -0.024  0.368    0.064  0.011 -0.047
 H          0.008  0.003 -0.018   -0.032  0.051 -0.521    0.096  0.003  0.060
 C         -0.022 -0.003 -0.009   -0.219  0.003 -0.230   -0.163 -0.016  0.006
 H          0.032  0.004  0.009    0.402  0.044 -0.051    0.168  0.004  0.122
 C          0.009 -0.004  0.002   -0.016 -0.022  0.201    0.152  0.023 -0.083
 H          0.007  0.024  0.005    0.335  0.041 -0.100   -0.126 -0.029  0.181
 TransDip   0.029  0.004 -0.013   -0.123 -0.008 -0.054    0.035  0.079 -0.027

 Mode:                55                     56                     57
 Frequency:      1621.24                3181.79                3190.50
 Force Cnst:     10.2587                 6.4850                 6.5332
 Red. Mass:       6.6245                 1.0872                 1.0893
 IR Active:          YES                    YES                    YES
 IR Intens:       10.099                  2.833                  1.480
 Raman Active:       YES                    YES                    YES
               X      Y      Z        X      Y      Z        X      Y      Z
 C          0.168  0.032 -0.028    0.000  0.000  0.000    0.002  0.002  0.000
 C         -0.106  0.022  0.023   -0.000  0.000  0.000   -0.000  0.000  0.000
 Cl         0.001 -0.001 -0.000    0.000  0.000  0.000   -0.000 -0.000 -0.000
 C          0.076  0.040 -0.009    0.000  0.000  0.000   -0.000 -0.000  0.000
 Cl        -0.000 -0.001 -0.000    0.000 -0.000  0.000   -0.000  0.000  0.000
 C         -0.043 -0.022  0.005   -0.000 -0.000  0.000    0.001 -0.000 -0.000
 Cl        -0.001  0.000  0.000    0.000  0.000 -0.000   -0.000 -0.000  0.000
 C          0.119  0.003 -0.022    0.000  0.000  0.000    0.009  0.029  0.002
 H         -0.086  0.090  0.029   -0.001 -0.003 -0.000   -0.133 -0.336 -0.023
 C         -0.147 -0.083  0.016    0.001 -0.001 -0.000    0.048 -0.062 -0.018
 H          0.168  0.177 -0.007   -0.007  0.009  0.003   -0.561  0.710  0.204
 C         -0.246 -0.033  0.084    0.001  0.000 -0.001    0.000 -0.000 -0.000
 C          0.229  0.020  0.009   -0.000  0.000 -0.000   -0.000  0.000  0.000
 Cl        -0.003  0.000 -0.002   -0.000 -0.000  0.000    0.000  0.000 -0.000
 C         -0.191 -0.032  0.140   -0.000  0.000 -0.000    0.000  0.000 -0.000
 Cl         0.001  0.000 -0.002    0.000  0.000 -0.000   -0.000  0.000  0.000
 C          0.109  0.020 -0.096   -0.017 -0.002  0.005    0.001  0.000 -0.000
 H          0.170  0.004  0.117    0.218  0.025 -0.046   -0.010 -0.001  0.002
 C         -0.285 -0.029  0.021    0.018  0.008 -0.060   -0.001 -0.000  0.002
 H          0.266  0.004  0.218   -0.218 -0.091  0.693    0.006  0.003 -0.019
 C          0.305  0.049 -0.192    0.036 -0.001  0.041    0.000  0.000  0.001
 H         -0.314 -0.067  0.386   -0.430  0.009 -0.471   -0.006 -0.000 -0.006
 TransDip  -0.095 -0.025 -0.027    0.045  0.004 -0.030    0.032 -0.021 -0.006

 Mode:                58                     59                     60
 Frequency:      3196.01                3208.84                3211.26
 Force Cnst:      6.5781                 6.6451                 6.6527
 Red. Mass:       1.0930                 1.0954                 1.0949
 IR Active:          YES                    YES                    YES
 IR Intens:        3.887                  2.138                  0.213
 Raman Active:       YES                    YES                    YES
               X      Y      Z        X      Y      Z        X      Y      Z
 C         -0.000  0.000 -0.000   -0.000  0.000  0.000    0.001  0.002  0.000
 C          0.000  0.000 -0.000   -0.000 -0.000  0.000   -0.000  0.000  0.000
 Cl        -0.000 -0.000 -0.000    0.000  0.000  0.000    0.000  0.000  0.000
 C         -0.000 -0.000 -0.000    0.000  0.000 -0.000    0.000  0.000  0.000
 Cl         0.000 -0.000  0.000   -0.000  0.000  0.000    0.000 -0.000 -0.000
 C          0.000  0.000 -0.000   -0.000  0.000  0.000   -0.003  0.002  0.001
 Cl         0.000 -0.000 -0.000   -0.000 -0.000  0.000    0.000  0.000 -0.000
 C          0.000  0.001  0.000   -0.000 -0.001 -0.000   -0.032 -0.076 -0.005
 H         -0.004 -0.011 -0.001    0.003  0.007  0.000    0.349  0.858  0.057
 C          0.001 -0.001 -0.000    0.000 -0.000 -0.000    0.022 -0.024 -0.007
 H         -0.011  0.014  0.004   -0.001  0.002  0.001   -0.221  0.273  0.079
 C         -0.001 -0.000  0.002    0.000  0.000 -0.001   -0.000 -0.000 -0.000
 C          0.001 -0.000  0.000    0.000  0.000 -0.000   -0.000 -0.000  0.000
 Cl         0.000  0.000 -0.000   -0.000 -0.000  0.000   -0.000 -0.000 -0.000
 C         -0.000  0.000 -0.001    0.000  0.000 -0.004    0.000  0.000  0.000
 Cl         0.000  0.000  0.000    0.000 -0.000  0.000   -0.000  0.000 -0.000
 C         -0.033 -0.004  0.009   -0.077 -0.009  0.014    0.001  0.000 -0.000
 H          0.388  0.044 -0.080    0.864  0.098 -0.172   -0.006 -0.001  0.001
 C          0.017  0.006 -0.043   -0.010 -0.005  0.037    0.000  0.000 -0.000
 H         -0.162 -0.066  0.498    0.124  0.052 -0.398   -0.002 -0.001  0.005
 C         -0.046  0.001 -0.048    0.012  0.000  0.011   -0.000  0.000 -0.000
 H          0.505 -0.010  0.547   -0.119  0.002 -0.126    0.004 -0.000  0.004
 TransDip  -0.016  0.003 -0.061   -0.025 -0.005  0.039    0.000 -0.014 -0.004

 STANDARD THERMODYNAMIC QUANTITIES AT   298.15 K  AND     1.00 ATM

   This Molecule has  0 Imaginary Frequencies
   Zero point vibrational energy:       82.972 kcal/mol

   Atom    1 Element C  Has Mass   12.00000
   Atom    2 Element C  Has Mass   12.00000
   Atom    3 Element Cl Has Mass   34.96885
   Atom    4 Element C  Has Mass   12.00000
   Atom    5 Element Cl Has Mass   34.96885
   Atom    6 Element C  Has Mass   12.00000
   Atom    7 Element Cl Has Mass   34.96885
   Atom    8 Element C  Has Mass   12.00000
   Atom    9 Element H  Has Mass    1.00783
   Atom   10 Element C  Has Mass   12.00000
   Atom   11 Element H  Has Mass    1.00783
   Atom   12 Element C  Has Mass   12.00000
   Atom   13 Element C  Has Mass   12.00000
   Atom   14 Element Cl Has Mass   34.96885
   Atom   15 Element C  Has Mass   12.00000
   Atom   16 Element Cl Has Mass   34.96885
   Atom   17 Element C  Has Mass   12.00000
   Atom   18 Element H  Has Mass    1.00783
   Atom   19 Element C  Has Mass   12.00000
   Atom   20 Element H  Has Mass    1.00783
   Atom   21 Element C  Has Mass   12.00000
   Atom   22 Element H  Has Mass    1.00783
   Molecular Mass:   323.883400 amu
   Principal axes and moments of inertia in amu*Bohr^2:
                             1           2           3
    Eigenvalues --     2953.31256 11771.47561 12091.03519
          X               0.99993     0.00523    -0.01036
          Y              -0.00477     0.99903     0.04368
          Z               0.01058    -0.04362     0.99899
   Rotational Symmetry Number is   1
   The Molecule is an Asymmetric Top
   Translational Enthalpy:        0.889 kcal/mol
   Rotational Enthalpy:           0.889 kcal/mol
   Vibrational Enthalpy:         90.788 kcal/mol
   gas constant (RT):             0.592 kcal/mol
   Translational Entropy:        43.221  cal/mol.K
   Rotational Entropy:           34.396  cal/mol.K
   Vibrational Entropy:          52.733  cal/mol.K

   Total Enthalpy:               93.158 kcal/mol
   Total Entropy:               130.349  cal/mol.K

 ======================================================================

 STANDARD THERMODYNAMIC QUANTITIES FOR ANHARMONIC VIBRATION -- TOSH

   Zero point vibrational energy: ************ kcal/mol

   Vibrational Enthalpy:       Infinity kcal/mol
   Vibrational Entropy:             NaN  cal/mol.K

   Total Enthalpy:             Infinity kcal/mol
   Total Entropy:                   NaN  cal/mol.K

 ======================================================================

 STANDARD THERMODYNAMIC QUANTITIES FOR ANHARMONIC VIBRATION -- VPT2

   Zero point vibrational energy: ************ kcal/mol

   Vibrational Enthalpy:       Infinity kcal/mol
   Vibrational Entropy:             NaN  cal/mol.K

   Total Enthalpy:             Infinity kcal/mol
   Total Entropy:                   NaN  cal/mol.K

 ======================================================================

Archival summary:
1\1\november\FREQ\ProcedureUnspecified\BasisUnspecified\l5125\taweetha\SunJan1200:54:392020SunJan1200:54:392020\0\\#,FREQ,ProcedureUnspecified,BasisUnspecified,\\0,1\Cl\C,1,1.74582\C,2,1.40031,1,119.128\C,3,1.39625,2,118.48,1,-179.845,0\H,4,1.08327,3,118.983,2,-179.825,0\C,4,1.38723,3,121.305,2,-0.281067,0\H,6,1.0818,4,120.85,3,-179.779,0\C,6,1.39036,4,119.796,3,0.181301,0\C,8,1.40054,6,120.466,4,0.0309086,0\C,3,1.49408,2,122.129,1,-1.19153,0\C,10,1.39685,3,119.463,2,-93.5796,0\H,11,1.08343,10,118.858,3,2.0731,0\C,11,1.39093,10,120.872,3,-178.232,0\H,13,1.08342,11,120.181,10,-179.941,0\C,13,1.38961,11,120.071,10,0.150159,0\H,15,1.08231,13,121.025,11,179.893,0\C,15,1.39246,13,119.843,11,-0.0592372,0\C,17,1.39988,15,120.256,13,0.00580749,0\Cl,9,1.73804,8,120.39,6,179.732,0\Cl,18,1.74662,17,120.525,15,179.769,0\Cl,8,1.74705,6,118.481,4,179.984,0\Cl,17,1.74848,15,118.493,13,179.717,0\\\@

 Total job time:  13759.81s(wall), 13759.09s(cpu) 
 Sun Jan 12 00:54:39 2020

        *************************************************************
        *                                                           *
        *  Thank you very much for using Q-Chem.  Have a nice day.  *
        *                                                           *
        *************************************************************
