# Supplementary material for: Quantum Chemical Investigation of Polychlorinated Dibenzodioxins, Dibenzofurans and Biphenyls: Relative Stability and Planarity Analysis
Source: Molecules. 2020 Dec 3;25(23):5697. doi: 10.3390/molecules25235697 (PMC7730433; doi:10.3390/molecules25235697)
Supplement: Supplementary file 1 [file molecules-25-05697-s001.zip › PCB/B3LYP/ClClClHHClHClClH.out]

                  Welcome to Q-Chem
     A Quantum Leap Into The Future Of Chemistry


 Q-Chem 5.2 (devel), Q-Chem, Inc., Pleasanton, CA (2019)

 Yihan Shao,  Zhengting Gan,  E. Epifanovsky,  A. T. B. Gilbert,  M. Wormit,  
 J. Kussmann,  A. W. Lange,  A. Behn,  Jia Deng,  Xintian Feng,  D. Ghosh,  
 M. Goldey,  P. R. Horn,  L. D. Jacobson,  I. Kaliman,  T. Kus,  A. Landau,  
 Jie Liu,  E. I. Proynov,  R. M. Richard,  R. P. Steele,  E. J. Sundstrom,  
 H. L. Woodcock III,  P. M. Zimmerman,  D. Zuev,  B. Albrecht,  E. Alguire,  
 S. A. Baeppler,  D. Barton,  Z. Benda,  Y. A. Bernard,  E. J. Berquist,  
 K. B. Bravaya,  H. Burton,  D. Casanova,  Chun-Min Chang,  Yunqing Chen,  
 A. Chien,  K. D. Closser,  M. P. Coons,  S. Coriani,  S. Dasgupta,  
 A. L. Dempwolff,  M. Diedenhofen,  Hainam Do,  R. G. Edgar,  Po-Tung Fang,  
 S. Faraji,  S. Fatehi,  Qingguo Feng,  K. D. Fenk,  J. Fosso-Tande,  
 J. Gayvert,  Qinghui Ge,  A. Ghysels,  G. Gidofalvi,  J. Gomes,  
 J. Gonthier,  A. Gunina,  D. Hait,  M. W. D. Hanson-Heine,  
 P. H. P. Harbach,  A. W. Hauser,  M. F. Herbst,  J. E. Herr,  
 E. G. Hohenstein,  Z. C. Holden,  Kerwin Hui,  B. C. Huynh,  T.-C. Jagau,  
 Hyunjun Ji,  B. Kaduk,  K. Khistyaev,  Jaehoon Kim,  P. Klunzinger,  K. Koh,  
 D. Kosenkov,  L. Koulias,  T. Kowalczyk,  C. M. Krauter,  A. Kunitsa,  
 Ka Un Lao,  A. Laurent,  K. V. Lawler,  Joonho Lee,  D. Lefrancois,  
 S. Lehtola,  D. S. Levine,  Yi-Pei Li,  You-Sheng Lin,  Fenglai Liu,  
 E. Livshits,  A. Luenser,  P. Manohar,  E. Mansoor,  S. F. Manzer,  
 Shan-Ping Mao,  Yuezhi Mao,  N. Mardirossian,  A. V. Marenich,  
 T. Markovich,  L. A. Martinez-Martinez,  S. A. Maurer,  N. J. Mayhall,  
 S. C. McKenzie,  J.-M. Mewes,  P. Morgante,  A. F. Morrison,  
 J. W. Mullinax,  K. Nanda,  T. S. Nguyen-Beck,  R. Olivares-Amaya,  
 J. A. Parkhill,  Zheng Pei,  T. M. Perrine,  F. Plasser,  P. Pokhilko,  
 S. Prager,  A. Prociuk,  E. Ramos,  D. R. Rehn,  F. Rob,  M. Scheurer,  
 M. Schneider,  N. Sergueev,  S. M. Sharada,  S. Sharma,  D. W. Small,  
 T. Stauch,  T. Stein,  Yu-Chuan Su,  A. J. W. Thom,  A. Tkatchenko,  
 T. Tsuchimochi,  N. M. Tubman,  L. Vogt,  M. L. Vidal,  O. Vydrov,  
 M. A. Watson,  J. Wenzel,  M. de Wergifosse,  T. A. Wesolowski,  A. White,  
 J. Witte,  A. Yamada,  Jun Yang,  K. Yao,  S. Yeganeh,  S. R. Yost,  
 Zhi-Qiang You,  A. Zech,  Igor Ying Zhang,  Xing Zhang,  Yan Zhao,  
 Ying Zhu,  B. R. Brooks,  G. K. L. Chan,  C. J. Cramer,  M. S. Gordon,  
 W. J. Hehre,  A. Klamt,  M. W. Schmidt,  C. D. Sherrill,  D. G. Truhlar,  
 A. Aspuru-Guzik,  R. Baer,  A. T. Bell,  N. A. Besley,  Jeng-Da Chai,  
 A. E. DePrince, III,  R. A. DiStasio Jr.,  A. Dreuw,  B. D. Dunietz,  
 T. R. Furlani,  Chao-Ping Hsu,  Yousung Jung,  Jing Kong,  D. S. Lambrecht,  
 WanZhen Liang,  C. Ochsenfeld,  V. A. Rassolov,  L. V. Slipchenko,  
 J. E. Subotnik,  T. Van Voorhis,  J. M. Herbert,  A. I. Krylov,  
 P. M. W. Gill,  M. Head-Gordon

 Contributors to earlier versions of Q-Chem not listed above: 
 R. D. Adamson,  B. Austin,  J. Baker,  G. J. O. Beran,  K. Brandhorst,  
 S. T. Brown,  E. F. C. Byrd,  A. K. Chakraborty,  C.-L. Cheng,  
 Siu Hung Chien,  D. M. Chipman,  D. L. Crittenden,  H. Dachsel,  
 R. J. Doerksen,  A. D. Dutoi,  L. Fusti-Molnar,  W. A. Goddard III,  
 A. Golubeva-Zadorozhnaya,  S. R. Gwaltney,  G. Hawkins,  A. Heyden,  
 S. Hirata,  G. Kedziora,  F. J. Keil,  C. Kelley,  Jihan Kim,  R. A. King,  
 R. Z. Khaliullin,  P. P. Korambath,  W. Kurlancheek,  A. M. Lee,  M. S. Lee,  
 S. V. Levchenko,  Ching Yeh Lin,  D. Liotard,  R. C. Lochan,  I. Lotan,  
 P. E. Maslen,  N. Nair,  D. P. O'Neill,  D. Neuhauser,  E. Neuscamman,  
 C. M. Oana,  R. Olson,  B. Peters,  R. Peverati,  P. A. Pieniazek,  
 Y. M. Rhee,  J. Ritchie,  M. A. Rohrdanz,  E. Rosta,  N. J. Russ,  
 H. F. Schaefer III,  N. E. Schultz,  N. Shenvi,  A. C. Simmonett,  A. Sodt,  
 D. Stuck,  K. S. Thanthiriwatte,  V. Vanovschi,  Tao Wang,  A. Warshel,  
 C. F. Williams,  Q. Wu,  X. Xu,  W. Zhang

 Please cite Q-Chem as follows:
 Y. Shao et al., Mol. Phys. 113, 184-215 (2015)
 DOI: 10.1080/00268976.2014.952696

 Q-Chem 5.2.1 for Intel X86 EM64T Linux

 Parts of Q-Chem use Armadillo 8.300.2 (Tropical Shenanigans).
 http://arma.sourceforge.net/

 Q-Chem begins on Sat Jan 11 17:31:51 2020  

Host: 
0

     Scratch files written to /scratch/taweetham/qchem6327//
NAlpha2: 178
NElect   178
Mult     1

 Q-Chem warning in module libgen/rem_setup.C, line 2168:

 Setting Thresh to 1e-14


Checking the input file for inconsistencies... 	...done.

--------------------------------------------------------------
User input:
--------------------------------------------------------------
$MOLECULE
0 1
C 
C  1 1.394960
Cl  2 CCl 1 119.528007
C  2 1.386606 1 120.846377 3 178.766605 0
Cl  4 CCl 2 119.698148 1 -179.612229 0
C  4 1.387279 2 120.235871 1 -0.083363 0
Cl  6 CCl 4 120.254637 2 -179.958574 0
C  6 1.387279 4 119.490737 2 0.041992 0
H  8 CH 6 120.064298 4 179.568218 0
C  8 1.386606 6 120.235863 4 0.041336 0
H  10 CH 8 119.614146 6 178.681836 0
C  1 1.488550 2 120.827489 3 1.275929 0
C  12 1.394960 1 120.827496 2 44.635695 0
Cl  13 CCl 12 119.528011 1 1.275194 0
C  13 1.386606 12 120.846392 1 -179.957497 0
H  15 CH 13 119.698155 12 -179.612829 0
C  15 1.387278 13 120.235860 12 -0.083872 0
Cl  17 CCl 15 120.254633 13 -179.958492 0
C  17 1.387279 15 119.490737 13 0.041666 0
Cl  19 CCl 17 120.064293 15 179.568399 0
C  19 1.386606 17 120.235874 15 0.041790 0
H  21 CH 19 119.614152 17 178.681599 0

CH=1.08273
CCl=1.75400
$END

$REM
   JOB_TYPE	OPTIMIZATION
   BASIS	6-311++G**
   METHOD	B3LYP
   SYM_IGNORE	TRUE
   SCF_GUESS_ALWAYS     TRUE
   SYM_IGNORE   TRUE
   S2THRESH     15
   THRESH       15
$END

--------------------------------------------------------------
 ----------------------------------------------------------------
             Standard Nuclear Orientation (Angstroms)
    I     Atom           X                Y                Z
 ----------------------------------------------------------------
    1      C       0.0000000000     0.0000000000     0.0000000000
    2      C       0.0000000000     0.0000000000     1.3949600000
    3      Cl      1.5261815140     0.0000000000     2.2594170471
    4      C      -1.1901880373     0.0256249026     2.1059255403
    5      Cl     -1.1548436435     0.0351778398     3.8595433764
    6      C      -2.4041742747     0.0535064326     1.4351028665
    7      Cl     -3.9099833729     0.0870232313     2.3339530118
    8      C      -2.4180259722     0.0546630380     0.0478935036
    9      H      -3.3603520375     0.0692493833    -0.4851290834
   10      C      -1.2274122092     0.0272853135    -0.6622934626
   11      H      -1.2503451014     0.0068111236    -1.7445869269
   12      C       1.2779219872    -0.0284629571    -0.7628147595
   13      C       2.3095886281    -0.8932703637    -0.3971844912
   14      Cl      2.0841394724    -1.9836059182     0.9581225060
   15      C       3.5004827568    -0.9194878930    -1.1069450245
   16      H       4.2865586447    -1.6026019117    -0.8107285686
   17      C       3.6821124948    -0.0819958503    -2.1978886372
   18      Cl      5.1879324501    -0.1155248115    -3.0967201401
   19      C       2.6636000698     0.7822218600    -2.5724593424
   20      Cl      2.8813918386     1.8556545918    -3.9424319391
   21      C       1.4736782845     0.8090230106    -1.8610916159
   22      H       0.6936781770     1.5025559907    -2.1490431582
 ----------------------------------------------------------------
 Nuclear Repulsion Energy =        2035.22391989 hartrees
 There are       89 alpha and       89 beta electrons
 Requested basis set is 6-311++G(d,p)
 There are 170 shells and 472 basis functions

 Total QAlloc Memory Limit   2000 MB
 Mega-Array Size       188 MB
 MEM_STATIC part       192 MB
 A cutoff of  1.0D-15 yielded  10840 shell pairs
 There are     91629 function pairs (     98479 Cartesian)
 Smallest overlap matrix eigenvalue = 2.29E-07
 Linear dependence detected in AO basis
 Number of orthogonalized atomic orbitals = 467
 Maximum deviation from orthogonality = 3.864E-10

 Scale SEOQF with 1.000000e-02/1.000000e-01/1.000000e-01

 Standard Electronic Orientation quadrupole field applied
 Nucleus-field energy     =    -0.0000000958 hartrees
 Guess from superposition of atomic densities
 Warning:  Energy on first SCF cycle will be non-variational
 SAD guess density has 178.000000 electrons

 -----------------------------------------------------------------------
  General SCF calculation program by
  Eric Jon Sundstrom, Paul Horn, Yuezhi Mao, Dmitri Zuev, Alec White,
  David Stuck, Shaama M.S., Shane Yost, Joonho Lee, David Small,
  Daniel Levine, Susi Lehtola, Hugh Burton, Evgeny Epifanovsky,
  Bang C. Huynh
 -----------------------------------------------------------------------
 Exchange:     0.2000 Hartree-Fock + 0.0800 Slater + 0.7200 B88
 Correlation:  0.1900 VWN1RPA + 0.8100 LYP
 Using SG-1 standard quadrature grid
 A restricted SCF calculation will be
 performed using DIIS
 SCF converges when DIIS error is below 1.0e-08
 ---------------------------------------
  Cycle       Energy         DIIS error
 ---------------------------------------
    1   -3225.5264250493      2.86e-02  
    2   -3220.9415581966      2.18e-03  
    3   -3220.8259924820      2.85e-03  
    4   -3221.0577451545      7.17e-04  
    5   -3221.0719984119      2.86e-04  
    6   -3221.0739941047      1.08e-04  
    7   -3221.0742897847      3.29e-05  
    8   -3221.0743165425      1.29e-05  
    9   -3221.0743208774      3.82e-06  
   10   -3221.0743212740      8.86e-07  
   11   -3221.0743212942      3.05e-07  
   12   -3221.0743212967      1.19e-07  
   13   -3221.0743212972      4.60e-08  
   14   -3221.0743212971      1.20e-08  
   15   -3221.0743212975      4.65e-09  Convergence criterion met
 ---------------------------------------
 SCF time:   CPU 757.45s  wall 757.00s 
 SCF   energy in the final basis set =    -3221.0743212975
 Total energy in the final basis set =    -3221.0743212975

 --------------------------------------------------------------

                    Orbital Energies (a.u.)
 --------------------------------------------------------------

 Alpha MOs
 -- Occupied --
********-101.5765-101.5758-101.5736-101.5662-101.5662 -10.2749 -10.2739
-10.2733 -10.2729 -10.2713 -10.2692 -10.2342 -10.2334 -10.2237 -10.2231
-10.2186 -10.2178  -9.4917  -9.4909  -9.4903  -9.4881  -9.4834  -9.4834
 -7.2566  -7.2558  -7.2552  -7.2530  -7.2479  -7.2478  -7.2465  -7.2459
 -7.2458  -7.2450  -7.2450  -7.2446  -7.2430  -7.2422  -7.2381  -7.2379
 -7.2375  -7.2372  -0.9619  -0.9459  -0.9204  -0.8907  -0.8812  -0.8740
 -0.8647  -0.8406  -0.8008  -0.7708  -0.7630  -0.7397  -0.6708  -0.6519
 -0.6374  -0.6116  -0.5579  -0.5480  -0.5244  -0.5205  -0.5009  -0.4836
 -0.4711  -0.4691  -0.4655  -0.4584  -0.4542  -0.4335  -0.4268  -0.4162
 -0.4105  -0.4062  -0.3881  -0.3689  -0.3649  -0.3539  -0.3533  -0.3517
 -0.3427  -0.3367  -0.3258  -0.3198  -0.2986  -0.2913  -0.2813  -0.2634
 -0.2492
 -- Virtual --
 -0.0766  -0.0586  -0.0550  -0.0431  -0.0350  -0.0286  -0.0144  -0.0037
  0.0005   0.0108   0.0119   0.0183   0.0224   0.0242   0.0326   0.0369
  0.0434   0.0474   0.0549   0.0574   0.0607   0.0679   0.0717   0.0732
  0.0805   0.0817   0.0852   0.0890   0.0912   0.0961   0.0981   0.0991
  0.1033   0.1076   0.1101   0.1146   0.1175   0.1193   0.1216   0.1231
  0.1245   0.1322   0.1323   0.1380   0.1412   0.1419   0.1457   0.1500
  0.1520   0.1576   0.1640   0.1669   0.1675   0.1740   0.1771   0.1863
  0.1871   0.1916   0.1939   0.1993   0.2066   0.2089   0.2123   0.2167
  0.2183   0.2213   0.2237   0.2312   0.2337   0.2396   0.2410   0.2438
  0.2481   0.2535   0.2539   0.2567   0.2606   0.2631   0.2683   0.2706
  0.2747   0.2829   0.2887   0.2939   0.2952   0.2962   0.3046   0.3097
  0.3118   0.3151   0.3181   0.3236   0.3353   0.3376   0.3485   0.3617
  0.4005   0.4162   0.4183   0.4222   0.4393   0.4396   0.4445   0.4481
  0.4510   0.4560   0.4626   0.4704   0.4735   0.4771   0.4795   0.4901
  0.4938   0.4973   0.5007   0.5070   0.5233   0.5409   0.5445   0.5482
  0.5517   0.5562   0.5756   0.5798   0.5837   0.5872   0.5889   0.6019
  0.6122   0.6126   0.6185   0.6207   0.6262   0.6310   0.6392   0.6555
  0.6589   0.6637   0.6671   0.6865   0.6917   0.6980   0.7063   0.7139
  0.7306   0.7333   0.7524   0.7646   0.7843   0.7969   0.8083   0.8130
  0.8175   0.8278   0.8336   0.8368   0.8383   0.8419   0.8449   0.8470
  0.8506   0.8532   0.8546   0.8640   0.8710   0.8714   0.8757   0.8799
  0.8903   0.8933   0.9027   0.9063   0.9084   0.9138   0.9155   0.9300
  0.9347   0.9415   0.9457   0.9488   0.9559   0.9585   0.9638   0.9720
  0.9760   0.9915   0.9991   1.0041   1.0189   1.0291   1.0355   1.0480
  1.0635   1.0787   1.1013   1.1129   1.1214   1.1469   1.1674   1.1923
  1.2090   1.2234   1.2281   1.2442   1.2541   1.2600   1.2644   1.2774
  1.2869   1.2948   1.3037   1.3055   1.3363   1.3423   1.3503   1.3654
  1.3973   1.4252   1.4559   1.4886   1.4999   1.5068   1.5272   1.5483
  1.5555   1.5797   1.5836   1.6151   1.6293   1.6379   1.6682   1.6756
  1.6933   1.7307   1.7349   1.7639   1.7794   1.7946   1.8292   1.8432
  1.8496   1.8580   1.8868   1.8916   1.8944   1.9035   1.9106   1.9433
  1.9500   1.9676   1.9701   2.0068   2.0227   2.0499   2.0776   2.0899
  2.1202   2.1304   2.1732   2.2016   2.2041   2.2345   2.2394   2.2499
  2.2509   2.2680   2.2889   2.2923   2.3096   2.3113   2.3401   2.3569
  2.3768   2.3909   2.3930   2.4262   2.4365   2.4466   2.4607   2.4816
  2.4974   2.5182   2.5353   2.5465   2.5693   2.5778   2.5985   2.6120
  2.6268   2.6460   2.6589   2.6737   2.6892   2.7160   2.7251   2.7472
  2.7595   2.7714   2.7774   2.7871   2.8010   2.8255   2.8341   2.8385
  2.8955   2.9057   2.9528   2.9623   3.0499   3.0668   3.0782   3.1149
  3.1397   3.1445   3.1573   3.1879   3.2205   3.2428   3.2760   3.3462
  3.3857   3.4154   3.4939   3.5317   3.5957   3.6920   3.7157   3.8117
  3.8248   3.9137   4.0134   4.0682   4.1254   4.3907   4.8072   4.8282
  9.7418   9.7518   9.7970   9.7986   9.8352   9.8580  23.3371  23.4943
 23.8320  23.8608  23.8883  23.9039  23.9680  24.0009  24.0269  24.0562
 24.1101  24.1377  25.7139  25.7833  25.7883  25.8618  25.8726  26.0683
 26.1132  26.1154  26.1449  26.1724  26.3432  26.5063  26.5213  26.5454
 26.7005  26.7399  26.8429  26.9520 215.7327 215.7412 215.7938 215.7957
215.8372 215.8780
 --------------------------------------------------------------

          Ground-State Mulliken Net Atomic Charges

     Atom                 Charge (a.u.)
  ----------------------------------------
      1 C                     0.085224
      2 C                    -1.171101
      3 Cl                    0.641576
      4 C                    -0.096421
      5 Cl                    0.599766
      6 C                     0.061251
      7 Cl                    0.536725
      8 C                    -0.638078
      9 H                     0.208956
     10 C                    -0.288482
     11 H                     0.178267
     12 C                    -0.478824
     13 C                    -0.221610
     14 Cl                    0.450575
     15 C                    -0.785627
     16 H                     0.219114
     17 C                     0.004639
     18 Cl                    0.514207
     19 C                     0.359105
     20 Cl                    0.609520
     21 C                    -1.009336
     22 H                     0.220555
  ----------------------------------------
  Sum of atomic charges =     0.000000

 -----------------------------------------------------------------
                    Cartesian Multipole Moments
 -----------------------------------------------------------------
    Charge (ESU x 10^10)
                -0.0000
    Dipole Moment (Debye)
         X      -0.9820      Y      -0.1218      Z      -1.5198
       Tot       1.8135
    Quadrupole Moments (Debye-Ang)
        XX    -144.6230     XY      -2.8169     YY    -147.2315
        XZ       8.0259     YZ      -0.6584     ZZ    -150.5114
    Octopole Moments (Debye-Ang^2)
       XXX    -379.9853    XXY     -11.4704    XYY    -127.0117
       YYY      10.9555    XXZ       4.8488    XYZ       3.3877
       YYZ      -2.0592    XZZ    -139.6865    YZZ      -1.6944
       ZZZ       6.2864
    Hexadecapole Moments (Debye-Ang^3)
      XXXX   -6506.7792   XXXY     -19.2410   XXYY   -1253.2370
      XYYY      51.3507   YYYY    -860.9083   XXXZ    1882.3495
      XXYZ     135.1001   XYYZ     614.4525   YYYZ     346.1927
      XXZZ   -1956.9129   XYZZ       7.3021   YYZZ    -962.1417
      XZZZ    1881.7396   YZZZ     334.4516   ZZZZ   -4955.3486
 -----------------------------------------------------------------
 Calculating analytic gradient of the SCF energy
 Gradient of SCF Energy
            1           2           3           4           5           6
    1  -0.0106150  -0.0130836   0.0303141   0.0016296   0.0008055   0.0074803
    2  -0.0009412  -0.0042395  -0.0742752   0.0002946   0.0001527  -0.0001387
    3   0.0088723  -0.0059255  -0.0439587  -0.0218049   0.0046992  -0.0015322
            7           8           9          10          11          12
    1  -0.0016690   0.0045442   0.0005062   0.0023643   0.0002377   0.0117284
    2   0.0000979  -0.0002110   0.0001297  -0.0008852   0.0001101  -0.0000490
    3   0.0056328   0.0068584  -0.0015555  -0.0011761   0.0001262  -0.0076420
           13          14          15          16          17          18
    1  -0.0020695  -0.0274515  -0.0068872   0.0002122  -0.0078687   0.0020283
    2   0.0068113   0.0711099   0.0064027  -0.0004960   0.0023572   0.0034497
    3  -0.0002884   0.0560748  -0.0033498   0.0008078   0.0015073  -0.0051643
           19          20          21          22
    1   0.0032829   0.0042359   0.0012167  -0.0009417
    2  -0.0084942  -0.0002370  -0.0008330  -0.0001159
    3   0.0084074  -0.0024835   0.0016153   0.0002794
 Max gradient component =       7.428E-02
 RMS gradient           =       1.699E-02
 Gradient time:  CPU 255.95 s  wall 255.96 s
 Geometry Optimization Parameters
   NAtoms,    NIC,     NZ,  NCons,   NDum,   NFix, NCnnct, MaxDiis
       22     163      22       0       0       0       0       0


** GEOMETRY OPTIMIZATION IN DELOCALIZED INTERNAL COORDINATES **
   Searching for a Minimum

   Optimization Cycle:   1

                       Coordinates (Angstroms)
     ATOM                X               Y               Z
      1  C         0.0000000000    0.0000000000    0.0000000000
      2  C         0.0000000000    0.0000000000    1.3949600000
      3  Cl        1.5261815140    0.0000000000    2.2594170471
      4  C        -1.1901880373    0.0256249026    2.1059255403
      5  Cl       -1.1548436435    0.0351778398    3.8595433764
      6  C        -2.4041742747    0.0535064326    1.4351028665
      7  Cl       -3.9099833729    0.0870232313    2.3339530118
      8  C        -2.4180259722    0.0546630380    0.0478935036
      9  H        -3.3603520375    0.0692493833   -0.4851290834
     10  C        -1.2274122092    0.0272853135   -0.6622934626
     11  H        -1.2503451014    0.0068111236   -1.7445869269
     12  C         1.2779219872   -0.0284629571   -0.7628147595
     13  C         2.3095886281   -0.8932703637   -0.3971844912
     14  Cl        2.0841394724   -1.9836059182    0.9581225060
     15  C         3.5004827568   -0.9194878930   -1.1069450245
     16  H         4.2865586447   -1.6026019117   -0.8107285686
     17  C         3.6821124948   -0.0819958503   -2.1978886372
     18  Cl        5.1879324501   -0.1155248115   -3.0967201401
     19  C         2.6636000698    0.7822218600   -2.5724593424
     20  Cl        2.8813918386    1.8556545918   -3.9424319391
     21  C         1.4736782845    0.8090230106   -1.8610916159
     22  H         0.6936781770    1.5025559907   -2.1490431582
   Point Group: c1    Number of degrees of freedom:    60


   Energy is  -3221.074321297


 Attempting to generate delocalized internal coordinates
 Initial Hessian constructed with Jon Baker's OPTIMIZE code

 60 Hessian modes will be used to form the next step
  Hessian Eigenvalues:
     0.016295    0.017711    0.019512    0.020642    0.020929    0.022945
     0.023584    0.023586    0.023833    0.023845    0.024090    0.024090
     0.024114    0.024114    0.024135    0.024135    0.024143    0.024143
     0.064499    0.103821    0.159965    0.159965    0.159995    0.159995
     0.215585    0.225214    0.229795    0.232125    0.240758    0.245333
     0.249979    0.249989    0.249992    0.249992    0.250000    0.250000
     0.250000    0.289203    0.292797    0.301033    0.301033    0.301033
     0.301033    0.328585    0.356665    0.356665    0.356665    0.356665
     0.413175    0.418120    0.430255    0.431487    0.461405    0.462674
     0.471104    0.471219    0.478202    0.478203    0.479142    0.479142

 Minimum search - taking simple RFO step
 Searching for Lamda that Minimizes Along All modes
 Value Taken    Lamda =  -0.05735082
 Calculated Step too Large.  Step scaled by  0.508177
 Step Taken.  Stepsize is  0.300000

                             Maximum     Tolerance    Cnvgd?
         Gradient           0.070201      0.000300      NO
         Displacement       0.219050      0.001200      NO
         Energy change     *********      0.000001      NO


 New Cartesian Coordinates Obtained by Inverse Iteration

 Displacement from previous Coordinates is:  0.431419
 ----------------------------------------------------------------
             Standard Nuclear Orientation (Angstroms)
    I     Atom           X                Y                Z
 ----------------------------------------------------------------
    1      C       0.0178008696    -0.0033168560     0.0290664194
    2      C      -0.0064224274     0.0175634780     1.4305150807
    3      Cl      1.4995124103     0.0391126453     2.3165519656
    4      C      -1.2144423834     0.0470220814     2.1267109040
    5      Cl     -1.2152045607     0.0773132912     3.8769136515
    6      C      -2.4183993593     0.0652162749     1.4263858836
    7      Cl     -3.9483164675     0.1049222594     2.2766383739
    8      C      -2.4075731381     0.0539428801     0.0381792884
    9      H      -3.3418637604     0.0620460444    -0.5085144594
   10      C      -1.2038726042     0.0199481029    -0.6487301879
   11      H      -1.2109422275    -0.0133256103    -1.7310095850
   12      C       1.2929327406    -0.0447745635    -0.7397860013
   13      C       2.3369448128    -0.9192512564    -0.4105656350
   14      Cl      2.1514068841    -2.0363917270     0.9206099088
   15      C       3.5176843598    -0.9359502970    -1.1395744604
   16      H       4.3081310670    -1.6236887619    -0.8683906059
   17      C       3.6805452345    -0.0831661343    -2.2224955829
   18      Cl      5.1759088518    -0.1218168514    -3.1321900275
   19      C       2.6503970310     0.7882141932    -2.5711247411
   20      Cl      2.8222608284     1.8860044516    -3.9260197507
   21      C       1.4740638521     0.8029054282    -1.8353626328
   22      H       0.6913896558     1.5013179395    -2.1022071040
 ----------------------------------------------------------------
 Nuclear Repulsion Energy =        2024.28992375 hartrees
 There are       89 alpha and       89 beta electrons
 Applying Cartesian multipole field
    Component          Value
    ---------          -----
     (2,0,0)        1.00000E-12
     (0,2,0)        2.00000E-11
     (0,0,2)       -3.00000E-11
 Nucleus-field energy     =    -0.0000000957 hartrees
 Requested basis set is 6-311++G(d,p)
 There are 170 shells and 472 basis functions
 A cutoff of  1.0D-15 yielded  10816 shell pairs
 There are     91411 function pairs (     98245 Cartesian)
 Smallest overlap matrix eigenvalue = 2.40E-07
 Linear dependence detected in AO basis
 Number of orthogonalized atomic orbitals = 467
 Maximum deviation from orthogonality = 2.464E-10
 Guess from superposition of atomic densities
 Warning:  Energy on first SCF cycle will be non-variational
 SAD guess density has 178.000000 electrons

 -----------------------------------------------------------------------
  General SCF calculation program by
  Eric Jon Sundstrom, Paul Horn, Yuezhi Mao, Dmitri Zuev, Alec White,
  David Stuck, Shaama M.S., Shane Yost, Joonho Lee, David Small,
  Daniel Levine, Susi Lehtola, Hugh Burton, Evgeny Epifanovsky,
  Bang C. Huynh
 -----------------------------------------------------------------------
 Exchange:     0.2000 Hartree-Fock + 0.0800 Slater + 0.7200 B88
 Correlation:  0.1900 VWN1RPA + 0.8100 LYP
 Using SG-1 standard quadrature grid
 A restricted SCF calculation will be
 performed using DIIS
 SCF converges when DIIS error is below 1.0e-08
 ---------------------------------------
  Cycle       Energy         DIIS error
 ---------------------------------------
    1   -3225.4538751438      2.84e-02  
    2   -3220.9656528688      2.17e-03  
    3   -3220.8478809651      2.86e-03  
    4   -3221.0809656009      7.20e-04  
    5   -3221.0953021177      2.89e-04  
    6   -3221.0973668740      1.06e-04  
    7   -3221.0976482921      3.36e-05  
    8   -3221.0976764606      1.30e-05  
    9   -3221.0976808315      3.68e-06  
   10   -3221.0976812020      8.80e-07  
   11   -3221.0976812216      3.06e-07  
   12   -3221.0976812239      1.19e-07  
   13   -3221.0976812241      4.28e-08  
   14   -3221.0976812245      1.17e-08  
   15   -3221.0976812243      4.75e-09  Convergence criterion met
 ---------------------------------------
 SCF time:   CPU 753.39s  wall 754.00s 
 SCF   energy in the final basis set =    -3221.0976812243
 Total energy in the final basis set =    -3221.0976812243

 --------------------------------------------------------------

                    Orbital Energies (a.u.)
 --------------------------------------------------------------

 Alpha MOs
 -- Occupied --
********-101.5766-101.5763-101.5746-101.5679-101.5675 -10.2760 -10.2748
-10.2745 -10.2733 -10.2718 -10.2698 -10.2352 -10.2344 -10.2234 -10.2227
-10.2182 -10.2174  -9.4921  -9.4911  -9.4908  -9.4891  -9.4845  -9.4840
 -7.2570  -7.2559  -7.2557  -7.2539  -7.2492  -7.2486  -7.2469  -7.2463
 -7.2460  -7.2455  -7.2452  -7.2451  -7.2440  -7.2431  -7.2392  -7.2387
 -7.2384  -7.2381  -0.9586  -0.9452  -0.9168  -0.8930  -0.8820  -0.8746
 -0.8630  -0.8417  -0.8001  -0.7681  -0.7622  -0.7386  -0.6691  -0.6508
 -0.6368  -0.6113  -0.5566  -0.5464  -0.5245  -0.5196  -0.5012  -0.4838
 -0.4699  -0.4684  -0.4651  -0.4564  -0.4518  -0.4336  -0.4231  -0.4144
 -0.4090  -0.4054  -0.3880  -0.3697  -0.3653  -0.3532  -0.3524  -0.3505
 -0.3424  -0.3363  -0.3277  -0.3217  -0.2993  -0.2949  -0.2796  -0.2635
 -0.2580
 -- Virtual --
 -0.0769  -0.0586  -0.0550  -0.0411  -0.0344  -0.0288  -0.0141  -0.0021
  0.0010   0.0113   0.0135   0.0181   0.0221   0.0239   0.0327   0.0370
  0.0436   0.0476   0.0547   0.0576   0.0603   0.0678   0.0714   0.0730
  0.0803   0.0823   0.0847   0.0888   0.0916   0.0958   0.0985   0.0998
  0.1032   0.1077   0.1096   0.1141   0.1176   0.1191   0.1214   0.1230
  0.1246   0.1321   0.1325   0.1378   0.1405   0.1411   0.1454   0.1492
  0.1528   0.1566   0.1641   0.1664   0.1670   0.1727   0.1761   0.1851
  0.1868   0.1910   0.1939   0.1983   0.2062   0.2090   0.2125   0.2155
  0.2177   0.2212   0.2231   0.2308   0.2330   0.2385   0.2400   0.2430
  0.2484   0.2530   0.2537   0.2560   0.2602   0.2608   0.2673   0.2690
  0.2739   0.2827   0.2886   0.2927   0.2943   0.2956   0.3041   0.3083
  0.3116   0.3149   0.3183   0.3232   0.3343   0.3383   0.3465   0.3606
  0.4010   0.4150   0.4181   0.4218   0.4378   0.4398   0.4442   0.4484
  0.4505   0.4563   0.4630   0.4694   0.4731   0.4755   0.4795   0.4912
  0.4920   0.4957   0.5007   0.5153   0.5217   0.5405   0.5430   0.5466
  0.5518   0.5551   0.5715   0.5768   0.5831   0.5866   0.5872   0.6012
  0.6110   0.6144   0.6168   0.6224   0.6248   0.6313   0.6369   0.6545
  0.6590   0.6621   0.6668   0.6858   0.6929   0.7016   0.7037   0.7139
  0.7305   0.7330   0.7556   0.7860   0.7943   0.8018   0.8053   0.8151
  0.8194   0.8289   0.8342   0.8361   0.8390   0.8409   0.8454   0.8464
  0.8487   0.8523   0.8544   0.8601   0.8703   0.8713   0.8748   0.8811
  0.8885   0.8937   0.8990   0.9058   0.9104   0.9125   0.9149   0.9318
  0.9339   0.9427   0.9458   0.9500   0.9551   0.9565   0.9642   0.9702
  0.9771   0.9881   0.9979   1.0041   1.0112   1.0266   1.0350   1.0421
  1.0633   1.0694   1.0983   1.1035   1.1205   1.1421   1.1643   1.1919
  1.2084   1.2224   1.2243   1.2391   1.2510   1.2612   1.2636   1.2759
  1.2867   1.2946   1.2997   1.3033   1.3265   1.3406   1.3492   1.3631
  1.3938   1.4195   1.4550   1.4903   1.4982   1.5051   1.5244   1.5477
  1.5552   1.5750   1.5803   1.6113   1.6281   1.6373   1.6668   1.6768
  1.6929   1.7329   1.7346   1.7626   1.7749   1.7902   1.8301   1.8404
  1.8468   1.8541   1.8838   1.8864   1.8923   1.9009   1.9105   1.9392
  1.9494   1.9662   1.9673   2.0024   2.0202   2.0481   2.0770   2.0913
  2.1194   2.1280   2.1713   2.2028   2.2237   2.2335   2.2421   2.2490
  2.2532   2.2693   2.2872   2.2927   2.3053   2.3079   2.3374   2.3511
  2.3706   2.3869   2.3880   2.4229   2.4371   2.4394   2.4594   2.4736
  2.4948   2.5165   2.5235   2.5462   2.5667   2.5762   2.5959   2.6098
  2.6230   2.6444   2.6560   2.6685   2.6865   2.7156   2.7245   2.7450
  2.7530   2.7696   2.7764   2.7859   2.7988   2.8171   2.8350   2.8359
  2.8932   2.9025   2.9463   2.9613   3.0460   3.0623   3.0744   3.1146
  3.1356   3.1400   3.1480   3.1846   3.2157   3.2367   3.2695   3.3399
  3.3791   3.4134   3.4926   3.5254   3.5947   3.6845   3.7136   3.8085
  3.8227   3.9087   4.0104   4.0696   4.1255   4.3884   4.8008   4.8222
  9.7405   9.7544   9.7928   9.7950   9.8136   9.8598  23.3401  23.4935
 23.8279  23.8492  23.8794  23.8900  23.9522  23.9803  24.0154  24.0512
 24.1037  24.1323  25.7779  25.7826  25.8056  25.8628  25.8744  26.0613
 26.0996  26.1110  26.1347  26.1726  26.3476  26.4113  26.5032  26.5115
 26.6916  26.7308  26.8220  26.9329 215.7312 215.7441 215.7886 215.7915
215.8134 215.8759
 --------------------------------------------------------------

          Ground-State Mulliken Net Atomic Charges

     Atom                 Charge (a.u.)
  ----------------------------------------
      1 C                     0.100746
      2 C                    -1.044519
      3 Cl                    0.631267
      4 C                    -0.058372
      5 Cl                    0.591036
      6 C                    -0.046378
      7 Cl                    0.538449
      8 C                    -0.619414
      9 H                     0.210031
     10 C                    -0.384839
     11 H                     0.180244
     12 C                    -0.390625
     13 C                    -0.221911
     14 Cl                    0.445007
     15 C                    -0.790082
     16 H                     0.220990
     17 C                     0.038857
     18 Cl                    0.511329
     19 C                     0.345046
     20 Cl                    0.612370
     21 C                    -1.091569
     22 H                     0.222335
  ----------------------------------------
  Sum of atomic charges =     0.000000

 -----------------------------------------------------------------
                    Cartesian Multipole Moments
 -----------------------------------------------------------------
    Charge (ESU x 10^10)
                 0.0000
    Dipole Moment (Debye)
         X      -0.9419      Y      -0.1420      Z      -1.5096
       Tot       1.7850
    Quadrupole Moments (Debye-Ang)
        XX    -144.6317     XY      -2.8626     YY    -146.9517
        XZ       7.7608     YZ      -0.3273     ZZ    -150.4964
    Octopole Moments (Debye-Ang^2)
       XXX    -375.0253    XXY     -12.9470    XYY    -124.9066
       YYY       7.7828    XXZ       4.0970    XYZ       4.2072
       YYZ      -1.9702    XZZ    -138.5651    YZZ      -1.9691
       ZZZ       7.8847
    Hexadecapole Moments (Debye-Ang^3)
      XXXX   -6520.4481   XXXY      -4.5984   XXYY   -1259.3877
      XYYY      66.8372   YYYY    -884.2916   XXXZ    1881.9350
      XXYZ     134.3676   XYYZ     615.6838   YYYZ     331.7058
      XXZZ   -1965.0859   XYZZ      13.0160   YYZZ    -968.9468
      XZZZ    1887.5385   YZZZ     324.4307   ZZZZ   -4972.8876
 -----------------------------------------------------------------
 Calculating analytic gradient of the SCF energy
 Gradient of SCF Energy
            1           2           3           4           5           6
    1  -0.0066460  -0.0078870   0.0199205   0.0011314   0.0005284   0.0040030
    2   0.0006424  -0.0024823  -0.0471535  -0.0001184   0.0001492  -0.0002136
    3   0.0041375  -0.0018369  -0.0282441  -0.0134841   0.0042182  -0.0011460
            7           8           9          10          11          12
    1  -0.0014192   0.0025543   0.0003162   0.0014433   0.0001209   0.0059582
    2   0.0001536  -0.0001329   0.0000600  -0.0001855   0.0001763   0.0002535
    3   0.0032811   0.0046509  -0.0011742  -0.0008078   0.0001238  -0.0064154
           13          14          15          16          17          18
    1   0.0007575  -0.0178424  -0.0034467   0.0002342  -0.0041420   0.0019276
    2   0.0024270   0.0458548   0.0038610  -0.0004196   0.0002254   0.0015819
    3  -0.0000232   0.0350130  -0.0018780   0.0005076   0.0021020  -0.0030472
           19          20          21          22
    1   0.0009251   0.0018867   0.0003583  -0.0006822
    2  -0.0048751   0.0006835  -0.0002324  -0.0002554
    3   0.0054248  -0.0019528   0.0003636   0.0001871
 Max gradient component =       4.715E-02
 RMS gradient           =       1.078E-02
 Gradient time:  CPU 254.24 s  wall 254.25 s
 Geometry Optimization Parameters
   NAtoms,    NIC,     NZ,  NCons,   NDum,   NFix, NCnnct, MaxDiis
       22     163      22       0       0       0       0       0

 Cartesian Hessian Update
 Hessian updated using BFGS update


** GEOMETRY OPTIMIZATION IN DELOCALIZED INTERNAL COORDINATES **
   Searching for a Minimum

   Optimization Cycle:   2

                       Coordinates (Angstroms)
     ATOM                X               Y               Z
      1  C         0.0178008696   -0.0033168560    0.0290664194
      2  C        -0.0064224274    0.0175634780    1.4305150807
      3  Cl        1.4995124103    0.0391126453    2.3165519656
      4  C        -1.2144423834    0.0470220814    2.1267109040
      5  Cl       -1.2152045607    0.0773132912    3.8769136515
      6  C        -2.4183993593    0.0652162749    1.4263858836
      7  Cl       -3.9483164675    0.1049222594    2.2766383739
      8  C        -2.4075731381    0.0539428801    0.0381792884
      9  H        -3.3418637604    0.0620460444   -0.5085144594
     10  C        -1.2038726042    0.0199481029   -0.6487301879
     11  H        -1.2109422275   -0.0133256103   -1.7310095850
     12  C         1.2929327406   -0.0447745635   -0.7397860013
     13  C         2.3369448128   -0.9192512564   -0.4105656350
     14  Cl        2.1514068841   -2.0363917270    0.9206099088
     15  C         3.5176843598   -0.9359502970   -1.1395744604
     16  H         4.3081310670   -1.6236887619   -0.8683906059
     17  C         3.6805452345   -0.0831661343   -2.2224955829
     18  Cl        5.1759088518   -0.1218168514   -3.1321900275
     19  C         2.6503970310    0.7882141932   -2.5711247411
     20  Cl        2.8222608284    1.8860044516   -3.9260197507
     21  C         1.4740638521    0.8029054282   -1.8353626328
     22  H         0.6913896558    1.5013179395   -2.1022071040
   Point Group: c1    Number of degrees of freedom:    60


   Energy is  -3221.097681224

 Hessian updated using BFGS update

 56 Hessian modes will be used to form the next step
  Hessian Eigenvalues:
     0.016288    0.017713    0.019569    0.020696    0.020929    0.022948
     0.023584    0.023586    0.023833    0.023845    0.024089    0.024090
     0.024114    0.024114    0.024135    0.024136    0.024143    0.024143
     0.065029    0.113391    0.159938    0.159966    0.159978    0.159998
     0.216880    0.225198    0.229685    0.232171    0.240608    0.245157
     0.249784    0.249981    0.249990    0.249993    0.249997    0.250000
     0.253167    0.289388    0.292929    0.300261    0.301148    0.328553
     0.356653    0.356668    0.413304    0.418649    0.430254    0.431486
     0.461512    0.464466    0.471001    0.471346    0.478195    0.478605
     0.479062    0.480420

 Minimum search - taking simple RFO step
 Searching for Lamda that Minimizes Along All modes
 Value Taken    Lamda =  -0.02587947
 Calculated Step too Large.  Step scaled by  0.694601
 Step Taken.  Stepsize is  0.300000

                             Maximum     Tolerance    Cnvgd?
         Gradient           0.044588      0.000300      NO
         Displacement       0.218047      0.001200      NO
         Energy change     -0.023360      0.000001      NO


 New Cartesian Coordinates Obtained by Inverse Iteration

 Displacement from previous Coordinates is:  0.408643
 ----------------------------------------------------------------
             Standard Nuclear Orientation (Angstroms)
    I     Atom           X                Y                Z
 ----------------------------------------------------------------
    1      C       0.0332873555    -0.0081984223     0.0534488895
    2      C      -0.0091804311     0.0399494196     1.4565887631
    3      Cl      1.4798804250     0.0928566279     2.3565234990
    4      C      -1.2310235248     0.0745273500     2.1406943989
    5      Cl     -1.2626835370     0.1352261306     3.8826938593
    6      C      -2.4259798187     0.0747947526     1.4170064076
    7      Cl     -3.9722698907     0.1183894922     2.2287616640
    8      C      -2.3972544842     0.0410815009     0.0283214423
    9      H      -3.3262565269     0.0354245088    -0.5263641763
   10      C      -1.1831798672     0.0002161502    -0.6384554576
   11      H      -1.1762835107    -0.0534138394    -1.7201063683
   12      C       1.3047974032    -0.0575689294    -0.7159432717
   13      C       2.3513879038    -0.9452316844    -0.4222362830
   14      Cl      2.1932713390    -2.0946246629     0.8806366860
   15      C       3.5214709082    -0.9551544127    -1.1711260289
   16      H       4.3116093151    -1.6520956786    -0.9270823087
   17      C       3.6735083797    -0.0834458588    -2.2427772928
   18      Cl      5.1547046015    -0.1236190691    -3.1663488516
   19      C       2.6425513419     0.8010522941    -2.5619058971
   20      Cl      2.7904893680     1.9213649891    -3.8963628670
   21      C       1.4793749153     0.8062922977    -1.8032620475
   22      H       0.6997200043     1.5160240563    -2.0471040571
 ----------------------------------------------------------------
 Nuclear Repulsion Energy =        2017.07636799 hartrees
 There are       89 alpha and       89 beta electrons
 Applying Cartesian multipole field
    Component          Value
    ---------          -----
     (2,0,0)        1.00000E-12
     (0,2,0)        2.00000E-11
     (0,0,2)       -3.00000E-11
 Nucleus-field energy     =    -0.0000000951 hartrees
 Requested basis set is 6-311++G(d,p)
 There are 170 shells and 472 basis functions
 A cutoff of  1.0D-15 yielded  10815 shell pairs
 There are     91306 function pairs (     98111 Cartesian)
 Smallest overlap matrix eigenvalue = 2.48E-07
 Linear dependence detected in AO basis
 Number of orthogonalized atomic orbitals = 467
 Maximum deviation from orthogonality = 4.200E-10
 Guess from superposition of atomic densities
 Warning:  Energy on first SCF cycle will be non-variational
 SAD guess density has 178.000000 electrons

 -----------------------------------------------------------------------
  General SCF calculation program by
  Eric Jon Sundstrom, Paul Horn, Yuezhi Mao, Dmitri Zuev, Alec White,
  David Stuck, Shaama M.S., Shane Yost, Joonho Lee, David Small,
  Daniel Levine, Susi Lehtola, Hugh Burton, Evgeny Epifanovsky,
  Bang C. Huynh
 -----------------------------------------------------------------------
 Exchange:     0.2000 Hartree-Fock + 0.0800 Slater + 0.7200 B88
 Correlation:  0.1900 VWN1RPA + 0.8100 LYP
 Using SG-1 standard quadrature grid
 A restricted SCF calculation will be
 performed using DIIS
 SCF converges when DIIS error is below 1.0e-08
 ---------------------------------------
  Cycle       Energy         DIIS error
 ---------------------------------------
    1   -3225.4242793661      2.84e-02  
    2   -3220.9798020758      2.17e-03  
    3   -3220.8585841989      2.87e-03  
    4   -3221.0950991731      7.24e-04  
    5   -3221.1095300966      2.93e-04  
    6   -3221.1116643032      1.05e-04  
    7   -3221.1119369352      3.47e-05  
    8   -3221.1119673934      1.29e-05  
    9   -3221.1119717330      3.58e-06  
   10   -3221.1119720827      8.77e-07  
   11   -3221.1119721023      3.05e-07  
   12   -3221.1119721046      1.18e-07  
   13   -3221.1119721051      4.01e-08  
   14   -3221.1119721050      1.17e-08  
   15   -3221.1119721049      4.76e-09  Convergence criterion met
 ---------------------------------------
 SCF time:   CPU 754.41s  wall 755.00s 
 SCF   energy in the final basis set =    -3221.1119721049
 Total energy in the final basis set =    -3221.1119721049

 --------------------------------------------------------------

                    Orbital Energies (a.u.)
 --------------------------------------------------------------

 Alpha MOs
 -- Occupied --
********-101.5767-101.5765-101.5754-101.5697-101.5689 -10.2764 -10.2754
-10.2744 -10.2731 -10.2716 -10.2701 -10.2354 -10.2344 -10.2230 -10.2223
-10.2176 -10.2168  -9.4923  -9.4912  -9.4910  -9.4900  -9.4858  -9.4850
 -7.2571  -7.2561  -7.2559  -7.2548  -7.2506  -7.2497  -7.2471  -7.2465
 -7.2459  -7.2459  -7.2455  -7.2452  -7.2449  -7.2441  -7.2406  -7.2397
 -7.2397  -7.2391  -0.9571  -0.9452  -0.9151  -0.8953  -0.8830  -0.8758
 -0.8620  -0.8423  -0.7995  -0.7662  -0.7612  -0.7379  -0.6679  -0.6498
 -0.6366  -0.6108  -0.5558  -0.5452  -0.5247  -0.5194  -0.5014  -0.4843
 -0.4693  -0.4679  -0.4653  -0.4551  -0.4503  -0.4337  -0.4211  -0.4133
 -0.4086  -0.4033  -0.3881  -0.3701  -0.3657  -0.3529  -0.3513  -0.3499
 -0.3422  -0.3361  -0.3286  -0.3234  -0.3041  -0.2951  -0.2781  -0.2662
 -0.2598
 -- Virtual --
 -0.0766  -0.0587  -0.0546  -0.0388  -0.0343  -0.0282  -0.0138  -0.0013
  0.0015   0.0118   0.0148   0.0179   0.0224   0.0240   0.0330   0.0370
  0.0439   0.0481   0.0544   0.0580   0.0600   0.0678   0.0712   0.0730
  0.0801   0.0827   0.0844   0.0886   0.0922   0.0956   0.0989   0.1006
  0.1033   0.1078   0.1092   0.1138   0.1176   0.1191   0.1212   0.1233
  0.1247   0.1319   0.1325   0.1376   0.1395   0.1410   0.1452   0.1487
  0.1536   0.1559   0.1640   0.1660   0.1668   0.1716   0.1754   0.1844
  0.1861   0.1907   0.1943   0.1972   0.2059   0.2088   0.2128   0.2141
  0.2187   0.2216   0.2233   0.2306   0.2328   0.2375   0.2396   0.2427
  0.2489   0.2519   0.2540   0.2563   0.2589   0.2606   0.2661   0.2680
  0.2736   0.2830   0.2881   0.2917   0.2937   0.2959   0.3035   0.3081
  0.3109   0.3148   0.3184   0.3239   0.3336   0.3390   0.3456   0.3601
  0.4011   0.4139   0.4186   0.4214   0.4365   0.4398   0.4441   0.4486
  0.4517   0.4573   0.4644   0.4687   0.4727   0.4747   0.4792   0.4909
  0.4922   0.4943   0.5016   0.5151   0.5194   0.5385   0.5432   0.5458
  0.5520   0.5549   0.5667   0.5766   0.5835   0.5871   0.5877   0.5999
  0.6108   0.6134   0.6155   0.6217   0.6279   0.6336   0.6367   0.6533
  0.6600   0.6619   0.6675   0.6843   0.6936   0.7017   0.7059   0.7144
  0.7287   0.7349   0.7582   0.7880   0.7942   0.8031   0.8140   0.8181
  0.8217   0.8307   0.8340   0.8380   0.8394   0.8436   0.8453   0.8458
  0.8482   0.8512   0.8553   0.8571   0.8695   0.8714   0.8768   0.8816
  0.8874   0.8924   0.8977   0.9054   0.9108   0.9127   0.9155   0.9309
  0.9363   0.9425   0.9469   0.9532   0.9542   0.9564   0.9648   0.9696
  0.9808   0.9874   0.9922   1.0007   1.0072   1.0228   1.0325   1.0439
  1.0630   1.0644   1.0935   1.1040   1.1219   1.1400   1.1636   1.1925
  1.2060   1.2214   1.2230   1.2351   1.2497   1.2619   1.2646   1.2764
  1.2867   1.2932   1.2970   1.3020   1.3206   1.3411   1.3482   1.3636
  1.3924   1.4167   1.4559   1.4929   1.4971   1.5049   1.5238   1.5472
  1.5563   1.5731   1.5794   1.6097   1.6288   1.6385   1.6671   1.6784
  1.6937   1.7326   1.7371   1.7628   1.7739   1.7881   1.8312   1.8394
  1.8458   1.8505   1.8810   1.8825   1.8917   1.9013   1.9127   1.9372
  1.9513   1.9639   1.9672   2.0004   2.0183   2.0468   2.0769   2.0934
  2.1191   2.1270   2.1695   2.2044   2.2302   2.2326   2.2459   2.2479
  2.2587   2.2770   2.2845   2.2951   2.3039   2.3076   2.3310   2.3427
  2.3668   2.3850   2.3903   2.4200   2.4291   2.4411   2.4613   2.4724
  2.4990   2.5152   2.5221   2.5472   2.5651   2.5768   2.5939   2.6095
  2.6206   2.6447   2.6551   2.6655   2.6858   2.7144   2.7252   2.7436
  2.7497   2.7684   2.7765   2.7855   2.7979   2.8113   2.8328   2.8369
  2.8924   2.9020   2.9448   2.9631   3.0457   3.0602   3.0726   3.1158
  3.1310   3.1392   3.1439   3.1846   3.2152   3.2339   3.2655   3.3371
  3.3748   3.4132   3.4918   3.5206   3.5956   3.6812   3.7137   3.8078
  3.8232   3.9089   4.0094   4.0715   4.1241   4.3852   4.7956   4.8182
  9.7400   9.7565   9.7903   9.7948   9.8090   9.8559  23.3432  23.4952
 23.8229  23.8414  23.8762  23.8868  23.9445  23.9671  24.0097  24.0462
 24.0985  24.1301  25.7812  25.7835  25.8551  25.8635  25.9082  26.0401
 26.0928  26.1026  26.1300  26.1656  26.2875  26.3902  26.5015  26.5068
 26.6879  26.7222  26.8180  26.9251 215.7314 215.7463 215.7865 215.7911
215.8091 215.8673
 --------------------------------------------------------------

          Ground-State Mulliken Net Atomic Charges

     Atom                 Charge (a.u.)
  ----------------------------------------
      1 C                     0.119794
      2 C                    -0.952358
      3 Cl                    0.612387
      4 C                    -0.015631
      5 Cl                    0.584217
      6 C                    -0.123398
      7 Cl                    0.540521
      8 C                    -0.616575
      9 H                     0.211041
     10 C                    -0.451184
     11 H                     0.183041
     12 C                    -0.316120
     13 C                    -0.241069
     14 Cl                    0.432407
     15 C                    -0.764155
     16 H                     0.222120
     17 C                     0.053818
     18 Cl                    0.509672
     19 C                     0.319209
     20 Cl                    0.611943
     21 C                    -1.144001
     22 H                     0.224320
  ----------------------------------------
  Sum of atomic charges =     0.000000

 -----------------------------------------------------------------
                    Cartesian Multipole Moments
 -----------------------------------------------------------------
    Charge (ESU x 10^10)
                 0.0000
    Dipole Moment (Debye)
         X      -0.9089      Y      -0.1630      Z      -1.4985
       Tot       1.7602
    Quadrupole Moments (Debye-Ang)
        XX    -144.6558     XY      -2.8153     YY    -146.6914
        XZ       7.4205     YZ      -0.0453     ZZ    -150.3101
    Octopole Moments (Debye-Ang^2)
       XXX    -371.3117    XXY     -14.5671    XYY    -123.1244
       YYY       3.7863    XXZ       3.2571    XYZ       4.7122
       YYZ      -1.8063    XZZ    -137.3056    YZZ      -2.6217
       ZZZ       9.4263
    Hexadecapole Moments (Debye-Ang^3)
      XXXX   -6519.7022   XXXY       5.6040   XXYY   -1263.2286
      XYYY      75.6218   YYYY    -914.4667   XXXZ    1879.7957
      XXYZ     131.3483   XYYZ     616.0189   YYYZ     313.7037
      XXZZ   -1963.8023   XYZZ      17.3098   YYZZ    -973.0536
      XZZZ    1888.3976   YZZZ     311.2624   ZZZZ   -4965.4537
 -----------------------------------------------------------------
 Calculating analytic gradient of the SCF energy
 Gradient of SCF Energy
            1           2           3           4           5           6
    1  -0.0019989  -0.0030749   0.0111623   0.0007556   0.0000671   0.0013602
    2   0.0014575  -0.0015194  -0.0296977  -0.0003079   0.0001013  -0.0001318
    3   0.0015700   0.0002862  -0.0186007  -0.0059257   0.0019147  -0.0004094
            7           8           9          10          11          12
    1  -0.0004201   0.0007840   0.0002012   0.0007309  -0.0000856   0.0013619
    2   0.0000883  -0.0000224   0.0000247   0.0003029   0.0001332  -0.0008724
    3   0.0011848   0.0021784  -0.0005388  -0.0002688   0.0000486  -0.0031491
           13          14          15          16          17          18
    1   0.0008798  -0.0106321  -0.0010878  -0.0000125  -0.0020713   0.0005525
    2   0.0003985   0.0295271   0.0017255  -0.0001228   0.0004405   0.0008638
    3   0.0008114   0.0208335  -0.0006762   0.0002041   0.0006917  -0.0013527
           19          20          21          22
    1   0.0007270   0.0009722   0.0000631  -0.0002348
    2  -0.0023967   0.0003217  -0.0001083  -0.0002054
    3   0.0024577  -0.0009238  -0.0003197  -0.0000161
 Max gradient component =       2.970E-02
 RMS gradient           =       6.609E-03
 Gradient time:  CPU 251.50 s  wall 251.51 s
 Geometry Optimization Parameters
   NAtoms,    NIC,     NZ,  NCons,   NDum,   NFix, NCnnct, MaxDiis
       22     163      22       0       0       0       0       0

 Cartesian Hessian Update
 Hessian updated using BFGS update


** GEOMETRY OPTIMIZATION IN DELOCALIZED INTERNAL COORDINATES **
   Searching for a Minimum

   Optimization Cycle:   3

                       Coordinates (Angstroms)
     ATOM                X               Y               Z
      1  C         0.0332873555   -0.0081984223    0.0534488895
      2  C        -0.0091804311    0.0399494196    1.4565887631
      3  Cl        1.4798804250    0.0928566279    2.3565234990
      4  C        -1.2310235248    0.0745273500    2.1406943989
      5  Cl       -1.2626835370    0.1352261306    3.8826938593
      6  C        -2.4259798187    0.0747947526    1.4170064076
      7  Cl       -3.9722698907    0.1183894922    2.2287616640
      8  C        -2.3972544842    0.0410815009    0.0283214423
      9  H        -3.3262565269    0.0354245088   -0.5263641763
     10  C        -1.1831798672    0.0002161502   -0.6384554576
     11  H        -1.1762835107   -0.0534138394   -1.7201063683
     12  C         1.3047974032   -0.0575689294   -0.7159432717
     13  C         2.3513879038   -0.9452316844   -0.4222362830
     14  Cl        2.1932713390   -2.0946246629    0.8806366860
     15  C         3.5214709082   -0.9551544127   -1.1711260289
     16  H         4.3116093151   -1.6520956786   -0.9270823087
     17  C         3.6735083797   -0.0834458588   -2.2427772928
     18  Cl        5.1547046015   -0.1236190691   -3.1663488516
     19  C         2.6425513419    0.8010522941   -2.5619058971
     20  Cl        2.7904893680    1.9213649891   -3.8963628670
     21  C         1.4793749153    0.8062922977   -1.8032620475
     22  H         0.6997200043    1.5160240563   -2.0471040571
   Point Group: c1    Number of degrees of freedom:    60


   Energy is  -3221.111972105

 Hessian updated using BFGS update

 58 Hessian modes will be used to form the next step
  Hessian Eigenvalues:
     0.016233    0.017717    0.019517    0.020693    0.020929    0.022950
     0.023585    0.023586    0.023835    0.023845    0.024090    0.024090
     0.024114    0.024114    0.024135    0.024136    0.024143    0.024143
     0.060925    0.082027    0.159964    0.159974    0.159996    0.160005
     0.217911    0.225264    0.229778    0.232188    0.240707    0.245279
     0.249855    0.249983    0.249990    0.249994    0.249997    0.250225
     0.252650    0.289376    0.293576    0.300776    0.301034    0.301216
     0.328851    0.356665    0.356668    0.356678    0.413301    0.419108
     0.430254    0.431838    0.461478    0.464302    0.471085    0.472009
     0.478175    0.478806    0.479120    0.480268

 Minimum search - taking simple RFO step
 Searching for Lamda that Minimizes Along All modes
 Value Taken    Lamda =  -0.01516384
 Calculated Step too Large.  Step scaled by  0.710654
 Step Taken.  Stepsize is  0.300000

                             Maximum     Tolerance    Cnvgd?
         Gradient           0.027384      0.000300      NO
         Displacement       0.214312      0.001200      NO
         Energy change     -0.014291      0.000001      NO


 New Cartesian Coordinates Obtained by Inverse Iteration

 Displacement from previous Coordinates is:  0.408569
 ----------------------------------------------------------------
             Standard Nuclear Orientation (Angstroms)
    I     Atom           X                Y                Z
 ----------------------------------------------------------------
    1      C       0.0417563150    -0.0145426199     0.0678965490
    2      C      -0.0115585264     0.0678897401     1.4697695527
    3      Cl      1.4667552609     0.1582389221     2.3795911431
    4      C      -1.2409158196     0.1079903634     2.1468009113
    5      Cl     -1.2881213129     0.2084637564     3.8814771252
    6      C      -2.4300456378     0.0810509071     1.4103952747
    7      Cl     -3.9850456729     0.1280267750     2.2016831289
    8      C      -2.3907786778     0.0155467957     0.0220160468
    9      H      -3.3170980638    -0.0106357591    -0.5360077949
   10      C      -1.1709369946    -0.0308842855    -0.6327902583
   11      H      -1.1538589638    -0.1100719082    -1.7128789584
   12      C       1.3129860383    -0.0661105262    -0.6999602441
   13      C       2.3541149155    -0.9714063925    -0.4387209016
   14      Cl      2.2076082469    -2.1563395532     0.8341553013
   15      C       3.5161508891    -0.9770345099    -1.2010619302
   16      H       4.3012083109    -1.6875227535    -0.9821465303
   17      C       3.6685424140    -0.0831115410    -2.2553946012
   18      Cl      5.1413838628    -0.1254440802    -3.1874187511
   19      C       2.6431636245     0.8203942658    -2.5451705839
   20      Cl      2.7824485832     1.9683659502    -3.8532909298
   21      C       1.4888142736     0.8183564652    -1.7716506812
   22      H       0.7153686041     1.5426270006    -1.9916921659
 ----------------------------------------------------------------
 Nuclear Repulsion Energy =        2011.62305102 hartrees
 There are       89 alpha and       89 beta electrons
 Applying Cartesian multipole field
    Component          Value
    ---------          -----
     (2,0,0)        1.00000E-12
     (0,2,0)        2.00000E-11
     (0,0,2)       -3.00000E-11
 Nucleus-field energy     =    -0.0000000938 hartrees
 Requested basis set is 6-311++G(d,p)
 There are 170 shells and 472 basis functions
 A cutoff of  1.0D-15 yielded  10799 shell pairs
 There are     91237 function pairs (     98039 Cartesian)
 Smallest overlap matrix eigenvalue = 2.55E-07
 Linear dependence detected in AO basis
 Number of orthogonalized atomic orbitals = 467
 Maximum deviation from orthogonality = 3.126E-10
 Guess from superposition of atomic densities
 Warning:  Energy on first SCF cycle will be non-variational
 SAD guess density has 178.000000 electrons

 -----------------------------------------------------------------------
  General SCF calculation program by
  Eric Jon Sundstrom, Paul Horn, Yuezhi Mao, Dmitri Zuev, Alec White,
  David Stuck, Shaama M.S., Shane Yost, Joonho Lee, David Small,
  Daniel Levine, Susi Lehtola, Hugh Burton, Evgeny Epifanovsky,
  Bang C. Huynh
 -----------------------------------------------------------------------
 Exchange:     0.2000 Hartree-Fock + 0.0800 Slater + 0.7200 B88
 Correlation:  0.1900 VWN1RPA + 0.8100 LYP
 Using SG-1 standard quadrature grid
 A restricted SCF calculation will be
 performed using DIIS
 SCF converges when DIIS error is below 1.0e-08
 ---------------------------------------
  Cycle       Energy         DIIS error
 ---------------------------------------
    1   -3225.4033379642      2.83e-02  
    2   -3220.9881157298      2.17e-03  
    3   -3220.8645775855      2.89e-03  
    4   -3221.1034958978      7.27e-04  
    5   -3221.1179983179      2.96e-04  
    6   -3221.1201848997      1.05e-04  
    7   -3221.1204526523      3.58e-05  
    8   -3221.1204854965      1.28e-05  
    9   -3221.1204897393      3.51e-06  
   10   -3221.1204900761      8.74e-07  
   11   -3221.1204900953      3.02e-07  
   12   -3221.1204900978      1.18e-07  
   13   -3221.1204900981      3.82e-08  
   14   -3221.1204900981      1.18e-08  
   15   -3221.1204900982      4.74e-09  Convergence criterion met
 ---------------------------------------
 SCF time:   CPU 752.18s  wall 752.00s 
 SCF   energy in the final basis set =    -3221.1204900982
 Total energy in the final basis set =    -3221.1204900982

 --------------------------------------------------------------

                    Orbital Energies (a.u.)
 --------------------------------------------------------------

 Alpha MOs
 -- Occupied --
********-101.5770-101.5764-101.5759-101.5711-101.5702 -10.2765 -10.2758
-10.2744 -10.2731 -10.2716 -10.2703 -10.2354 -10.2343 -10.2227 -10.2220
-10.2173 -10.2165  -9.4925  -9.4915  -9.4910  -9.4906  -9.4869  -9.4859
 -7.2573  -7.2564  -7.2558  -7.2554  -7.2517  -7.2506  -7.2473  -7.2467
 -7.2462  -7.2459  -7.2458  -7.2455  -7.2452  -7.2446  -7.2417  -7.2409
 -7.2406  -7.2400  -0.9562  -0.9453  -0.9136  -0.8966  -0.8837  -0.8768
 -0.8610  -0.8427  -0.7992  -0.7650  -0.7608  -0.7377  -0.6670  -0.6492
 -0.6368  -0.6106  -0.5553  -0.5442  -0.5250  -0.5198  -0.5011  -0.4847
 -0.4690  -0.4676  -0.4656  -0.4542  -0.4495  -0.4339  -0.4198  -0.4126
 -0.4084  -0.4008  -0.3880  -0.3704  -0.3659  -0.3528  -0.3503  -0.3492
 -0.3419  -0.3359  -0.3293  -0.3249  -0.3095  -0.2942  -0.2771  -0.2687
 -0.2601
 -- Virtual --
 -0.0758  -0.0591  -0.0540  -0.0376  -0.0352  -0.0278  -0.0137  -0.0012
  0.0018   0.0120   0.0153   0.0175   0.0225   0.0241   0.0333   0.0369
  0.0440   0.0485   0.0541   0.0581   0.0598   0.0678   0.0710   0.0729
  0.0800   0.0826   0.0844   0.0883   0.0926   0.0953   0.0990   0.1012
  0.1037   0.1074   0.1090   0.1134   0.1173   0.1190   0.1210   0.1236
  0.1247   0.1313   0.1321   0.1374   0.1382   0.1408   0.1451   0.1482
  0.1542   0.1552   0.1634   0.1656   0.1662   0.1708   0.1749   0.1842
  0.1853   0.1905   0.1940   0.1965   0.2057   0.2083   0.2124   0.2130
  0.2198   0.2222   0.2241   0.2308   0.2326   0.2367   0.2397   0.2429
  0.2492   0.2507   0.2538   0.2562   0.2583   0.2610   0.2652   0.2677
  0.2736   0.2833   0.2872   0.2905   0.2934   0.2966   0.3029   0.3078
  0.3104   0.3144   0.3182   0.3245   0.3328   0.3395   0.3454   0.3595
  0.4012   0.4136   0.4188   0.4207   0.4358   0.4397   0.4441   0.4481
  0.4531   0.4584   0.4653   0.4696   0.4724   0.4742   0.4792   0.4905
  0.4929   0.4933   0.5029   0.5069   0.5196   0.5382   0.5440   0.5459
  0.5519   0.5559   0.5648   0.5771   0.5847   0.5881   0.5888   0.5985
  0.6090   0.6124   0.6151   0.6219   0.6297   0.6336   0.6404   0.6527
  0.6604   0.6622   0.6683   0.6823   0.6938   0.7011   0.7087   0.7153
  0.7267   0.7365   0.7608   0.7884   0.7937   0.8022   0.8119   0.8167
  0.8274   0.8303   0.8345   0.8377   0.8390   0.8441   0.8450   0.8477
  0.8505   0.8522   0.8555   0.8564   0.8677   0.8720   0.8802   0.8818
  0.8864   0.8909   0.8983   0.9054   0.9104   0.9131   0.9157   0.9296
  0.9373   0.9416   0.9476   0.9526   0.9549   0.9573   0.9650   0.9689
  0.9715   0.9881   0.9910   0.9987   1.0077   1.0207   1.0282   1.0480
  1.0595   1.0632   1.0896   1.1089   1.1233   1.1396   1.1636   1.1940
  1.2035   1.2206   1.2230   1.2333   1.2488   1.2615   1.2656   1.2773
  1.2867   1.2906   1.2945   1.3013   1.3177   1.3426   1.3474   1.3639
  1.3922   1.4162   1.4568   1.4954   1.4970   1.5054   1.5240   1.5470
  1.5571   1.5725   1.5795   1.6088   1.6290   1.6399   1.6677   1.6796
  1.6949   1.7316   1.7378   1.7626   1.7743   1.7876   1.8319   1.8395
  1.8457   1.8465   1.8787   1.8796   1.8918   1.9030   1.9152   1.9365
  1.9534   1.9636   1.9683   1.9998   2.0153   2.0444   2.0765   2.0944
  2.1184   2.1247   2.1678   2.2058   2.2304   2.2318   2.2464   2.2471
  2.2602   2.2774   2.2833   2.2936   2.3053   2.3079   2.3201   2.3431
  2.3677   2.3842   2.3939   2.4166   2.4256   2.4435   2.4628   2.4722
  2.5030   2.5137   2.5230   2.5475   2.5629   2.5779   2.5920   2.6097
  2.6194   2.6458   2.6556   2.6636   2.6861   2.7124   2.7266   2.7422
  2.7477   2.7678   2.7764   2.7853   2.7977   2.8079   2.8302   2.8347
  2.8914   2.9025   2.9455   2.9654   3.0455   3.0592   3.0723   3.1154
  3.1277   3.1364   3.1438   3.1852   3.2159   3.2312   3.2626   3.3364
  3.3722   3.4136   3.4910   3.5182   3.5968   3.6801   3.7143   3.8075
  3.8240   3.9093   4.0090   4.0721   4.1220   4.3791   4.7925   4.8163
  9.7426   9.7576   9.7920   9.7944   9.8120   9.8467  23.3452  23.4959
 23.8206  23.8377  23.8740  23.8849  23.9402  23.9611  24.0075  24.0446
 24.0962  24.1295  25.7809  25.7831  25.8566  25.8639  25.9453  25.9825
 26.0824  26.0961  26.1312  26.1635  26.2516  26.4191  26.4999  26.5040
 26.6859  26.7151  26.8186  26.9214 215.7347 215.7476 215.7888 215.7907
215.8142 215.8535
 --------------------------------------------------------------

          Ground-State Mulliken Net Atomic Charges

     Atom                 Charge (a.u.)
  ----------------------------------------
      1 C                     0.142484
      2 C                    -0.924500
      3 Cl                    0.587543
      4 C                     0.024151
      5 Cl                    0.581987
      6 C                    -0.150544
      7 Cl                    0.541630
      8 C                    -0.631180
      9 H                     0.211846
     10 C                    -0.471516
     11 H                     0.185507
     12 C                    -0.268037
     13 C                    -0.269857
     14 Cl                    0.412498
     15 C                    -0.720373
     16 H                     0.222800
     17 C                     0.072538
     18 Cl                    0.508868
     19 C                     0.278094
     20 Cl                    0.610272
     21 C                    -1.169587
     22 H                     0.225378
  ----------------------------------------
  Sum of atomic charges =     0.000000

 -----------------------------------------------------------------
                    Cartesian Multipole Moments
 -----------------------------------------------------------------
    Charge (ESU x 10^10)
                 0.0000
    Dipole Moment (Debye)
         X      -0.8974      Y      -0.1925      Z      -1.5049
       Tot       1.7627
    Quadrupole Moments (Debye-Ang)
        XX    -144.7328     XY      -2.7426     YY    -146.4803
        XZ       7.1283     YZ       0.2176     ZZ    -150.1418
    Octopole Moments (Debye-Ang^2)
       XXX    -369.4125    XXY     -16.6625    XYY    -121.9152
       YYY      -1.1011    XXZ       2.5142    XYZ       5.1218
       YYZ      -1.7592    XZZ    -136.4579    YZZ      -3.7862
       ZZZ      10.5124
    Hexadecapole Moments (Debye-Ang^3)
      XXXX   -6518.9195   XXXY       9.5671   XXYY   -1268.1808
      XYYY      77.8082   YYYY    -953.6796   XXXZ    1878.9581
      XXYZ     127.3184   XYYZ     616.3092   YYYZ     292.4598
      XXZZ   -1958.3973   XYZZ      19.2810   YYZZ    -975.2022
      XZZZ    1889.7870   YZZZ     295.7278   ZZZZ   -4938.3531
 -----------------------------------------------------------------
 Calculating analytic gradient of the SCF energy
 Gradient of SCF Energy
            1           2           3           4           5           6
    1   0.0003473  -0.0005948   0.0053782   0.0003046   0.0000936   0.0001730
    2   0.0016549  -0.0008629  -0.0184080  -0.0002775   0.0000079  -0.0000611
    3   0.0002089   0.0009667  -0.0117116  -0.0013815   0.0000715   0.0002267
            7           8           9          10          11          12
    1   0.0000533   0.0002446   0.0001176  -0.0000121  -0.0001303  -0.0009220
    2   0.0000228   0.0000001   0.0000219   0.0006425   0.0000382  -0.0011795
    3   0.0002696   0.0003161  -0.0001158  -0.0000620   0.0000094  -0.0012175
           13          14          15          16          17          18
    1   0.0008076  -0.0056066  -0.0002216  -0.0000413  -0.0004012  -0.0000161
    2  -0.0001633   0.0183242   0.0006873  -0.0000085   0.0001899   0.0002787
    3   0.0008259   0.0121956  -0.0001619   0.0000472  -0.0000317  -0.0003081
           19          20          21          22
    1   0.0001543   0.0002838   0.0000207  -0.0000325
    2  -0.0005214  -0.0000055  -0.0003320  -0.0000488
    3   0.0005637  -0.0001195  -0.0005503  -0.0000416
 Max gradient component =       1.841E-02
 RMS gradient           =       3.962E-03
 Gradient time:  CPU 251.98 s  wall 251.99 s
 Geometry Optimization Parameters
   NAtoms,    NIC,     NZ,  NCons,   NDum,   NFix, NCnnct, MaxDiis
       22     163      22       0       0       0       0       0

 Cartesian Hessian Update
 Hessian updated using BFGS update


** GEOMETRY OPTIMIZATION IN DELOCALIZED INTERNAL COORDINATES **
   Searching for a Minimum

   Optimization Cycle:   4

                       Coordinates (Angstroms)
     ATOM                X               Y               Z
      1  C         0.0417563150   -0.0145426199    0.0678965490
      2  C        -0.0115585264    0.0678897401    1.4697695527
      3  Cl        1.4667552609    0.1582389221    2.3795911431
      4  C        -1.2409158196    0.1079903634    2.1468009113
      5  Cl       -1.2881213129    0.2084637564    3.8814771252
      6  C        -2.4300456378    0.0810509071    1.4103952747
      7  Cl       -3.9850456729    0.1280267750    2.2016831289
      8  C        -2.3907786778    0.0155467957    0.0220160468
      9  H        -3.3170980638   -0.0106357591   -0.5360077949
     10  C        -1.1709369946   -0.0308842855   -0.6327902583
     11  H        -1.1538589638   -0.1100719082   -1.7128789584
     12  C         1.3129860383   -0.0661105262   -0.6999602441
     13  C         2.3541149155   -0.9714063925   -0.4387209016
     14  Cl        2.2076082469   -2.1563395532    0.8341553013
     15  C         3.5161508891   -0.9770345099   -1.2010619302
     16  H         4.3012083109   -1.6875227535   -0.9821465303
     17  C         3.6685424140   -0.0831115410   -2.2553946012
     18  Cl        5.1413838628   -0.1254440802   -3.1874187511
     19  C         2.6431636245    0.8203942658   -2.5451705839
     20  Cl        2.7824485832    1.9683659502   -3.8532909298
     21  C         1.4888142736    0.8183564652   -1.7716506812
     22  H         0.7153686041    1.5426270006   -1.9916921659
   Point Group: c1    Number of degrees of freedom:    60


   Energy is  -3221.120490098

 Hessian updated using BFGS update

 60 Hessian modes will be used to form the next step
  Hessian Eigenvalues:
     0.016037    0.017718    0.019371    0.020680    0.020930    0.022948
     0.023586    0.023591    0.023835    0.023845    0.024090    0.024091
     0.024114    0.024114    0.024135    0.024135    0.024143    0.024144
     0.045178    0.075162    0.159965    0.159978    0.159996    0.160051
     0.218103    0.225270    0.229949    0.232179    0.240824    0.245318
     0.249954    0.249985    0.249991    0.249997    0.250009    0.250225
     0.253431    0.289368    0.293830    0.301032    0.301034    0.301196
     0.301666    0.329096    0.356665    0.356665    0.356669    0.356683
     0.413342    0.419214    0.430257    0.431928    0.461480    0.464306
     0.471099    0.473167    0.478212    0.478807    0.479163    0.480711

 Minimum search - taking simple RFO step
 Searching for Lamda that Minimizes Along All modes
 Value Taken    Lamda =  -0.00878017
 Calculated Step too Large.  Step scaled by  0.723159
 Step Taken.  Stepsize is  0.300000

                             Maximum     Tolerance    Cnvgd?
         Gradient           0.016358      0.000300      NO
         Displacement       0.207124      0.001200      NO
         Energy change     -0.008518      0.000001      NO


 New Cartesian Coordinates Obtained by Inverse Iteration

 Displacement from previous Coordinates is:  0.459126
 ----------------------------------------------------------------
             Standard Nuclear Orientation (Angstroms)
    I     Atom           X                Y                Z
 ----------------------------------------------------------------
    1      C       0.0451382161    -0.0220520840     0.0751094578
    2      C      -0.0124027624     0.1011382632     1.4733308384
    3      Cl      1.4634638796     0.2343113838     2.3839014077
    4      C      -1.2451187371     0.1468312200     2.1475507931
    5      Cl     -1.3005464056     0.2962381712     3.8765614402
    6      C      -2.4311342674     0.0836089021     1.4067655436
    7      Cl     -3.9900168567     0.1338396425     2.1896073128
    8      C      -2.3873068903    -0.0225703548     0.0206797271
    9      H      -3.3126276337    -0.0758795109    -0.5370066034
   10      C      -1.1648589192    -0.0729053731    -0.6286789356
   11      H      -1.1411504248    -0.1814970774    -1.7061471144
   12      C       1.3179283539    -0.0704842775    -0.6911925711
   13      C       2.3459007531    -0.9981428208    -0.4607346990
   14      Cl      2.1917758169    -2.2191974744     0.7795800308
   15      C       3.5034515328    -1.0017090123    -1.2299412830
   16      H       4.2786495235    -1.7297213529    -1.0351511038
   17      C       3.6652273050    -0.0816751928    -2.2608270881
   18      Cl      5.1330244673    -0.1234903648    -3.1990632876
   19      C       2.6523370666     0.8452933807    -2.5213109137
   20      Cl      2.8005011997     2.0241229570    -3.7990764854
   21      C       1.5020337793     0.8386102831    -1.7407025242
   22      H       0.7376726724     1.5791777045    -1.9376532401
 ----------------------------------------------------------------
 Nuclear Repulsion Energy =        2007.63094474 hartrees
 There are       89 alpha and       89 beta electrons
 Applying Cartesian multipole field
    Component          Value
    ---------          -----
     (2,0,0)        1.00000E-12
     (0,2,0)        2.00000E-11
     (0,0,2)       -3.00000E-11
 Nucleus-field energy     =    -0.0000000920 hartrees
 Requested basis set is 6-311++G(d,p)
 There are 170 shells and 472 basis functions
 A cutoff of  1.0D-15 yielded  10793 shell pairs
 There are     91232 function pairs (     98040 Cartesian)
 Smallest overlap matrix eigenvalue = 2.57E-07
 Linear dependence detected in AO basis
 Number of orthogonalized atomic orbitals = 467
 Maximum deviation from orthogonality = 7.307E-10
 Guess from superposition of atomic densities
 Warning:  Energy on first SCF cycle will be non-variational
 SAD guess density has 178.000000 electrons

 -----------------------------------------------------------------------
  General SCF calculation program by
  Eric Jon Sundstrom, Paul Horn, Yuezhi Mao, Dmitri Zuev, Alec White,
  David Stuck, Shaama M.S., Shane Yost, Joonho Lee, David Small,
  Daniel Levine, Susi Lehtola, Hugh Burton, Evgeny Epifanovsky,
  Bang C. Huynh
 -----------------------------------------------------------------------
 Exchange:     0.2000 Hartree-Fock + 0.0800 Slater + 0.7200 B88
 Correlation:  0.1900 VWN1RPA + 0.8100 LYP
 Using SG-1 standard quadrature grid
 A restricted SCF calculation will be
 performed using DIIS
 SCF converges when DIIS error is below 1.0e-08
 ---------------------------------------
  Cycle       Energy         DIIS error
 ---------------------------------------
    1   -3225.3859025117      2.83e-02  
    2   -3220.9929822010      2.17e-03  
    3   -3220.8680371054      2.89e-03  
    4   -3221.1084220496      7.30e-04  
    5   -3221.1229884199      2.98e-04  
    6   -3221.1252085291      1.05e-04  
    7   -3221.1254744302      3.67e-05  
    8   -3221.1255093112      1.26e-05  
    9   -3221.1255134530      3.47e-06  
   10   -3221.1255137816      8.69e-07  
   11   -3221.1255138010      2.95e-07  
   12   -3221.1255138028      1.17e-07  
   13   -3221.1255138035      3.69e-08  
   14   -3221.1255138035      1.20e-08  
   15   -3221.1255138033      4.70e-09  Convergence criterion met
 ---------------------------------------
 SCF time:   CPU 751.04s  wall 752.00s 
 SCF   energy in the final basis set =    -3221.1255138033
 Total energy in the final basis set =    -3221.1255138033

 --------------------------------------------------------------

                    Orbital Energies (a.u.)
 --------------------------------------------------------------

 Alpha MOs
 -- Occupied --
********-101.5771-101.5764-101.5762-101.5724-101.5713 -10.2768 -10.2760
-10.2745 -10.2731 -10.2715 -10.2705 -10.2353 -10.2341 -10.2226 -10.2220
-10.2173 -10.2165  -9.4925  -9.4917  -9.4910  -9.4909  -9.4878  -9.4866
 -7.2574  -7.2566  -7.2558  -7.2557  -7.2527  -7.2514  -7.2473  -7.2467
 -7.2464  -7.2459  -7.2459  -7.2458  -7.2451  -7.2450  -7.2426  -7.2418
 -7.2413  -7.2408  -0.9557  -0.9453  -0.9126  -0.8972  -0.8840  -0.8772
 -0.8601  -0.8430  -0.7990  -0.7644  -0.7609  -0.7377  -0.6663  -0.6487
 -0.6374  -0.6106  -0.5550  -0.5433  -0.5255  -0.5206  -0.5006  -0.4850
 -0.4687  -0.4673  -0.4658  -0.4536  -0.4491  -0.4341  -0.4188  -0.4122
 -0.4082  -0.3987  -0.3876  -0.3703  -0.3658  -0.3527  -0.3499  -0.3483
 -0.3416  -0.3359  -0.3296  -0.3264  -0.3136  -0.2931  -0.2765  -0.2705
 -0.2607
 -- Virtual --
 -0.0745  -0.0598  -0.0533  -0.0379  -0.0364  -0.0278  -0.0136  -0.0013
  0.0020   0.0120   0.0152   0.0170   0.0225   0.0241   0.0335   0.0366
  0.0440   0.0490   0.0536   0.0580   0.0594   0.0677   0.0708   0.0727
  0.0799   0.0824   0.0844   0.0879   0.0929   0.0951   0.0988   0.1017
  0.1043   0.1066   0.1089   0.1130   0.1168   0.1190   0.1209   0.1237
  0.1247   0.1305   0.1315   0.1367   0.1373   0.1408   0.1450   0.1477
  0.1542   0.1550   0.1625   0.1651   0.1656   0.1705   0.1745   0.1843
  0.1844   0.1903   0.1929   0.1963   0.2053   0.2077   0.2109   0.2133
  0.2209   0.2228   0.2253   0.2313   0.2324   0.2361   0.2401   0.2437
  0.2484   0.2510   0.2533   0.2550   0.2593   0.2615   0.2646   0.2681
  0.2739   0.2826   0.2863   0.2884   0.2937   0.2976   0.3021   0.3072
  0.3104   0.3137   0.3181   0.3249   0.3322   0.3398   0.3457   0.3589
  0.4015   0.4134   0.4188   0.4201   0.4354   0.4396   0.4441   0.4474
  0.4538   0.4599   0.4655   0.4710   0.4727   0.4740   0.4804   0.4881
  0.4930   0.4938   0.5024   0.5052   0.5194   0.5390   0.5432   0.5479
  0.5527   0.5575   0.5628   0.5779   0.5869   0.5891   0.5914   0.5968
  0.6063   0.6125   0.6150   0.6226   0.6310   0.6339   0.6442   0.6528
  0.6607   0.6630   0.6688   0.6799   0.6940   0.7014   0.7088   0.7161
  0.7252   0.7371   0.7647   0.7882   0.7930   0.8019   0.8084   0.8146
  0.8295   0.8309   0.8350   0.8376   0.8390   0.8431   0.8458   0.8477
  0.8504   0.8542   0.8552   0.8578   0.8649   0.8726   0.8814   0.8841
  0.8855   0.8892   0.8999   0.9056   0.9103   0.9137   0.9153   0.9284
  0.9356   0.9401   0.9461   0.9482   0.9534   0.9557   0.9631   0.9658
  0.9697   0.9887   0.9937   0.9997   1.0079   1.0185   1.0265   1.0481
  1.0584   1.0613   1.0886   1.1170   1.1249   1.1405   1.1650   1.1960
  1.2030   1.2201   1.2236   1.2328   1.2479   1.2610   1.2657   1.2780
  1.2868   1.2879   1.2921   1.3006   1.3164   1.3449   1.3474   1.3640
  1.3933   1.4174   1.4566   1.4963   1.4994   1.5058   1.5254   1.5474
  1.5579   1.5724   1.5804   1.6083   1.6283   1.6416   1.6687   1.6802
  1.6960   1.7298   1.7369   1.7622   1.7756   1.7872   1.8316   1.8384
  1.8437   1.8467   1.8761   1.8773   1.8923   1.9059   1.9184   1.9363
  1.9534   1.9651   1.9730   2.0013   2.0116   2.0416   2.0760   2.0950
  2.1173   2.1212   2.1659   2.2071   2.2288   2.2317   2.2448   2.2474
  2.2609   2.2711   2.2840   2.2892   2.3017   2.3116   2.3193   2.3450
  2.3704   2.3817   2.3983   2.4149   2.4252   2.4458   2.4638   2.4707
  2.5038   2.5130   2.5208   2.5468   2.5605   2.5787   2.5906   2.6097
  2.6186   2.6473   2.6572   2.6624   2.6870   2.7119   2.7292   2.7401
  2.7458   2.7675   2.7756   2.7854   2.7980   2.8051   2.8263   2.8298
  2.8890   2.9032   2.9481   2.9679   3.0461   3.0594   3.0728   3.1138
  3.1251   3.1342   3.1446   3.1859   3.2165   3.2285   3.2614   3.3373
  3.3706   3.4144   3.4903   3.5178   3.5982   3.6802   3.7151   3.8074
  3.8255   3.9101   4.0083   4.0719   4.1200   4.3702   4.7915   4.8163
  9.7464   9.7577   9.7936   9.7957   9.8198   9.8359  23.3462  23.4958
 23.8200  23.8362  23.8731  23.8848  23.9387  23.9590  24.0082  24.0451
 24.0961  24.1301  25.7803  25.7823  25.8509  25.8636  25.9283  25.9622
 26.0807  26.0952  26.1301  26.1658  26.2537  26.4161  26.4994  26.5015
 26.6837  26.7109  26.8192  26.9161 215.7389 215.7477 215.7898 215.7925
215.8248 215.8397
 --------------------------------------------------------------

          Ground-State Mulliken Net Atomic Charges

     Atom                 Charge (a.u.)
  ----------------------------------------
      1 C                     0.165148
      2 C                    -0.946268
      3 Cl                    0.554366
      4 C                     0.085014
      5 Cl                    0.582828
      6 C                    -0.149335
      7 Cl                    0.542626
      8 C                    -0.665905
      9 H                     0.212671
     10 C                    -0.459703
     11 H                     0.186948
     12 C                    -0.242649
     13 C                    -0.316021
     14 Cl                    0.383866
     15 C                    -0.642444
     16 H                     0.222920
     17 C                     0.099096
     18 Cl                    0.509141
     19 C                     0.211076
     20 Cl                    0.607843
     21 C                    -1.166075
     22 H                     0.224856
  ----------------------------------------
  Sum of atomic charges =     0.000000

 -----------------------------------------------------------------
                    Cartesian Multipole Moments
 -----------------------------------------------------------------
    Charge (ESU x 10^10)
                 0.0000
    Dipole Moment (Debye)
         X      -0.9027      Y      -0.2366      Z      -1.5256
       Tot       1.7883
    Quadrupole Moments (Debye-Ang)
        XX    -144.8515     XY      -2.6538     YY    -146.3010
        XZ       6.8866     YZ       0.4629     ZZ    -150.0366
    Octopole Moments (Debye-Ang^2)
       XXX    -369.0170    XXY     -19.2174    XYY    -121.1433
       YYY      -7.0031    XXZ       2.0219    XYZ       5.4285
       YYZ      -1.7402    XZZ    -135.9367    YZZ      -5.4655
       ZZZ      11.2293
    Hexadecapole Moments (Debye-Ang^3)
      XXXX   -6519.9456   XXXY       6.0662   XXYY   -1274.3511
      XYYY      71.9586   YYYY   -1001.3920   XXXZ    1881.6520
      XXYZ     122.1381   XYYZ     617.1618   YYYZ     268.2720
      XXZZ   -1949.6833   XYZZ      18.6270   YYZZ    -975.8519
      XZZZ    1893.1224   YZZZ     277.7383   ZZZZ   -4895.0702
 -----------------------------------------------------------------
 Calculating analytic gradient of the SCF energy
 Gradient of SCF Energy
            1           2           3           4           5           6
    1   0.0010935   0.0003971   0.0026672  -0.0002761  -0.0000648  -0.0001706
    2   0.0012816  -0.0004740  -0.0113383  -0.0001324  -0.0000645   0.0000006
    3  -0.0002616   0.0005334  -0.0070501   0.0006292  -0.0005375   0.0003584
            7           8           9          10          11          12
    1   0.0001849   0.0002393   0.0000292  -0.0005211  -0.0000853  -0.0014317
    2  -0.0000158  -0.0000197   0.0000281   0.0007726  -0.0000310  -0.0010857
    3   0.0000049  -0.0004675   0.0000630   0.0000299  -0.0000072  -0.0000973
           13          14          15          16          17          18
    1   0.0005292  -0.0026641  -0.0000942  -0.0000279   0.0002754  -0.0002655
    2   0.0000412   0.0109769   0.0002764   0.0000265   0.0000755   0.0001187
    3   0.0004644   0.0072554   0.0000166  -0.0000048  -0.0003018   0.0000348
           19          20          21          22
    1  -0.0000930   0.0001174   0.0000997   0.0000613
    2   0.0003011  -0.0002318  -0.0005494   0.0000432
    3  -0.0002065   0.0001650  -0.0006443   0.0000237
 Max gradient component =       1.134E-02
 RMS gradient           =       2.388E-03
 Gradient time:  CPU 252.74 s  wall 252.75 s
 Geometry Optimization Parameters
   NAtoms,    NIC,     NZ,  NCons,   NDum,   NFix, NCnnct, MaxDiis
       22     163      22       0       0       0       0       0

 Cartesian Hessian Update
 Hessian updated using BFGS update


** GEOMETRY OPTIMIZATION IN DELOCALIZED INTERNAL COORDINATES **
   Searching for a Minimum

   Optimization Cycle:   5

                       Coordinates (Angstroms)
     ATOM                X               Y               Z
      1  C         0.0451382161   -0.0220520840    0.0751094578
      2  C        -0.0124027624    0.1011382632    1.4733308384
      3  Cl        1.4634638796    0.2343113838    2.3839014077
      4  C        -1.2451187371    0.1468312200    2.1475507931
      5  Cl       -1.3005464056    0.2962381712    3.8765614402
      6  C        -2.4311342674    0.0836089021    1.4067655436
      7  Cl       -3.9900168567    0.1338396425    2.1896073128
      8  C        -2.3873068903   -0.0225703548    0.0206797271
      9  H        -3.3126276337   -0.0758795109   -0.5370066034
     10  C        -1.1648589192   -0.0729053731   -0.6286789356
     11  H        -1.1411504248   -0.1814970774   -1.7061471144
     12  C         1.3179283539   -0.0704842775   -0.6911925711
     13  C         2.3459007531   -0.9981428208   -0.4607346990
     14  Cl        2.1917758169   -2.2191974744    0.7795800308
     15  C         3.5034515328   -1.0017090123   -1.2299412830
     16  H         4.2786495235   -1.7297213529   -1.0351511038
     17  C         3.6652273050   -0.0816751928   -2.2608270881
     18  Cl        5.1330244673   -0.1234903648   -3.1990632876
     19  C         2.6523370666    0.8452933807   -2.5213109137
     20  Cl        2.8005011997    2.0241229570   -3.7990764854
     21  C         1.5020337793    0.8386102831   -1.7407025242
     22  H         0.7376726724    1.5791777045   -1.9376532401
   Point Group: c1    Number of degrees of freedom:    60


   Energy is  -3221.125513803

 Hessian updated using BFGS update

 60 Hessian modes will be used to form the next step
  Hessian Eigenvalues:
     0.015212    0.017711    0.019086    0.020668    0.020930    0.022933
     0.023580    0.023587    0.023833    0.023845    0.024088    0.024092
     0.024113    0.024114    0.024135    0.024137    0.024143    0.024144
     0.031391    0.075080    0.159965    0.159983    0.159996    0.160070
     0.218159    0.225272    0.230087    0.232175    0.240918    0.245381
     0.249978    0.249985    0.249997    0.250008    0.250055    0.250253
     0.253490    0.289355    0.293839    0.301033    0.301035    0.301195
     0.301883    0.329112    0.356665    0.356665    0.356669    0.356684
     0.413422    0.419278    0.430259    0.432125    0.461528    0.464261
     0.471111    0.473567    0.478291    0.478841    0.479175    0.481080

 Minimum search - taking simple RFO step
 Searching for Lamda that Minimizes Along All modes
 Value Taken    Lamda =  -0.00524627
 Calculated Step too Large.  Step scaled by  0.724757
 Step Taken.  Stepsize is  0.300000

                             Maximum     Tolerance    Cnvgd?
         Gradient           0.009745      0.000300      NO
         Displacement       0.201227      0.001200      NO
         Energy change     -0.005024      0.000001      NO


 New Cartesian Coordinates Obtained by Inverse Iteration

 Displacement from previous Coordinates is:  0.519827
 ----------------------------------------------------------------
             Standard Nuclear Orientation (Angstroms)
    I     Atom           X                Y                Z
 ----------------------------------------------------------------
    1      C       0.0439036249    -0.0293021741     0.0748476301
    2      C      -0.0120712181     0.1386955247     1.4673904364
    3      Cl      1.4662438486     0.3194502811     2.3697987482
    4      C      -1.2435977153     0.1888166053     2.1433261185
    5      Cl     -1.2968630963     0.3939503618     3.8665346398
    6      C      -2.4295867427     0.0822950072     1.4066051785
    7      Cl     -3.9884325226     0.1351416401     2.1900105381
    8      C      -2.3869397868    -0.0704914023     0.0248331456
    9      H      -3.3127802126    -0.1561726076    -0.5280251232
   10      C      -1.1646566906    -0.1226899408    -0.6255141415
   11      H      -1.1384996835    -0.2632672937    -1.6992355211
   12      C       1.3185060920    -0.0721684780    -0.6906309029
   13      C       2.3277779298    -1.0250979437    -0.4883287136
   14      Cl      2.1499078789    -2.2798876827     0.7176671058
   15      C       3.4851492287    -1.0282352573    -1.2573666847
   16      H       4.2467981055    -1.7759389510    -1.0850586381
   17      C       3.6643933540    -0.0794994791    -2.2593880202
   18      Cl      5.1325289909    -0.1203092142    -3.1971636929
   19      C       2.6689875057     0.8739866946    -2.4918285378
   20      Cl      2.8386931274     2.0878127658    -3.7333917428
   21      C       1.5176112367     0.8644508261    -1.7119085068
   22      H       0.7648684147     1.6223077301    -1.8875726135
 ----------------------------------------------------------------
 Nuclear Repulsion Energy =        2005.08451648 hartrees
 There are       89 alpha and       89 beta electrons
 Applying Cartesian multipole field
    Component          Value
    ---------          -----
     (2,0,0)        1.00000E-12
     (0,2,0)        2.00000E-11
     (0,0,2)       -3.00000E-11
 Nucleus-field energy     =    -0.0000000896 hartrees
 Requested basis set is 6-311++G(d,p)
 There are 170 shells and 472 basis functions
 A cutoff of  1.0D-15 yielded  10795 shell pairs
 There are     91243 function pairs (     98055 Cartesian)
 Smallest overlap matrix eigenvalue = 2.56E-07
 Linear dependence detected in AO basis
 Number of orthogonalized atomic orbitals = 467
 Maximum deviation from orthogonality = 1.821E-10
 Guess from superposition of atomic densities
 Warning:  Energy on first SCF cycle will be non-variational
 SAD guess density has 178.000000 electrons

 -----------------------------------------------------------------------
  General SCF calculation program by
  Eric Jon Sundstrom, Paul Horn, Yuezhi Mao, Dmitri Zuev, Alec White,
  David Stuck, Shaama M.S., Shane Yost, Joonho Lee, David Small,
  Daniel Levine, Susi Lehtola, Hugh Burton, Evgeny Epifanovsky,
  Bang C. Huynh
 -----------------------------------------------------------------------
 Exchange:     0.2000 Hartree-Fock + 0.0800 Slater + 0.7200 B88
 Correlation:  0.1900 VWN1RPA + 0.8100 LYP
 Using SG-1 standard quadrature grid
 A restricted SCF calculation will be
 performed using DIIS
 SCF converges when DIIS error is below 1.0e-08
 ---------------------------------------
  Cycle       Energy         DIIS error
 ---------------------------------------
    1   -3225.3729922077      2.83e-02  
    2   -3220.9958682783      2.17e-03  
    3   -3220.8702297281      2.90e-03  
    4   -3221.1113597140      7.33e-04  
    5   -3221.1259935924      3.00e-04  
    6   -3221.1282425834      1.05e-04  
    7   -3221.1285084691      3.75e-05  
    8   -3221.1285451617      1.25e-05  
    9   -3221.1285491928      3.44e-06  
   10   -3221.1285495158      8.64e-07  
   11   -3221.1285495349      2.85e-07  
   12   -3221.1285495370      1.18e-07  
   13   -3221.1285495371      3.61e-08  
   14   -3221.1285495373      1.21e-08  
   15   -3221.1285495373      4.70e-09  Convergence criterion met
 ---------------------------------------
 SCF time:   CPU 749.39s  wall 750.00s 
 SCF   energy in the final basis set =    -3221.1285495373
 Total energy in the final basis set =    -3221.1285495373

 --------------------------------------------------------------

                    Orbital Energies (a.u.)
 --------------------------------------------------------------

 Alpha MOs
 -- Occupied --
********-101.5771-101.5764-101.5764-101.5733-101.5722 -10.2769 -10.2761
-10.2746 -10.2732 -10.2716 -10.2705 -10.2350 -10.2338 -10.2226 -10.2220
-10.2173 -10.2165  -9.4925  -9.4916  -9.4911  -9.4909  -9.4885  -9.4873
 -7.2574  -7.2565  -7.2559  -7.2558  -7.2534  -7.2520  -7.2473  -7.2467
 -7.2463  -7.2460  -7.2459  -7.2458  -7.2452  -7.2451  -7.2433  -7.2425
 -7.2420  -7.2415  -0.9554  -0.9453  -0.9118  -0.8976  -0.8840  -0.8774
 -0.8593  -0.8433  -0.7989  -0.7641  -0.7612  -0.7378  -0.6658  -0.6481
 -0.6382  -0.6105  -0.5547  -0.5425  -0.5262  -0.5216  -0.4999  -0.4852
 -0.4685  -0.4671  -0.4659  -0.4531  -0.4489  -0.4344  -0.4181  -0.4122
 -0.4078  -0.3972  -0.3871  -0.3700  -0.3656  -0.3527  -0.3497  -0.3471
 -0.3414  -0.3359  -0.3297  -0.3282  -0.3161  -0.2919  -0.2762  -0.2718
 -0.2615
 -- Virtual --
 -0.0728  -0.0605  -0.0524  -0.0394  -0.0373  -0.0281  -0.0136  -0.0015
  0.0020   0.0117   0.0150   0.0164   0.0224   0.0240   0.0337   0.0362
  0.0439   0.0494   0.0532   0.0577   0.0591   0.0675   0.0705   0.0727
  0.0799   0.0822   0.0843   0.0876   0.0929   0.0947   0.0983   0.1024
  0.1049   0.1057   0.1088   0.1126   0.1161   0.1188   0.1206   0.1237
  0.1248   0.1296   0.1308   0.1355   0.1368   0.1410   0.1450   0.1473
  0.1534   0.1553   0.1615   0.1647   0.1653   0.1706   0.1743   0.1835
  0.1844   0.1902   0.1916   0.1964   0.2049   0.2069   0.2095   0.2135
  0.2217   0.2231   0.2265   0.2320   0.2326   0.2358   0.2407   0.2447
  0.2473   0.2519   0.2527   0.2541   0.2605   0.2619   0.2646   0.2689
  0.2744   0.2788   0.2862   0.2869   0.2942   0.2987   0.3014   0.3068
  0.3100   0.3132   0.3177   0.3249   0.3318   0.3401   0.3462   0.3584
  0.4020   0.4133   0.4187   0.4198   0.4355   0.4395   0.4439   0.4467
  0.4537   0.4613   0.4662   0.4710   0.4729   0.4737   0.4819   0.4857
  0.4929   0.4957   0.5025   0.5076   0.5194   0.5399   0.5418   0.5497
  0.5553   0.5589   0.5610   0.5782   0.5879   0.5912   0.5949   0.5963
  0.6040   0.6123   0.6158   0.6238   0.6322   0.6350   0.6470   0.6534
  0.6604   0.6658   0.6686   0.6778   0.6939   0.7024   0.7045   0.7165
  0.7248   0.7363   0.7698   0.7876   0.7910   0.8015   0.8050   0.8146
  0.8295   0.8320   0.8350   0.8379   0.8390   0.8423   0.8469   0.8490
  0.8505   0.8536   0.8561   0.8598   0.8621   0.8734   0.8809   0.8847
  0.8874   0.8880   0.9002   0.9066   0.9099   0.9139   0.9148   0.9275
  0.9299   0.9367   0.9416   0.9465   0.9539   0.9560   0.9611   0.9667
  0.9700   0.9908   0.9918   1.0013   1.0083   1.0156   1.0270   1.0444
  1.0586   1.0611   1.0899   1.1242   1.1284   1.1429   1.1672   1.1988
  1.2047   1.2195   1.2247   1.2332   1.2470   1.2606   1.2652   1.2786
  1.2853   1.2876   1.2909   1.2997   1.3164   1.3447   1.3505   1.3642
  1.3947   1.4197   1.4546   1.4967   1.5031   1.5047   1.5282   1.5485
  1.5591   1.5728   1.5817   1.6078   1.6271   1.6436   1.6702   1.6801
  1.6966   1.7263   1.7360   1.7613   1.7778   1.7866   1.8299   1.8349
  1.8423   1.8497   1.8730   1.8750   1.8928   1.9094   1.9227   1.9362
  1.9523   1.9676   1.9799   2.0045   2.0090   2.0390   2.0754   2.0956
  2.1156   2.1185   2.1639   2.2087   2.2273   2.2315   2.2425   2.2479
  2.2620   2.2675   2.2817   2.2866   2.3007   2.3137   2.3215   2.3462
  2.3725   2.3775   2.4041   2.4159   2.4266   2.4487   2.4633   2.4693
  2.5015   2.5130   2.5171   2.5454   2.5586   2.5782   2.5897   2.6089
  2.6183   2.6490   2.6595   2.6623   2.6873   2.7146   2.7320   2.7411
  2.7439   2.7657   2.7738   2.7858   2.7981   2.8015   2.8206   2.8276
  2.8844   2.9038   2.9523   2.9706   3.0474   3.0614   3.0742   3.1121
  3.1227   3.1332   3.1456   3.1867   3.2171   3.2265   3.2614   3.3389
  3.3696   3.4156   3.4902   3.5189   3.5997   3.6810   3.7160   3.8070
  3.8278   3.9110   4.0080   4.0714   4.1188   4.3599   4.7922   4.8175
  9.7497   9.7576   9.7933   9.7967   9.8211   9.8357  23.3467  23.4959
 23.8210  23.8368  23.8732  23.8846  23.9386  23.9590  24.0102  24.0470
 24.0971  24.1314  25.7793  25.7814  25.8462  25.8627  25.9122  25.9611
 26.0816  26.0958  26.1285  26.1679  26.2714  26.3883  26.4985  26.5013
 26.6822  26.7087  26.8177  26.9091 215.7421 215.7477 215.7892 215.7933
215.8220 215.8442
 --------------------------------------------------------------

          Ground-State Mulliken Net Atomic Charges

     Atom                 Charge (a.u.)
  ----------------------------------------
      1 C                     0.189350
      2 C                    -1.009652
      3 Cl                    0.522944
      4 C                     0.153207
      5 Cl                    0.585327
      6 C                    -0.123124
      7 Cl                    0.542755
      8 C                    -0.717182
      9 H                     0.213364
     10 C                    -0.425051
     11 H                     0.187409
     12 C                    -0.236098
     13 C                    -0.374887
     14 Cl                    0.355350
     15 C                    -0.545719
     16 H                     0.222941
     17 C                     0.137918
     18 Cl                    0.510252
     19 C                     0.123419
     20 Cl                    0.604707
     21 C                    -1.140785
     22 H                     0.223555
  ----------------------------------------
  Sum of atomic charges =     0.000000

 -----------------------------------------------------------------
                    Cartesian Multipole Moments
 -----------------------------------------------------------------
    Charge (ESU x 10^10)
                -0.0000
    Dipole Moment (Debye)
         X      -0.9190      Y      -0.2948      Z      -1.5496
       Tot       1.8256
    Quadrupole Moments (Debye-Ang)
        XX    -145.0029     XY      -2.5623     YY    -146.1288
        XZ       6.7156     YZ       0.6894     ZZ    -149.9725
    Octopole Moments (Debye-Ang^2)
       XXX    -370.0233    XXY     -22.1784    XYY    -120.7868
       YYY     -13.6837    XXZ       1.7923    XYZ       5.6911
       YYZ      -1.7517    XZZ    -135.7032    YZZ      -7.5559
       ZZZ      11.7414
    Hexadecapole Moments (Debye-Ang^3)
      XXXX   -6522.4909   XXXY      -4.7671   XXYY   -1281.7721
      XYYY      58.7273   YYYY   -1056.7209   XXXZ    1885.7219
      XXYZ     116.1686   XYYZ     617.9012   YYYZ     241.6740
      XXZZ   -1938.1765   XYZZ      15.3441   YYZZ    -974.2728
      XZZZ    1897.4467   YZZZ     257.6675   ZZZZ   -4832.9861
 -----------------------------------------------------------------
 Calculating analytic gradient of the SCF energy
 Gradient of SCF Energy
            1           2           3           4           5           6
    1   0.0010160   0.0003240   0.0014185  -0.0003271   0.0000897  -0.0001510
    2   0.0006999  -0.0002315  -0.0070700  -0.0000081  -0.0000948   0.0000529
    3  -0.0001959  -0.0000755  -0.0040327   0.0009726  -0.0005036   0.0002840
            7           8           9          10          11          12
    1   0.0000906   0.0002198  -0.0000084  -0.0006730   0.0000075  -0.0010675
    2  -0.0000235  -0.0000386   0.0000203   0.0006872  -0.0000600  -0.0007337
    3  -0.0000740  -0.0006136   0.0000911  -0.0000236   0.0000048   0.0003695
           13          14          15          16          17          18
    1   0.0003086  -0.0012273  -0.0000740  -0.0000121   0.0004974  -0.0002434
    2   0.0004404   0.0064337   0.0000917   0.0000218  -0.0001221   0.0000138
    3   0.0000942   0.0045468   0.0000562   0.0000023  -0.0002628   0.0001285
           19          20          21          22
    1  -0.0003203   0.0000337   0.0000645   0.0000340
    2   0.0005613  -0.0002119  -0.0005180   0.0000892
    3  -0.0003414   0.0001834  -0.0006657   0.0000556
 Max gradient component =       7.070E-03
 RMS gradient           =       1.458E-03
 Gradient time:  CPU 251.80 s  wall 251.81 s
 Geometry Optimization Parameters
   NAtoms,    NIC,     NZ,  NCons,   NDum,   NFix, NCnnct, MaxDiis
       22     163      22       0       0       0       0       0

 Cartesian Hessian Update
 Hessian updated using BFGS update


** GEOMETRY OPTIMIZATION IN DELOCALIZED INTERNAL COORDINATES **
   Searching for a Minimum

   Optimization Cycle:   6

                       Coordinates (Angstroms)
     ATOM                X               Y               Z
      1  C         0.0439036249   -0.0293021741    0.0748476301
      2  C        -0.0120712181    0.1386955247    1.4673904364
      3  Cl        1.4662438486    0.3194502811    2.3697987482
      4  C        -1.2435977153    0.1888166053    2.1433261185
      5  Cl       -1.2968630963    0.3939503618    3.8665346398
      6  C        -2.4295867427    0.0822950072    1.4066051785
      7  Cl       -3.9884325226    0.1351416401    2.1900105381
      8  C        -2.3869397868   -0.0704914023    0.0248331456
      9  H        -3.3127802126   -0.1561726076   -0.5280251232
     10  C        -1.1646566906   -0.1226899408   -0.6255141415
     11  H        -1.1384996835   -0.2632672937   -1.6992355211
     12  C         1.3185060920   -0.0721684780   -0.6906309029
     13  C         2.3277779298   -1.0250979437   -0.4883287136
     14  Cl        2.1499078789   -2.2798876827    0.7176671058
     15  C         3.4851492287   -1.0282352573   -1.2573666847
     16  H         4.2467981055   -1.7759389510   -1.0850586381
     17  C         3.6643933540   -0.0794994791   -2.2593880202
     18  Cl        5.1325289909   -0.1203092142   -3.1971636929
     19  C         2.6689875057    0.8739866946   -2.4918285378
     20  Cl        2.8386931274    2.0878127658   -3.7333917428
     21  C         1.5176112367    0.8644508261   -1.7119085068
     22  H         0.7648684147    1.6223077301   -1.8875726135
   Point Group: c1    Number of degrees of freedom:    60


   Energy is  -3221.128549537

 Hessian updated using BFGS update

 60 Hessian modes will be used to form the next step
  Hessian Eigenvalues:
     0.012564    0.017698    0.018732    0.020667    0.020930    0.022900
     0.023350    0.023586    0.023796    0.023845    0.024069    0.024092
     0.024112    0.024115    0.024126    0.024137    0.024138    0.024143
     0.024554    0.075252    0.159967    0.159988    0.159997    0.160069
     0.218179    0.225274    0.230030    0.232175    0.240928    0.245383
     0.249982    0.249985    0.249997    0.250038    0.250109    0.250287
     0.253594    0.289343    0.293944    0.301033    0.301037    0.301181
     0.301781    0.329041    0.356665    0.356665    0.356669    0.356684
     0.413424    0.419317    0.430263    0.432130    0.461542    0.464212
     0.471109    0.473600    0.478260    0.478857    0.479177    0.481164

 Minimum search - taking simple RFO step
 Searching for Lamda that Minimizes Along All modes
 Value Taken    Lamda =  -0.00330497
 Calculated Step too Large.  Step scaled by  0.712315
 Step Taken.  Stepsize is  0.300000

                             Maximum     Tolerance    Cnvgd?
         Gradient           0.005979      0.000300      NO
         Displacement       0.199545      0.001200      NO
         Energy change     -0.003036      0.000001      NO


 New Cartesian Coordinates Obtained by Inverse Iteration

 Displacement from previous Coordinates is:  0.563383
 ----------------------------------------------------------------
             Standard Nuclear Orientation (Angstroms)
    I     Atom           X                Y                Z
 ----------------------------------------------------------------
    1      C       0.0398021136    -0.0342256925     0.0698065941
    2      C      -0.0109571401     0.1791594993     1.4554267369
    3      Cl      1.4729233818     0.4126773948     2.3406690969
    4      C      -1.2392115572     0.2311028589     2.1361624060
    5      Cl     -1.2889108228     0.4955434682     3.8518160983
    6      C      -2.4263159269     0.0765769675     1.4094685822
    7      Cl     -3.9820813818     0.1292585513     2.1996922248
    8      C      -2.3881081240    -0.1239601527     0.0339389290
    9      H      -3.3151370086    -0.2451618708    -0.5103286853
   10      C      -1.1678719823    -0.1747721462    -0.6217181550
   11      H      -1.1424848950    -0.3478413139    -1.6907186466
   12      C       1.3157027749    -0.0718037683    -0.6960032907
   13      C       2.3027400642    -1.0514266681    -0.5201973523
   14      Cl      2.0917488117    -2.3360384879     0.6507454148
   15      C       3.4630532536    -1.0553561341    -1.2843471594
   16      H       4.2087626232    -1.8234802388    -1.1335351916
   17      C       3.6656083752    -0.0774456980    -2.2538199514
   18      Cl      5.1373821113    -0.1174026395    -3.1866199143
   19      C       2.6914182499     0.9036060520    -2.4590272340
   20      Cl      2.8912715526     2.1526425952    -3.6607796525
   21      C       1.5356110579     0.8931004168    -1.6846955841
   22      H       0.7969961382     1.6690940191    -1.8403345639
 ----------------------------------------------------------------
 Nuclear Repulsion Energy =        2003.50795945 hartrees
 There are       89 alpha and       89 beta electrons
 Applying Cartesian multipole field
    Component          Value
    ---------          -----
     (2,0,0)        1.00000E-12
     (0,2,0)        2.00000E-11
     (0,0,2)       -3.00000E-11
 Nucleus-field energy     =    -0.0000000868 hartrees
 Requested basis set is 6-311++G(d,p)
 There are 170 shells and 472 basis functions
 A cutoff of  1.0D-15 yielded  10790 shell pairs
 There are     91194 function pairs (     97999 Cartesian)
 Smallest overlap matrix eigenvalue = 2.51E-07
 Linear dependence detected in AO basis
 Number of orthogonalized atomic orbitals = 467
 Maximum deviation from orthogonality = 6.142E-10
 Guess from superposition of atomic densities
 Warning:  Energy on first SCF cycle will be non-variational
 SAD guess density has 178.000000 electrons

 -----------------------------------------------------------------------
  General SCF calculation program by
  Eric Jon Sundstrom, Paul Horn, Yuezhi Mao, Dmitri Zuev, Alec White,
  David Stuck, Shaama M.S., Shane Yost, Joonho Lee, David Small,
  Daniel Levine, Susi Lehtola, Hugh Burton, Evgeny Epifanovsky,
  Bang C. Huynh
 -----------------------------------------------------------------------
 Exchange:     0.2000 Hartree-Fock + 0.0800 Slater + 0.7200 B88
 Correlation:  0.1900 VWN1RPA + 0.8100 LYP
 Using SG-1 standard quadrature grid
 A restricted SCF calculation will be
 performed using DIIS
 SCF converges when DIIS error is below 1.0e-08
 ---------------------------------------
  Cycle       Energy         DIIS error
 ---------------------------------------
    1   -3225.3640507196      2.83e-02  
    2   -3220.9975353486      2.17e-03  
    3   -3220.8714873141      2.90e-03  
    4   -3221.1131307116      7.35e-04  
    5   -3221.1278243339      3.02e-04  
    6   -3221.1300988415      1.05e-04  
    7   -3221.1303654136      3.82e-05  
    8   -3221.1304036583      1.24e-05  
    9   -3221.1304075867      3.41e-06  
   10   -3221.1304079049      8.61e-07  
   11   -3221.1304079239      2.73e-07  
   12   -3221.1304079257      1.18e-07  
   13   -3221.1304079263      3.55e-08  
   14   -3221.1304079261      1.21e-08  
   15   -3221.1304079262      4.72e-09  Convergence criterion met
 ---------------------------------------
 SCF time:   CPU 747.30s  wall 747.00s 
 SCF   energy in the final basis set =    -3221.1304079262
 Total energy in the final basis set =    -3221.1304079262

 --------------------------------------------------------------

                    Orbital Energies (a.u.)
 --------------------------------------------------------------

 Alpha MOs
 -- Occupied --
********-101.5770-101.5765-101.5763-101.5741-101.5729 -10.2770 -10.2762
-10.2746 -10.2733 -10.2716 -10.2705 -10.2346 -10.2334 -10.2226 -10.2221
-10.2173 -10.2166  -9.4924  -9.4915  -9.4912  -9.4909  -9.4891  -9.4878
 -7.2573  -7.2564  -7.2560  -7.2557  -7.2540  -7.2526  -7.2472  -7.2467
 -7.2462  -7.2461  -7.2458  -7.2458  -7.2453  -7.2450  -7.2439  -7.2431
 -7.2426  -7.2421  -0.9552  -0.9453  -0.9113  -0.8978  -0.8838  -0.8774
 -0.8586  -0.8436  -0.7989  -0.7639  -0.7616  -0.7379  -0.6654  -0.6475
 -0.6391  -0.6105  -0.5545  -0.5417  -0.5272  -0.5225  -0.4993  -0.4855
 -0.4683  -0.4670  -0.4659  -0.4526  -0.4488  -0.4347  -0.4175  -0.4124
 -0.4072  -0.3961  -0.3866  -0.3697  -0.3654  -0.3527  -0.3497  -0.3462
 -0.3412  -0.3360  -0.3305  -0.3293  -0.3177  -0.2907  -0.2759  -0.2728
 -0.2623
 -- Virtual --
 -0.0708  -0.0612  -0.0515  -0.0414  -0.0380  -0.0284  -0.0136  -0.0017
  0.0021   0.0114   0.0147   0.0160   0.0224   0.0240   0.0340   0.0358
  0.0438   0.0497   0.0527   0.0574   0.0588   0.0674   0.0700   0.0728
  0.0798   0.0822   0.0841   0.0873   0.0928   0.0942   0.0976   0.1031
  0.1046   0.1058   0.1088   0.1122   0.1154   0.1187   0.1202   0.1235
  0.1250   0.1288   0.1302   0.1345   0.1364   0.1411   0.1447   0.1472
  0.1524   0.1556   0.1608   0.1646   0.1651   0.1709   0.1742   0.1826
  0.1844   0.1900   0.1912   0.1966   0.2044   0.2058   0.2086   0.2135
  0.2219   0.2231   0.2271   0.2320   0.2340   0.2356   0.2416   0.2452
  0.2465   0.2516   0.2531   0.2538   0.2618   0.2622   0.2652   0.2697
  0.2731   0.2760   0.2856   0.2872   0.2945   0.2987   0.3019   0.3058
  0.3096   0.3132   0.3167   0.3237   0.3317   0.3404   0.3466   0.3580
  0.4030   0.4132   0.4185   0.4200   0.4360   0.4394   0.4438   0.4462
  0.4534   0.4621   0.4670   0.4705   0.4725   0.4738   0.4814   0.4863
  0.4936   0.4979   0.5032   0.5102   0.5196   0.5401   0.5406   0.5503
  0.5548   0.5615   0.5628   0.5780   0.5866   0.5930   0.5954   0.6000
  0.6049   0.6118   0.6173   0.6251   0.6332   0.6366   0.6483   0.6538
  0.6595   0.6676   0.6698   0.6765   0.6918   0.6974   0.7047   0.7158
  0.7249   0.7353   0.7747   0.7868   0.7884   0.7980   0.8049   0.8157
  0.8298   0.8324   0.8349   0.8386   0.8391   0.8419   0.8475   0.8505
  0.8508   0.8528   0.8563   0.8604   0.8636   0.8743   0.8799   0.8832
  0.8893   0.8901   0.8984   0.9076   0.9080   0.9139   0.9161   0.9260
  0.9270   0.9344   0.9409   0.9465   0.9537   0.9572   0.9592   0.9673
  0.9702   0.9887   0.9928   1.0021   1.0083   1.0120   1.0282   1.0407
  1.0556   1.0657   1.0929   1.1272   1.1327   1.1465   1.1700   1.2022
  1.2080   1.2188   1.2256   1.2345   1.2460   1.2601   1.2647   1.2785
  1.2830   1.2863   1.2921   1.2990   1.3175   1.3436   1.3541   1.3641
  1.3959   1.4208   1.4514   1.4966   1.5011   1.5070   1.5321   1.5499
  1.5609   1.5735   1.5824   1.6073   1.6258   1.6460   1.6723   1.6798
  1.6963   1.7209   1.7366   1.7600   1.7802   1.7854   1.8268   1.8326
  1.8407   1.8526   1.8693   1.8718   1.8934   1.9127   1.9276   1.9358
  1.9513   1.9708   1.9856   2.0018   2.0166   2.0376   2.0750   2.0957
  2.1134   2.1177   2.1622   2.2101   2.2261   2.2315   2.2400   2.2485
  2.2633   2.2681   2.2768   2.2859   2.3012   2.3139   2.3256   2.3471
  2.3660   2.3789   2.4095   2.4175   2.4308   2.4517   2.4599   2.4716
  2.4969   2.5140   2.5150   2.5434   2.5572   2.5766   2.5894   2.6073
  2.6187   2.6512   2.6612   2.6637   2.6864   2.7180   2.7298   2.7424
  2.7519   2.7585   2.7719   2.7843   2.7921   2.8067   2.8196   2.8278
  2.8776   2.9038   2.9572   2.9735   3.0492   3.0652   3.0762   3.1108
  3.1205   3.1328   3.1467   3.1872   3.2169   3.2254   3.2620   3.3407
  3.3685   3.4170   3.4906   3.5211   3.6012   3.6818   3.7173   3.8063
  3.8306   3.9121   4.0078   4.0711   4.1182   4.3493   4.7937   4.8188
  9.7517   9.7573   9.7929   9.7969   9.8133   9.8435  23.3471  23.4961
 23.8224  23.8380  23.8732  23.8851  23.9389  23.9597  24.0119  24.0493
 24.0985  24.1335  25.7786  25.7808  25.8465  25.8617  25.9152  25.9544
 26.0829  26.0980  26.1268  26.1676  26.2954  26.3562  26.4979  26.5035
 26.6799  26.7086  26.8148  26.9044 215.7439 215.7477 215.7887 215.7935
215.8125 215.8534
 --------------------------------------------------------------

          Ground-State Mulliken Net Atomic Charges

     Atom                 Charge (a.u.)
  ----------------------------------------
      1 C                     0.213183
      2 C                    -1.086637
      3 Cl                    0.506120
      4 C                     0.215480
      5 Cl                    0.588542
      6 C                    -0.089570
      7 Cl                    0.542268
      8 C                    -0.773732
      9 H                     0.213840
     10 C                    -0.392211
     11 H                     0.187408
     12 C                    -0.228022
     13 C                    -0.434721
     14 Cl                    0.341209
     15 C                    -0.465337
     16 H                     0.223161
     17 C                     0.180475
     18 Cl                    0.511827
     19 C                     0.030464
     20 Cl                    0.601414
     21 C                    -1.107633
     22 H                     0.222472
  ----------------------------------------
  Sum of atomic charges =     0.000000

 -----------------------------------------------------------------
                    Cartesian Multipole Moments
 -----------------------------------------------------------------
    Charge (ESU x 10^10)
                -0.0000
    Dipole Moment (Debye)
         X      -0.9415      Y      -0.3603      Z      -1.5701
       Tot       1.8658
    Quadrupole Moments (Debye-Ang)
        XX    -145.1757     XY      -2.4644     YY    -145.9528
        XZ       6.5762     YZ       0.8899     ZZ    -149.9268
    Octopole Moments (Debye-Ang^2)
       XXX    -371.8361    XXY     -25.2590    XYY    -120.6829
       YYY     -20.6409    XXZ       1.8347    XYZ       5.8998
       YYZ      -1.7380    XZZ    -135.6678    YZZ      -9.8352
       ZZZ      12.2197
    Hexadecapole Moments (Debye-Ang^3)
      XXXX   -6529.1072   XXXY     -21.1371   XXYY   -1290.3131
      XYYY      39.7931   YYYY   -1116.5930   XXXZ    1891.9443
      XXYZ     109.4677   XYYZ     619.0361   YYYZ     213.4934
      XXZZ   -1925.0449   XYZZ       9.9362   YYZZ    -971.1686
      XZZZ    1903.1276   YZZZ     235.7595   ZZZZ   -4758.7008
 -----------------------------------------------------------------
 Calculating analytic gradient of the SCF energy
 Gradient of SCF Energy
            1           2           3           4           5           6
    1   0.0006102   0.0001292   0.0010551  -0.0003543  -0.0000515  -0.0000067
    2   0.0001466  -0.0001386  -0.0042529   0.0000634  -0.0000898   0.0000715
    3  -0.0000636  -0.0005211  -0.0021410   0.0006781  -0.0002861   0.0002005
            7           8           9          10          11          12
    1   0.0000592   0.0001659  -0.0000191  -0.0004931   0.0000782  -0.0005073
    2   0.0000122  -0.0000308  -0.0000061   0.0005308  -0.0000994  -0.0003127
    3  -0.0000086  -0.0004131   0.0000700  -0.0000639   0.0000503   0.0004100
           13          14          15          16          17          18
    1   0.0000779  -0.0005962  -0.0000362  -0.0000096   0.0003760  -0.0001689
    2   0.0007092   0.0035023  -0.0000067   0.0000160  -0.0001290   0.0000044
    3  -0.0000714   0.0028508   0.0000728   0.0000110  -0.0001708   0.0000846
           19          20          21          22
    1  -0.0003032   0.0000712  -0.0000582  -0.0000184
    2   0.0003971  -0.0001232  -0.0003519   0.0000876
    3  -0.0002437   0.0001244  -0.0005711   0.0000020
 Max gradient component =       4.253E-03
 RMS gradient           =       8.598E-04
 Gradient time:  CPU 252.28 s  wall 252.29 s
 Geometry Optimization Parameters
   NAtoms,    NIC,     NZ,  NCons,   NDum,   NFix, NCnnct, MaxDiis
       22     163      22       0       0       0       0       0

 Cartesian Hessian Update
 Hessian updated using BFGS update


** GEOMETRY OPTIMIZATION IN DELOCALIZED INTERNAL COORDINATES **
   Searching for a Minimum

   Optimization Cycle:   7

                       Coordinates (Angstroms)
     ATOM                X               Y               Z
      1  C         0.0398021136   -0.0342256925    0.0698065941
      2  C        -0.0109571401    0.1791594993    1.4554267369
      3  Cl        1.4729233818    0.4126773948    2.3406690969
      4  C        -1.2392115572    0.2311028589    2.1361624060
      5  Cl       -1.2889108228    0.4955434682    3.8518160983
      6  C        -2.4263159269    0.0765769675    1.4094685822
      7  Cl       -3.9820813818    0.1292585513    2.1996922248
      8  C        -2.3881081240   -0.1239601527    0.0339389290
      9  H        -3.3151370086   -0.2451618708   -0.5103286853
     10  C        -1.1678719823   -0.1747721462   -0.6217181550
     11  H        -1.1424848950   -0.3478413139   -1.6907186466
     12  C         1.3157027749   -0.0718037683   -0.6960032907
     13  C         2.3027400642   -1.0514266681   -0.5201973523
     14  Cl        2.0917488117   -2.3360384879    0.6507454148
     15  C         3.4630532536   -1.0553561341   -1.2843471594
     16  H         4.2087626232   -1.8234802388   -1.1335351916
     17  C         3.6656083752   -0.0774456980   -2.2538199514
     18  Cl        5.1373821113   -0.1174026395   -3.1866199143
     19  C         2.6914182499    0.9036060520   -2.4590272340
     20  Cl        2.8912715526    2.1526425952   -3.6607796525
     21  C         1.5356110579    0.8931004168   -1.6846955841
     22  H         0.7969961382    1.6690940191   -1.8403345639
   Point Group: c1    Number of degrees of freedom:    60


   Energy is  -3221.130407926

 Hessian updated using BFGS update

 60 Hessian modes will be used to form the next step
  Hessian Eigenvalues:
     0.009557    0.017706    0.018496    0.020675    0.020930    0.021837
     0.022986    0.023589    0.023711    0.023845    0.023872    0.024093
     0.024093    0.024115    0.024116    0.024137    0.024138    0.024146
     0.024183    0.075024    0.159971    0.159985    0.159996    0.160069
     0.218247    0.225274    0.229991    0.232200    0.240917    0.245383
     0.249981    0.249986    0.249998    0.250013    0.250147    0.250348
     0.253598    0.289347    0.294075    0.301033    0.301035    0.301165
     0.301750    0.328978    0.356665    0.356667    0.356669    0.356687
     0.413423    0.419321    0.430257    0.432129    0.461536    0.464160
     0.471128    0.473553    0.478220    0.478863    0.479177    0.481142

 Minimum search - taking simple RFO step
 Searching for Lamda that Minimizes Along All modes
 Value Taken    Lamda =  -0.00181693
 Calculated Step too Large.  Step scaled by  0.778239
 Step Taken.  Stepsize is  0.300000

                             Maximum     Tolerance    Cnvgd?
         Gradient           0.003655      0.000300      NO
         Displacement       0.201820      0.001200      NO
         Energy change     -0.001858      0.000001      NO


 New Cartesian Coordinates Obtained by Inverse Iteration

 Displacement from previous Coordinates is:  0.576888
 ----------------------------------------------------------------
             Standard Nuclear Orientation (Angstroms)
    I     Atom           X                Y                Z
 ----------------------------------------------------------------
    1      C       0.0340455021    -0.0353714598     0.0619791307
    2      C      -0.0107888842     0.2215617912     1.4396256933
    3      Cl      1.4776006622     0.5132516435     2.3024619130
    4      C      -1.2342125266     0.2711804820     2.1271423486
    5      Cl     -1.2771916340     0.5950823181     3.8332132094
    6      C      -2.4224881658     0.0660813110     1.4142333125
    7      Cl     -3.9740771433     0.1126887233     2.2136479939
    8      C      -2.3894914042    -0.1789606817     0.0460514174
    9      H      -3.3174649617    -0.3363100858    -0.4873340016
   10      C      -1.1724354728    -0.2244495401    -0.6174245138
   11      H      -1.1495797958    -0.4272232276    -1.6813522729
   12      C       1.3112939093    -0.0694454233    -0.7039541613
   13      C       2.2742832265    -1.0758330468    -0.5536551459
   14      Cl      2.0271492344    -2.3857045824     0.5829907462
   15      C       3.4387782555    -1.0820356257    -1.3110391924
   16      H       4.1671386367    -1.8703815141    -1.1812213432
   17      C       3.6678020008    -0.0769246220    -2.2467090427
   18      Cl      5.1442118611    -0.1188585148    -3.1729733304
   19      C       2.7173886958     0.9320009370    -2.4244646818
   20      Cl      2.9494681458     2.2128481120    -3.5865778133
   21      C       1.5564203091     0.9229344445    -1.6569131873
   22      H       0.8340912183     1.7177155737    -1.7921263763
 ----------------------------------------------------------------
 Nuclear Repulsion Energy =        2002.54357842 hartrees
 There are       89 alpha and       89 beta electrons
 Applying Cartesian multipole field
    Component          Value
    ---------          -----
     (2,0,0)        1.00000E-12
     (0,2,0)        2.00000E-11
     (0,0,2)       -3.00000E-11
 Nucleus-field energy     =    -0.0000000839 hartrees
 Requested basis set is 6-311++G(d,p)
 There are 170 shells and 472 basis functions
 A cutoff of  1.0D-15 yielded  10791 shell pairs
 There are     91230 function pairs (     98037 Cartesian)
 Smallest overlap matrix eigenvalue = 2.44E-07
 Linear dependence detected in AO basis
 Number of orthogonalized atomic orbitals = 468
 Maximum deviation from orthogonality = 2.914E-10
 Guess from superposition of atomic densities
 Warning:  Energy on first SCF cycle will be non-variational
 SAD guess density has 178.000000 electrons

 -----------------------------------------------------------------------
  General SCF calculation program by
  Eric Jon Sundstrom, Paul Horn, Yuezhi Mao, Dmitri Zuev, Alec White,
  David Stuck, Shaama M.S., Shane Yost, Joonho Lee, David Small,
  Daniel Levine, Susi Lehtola, Hugh Burton, Evgeny Epifanovsky,
  Bang C. Huynh
 -----------------------------------------------------------------------
 Exchange:     0.2000 Hartree-Fock + 0.0800 Slater + 0.7200 B88
 Correlation:  0.1900 VWN1RPA + 0.8100 LYP
 Using SG-1 standard quadrature grid
 A restricted SCF calculation will be
 performed using DIIS
 SCF converges when DIIS error is below 1.0e-08
 ---------------------------------------
  Cycle       Energy         DIIS error
 ---------------------------------------
    1   -3225.3588317306      2.82e-02  
    2   -3220.9984377699      2.17e-03  
    3   -3220.8721265944      2.90e-03  
    4   -3221.1141998426      7.36e-04  
    5   -3221.1289509453      3.03e-04  
    6   -3221.1312538808      1.05e-04  
    7   -3221.1315213130      3.86e-05  
    8   -3221.1315608549      1.22e-05  
    9   -3221.1315646892      3.39e-06  
   10   -3221.1315650039      8.56e-07  
   11   -3221.1315650227      2.60e-07  
   12   -3221.1315650245      1.18e-07  
   13   -3221.1315650248      3.52e-08  
   14   -3221.1315650247      1.20e-08  
   15   -3221.1315650249      4.76e-09  Convergence criterion met
 ---------------------------------------
 SCF time:   CPU 746.28s  wall 747.00s 
 SCF   energy in the final basis set =    -3221.1315650249
 Total energy in the final basis set =    -3221.1315650249

 --------------------------------------------------------------

                    Orbital Energies (a.u.)
 --------------------------------------------------------------

 Alpha MOs
 -- Occupied --
********-101.5768-101.5766-101.5762-101.5747-101.5735 -10.2769 -10.2760
-10.2746 -10.2733 -10.2716 -10.2704 -10.2341 -10.2330 -10.2225 -10.2222
-10.2172 -10.2166  -9.4923  -9.4914  -9.4912  -9.4908  -9.4896  -9.4883
 -7.2572  -7.2563  -7.2561  -7.2556  -7.2545  -7.2531  -7.2471  -7.2466
 -7.2461  -7.2461  -7.2457  -7.2456  -7.2453  -7.2450  -7.2444  -7.2436
 -7.2431  -7.2427  -0.9551  -0.9453  -0.9110  -0.8980  -0.8836  -0.8774
 -0.8580  -0.8439  -0.7987  -0.7638  -0.7619  -0.7379  -0.6651  -0.6468
 -0.6399  -0.6104  -0.5544  -0.5407  -0.5283  -0.5231  -0.4987  -0.4856
 -0.4681  -0.4669  -0.4659  -0.4523  -0.4488  -0.4348  -0.4170  -0.4129
 -0.4065  -0.3953  -0.3862  -0.3694  -0.3652  -0.3526  -0.3496  -0.3455
 -0.3411  -0.3361  -0.3322  -0.3292  -0.3185  -0.2895  -0.2756  -0.2736
 -0.2632
 -- Virtual --
 -0.0686  -0.0618  -0.0507  -0.0435  -0.0387  -0.0287  -0.0137  -0.0019
  0.0021   0.0109   0.0145   0.0157   0.0224   0.0239   0.0340   0.0355
  0.0438   0.0499   0.0524   0.0570   0.0585   0.0672   0.0694   0.0729
  0.0797   0.0824   0.0838   0.0873   0.0924   0.0936   0.0968   0.1027
  0.1045   0.1062   0.1085   0.1118   0.1148   0.1186   0.1192   0.1233
  0.1252   0.1279   0.1290   0.1334   0.1360   0.1409   0.1446   0.1457
  0.1510   0.1551   0.1573   0.1649   0.1654   0.1713   0.1741   0.1809
  0.1842   0.1854   0.1907   0.1967   0.2025   0.2042   0.2078   0.2127
  0.2210   0.2232   0.2270   0.2313   0.2345   0.2356   0.2420   0.2445
  0.2464   0.2493   0.2526   0.2546   0.2623   0.2629   0.2656   0.2687
  0.2717   0.2770   0.2783   0.2874   0.2887   0.2948   0.2995   0.3035
  0.3057   0.3097   0.3140   0.3195   0.3248   0.3334   0.3419   0.3467
  0.3582   0.4129   0.4142   0.4186   0.4211   0.4370   0.4398   0.4449
  0.4480   0.4538   0.4618   0.4676   0.4701   0.4728   0.4748   0.4831
  0.4888   0.4956   0.5005   0.5065   0.5143   0.5204   0.5390   0.5414
  0.5515   0.5524   0.5649   0.5703   0.5775   0.5836   0.5947   0.5987
  0.6009   0.6095   0.6118   0.6218   0.6267   0.6341   0.6402   0.6490
  0.6576   0.6628   0.6664   0.6728   0.6839   0.6896   0.6961   0.7092
  0.7150   0.7256   0.7371   0.7792   0.7861   0.7956   0.7970   0.8041
  0.8228   0.8303   0.8349   0.8392   0.8395   0.8407   0.8421   0.8475
  0.8510   0.8520   0.8525   0.8555   0.8615   0.8699   0.8778   0.8786
  0.8824   0.8940   0.8980   0.9006   0.9077   0.9097   0.9151   0.9225
  0.9264   0.9300   0.9394   0.9414   0.9486   0.9531   0.9582   0.9601
  0.9682   0.9773   0.9873   0.9928   1.0027   1.0076   1.0085   1.0296
  1.0390   1.0530   1.0734   1.0971   1.1304   1.1339   1.1491   1.1720
  1.2063   1.2121   1.2183   1.2257   1.2378   1.2451   1.2600   1.2653
  1.2783   1.2810   1.2836   1.2961   1.2998   1.3194   1.3431   1.3572
  1.3647   1.3969   1.4202   1.4504   1.4951   1.4974   1.5113   1.5381
  1.5510   1.5646   1.5765   1.5824   1.6069   1.6248   1.6483   1.6744
  1.6799   1.6963   1.7156   1.7388   1.7584   1.7816   1.7846   1.8238
  1.8315   1.8395   1.8545   1.8654   1.8697   1.8938   1.9154   1.9313
  1.9362   1.9514   1.9742   1.9906   1.9987   2.0270   2.0397   2.0753
  2.0952   2.1146   2.1190   2.1607   2.2107   2.2252   2.2319   2.2382
  2.2495   2.2645   2.2704   2.2727   2.2855   2.3026   2.3142   2.3304
  2.3479   2.3577   2.3806   2.4190   2.4211   2.4372   2.4514   2.4585
  2.4774   2.4953   2.5151   2.5199   2.5420   2.5575   2.5764   2.5899
  2.6060   2.6274   2.6549   2.6638   2.6671   2.6868   2.7201   2.7274
  2.7418   2.7451   2.7623   2.7700   2.7795   2.7927   2.8189   2.8249
  2.8333   2.8697   2.9033   2.9652   2.9798   3.0520   3.0705   3.0789
  3.1102   3.1223   3.1332   3.1479   3.1875   3.2161   3.2260   3.2638
  3.3428   3.3677   3.4187   3.4953   3.5307   3.6034   3.6827   3.7189
  3.8055   3.8341   3.9134   4.0084   4.0711   4.1183   4.3395   4.7955
  4.8193   9.7531   9.7578   9.7946   9.7962   9.8103   9.8465  23.3479
 23.4968  23.8233  23.8400  23.8731  23.8860  23.9424  23.9601  24.0168
 24.0519  24.1000  24.1364  25.7780  25.7807  25.8495  25.8609  25.9257
 25.9487  26.0839  26.1033  26.1396  26.1712  26.3064  26.3522  26.4981
 26.5067  26.6761  26.7327  26.8128  26.9104 215.7453 215.7484 215.7903
215.7928 215.8100 215.8558
 --------------------------------------------------------------

          Ground-State Mulliken Net Atomic Charges

     Atom                 Charge (a.u.)
  ----------------------------------------
      1 C                     0.151591
      2 C                    -1.176674
      3 Cl                    0.511608
      4 C                     0.297618
      5 Cl                    0.591977
      6 C                    -0.088246
      7 Cl                    0.541254
      8 C                    -0.787118
      9 H                     0.214768
     10 C                    -0.404281
     11 H                     0.186967
     12 C                     0.127130
     13 C                    -0.870161
     14 Cl                    0.371098
     15 C                    -0.475450
     16 H                     0.222050
     17 C                     0.034061
     18 Cl                    0.514084
     19 C                     0.279747
     20 Cl                    0.594883
     21 C                    -1.063774
     22 H                     0.226868
  ----------------------------------------
  Sum of atomic charges =     0.000000

 -----------------------------------------------------------------
                    Cartesian Multipole Moments
 -----------------------------------------------------------------
    Charge (ESU x 10^10)
                -0.0000
    Dipole Moment (Debye)
         X      -0.9624      Y      -0.4254      Z      -1.5836
       Tot       1.9012
    Quadrupole Moments (Debye-Ang)
        XX    -145.3731     XY      -2.3592     YY    -145.7730
        XZ       6.4791     YZ       1.0672     ZZ    -149.8856
    Octopole Moments (Debye-Ang^2)
       XXX    -373.9943    XXY     -28.1882    XYY    -120.6791
       YYY     -27.2982    XXZ       2.1040    XYZ       6.0996
       YYZ      -1.6336    XZZ    -135.6319    YZZ     -12.0969
       ZZZ      12.8432
    Hexadecapole Moments (Debye-Ang^3)
      XXXX   -6537.9466   XXXY     -40.5614   XXYY   -1299.1963
      XYYY      17.6134   YYYY   -1177.8691   XXXZ    1899.3550
      XXYZ     102.2796   XYYZ     620.4077   YYYZ     184.8495
      XXZZ   -1911.6918   XYZZ       3.1010   YYZZ    -967.3974
      XZZZ    1909.7370   YZZZ     212.6852   ZZZZ   -4679.1735
 -----------------------------------------------------------------
 Calculating analytic gradient of the SCF energy
 Gradient of SCF Energy
            1           2           3           4           5           6
    1   0.0000735  -0.0001391   0.0007766  -0.0000294   0.0000879   0.0000268
    2  -0.0001997  -0.0001337  -0.0022924   0.0000642  -0.0000132   0.0000197
    3   0.0000484  -0.0005705  -0.0009457   0.0002468  -0.0000831   0.0000520
            7           8           9          10          11          12
    1  -0.0000379   0.0000216  -0.0000172  -0.0001883   0.0000663  -0.0000326
    2   0.0000320  -0.0000099  -0.0000281   0.0003327  -0.0000844   0.0001949
    3  -0.0000365  -0.0001490   0.0000254  -0.0000519   0.0000092   0.0001617
           13          14          15          16          17          18
    1  -0.0001226  -0.0002986   0.0000303  -0.0000101   0.0001392  -0.0000729
    2   0.0006197   0.0016700  -0.0000573   0.0000055  -0.0000699   0.0000104
    3  -0.0001074   0.0016573   0.0001454   0.0000016  -0.0001141   0.0000240
           19          20          21          22
    1  -0.0000787   0.0000203  -0.0001943  -0.0000208
    2   0.0001432  -0.0000642  -0.0001630   0.0000236
    3  -0.0001056   0.0000759  -0.0002733  -0.0000105
 Max gradient component =       2.292E-03
 RMS gradient           =       4.572E-04
 Gradient time:  CPU 253.31 s  wall 253.32 s
 Geometry Optimization Parameters
   NAtoms,    NIC,     NZ,  NCons,   NDum,   NFix, NCnnct, MaxDiis
       22     163      22       0       0       0       0       0

 Cartesian Hessian Update
 Hessian updated using BFGS update


** GEOMETRY OPTIMIZATION IN DELOCALIZED INTERNAL COORDINATES **
   Searching for a Minimum

   Optimization Cycle:   8

                       Coordinates (Angstroms)
     ATOM                X               Y               Z
      1  C         0.0340455021   -0.0353714598    0.0619791307
      2  C        -0.0107888842    0.2215617912    1.4396256933
      3  Cl        1.4776006622    0.5132516435    2.3024619130
      4  C        -1.2342125266    0.2711804820    2.1271423486
      5  Cl       -1.2771916340    0.5950823181    3.8332132094
      6  C        -2.4224881658    0.0660813110    1.4142333125
      7  Cl       -3.9740771433    0.1126887233    2.2136479939
      8  C        -2.3894914042   -0.1789606817    0.0460514174
      9  H        -3.3174649617   -0.3363100858   -0.4873340016
     10  C        -1.1724354728   -0.2244495401   -0.6174245138
     11  H        -1.1495797958   -0.4272232276   -1.6813522729
     12  C         1.3112939093   -0.0694454233   -0.7039541613
     13  C         2.2742832265   -1.0758330468   -0.5536551459
     14  Cl        2.0271492344   -2.3857045824    0.5829907462
     15  C         3.4387782555   -1.0820356257   -1.3110391924
     16  H         4.1671386367   -1.8703815141   -1.1812213432
     17  C         3.6678020008   -0.0769246220   -2.2467090427
     18  Cl        5.1442118611   -0.1188585148   -3.1729733304
     19  C         2.7173886958    0.9320009370   -2.4244646818
     20  Cl        2.9494681458    2.2128481120   -3.5865778133
     21  C         1.5564203091    0.9229344445   -1.6569131873
     22  H         0.8340912183    1.7177155737   -1.7921263763
   Point Group: c1    Number of degrees of freedom:    60


   Energy is  -3221.131565025

 Hessian updated using BFGS update

 60 Hessian modes will be used to form the next step
  Hessian Eigenvalues:
     0.007118    0.017731    0.018288    0.020677    0.020934    0.021096
     0.023004    0.023590    0.023687    0.023846    0.023855    0.024091
     0.024095    0.024115    0.024119    0.024137    0.024139    0.024147
     0.024173    0.074790    0.159966    0.159980    0.159996    0.160071
     0.218413    0.225276    0.230043    0.232202    0.240912    0.245373
     0.249973    0.249986    0.249991    0.250009    0.250184    0.250501
     0.253603    0.289346    0.293811    0.301032    0.301034    0.301156
     0.301796    0.328961    0.356666    0.356667    0.356670    0.356686
     0.413476    0.419355    0.430261    0.432140    0.461528    0.464154
     0.471130    0.473547    0.478304    0.478876    0.479177    0.481204

 Minimum search - taking simple RFO step
 Searching for Lamda that Minimizes Along All modes
 Value Taken    Lamda =  -0.00078037
 Calculated Step too Large.  Step scaled by  0.976573
 Step Taken.  Stepsize is  0.300000

                             Maximum     Tolerance    Cnvgd?
         Gradient           0.002023      0.000300      NO
         Displacement       0.204744      0.001200      NO
         Energy change     -0.001157      0.000001      NO


 New Cartesian Coordinates Obtained by Inverse Iteration

 Displacement from previous Coordinates is:  0.566401
 ----------------------------------------------------------------
             Standard Nuclear Orientation (Angstroms)
    I     Atom           X                Y                Z
 ----------------------------------------------------------------
    1      C       0.0288323760    -0.0312437349     0.0545309609
    2      C      -0.0121687933     0.2665061052     1.4236893194
    3      Cl      1.4776624704     0.6197351603     2.2618998757
    4      C      -1.2313477944     0.3086580044     2.1180411225
    5      Cl     -1.2727909869     0.6858939913     3.8134211698
    6      C      -2.4186147418     0.0525118583     1.4199005870
    7      Cl     -3.9650642730     0.0852451467     2.2302358270
    8      C      -2.3889953811    -0.2320371358     0.0596038046
    9      H      -3.3166483258    -0.4252667254    -0.4624168027
   10      C      -1.1751643262    -0.2689118807    -0.6115897080
   11      H      -1.1541487280    -0.4988788117    -1.6700385043
   12      C       1.3073018133    -0.0649268835    -0.7115690973
   13      C       2.2456487744    -1.0969902836    -0.5864585144
   14      Cl      1.9626394236    -2.4286138624     0.5166135276
   15      C       3.4132085791    -1.1077968968    -1.3387999374
   16      H       4.1233416692    -1.9157442760    -1.2300762261
   17      C       3.6697513628    -0.0787520117    -2.2410995038
   18      Cl      5.1497003337    -0.1264009982    -3.1622409484
   19      C       2.7446252053     0.9573346879    -2.3909914961
   20      Cl      3.0098079455     2.2658797468    -3.5148972827
   21      C       1.5794894114     0.9520129623    -1.6289136817
   22      H       0.8748756548     1.7656328500    -1.7432437895
 ----------------------------------------------------------------
 Nuclear Repulsion Energy =        2001.69863018 hartrees
 There are       89 alpha and       89 beta electrons
 Applying Cartesian multipole field
    Component          Value
    ---------          -----
     (2,0,0)        1.00000E-12
     (0,2,0)        2.00000E-11
     (0,0,2)       -3.00000E-11
 Nucleus-field energy     =    -0.0000000811 hartrees
 Requested basis set is 6-311++G(d,p)
 There are 170 shells and 472 basis functions
 A cutoff of  1.0D-15 yielded  10789 shell pairs
 There are     91214 function pairs (     98016 Cartesian)
 Smallest overlap matrix eigenvalue = 2.34E-07
 Linear dependence detected in AO basis
 Number of orthogonalized atomic orbitals = 468
 Maximum deviation from orthogonality = 3.040E-10
 Guess from superposition of atomic densities
 Warning:  Energy on first SCF cycle will be non-variational
 SAD guess density has 178.000000 electrons

 -----------------------------------------------------------------------
  General SCF calculation program by
  Eric Jon Sundstrom, Paul Horn, Yuezhi Mao, Dmitri Zuev, Alec White,
  David Stuck, Shaama M.S., Shane Yost, Joonho Lee, David Small,
  Daniel Levine, Susi Lehtola, Hugh Burton, Evgeny Epifanovsky,
  Bang C. Huynh
 -----------------------------------------------------------------------
 Exchange:     0.2000 Hartree-Fock + 0.0800 Slater + 0.7200 B88
 Correlation:  0.1900 VWN1RPA + 0.8100 LYP
 Using SG-1 standard quadrature grid
 A restricted SCF calculation will be
 performed using DIIS
 SCF converges when DIIS error is below 1.0e-08
 ---------------------------------------
  Cycle       Energy         DIIS error
 ---------------------------------------
    1   -3225.3557148581      2.82e-02  
    2   -3220.9987209784      2.17e-03  
    3   -3220.8722267964      2.90e-03  
    4   -3221.1146658923      7.39e-04  
    5   -3221.1294597170      3.05e-04  
    6   -3221.1317875510      1.06e-04  
    7   -3221.1320553671      3.90e-05  
    8   -3221.1320958781      1.21e-05  
    9   -3221.1320996305      3.37e-06  
   10   -3221.1320999424      8.54e-07  
   11   -3221.1320999614      2.49e-07  
   12   -3221.1320999629      1.18e-07  
   13   -3221.1320999633      3.49e-08  
   14   -3221.1320999633      1.18e-08  
   15   -3221.1320999632      4.80e-09  Convergence criterion met
 ---------------------------------------
 SCF time:   CPU 747.42s  wall 747.00s 
 SCF   energy in the final basis set =    -3221.1320999632
 Total energy in the final basis set =    -3221.1320999632

 --------------------------------------------------------------

                    Orbital Energies (a.u.)
 --------------------------------------------------------------

 Alpha MOs
 -- Occupied --
********-101.5767-101.5766-101.5761-101.5752-101.5740 -10.2769 -10.2760
-10.2746 -10.2733 -10.2715 -10.2704 -10.2338 -10.2327 -10.2224 -10.2223
-10.2172 -10.2166  -9.4922  -9.4913  -9.4912  -9.4907  -9.4900  -9.4888
 -7.2571  -7.2561  -7.2561  -7.2555  -7.2549  -7.2536  -7.2470  -7.2465
 -7.2462  -7.2460  -7.2456  -7.2455  -7.2454  -7.2449  -7.2449  -7.2441
 -7.2435  -7.2431  -0.9550  -0.9452  -0.9108  -0.8983  -0.8834  -0.8774
 -0.8576  -0.8442  -0.7986  -0.7637  -0.7622  -0.7379  -0.6648  -0.6463
 -0.6407  -0.6103  -0.5543  -0.5398  -0.5296  -0.5235  -0.4983  -0.4858
 -0.4680  -0.4670  -0.4659  -0.4520  -0.4488  -0.4349  -0.4166  -0.4134
 -0.4059  -0.3948  -0.3859  -0.3691  -0.3650  -0.3527  -0.3496  -0.3451
 -0.3412  -0.3363  -0.3335  -0.3291  -0.3190  -0.2884  -0.2753  -0.2741
 -0.2640
 -- Virtual --
 -0.0665  -0.0620  -0.0501  -0.0457  -0.0392  -0.0289  -0.0137  -0.0021
  0.0022   0.0105   0.0144   0.0156   0.0224   0.0238   0.0342   0.0353
  0.0440   0.0500   0.0521   0.0569   0.0584   0.0671   0.0688   0.0731
  0.0796   0.0827   0.0836   0.0872   0.0917   0.0933   0.0961   0.1020
  0.1048   0.1071   0.1085   0.1117   0.1145   0.1185   0.1186   0.1232
  0.1254   0.1276   0.1286   0.1326   0.1356   0.1403   0.1448   0.1465
  0.1498   0.1553   0.1566   0.1649   0.1666   0.1717   0.1740   0.1806
  0.1837   0.1854   0.1914   0.1967   0.2023   0.2034   0.2073   0.2123
  0.2200   0.2231   0.2269   0.2305   0.2336   0.2364   0.2416   0.2439
  0.2467   0.2484   0.2528   0.2551   0.2622   0.2638   0.2663   0.2686
  0.2726   0.2776   0.2799   0.2872   0.2886   0.2945   0.2974   0.3016
  0.3056   0.3097   0.3150   0.3188   0.3260   0.3339   0.3414   0.3474
  0.3585   0.4125   0.4161   0.4191   0.4234   0.4372   0.4400   0.4450
  0.4483   0.4539   0.4609   0.4675   0.4700   0.4724   0.4747   0.4832
  0.4882   0.4968   0.5020   0.5066   0.5150   0.5213   0.5375   0.5413
  0.5503   0.5527   0.5669   0.5722   0.5767   0.5798   0.5937   0.5979
  0.6058   0.6107   0.6137   0.6223   0.6286   0.6348   0.6401   0.6488
  0.6564   0.6622   0.6661   0.6731   0.6842   0.6903   0.6944   0.7098
  0.7132   0.7261   0.7373   0.7803   0.7856   0.7951   0.7960   0.8036
  0.8251   0.8309   0.8344   0.8396   0.8405   0.8406   0.8422   0.8467
  0.8500   0.8513   0.8533   0.8556   0.8627   0.8716   0.8777   0.8784
  0.8816   0.8947   0.9009   0.9043   0.9068   0.9097   0.9171   0.9243
  0.9252   0.9304   0.9385   0.9424   0.9477   0.9520   0.9576   0.9616
  0.9691   0.9777   0.9860   0.9909   1.0020   1.0037   1.0098   1.0290
  1.0391   1.0510   1.0798   1.1008   1.1308   1.1349   1.1502   1.1725
  1.2105   1.2154   1.2181   1.2247   1.2389   1.2461   1.2588   1.2655
  1.2771   1.2778   1.2812   1.2966   1.3021   1.3215   1.3428   1.3573
  1.3652   1.3978   1.4170   1.4499   1.4888   1.4959   1.5143   1.5425
  1.5518   1.5658   1.5756   1.5819   1.6069   1.6241   1.6502   1.6756
  1.6810   1.6955   1.7119   1.7414   1.7563   1.7807   1.7852   1.8207
  1.8308   1.8383   1.8550   1.8615   1.8655   1.8940   1.9172   1.9323
  1.9377   1.9515   1.9768   1.9945   1.9968   2.0290   2.0459   2.0753
  2.0946   2.1155   2.1198   2.1593   2.2104   2.2247   2.2324   2.2366
  2.2500   2.2649   2.2676   2.2732   2.2850   2.3021   2.3160   2.3345
  2.3473   2.3515   2.3810   2.4192   2.4254   2.4401   2.4480   2.4611
  2.4821   2.4916   2.5160   2.5206   2.5418   2.5540   2.5738   2.5910
  2.6055   2.6289   2.6572   2.6655   2.6700   2.6854   2.7202   2.7250
  2.7324   2.7424   2.7644   2.7679   2.7766   2.7935   2.8240   2.8275
  2.8464   2.8619   2.9023   2.9693   2.9818   3.0541   3.0759   3.0821
  3.1103   3.1216   3.1325   3.1489   3.1867   3.2141   3.2281   3.2647
  3.3441   3.3666   3.4201   3.4963   3.5336   3.6049   3.6831   3.7209
  3.8044   3.8367   3.9146   4.0086   4.0716   4.1185   4.3311   4.7973
  4.8185   9.7541   9.7580   9.7943   9.7960   9.8075   9.8434  23.3490
 23.4974  23.8236  23.8408  23.8723  23.8870  23.9426  23.9602  24.0175
 24.0537  24.1011  24.1393  25.7778  25.7804  25.8490  25.8605  25.9221
 25.9546  26.0831  26.1037  26.1393  26.1685  26.2908  26.3700  26.4991
 26.5097  26.6708  26.7332  26.8112  26.9172 215.7461 215.7489 215.7902
215.7927 215.8076 215.8510
 --------------------------------------------------------------

          Ground-State Mulliken Net Atomic Charges

     Atom                 Charge (a.u.)
  ----------------------------------------
      1 C                     0.159457
      2 C                    -1.233193
      3 Cl                    0.526444
      4 C                     0.338736
      5 Cl                    0.595650
      6 C                    -0.058504
      7 Cl                    0.540020
      8 C                    -0.830998
      9 H                     0.214841
     10 C                    -0.422980
     11 H                     0.186785
     12 C                     0.197149
     13 C                    -0.897056
     14 Cl                    0.391028
     15 C                    -0.464402
     16 H                     0.223771
     17 C                     0.018692
     18 Cl                    0.516005
     19 C                     0.224301
     20 Cl                    0.593677
     21 C                    -1.047166
     22 H                     0.227743
  ----------------------------------------
  Sum of atomic charges =     0.000000

 -----------------------------------------------------------------
                    Cartesian Multipole Moments
 -----------------------------------------------------------------
    Charge (ESU x 10^10)
                -0.0000
    Dipole Moment (Debye)
         X      -0.9806      Y      -0.4853      Z      -1.5893
       Tot       1.9295
    Quadrupole Moments (Debye-Ang)
        XX    -145.5809     XY      -2.2492     YY    -145.5872
        XZ       6.3716     YZ       1.2106     ZZ    -149.8504
    Octopole Moments (Debye-Ang^2)
       XXX    -375.8263    XXY     -30.8059    XYY    -120.6193
       YYY     -33.3177    XXZ       2.4873    XYZ       6.2541
       YYZ      -1.4931    XZZ    -135.5115    YZZ     -14.1845
       ZZZ      13.6223
    Hexadecapole Moments (Debye-Ang^3)
      XXXX   -6548.2571   XXXY     -61.1603   XXYY   -1307.9172
      XYYY      -5.7573   YYYY   -1238.0845   XXXZ    1908.9873
      XXYZ      94.8474   XYYZ     622.6556   YYYZ     156.6059
      XXZZ   -1898.8910   XYZZ      -4.3373   YYZZ    -964.2171
      XZZZ    1918.2713   YZZZ     188.9047   ZZZZ   -4604.4924
 -----------------------------------------------------------------
 Calculating analytic gradient of the SCF energy
 Gradient of SCF Energy
            1           2           3           4           5           6
    1  -0.0004406  -0.0002265   0.0006805   0.0000494  -0.0001017   0.0001127
    2  -0.0002438  -0.0002017  -0.0010469  -0.0000218   0.0000385   0.0000217
    3  -0.0000387  -0.0003289  -0.0004900  -0.0000683   0.0000174  -0.0000525
            7           8           9          10          11          12
    1  -0.0000051  -0.0000505  -0.0000082   0.0002084   0.0000011   0.0002810
    2   0.0000342   0.0000355  -0.0000222   0.0001504   0.0000134   0.0002593
    3   0.0000725   0.0001498   0.0000069  -0.0000536  -0.0000639  -0.0002396
           13          14          15          16          17          18
    1  -0.0001120  -0.0001631  -0.0000635  -0.0000058  -0.0000770   0.0000122
    2   0.0004912   0.0006912  -0.0001422  -0.0000100   0.0001702  -0.0000039
    3   0.0000525   0.0009131   0.0000706  -0.0000177  -0.0000195  -0.0000176
           19          20          21          22
    1   0.0001631  -0.0000066  -0.0002597   0.0000119
    2  -0.0001232  -0.0000013  -0.0000409  -0.0000476
    3  -0.0000330  -0.0000291   0.0001277   0.0000417
 Max gradient component =       1.047E-03
 RMS gradient           =       2.580E-04
 Gradient time:  CPU 254.08 s  wall 254.09 s
 Geometry Optimization Parameters
   NAtoms,    NIC,     NZ,  NCons,   NDum,   NFix, NCnnct, MaxDiis
       22     163      22       0       0       0       0       0

 Cartesian Hessian Update
 Hessian updated using BFGS update


** GEOMETRY OPTIMIZATION IN DELOCALIZED INTERNAL COORDINATES **
   Searching for a Minimum

   Optimization Cycle:   9

                       Coordinates (Angstroms)
     ATOM                X               Y               Z
      1  C         0.0288323760   -0.0312437349    0.0545309609
      2  C        -0.0121687933    0.2665061052    1.4236893194
      3  Cl        1.4776624704    0.6197351603    2.2618998757
      4  C        -1.2313477944    0.3086580044    2.1180411225
      5  Cl       -1.2727909869    0.6858939913    3.8134211698
      6  C        -2.4186147418    0.0525118583    1.4199005870
      7  Cl       -3.9650642730    0.0852451467    2.2302358270
      8  C        -2.3889953811   -0.2320371358    0.0596038046
      9  H        -3.3166483258   -0.4252667254   -0.4624168027
     10  C        -1.1751643262   -0.2689118807   -0.6115897080
     11  H        -1.1541487280   -0.4988788117   -1.6700385043
     12  C         1.3073018133   -0.0649268835   -0.7115690973
     13  C         2.2456487744   -1.0969902836   -0.5864585144
     14  Cl        1.9626394236   -2.4286138624    0.5166135276
     15  C         3.4132085791   -1.1077968968   -1.3387999374
     16  H         4.1233416692   -1.9157442760   -1.2300762261
     17  C         3.6697513628   -0.0787520117   -2.2410995038
     18  Cl        5.1497003337   -0.1264009982   -3.1622409484
     19  C         2.7446252053    0.9573346879   -2.3909914961
     20  Cl        3.0098079455    2.2658797468   -3.5148972827
     21  C         1.5794894114    0.9520129623   -1.6289136817
     22  H         0.8748756548    1.7656328500   -1.7432437895
   Point Group: c1    Number of degrees of freedom:    60


   Energy is  -3221.132099963

 Hessian updated using BFGS update

 60 Hessian modes will be used to form the next step
  Hessian Eigenvalues:
     0.004491    0.017736    0.018118    0.020615    0.020834    0.020945
     0.023040    0.023592    0.023671    0.023845    0.023849    0.024091
     0.024095    0.024116    0.024121    0.024139    0.024140    0.024146
     0.024182    0.074486    0.159974    0.159985    0.160000    0.160072
     0.217988    0.225282    0.230045    0.232195    0.240906    0.245381
     0.249926    0.249986    0.250003    0.250038    0.250253    0.251029
     0.253635    0.289412    0.293314    0.301033    0.301039    0.301156
     0.301848    0.329042    0.356664    0.356667    0.356679    0.356699
     0.413477    0.419241    0.430317    0.432148    0.461528    0.464242
     0.471131    0.473824    0.478309    0.478963    0.479183    0.481286

 Minimum search - taking simple RFO step
 Searching for Lamda that Minimizes Along All modes
 Value Taken    Lamda =  -0.00029479
 Step Taken.  Stepsize is  0.241614

                             Maximum     Tolerance    Cnvgd?
         Gradient           0.001060      0.000300      NO
         Displacement       0.167386      0.001200      NO
         Energy change     -0.000535      0.000001      NO


 New Cartesian Coordinates Obtained by Inverse Iteration

 Displacement from previous Coordinates is:  0.434922
 ----------------------------------------------------------------
             Standard Nuclear Orientation (Angstroms)
    I     Atom           X                Y                Z
 ----------------------------------------------------------------
    1      C       0.0262947015    -0.0248426050     0.0508118295
    2      C      -0.0147044683     0.3038959151     1.4128140275
    3      Cl      1.4716322058     0.7027686434     2.2362880086
    4      C      -1.2312862317     0.3381994625     2.1113688949
    5      Cl     -1.2713561842     0.7517574227     3.7983230140
    6      C      -2.4162222218     0.0424682360     1.4243046725
    7      Cl     -3.9597939384     0.0619331928     2.2406625137
    8      C      -2.3865281784    -0.2720590309     0.0707650005
    9      H      -3.3124231776    -0.4938602488    -0.4429061093
   10      C      -1.1745441227    -0.3018501605    -0.6045711168
   11      H      -1.1527672906    -0.5550256024    -1.6575569570
   12      C       1.3051290687    -0.0597704043    -0.7159653276
   13      C       2.2235351890    -1.1114867655    -0.6124268514
   14      Cl      1.9118916590    -2.4602966866     0.4613846130
   15      C       3.3931785588    -1.1263423461    -1.3614347155
   16      H       4.0885888067    -1.9490556929    -1.2695547350
   17      C       3.6707525413    -0.0812891409    -2.2387943319
   18      Cl      5.1524669054    -0.1344364828    -3.1571930842
   19      C       2.7654915628     0.9749452114    -2.3665285403
   20      Cl      3.0569385212     2.3033309610    -3.4602747836
   21      C       1.5980117098     0.9734751850    -1.6077027496
   22      H       0.9076560530     1.8013879491    -1.7062125701
 ----------------------------------------------------------------
 Nuclear Repulsion Energy =        2000.86030654 hartrees
 There are       89 alpha and       89 beta electrons
 Applying Cartesian multipole field
    Component          Value
    ---------          -----
     (2,0,0)        1.00000E-12
     (0,2,0)        2.00000E-11
     (0,0,2)       -3.00000E-11
 Nucleus-field energy     =    -0.0000000790 hartrees
 Requested basis set is 6-311++G(d,p)
 There are 170 shells and 472 basis functions
 A cutoff of  1.0D-15 yielded  10796 shell pairs
 There are     91258 function pairs (     98065 Cartesian)
 Smallest overlap matrix eigenvalue = 2.27E-07
 Linear dependence detected in AO basis
 Number of orthogonalized atomic orbitals = 468
 Maximum deviation from orthogonality = 3.136E-10
 Guess from superposition of atomic densities
 Warning:  Energy on first SCF cycle will be non-variational
 SAD guess density has 178.000000 electrons

 -----------------------------------------------------------------------
  General SCF calculation program by
  Eric Jon Sundstrom, Paul Horn, Yuezhi Mao, Dmitri Zuev, Alec White,
  David Stuck, Shaama M.S., Shane Yost, Joonho Lee, David Small,
  Daniel Levine, Susi Lehtola, Hugh Burton, Evgeny Epifanovsky,
  Bang C. Huynh
 -----------------------------------------------------------------------
 Exchange:     0.2000 Hartree-Fock + 0.0800 Slater + 0.7200 B88
 Correlation:  0.1900 VWN1RPA + 0.8100 LYP
 Using SG-1 standard quadrature grid
 A restricted SCF calculation will be
 performed using DIIS
 SCF converges when DIIS error is below 1.0e-08
 ---------------------------------------
  Cycle       Energy         DIIS error
 ---------------------------------------
    1   -3225.3544175929      2.82e-02  
    2   -3220.9987354245      2.17e-03  
    3   -3220.8720344441      2.90e-03  
    4   -3221.1148154729      7.40e-04  
    5   -3221.1296508993      3.06e-04  
    6   -3221.1319989665      1.06e-04  
    7   -3221.1322668746      3.93e-05  
    8   -3221.1323080480      1.20e-05  
    9   -3221.1323117395      3.36e-06  
   10   -3221.1323120492      8.53e-07  
   11   -3221.1323120683      2.40e-07  
   12   -3221.1323120696      1.17e-07  
   13   -3221.1323120703      3.47e-08  
   14   -3221.1323120703      1.14e-08  
   15   -3221.1323120702      4.82e-09  Convergence criterion met
 ---------------------------------------
 SCF time:   CPU 747.04s  wall 747.00s 
 SCF   energy in the final basis set =    -3221.1323120702
 Total energy in the final basis set =    -3221.1323120702

 --------------------------------------------------------------

                    Orbital Energies (a.u.)
 --------------------------------------------------------------

 Alpha MOs
 -- Occupied --
********-101.5767-101.5766-101.5761-101.5755-101.5744 -10.2769 -10.2759
-10.2746 -10.2733 -10.2715 -10.2703 -10.2336 -10.2325 -10.2224 -10.2223
-10.2171 -10.2165  -9.4922  -9.4913  -9.4912  -9.4907  -9.4903  -9.4891
 -7.2570  -7.2562  -7.2561  -7.2555  -7.2552  -7.2539  -7.2470  -7.2464
 -7.2462  -7.2459  -7.2456  -7.2454  -7.2454  -7.2452  -7.2448  -7.2443
 -7.2438  -7.2435  -0.9550  -0.9453  -0.9107  -0.8986  -0.8833  -0.8774
 -0.8574  -0.8444  -0.7985  -0.7636  -0.7623  -0.7379  -0.6646  -0.6459
 -0.6412  -0.6102  -0.5542  -0.5389  -0.5306  -0.5237  -0.4981  -0.4859
 -0.4679  -0.4670  -0.4659  -0.4518  -0.4489  -0.4350  -0.4163  -0.4137
 -0.4055  -0.3945  -0.3858  -0.3690  -0.3650  -0.3527  -0.3496  -0.3450
 -0.3413  -0.3366  -0.3341  -0.3291  -0.3191  -0.2876  -0.2750  -0.2744
 -0.2646
 -- Virtual --
 -0.0651  -0.0619  -0.0498  -0.0473  -0.0394  -0.0290  -0.0137  -0.0021
  0.0023   0.0103   0.0144   0.0155   0.0224   0.0238   0.0343   0.0352
  0.0442   0.0499   0.0520   0.0568   0.0584   0.0670   0.0684   0.0732
  0.0795   0.0827   0.0838   0.0870   0.0911   0.0932   0.0958   0.1015
  0.1051   0.1076   0.1087   0.1115   0.1145   0.1181   0.1184   0.1230
  0.1254   0.1275   0.1285   0.1320   0.1355   0.1398   0.1452   0.1469
  0.1490   0.1554   0.1562   0.1651   0.1676   0.1719   0.1737   0.1803
  0.1833   0.1858   0.1918   0.1967   0.2024   0.2028   0.2070   0.2120
  0.2190   0.2227   0.2269   0.2299   0.2321   0.2370   0.2408   0.2432
  0.2471   0.2487   0.2529   0.2552   0.2619   0.2643   0.2676   0.2683
  0.2736   0.2780   0.2818   0.2861   0.2880   0.2938   0.2946   0.3012
  0.3066   0.3097   0.3140   0.3203   0.3281   0.3342   0.3406   0.3488
  0.3592   0.4121   0.4170   0.4193   0.4266   0.4374   0.4401   0.4452
  0.4488   0.4542   0.4600   0.4667   0.4700   0.4721   0.4746   0.4828
  0.4879   0.4975   0.5030   0.5068   0.5140   0.5222   0.5363   0.5412
  0.5491   0.5546   0.5673   0.5736   0.5760   0.5775   0.5932   0.5969
  0.6093   0.6108   0.6144   0.6222   0.6298   0.6356   0.6400   0.6488
  0.6567   0.6622   0.6661   0.6729   0.6853   0.6913   0.6933   0.7100
  0.7115   0.7270   0.7378   0.7803   0.7852   0.7946   0.7963   0.8037
  0.8264   0.8316   0.8337   0.8390   0.8411   0.8413   0.8424   0.8461
  0.8493   0.8507   0.8542   0.8558   0.8632   0.8713   0.8777   0.8785
  0.8819   0.8953   0.9017   0.9052   0.9068   0.9098   0.9208   0.9238
  0.9255   0.9326   0.9370   0.9433   0.9470   0.9512   0.9575   0.9623
  0.9696   0.9778   0.9854   0.9889   1.0013   1.0016   1.0119   1.0277
  1.0394   1.0502   1.0850   1.1032   1.1272   1.1381   1.1509   1.1727
  1.2136   1.2171   1.2185   1.2233   1.2380   1.2498   1.2574   1.2657
  1.2747   1.2762   1.2814   1.2969   1.3040   1.3233   1.3430   1.3568
  1.3661   1.3991   1.4151   1.4498   1.4842   1.4940   1.5165   1.5459
  1.5524   1.5660   1.5736   1.5824   1.6076   1.6238   1.6515   1.6757
  1.6824   1.6956   1.7108   1.7435   1.7546   1.7802   1.7853   1.8178
  1.8304   1.8379   1.8548   1.8590   1.8631   1.8941   1.9179   1.9323
  1.9388   1.9517   1.9782   1.9959   1.9979   2.0294   2.0502   2.0753
  2.0946   2.1164   2.1208   2.1585   2.2096   2.2244   2.2328   2.2356
  2.2504   2.2630   2.2670   2.2730   2.2847   2.3004   2.3180   2.3370
  2.3459   2.3493   2.3809   2.4194   2.4273   2.4392   2.4467   2.4639
  2.4838   2.4902   2.5167   2.5213   2.5425   2.5506   2.5720   2.5921
  2.6056   2.6290   2.6584   2.6668   2.6720   2.6855   2.7183   2.7208
  2.7293   2.7431   2.7613   2.7683   2.7753   2.7940   2.8256   2.8294
  2.8558   2.8570   2.9013   2.9717   2.9824   3.0559   3.0798   3.0849
  3.1107   3.1215   3.1313   3.1492   3.1858   3.2128   3.2305   3.2660
  3.3449   3.3658   3.4215   3.4974   3.5357   3.6063   3.6836   3.7226
  3.8036   3.8384   3.9157   4.0090   4.0722   4.1186   4.3258   4.7985
  4.8169   9.7550   9.7583   9.7947   9.7956   9.8076   9.8408  23.3505
 23.4979  23.8235  23.8411  23.8716  23.8876  23.9426  23.9599  24.0179
 24.0547  24.1018  24.1414  25.7777  25.7801  25.8465  25.8605  25.9110
 25.9637  26.0825  26.1027  26.1387  26.1672  26.2793  26.3811  26.5002
 26.5114  26.6661  26.7342  26.8111  26.9262 215.7470 215.7494 215.7909
215.7923 215.8083 215.8468
 --------------------------------------------------------------

          Ground-State Mulliken Net Atomic Charges

     Atom                 Charge (a.u.)
  ----------------------------------------
      1 C                     0.163390
      2 C                    -1.260189
      3 Cl                    0.536928
      4 C                     0.374507
      5 Cl                    0.598788
      6 C                    -0.041301
      7 Cl                    0.539544
      8 C                    -0.859887
      9 H                     0.214947
     10 C                    -0.453822
     11 H                     0.186689
     12 C                     0.253568
     13 C                    -0.947084
     14 Cl                    0.406222
     15 C                    -0.447640
     16 H                     0.225705
     17 C                     0.000957
     18 Cl                    0.518057
     19 C                     0.191634
     20 Cl                    0.593196
     21 C                    -1.022524
     22 H                     0.228314
  ----------------------------------------
  Sum of atomic charges =     0.000000

 -----------------------------------------------------------------
                    Cartesian Multipole Moments
 -----------------------------------------------------------------
    Charge (ESU x 10^10)
                -0.0000
    Dipole Moment (Debye)
         X      -0.9867      Y      -0.5318      Z      -1.5894
       Tot       1.9449
    Quadrupole Moments (Debye-Ang)
        XX    -145.7486     XY      -2.1512     YY    -145.4398
        XZ       6.2938     YZ       1.3104     ZZ    -149.8228
    Octopole Moments (Debye-Ang^2)
       XXX    -376.8069    XXY     -32.7143    XYY    -120.4818
       YYY     -37.7531    XXZ       2.8082    XYZ       6.3591
       YYZ      -1.3572    XZZ    -135.1648    YZZ     -15.7563
       ZZZ      14.3730
    Hexadecapole Moments (Debye-Ang^3)
      XXXX   -6555.5651   XXXY     -76.8671   XXYY   -1314.5659
      XYYY     -23.5414   YYYY   -1285.1305   XXXZ    1917.4187
      XXYZ      88.6265   XYYZ     624.8264   YYYZ     134.3031
      XXZZ   -1889.7152   XYZZ     -10.1186   YYZZ    -962.7919
      XZZZ    1926.3312   YZZZ     169.5779   ZZZZ   -4551.6657
 -----------------------------------------------------------------
 Calculating analytic gradient of the SCF energy
 Gradient of SCF Energy
            1           2           3           4           5           6
    1  -0.0006023  -0.0002344   0.0003199   0.0003104   0.0001434   0.0000052
    2  -0.0001257  -0.0002048  -0.0004424  -0.0000090   0.0000624  -0.0000294
    3  -0.0002124   0.0000829  -0.0001805  -0.0001002   0.0000189  -0.0002206
            7           8           9          10          11          12
    1  -0.0000590  -0.0001152  -0.0000056   0.0003535  -0.0000130   0.0003697
    2  -0.0000266   0.0000742   0.0000024   0.0000206   0.0000634   0.0001148
    3   0.0000160   0.0002414  -0.0000088  -0.0000642  -0.0000106  -0.0002912
           13          14          15          16          17          18
    1  -0.0001261  -0.0001188  -0.0000992  -0.0000020  -0.0002049   0.0000455
    2   0.0002487   0.0004378  -0.0001085  -0.0000117   0.0002521  -0.0000002
    3   0.0001345   0.0004120   0.0001222  -0.0000388  -0.0000327  -0.0000377
           19          20          21          22
    1   0.0003040  -0.0000166  -0.0002242  -0.0000300
    2  -0.0002092  -0.0000035  -0.0000769  -0.0000287
    3  -0.0000306  -0.0000148   0.0002013   0.0000140
 Max gradient component =       6.023E-04
 RMS gradient           =       1.885E-04
 Gradient time:  CPU 253.67 s  wall 253.68 s
 Geometry Optimization Parameters
   NAtoms,    NIC,     NZ,  NCons,   NDum,   NFix, NCnnct, MaxDiis
       22     163      22       0       0       0       0       0

 Cartesian Hessian Update
 Hessian updated using BFGS update


** GEOMETRY OPTIMIZATION IN DELOCALIZED INTERNAL COORDINATES **
   Searching for a Minimum

   Optimization Cycle:  10

                       Coordinates (Angstroms)
     ATOM                X               Y               Z
      1  C         0.0262947015   -0.0248426050    0.0508118295
      2  C        -0.0147044683    0.3038959151    1.4128140275
      3  Cl        1.4716322058    0.7027686434    2.2362880086
      4  C        -1.2312862317    0.3381994625    2.1113688949
      5  Cl       -1.2713561842    0.7517574227    3.7983230140
      6  C        -2.4162222218    0.0424682360    1.4243046725
      7  Cl       -3.9597939384    0.0619331928    2.2406625137
      8  C        -2.3865281784   -0.2720590309    0.0707650005
      9  H        -3.3124231776   -0.4938602488   -0.4429061093
     10  C        -1.1745441227   -0.3018501605   -0.6045711168
     11  H        -1.1527672906   -0.5550256024   -1.6575569570
     12  C         1.3051290687   -0.0597704043   -0.7159653276
     13  C         2.2235351890   -1.1114867655   -0.6124268514
     14  Cl        1.9118916590   -2.4602966866    0.4613846130
     15  C         3.3931785588   -1.1263423461   -1.3614347155
     16  H         4.0885888067   -1.9490556929   -1.2695547350
     17  C         3.6707525413   -0.0812891409   -2.2387943319
     18  Cl        5.1524669054   -0.1344364828   -3.1571930842
     19  C         2.7654915628    0.9749452114   -2.3665285403
     20  Cl        3.0569385212    2.3033309610   -3.4602747836
     21  C         1.5980117098    0.9734751850   -1.6077027496
     22  H         0.9076560530    1.8013879491   -1.7062125701
   Point Group: c1    Number of degrees of freedom:    60


   Energy is  -3221.132312070

 Hessian updated using BFGS update

 60 Hessian modes will be used to form the next step
  Hessian Eigenvalues:
     0.002498    0.017724    0.017984    0.020613    0.020895    0.020969
     0.023032    0.023593    0.023651    0.023842    0.023849    0.024090
     0.024106    0.024120    0.024131    0.024137    0.024141    0.024147
     0.024165    0.073137    0.159968    0.159981    0.160003    0.160068
     0.216975    0.225249    0.230239    0.232392    0.240948    0.245351
     0.249704    0.249984    0.250009    0.250013    0.250231    0.253043
     0.253925    0.289363    0.293384    0.301035    0.301039    0.301162
     0.301799    0.329029    0.356665    0.356668    0.356679    0.356714
     0.413476    0.419082    0.430280    0.432138    0.462009    0.464307
     0.471186    0.473654    0.478730    0.479161    0.479209    0.481641

 Minimum search - taking simple RFO step
 Searching for Lamda that Minimizes Along All modes
 Value Taken    Lamda =  -0.00014035
 Step Taken.  Stepsize is  0.224070

                             Maximum     Tolerance    Cnvgd?
         Gradient           0.000516      0.000300      NO
         Displacement       0.154300      0.001200      NO
         Energy change     -0.000212      0.000001      NO


 New Cartesian Coordinates Obtained by Inverse Iteration

 Displacement from previous Coordinates is:  0.397714
 ----------------------------------------------------------------
             Standard Nuclear Orientation (Angstroms)
    I     Atom           X                Y                Z
 ----------------------------------------------------------------
    1      C       0.0259281304    -0.0201522090     0.0501869904
    2      C      -0.0176835821     0.3376488114     1.4045349033
    3      Cl      1.4642347725     0.7753314300     2.2160010512
    4      C      -1.2338471535     0.3663604064     2.1049967555
    5      Cl     -1.2799115315     0.8127207267     3.7834165730
    6      C      -2.4146550381     0.0355918356     1.4271902345
    7      Cl     -3.9563152116     0.0481161071     2.2471535697
    8      C      -2.3822068955    -0.3086302683     0.0809947585
    9      H      -3.3052554115    -0.5567246733    -0.4256353113
   10      C      -1.1709813363    -0.3332679383    -0.5958581271
   11      H      -1.1463680939    -0.6100018534    -1.6427937385
   12      C       1.3048616857    -0.0553085882    -0.7171928878
   13      C       2.2051740287    -1.1244693087    -0.6365118807
   14      Cl      1.8696855098    -2.4899356167     0.4090535031
   15      C       3.3753592705    -1.1425173726    -1.3848355998
   16      H       4.0573108061    -1.9781178188    -1.3100002037
   17      C       3.6706069646    -0.0835605060    -2.2392357582
   18      Cl      5.1516355783    -0.1416565055    -3.1585349152
   19      C       2.7832123071     0.9904692301    -2.3441071929
   20      Cl      3.0969798591     2.3363929291    -3.4099347056
   21      C       1.6155287897     0.9923864763    -1.5856321491
   22      H       0.9386482209     1.8331717185    -1.6676551672
 ----------------------------------------------------------------
 Nuclear Repulsion Energy =        1999.84195532 hartrees
 There are       89 alpha and       89 beta electrons
 Applying Cartesian multipole field
    Component          Value
    ---------          -----
     (2,0,0)        1.00000E-12
     (0,2,0)        2.00000E-11
     (0,0,2)       -3.00000E-11
 Nucleus-field energy     =    -0.0000000772 hartrees
 Requested basis set is 6-311++G(d,p)
 There are 170 shells and 472 basis functions
 A cutoff of  1.0D-15 yielded  10795 shell pairs
 There are     91308 function pairs (     98125 Cartesian)
 Smallest overlap matrix eigenvalue = 2.20E-07
 Linear dependence detected in AO basis
 Number of orthogonalized atomic orbitals = 468
 Maximum deviation from orthogonality = 3.301E-10
 Guess from superposition of atomic densities
 Warning:  Energy on first SCF cycle will be non-variational
 SAD guess density has 178.000000 electrons

 -----------------------------------------------------------------------
  General SCF calculation program by
  Eric Jon Sundstrom, Paul Horn, Yuezhi Mao, Dmitri Zuev, Alec White,
  David Stuck, Shaama M.S., Shane Yost, Joonho Lee, David Small,
  Daniel Levine, Susi Lehtola, Hugh Burton, Evgeny Epifanovsky,
  Bang C. Huynh
 -----------------------------------------------------------------------
 Exchange:     0.2000 Hartree-Fock + 0.0800 Slater + 0.7200 B88
 Correlation:  0.1900 VWN1RPA + 0.8100 LYP
 Using SG-1 standard quadrature grid
 A restricted SCF calculation will be
 performed using DIIS
 SCF converges when DIIS error is below 1.0e-08
 ---------------------------------------
  Cycle       Energy         DIIS error
 ---------------------------------------
    1   -3225.3522968342      2.82e-02  
    2   -3220.9986909335      2.17e-03  
    3   -3220.8717664275      2.90e-03  
    4   -3221.1148684532      7.42e-04  
    5   -3221.1297339139      3.07e-04  
    6   -3221.1320980991      1.06e-04  
    7   -3221.1323659335      3.96e-05  
    8   -3221.1324076718      1.19e-05  
    9   -3221.1324113111      3.35e-06  
   10   -3221.1324116196      8.52e-07  
   11   -3221.1324116386      2.34e-07  
   12   -3221.1324116400      1.15e-07  
   13   -3221.1324116403      3.45e-08  
   14   -3221.1324116403      1.10e-08  
   15   -3221.1324116404      4.82e-09  Convergence criterion met
 ---------------------------------------
 SCF time:   CPU 762.71s  wall 763.00s 
 SCF   energy in the final basis set =    -3221.1324116404
 Total energy in the final basis set =    -3221.1324116404

 --------------------------------------------------------------

                    Orbital Energies (a.u.)
 --------------------------------------------------------------

 Alpha MOs
 -- Occupied --
********-101.5767-101.5766-101.5761-101.5758-101.5746 -10.2769 -10.2760
-10.2747 -10.2732 -10.2715 -10.2704 -10.2336 -10.2324 -10.2224 -10.2223
-10.2170 -10.2164  -9.4922  -9.4913  -9.4911  -9.4906  -9.4906  -9.4894
 -7.2570  -7.2562  -7.2560  -7.2555  -7.2554  -7.2541  -7.2469  -7.2464
 -7.2462  -7.2458  -7.2455  -7.2454  -7.2454  -7.2453  -7.2448  -7.2446
 -7.2441  -7.2437  -0.9549  -0.9453  -0.9106  -0.8988  -0.8832  -0.8774
 -0.8572  -0.8445  -0.7985  -0.7635  -0.7624  -0.7378  -0.6643  -0.6456
 -0.6416  -0.6101  -0.5542  -0.5382  -0.5316  -0.5238  -0.4980  -0.4859
 -0.4678  -0.4670  -0.4659  -0.4516  -0.4489  -0.4351  -0.4160  -0.4140
 -0.4053  -0.3942  -0.3857  -0.3689  -0.3649  -0.3528  -0.3497  -0.3450
 -0.3415  -0.3369  -0.3343  -0.3290  -0.3192  -0.2870  -0.2749  -0.2745
 -0.2652
 -- Virtual --
 -0.0642  -0.0613  -0.0500  -0.0485  -0.0395  -0.0291  -0.0136  -0.0022
  0.0023   0.0100   0.0144   0.0156   0.0223   0.0238   0.0344   0.0352
  0.0445   0.0498   0.0520   0.0567   0.0584   0.0670   0.0681   0.0733
  0.0795   0.0826   0.0842   0.0869   0.0906   0.0932   0.0956   0.1010
  0.1053   0.1077   0.1090   0.1114   0.1145   0.1177   0.1183   0.1228
  0.1254   0.1274   0.1284   0.1315   0.1355   0.1393   0.1455   0.1469
  0.1487   0.1553   0.1561   0.1653   0.1683   0.1718   0.1734   0.1798
  0.1830   0.1865   0.1921   0.1968   0.2022   0.2027   0.2066   0.2116
  0.2181   0.2221   0.2268   0.2294   0.2308   0.2376   0.2401   0.2428
  0.2475   0.2492   0.2528   0.2552   0.2617   0.2648   0.2681   0.2689
  0.2745   0.2785   0.2835   0.2840   0.2876   0.2932   0.2934   0.3012
  0.3070   0.3097   0.3128   0.3222   0.3303   0.3348   0.3397   0.3506
  0.3603   0.4117   0.4172   0.4199   0.4298   0.4376   0.4403   0.4454
  0.4495   0.4547   0.4592   0.4652   0.4699   0.4722   0.4747   0.4825
  0.4876   0.4978   0.5035   0.5068   0.5125   0.5227   0.5353   0.5412
  0.5485   0.5570   0.5672   0.5744   0.5752   0.5770   0.5929   0.5959
  0.6109   0.6119   0.6143   0.6222   0.6305   0.6360   0.6403   0.6486
  0.6580   0.6620   0.6661   0.6729   0.6864   0.6916   0.6937   0.7096
  0.7106   0.7288   0.7384   0.7795   0.7852   0.7938   0.7974   0.8044
  0.8271   0.8318   0.8337   0.8386   0.8413   0.8416   0.8425   0.8458
  0.8487   0.8504   0.8552   0.8557   0.8638   0.8703   0.8777   0.8787
  0.8822   0.8959   0.9022   0.9053   0.9075   0.9089   0.9221   0.9247
  0.9262   0.9348   0.9354   0.9439   0.9467   0.9507   0.9577   0.9624
  0.9696   0.9777   0.9853   0.9872   0.9999   1.0016   1.0142   1.0262
  1.0392   1.0498   1.0897   1.1048   1.1229   1.1409   1.1518   1.1739
  1.2149   1.2177   1.2199   1.2221   1.2369   1.2537   1.2569   1.2661
  1.2730   1.2755   1.2818   1.2976   1.3053   1.3250   1.3436   1.3567
  1.3672   1.4006   1.4137   1.4494   1.4808   1.4915   1.5182   1.5488
  1.5532   1.5648   1.5723   1.5831   1.6091   1.6238   1.6527   1.6753
  1.6836   1.6962   1.7112   1.7450   1.7529   1.7805   1.7850   1.8148
  1.8303   1.8381   1.8542   1.8570   1.8616   1.8940   1.9183   1.9321
  1.9396   1.9520   1.9793   1.9964   2.0010   2.0295   2.0527   2.0751
  2.0952   2.1170   2.1218   2.1578   2.2085   2.2245   2.2331   2.2348
  2.2502   2.2607   2.2672   2.2717   2.2844   2.2984   2.3191   2.3394
  2.3457   2.3486   2.3806   2.4190   2.4277   2.4379   2.4469   2.4656
  2.4839   2.4899   2.5174   2.5215   2.5430   2.5472   2.5705   2.5930
  2.6058   2.6281   2.6592   2.6675   2.6738   2.6869   2.7127   2.7195
  2.7289   2.7438   2.7582   2.7684   2.7743   2.7942   2.8263   2.8310
  2.8504   2.8644   2.9003   2.9735   2.9824   3.0574   3.0828   3.0874
  3.1115   3.1217   3.1293   3.1493   3.1847   3.2114   3.2330   3.2680
  3.3454   3.3650   3.4231   3.4985   3.5373   3.6076   3.6841   3.7244
  3.8030   3.8397   3.9166   4.0092   4.0729   4.1188   4.3216   4.7996
  4.8147   9.7557   9.7587   9.7954   9.7961   9.8095   9.8390  23.3523
 23.4983  23.8233  23.8409  23.8712  23.8874  23.9419  23.9595  24.0181
 24.0553  24.1022  24.1428  25.7778  25.7797  25.8421  25.8606  25.9009
 25.9683  26.0821  26.1033  26.1382  26.1645  26.2739  26.3845  26.5017
 26.5125  26.6614  26.7348  26.8118  26.9346 215.7473 215.7501 215.7915
215.7931 215.8112 215.8440
 --------------------------------------------------------------

          Ground-State Mulliken Net Atomic Charges

     Atom                 Charge (a.u.)
  ----------------------------------------
      1 C                     0.161540
      2 C                    -1.271098
      3 Cl                    0.539950
      4 C                     0.416999
      5 Cl                    0.601465
      6 C                    -0.030506
      7 Cl                    0.540248
      8 C                    -0.885937
      9 H                     0.215060
     10 C                    -0.487019
     11 H                     0.186674
     12 C                     0.274723
     13 C                    -0.986064
     14 Cl                    0.414217
     15 C                    -0.418845
     16 H                     0.227748
     17 C                    -0.016892
     18 Cl                    0.520645
     19 C                     0.176562
     20 Cl                    0.593141
     21 C                    -1.001479
     22 H                     0.228868
  ----------------------------------------
  Sum of atomic charges =     0.000000

 -----------------------------------------------------------------
                    Cartesian Multipole Moments
 -----------------------------------------------------------------
    Charge (ESU x 10^10)
                -0.0000
    Dipole Moment (Debye)
         X      -0.9865      Y      -0.5755      Z      -1.5866
       Tot       1.9550
    Quadrupole Moments (Debye-Ang)
        XX    -145.8929     XY      -2.0498     YY    -145.3090
        XZ       6.1924     YZ       1.4004     ZZ    -149.8058
    Octopole Moments (Debye-Ang^2)
       XXX    -377.0786    XXY     -34.4474    XYY    -120.2487
       YYY     -41.9080    XXZ       3.1740    XYZ       6.4308
       YYZ      -1.1665    XZZ    -134.7119    YZZ     -17.2816
       ZZZ      15.2815
    Hexadecapole Moments (Debye-Ang^3)
      XXXX   -6562.0097   XXXY     -88.8550   XXYY   -1320.9038
      XYYY     -37.1066   YYYY   -1329.9478   XXXZ    1925.9482
      XXYZ      82.6076   XYYZ     627.2460   YYYZ     112.8567
      XXZZ   -1881.2989   XYZZ     -14.8978   YYZZ    -962.3462
      XZZZ    1934.3271   YZZZ     150.5886   ZZZZ   -4506.4691
 -----------------------------------------------------------------
 Calculating analytic gradient of the SCF energy
 Gradient of SCF Energy
            1           2           3           4           5           6
    1  -0.0004290   0.0000789   0.0002196   0.0001028  -0.0001293   0.0000004
    2  -0.0000820  -0.0002404  -0.0001010  -0.0000166   0.0000061  -0.0000507
    3  -0.0002927   0.0001032  -0.0001574  -0.0000445   0.0000034  -0.0001992
            7           8           9          10          11          12
    1   0.0000450  -0.0001058  -0.0000036   0.0003466   0.0000023   0.0002091
    2   0.0000141   0.0000613   0.0000299   0.0000596   0.0000469   0.0001675
    3   0.0001098   0.0002760   0.0000038  -0.0000162   0.0000201  -0.0001839
           13          14          15          16          17          18
    1  -0.0000621  -0.0000992  -0.0000609  -0.0000006  -0.0001652   0.0000399
    2  -0.0000090   0.0002189  -0.0000557  -0.0000085   0.0001744  -0.0000087
    3   0.0001740   0.0001638   0.0000785  -0.0000406  -0.0000099  -0.0000350
           19          20          21          22
    1   0.0002323  -0.0000278  -0.0001592  -0.0000341
    2  -0.0001364  -0.0000043  -0.0000478  -0.0000177
    3  -0.0000567  -0.0000096   0.0001384  -0.0000255
 Max gradient component =       4.290E-04
 RMS gradient           =       1.328E-04
 Gradient time:  CPU 264.09 s  wall 264.10 s
 Geometry Optimization Parameters
   NAtoms,    NIC,     NZ,  NCons,   NDum,   NFix, NCnnct, MaxDiis
       22     163      22       0       0       0       0       0

 Cartesian Hessian Update
 Hessian updated using BFGS update


** GEOMETRY OPTIMIZATION IN DELOCALIZED INTERNAL COORDINATES **
   Searching for a Minimum

   Optimization Cycle:  11

                       Coordinates (Angstroms)
     ATOM                X               Y               Z
      1  C         0.0259281304   -0.0201522090    0.0501869904
      2  C        -0.0176835821    0.3376488114    1.4045349033
      3  Cl        1.4642347725    0.7753314300    2.2160010512
      4  C        -1.2338471535    0.3663604064    2.1049967555
      5  Cl       -1.2799115315    0.8127207267    3.7834165730
      6  C        -2.4146550381    0.0355918356    1.4271902345
      7  Cl       -3.9563152116    0.0481161071    2.2471535697
      8  C        -2.3822068955   -0.3086302683    0.0809947585
      9  H        -3.3052554115   -0.5567246733   -0.4256353113
     10  C        -1.1709813363   -0.3332679383   -0.5958581271
     11  H        -1.1463680939   -0.6100018534   -1.6427937385
     12  C         1.3048616857   -0.0553085882   -0.7171928878
     13  C         2.2051740287   -1.1244693087   -0.6365118807
     14  Cl        1.8696855098   -2.4899356167    0.4090535031
     15  C         3.3753592705   -1.1425173726   -1.3848355998
     16  H         4.0573108061   -1.9781178188   -1.3100002037
     17  C         3.6706069646   -0.0835605060   -2.2392357582
     18  Cl        5.1516355783   -0.1416565055   -3.1585349152
     19  C         2.7832123071    0.9904692301   -2.3441071929
     20  Cl        3.0969798591    2.3363929291   -3.4099347056
     21  C         1.6155287897    0.9923864763   -1.5856321491
     22  H         0.9386482209    1.8331717185   -1.6676551672
   Point Group: c1    Number of degrees of freedom:    60


   Energy is  -3221.132411640

 Hessian updated using BFGS update

 60 Hessian modes will be used to form the next step
  Hessian Eigenvalues:
     0.001456    0.017756    0.017905    0.020668    0.020950    0.021130
     0.023027    0.023599    0.023614    0.023837    0.023849    0.024089
     0.024099    0.024114    0.024122    0.024138    0.024146    0.024149
     0.024160    0.071278    0.159955    0.159995    0.159997    0.160067
     0.215679    0.225351    0.230143    0.232385    0.240938    0.245327
     0.249676    0.249983    0.250009    0.250102    0.250247    0.253389
     0.259767    0.289325    0.293335    0.301039    0.301044    0.301151
     0.301766    0.329004    0.356666    0.356667    0.356680    0.356722
     0.413579    0.419630    0.430222    0.432294    0.461868    0.464025
     0.471411    0.473371    0.478104    0.479160    0.479545    0.482042

 Minimum search - taking simple RFO step
 Searching for Lamda that Minimizes Along All modes
 Value Taken    Lamda =  -0.00005964
 Step Taken.  Stepsize is  0.188752

                             Maximum     Tolerance    Cnvgd?
         Gradient           0.000332      0.000300      NO
         Displacement       0.127739      0.001200      NO
         Energy change     -0.000100      0.000001      NO


 New Cartesian Coordinates Obtained by Inverse Iteration

 Displacement from previous Coordinates is:  0.339801
 ----------------------------------------------------------------
             Standard Nuclear Orientation (Angstroms)
    I     Atom           X                Y                Z
 ----------------------------------------------------------------
    1      C       0.0260815271    -0.0185577470     0.0508205083
    2      C      -0.0213250251     0.3654032927     1.3975673186
    3      Cl      1.4555571466     0.8307672440     2.2026310683
    4      C      -1.2372751197     0.3924122603     2.0985492900
    5      Cl     -1.2852950095     0.8686574950     3.7687225188
    6      C      -2.4142901180     0.0329770701     1.4286002609
    7      Cl     -3.9561589318     0.0430332503     2.2482023476
    8      C      -2.3779447936    -0.3394488920     0.0898243657
    9      H      -3.2979160317    -0.6102498511    -0.4106881926
   10      C      -1.1670130358    -0.3622832515    -0.5871584110
   11      H      -1.1392203489    -0.6607829555    -1.6280488877
   12      C       1.3049557001    -0.0536483693    -0.7174128603
   13      C       2.1909917213    -1.1357606807    -0.6576787647
   14      Cl      1.8379449038    -2.5154892490     0.3634037476
   15      C       3.3609604183    -1.1553436442    -1.4065391679
   16      H       4.0320616327    -2.0008887146    -1.3469592756
   17      C       3.6698605728    -0.0847202801    -2.2409910188
   18      Cl      5.1492895239    -0.1452110524    -3.1626445024
   19      C       2.7970729258     1.0033595117    -2.3242307130
   20      Cl      3.1288365639     2.3647758503    -3.3647099163
   21      C       1.6300338799     1.0067231657    -1.5649873621
   22      H       0.9647335670     1.8581225601    -1.6306716512
 ----------------------------------------------------------------
 Nuclear Repulsion Energy =        1998.91733198 hartrees
 There are       89 alpha and       89 beta electrons
 Applying Cartesian multipole field
    Component          Value
    ---------          -----
     (2,0,0)        1.00000E-12
     (0,2,0)        2.00000E-11
     (0,0,2)       -3.00000E-11
 Nucleus-field energy     =    -0.0000000756 hartrees
 Requested basis set is 6-311++G(d,p)
 There are 170 shells and 472 basis functions
 A cutoff of  1.0D-15 yielded  10799 shell pairs
 There are     91343 function pairs (     98164 Cartesian)
 Smallest overlap matrix eigenvalue = 2.14E-07
 Linear dependence detected in AO basis
 Number of orthogonalized atomic orbitals = 468
 Maximum deviation from orthogonality = 7.440E-10
 Guess from superposition of atomic densities
 Warning:  Energy on first SCF cycle will be non-variational
 SAD guess density has 178.000000 electrons

 -----------------------------------------------------------------------
  General SCF calculation program by
  Eric Jon Sundstrom, Paul Horn, Yuezhi Mao, Dmitri Zuev, Alec White,
  David Stuck, Shaama M.S., Shane Yost, Joonho Lee, David Small,
  Daniel Levine, Susi Lehtola, Hugh Burton, Evgeny Epifanovsky,
  Bang C. Huynh
 -----------------------------------------------------------------------
 Exchange:     0.2000 Hartree-Fock + 0.0800 Slater + 0.7200 B88
 Correlation:  0.1900 VWN1RPA + 0.8100 LYP
 Using SG-1 standard quadrature grid
 A restricted SCF calculation will be
 performed using DIIS
 SCF converges when DIIS error is below 1.0e-08
 ---------------------------------------
  Cycle       Energy         DIIS error
 ---------------------------------------
    1   -3225.3508320314      2.82e-02  
    2   -3220.9986455576      2.17e-03  
    3   -3220.8716383661      2.90e-03  
    4   -3221.1148626056      7.43e-04  
    5   -3221.1297587829      3.08e-04  
    6   -3221.1321373776      1.06e-04  
    7   -3221.1324048805      3.97e-05  
    8   -3221.1324469471      1.19e-05  
    9   -3221.1324505446      3.34e-06  
   10   -3221.1324508519      8.52e-07  
   11   -3221.1324508713      2.28e-07  
   12   -3221.1324508724      1.14e-07  
   13   -3221.1324508725      3.43e-08  
   14   -3221.1324508727      1.05e-08  
   15   -3221.1324508726      4.77e-09  Convergence criterion met
 ---------------------------------------
 SCF time:   CPU 744.90s  wall 745.00s 
 SCF   energy in the final basis set =    -3221.1324508726
 Total energy in the final basis set =    -3221.1324508726

 --------------------------------------------------------------

                    Orbital Energies (a.u.)
 --------------------------------------------------------------

 Alpha MOs
 -- Occupied --
********-101.5767-101.5765-101.5761-101.5759-101.5748 -10.2769 -10.2760
-10.2747 -10.2733 -10.2715 -10.2704 -10.2336 -10.2324 -10.2224 -10.2223
-10.2170 -10.2164  -9.4922  -9.4913  -9.4910  -9.4907  -9.4907  -9.4895
 -7.2570  -7.2562  -7.2559  -7.2555  -7.2555  -7.2543  -7.2469  -7.2464
 -7.2462  -7.2458  -7.2456  -7.2456  -7.2454  -7.2453  -7.2448  -7.2447
 -7.2442  -7.2438  -0.9549  -0.9453  -0.9106  -0.8990  -0.8832  -0.8774
 -0.8570  -0.8446  -0.7984  -0.7634  -0.7625  -0.7378  -0.6641  -0.6455
 -0.6419  -0.6101  -0.5542  -0.5375  -0.5323  -0.5240  -0.4979  -0.4860
 -0.4678  -0.4671  -0.4659  -0.4515  -0.4489  -0.4352  -0.4158  -0.4141
 -0.4052  -0.3940  -0.3857  -0.3688  -0.3649  -0.3529  -0.3497  -0.3451
 -0.3416  -0.3370  -0.3344  -0.3290  -0.3192  -0.2865  -0.2750  -0.2743
 -0.2656
 -- Virtual --
 -0.0638  -0.0603  -0.0511  -0.0487  -0.0397  -0.0291  -0.0136  -0.0023
  0.0023   0.0098   0.0143   0.0156   0.0223   0.0237   0.0344   0.0352
  0.0447   0.0496   0.0519   0.0567   0.0584   0.0669   0.0678   0.0734
  0.0795   0.0824   0.0846   0.0869   0.0903   0.0931   0.0955   0.1005
  0.1054   0.1077   0.1093   0.1112   0.1146   0.1173   0.1184   0.1226
  0.1254   0.1273   0.1283   0.1311   0.1355   0.1389   0.1459   0.1465
  0.1487   0.1553   0.1561   0.1656   0.1689   0.1714   0.1732   0.1792
  0.1828   0.1871   0.1922   0.1970   0.2017   0.2028   0.2064   0.2114
  0.2174   0.2214   0.2266   0.2291   0.2303   0.2381   0.2394   0.2425
  0.2479   0.2497   0.2524   0.2550   0.2615   0.2653   0.2678   0.2697
  0.2750   0.2785   0.2825   0.2845   0.2874   0.2926   0.2930   0.3012
  0.3068   0.3097   0.3121   0.3235   0.3314   0.3357   0.3395   0.3522
  0.3616   0.4113   0.4170   0.4207   0.4321   0.4378   0.4403   0.4455
  0.4501   0.4554   0.4586   0.4638   0.4697   0.4723   0.4748   0.4823
  0.4874   0.4978   0.5038   0.5063   0.5116   0.5230   0.5348   0.5409
  0.5485   0.5591   0.5671   0.5740   0.5752   0.5776   0.5929   0.5950
  0.6109   0.6132   0.6140   0.6226   0.6311   0.6358   0.6409   0.6485
  0.6589   0.6618   0.6664   0.6730   0.6868   0.6923   0.6949   0.7082
  0.7116   0.7311   0.7390   0.7780   0.7854   0.7933   0.7983   0.8056
  0.8274   0.8317   0.8344   0.8385   0.8414   0.8417   0.8427   0.8458
  0.8484   0.8505   0.8554   0.8559   0.8639   0.8693   0.8775   0.8791
  0.8827   0.8964   0.9021   0.9052   0.9079   0.9085   0.9216   0.9263
  0.9270   0.9336   0.9370   0.9441   0.9468   0.9506   0.9579   0.9620
  0.9690   0.9774   0.9855   0.9865   0.9990   1.0020   1.0164   1.0249
  1.0386   1.0497   1.0936   1.1059   1.1190   1.1429   1.1526   1.1759
  1.2142   1.2180   1.2212   1.2227   1.2361   1.2538   1.2597   1.2667
  1.2725   1.2754   1.2823   1.2986   1.3063   1.3262   1.3441   1.3569
  1.3678   1.4021   1.4129   1.4483   1.4787   1.4892   1.5195   1.5503
  1.5547   1.5631   1.5720   1.5837   1.6111   1.6237   1.6536   1.6746
  1.6847   1.6970   1.7126   1.7455   1.7517   1.7819   1.7848   1.8123
  1.8302   1.8388   1.8530   1.8563   1.8608   1.8941   1.9184   1.9320
  1.9402   1.9522   1.9800   1.9973   2.0040   2.0296   2.0538   2.0750
  2.0960   2.1175   2.1228   2.1573   2.2072   2.2249   2.2333   2.2342
  2.2495   2.2597   2.2668   2.2707   2.2842   2.2969   2.3191   2.3413
  2.3465   2.3479   2.3802   2.4192   2.4269   2.4379   2.4468   2.4664
  2.4841   2.4898   2.5176   2.5214   2.5420   2.5453   2.5695   2.5938
  2.6056   2.6270   2.6596   2.6678   2.6751   2.6888   2.7089   2.7186
  2.7290   2.7442   2.7559   2.7684   2.7736   2.7946   2.8267   2.8318
  2.8456   2.8694   2.8995   2.9746   2.9819   3.0586   3.0848   3.0892
  3.1125   3.1219   3.1273   3.1493   3.1837   3.2108   3.2351   3.2708
  3.3459   3.3645   3.4246   3.4997   3.5386   3.6085   3.6847   3.7260
  3.8024   3.8408   3.9175   4.0096   4.0734   4.1189   4.3188   4.8007
  4.8126   9.7565   9.7590   9.7954   9.7966   9.8127   9.8384  23.3540
 23.4986  23.8233  23.8407  23.8709  23.8873  23.9415  23.9591  24.0183
 24.0558  24.1026  24.1438  25.7778  25.7792  25.8376  25.8607  25.8944
 25.9686  26.0821  26.1023  26.1386  26.1642  26.2730  26.3824  26.5023
 26.5130  26.6586  26.7347  26.8128  26.9404 215.7479 215.7508 215.7915
215.7936 215.8157 215.8426
 --------------------------------------------------------------

          Ground-State Mulliken Net Atomic Charges

     Atom                 Charge (a.u.)
  ----------------------------------------
      1 C                     0.153120
      2 C                    -1.280629
      3 Cl                    0.540669
      4 C                     0.456916
      5 Cl                    0.602781
      6 C                    -0.023336
      7 Cl                    0.541064
      8 C                    -0.904915
      9 H                     0.215204
     10 C                    -0.514333
     11 H                     0.186707
     12 C                     0.260861
     13 C                    -0.990234
     14 Cl                    0.416287
     15 C                    -0.388419
     16 H                     0.229478
     17 C                    -0.027935
     18 Cl                    0.523126
     19 C                     0.174663
     20 Cl                    0.593547
     21 C                    -0.994141
     22 H                     0.229517
  ----------------------------------------
  Sum of atomic charges =     0.000000

 -----------------------------------------------------------------
                    Cartesian Multipole Moments
 -----------------------------------------------------------------
    Charge (ESU x 10^10)
                 0.0000
    Dipole Moment (Debye)
         X      -0.9828      Y      -0.6152      Z      -1.5815
       Tot       1.9610
    Quadrupole Moments (Debye-Ang)
        XX    -146.0092     XY      -1.9510     YY    -145.2045
        XZ       6.1085     YZ       1.4836     ZZ    -149.7921
    Octopole Moments (Debye-Ang^2)
       XXX    -377.1054    XXY     -36.0051    XYY    -120.0585
       YYY     -45.6416    XXZ       3.4675    XYZ       6.5057
       YYZ      -0.9394    XZZ    -134.1469    YZZ     -18.6772
       ZZZ      16.2152
    Hexadecapole Moments (Debye-Ang^3)
      XXXX   -6567.0129   XXXY     -97.2914   XXYY   -1326.6367
      XYYY     -46.6970   YYYY   -1369.5944   XXXZ    1931.7955
      XXYZ      77.0375   XYYZ     628.9651   YYYZ      93.7199
      XXZZ   -1874.0750   XYZZ     -18.4558   YYZZ    -962.0930
      XZZZ    1940.4362   YZZZ     133.5088   ZZZZ   -4467.3394
 -----------------------------------------------------------------
 Calculating analytic gradient of the SCF energy
 Gradient of SCF Energy
            1           2           3           4           5           6
    1  -0.0002418   0.0000725  -0.0000542   0.0002506   0.0001711  -0.0000865
    2  -0.0000236  -0.0001196   0.0000593   0.0000183   0.0000236  -0.0000516
    3  -0.0001659   0.0001490   0.0000937  -0.0000115   0.0000115  -0.0001770
            7           8           9          10          11          12
    1  -0.0000333  -0.0000905   0.0000021   0.0001362   0.0000019   0.0000637
    2  -0.0000245   0.0000072   0.0000307   0.0000367   0.0000184   0.0000580
    3  -0.0000060   0.0001451  -0.0000031   0.0000084   0.0000204  -0.0001808
           13          14          15          16          17          18
    1  -0.0000167  -0.0000571  -0.0000529   0.0000033  -0.0001169   0.0000240
    2  -0.0000269   0.0001133  -0.0000119  -0.0000050   0.0000756   0.0000012
    3   0.0001666  -0.0000177   0.0000316  -0.0000291  -0.0000117  -0.0000283
           19          20          21          22
    1   0.0001439  -0.0000234  -0.0000806  -0.0000153
    2  -0.0000741  -0.0000190  -0.0000779  -0.0000083
    3  -0.0000453  -0.0000149   0.0000775  -0.0000124
 Max gradient component =       2.506E-04
 RMS gradient           =       8.620E-05
 Gradient time:  CPU 253.95 s  wall 253.96 s
 Geometry Optimization Parameters
   NAtoms,    NIC,     NZ,  NCons,   NDum,   NFix, NCnnct, MaxDiis
       22     163      22       0       0       0       0       0

 Cartesian Hessian Update
 Hessian updated using BFGS update


** GEOMETRY OPTIMIZATION IN DELOCALIZED INTERNAL COORDINATES **
   Searching for a Minimum

   Optimization Cycle:  12

                       Coordinates (Angstroms)
     ATOM                X               Y               Z
      1  C         0.0260815271   -0.0185577470    0.0508205083
      2  C        -0.0213250251    0.3654032927    1.3975673186
      3  Cl        1.4555571466    0.8307672440    2.2026310683
      4  C        -1.2372751197    0.3924122603    2.0985492900
      5  Cl       -1.2852950095    0.8686574950    3.7687225188
      6  C        -2.4142901180    0.0329770701    1.4286002609
      7  Cl       -3.9561589318    0.0430332503    2.2482023476
      8  C        -2.3779447936   -0.3394488920    0.0898243657
      9  H        -3.2979160317   -0.6102498511   -0.4106881926
     10  C        -1.1670130358   -0.3622832515   -0.5871584110
     11  H        -1.1392203489   -0.6607829555   -1.6280488877
     12  C         1.3049557001   -0.0536483693   -0.7174128603
     13  C         2.1909917213   -1.1357606807   -0.6576787647
     14  Cl        1.8379449038   -2.5154892490    0.3634037476
     15  C         3.3609604183   -1.1553436442   -1.4065391679
     16  H         4.0320616327   -2.0008887146   -1.3469592756
     17  C         3.6698605728   -0.0847202801   -2.2409910188
     18  Cl        5.1492895239   -0.1452110524   -3.1626445024
     19  C         2.7970729258    1.0033595117   -2.3242307130
     20  Cl        3.1288365639    2.3647758503   -3.3647099163
     21  C         1.6300338799    1.0067231657   -1.5649873621
     22  H         0.9647335670    1.8581225601   -1.6306716512
   Point Group: c1    Number of degrees of freedom:    60


   Energy is  -3221.132450873

 Hessian updated using BFGS update

 60 Hessian modes will be used to form the next step
  Hessian Eigenvalues:
     0.001009    0.017750    0.017848    0.020662    0.020951    0.021063
     0.023040    0.023597    0.023600    0.023840    0.023847    0.024069
     0.024095    0.024114    0.024121    0.024139    0.024145    0.024157
     0.024173    0.070431    0.159936    0.159991    0.159997    0.160066
     0.214089    0.225358    0.230133    0.232882    0.240892    0.245518
     0.249745    0.249981    0.250008    0.250193    0.250261    0.253377
     0.272118    0.289964    0.294783    0.301026    0.301050    0.301163
     0.301748    0.328991    0.356665    0.356667    0.356680    0.356714
     0.413633    0.419882    0.430179    0.432262    0.461568    0.463614
     0.471619    0.472993    0.477441    0.479155    0.480360    0.485289

 Minimum search - taking simple RFO step
 Searching for Lamda that Minimizes Along All modes
 Value Taken    Lamda =  -0.00001398
 Step Taken.  Stepsize is  0.102557

                             Maximum     Tolerance    Cnvgd?
         Gradient           0.000336      0.000300      NO
         Displacement       0.066749      0.001200      NO
         Energy change     -0.000039      0.000001      NO


 New Cartesian Coordinates Obtained by Inverse Iteration

 Displacement from previous Coordinates is:  0.195948
 ----------------------------------------------------------------
             Standard Nuclear Orientation (Angstroms)
    I     Atom           X                Y                Z
 ----------------------------------------------------------------
    1      C       0.0266038363    -0.0191423927     0.0518404617
    2      C      -0.0234478549     0.3800474465     1.3936882806
    3      Cl      1.4520402753     0.8594097095     2.1932912035
    4      C      -1.2399963958     0.4077492151     2.0944383496
    5      Cl     -1.2931523660     0.9024202060     3.7591071358
    6      C      -2.4141827528     0.0325959284     1.4288577650
    7      Cl     -3.9560917703     0.0440050948     2.2482490136
    8      C      -2.3750478800    -0.3568848079     0.0948487292
    9      H      -3.2931114718    -0.6405605086    -0.4019954702
   10      C      -1.1640591092    -0.3797218325    -0.5817419604
   11      H      -1.1341368830    -0.6908701700    -1.6188971795
   12      C       1.3056191726    -0.0533762519    -0.7164425730
   13      C       2.1836423652    -1.1426705588    -0.6699707855
   14      Cl      1.8227875278    -2.5301226648     0.3385755990
   15      C       3.3530026711    -1.1625070233    -1.4199523041
   16      H       4.0181033823    -2.0133731288    -1.3697863398
   17      C       3.6689636153    -0.0850285097    -2.2426828132
   18      Cl      5.1465280936    -0.1464644039    -3.1671387437
   19      C       2.8043650078     1.0107949290    -2.3122505977
   20      Cl      3.1458364848     2.3815205621    -3.3373413604
   21      C       1.6382503122     1.0144402472    -1.5518164070
   22      H       0.9794254085     1.8715859268    -1.6072793012
 ----------------------------------------------------------------
 Nuclear Repulsion Energy =        1998.41657262 hartrees
 There are       89 alpha and       89 beta electrons
 Applying Cartesian multipole field
    Component          Value
    ---------          -----
     (2,0,0)        1.00000E-12
     (0,2,0)        2.00000E-11
     (0,0,2)       -3.00000E-11
 Nucleus-field energy     =    -0.0000000746 hartrees
 Requested basis set is 6-311++G(d,p)
 There are 170 shells and 472 basis functions
 A cutoff of  1.0D-15 yielded  10795 shell pairs
 There are     91324 function pairs (     98143 Cartesian)
 Smallest overlap matrix eigenvalue = 2.12E-07
 Linear dependence detected in AO basis
 Number of orthogonalized atomic orbitals = 468
 Maximum deviation from orthogonality = 7.353E-10
 Guess from superposition of atomic densities
 Warning:  Energy on first SCF cycle will be non-variational
 SAD guess density has 178.000000 electrons

 -----------------------------------------------------------------------
  General SCF calculation program by
  Eric Jon Sundstrom, Paul Horn, Yuezhi Mao, Dmitri Zuev, Alec White,
  David Stuck, Shaama M.S., Shane Yost, Joonho Lee, David Small,
  Daniel Levine, Susi Lehtola, Hugh Burton, Evgeny Epifanovsky,
  Bang C. Huynh
 -----------------------------------------------------------------------
 Exchange:     0.2000 Hartree-Fock + 0.0800 Slater + 0.7200 B88
 Correlation:  0.1900 VWN1RPA + 0.8100 LYP
 Using SG-1 standard quadrature grid
 A restricted SCF calculation will be
 performed using DIIS
 SCF converges when DIIS error is below 1.0e-08
 ---------------------------------------
  Cycle       Energy         DIIS error
 ---------------------------------------
    1   -3225.3496049092      2.82e-02  
    2   -3220.9986220380      2.17e-03  
    3   -3220.8715713586      2.90e-03  
    4   -3221.1148533724      7.43e-04  
    5   -3221.1297597819      3.08e-04  
    6   -3221.1321457165      1.06e-04  
    7   -3221.1324129723      3.98e-05  
    8   -3221.1324551952      1.18e-05  
    9   -3221.1324587711      3.34e-06  
   10   -3221.1324590779      8.52e-07  
   11   -3221.1324590974      2.26e-07  
   12   -3221.1324590985      1.13e-07  
   13   -3221.1324590989      3.41e-08  
   14   -3221.1324590989      1.01e-08  
   15   -3221.1324590991      4.70e-09  Convergence criterion met
 ---------------------------------------
 SCF time:   CPU 745.54s  wall 746.00s 
 SCF   energy in the final basis set =    -3221.1324590991
 Total energy in the final basis set =    -3221.1324590991

 --------------------------------------------------------------

                    Orbital Energies (a.u.)
 --------------------------------------------------------------

 Alpha MOs
 -- Occupied --
********-101.5767-101.5765-101.5761-101.5760-101.5749 -10.2769 -10.2760
-10.2747 -10.2732 -10.2715 -10.2705 -10.2336 -10.2323 -10.2224 -10.2223
-10.2170 -10.2164  -9.4922  -9.4914  -9.4910  -9.4908  -9.4907  -9.4896
 -7.2571  -7.2563  -7.2559  -7.2556  -7.2555  -7.2543  -7.2470  -7.2465
 -7.2462  -7.2457  -7.2457  -7.2455  -7.2455  -7.2453  -7.2448  -7.2448
 -7.2443  -7.2439  -0.9548  -0.9453  -0.9105  -0.8991  -0.8832  -0.8774
 -0.8570  -0.8446  -0.7984  -0.7634  -0.7626  -0.7378  -0.6640  -0.6454
 -0.6420  -0.6100  -0.5541  -0.5371  -0.5328  -0.5240  -0.4978  -0.4860
 -0.4678  -0.4671  -0.4658  -0.4515  -0.4489  -0.4352  -0.4156  -0.4142
 -0.4052  -0.3939  -0.3857  -0.3688  -0.3649  -0.3529  -0.3498  -0.3452
 -0.3417  -0.3370  -0.3343  -0.3290  -0.3193  -0.2863  -0.2750  -0.2742
 -0.2659
 -- Virtual --
 -0.0637  -0.0596  -0.0520  -0.0486  -0.0398  -0.0292  -0.0136  -0.0023
  0.0024   0.0097   0.0143   0.0157   0.0223   0.0237   0.0344   0.0352
  0.0449   0.0495   0.0518   0.0567   0.0585   0.0669   0.0677   0.0734
  0.0795   0.0823   0.0847   0.0870   0.0901   0.0931   0.0954   0.1003
  0.1054   0.1076   0.1094   0.1110   0.1146   0.1172   0.1185   0.1225
  0.1254   0.1272   0.1283   0.1309   0.1356   0.1387   0.1460   0.1464
  0.1488   0.1552   0.1561   0.1657   0.1693   0.1711   0.1731   0.1789
  0.1827   0.1875   0.1922   0.1971   0.2015   0.2029   0.2063   0.2113
  0.2170   0.2210   0.2264   0.2289   0.2302   0.2384   0.2391   0.2425
  0.2481   0.2500   0.2522   0.2549   0.2614   0.2655   0.2678   0.2700
  0.2753   0.2781   0.2822   0.2848   0.2872   0.2924   0.2930   0.3012
  0.3065   0.3097   0.3119   0.3242   0.3315   0.3358   0.3398   0.3530
  0.3624   0.4111   0.4168   0.4211   0.4331   0.4379   0.4404   0.4456
  0.4504   0.4558   0.4585   0.4630   0.4696   0.4725   0.4750   0.4822
  0.4874   0.4978   0.5036   0.5055   0.5115   0.5230   0.5346   0.5406
  0.5487   0.5601   0.5671   0.5735   0.5756   0.5780   0.5928   0.5946
  0.6108   0.6136   0.6139   0.6229   0.6314   0.6355   0.6415   0.6485
  0.6591   0.6618   0.6666   0.6730   0.6866   0.6929   0.6955   0.7075
  0.7124   0.7327   0.7397   0.7770   0.7857   0.7931   0.7987   0.8066
  0.8275   0.8315   0.8349   0.8385   0.8413   0.8416   0.8428   0.8458
  0.8482   0.8507   0.8552   0.8563   0.8642   0.8689   0.8773   0.8791
  0.8830   0.8967   0.9019   0.9052   0.9073   0.9091   0.9212   0.9266
  0.9278   0.9328   0.9379   0.9442   0.9469   0.9507   0.9580   0.9616
  0.9686   0.9772   0.9855   0.9865   0.9987   1.0023   1.0177   1.0243
  1.0381   1.0495   1.0955   1.1063   1.1169   1.1441   1.1530   1.1777
  1.2135   1.2180   1.2211   1.2239   1.2358   1.2533   1.2615   1.2673
  1.2724   1.2753   1.2824   1.2994   1.3068   1.3267   1.3443   1.3571
  1.3684   1.4029   1.4124   1.4475   1.4780   1.4878   1.5201   1.5508
  1.5560   1.5622   1.5719   1.5842   1.6124   1.6238   1.6541   1.6741
  1.6852   1.6975   1.7137   1.7453   1.7513   1.7830   1.7851   1.8108
  1.8303   1.8394   1.8522   1.8561   1.8604   1.8942   1.9184   1.9319
  1.9405   1.9524   1.9803   1.9979   2.0057   2.0295   2.0538   2.0749
  2.0965   2.1177   2.1233   2.1571   2.2064   2.2251   2.2333   2.2339
  2.2490   2.2593   2.2663   2.2704   2.2841   2.2963   2.3189   2.3424
  2.3468   2.3483   2.3799   2.4188   2.4262   2.4383   2.4469   2.4662
  2.4844   2.4897   2.5177   2.5213   2.5406   2.5450   2.5690   2.5942
  2.6053   2.6263   2.6597   2.6677   2.6759   2.6901   2.7075   2.7179
  2.7292   2.7443   2.7548   2.7683   2.7733   2.7949   2.8268   2.8319
  2.8430   2.8717   2.8991   2.9752   2.9815   3.0592   3.0856   3.0901
  3.1133   3.1220   3.1261   3.1493   3.1831   3.2103   3.2361   3.2727
  3.3462   3.3643   3.4255   3.5004   3.5392   3.6089   3.6851   3.7269
  3.8022   3.8414   3.9180   4.0096   4.0737   4.1190   4.3174   4.8014
  4.8113   9.7567   9.7592   9.7954   9.7973   9.8148   9.8383  23.3550
 23.4987  23.8234  23.8405  23.8710  23.8870  23.9412  23.9590  24.0184
 24.0560  24.1028  24.1442  25.7778  25.7790  25.8350  25.8607  25.8920
 25.9674  26.0823  26.1028  26.1387  26.1628  26.2739  26.3796  26.5026
 26.5133  26.6573  26.7344  26.8134  26.9425 215.7478 215.7512 215.7916
215.7944 215.8185 215.8422
 --------------------------------------------------------------

          Ground-State Mulliken Net Atomic Charges

     Atom                 Charge (a.u.)
  ----------------------------------------
      1 C                     0.149302
      2 C                    -1.284031
      3 Cl                    0.539784
      4 C                     0.480405
      5 Cl                    0.603125
      6 C                    -0.020410
      7 Cl                    0.541841
      8 C                    -0.915761
      9 H                     0.215231
     10 C                    -0.527034
     11 H                     0.186708
     12 C                     0.249865
     13 C                    -0.990921
     14 Cl                    0.416061
     15 C                    -0.373016
     16 H                     0.230404
     17 C                    -0.032087
     18 Cl                    0.524550
     19 C                     0.175581
     20 Cl                    0.593971
     21 C                    -0.993494
     22 H                     0.229925
  ----------------------------------------
  Sum of atomic charges =     0.000000

 -----------------------------------------------------------------
                    Cartesian Multipole Moments
 -----------------------------------------------------------------
    Charge (ESU x 10^10)
                -0.0000
    Dipole Moment (Debye)
         X      -0.9806      Y      -0.6384      Z      -1.5780
       Tot       1.9645
    Quadrupole Moments (Debye-Ang)
        XX    -146.0685     XY      -1.8941     YY    -145.1493
        XZ       6.0408     YZ       1.5309     ZZ    -149.7855
    Octopole Moments (Debye-Ang^2)
       XXX    -376.9622    XXY     -36.9065    XYY    -119.9399
       YYY     -47.8631    XXZ       3.6748    XYZ       6.5349
       YYZ      -0.7820    XZZ    -133.8553    YZZ     -19.5350
       ZZZ      16.8178
    Hexadecapole Moments (Debye-Ang^3)
      XXXX   -6570.3217   XXXY    -101.0002   XXYY   -1330.1124
      XYYY     -50.9284   YYYY   -1392.9977   XXXZ    1935.1359
      XXYZ      73.8510   XYYZ     629.9852   YYYZ      82.5797
      XXZZ   -1869.5813   XYZZ     -20.3074   YYZZ    -961.8987
      XZZZ    1943.6211   YZZZ     123.4788   ZZZZ   -4444.1068
 -----------------------------------------------------------------
 Calculating analytic gradient of the SCF energy
 Gradient of SCF Energy
            1           2           3           4           5           6
    1  -0.0000540   0.0001499   0.0000410  -0.0000164  -0.0000801  -0.0000053
    2  -0.0000133  -0.0001062   0.0000700  -0.0000060  -0.0000149  -0.0000031
    3  -0.0000364  -0.0000407  -0.0000507  -0.0000001   0.0000271  -0.0000101
            7           8           9          10          11          12
    1   0.0000393  -0.0000282   0.0000032   0.0000561   0.0000035  -0.0000120
    2   0.0000210   0.0000006   0.0000209   0.0000433   0.0000017   0.0001646
    3   0.0000581   0.0000745   0.0000151   0.0000222   0.0000128  -0.0000242
           13          14          15          16          17          18
    1  -0.0000001  -0.0000255  -0.0000071  -0.0000031  -0.0000323  -0.0000003
    2  -0.0000970  -0.0000331   0.0000022  -0.0000038   0.0000099  -0.0000059
    3   0.0000272   0.0000237  -0.0000051  -0.0000139  -0.0000052  -0.0000217
           19          20          21          22
    1   0.0000302  -0.0000263  -0.0000321  -0.0000002
    2  -0.0000070  -0.0000148  -0.0000326   0.0000035
    3  -0.0000327  -0.0000206   0.0000027  -0.0000021
 Max gradient component =       1.646E-04
 RMS gradient           =       4.310E-05
 Gradient time:  CPU 251.49 s  wall 251.50 s
 Geometry Optimization Parameters
   NAtoms,    NIC,     NZ,  NCons,   NDum,   NFix, NCnnct, MaxDiis
       22     163      22       0       0       0       0       0

 Cartesian Hessian Update
 Hessian updated using BFGS update


** GEOMETRY OPTIMIZATION IN DELOCALIZED INTERNAL COORDINATES **
   Searching for a Minimum

   Optimization Cycle:  13

                       Coordinates (Angstroms)
     ATOM                X               Y               Z
      1  C         0.0266038363   -0.0191423927    0.0518404617
      2  C        -0.0234478549    0.3800474465    1.3936882806
      3  Cl        1.4520402753    0.8594097095    2.1932912035
      4  C        -1.2399963958    0.4077492151    2.0944383496
      5  Cl       -1.2931523660    0.9024202060    3.7591071358
      6  C        -2.4141827528    0.0325959284    1.4288577650
      7  Cl       -3.9560917703    0.0440050948    2.2482490136
      8  C        -2.3750478800   -0.3568848079    0.0948487292
      9  H        -3.2931114718   -0.6405605086   -0.4019954702
     10  C        -1.1640591092   -0.3797218325   -0.5817419604
     11  H        -1.1341368830   -0.6908701700   -1.6188971795
     12  C         1.3056191726   -0.0533762519   -0.7164425730
     13  C         2.1836423652   -1.1426705588   -0.6699707855
     14  Cl        1.8227875278   -2.5301226648    0.3385755990
     15  C         3.3530026711   -1.1625070233   -1.4199523041
     16  H         4.0181033823   -2.0133731288   -1.3697863398
     17  C         3.6689636153   -0.0850285097   -2.2426828132
     18  Cl        5.1465280936   -0.1464644039   -3.1671387437
     19  C         2.8043650078    1.0107949290   -2.3122505977
     20  Cl        3.1458364848    2.3815205621   -3.3373413604
     21  C         1.6382503122    1.0144402472   -1.5518164070
     22  H         0.9794254085    1.8715859268   -1.6072793012
   Point Group: c1    Number of degrees of freedom:    60


   Energy is  -3221.132459099

 Hessian updated using BFGS update

 60 Hessian modes will be used to form the next step
  Hessian Eigenvalues:
     0.000875    0.017608    0.017852    0.019835    0.020738    0.021050
     0.023239    0.023598    0.023640    0.023838    0.023851    0.024035
     0.024096    0.024114    0.024125    0.024137    0.024145    0.024156
     0.024183    0.069148    0.159899    0.159974    0.160009    0.160061
     0.211183    0.225243    0.230301    0.232779    0.240837    0.245330
     0.249215    0.249847    0.249988    0.250017    0.250244    0.253325
     0.286649    0.290533    0.300595    0.300995    0.301049    0.301716
     0.304778    0.329025    0.356661    0.356673    0.356681    0.356710
     0.413673    0.420920    0.430110    0.432273    0.462551    0.463464
     0.471776    0.472455    0.477104    0.479152    0.480339    0.499847

 Minimum search - taking simple RFO step
 Searching for Lamda that Minimizes Along All modes
 Value Taken    Lamda =  -0.00000175
 Step Taken.  Stepsize is  0.024385

                             Maximum     Tolerance    Cnvgd?
         Gradient           0.000179      0.000300     YES
         Displacement       0.014104      0.001200      NO
         Energy change     -0.000008      0.000001      NO


 New Cartesian Coordinates Obtained by Inverse Iteration

 Displacement from previous Coordinates is:  0.049957
 ----------------------------------------------------------------
             Standard Nuclear Orientation (Angstroms)
    I     Atom           X                Y                Z
 ----------------------------------------------------------------
    1      C       0.0269540692    -0.0202773945     0.0525740452
    2      C      -0.0241854256     0.3831003976     1.3931512566
    3      Cl      1.4507116593     0.8633534387     2.1933309372
    4      C      -1.2410013634     0.4123402175     2.0932296787
    5      Cl     -1.2943833363     0.9127346166     3.7561557690
    6      C      -2.4145248075     0.0337554847     1.4284703839
    7      Cl     -3.9570498686     0.0467659069     2.2466879706
    8      C      -2.3742979919    -0.3609140896     0.0959452913
    9      H      -3.2918273986    -0.6477436317    -0.4000878260
   10      C      -1.1631116535    -0.3847891405    -0.5801034675
   11      H      -1.1325662337    -0.6994719142    -1.6161841367
   12      C       1.3059181235    -0.0543752599    -0.7160274567
   13      C       2.1827476128    -1.1445511336    -0.6729547632
   14      Cl      1.8207992419    -2.5339795842     0.3322780611
   15      C       3.3516300704    -1.1640251039    -1.4237154626
   16      H       4.0155501087    -2.0159594385    -1.3762006180
   17      C       3.6686108689    -0.0847254906    -2.2435688247
   18      Cl      5.1452984812    -0.1456968755    -3.1693990846
   19      C       2.8056206125     1.0126544186    -2.3091218635
   20      Cl      3.1489740043     2.3862404803    -3.3297865084
   21      C       1.6398700765     1.0156003408    -1.5482092625
   22      H       0.9822048188     1.8738107673    -1.6008634170
 ----------------------------------------------------------------
 Nuclear Repulsion Energy =        1998.25837162 hartrees
 There are       89 alpha and       89 beta electrons
 Applying Cartesian multipole field
    Component          Value
    ---------          -----
     (2,0,0)        1.00000E-12
     (0,2,0)        2.00000E-11
     (0,0,2)       -3.00000E-11
 Nucleus-field energy     =    -0.0000000744 hartrees
 Requested basis set is 6-311++G(d,p)
 There are 170 shells and 472 basis functions
 A cutoff of  1.0D-15 yielded  10793 shell pairs
 There are     91319 function pairs (     98138 Cartesian)
 Smallest overlap matrix eigenvalue = 2.11E-07
 Linear dependence detected in AO basis
 Number of orthogonalized atomic orbitals = 468
 Maximum deviation from orthogonality = 7.053E-10
 Guess from superposition of atomic densities
 Warning:  Energy on first SCF cycle will be non-variational
 SAD guess density has 178.000000 electrons

 -----------------------------------------------------------------------
  General SCF calculation program by
  Eric Jon Sundstrom, Paul Horn, Yuezhi Mao, Dmitri Zuev, Alec White,
  David Stuck, Shaama M.S., Shane Yost, Joonho Lee, David Small,
  Daniel Levine, Susi Lehtola, Hugh Burton, Evgeny Epifanovsky,
  Bang C. Huynh
 -----------------------------------------------------------------------
 Exchange:     0.2000 Hartree-Fock + 0.0800 Slater + 0.7200 B88
 Correlation:  0.1900 VWN1RPA + 0.8100 LYP
 Using SG-1 standard quadrature grid
 A restricted SCF calculation will be
 performed using DIIS
 SCF converges when DIIS error is below 1.0e-08
 ---------------------------------------
  Cycle       Energy         DIIS error
 ---------------------------------------
    1   -3225.3496791536      2.82e-02  
    2   -3220.9986219795      2.17e-03  
    3   -3220.8715867695      2.90e-03  
    4   -3221.1148487429      7.44e-04  
    5   -3221.1297590169      3.09e-04  
    6   -3221.1321469285      1.06e-04  
    7   -3221.1324141043      3.98e-05  
    8   -3221.1324563298      1.18e-05  
    9   -3221.1324599010      3.34e-06  
   10   -3221.1324602077      8.52e-07  
   11   -3221.1324602267      2.25e-07  
   12   -3221.1324602281      1.13e-07  
   13   -3221.1324602286      3.41e-08  
   14   -3221.1324602284      1.01e-08  
   15   -3221.1324602284      4.68e-09  Convergence criterion met
 ---------------------------------------
 SCF time:   CPU 790.94s  wall 791.00s 
 SCF   energy in the final basis set =    -3221.1324602284
 Total energy in the final basis set =    -3221.1324602284

 --------------------------------------------------------------

                    Orbital Energies (a.u.)
 --------------------------------------------------------------

 Alpha MOs
 -- Occupied --
********-101.5767-101.5765-101.5761-101.5760-101.5749 -10.2769 -10.2760
-10.2747 -10.2733 -10.2715 -10.2705 -10.2336 -10.2324 -10.2224 -10.2223
-10.2170 -10.2164  -9.4922  -9.4914  -9.4910  -9.4908  -9.4907  -9.4896
 -7.2571  -7.2563  -7.2559  -7.2556  -7.2555  -7.2543  -7.2470  -7.2465
 -7.2462  -7.2457  -7.2457  -7.2456  -7.2455  -7.2452  -7.2448  -7.2448
 -7.2443  -7.2439  -0.9549  -0.9453  -0.9105  -0.8991  -0.8832  -0.8774
 -0.8570  -0.8446  -0.7984  -0.7634  -0.7626  -0.7378  -0.6640  -0.6454
 -0.6421  -0.6100  -0.5542  -0.5370  -0.5329  -0.5240  -0.4978  -0.4860
 -0.4678  -0.4671  -0.4658  -0.4515  -0.4489  -0.4352  -0.4156  -0.4142
 -0.4052  -0.3939  -0.3858  -0.3688  -0.3649  -0.3529  -0.3498  -0.3452
 -0.3417  -0.3370  -0.3343  -0.3290  -0.3193  -0.2863  -0.2750  -0.2742
 -0.2659
 -- Virtual --
 -0.0637  -0.0595  -0.0522  -0.0485  -0.0398  -0.0292  -0.0136  -0.0023
  0.0024   0.0097   0.0143   0.0157   0.0223   0.0237   0.0344   0.0352
  0.0449   0.0495   0.0518   0.0567   0.0585   0.0669   0.0677   0.0734
  0.0795   0.0823   0.0847   0.0871   0.0901   0.0930   0.0954   0.1002
  0.1054   0.1076   0.1094   0.1110   0.1146   0.1171   0.1185   0.1225
  0.1254   0.1272   0.1283   0.1308   0.1356   0.1387   0.1460   0.1464
  0.1488   0.1553   0.1562   0.1657   0.1693   0.1711   0.1731   0.1788
  0.1827   0.1875   0.1922   0.1972   0.2014   0.2029   0.2062   0.2112
  0.2169   0.2209   0.2264   0.2290   0.2302   0.2384   0.2390   0.2425
  0.2482   0.2501   0.2521   0.2549   0.2613   0.2656   0.2677   0.2701
  0.2754   0.2780   0.2822   0.2848   0.2872   0.2924   0.2930   0.3012
  0.3064   0.3097   0.3118   0.3244   0.3315   0.3358   0.3399   0.3532
  0.3626   0.4110   0.4167   0.4212   0.4333   0.4379   0.4404   0.4456
  0.4504   0.4559   0.4584   0.4628   0.4696   0.4725   0.4751   0.4822
  0.4873   0.4977   0.5036   0.5054   0.5115   0.5230   0.5346   0.5405
  0.5488   0.5603   0.5672   0.5733   0.5758   0.5781   0.5928   0.5945
  0.6108   0.6135   0.6139   0.6230   0.6315   0.6354   0.6415   0.6485
  0.6591   0.6619   0.6666   0.6730   0.6865   0.6931   0.6956   0.7074
  0.7126   0.7330   0.7399   0.7767   0.7858   0.7931   0.7988   0.8068
  0.8276   0.8314   0.8350   0.8385   0.8413   0.8415   0.8428   0.8459
  0.8482   0.8507   0.8551   0.8563   0.8641   0.8688   0.8772   0.8792
  0.8831   0.8968   0.9018   0.9052   0.9072   0.9093   0.9211   0.9266
  0.9280   0.9326   0.9381   0.9442   0.9469   0.9508   0.9580   0.9614
  0.9684   0.9771   0.9855   0.9866   0.9987   1.0024   1.0179   1.0241
  1.0379   1.0494   1.0960   1.1064   1.1164   1.1444   1.1531   1.1781
  1.2133   1.2181   1.2211   1.2242   1.2357   1.2532   1.2620   1.2674
  1.2724   1.2754   1.2824   1.2996   1.3069   1.3268   1.3443   1.3571
  1.3683   1.4032   1.4124   1.4473   1.4778   1.4875   1.5203   1.5508
  1.5564   1.5620   1.5718   1.5842   1.6127   1.6238   1.6543   1.6740
  1.6853   1.6976   1.7140   1.7452   1.7512   1.7831   1.7853   1.8105
  1.8304   1.8396   1.8519   1.8560   1.8603   1.8943   1.9184   1.9319
  1.9406   1.9524   1.9804   1.9981   2.0061   2.0294   2.0539   2.0749
  2.0966   2.1178   2.1234   2.1570   2.2062   2.2252   2.2333   2.2339
  2.2488   2.2593   2.2662   2.2704   2.2841   2.2962   2.3188   2.3424
  2.3468   2.3485   2.3799   2.4189   2.4261   2.4385   2.4469   2.4662
  2.4845   2.4897   2.5176   2.5212   2.5402   2.5450   2.5689   2.5943
  2.6052   2.6261   2.6597   2.6677   2.6760   2.6904   2.7072   2.7178
  2.7293   2.7444   2.7545   2.7683   2.7733   2.7950   2.8269   2.8319
  2.8424   2.8721   2.8990   2.9753   2.9813   3.0594   3.0858   3.0902
  3.1135   3.1219   3.1258   3.1493   3.1830   3.2103   3.2364   3.2731
  3.3463   3.3642   3.4258   3.5006   3.5393   3.6089   3.6852   3.7271
  3.8021   3.8415   3.9181   4.0097   4.0738   4.1190   4.3172   4.8017
  4.8111   9.7568   9.7592   9.7954   9.7973   9.8154   9.8382  23.3552
 23.4987  23.8234  23.8405  23.8710  23.8871  23.9412  23.9590  24.0184
 24.0561  24.1029  24.1443  25.7778  25.7789  25.8345  25.8607  25.8915
 25.9670  26.0824  26.1025  26.1389  26.1630  26.2741  26.3788  26.5025
 26.5133  26.6573  26.7342  26.8135  26.9428 215.7479 215.7513 215.7915
215.7943 215.8193 215.8420
 --------------------------------------------------------------

          Ground-State Mulliken Net Atomic Charges

     Atom                 Charge (a.u.)
  ----------------------------------------
      1 C                     0.147051
      2 C                    -1.287024
      3 Cl                    0.540400
      4 C                     0.485383
      5 Cl                    0.603049
      6 C                    -0.020048
      7 Cl                    0.541884
      8 C                    -0.917350
      9 H                     0.215257
     10 C                    -0.530215
     11 H                     0.186712
     12 C                     0.241377
     13 C                    -0.980075
     14 Cl                    0.416009
     15 C                    -0.369831
     16 H                     0.230596
     17 C                    -0.032157
     18 Cl                    0.524912
     19 C                     0.177437
     20 Cl                    0.594167
     21 C                    -0.997590
     22 H                     0.230056
  ----------------------------------------
  Sum of atomic charges =     0.000000

 -----------------------------------------------------------------
                    Cartesian Multipole Moments
 -----------------------------------------------------------------
    Charge (ESU x 10^10)
                 0.0000
    Dipole Moment (Debye)
         X      -0.9793      Y      -0.6456      Z      -1.5767
       Tot       1.9651
    Quadrupole Moments (Debye-Ang)
        XX    -146.0813     XY      -1.8794     YY    -145.1387
        XZ       6.0257     YZ       1.5472     ZZ    -149.7821
    Octopole Moments (Debye-Ang^2)
       XXX    -376.8747    XXY     -37.1725    XYY    -119.9173
       YYY     -48.4987    XXZ       3.7023    XYZ       6.5524
       YYZ      -0.7340    XZZ    -133.7359    YZZ     -19.7788
       ZZZ      16.9845
    Hexadecapole Moments (Debye-Ang^3)
      XXXX   -6571.0105   XXXY    -101.1966   XXYY   -1331.0587
      XYYY     -51.2021   YYYY   -1398.9678   XXXZ    1935.4558
      XXYZ      72.9692   XYYZ     630.0907   YYYZ      79.5722
      XXZZ   -1868.4995   XYZZ     -20.5258   YYZZ    -961.8801
      XZZZ    1944.1346   YZZZ     120.8191   ZZZZ   -4438.4726
 -----------------------------------------------------------------
 Calculating analytic gradient of the SCF energy
 Gradient of SCF Energy
            1           2           3           4           5           6
    1  -0.0000009   0.0000322  -0.0000157   0.0000192   0.0000357   0.0000087
    2   0.0000094  -0.0000123   0.0000385   0.0000026   0.0000021   0.0000095
    3  -0.0000005   0.0000187   0.0000371  -0.0000034   0.0000157   0.0000173
            7           8           9          10          11          12
    1   0.0000125   0.0000042   0.0000010  -0.0000128  -0.0000071  -0.0000250
    2   0.0000064  -0.0000013   0.0000092   0.0000019  -0.0000011  -0.0000028
    3   0.0000202   0.0000209   0.0000171   0.0000109   0.0000082  -0.0000538
           13          14          15          16          17          18
    1   0.0000193  -0.0000079  -0.0000216  -0.0000045  -0.0000238  -0.0000086
    2  -0.0000110   0.0000269  -0.0000075  -0.0000032  -0.0000000  -0.0000058
    3   0.0000211  -0.0000357  -0.0000062  -0.0000145  -0.0000142  -0.0000227
           19          20          21          22
    1   0.0000131  -0.0000159  -0.0000018  -0.0000006
    2  -0.0000102  -0.0000139  -0.0000375   0.0000000
    3  -0.0000184  -0.0000178  -0.0000024   0.0000024
 Max gradient component =       5.384E-05
 RMS gradient           =       1.761E-05
 Gradient time:  CPU 276.13 s  wall 276.13 s
 Geometry Optimization Parameters
   NAtoms,    NIC,     NZ,  NCons,   NDum,   NFix, NCnnct, MaxDiis
       22     163      22       0       0       0       0       0

 Cartesian Hessian Update
 Hessian updated using BFGS update


** GEOMETRY OPTIMIZATION IN DELOCALIZED INTERNAL COORDINATES **
   Searching for a Minimum

   Optimization Cycle:  14

                       Coordinates (Angstroms)
     ATOM                X               Y               Z
      1  C         0.0269540692   -0.0202773945    0.0525740452
      2  C        -0.0241854256    0.3831003976    1.3931512566
      3  Cl        1.4507116593    0.8633534387    2.1933309372
      4  C        -1.2410013634    0.4123402175    2.0932296787
      5  Cl       -1.2943833363    0.9127346166    3.7561557690
      6  C        -2.4145248075    0.0337554847    1.4284703839
      7  Cl       -3.9570498686    0.0467659069    2.2466879706
      8  C        -2.3742979919   -0.3609140896    0.0959452913
      9  H        -3.2918273986   -0.6477436317   -0.4000878260
     10  C        -1.1631116535   -0.3847891405   -0.5801034675
     11  H        -1.1325662337   -0.6994719142   -1.6161841367
     12  C         1.3059181235   -0.0543752599   -0.7160274567
     13  C         2.1827476128   -1.1445511336   -0.6729547632
     14  Cl        1.8207992419   -2.5339795842    0.3322780611
     15  C         3.3516300704   -1.1640251039   -1.4237154626
     16  H         4.0155501087   -2.0159594385   -1.3762006180
     17  C         3.6686108689   -0.0847254906   -2.2435688247
     18  Cl        5.1452984812   -0.1456968755   -3.1693990846
     19  C         2.8056206125    1.0126544186   -2.3091218635
     20  Cl        3.1489740043    2.3862404803   -3.3297865084
     21  C         1.6398700765    1.0156003408   -1.5482092625
     22  H         0.9822048188    1.8738107673   -1.6008634170
   Point Group: c1    Number of degrees of freedom:    60


   Energy is  -3221.132460228

 Hessian updated using BFGS update

 60 Hessian modes will be used to form the next step
  Hessian Eigenvalues:
     0.000903    0.015278    0.017855    0.018303    0.020757    0.021192
     0.023535    0.023599    0.023714    0.023826    0.023858    0.024072
     0.024094    0.024096    0.024119    0.024137    0.024140    0.024153
     0.024448    0.071970    0.159815    0.159964    0.160038    0.160057
     0.207760    0.224644    0.230566    0.232851    0.240701    0.243570
     0.247001    0.249912    0.250012    0.250101    0.250378    0.253317
     0.287867    0.290356    0.300923    0.301023    0.301085    0.301714
     0.325682    0.332523    0.356664    0.356669    0.356684    0.356726
     0.414450    0.420413    0.430119    0.433247    0.461965    0.463705
     0.471769    0.473047    0.477000    0.479149    0.480486    0.513363

 Minimum search - taking simple RFO step
 Searching for Lamda that Minimizes Along All modes
 Value Taken    Lamda =   0.00000000
 Step Taken.  Stepsize is  0.002953

                             Maximum     Tolerance    Cnvgd?
         Gradient           0.000064      0.000300     YES
         Displacement       0.001562      0.001200      NO
         Energy change     -0.000001      0.000001      NO


 New Cartesian Coordinates Obtained by Inverse Iteration

 Displacement from previous Coordinates is:  0.008060
 ----------------------------------------------------------------
             Standard Nuclear Orientation (Angstroms)
    I     Atom           X                Y                Z
 ----------------------------------------------------------------
    1      C       0.0270373965    -0.0209565233     0.0527557483
    2      C      -0.0242040847     0.3829022616     1.3931130600
    3      Cl      1.4510048779     0.8625750728     2.1930611297
    4      C      -1.2411072434     0.4129293606     2.0930066572
    5      Cl     -1.2946332168     0.9146048626     3.7555293682
    6      C      -2.4146064156     0.0342431495     1.4282440616
    7      Cl     -3.9573073609     0.0481596110     2.2461214673
    8      C      -2.3742445521    -0.3612094453     0.0959348157
    9      H      -3.2917583929    -0.6482184526    -0.4000303080
   10      C      -1.1629833657    -0.3855622996    -0.5799596738
   11      H      -1.1323648936    -0.7006221587    -1.6159212990
   12      C       1.3060557571    -0.0547908291    -0.7157024095
   13      C       2.1829017527    -1.1449850347    -0.6731908414
   14      Cl      1.8214999020    -2.5345957643     0.3321227222
   15      C       3.3516482744    -1.1641365098    -1.4241970533
   16      H       4.0155935960    -2.0160735518    -1.3771034040
   17      C       3.6684452138    -0.0845088144    -2.2436941465
   18      Cl      5.1448654098    -0.1451806357    -3.1699451081
   19      C       2.8054522972     1.0129415627    -2.3085961194
   20      Cl      3.1487727382     2.3870688821    -3.3285623078
   21      C       1.6398228633     1.0155559893    -1.5475321435
   22      H       0.9820511158     1.8737062794    -1.5998535138
 ----------------------------------------------------------------
 Nuclear Repulsion Energy =        1998.25623603 hartrees
 There are       89 alpha and       89 beta electrons
 Applying Cartesian multipole field
    Component          Value
    ---------          -----
     (2,0,0)        1.00000E-12
     (0,2,0)        2.00000E-11
     (0,0,2)       -3.00000E-11
 Nucleus-field energy     =    -0.0000000744 hartrees
 Requested basis set is 6-311++G(d,p)
 There are 170 shells and 472 basis functions
 A cutoff of  1.0D-15 yielded  10793 shell pairs
 There are     91319 function pairs (     98138 Cartesian)
 Smallest overlap matrix eigenvalue = 2.11E-07
 Linear dependence detected in AO basis
 Number of orthogonalized atomic orbitals = 468
 Maximum deviation from orthogonality = 6.229E-10
 Guess from superposition of atomic densities
 Warning:  Energy on first SCF cycle will be non-variational
 SAD guess density has 178.000000 electrons

 -----------------------------------------------------------------------
  General SCF calculation program by
  Eric Jon Sundstrom, Paul Horn, Yuezhi Mao, Dmitri Zuev, Alec White,
  David Stuck, Shaama M.S., Shane Yost, Joonho Lee, David Small,
  Daniel Levine, Susi Lehtola, Hugh Burton, Evgeny Epifanovsky,
  Bang C. Huynh
 -----------------------------------------------------------------------
 Exchange:     0.2000 Hartree-Fock + 0.0800 Slater + 0.7200 B88
 Correlation:  0.1900 VWN1RPA + 0.8100 LYP
 Using SG-1 standard quadrature grid
 A restricted SCF calculation will be
 performed using DIIS
 SCF converges when DIIS error is below 1.0e-08
 ---------------------------------------
  Cycle       Energy         DIIS error
 ---------------------------------------
    1   -3225.3496157738      2.82e-02  
    2   -3220.9986211380      2.17e-03  
    3   -3220.8715680695      2.90e-03  
    4   -3221.1148458703      7.44e-04  
    5   -3221.1297585608      3.09e-04  
    6   -3221.1321470667      1.06e-04  
    7   -3221.1324142474      3.98e-05  
    8   -3221.1324564790      1.18e-05  
    9   -3221.1324600498      3.33e-06  
   10   -3221.1324603563      8.52e-07  
   11   -3221.1324603755      2.25e-07  
   12   -3221.1324603767      1.13e-07  
   13   -3221.1324603768      3.41e-08  
   14   -3221.1324603769      1.00e-08  
   15   -3221.1324603770      4.67e-09  Convergence criterion met
 ---------------------------------------
 SCF time:   CPU 749.67s  wall 749.00s 
 SCF   energy in the final basis set =    -3221.1324603770
 Total energy in the final basis set =    -3221.1324603770

 --------------------------------------------------------------

                    Orbital Energies (a.u.)
 --------------------------------------------------------------

 Alpha MOs
 -- Occupied --
********-101.5767-101.5765-101.5761-101.5760-101.5749 -10.2769 -10.2760
-10.2747 -10.2733 -10.2715 -10.2705 -10.2336 -10.2323 -10.2224 -10.2223
-10.2170 -10.2164  -9.4922  -9.4914  -9.4910  -9.4908  -9.4907  -9.4896
 -7.2571  -7.2563  -7.2559  -7.2556  -7.2555  -7.2543  -7.2470  -7.2465
 -7.2462  -7.2457  -7.2457  -7.2456  -7.2455  -7.2452  -7.2448  -7.2448
 -7.2443  -7.2439  -0.9549  -0.9453  -0.9105  -0.8991  -0.8832  -0.8774
 -0.8570  -0.8446  -0.7984  -0.7634  -0.7626  -0.7378  -0.6640  -0.6455
 -0.6421  -0.6100  -0.5542  -0.5370  -0.5329  -0.5240  -0.4978  -0.4860
 -0.4678  -0.4671  -0.4658  -0.4515  -0.4489  -0.4352  -0.4156  -0.4142
 -0.4052  -0.3939  -0.3858  -0.3688  -0.3649  -0.3529  -0.3498  -0.3452
 -0.3417  -0.3370  -0.3343  -0.3290  -0.3193  -0.2863  -0.2750  -0.2742
 -0.2659
 -- Virtual --
 -0.0637  -0.0595  -0.0522  -0.0485  -0.0398  -0.0292  -0.0136  -0.0023
  0.0024   0.0096   0.0143   0.0157   0.0223   0.0237   0.0344   0.0352
  0.0449   0.0495   0.0518   0.0567   0.0585   0.0669   0.0677   0.0734
  0.0795   0.0823   0.0847   0.0871   0.0901   0.0930   0.0954   0.1002
  0.1054   0.1076   0.1094   0.1110   0.1146   0.1171   0.1185   0.1225
  0.1254   0.1272   0.1283   0.1308   0.1356   0.1386   0.1460   0.1464
  0.1488   0.1553   0.1562   0.1657   0.1693   0.1710   0.1731   0.1788
  0.1827   0.1876   0.1922   0.1972   0.2014   0.2029   0.2062   0.2113
  0.2169   0.2209   0.2264   0.2290   0.2302   0.2384   0.2390   0.2425
  0.2482   0.2501   0.2521   0.2549   0.2614   0.2656   0.2677   0.2701
  0.2754   0.2780   0.2822   0.2848   0.2872   0.2924   0.2931   0.3012
  0.3064   0.3097   0.3118   0.3244   0.3315   0.3358   0.3399   0.3532
  0.3626   0.4110   0.4167   0.4212   0.4333   0.4379   0.4403   0.4456
  0.4504   0.4559   0.4584   0.4628   0.4696   0.4725   0.4751   0.4822
  0.4873   0.4977   0.5036   0.5054   0.5116   0.5230   0.5346   0.5405
  0.5488   0.5603   0.5672   0.5733   0.5758   0.5781   0.5928   0.5945
  0.6108   0.6135   0.6139   0.6231   0.6315   0.6354   0.6415   0.6485
  0.6590   0.6619   0.6666   0.6729   0.6865   0.6931   0.6956   0.7074
  0.7126   0.7330   0.7399   0.7767   0.7858   0.7931   0.7988   0.8068
  0.8276   0.8314   0.8350   0.8385   0.8413   0.8415   0.8428   0.8459
  0.8482   0.8507   0.8551   0.8563   0.8641   0.8688   0.8772   0.8792
  0.8831   0.8968   0.9018   0.9052   0.9072   0.9092   0.9211   0.9266
  0.9281   0.9326   0.9381   0.9442   0.9469   0.9508   0.9580   0.9614
  0.9685   0.9771   0.9855   0.9867   0.9987   1.0024   1.0179   1.0241
  1.0379   1.0494   1.0960   1.1064   1.1164   1.1446   1.1531   1.1781
  1.2133   1.2181   1.2210   1.2242   1.2357   1.2532   1.2620   1.2674
  1.2723   1.2754   1.2824   1.2996   1.3069   1.3267   1.3444   1.3571
  1.3684   1.4032   1.4123   1.4473   1.4778   1.4874   1.5203   1.5509
  1.5564   1.5620   1.5717   1.5843   1.6127   1.6238   1.6543   1.6740
  1.6853   1.6977   1.7140   1.7452   1.7512   1.7831   1.7853   1.8105
  1.8304   1.8396   1.8519   1.8560   1.8603   1.8943   1.9184   1.9319
  1.9406   1.9524   1.9804   1.9981   2.0061   2.0294   2.0539   2.0749
  2.0967   2.1178   2.1234   2.1570   2.2062   2.2252   2.2333   2.2339
  2.2488   2.2593   2.2662   2.2704   2.2841   2.2962   2.3188   2.3424
  2.3468   2.3485   2.3799   2.4188   2.4261   2.4385   2.4469   2.4662
  2.4845   2.4897   2.5176   2.5212   2.5402   2.5450   2.5689   2.5943
  2.6052   2.6261   2.6597   2.6677   2.6760   2.6904   2.7072   2.7177
  2.7293   2.7444   2.7545   2.7683   2.7733   2.7951   2.8269   2.8319
  2.8423   2.8721   2.8990   2.9753   2.9813   3.0594   3.0858   3.0902
  3.1135   3.1219   3.1258   3.1493   3.1830   3.2104   3.2364   3.2731
  3.3463   3.3643   3.4258   3.5007   3.5393   3.6089   3.6852   3.7271
  3.8021   3.8415   3.9181   4.0097   4.0738   4.1190   4.3171   4.8017
  4.8111   9.7568   9.7593   9.7954   9.7973   9.8154   9.8383  23.3553
 23.4987  23.8234  23.8405  23.8710  23.8870  23.9412  23.9590  24.0184
 24.0561  24.1029  24.1443  25.7778  25.7789  25.8345  25.8607  25.8916
 25.9669  26.0824  26.1024  26.1389  26.1630  26.2742  26.3788  26.5025
 26.5133  26.6574  26.7341  26.8136  26.9428 215.7479 215.7514 215.7915
215.7944 215.8193 215.8421
 --------------------------------------------------------------

          Ground-State Mulliken Net Atomic Charges

     Atom                 Charge (a.u.)
  ----------------------------------------
      1 C                     0.147517
      2 C                    -1.289961
      3 Cl                    0.540701
      4 C                     0.487020
      5 Cl                    0.602907
      6 C                    -0.019590
      7 Cl                    0.541902
      8 C                    -0.917592
      9 H                     0.215266
     10 C                    -0.529477
     11 H                     0.186694
     12 C                     0.240736
     13 C                    -0.978214
     14 Cl                    0.415939
     15 C                    -0.370376
     16 H                     0.230597
     17 C                    -0.031794
     18 Cl                    0.524933
     19 C                     0.177474
     20 Cl                    0.594229
     21 C                    -0.998973
     22 H                     0.230063
  ----------------------------------------
  Sum of atomic charges =     0.000000

 -----------------------------------------------------------------
                    Cartesian Multipole Moments
 -----------------------------------------------------------------
    Charge (ESU x 10^10)
                 0.0000
    Dipole Moment (Debye)
         X      -0.9793      Y      -0.6464      Z      -1.5766
       Tot       1.9654
    Quadrupole Moments (Debye-Ang)
        XX    -146.0809     XY      -1.8779     YY    -145.1393
        XZ       6.0223     YZ       1.5496     ZZ    -149.7813
    Octopole Moments (Debye-Ang^2)
       XXX    -376.8620    XXY     -37.2098    XYY    -119.9210
       YYY     -48.5910    XXZ       3.7021    XYZ       6.5539
       YYZ      -0.7239    XZZ    -133.7275    YZZ     -19.8169
       ZZZ      17.0059
    Hexadecapole Moments (Debye-Ang^3)
      XXXX   -6570.9747   XXXY    -100.9129   XXYY   -1331.1900
      XYYY     -50.9067   YYYY   -1399.7561   XXXZ    1935.2082
      XXYZ      72.8895   XYYZ     630.0127   YYYZ      79.2555
      XXZZ   -1868.2661   XYZZ     -20.4692   YYZZ    -961.7985
      XZZZ    1943.9073   YZZZ     120.5640   ZZZZ   -4437.3721
 -----------------------------------------------------------------
 Calculating analytic gradient of the SCF energy
 Gradient of SCF Energy
            1           2           3           4           5           6
    1   0.0000180   0.0000168   0.0000016   0.0000184   0.0000327   0.0000045
    2   0.0000057  -0.0000132   0.0000168   0.0000022   0.0000099   0.0000082
    3   0.0000226  -0.0000069  -0.0000021   0.0000042   0.0000128   0.0000227
            7           8           9          10          11          12
    1   0.0000085   0.0000025  -0.0000013  -0.0000123  -0.0000080  -0.0000205
    2   0.0000068   0.0000003   0.0000046   0.0000058  -0.0000001   0.0000223
    3   0.0000160   0.0000099   0.0000190   0.0000104   0.0000095  -0.0000030
           13          14          15          16          17          18
    1   0.0000110  -0.0000035  -0.0000104  -0.0000076  -0.0000094  -0.0000142
    2  -0.0000243   0.0000011  -0.0000070  -0.0000043  -0.0000033  -0.0000088
    3  -0.0000055  -0.0000056  -0.0000095  -0.0000133  -0.0000157  -0.0000217
           19          20          21          22
    1  -0.0000081  -0.0000137  -0.0000023  -0.0000030
    2  -0.0000039  -0.0000081  -0.0000106  -0.0000001
    3  -0.0000168  -0.0000152  -0.0000085  -0.0000035
 Max gradient component =       3.272E-05
 RMS gradient           =       1.208E-05
 Gradient time:  CPU 267.12 s  wall 267.13 s
 Geometry Optimization Parameters
   NAtoms,    NIC,     NZ,  NCons,   NDum,   NFix, NCnnct, MaxDiis
       22     163      22       0       0       0       0       0

 Cartesian Hessian Update
 Hessian updated using BFGS update


** GEOMETRY OPTIMIZATION IN DELOCALIZED INTERNAL COORDINATES **
   Searching for a Minimum

   Optimization Cycle:  15

                       Coordinates (Angstroms)
     ATOM                X               Y               Z
      1  C         0.0270373965   -0.0209565233    0.0527557483
      2  C        -0.0242040847    0.3829022616    1.3931130600
      3  Cl        1.4510048779    0.8625750728    2.1930611297
      4  C        -1.2411072434    0.4129293606    2.0930066572
      5  Cl       -1.2946332168    0.9146048626    3.7555293682
      6  C        -2.4146064156    0.0342431495    1.4282440616
      7  Cl       -3.9573073609    0.0481596110    2.2461214673
      8  C        -2.3742445521   -0.3612094453    0.0959348157
      9  H        -3.2917583929   -0.6482184526   -0.4000303080
     10  C        -1.1629833657   -0.3855622996   -0.5799596738
     11  H        -1.1323648936   -0.7006221587   -1.6159212990
     12  C         1.3060557571   -0.0547908291   -0.7157024095
     13  C         2.1829017527   -1.1449850347   -0.6731908414
     14  Cl        1.8214999020   -2.5345957643    0.3321227222
     15  C         3.3516482744   -1.1641365098   -1.4241970533
     16  H         4.0155935960   -2.0160735518   -1.3771034040
     17  C         3.6684452138   -0.0845088144   -2.2436941465
     18  Cl        5.1448654098   -0.1451806357   -3.1699451081
     19  C         2.8054522972    1.0129415627   -2.3085961194
     20  Cl        3.1487727382    2.3870688821   -3.3285623078
     21  C         1.6398228633    1.0155559893   -1.5475321435
     22  H         0.9820511158    1.8737062794   -1.5998535138
   Point Group: c1    Number of degrees of freedom:    60


   Energy is  -3221.132460377

 Hessian updated using BFGS update

 60 Hessian modes will be used to form the next step
  Hessian Eigenvalues:
     0.000918    0.011384    0.017920    0.018064    0.020762    0.021238
     0.023442    0.023596    0.023711    0.023835    0.023863    0.024067
     0.024090    0.024105    0.024115    0.024139    0.024141    0.024166
     0.026149    0.073552    0.159793    0.159973    0.160047    0.160061
     0.206579    0.223365    0.230416    0.233671    0.240235    0.241273
     0.246434    0.249765    0.250010    0.250041    0.252476    0.255547
     0.287776    0.291907    0.300524    0.300997    0.301095    0.301762
     0.311256    0.331512    0.356664    0.356680    0.356683    0.356743
     0.419691    0.424200    0.430120    0.433364    0.461608    0.466335
     0.472622    0.474970    0.477059    0.479184    0.481993    0.508577

 Minimum search - taking simple RFO step
 Searching for Lamda that Minimizes Along All modes
 Value Taken    Lamda =   0.00000000
 Step Taken.  Stepsize is  0.003532

                             Maximum     Tolerance    Cnvgd?
         Gradient           0.000027      0.000300     YES
         Displacement       0.002543      0.001200      NO
         Energy change     -0.000000      0.000001     YES

 Final energy is   -3221.1324603769967     


 ******************************
 **  OPTIMIZATION CONVERGED  **
 ******************************

                       Coordinates (Angstroms)
     ATOM                X               Y               Z
      1  C         0.0270373965   -0.0209565233    0.0527557483
      2  C        -0.0242040847    0.3829022616    1.3931130600
      3  Cl        1.4510048779    0.8625750728    2.1930611297
      4  C        -1.2411072434    0.4129293606    2.0930066572
      5  Cl       -1.2946332168    0.9146048626    3.7555293682
      6  C        -2.4146064156    0.0342431495    1.4282440616
      7  Cl       -3.9573073609    0.0481596110    2.2461214673
      8  C        -2.3742445521   -0.3612094453    0.0959348157
      9  H        -3.2917583929   -0.6482184526   -0.4000303080
     10  C        -1.1629833657   -0.3855622996   -0.5799596738
     11  H        -1.1323648936   -0.7006221587   -1.6159212990
     12  C         1.3060557571   -0.0547908291   -0.7157024095
     13  C         2.1829017527   -1.1449850347   -0.6731908414
     14  Cl        1.8214999020   -2.5345957643    0.3321227222
     15  C         3.3516482744   -1.1641365098   -1.4241970533
     16  H         4.0155935960   -2.0160735518   -1.3771034040
     17  C         3.6684452138   -0.0845088144   -2.2436941465
     18  Cl        5.1448654098   -0.1451806357   -3.1699451081
     19  C         2.8054522972    1.0129415627   -2.3085961194
     20  Cl        3.1487727382    2.3870688821   -3.3285623078
     21  C         1.6398228633    1.0155559893   -1.5475321435
     22  H         0.9820511158    1.8737062794   -1.5998535138

Z-matrix Print:
$molecule
0 1
Cl
C  1 1.745349
C  2 1.400816 1 119.134782
C  3 1.396215 2 118.536322 1 -179.184690 0
H  4 1.083244 3 119.028553 2 -179.906601 0
C  4 1.387292 3 121.251933 2 -0.432832 0
H  6 1.081752 4 120.831716 3 -179.797704 0
C  6 1.390345 4 119.815360 3 0.099374 0
C  8 1.400861 6 120.484103 4 0.210858 0
C  3 1.492501 2 122.041982 1 0.014554 0
C  10 1.396060 3 119.622716 2 -97.453832 0
H  11 1.082508 10 119.427075 3 2.051866 0
C  11 1.392091 10 121.634260 3 -178.370671 0
C  13 1.397629 11 119.545088 10 -0.016566 0
C  14 1.391952 13 119.725421 11 0.250656 0
H  15 1.081128 14 119.806426 13 179.668438 0
C  15 1.389369 14 119.933608 13 -0.155866 0
Cl 9 1.737390 8 120.420227 6 179.685123 0
Cl 14 1.743972 13 121.694776 11 -179.859186 0
Cl 13 1.745401 11 118.862094 10 179.780177 0
Cl 8 1.746151 6 118.473465 4 -179.852961 0
Cl 17 1.752793 15 118.199442 14 179.459548 0
$end


 --------------------------------------------------------------

                    Orbital Energies (a.u.)
 --------------------------------------------------------------

 Alpha MOs
 -- Occupied --
********-101.5767-101.5765-101.5761-101.5760-101.5749 -10.2769 -10.2760
-10.2747 -10.2733 -10.2715 -10.2705 -10.2336 -10.2323 -10.2224 -10.2223
-10.2170 -10.2164  -9.4922  -9.4914  -9.4910  -9.4908  -9.4907  -9.4896
 -7.2571  -7.2563  -7.2559  -7.2556  -7.2555  -7.2543  -7.2470  -7.2465
 -7.2462  -7.2457  -7.2457  -7.2456  -7.2455  -7.2452  -7.2448  -7.2448
 -7.2443  -7.2439  -0.9549  -0.9453  -0.9105  -0.8991  -0.8832  -0.8774
 -0.8570  -0.8446  -0.7984  -0.7634  -0.7626  -0.7378  -0.6640  -0.6455
 -0.6421  -0.6100  -0.5542  -0.5370  -0.5329  -0.5240  -0.4978  -0.4860
 -0.4678  -0.4671  -0.4658  -0.4515  -0.4489  -0.4352  -0.4156  -0.4142
 -0.4052  -0.3939  -0.3858  -0.3688  -0.3649  -0.3529  -0.3498  -0.3452
 -0.3417  -0.3370  -0.3343  -0.3290  -0.3193  -0.2863  -0.2750  -0.2742
 -0.2659
 -- Virtual --
 -0.0637  -0.0595  -0.0522  -0.0485  -0.0398  -0.0292  -0.0136  -0.0023
  0.0024   0.0096   0.0143   0.0157   0.0223   0.0237   0.0344   0.0352
  0.0449   0.0495   0.0518   0.0567   0.0585   0.0669   0.0677   0.0734
  0.0795   0.0823   0.0847   0.0871   0.0901   0.0930   0.0954   0.1002
  0.1054   0.1076   0.1094   0.1110   0.1146   0.1171   0.1185   0.1225
  0.1254   0.1272   0.1283   0.1308   0.1356   0.1386   0.1460   0.1464
  0.1488   0.1553   0.1562   0.1657   0.1693   0.1710   0.1731   0.1788
  0.1827   0.1876   0.1922   0.1972   0.2014   0.2029   0.2062   0.2113
  0.2169   0.2209   0.2264   0.2290   0.2302   0.2384   0.2390   0.2425
  0.2482   0.2501   0.2521   0.2549   0.2614   0.2656   0.2677   0.2701
  0.2754   0.2780   0.2822   0.2848   0.2872   0.2924   0.2931   0.3012
  0.3064   0.3097   0.3118   0.3244   0.3315   0.3358   0.3399   0.3532
  0.3626   0.4110   0.4167   0.4212   0.4333   0.4379   0.4403   0.4456
  0.4504   0.4559   0.4584   0.4628   0.4696   0.4725   0.4751   0.4822
  0.4873   0.4977   0.5036   0.5054   0.5116   0.5230   0.5346   0.5405
  0.5488   0.5603   0.5672   0.5733   0.5758   0.5781   0.5928   0.5945
  0.6108   0.6135   0.6139   0.6231   0.6315   0.6354   0.6415   0.6485
  0.6590   0.6619   0.6666   0.6729   0.6865   0.6931   0.6956   0.7074
  0.7126   0.7330   0.7399   0.7767   0.7858   0.7931   0.7988   0.8068
  0.8276   0.8314   0.8350   0.8385   0.8413   0.8415   0.8428   0.8459
  0.8482   0.8507   0.8551   0.8563   0.8641   0.8688   0.8772   0.8792
  0.8831   0.8968   0.9018   0.9052   0.9072   0.9092   0.9211   0.9266
  0.9281   0.9326   0.9381   0.9442   0.9469   0.9508   0.9580   0.9614
  0.9685   0.9771   0.9855   0.9867   0.9987   1.0024   1.0179   1.0241
  1.0379   1.0494   1.0960   1.1064   1.1164   1.1446   1.1531   1.1781
  1.2133   1.2181   1.2210   1.2242   1.2357   1.2532   1.2620   1.2674
  1.2723   1.2754   1.2824   1.2996   1.3069   1.3267   1.3444   1.3571
  1.3684   1.4032   1.4123   1.4473   1.4778   1.4874   1.5203   1.5509
  1.5564   1.5620   1.5717   1.5843   1.6127   1.6238   1.6543   1.6740
  1.6853   1.6977   1.7140   1.7452   1.7512   1.7831   1.7853   1.8105
  1.8304   1.8396   1.8519   1.8560   1.8603   1.8943   1.9184   1.9319
  1.9406   1.9524   1.9804   1.9981   2.0061   2.0294   2.0539   2.0749
  2.0967   2.1178   2.1234   2.1570   2.2062   2.2252   2.2333   2.2339
  2.2488   2.2593   2.2662   2.2704   2.2841   2.2962   2.3188   2.3424
  2.3468   2.3485   2.3799   2.4188   2.4261   2.4385   2.4469   2.4662
  2.4845   2.4897   2.5176   2.5212   2.5402   2.5450   2.5689   2.5943
  2.6052   2.6261   2.6597   2.6677   2.6760   2.6904   2.7072   2.7177
  2.7293   2.7444   2.7545   2.7683   2.7733   2.7951   2.8269   2.8319
  2.8423   2.8721   2.8990   2.9753   2.9813   3.0594   3.0858   3.0902
  3.1135   3.1219   3.1258   3.1493   3.1830   3.2104   3.2364   3.2731
  3.3463   3.3643   3.4258   3.5007   3.5393   3.6089   3.6852   3.7271
  3.8021   3.8415   3.9181   4.0097   4.0738   4.1190   4.3171   4.8017
  4.8111   9.7568   9.7593   9.7954   9.7973   9.8154   9.8383  23.3553
 23.4987  23.8234  23.8405  23.8710  23.8870  23.9412  23.9590  24.0184
 24.0561  24.1029  24.1443  25.7778  25.7789  25.8345  25.8607  25.8916
 25.9669  26.0824  26.1024  26.1389  26.1630  26.2742  26.3788  26.5025
 26.5133  26.6574  26.7341  26.8136  26.9428 215.7479 215.7514 215.7915
215.7944 215.8193 215.8421
 --------------------------------------------------------------

          Ground-State Mulliken Net Atomic Charges

     Atom                 Charge (a.u.)
  ----------------------------------------
      1 C                     0.147517
      2 C                    -1.289961
      3 Cl                    0.540701
      4 C                     0.487020
      5 Cl                    0.602907
      6 C                    -0.019590
      7 Cl                    0.541902
      8 C                    -0.917592
      9 H                     0.215266
     10 C                    -0.529477
     11 H                     0.186694
     12 C                     0.240736
     13 C                    -0.978214
     14 Cl                    0.415939
     15 C                    -0.370376
     16 H                     0.230597
     17 C                    -0.031794
     18 Cl                    0.524933
     19 C                     0.177474
     20 Cl                    0.594229
     21 C                    -0.998973
     22 H                     0.230063
  ----------------------------------------
  Sum of atomic charges =     0.000000

 -----------------------------------------------------------------
                    Cartesian Multipole Moments
 -----------------------------------------------------------------
    Charge (ESU x 10^10)
                 0.0000
    Dipole Moment (Debye)
         X      -0.9793      Y      -0.6464      Z      -1.5766
       Tot       1.9654
    Quadrupole Moments (Debye-Ang)
        XX    -146.0809     XY      -1.8779     YY    -145.1393
        XZ       6.0223     YZ       1.5496     ZZ    -149.7813
    Octopole Moments (Debye-Ang^2)
       XXX    -376.8620    XXY     -37.2098    XYY    -119.9210
       YYY     -48.5910    XXZ       3.7021    XYZ       6.5539
       YYZ      -0.7239    XZZ    -133.7275    YZZ     -19.8169
       ZZZ      17.0059
    Hexadecapole Moments (Debye-Ang^3)
      XXXX   -6570.9747   XXXY    -100.9129   XXYY   -1331.1900
      XYYY     -50.9067   YYYY   -1399.7561   XXXZ    1935.2082
      XXYZ      72.8895   XYYZ     630.0127   YYYZ      79.2555
      XXZZ   -1868.2661   XYZZ     -20.4692   YYZZ    -961.7985
      XZZZ    1943.9073   YZZZ     120.5640   ZZZZ   -4437.3721
 -----------------------------------------------------------------
Archival summary:
1\1\november\OPT\ProcedureUnspecified\BasisUnspecified\l6124\taweetha\SatJan1121:44:322020SatJan1121:44:322020\0\\#,OPT,ProcedureUnspecified,BasisUnspecified,\\0,1\Cl\C,1,1.74535\C,2,1.40082,1,119.135\C,3,1.39621,2,118.536,1,-179.185,0\H,4,1.08324,3,119.029,2,-179.907,0\C,4,1.38729,3,121.252,2,-0.432832,0\H,6,1.08175,4,120.832,3,-179.798,0\C,6,1.39035,4,119.815,3,0.0993736,0\C,8,1.40086,6,120.484,4,0.210858,0\C,3,1.4925,2,122.042,1,0.014554,0\C,10,1.39606,3,119.623,2,-97.4538,0\H,11,1.08251,10,119.427,3,2.05187,0\C,11,1.39209,10,121.634,3,-178.371,0\C,13,1.39763,11,119.545,10,-0.0165661,0\C,14,1.39195,13,119.725,11,0.250656,0\H,15,1.08113,14,119.806,13,179.668,0\C,15,1.38937,14,119.934,13,-0.155866,0\Cl,9,1.73739,8,120.42,6,179.685,0\Cl,14,1.74397,13,121.695,11,-179.859,0\Cl,13,1.7454,11,118.862,10,179.78,0\Cl,8,1.74615,6,118.473,4,-179.853,0\Cl,17,1.75279,15,118.199,14,179.46,0\\\@

 Total job time:  15160.92s(wall), 15160.08s(cpu) 
 Sat Jan 11 21:44:32 2020

        *************************************************************
        *                                                           *
        *  Thank you very much for using Q-Chem.  Have a nice day.  *
        *                                                           *
        *************************************************************


 
User input: 2 of 2 
 
                  Welcome to Q-Chem
     A Quantum Leap Into The Future Of Chemistry


 Q-Chem 5.2 (devel), Q-Chem, Inc., Pleasanton, CA (2019)

 Yihan Shao,  Zhengting Gan,  E. Epifanovsky,  A. T. B. Gilbert,  M. Wormit,  
 J. Kussmann,  A. W. Lange,  A. Behn,  Jia Deng,  Xintian Feng,  D. Ghosh,  
 M. Goldey,  P. R. Horn,  L. D. Jacobson,  I. Kaliman,  T. Kus,  A. Landau,  
 Jie Liu,  E. I. Proynov,  R. M. Richard,  R. P. Steele,  E. J. Sundstrom,  
 H. L. Woodcock III,  P. M. Zimmerman,  D. Zuev,  B. Albrecht,  E. Alguire,  
 S. A. Baeppler,  D. Barton,  Z. Benda,  Y. A. Bernard,  E. J. Berquist,  
 K. B. Bravaya,  H. Burton,  D. Casanova,  Chun-Min Chang,  Yunqing Chen,  
 A. Chien,  K. D. Closser,  M. P. Coons,  S. Coriani,  S. Dasgupta,  
 A. L. Dempwolff,  M. Diedenhofen,  Hainam Do,  R. G. Edgar,  Po-Tung Fang,  
 S. Faraji,  S. Fatehi,  Qingguo Feng,  K. D. Fenk,  J. Fosso-Tande,  
 J. Gayvert,  Qinghui Ge,  A. Ghysels,  G. Gidofalvi,  J. Gomes,  
 J. Gonthier,  A. Gunina,  D. Hait,  M. W. D. Hanson-Heine,  
 P. H. P. Harbach,  A. W. Hauser,  M. F. Herbst,  J. E. Herr,  
 E. G. Hohenstein,  Z. C. Holden,  Kerwin Hui,  B. C. Huynh,  T.-C. Jagau,  
 Hyunjun Ji,  B. Kaduk,  K. Khistyaev,  Jaehoon Kim,  P. Klunzinger,  K. Koh,  
 D. Kosenkov,  L. Koulias,  T. Kowalczyk,  C. M. Krauter,  A. Kunitsa,  
 Ka Un Lao,  A. Laurent,  K. V. Lawler,  Joonho Lee,  D. Lefrancois,  
 S. Lehtola,  D. S. Levine,  Yi-Pei Li,  You-Sheng Lin,  Fenglai Liu,  
 E. Livshits,  A. Luenser,  P. Manohar,  E. Mansoor,  S. F. Manzer,  
 Shan-Ping Mao,  Yuezhi Mao,  N. Mardirossian,  A. V. Marenich,  
 T. Markovich,  L. A. Martinez-Martinez,  S. A. Maurer,  N. J. Mayhall,  
 S. C. McKenzie,  J.-M. Mewes,  P. Morgante,  A. F. Morrison,  
 J. W. Mullinax,  K. Nanda,  T. S. Nguyen-Beck,  R. Olivares-Amaya,  
 J. A. Parkhill,  Zheng Pei,  T. M. Perrine,  F. Plasser,  P. Pokhilko,  
 S. Prager,  A. Prociuk,  E. Ramos,  D. R. Rehn,  F. Rob,  M. Scheurer,  
 M. Schneider,  N. Sergueev,  S. M. Sharada,  S. Sharma,  D. W. Small,  
 T. Stauch,  T. Stein,  Yu-Chuan Su,  A. J. W. Thom,  A. Tkatchenko,  
 T. Tsuchimochi,  N. M. Tubman,  L. Vogt,  M. L. Vidal,  O. Vydrov,  
 M. A. Watson,  J. Wenzel,  M. de Wergifosse,  T. A. Wesolowski,  A. White,  
 J. Witte,  A. Yamada,  Jun Yang,  K. Yao,  S. Yeganeh,  S. R. Yost,  
 Zhi-Qiang You,  A. Zech,  Igor Ying Zhang,  Xing Zhang,  Yan Zhao,  
 Ying Zhu,  B. R. Brooks,  G. K. L. Chan,  C. J. Cramer,  M. S. Gordon,  
 W. J. Hehre,  A. Klamt,  M. W. Schmidt,  C. D. Sherrill,  D. G. Truhlar,  
 A. Aspuru-Guzik,  R. Baer,  A. T. Bell,  N. A. Besley,  Jeng-Da Chai,  
 A. E. DePrince, III,  R. A. DiStasio Jr.,  A. Dreuw,  B. D. Dunietz,  
 T. R. Furlani,  Chao-Ping Hsu,  Yousung Jung,  Jing Kong,  D. S. Lambrecht,  
 WanZhen Liang,  C. Ochsenfeld,  V. A. Rassolov,  L. V. Slipchenko,  
 J. E. Subotnik,  T. Van Voorhis,  J. M. Herbert,  A. I. Krylov,  
 P. M. W. Gill,  M. Head-Gordon

 Contributors to earlier versions of Q-Chem not listed above: 
 R. D. Adamson,  B. Austin,  J. Baker,  G. J. O. Beran,  K. Brandhorst,  
 S. T. Brown,  E. F. C. Byrd,  A. K. Chakraborty,  C.-L. Cheng,  
 Siu Hung Chien,  D. M. Chipman,  D. L. Crittenden,  H. Dachsel,  
 R. J. Doerksen,  A. D. Dutoi,  L. Fusti-Molnar,  W. A. Goddard III,  
 A. Golubeva-Zadorozhnaya,  S. R. Gwaltney,  G. Hawkins,  A. Heyden,  
 S. Hirata,  G. Kedziora,  F. J. Keil,  C. Kelley,  Jihan Kim,  R. A. King,  
 R. Z. Khaliullin,  P. P. Korambath,  W. Kurlancheek,  A. M. Lee,  M. S. Lee,  
 S. V. Levchenko,  Ching Yeh Lin,  D. Liotard,  R. C. Lochan,  I. Lotan,  
 P. E. Maslen,  N. Nair,  D. P. O'Neill,  D. Neuhauser,  E. Neuscamman,  
 C. M. Oana,  R. Olson,  B. Peters,  R. Peverati,  P. A. Pieniazek,  
 Y. M. Rhee,  J. Ritchie,  M. A. Rohrdanz,  E. Rosta,  N. J. Russ,  
 H. F. Schaefer III,  N. E. Schultz,  N. Shenvi,  A. C. Simmonett,  A. Sodt,  
 D. Stuck,  K. S. Thanthiriwatte,  V. Vanovschi,  Tao Wang,  A. Warshel,  
 C. F. Williams,  Q. Wu,  X. Xu,  W. Zhang

 Please cite Q-Chem as follows:
 Y. Shao et al., Mol. Phys. 113, 184-215 (2015)
 DOI: 10.1080/00268976.2014.952696

 Q-Chem 5.2.1 for Intel X86 EM64T Linux

 Parts of Q-Chem use Armadillo 8.300.2 (Tropical Shenanigans).
 http://arma.sourceforge.net/

 Q-Chem begins on Sat Jan 11 21:44:32 2020  

Host: 
0

     Scratch files written to /scratch/taweetham/qchem6327//
NAlpha2: 178
NElect   178
Mult     1
The previous job contains 0 fragments, simply inherited here

 Q-Chem warning in module libgen/rem_setup.C, line 2168:

 Setting Thresh to 1e-14


Checking the input file for inconsistencies... 	...done.

--------------------------------------------------------------
User input:
--------------------------------------------------------------

$MOLECULE
READ
$END

$REM
   JOB_TYPE 	FREQUENCY
   BASIS 	6-311++G**
   METHOD	B3LYP
   SCF_GUESS_ALWAYS     TRUE
   S2THRESH     15
   THRESH       15
   MEM_TOTAL    10000
$END

--------------------------------------------------------------
 ----------------------------------------------------------------
             Standard Nuclear Orientation (Angstroms)
    I     Atom           X                Y                Z
 ----------------------------------------------------------------
    1      C      -0.6744046494    -0.2050542908     0.4829279330
    2      C      -1.5593052716     0.0763900457    -0.5658929787
    3      Cl     -0.9217949557     0.6610068435    -2.0818244416
    4      C      -2.9425193668    -0.1120883245    -0.4148941632
    5      Cl     -4.0323631989     0.2404455728    -1.7212193052
    6      C      -3.4315036400    -0.5925846433     0.8067565768
    7      Cl     -5.1413332447    -0.8446025326     1.0557807361
    8      C      -2.5599546544    -0.8813118046     1.8508345208
    9      H      -2.9572394941    -1.2531369563     2.7857666226
   10      C      -1.1962572947    -0.6884631603     1.6843442944
   11      H      -0.5193024346    -0.9072982221     2.5012041526
   12      C       0.8002709501    -0.0203740360     0.3458668251
   13      C       1.4286361740     1.2127703258     0.5549162636
   14      Cl      0.4837454428     2.6308744111     0.9653391526
   15      C       2.8074538998     1.3496244466     0.4525533308
   16      H       3.2732624624     2.3111503599     0.6178658422
   17      C       3.5938011768     0.2445218986     0.1396027511
   18      Cl      5.3206077227     0.4566204574     0.0188059661
   19      C       2.9905059446    -0.9991604243    -0.0669293601
   20      Cl      3.9304857269    -2.4190905124    -0.4498946258
   21      C       1.6073764997    -1.1170404272     0.0378295587
   22      H       1.1497734745    -2.0834148919    -0.1311171292
 ----------------------------------------------------------------
 Molecular Point Group                 C1    NOp =  1
 Largest Abelian Subgroup              C1    NOp =  1
 Nuclear Repulsion Energy =        1998.25623603 hartrees
 There are       89 alpha and       89 beta electrons
 Requested basis set is 6-311++G(d,p)
 There are 170 shells and 472 basis functions

 Total QAlloc Memory Limit  10000 MB
 Mega-Array Size       188 MB
 MEM_STATIC part       192 MB
 A cutoff of  1.0D-15 yielded  10793 shell pairs
 There are     91319 function pairs (     98138 Cartesian)
 Smallest overlap matrix eigenvalue = 2.11E-07
 Linear dependence detected in AO basis
 Number of orthogonalized atomic orbitals = 468
 Maximum deviation from orthogonality = 4.079E-10
 Guess from superposition of atomic densities
 Warning:  Energy on first SCF cycle will be non-variational
 SAD guess density has 178.000000 electrons

 -----------------------------------------------------------------------
  General SCF calculation program by
  Eric Jon Sundstrom, Paul Horn, Yuezhi Mao, Dmitri Zuev, Alec White,
  David Stuck, Shaama M.S., Shane Yost, Joonho Lee, David Small,
  Daniel Levine, Susi Lehtola, Hugh Burton, Evgeny Epifanovsky,
  Bang C. Huynh
 -----------------------------------------------------------------------
 Exchange:     0.2000 Hartree-Fock + 0.0800 Slater + 0.7200 B88
 Correlation:  0.1900 VWN1RPA + 0.8100 LYP
 Using SG-1 standard quadrature grid
 A restricted SCF calculation will be
 performed using DIIS
 SCF converges when DIIS error is below 1.0e-08
 ---------------------------------------
  Cycle       Energy         DIIS error
 ---------------------------------------
    1   -3225.3496399386      2.82e-02  
    2   -3220.9985143805      2.17e-03  
    3   -3220.8714289400      2.90e-03  
    4   -3221.1147509682      7.44e-04  
    5   -3221.1296636317      3.09e-04  
    6   -3221.1320518932      1.06e-04  
    7   -3221.1323190458      3.98e-05  
    8   -3221.1323612554      1.18e-05  
    9   -3221.1323648274      3.33e-06  
   10   -3221.1323651339      8.52e-07  
   11   -3221.1323651531      2.25e-07  
   12   -3221.1323651543      1.13e-07  
   13   -3221.1323651545      3.41e-08  
   14   -3221.1323651546      1.00e-08  
   15   -3221.1323651545      4.67e-09  Convergence criterion met
 ---------------------------------------
 SCF time:   CPU 761.68s  wall 762.00s 
 SCF   energy in the final basis set =    -3221.1323651545
 Total energy in the final basis set =    -3221.1323651545

 --------------------------------------------------------------

                    Orbital Energies (a.u.)
 --------------------------------------------------------------

 Alpha MOs
 -- Occupied --
********-101.5768-101.5765-101.5761-101.5760-101.5749 -10.2770 -10.2760
-10.2747 -10.2733 -10.2715 -10.2705 -10.2336 -10.2323 -10.2224 -10.2223
-10.2170 -10.2164  -9.4922  -9.4914  -9.4910  -9.4908  -9.4907  -9.4895
 -7.2569  -7.2565  -7.2559  -7.2556  -7.2554  -7.2543  -7.2471  -7.2465
 -7.2463  -7.2458  -7.2456  -7.2455  -7.2453  -7.2451  -7.2449  -7.2449
 -7.2444  -7.2438  -0.9549  -0.9453  -0.9105  -0.8991  -0.8832  -0.8775
 -0.8570  -0.8446  -0.7984  -0.7634  -0.7626  -0.7378  -0.6640  -0.6454
 -0.6421  -0.6100  -0.5542  -0.5370  -0.5329  -0.5240  -0.4978  -0.4860
 -0.4678  -0.4671  -0.4658  -0.4515  -0.4488  -0.4352  -0.4156  -0.4142
 -0.4052  -0.3939  -0.3858  -0.3688  -0.3649  -0.3529  -0.3498  -0.3452
 -0.3418  -0.3370  -0.3343  -0.3290  -0.3193  -0.2863  -0.2750  -0.2742
 -0.2659
 -- Virtual --
 -0.0637  -0.0595  -0.0522  -0.0485  -0.0399  -0.0292  -0.0135  -0.0023
  0.0025   0.0096   0.0143   0.0158   0.0223   0.0237   0.0347   0.0352
  0.0448   0.0496   0.0518   0.0567   0.0588   0.0668   0.0677   0.0733
  0.0794   0.0823   0.0847   0.0872   0.0901   0.0932   0.0954   0.1001
  0.1054   0.1077   0.1094   0.1109   0.1147   0.1172   0.1186   0.1225
  0.1253   0.1271   0.1283   0.1309   0.1355   0.1388   0.1461   0.1464
  0.1489   0.1553   0.1562   0.1657   0.1693   0.1712   0.1734   0.1790
  0.1828   0.1875   0.1918   0.1972   0.2018   0.2030   0.2061   0.2113
  0.2173   0.2213   0.2264   0.2292   0.2301   0.2384   0.2392   0.2428
  0.2481   0.2500   0.2522   0.2548   0.2614   0.2655   0.2678   0.2699
  0.2751   0.2783   0.2824   0.2850   0.2875   0.2925   0.2935   0.3008
  0.3065   0.3098   0.3117   0.3243   0.3315   0.3360   0.3399   0.3536
  0.3624   0.4112   0.4168   0.4211   0.4335   0.4379   0.4403   0.4456
  0.4505   0.4559   0.4584   0.4627   0.4696   0.4726   0.4750   0.4824
  0.4874   0.4977   0.5037   0.5055   0.5116   0.5230   0.5347   0.5405
  0.5489   0.5605   0.5673   0.5735   0.5759   0.5781   0.5928   0.5946
  0.6108   0.6138   0.6141   0.6229   0.6315   0.6354   0.6415   0.6484
  0.6591   0.6621   0.6667   0.6731   0.6869   0.6932   0.6952   0.7074
  0.7127   0.7331   0.7399   0.7768   0.7858   0.7931   0.7988   0.8069
  0.8275   0.8314   0.8350   0.8385   0.8414   0.8416   0.8428   0.8459
  0.8483   0.8507   0.8550   0.8562   0.8642   0.8688   0.8772   0.8792
  0.8831   0.8968   0.9018   0.9052   0.9073   0.9093   0.9212   0.9266
  0.9281   0.9326   0.9382   0.9442   0.9469   0.9509   0.9580   0.9614
  0.9684   0.9771   0.9854   0.9867   0.9988   1.0024   1.0178   1.0241
  1.0380   1.0493   1.0960   1.1063   1.1164   1.1446   1.1531   1.1780
  1.2133   1.2181   1.2210   1.2242   1.2358   1.2532   1.2619   1.2674
  1.2723   1.2755   1.2823   1.2996   1.3069   1.3267   1.3442   1.3571
  1.3684   1.4032   1.4124   1.4473   1.4778   1.4875   1.5203   1.5509
  1.5564   1.5620   1.5718   1.5843   1.6127   1.6237   1.6543   1.6741
  1.6853   1.6977   1.7140   1.7453   1.7512   1.7831   1.7853   1.8105
  1.8304   1.8396   1.8519   1.8560   1.8603   1.8943   1.9184   1.9319
  1.9406   1.9525   1.9804   1.9981   2.0062   2.0294   2.0539   2.0749
  2.0967   2.1178   2.1234   2.1570   2.2062   2.2252   2.2334   2.2339
  2.2488   2.2594   2.2663   2.2704   2.2841   2.2962   2.3188   2.3425
  2.3468   2.3486   2.3800   2.4192   2.4261   2.4387   2.4469   2.4661
  2.4845   2.4897   2.5176   2.5212   2.5402   2.5450   2.5689   2.5944
  2.6052   2.6261   2.6597   2.6677   2.6761   2.6904   2.7072   2.7177
  2.7293   2.7444   2.7545   2.7683   2.7733   2.7951   2.8269   2.8319
  2.8424   2.8721   2.8990   2.9754   2.9813   3.0594   3.0858   3.0902
  3.1135   3.1219   3.1259   3.1493   3.1830   3.2104   3.2364   3.2731
  3.3463   3.3643   3.4258   3.5007   3.5393   3.6089   3.6852   3.7271
  3.8021   3.8415   3.9181   4.0097   4.0738   4.1190   4.3171   4.8017
  4.8110   9.7568   9.7593   9.7953   9.7973   9.8154   9.8383  23.3553
 23.4988  23.8234  23.8405  23.8710  23.8870  23.9412  23.9590  24.0185
 24.0561  24.1029  24.1443  25.7777  25.7789  25.8346  25.8606  25.8914
 25.9671  26.0827  26.1022  26.1391  26.1633  26.2742  26.3790  26.5026
 26.5134  26.6575  26.7342  26.8138  26.9428 215.7479 215.7514 215.7915
215.7943 215.8193 215.8421
 --------------------------------------------------------------

          Ground-State Mulliken Net Atomic Charges

     Atom                 Charge (a.u.)
  ----------------------------------------
      1 C                     0.137970
      2 C                    -1.278397
      3 Cl                    0.535512
      4 C                     0.483148
      5 Cl                    0.603632
      6 C                    -0.017450
      7 Cl                    0.541568
      8 C                    -0.917217
      9 H                     0.215160
     10 C                    -0.525912
     11 H                     0.186525
     12 C                     0.265241
     13 C                    -0.990221
     14 Cl                    0.417966
     15 C                    -0.380962
     16 H                     0.230416
     17 C                    -0.030176
     18 Cl                    0.525042
     19 C                     0.181809
     20 Cl                    0.592847
     21 C                    -1.006994
     22 H                     0.230492
  ----------------------------------------
  Sum of atomic charges =     0.000000

 -----------------------------------------------------------------
                    Cartesian Multipole Moments
 -----------------------------------------------------------------
    Charge (ESU x 10^10)
                 0.0000
    Dipole Moment (Debye)
         X       0.2355      Y      -0.6131      Z       1.8532
       Tot       1.9661
    Quadrupole Moments (Debye-Ang)
        XX    -153.8968     XY       3.9612     YY    -143.6768
        XZ      -2.0449     YZ      -2.1101     ZZ    -141.5153
    Octopole Moments (Debye-Ang^2)
       XXX      -3.9373    XXY      17.7145    XYY       5.4156
       YYY       5.9791    XXZ       0.1541    XYZ       5.9568
       YYZ      -3.7514    XZZ     -11.6093    YZZ      -4.1855
       ZZZ      -3.7590
    Hexadecapole Moments (Debye-Ang^3)
      XXXX   -9158.8817   XXXY      30.9959   XXYY   -1750.2613
      XYYY     -26.9703   YYYY   -1498.4929   XXXZ      16.6288
      XXYZ      -3.3554   XYYZ      -2.5996   YYYZ      18.5027
      XXZZ   -1698.3659   XYZZ       4.7012   YYZZ    -454.1756
      XZZZ      -5.2113   YZZZ     -32.8695   ZZZZ   -1152.9653
 -----------------------------------------------------------------
 Calculating MO derivatives via CPSCF
    1     0    69    0.0188735  
    2     0    69    0.0056530  
    3     0    69    0.0005821  
    4     1    68    0.0000428  
    5    61     8    0.0000028  
    6    69     0    0.0000002  Converged
 Time for AOints: 1201.6 s (CPU) 1201.7 s (wall)
 ------------------------------------------------------------------------------
                     AOints        : Timing summary (seconds)
 ------------------------------------------------------------------------------
     job step          cpu (% of tot)      sys (% of tot)     wall (% of tot)
 ------------------------------------------------------------------------------
  AOints            0.1202E+04 ( 9.6)   0.9000E-05 ( 2.9)   0.1202E+04 ( 9.6)
 ------------------------------------------------------------------------------
   Grand Totals     0.1250E+05          0.3080E-03          0.1250E+05
 ------------------------------------------------------------------------------
 Polarizability Matrix (a.u.)
            1           2           3
    1-308.6708840   3.5094548   9.6508671
    2   3.5094548-180.6045874   4.5499772
    3   9.6508671   4.5499772-170.2693147
 Calculating analytic Hessian of the SCF energy

 Direct stationary perturbation theory relativistic correction:

 rels  =       4.761617947310
 relv  =     -18.313952397276
 rel2e =       5.008185503982
 E_rel =      -8.544148945985

 Hessian of the SCF Energy
            1           2           3           4           5           6
    1   0.6352687   0.0428248   0.0052204  -0.1908908   0.0277380  -0.1198374
    2   0.0428248   0.2304164  -0.1477269   0.0086297  -0.0718328   0.0366693
    3   0.0052204  -0.1477269   0.5759072  -0.0622269   0.0419866  -0.1977514
    4  -0.1908908   0.0086297  -0.0622269   0.5877106   0.0297029   0.0505947
    5   0.0277380  -0.0718328   0.0419866   0.0297029   0.1607320  -0.1204467
    6  -0.1198374   0.0366693  -0.1977514   0.0505947  -0.1204467   0.4741867
    7   0.0066348   0.0023611  -0.0063784  -0.0552716  -0.0156251   0.0350356
    8  -0.0043439  -0.0010082   0.0140366  -0.0171387  -0.0383072   0.0399587
    9   0.0136916   0.0156891  -0.0372926   0.0380217   0.0399984  -0.1279323
   10  -0.0374267   0.0180269  -0.0627285  -0.2825138  -0.0398270   0.0480387
   11   0.0006592   0.0109363  -0.0180908  -0.0182095  -0.0641255   0.0179126
   12  -0.0135000  -0.0138251   0.0388405  -0.0111375   0.0124220  -0.0936103
   13  -0.0022950  -0.0022113   0.0047380  -0.0262720   0.0079444  -0.0307764
   14  -0.0008496   0.0035439   0.0009480   0.0008174   0.0023808   0.0017814
   15   0.0008187   0.0005944   0.0026896  -0.0108008   0.0039152  -0.0108613
   16  -0.0002704   0.0043542  -0.0115879  -0.0087163  -0.0111410   0.0279940
   17   0.0033667  -0.0087716   0.0202682  -0.0306039   0.0015929  -0.0024317
   18  -0.0095128   0.0205473  -0.0620470   0.0835726   0.0024406   0.0179541
   19  -0.0016786  -0.0004995   0.0017439   0.0027324  -0.0004511   0.0008635
   20  -0.0002041  -0.0007629  -0.0004707   0.0008410   0.0031805   0.0024613
   21   0.0003545  -0.0006241   0.0007792  -0.0026839   0.0021240  -0.0027048
   22  -0.0104788  -0.0288757   0.0762328  -0.0594241   0.0035016  -0.0243344
   23  -0.0134360   0.0039616   0.0035574   0.0026996  -0.0016889   0.0003073
   24   0.0327148  -0.0005995   0.0174800  -0.0236444   0.0003765  -0.0089807
   25  -0.0049263  -0.0010229  -0.0002245  -0.0011136   0.0002482  -0.0007441
   26  -0.0010227   0.0059984   0.0013779   0.0002776  -0.0006823  -0.0004033
   27  -0.0003340   0.0014409   0.0024326  -0.0006413  -0.0004136   0.0001408
   28  -0.1450151  -0.0180371   0.0282002   0.0601663   0.0007383   0.0105614
   29  -0.0389905  -0.0925146   0.0745273   0.0189199   0.0022606   0.0219051
   30   0.0897047   0.0805909  -0.2592992  -0.0410414   0.0180244  -0.0524312
   31   0.0093142  -0.0031562   0.0103363   0.0000024  -0.0011642   0.0017298
   32   0.0067259   0.0014377   0.0082404  -0.0013817   0.0045729   0.0028324
   33  -0.0173145   0.0053532  -0.0164357   0.0023477   0.0028901  -0.0016062
   34  -0.2157086  -0.0183498   0.0136843  -0.0249579   0.0017908  -0.0064058
   35  -0.0163588  -0.0810129   0.0034261   0.0051226   0.0042797  -0.0009235
   36   0.0113796   0.0041891  -0.0769521  -0.0222486  -0.0044924   0.0062697
   37  -0.0167547  -0.0278199  -0.0044782  -0.0004585  -0.0017671   0.0029807
   38  -0.0125345   0.0002898   0.0013226   0.0034463  -0.0011417  -0.0012319
   39   0.0020776   0.0020674   0.0036183  -0.0004815   0.0021743  -0.0009479
   40  -0.0017453  -0.0025456  -0.0005717   0.0005303  -0.0010182  -0.0006937
   41   0.0027398  -0.0008080  -0.0001707  -0.0010559  -0.0010996   0.0006217
   42   0.0002006   0.0009292  -0.0020043  -0.0006744  -0.0005854  -0.0002419
   43   0.0013693  -0.0016797   0.0000784  -0.0006490   0.0002888   0.0005342
   44  -0.0010283  -0.0040686  -0.0026063  -0.0003190  -0.0005095   0.0010871
   45   0.0005232  -0.0017239   0.0049470   0.0008920  -0.0001824  -0.0003079
   46   0.0000305  -0.0011456  -0.0003211  -0.0001255  -0.0001211   0.0003086
   47   0.0001731   0.0002035  -0.0000182  -0.0000378   0.0000447   0.0000066
   48  -0.0000511   0.0000983   0.0002326   0.0001562  -0.0001492   0.0000983
   49  -0.0009108   0.0001615   0.0002228   0.0003294   0.0000547  -0.0001650
   50  -0.0007202  -0.0014609   0.0000825  -0.0000498   0.0005077  -0.0000519
   51  -0.0002154  -0.0003413  -0.0008985  -0.0003155   0.0003402   0.0003065
   52   0.0010783   0.0000986  -0.0000398  -0.0003671  -0.0001970   0.0004551
   53   0.0001743   0.0001760   0.0001016  -0.0000398  -0.0000362   0.0000980
   54  -0.0001171   0.0000901  -0.0003612  -0.0000047   0.0000152  -0.0000511
   55   0.0013317   0.0025288   0.0007807  -0.0001802  -0.0003975   0.0001610
   56   0.0026433  -0.0021759  -0.0017931  -0.0000517  -0.0000839   0.0000627
   57   0.0013735  -0.0016611   0.0063365   0.0011033  -0.0004442  -0.0003269
   58   0.0000793   0.0011471   0.0000572  -0.0001871  -0.0001889   0.0004781
   59  -0.0003726  -0.0004005   0.0000705   0.0000795   0.0001098  -0.0004074
   60  -0.0001180  -0.0002612   0.0000726   0.0001148   0.0001208  -0.0000956
   61  -0.0279195   0.0241346   0.0074897  -0.0003382  -0.0002805   0.0035095
   62   0.0042830   0.0074381  -0.0002590  -0.0023058  -0.0002312   0.0000481
   63   0.0038262  -0.0023105   0.0033865  -0.0003171  -0.0000550  -0.0016807
   64   0.0009087   0.0010666  -0.0002278  -0.0000068   0.0001740  -0.0002946
   65  -0.0014675   0.0004086   0.0011885   0.0006514   0.0000709   0.0001435
   66  -0.0008857   0.0008125  -0.0036829  -0.0005845  -0.0000682   0.0005798
            7           8           9          10          11          12
    1   0.0066348  -0.0043439   0.0136916  -0.0374267   0.0006592  -0.0135000
    2   0.0023611  -0.0010082   0.0156891   0.0180269   0.0109363  -0.0138251
    3  -0.0063784   0.0140366  -0.0372926  -0.0627285  -0.0180908   0.0388405
    4  -0.0552716  -0.0171387   0.0380217  -0.2825138  -0.0182095  -0.0111375
    5  -0.0156251  -0.0383072   0.0399984  -0.0398270  -0.0641255   0.0124220
    6   0.0350356   0.0399587  -0.1279323   0.0480387   0.0179126  -0.0936103
    7   0.0752810   0.0263635  -0.0550314  -0.0135696  -0.0121674   0.0303079
    8   0.0263635   0.0367673  -0.0648711  -0.0045815  -0.0011323   0.0109465
    9  -0.0550314  -0.0648711   0.1841435   0.0091608   0.0089998  -0.0202367
   10  -0.0135696  -0.0045815   0.0091608   0.5590574   0.0518970  -0.0248002
   11  -0.0121674  -0.0011323   0.0089998   0.0518970   0.1646430  -0.1410644
   12   0.0303079   0.0109465  -0.0202367  -0.0248002  -0.1410644   0.5034071
   13  -0.0074195   0.0000452  -0.0021318  -0.0889747   0.0151291  -0.0607309
   14  -0.0023309  -0.0005435  -0.0014792   0.0151870  -0.0295482   0.0244749
   15   0.0048085  -0.0009066   0.0030368  -0.0605739   0.0245358  -0.1101416
   16  -0.0028853  -0.0005258  -0.0003378  -0.1200910  -0.0374797   0.0891563
   17   0.0007172   0.0039705   0.0001676  -0.0166097  -0.0844891   0.0754344
   18  -0.0039475   0.0000574   0.0032363   0.0293512   0.0691623  -0.2437845
   19  -0.0009783  -0.0003963   0.0008350  -0.0304627  -0.0045402   0.0037680
   20  -0.0005668  -0.0000433   0.0002616  -0.0123409   0.0008864   0.0026615
   21   0.0013088   0.0003013  -0.0004099   0.0256425   0.0048187  -0.0036185
   22   0.0002738  -0.0005587   0.0014314   0.0573308   0.0194797  -0.0403905
   23  -0.0002983  -0.0010149   0.0004703   0.0020000   0.0010630   0.0144306
   24   0.0011586   0.0003324  -0.0016138   0.0085051   0.0192903  -0.0456431
   25   0.0000988   0.0000020   0.0001164  -0.0018929   0.0001074  -0.0022007
   26   0.0000414  -0.0002886  -0.0001463   0.0004449   0.0045779   0.0018483
   27   0.0000303  -0.0001264   0.0000235  -0.0030834   0.0017611  -0.0005534
   28  -0.0014813   0.0019769  -0.0068044  -0.0407737  -0.0147670   0.0306643
   29  -0.0000411   0.0039026   0.0004667  -0.0142035  -0.0068825   0.0100108
   30  -0.0016119   0.0008068   0.0008386   0.0307626   0.0101939  -0.0221901
   31   0.0002216  -0.0003440   0.0009932  -0.0005533  -0.0002981   0.0008606
   32   0.0000986  -0.0000298   0.0006618  -0.0003783  -0.0007027  -0.0000608
   33  -0.0002814   0.0004609  -0.0012234   0.0008003  -0.0001290  -0.0001619
   34  -0.0017735  -0.0011772   0.0026916   0.0002373   0.0005625  -0.0024052
   35   0.0010902  -0.0022977  -0.0002771   0.0001727   0.0049561   0.0023859
   36  -0.0029413  -0.0001137  -0.0014512  -0.0018782   0.0028104  -0.0021370
   37  -0.0000155  -0.0000238  -0.0018649  -0.0006343   0.0006735   0.0004350
   38   0.0001893  -0.0004090   0.0006485  -0.0000935  -0.0001858   0.0002246
   39  -0.0015325  -0.0006885  -0.0007895   0.0005301   0.0000710  -0.0002841
   40  -0.0002677  -0.0003901   0.0001254   0.0004629   0.0001111   0.0001549
   41   0.0000921   0.0003201  -0.0001325   0.0002722   0.0000010  -0.0001912
   42  -0.0001262  -0.0004615   0.0000012   0.0001576   0.0000552  -0.0001498
   43   0.0005212   0.0001858   0.0002326   0.0001413   0.0000563   0.0000206
   44   0.0001582   0.0000486  -0.0005169  -0.0000643   0.0001660   0.0001604
   45  -0.0000241   0.0000648  -0.0000510   0.0000174  -0.0000598   0.0001622
   46   0.0000518   0.0000279  -0.0001324  -0.0000097   0.0000533   0.0000380
   47  -0.0000029  -0.0000089   0.0000121  -0.0000065  -0.0000087  -0.0000345
   48  -0.0000106   0.0000680  -0.0000868  -0.0000448  -0.0000388   0.0000155
   49  -0.0000218  -0.0000125  -0.0000425  -0.0001633   0.0000715  -0.0003474
   50   0.0001356   0.0001135   0.0002833   0.0000376   0.0000949  -0.0001428
   51   0.0002289  -0.0000414   0.0000495   0.0000558  -0.0000205  -0.0000230
   52  -0.0000892   0.0000552  -0.0001830   0.0001726  -0.0000260   0.0002563
   53  -0.0000110   0.0000126  -0.0000438   0.0000210  -0.0000146   0.0000456
   54  -0.0000115  -0.0000102   0.0000209  -0.0000141   0.0000152  -0.0000285
   55   0.0002272  -0.0001733  -0.0001873  -0.0002360  -0.0000387  -0.0000741
   56  -0.0002636  -0.0002193  -0.0000949   0.0000443   0.0001014   0.0003953
   57   0.0000819   0.0001257  -0.0001029   0.0000412   0.0000406   0.0003619
   58   0.0000237   0.0000940  -0.0001486   0.0000997  -0.0001035   0.0001606
   59   0.0000271  -0.0000409   0.0001188  -0.0001054   0.0000557  -0.0002369
   60  -0.0000189  -0.0000073   0.0000221  -0.0000648   0.0000132  -0.0000380
   61   0.0004602   0.0009637  -0.0005662  -0.0000891  -0.0011470  -0.0001167
   62   0.0000585   0.0001806  -0.0002289   0.0001239  -0.0002368  -0.0001194
   63  -0.0012056   0.0000922   0.0000152   0.0001814  -0.0002548  -0.0001058
   64  -0.0000211  -0.0000479   0.0001299  -0.0001062  -0.0000246  -0.0001144
   65  -0.0000250   0.0000283   0.0000127  -0.0000155  -0.0001526   0.0002356
   66   0.0001608  -0.0000253  -0.0001976  -0.0000587  -0.0000196  -0.0000792
           13          14          15          16          17          18
    1  -0.0022950  -0.0008496   0.0008187  -0.0002704   0.0033667  -0.0095128
    2  -0.0022113   0.0035439   0.0005944   0.0043542  -0.0087716   0.0205473
    3   0.0047380   0.0009480   0.0026896  -0.0115879   0.0202682  -0.0620470
    4  -0.0262720   0.0008174  -0.0108008  -0.0087163  -0.0306039   0.0835726
    5   0.0079444   0.0023808   0.0039152  -0.0111410   0.0015929   0.0024406
    6  -0.0307764   0.0017814  -0.0108613   0.0279940  -0.0024317   0.0179541
    7  -0.0074195  -0.0023309   0.0048085  -0.0028853   0.0007172  -0.0039475
    8   0.0000452  -0.0005435  -0.0009066  -0.0005258   0.0039705   0.0000574
    9  -0.0021318  -0.0014792   0.0030368  -0.0003378   0.0001676   0.0032363
   10  -0.0889747   0.0151870  -0.0605739  -0.1200910  -0.0166097   0.0293512
   11   0.0151291  -0.0295482   0.0245358  -0.0374797  -0.0844891   0.0691623
   12  -0.0607309   0.0244749  -0.1101416   0.0891563   0.0754344  -0.2437845
   13   0.1266496  -0.0202780   0.0892045  -0.0034984   0.0013903  -0.0056934
   14  -0.0202780   0.0235832  -0.0415126   0.0087420  -0.0000349   0.0118406
   15   0.0892045  -0.0415126   0.1548024  -0.0267527   0.0096040  -0.0315789
   16  -0.0034984   0.0087420  -0.0267527   0.5095647   0.0227929   0.0412602
   17   0.0013903  -0.0000349   0.0096040   0.0227929   0.1714678  -0.1570646
   18  -0.0056934   0.0118406  -0.0315789   0.0412602  -0.1570646   0.5657991
   19   0.0019528   0.0002569   0.0001728  -0.1517747  -0.0182702   0.0166074
   20  -0.0020359  -0.0016389   0.0013617  -0.0170009  -0.0262436   0.0077024
   21   0.0065649   0.0019764  -0.0048941   0.0131527   0.0073875  -0.0389138
   22   0.0012837  -0.0024713   0.0059914  -0.1812717   0.0124059  -0.0672726
   23  -0.0008281   0.0029871   0.0022127   0.0345969  -0.0761397   0.0570020
   24   0.0014891   0.0017819  -0.0009199  -0.1294913   0.0509417  -0.2367574
   25  -0.0000754   0.0004472  -0.0013708   0.0082535   0.0072463  -0.0188661
   26  -0.0000027   0.0001490   0.0002543  -0.0031541   0.0006348   0.0051331
   27  -0.0000774   0.0003490  -0.0007861   0.0101369   0.0078411  -0.0165225
   28  -0.0009545   0.0005870  -0.0014634  -0.0454932   0.0187395  -0.0662451
   29   0.0004820  -0.0008053   0.0000539  -0.0000449   0.0129524  -0.0184082
   30  -0.0011516  -0.0000567  -0.0010746  -0.0146130  -0.0138429   0.0413432
   31   0.0000711   0.0000623  -0.0000477  -0.0036339  -0.0014756   0.0013157
   32   0.0000449  -0.0003102  -0.0001565  -0.0014188   0.0059373   0.0016540
   33  -0.0000395  -0.0001355  -0.0000003   0.0011328   0.0017597   0.0019586
   34   0.0001896  -0.0002627   0.0005422  -0.0010912   0.0001268  -0.0003599
   35   0.0003488   0.0001886   0.0001321   0.0003222  -0.0011255   0.0000960
   36  -0.0014053   0.0000403  -0.0003295  -0.0001741   0.0002862  -0.0013167
   37  -0.0003481   0.0001399  -0.0001540   0.0003951  -0.0001821  -0.0002785
   38   0.0006478  -0.0000130   0.0004394  -0.0002200   0.0001700   0.0000659
   39   0.0001686  -0.0001259   0.0001219   0.0000327  -0.0003711   0.0004209
   40   0.0000593  -0.0000080  -0.0000015   0.0000199   0.0000962   0.0001054
   41  -0.0002380   0.0000048  -0.0001829   0.0000426   0.0000424   0.0000885
   42  -0.0001014   0.0000207  -0.0000292  -0.0000181  -0.0000146   0.0001135
   43  -0.0000075  -0.0000302  -0.0000919   0.0001331   0.0000039   0.0001264
   44  -0.0001300   0.0000530  -0.0000952   0.0000731  -0.0000539  -0.0001196
   45   0.0000706  -0.0000082  -0.0000061  -0.0000212   0.0001041   0.0000529
   46  -0.0000439   0.0000124  -0.0000353   0.0000349  -0.0000099  -0.0000183
   47   0.0000044  -0.0000019   0.0000069   0.0000015  -0.0000021   0.0000180
   48  -0.0000026   0.0000127   0.0000013  -0.0000147   0.0000236  -0.0000588
   49   0.0002736  -0.0000507   0.0002441  -0.0004214  -0.0000966   0.0001197
   50   0.0001653  -0.0000803   0.0000867  -0.0001485  -0.0000440   0.0001880
   51  -0.0000526  -0.0000047  -0.0000254   0.0000031  -0.0001292  -0.0000284
   52  -0.0003422   0.0000545  -0.0002631   0.0004338   0.0000551  -0.0001461
   53  -0.0000559   0.0000109  -0.0000452   0.0000693   0.0000013  -0.0000341
   54   0.0000154  -0.0000066   0.0000216  -0.0000243  -0.0000047   0.0000049
   55   0.0000868   0.0000320   0.0000835  -0.0001342   0.0000557  -0.0000495
   56  -0.0003917   0.0000772  -0.0002708   0.0004558  -0.0000010  -0.0003451
   57   0.0000929   0.0000394  -0.0000514   0.0001573   0.0002451   0.0000964
   58  -0.0001621   0.0000247  -0.0001455   0.0002367   0.0000488  -0.0000692
   59   0.0002003  -0.0000258   0.0001691  -0.0002906  -0.0000457   0.0001137
   60   0.0000599  -0.0000152   0.0000571  -0.0001004  -0.0000240  -0.0000315
   61  -0.0002164  -0.0000594  -0.0002170   0.0003066   0.0001735  -0.0000534
   62  -0.0002092   0.0000127  -0.0001448  -0.0000889   0.0001548   0.0000106
   63  -0.0001343   0.0000654   0.0000586   0.0001000  -0.0001915   0.0001500
   64   0.0000428  -0.0000229   0.0000519  -0.0000980   0.0000270   0.0000563
   65  -0.0000213   0.0000107  -0.0000518   0.0000628   0.0000288  -0.0001549
   66  -0.0001064   0.0000140  -0.0000912   0.0000093   0.0000106  -0.0000955
           19          20          21          22          23          24
    1  -0.0016786  -0.0002041   0.0003545  -0.0104788  -0.0134360   0.0327148
    2  -0.0004995  -0.0007629  -0.0006241  -0.0288757   0.0039616  -0.0005995
    3   0.0017439  -0.0004707   0.0007792   0.0762328   0.0035574   0.0174800
    4   0.0027324   0.0008410  -0.0026839  -0.0594241   0.0026996  -0.0236444
    5  -0.0004511   0.0031805   0.0021240   0.0035016  -0.0016889   0.0003765
    6   0.0008635   0.0024613  -0.0027048  -0.0243344   0.0003073  -0.0089807
    7  -0.0009783  -0.0005668   0.0013088   0.0002738  -0.0002983   0.0011586
    8  -0.0003963  -0.0000433   0.0003013  -0.0005587  -0.0010149   0.0003324
    9   0.0008350   0.0002616  -0.0004099   0.0014314   0.0004703  -0.0016138
   10  -0.0304627  -0.0123409   0.0256425   0.0573308   0.0020000   0.0085051
   11  -0.0045402   0.0008864   0.0048187   0.0194797   0.0010630   0.0192903
   12   0.0037680   0.0026615  -0.0036185  -0.0403905   0.0144306  -0.0456431
   13   0.0019528  -0.0020359   0.0065649   0.0012837  -0.0008281   0.0014891
   14   0.0002569  -0.0016389   0.0019764  -0.0024713   0.0029871   0.0017819
   15   0.0001728   0.0013617  -0.0048941   0.0059914   0.0022127  -0.0009199
   16  -0.1517747  -0.0170009   0.0131527  -0.1812717   0.0345969  -0.1294913
   17  -0.0182702  -0.0262436   0.0073875   0.0124059  -0.0761397   0.0509417
   18   0.0166074   0.0077024  -0.0389138  -0.0672726   0.0570020  -0.2367574
   19   0.2227443   0.0284708  -0.0231993  -0.0449261  -0.0060618   0.0036794
   20   0.0284708   0.0181853  -0.0142850   0.0021593   0.0048162  -0.0002243
   21  -0.0231993  -0.0142850   0.0441931  -0.0191569  -0.0024717   0.0062479
   22  -0.0449261   0.0021593  -0.0191569   0.6807393   0.0607534  -0.0194104
   23  -0.0060618   0.0048162  -0.0024717   0.0607534   0.2001917  -0.1921373
   24   0.0036794  -0.0002243   0.0062479  -0.0194104  -0.1921373   0.6593042
   25   0.0006818   0.0006299  -0.0009606  -0.0937779  -0.0383560   0.0915825
   26   0.0000095  -0.0021180  -0.0012831  -0.0374041  -0.0714549   0.0926535
   27   0.0008826  -0.0011013   0.0009740   0.0887517   0.0924889  -0.2697257
   28   0.0033050  -0.0000214  -0.0004707  -0.3368263  -0.0469478   0.0562921
   29   0.0019691   0.0039729   0.0022531  -0.0249965  -0.0723736   0.0274771
   30  -0.0059033   0.0017758  -0.0018665  -0.0074011   0.0213420  -0.1232420
   31  -0.0013388   0.0000841  -0.0005950  -0.0146257   0.0066266  -0.0241659
   32  -0.0002467   0.0000834  -0.0000655  -0.0031993   0.0044893  -0.0034379
   33   0.0004017   0.0000212   0.0001112   0.0045964  -0.0006372   0.0067586
   34   0.0010993   0.0001879  -0.0001439   0.0025725  -0.0005513   0.0007691
   35   0.0000797  -0.0002104  -0.0001635  -0.0011666   0.0049122   0.0038270
   36   0.0001188  -0.0002265   0.0000923   0.0015197   0.0036163  -0.0030000
   37  -0.0005067  -0.0000765   0.0000662  -0.0005379   0.0006640   0.0009074
   38   0.0005351   0.0000024  -0.0000762   0.0004768   0.0001847  -0.0004526
   39   0.0001187   0.0000991   0.0000256  -0.0001083  -0.0003256  -0.0003296
   40  -0.0000403  -0.0000308   0.0000104   0.0001521   0.0001996  -0.0001965
   41  -0.0002377  -0.0000132   0.0000213  -0.0000442  -0.0000962   0.0001697
   42  -0.0000296  -0.0000186  -0.0000009  -0.0002373   0.0000489  -0.0000486
   43  -0.0001104  -0.0000203  -0.0000032  -0.0002022   0.0000868  -0.0000473
   44  -0.0002215  -0.0000280   0.0000350  -0.0000426   0.0002641   0.0000999
   45  -0.0000287  -0.0000419  -0.0000170  -0.0000114   0.0000810   0.0003331
   46  -0.0000700  -0.0000133   0.0000072  -0.0000468   0.0000765   0.0000626
   47   0.0000147   0.0000030  -0.0000025  -0.0000147  -0.0000298   0.0000042
   48   0.0000148   0.0000015  -0.0000056   0.0000555   0.0000121   0.0000146
   49   0.0004453   0.0000782  -0.0000715   0.0001548  -0.0000200   0.0000150
   50   0.0001758   0.0000225  -0.0000368  -0.0000979   0.0000692  -0.0000841
   51   0.0000073   0.0000362  -0.0000001  -0.0000416   0.0000925  -0.0000922
   52  -0.0004593  -0.0000649   0.0000714  -0.0001231  -0.0000524   0.0000714
   53  -0.0000735  -0.0000110   0.0000106  -0.0000060   0.0000031   0.0000144
   54   0.0000295   0.0000009  -0.0000037   0.0000047   0.0000202  -0.0000057
   55   0.0001346   0.0000146  -0.0000160   0.0000601  -0.0002055   0.0001036
   56  -0.0004149  -0.0000552   0.0000750   0.0000027   0.0001346   0.0001672
   57  -0.0001855  -0.0000480   0.0000225  -0.0000273  -0.0005669   0.0000556
   58  -0.0002867  -0.0000413   0.0000464  -0.0000759  -0.0000506  -0.0000426
   59   0.0003319   0.0000523  -0.0000542   0.0000786   0.0000194   0.0000194
   60   0.0000994   0.0000179  -0.0000129   0.0000645   0.0000312   0.0000276
   61  -0.0005590  -0.0000562   0.0000945  -0.0001939  -0.0008195  -0.0003570
   62  -0.0003078  -0.0000648   0.0000343  -0.0001048  -0.0002803  -0.0001577
   63   0.0000182   0.0000230   0.0000135  -0.0004063   0.0001364   0.0002845
   64   0.0000959   0.0000076  -0.0000183  -0.0000586  -0.0000735   0.0000037
   65  -0.0001222  -0.0000154   0.0000255   0.0001233  -0.0000198  -0.0000610
   66  -0.0000149  -0.0000079  -0.0000113   0.0001512   0.0002893  -0.0001463
           25          26          27          28          29          30
    1  -0.0049263  -0.0010227  -0.0003340  -0.1450151  -0.0389905   0.0897047
    2  -0.0010229   0.0059984   0.0014409  -0.0180371  -0.0925146   0.0805909
    3  -0.0002245   0.0013779   0.0024326   0.0282002   0.0745273  -0.2592992
    4  -0.0011136   0.0002776  -0.0006413   0.0601663   0.0189199  -0.0410414
    5   0.0002482  -0.0006823  -0.0004136   0.0007383   0.0022606   0.0180244
    6  -0.0007441  -0.0004033   0.0001408   0.0105614   0.0219051  -0.0524312
    7   0.0000988   0.0000414   0.0000303  -0.0014813  -0.0000411  -0.0016119
    8   0.0000020  -0.0002886  -0.0001264   0.0019769   0.0039026   0.0008068
    9   0.0001164  -0.0001463   0.0000235  -0.0068044   0.0004667   0.0008386
   10  -0.0018929   0.0004449  -0.0030834  -0.0407737  -0.0142035   0.0307626
   11   0.0001074   0.0045779   0.0017611  -0.0147670  -0.0068825   0.0101939
   12  -0.0022007   0.0018483  -0.0005534   0.0306643   0.0100108  -0.0221901
   13  -0.0000754  -0.0000027  -0.0000774  -0.0009545   0.0004820  -0.0011516
   14   0.0004472   0.0001490   0.0003490   0.0005870  -0.0008053  -0.0000567
   15  -0.0013708   0.0002543  -0.0007861  -0.0014634   0.0000539  -0.0010746
   16   0.0082535  -0.0031541   0.0101369  -0.0454932  -0.0000449  -0.0146130
   17   0.0072463   0.0006348   0.0078411   0.0187395   0.0129524  -0.0138429
   18  -0.0188661   0.0051331  -0.0165225  -0.0662451  -0.0184082   0.0413432
   19   0.0006818   0.0000095   0.0008826   0.0033050   0.0019691  -0.0059033
   20   0.0006299  -0.0021180  -0.0011013  -0.0000214   0.0039729   0.0017758
   21  -0.0009606  -0.0012831   0.0009740  -0.0004707   0.0022531  -0.0018665
   22  -0.0937779  -0.0374041   0.0887517  -0.3368263  -0.0249965  -0.0074011
   23  -0.0383560  -0.0714549   0.0924889  -0.0469478  -0.0723736   0.0213420
   24   0.0915825   0.0926535  -0.2697257   0.0562921   0.0274771  -0.1232420
   25   0.0982859   0.0411558  -0.0952699  -0.0060873  -0.0105714   0.0270853
   26   0.0411558   0.0645190  -0.1013131  -0.0006985   0.0022008   0.0032733
   27  -0.0952699  -0.1013131   0.2821710  -0.0007333   0.0005205   0.0017587
   28  -0.0060873  -0.0006985  -0.0007333   0.7017268   0.0387117   0.0537496
   29  -0.0105714   0.0022008   0.0005205   0.0387117   0.1960285  -0.1728594
   30   0.0270853   0.0032733   0.0017587   0.0537496  -0.1728594   0.6317857
   31   0.0008916   0.0004231   0.0003501  -0.1671906   0.0338024  -0.1345868
   32   0.0005646  -0.0036174  -0.0015113   0.0331334  -0.0502224   0.0494753
   33  -0.0001407  -0.0015293   0.0001114  -0.1336097   0.0496398  -0.2157200
   34   0.0000934  -0.0000081  -0.0000704  -0.0195416  -0.0065642   0.0097788
   35  -0.0004896   0.0000360   0.0000313  -0.0136001   0.0026301   0.0020033
   36   0.0010126   0.0001273   0.0000206   0.0290022   0.0040494   0.0006561
   37  -0.0002741  -0.0000003   0.0000403  -0.0015184   0.0008487  -0.0018733
   38   0.0002374   0.0001789  -0.0000117   0.0030307  -0.0002009  -0.0013759
   39   0.0000801   0.0000919  -0.0000097   0.0017915  -0.0007383  -0.0008295
   40   0.0000674   0.0000215   0.0000016   0.0008697  -0.0006403  -0.0005422
   41  -0.0000924  -0.0001156  -0.0000147  -0.0008719  -0.0002683  -0.0002851
   42  -0.0000073  -0.0000255  -0.0000058   0.0003168   0.0003208   0.0001214
   43  -0.0000141  -0.0000302  -0.0000083  -0.0004280  -0.0000461   0.0000484
   44  -0.0000408  -0.0000162   0.0000159  -0.0000568   0.0002022  -0.0001143
   45  -0.0000908   0.0000128   0.0000060  -0.0010715  -0.0002556  -0.0001923
   46  -0.0000242  -0.0000061   0.0000039  -0.0001957   0.0000075  -0.0000644
   47  -0.0000030   0.0000052  -0.0000010   0.0000087   0.0000069  -0.0000294
   48   0.0000037  -0.0000077  -0.0000005  -0.0001215   0.0000429   0.0000773
   49   0.0000500   0.0000033  -0.0000168   0.0002928   0.0001840   0.0000005
   50   0.0000381  -0.0000456  -0.0000268   0.0001069   0.0001949   0.0001910
   51   0.0000347  -0.0000169  -0.0000066   0.0001339   0.0000873   0.0001167
   52  -0.0000914  -0.0000090   0.0000109  -0.0006360   0.0000271  -0.0002674
   53  -0.0000134  -0.0000040   0.0000013  -0.0001030   0.0000107  -0.0000417
   54   0.0000081  -0.0000019  -0.0000017   0.0000942   0.0000055   0.0000063
   55  -0.0000140   0.0000495   0.0000281  -0.0002000  -0.0003421  -0.0002047
   56  -0.0000749   0.0000385   0.0000285  -0.0003390   0.0000855  -0.0002876
   57  -0.0001047   0.0000138   0.0000105  -0.0011832   0.0000912  -0.0001110
   58  -0.0000429  -0.0000022   0.0000085  -0.0001875  -0.0000156  -0.0001705
   59   0.0000534  -0.0000111  -0.0000150   0.0002190   0.0000237   0.0001975
   60   0.0000146  -0.0000022  -0.0000018   0.0000029  -0.0000375   0.0000550
   61  -0.0000940  -0.0000972  -0.0000145   0.0000520   0.0015970  -0.0018407
   62  -0.0000641   0.0000036   0.0000460  -0.0019054  -0.0015048   0.0012016
   63  -0.0000117  -0.0000393  -0.0000275   0.0003009   0.0009137   0.0000076
   64   0.0000057   0.0000086   0.0000044   0.0001235  -0.0000950   0.0001461
   65  -0.0000019   0.0000114   0.0000105   0.0000974   0.0003102  -0.0001828
   66   0.0000538  -0.0000178  -0.0000077   0.0005906  -0.0000640   0.0001867
           31          32          33          34          35          36
    1   0.0093142   0.0067259  -0.0173145  -0.2157086  -0.0163588   0.0113796
    2  -0.0031562   0.0014377   0.0053532  -0.0183498  -0.0810129   0.0041891
    3   0.0103363   0.0082404  -0.0164357   0.0136843   0.0034261  -0.0769521
    4   0.0000024  -0.0013817   0.0023477  -0.0249579   0.0051226  -0.0222486
    5  -0.0011642   0.0045729   0.0028901   0.0017908   0.0042797  -0.0044924
    6   0.0017298   0.0028324  -0.0016062  -0.0064058  -0.0009235   0.0062697
    7   0.0002216   0.0000986  -0.0002814  -0.0017735   0.0010902  -0.0029413
    8  -0.0003440  -0.0000298   0.0004609  -0.0011772  -0.0022977  -0.0001137
    9   0.0009932   0.0006618  -0.0012234   0.0026916  -0.0002771  -0.0014512
   10  -0.0005533  -0.0003783   0.0008003   0.0002373   0.0001727  -0.0018782
   11  -0.0002981  -0.0007027  -0.0001290   0.0005625   0.0049561   0.0028104
   12   0.0008606  -0.0000608  -0.0001619  -0.0024052   0.0023859  -0.0021370
   13   0.0000711   0.0000449  -0.0000395   0.0001896   0.0003488  -0.0014053
   14   0.0000623  -0.0003102  -0.0001355  -0.0002627   0.0001886   0.0000403
   15  -0.0000477  -0.0001565  -0.0000003   0.0005422   0.0001321  -0.0003295
   16  -0.0036339  -0.0014188   0.0011328  -0.0010912   0.0003222  -0.0001741
   17  -0.0014756   0.0059373   0.0017597   0.0001268  -0.0011255   0.0002862
   18   0.0013157   0.0016540   0.0019586  -0.0003599   0.0000960  -0.0013167
   19  -0.0013388  -0.0002467   0.0004017   0.0010993   0.0000797   0.0001188
   20   0.0000841   0.0000834   0.0000212   0.0001879  -0.0002104  -0.0002265
   21  -0.0005950  -0.0000655   0.0001112  -0.0001439  -0.0001635   0.0000923
   22  -0.0146257  -0.0031993   0.0045964   0.0025725  -0.0011666   0.0015197
   23   0.0066266   0.0044893  -0.0006372  -0.0005513   0.0049122   0.0036163
   24  -0.0241659  -0.0034379   0.0067586   0.0007691   0.0038270  -0.0030000
   25   0.0008916   0.0005646  -0.0001407   0.0000934  -0.0004896   0.0010126
   26   0.0004231  -0.0036174  -0.0015293  -0.0000081   0.0000360   0.0001273
   27   0.0003501  -0.0015113   0.0001114  -0.0000704   0.0000313   0.0000206
   28  -0.1671906   0.0331334  -0.1336097  -0.0195416  -0.0136001   0.0290022
   29   0.0338024  -0.0502224   0.0496398  -0.0065642   0.0026301   0.0040494
   30  -0.1345868   0.0494753  -0.2157200   0.0097788   0.0020033   0.0006561
   31   0.1757871  -0.0346452   0.1427831   0.0007036   0.0000900   0.0010726
   32  -0.0346452   0.0413857  -0.0561879   0.0010702  -0.0031116  -0.0014613
   33   0.1427831  -0.0561879   0.2257902  -0.0014485  -0.0015446   0.0003473
   34   0.0007036   0.0010702  -0.0014485   0.6409253   0.0078967  -0.0453401
   35   0.0000900  -0.0031116  -0.0015446   0.0078967   0.6060497   0.0866388
   36   0.0010726  -0.0014613   0.0003473  -0.0453401   0.0866388   0.1980400
   37   0.0003406  -0.0007904   0.0001721  -0.1552161  -0.0523239  -0.0033730
   38  -0.0002598   0.0001461   0.0004726  -0.1097683  -0.2422901  -0.0279072
   39  -0.0000707   0.0003300   0.0002486  -0.0171561  -0.0346184  -0.0709950
   40  -0.0000841   0.0001313   0.0000860   0.0030441   0.0005204   0.0002581
   41   0.0001290  -0.0000259  -0.0001003   0.0235269  -0.0331560  -0.0106767
   42   0.0000590  -0.0001592  -0.0000373   0.0055266  -0.0082092   0.0016622
   43  -0.0000630  -0.0000736  -0.0001232  -0.0175789  -0.0744380  -0.0136529
   44   0.0000581  -0.0002457   0.0000587  -0.0300535   0.0212961   0.0052546
   45  -0.0000022  -0.0000994  -0.0000707  -0.0040152   0.0101263   0.0119395
   46   0.0000125  -0.0000522  -0.0000051  -0.0050839   0.0005999   0.0011011
   47  -0.0000028   0.0000023   0.0000017   0.0001699   0.0014968  -0.0007826
   48  -0.0000100   0.0000191   0.0000002   0.0010810  -0.0007764   0.0048237
   49  -0.0000755  -0.0000461   0.0001014   0.0017144   0.0035592   0.0003504
   50  -0.0000516  -0.0000316  -0.0000794   0.0039066  -0.0688416  -0.0143398
   51  -0.0000092  -0.0000202  -0.0000659   0.0001022  -0.0143035  -0.0072416
   52   0.0000667   0.0000628  -0.0001240  -0.0018279  -0.0005258   0.0001392
   53   0.0000138  -0.0000011  -0.0000239   0.0000332   0.0013743   0.0004831
   54  -0.0000034  -0.0000105   0.0000080   0.0001292   0.0005214  -0.0006218
   55  -0.0000796   0.0000451   0.0003070  -0.0341583   0.0726137   0.0193487
   56   0.0001066  -0.0000263  -0.0001945   0.0196154   0.0410028   0.0054084
   57  -0.0000236   0.0001840  -0.0000044   0.0079595   0.0000111   0.0068258
   58   0.0000245   0.0000769  -0.0000236  -0.0021141  -0.0046837  -0.0003502
   59  -0.0000394  -0.0000967   0.0000540  -0.0007758   0.0025194  -0.0003303
   60  -0.0000089  -0.0000305   0.0000149   0.0004586   0.0000228   0.0042957
   61   0.0001802   0.0002641   0.0003661  -0.1812474   0.0542768   0.0229115
   62   0.0000565   0.0004037  -0.0001199   0.1191757  -0.2417447  -0.0489407
   63   0.0000219  -0.0000937   0.0001916   0.0373386  -0.0424826  -0.0740032
   64   0.0000286   0.0000145   0.0000156   0.0097227   0.0169101   0.0031420
   65  -0.0000155  -0.0000369  -0.0000304  -0.0105607  -0.0169531  -0.0036344
   66   0.0000011  -0.0001022  -0.0002149  -0.0026973  -0.0059070   0.0030747
           37          38          39          40          41          42
    1  -0.0167547  -0.0125345   0.0020776  -0.0017453   0.0027398   0.0002006
    2  -0.0278199   0.0002898   0.0020674  -0.0025456  -0.0008080   0.0009292
    3  -0.0044782   0.0013226   0.0036183  -0.0005717  -0.0001707  -0.0020043
    4  -0.0004585   0.0034463  -0.0004815   0.0005303  -0.0010559  -0.0006744
    5  -0.0017671  -0.0011417   0.0021743  -0.0010182  -0.0010996  -0.0005854
    6   0.0029807  -0.0012319  -0.0009479  -0.0006937   0.0006217  -0.0002419
    7  -0.0000155   0.0001893  -0.0015325  -0.0002677   0.0000921  -0.0001262
    8  -0.0000238  -0.0004090  -0.0006885  -0.0003901   0.0003201  -0.0004615
    9  -0.0018649   0.0006485  -0.0007895   0.0001254  -0.0001325   0.0000012
   10  -0.0006343  -0.0000935   0.0005301   0.0004629   0.0002722   0.0001576
   11   0.0006735  -0.0001858   0.0000710   0.0001111   0.0000010   0.0000552
   12   0.0004350   0.0002246  -0.0002841   0.0001549  -0.0001912  -0.0001498
   13  -0.0003481   0.0006478   0.0001686   0.0000593  -0.0002380  -0.0001014
   14   0.0001399  -0.0000130  -0.0001259  -0.0000080   0.0000048   0.0000207
   15  -0.0001540   0.0004394   0.0001219  -0.0000015  -0.0001829  -0.0000292
   16   0.0003951  -0.0002200   0.0000327   0.0000199   0.0000426  -0.0000181
   17  -0.0001821   0.0001700  -0.0003711   0.0000962   0.0000424  -0.0000146
   18  -0.0002785   0.0000659   0.0004209   0.0001054   0.0000885   0.0001135
   19  -0.0005067   0.0005351   0.0001187  -0.0000403  -0.0002377  -0.0000296
   20  -0.0000765   0.0000024   0.0000991  -0.0000308  -0.0000132  -0.0000186
   21   0.0000662  -0.0000762   0.0000256   0.0000104   0.0000213  -0.0000009
   22  -0.0005379   0.0004768  -0.0001083   0.0001521  -0.0000442  -0.0002373
   23   0.0006640   0.0001847  -0.0003256   0.0001996  -0.0000962   0.0000489
   24   0.0009074  -0.0004526  -0.0003296  -0.0001965   0.0001697  -0.0000486
   25  -0.0002741   0.0002374   0.0000801   0.0000674  -0.0000924  -0.0000073
   26  -0.0000003   0.0001789   0.0000919   0.0000215  -0.0001156  -0.0000255
   27   0.0000403  -0.0000117  -0.0000097   0.0000016  -0.0000147  -0.0000058
   28  -0.0015184   0.0030307   0.0017915   0.0008697  -0.0008719   0.0003168
   29   0.0008487  -0.0002009  -0.0007383  -0.0006403  -0.0002683   0.0003208
   30  -0.0018733  -0.0013759  -0.0008295  -0.0005422  -0.0002851   0.0001214
   31   0.0003406  -0.0002598  -0.0000707  -0.0000841   0.0001290   0.0000590
   32  -0.0007904   0.0001461   0.0003300   0.0001313  -0.0000259  -0.0001592
   33   0.0001721   0.0004726   0.0002486   0.0000860  -0.0001003  -0.0000373
   34  -0.1552161  -0.1097683  -0.0171561   0.0030441   0.0235269   0.0055266
   35  -0.0523239  -0.2422901  -0.0346184   0.0005204  -0.0331560  -0.0082092
   36  -0.0033730  -0.0279072  -0.0709950   0.0002581  -0.0106767   0.0016622
   37   0.6000651   0.0670026  -0.0308453  -0.0728791   0.0491971   0.0162593
   38   0.0670026   0.5121062   0.0798724   0.0500894  -0.1132316  -0.0251191
   39  -0.0308453   0.0798724   0.1443484   0.0169257  -0.0252381  -0.0306302
   40  -0.0728791   0.0500894   0.0169257   0.0960339  -0.0810456  -0.0266521
   41   0.0491971  -0.1132316  -0.0252381  -0.0810456   0.1602190   0.0414180
   42   0.0162593  -0.0251191  -0.0306302  -0.0266521   0.0414180   0.0242975
   43  -0.3207472  -0.0034241   0.0227003  -0.0240824   0.0118753   0.0056258
   44  -0.0668417  -0.1135775  -0.0047753   0.0358773  -0.0110306  -0.0070320
   45   0.0101926  -0.0111168  -0.0662019   0.0106677  -0.0046470   0.0023576
   46  -0.0091680  -0.0273589  -0.0046762   0.0007685  -0.0003348  -0.0004371
   47   0.0014942   0.0009510  -0.0006455   0.0012583   0.0009014   0.0006196
   48   0.0013434   0.0018372   0.0035461  -0.0000834   0.0008300  -0.0024850
   49  -0.0375647   0.0195405   0.0087103  -0.0012004  -0.0013716   0.0002017
   50   0.0777188   0.0424585  -0.0007610  -0.0046226   0.0019440   0.0000585
   51   0.0213519   0.0054549   0.0072835  -0.0003831  -0.0003800   0.0043038
   52   0.0042925   0.0026665   0.0005846  -0.0015157   0.0009345   0.0003697
   53  -0.0003987  -0.0023233  -0.0014532   0.0006355  -0.0000879  -0.0001017
   54  -0.0000700  -0.0017716   0.0043381   0.0002773  -0.0001268   0.0000048
   55  -0.0511356  -0.0362830  -0.0028195   0.0012878   0.0004742  -0.0001658
   56  -0.0357047  -0.0258498  -0.0004435   0.0010711   0.0006491   0.0000421
   57  -0.0033723  -0.0002936  -0.0062467   0.0000493   0.0000993  -0.0002473
   58   0.0010096   0.0008548   0.0000189  -0.0005483   0.0010232   0.0002562
   59   0.0000471   0.0004903   0.0001955   0.0010618  -0.0013587  -0.0003302
   60  -0.0000880   0.0000762  -0.0003090   0.0002373  -0.0002932  -0.0005188
   61   0.0628957   0.0390246   0.0028304  -0.0008998  -0.0063841  -0.0008408
   62  -0.0145722  -0.0566892  -0.0130208  -0.0007452  -0.0018074  -0.0011979
   63  -0.0086339  -0.0194277   0.0082773   0.0002289  -0.0004842   0.0034585
   64  -0.0012569   0.0022033   0.0011312  -0.0000344   0.0013690   0.0003176
   65   0.0027200  -0.0010686  -0.0016856  -0.0000285  -0.0009832  -0.0002577
   66   0.0012715  -0.0016259   0.0053468  -0.0000035  -0.0003246   0.0000788
           43          44          45          46          47          48
    1   0.0013693  -0.0010283   0.0005232   0.0000305   0.0001731  -0.0000511
    2  -0.0016797  -0.0040686  -0.0017239  -0.0011456   0.0002035   0.0000983
    3   0.0000784  -0.0026063   0.0049470  -0.0003211  -0.0000182   0.0002326
    4  -0.0006490  -0.0003190   0.0008920  -0.0001255  -0.0000378   0.0001562
    5   0.0002888  -0.0005095  -0.0001824  -0.0001211   0.0000447  -0.0001492
    6   0.0005342   0.0010871  -0.0003079   0.0003086   0.0000066   0.0000983
    7   0.0005212   0.0001582  -0.0000241   0.0000518  -0.0000029  -0.0000106
    8   0.0001858   0.0000486   0.0000648   0.0000279  -0.0000089   0.0000680
    9   0.0002326  -0.0005169  -0.0000510  -0.0001324   0.0000121  -0.0000868
   10   0.0001413  -0.0000643   0.0000174  -0.0000097  -0.0000065  -0.0000448
   11   0.0000563   0.0001660  -0.0000598   0.0000533  -0.0000087  -0.0000388
   12   0.0000206   0.0001604   0.0001622   0.0000380  -0.0000345   0.0000155
   13  -0.0000075  -0.0001300   0.0000706  -0.0000439   0.0000044  -0.0000026
   14  -0.0000302   0.0000530  -0.0000082   0.0000124  -0.0000019   0.0000127
   15  -0.0000919  -0.0000952  -0.0000061  -0.0000353   0.0000069   0.0000013
   16   0.0001331   0.0000731  -0.0000212   0.0000349   0.0000015  -0.0000147
   17   0.0000039  -0.0000539   0.0001041  -0.0000099  -0.0000021   0.0000236
   18   0.0001264  -0.0001196   0.0000529  -0.0000183   0.0000180  -0.0000588
   19  -0.0001104  -0.0002215  -0.0000287  -0.0000700   0.0000147   0.0000148
   20  -0.0000203  -0.0000280  -0.0000419  -0.0000133   0.0000030   0.0000015
   21  -0.0000032   0.0000350  -0.0000170   0.0000072  -0.0000025  -0.0000056
   22  -0.0002022  -0.0000426  -0.0000114  -0.0000468  -0.0000147   0.0000555
   23   0.0000868   0.0002641   0.0000810   0.0000765  -0.0000298   0.0000121
   24  -0.0000473   0.0000999   0.0003331   0.0000626   0.0000042   0.0000146
   25  -0.0000141  -0.0000408  -0.0000908  -0.0000242  -0.0000030   0.0000037
   26  -0.0000302  -0.0000162   0.0000128  -0.0000061   0.0000052  -0.0000077
   27  -0.0000083   0.0000159   0.0000060   0.0000039  -0.0000010  -0.0000005
   28  -0.0004280  -0.0000568  -0.0010715  -0.0001957   0.0000087  -0.0001215
   29  -0.0000461   0.0002022  -0.0002556   0.0000075   0.0000069   0.0000429
   30   0.0000484  -0.0001143  -0.0001923  -0.0000644  -0.0000294   0.0000773
   31  -0.0000630   0.0000581  -0.0000022   0.0000125  -0.0000028  -0.0000100
   32  -0.0000736  -0.0002457  -0.0000994  -0.0000522   0.0000023   0.0000191
   33  -0.0001232   0.0000587  -0.0000707  -0.0000051   0.0000017   0.0000002
   34  -0.0175789  -0.0300535  -0.0040152  -0.0050839   0.0001699   0.0010810
   35  -0.0744380   0.0212961   0.0101263   0.0005999   0.0014968  -0.0007764
   36  -0.0136529   0.0052546   0.0119395   0.0011011  -0.0007826   0.0048237
   37  -0.3207472  -0.0668417   0.0101926  -0.0091680   0.0014942   0.0013434
   38  -0.0034241  -0.1135775  -0.0111168  -0.0273589   0.0009510   0.0018372
   39   0.0227003  -0.0047753  -0.0662019  -0.0046762  -0.0006455   0.0035461
   40  -0.0240824   0.0358773   0.0106677   0.0007685   0.0012583  -0.0000834
   41   0.0118753  -0.0110306  -0.0046470  -0.0003348   0.0009014   0.0008300
   42   0.0056258  -0.0070320   0.0023576  -0.0004371   0.0006196  -0.0024850
   43   0.6722444   0.0481502  -0.0417121  -0.1076247  -0.1126473  -0.0169758
   44   0.0481502   0.7037902   0.1211551  -0.1125800  -0.2846019  -0.0438683
   45  -0.0417121   0.1211551   0.1556780  -0.0173357  -0.0438617  -0.0421498
   46  -0.1076247  -0.1125800  -0.0173357   0.1136927   0.1182129   0.0168765
   47  -0.1126473  -0.2846019  -0.0438617   0.1182129   0.2988478   0.0489104
   48  -0.0169758  -0.0438683  -0.0421498   0.0168765   0.0489104   0.0324537
   49  -0.1662978   0.1212976   0.0360627   0.0093752  -0.0113250  -0.0031379
   50   0.0567502  -0.2538072  -0.0471660   0.0173998  -0.0172285  -0.0058831
   51   0.0217284  -0.0528450  -0.0743763   0.0032085  -0.0034221   0.0023208
   52  -0.0423159  -0.0014189   0.0042307   0.0006047  -0.0007281  -0.0004597
   53   0.0212993   0.0054819  -0.0017626   0.0011125   0.0009822   0.0005913
   54   0.0090854   0.0003277   0.0036104  -0.0000431   0.0008094  -0.0025077
   55   0.0607678  -0.0142665  -0.0079472  -0.0015546   0.0028278   0.0011536
   56   0.0371493  -0.0501090  -0.0164274   0.0019922  -0.0010586  -0.0016238
   57   0.0032699  -0.0118013   0.0074629   0.0010445  -0.0016333   0.0046989
   58  -0.0008214  -0.0009360   0.0001872   0.0000355  -0.0000524   0.0000128
   59  -0.0058125  -0.0015623  -0.0004708   0.0013308  -0.0007926  -0.0003627
   60  -0.0008064  -0.0009216   0.0032673   0.0002917  -0.0001997   0.0001339
   61  -0.0535231   0.0216517   0.0092865  -0.0006943   0.0006946   0.0002227
   62   0.0216892  -0.0119897  -0.0039173   0.0008527   0.0003206   0.0002709
   63   0.0099426  -0.0037272  -0.0054314   0.0001359   0.0002502  -0.0011342
   64  -0.0007167   0.0007237   0.0001239   0.0000352  -0.0000396  -0.0000083
   65   0.0006629   0.0002959   0.0001970  -0.0000566  -0.0000327  -0.0000080
   66   0.0000240   0.0002264  -0.0010112  -0.0000100  -0.0000087   0.0000116
           49          50          51          52          53          54
    1  -0.0009108  -0.0007202  -0.0002154   0.0010783   0.0001743  -0.0001171
    2   0.0001615  -0.0014609  -0.0003413   0.0000986   0.0001760   0.0000901
    3   0.0002228   0.0000825  -0.0008985  -0.0000398   0.0001016  -0.0003612
    4   0.0003294  -0.0000498  -0.0003155  -0.0003671  -0.0000398  -0.0000047
    5   0.0000547   0.0005077   0.0003402  -0.0001970  -0.0000362   0.0000152
    6  -0.0001650  -0.0000519   0.0003065   0.0004551   0.0000980  -0.0000511
    7  -0.0000218   0.0001356   0.0002289  -0.0000892  -0.0000110  -0.0000115
    8  -0.0000125   0.0001135  -0.0000414   0.0000552   0.0000126  -0.0000102
    9  -0.0000425   0.0002833   0.0000495  -0.0001830  -0.0000438   0.0000209
   10  -0.0001633   0.0000376   0.0000558   0.0001726   0.0000210  -0.0000141
   11   0.0000715   0.0000949  -0.0000205  -0.0000260  -0.0000146   0.0000152
   12  -0.0003474  -0.0001428  -0.0000230   0.0002563   0.0000456  -0.0000285
   13   0.0002736   0.0001653  -0.0000526  -0.0003422  -0.0000559   0.0000154
   14  -0.0000507  -0.0000803  -0.0000047   0.0000545   0.0000109  -0.0000066
   15   0.0002441   0.0000867  -0.0000254  -0.0002631  -0.0000452   0.0000216
   16  -0.0004214  -0.0001485   0.0000031   0.0004338   0.0000693  -0.0000243
   17  -0.0000966  -0.0000440  -0.0001292   0.0000551   0.0000013  -0.0000047
   18   0.0001197   0.0001880  -0.0000284  -0.0001461  -0.0000341   0.0000049
   19   0.0004453   0.0001758   0.0000073  -0.0004593  -0.0000735   0.0000295
   20   0.0000782   0.0000225   0.0000362  -0.0000649  -0.0000110   0.0000009
   21  -0.0000715  -0.0000368  -0.0000001   0.0000714   0.0000106  -0.0000037
   22   0.0001548  -0.0000979  -0.0000416  -0.0001231  -0.0000060   0.0000047
   23  -0.0000200   0.0000692   0.0000925  -0.0000524   0.0000031   0.0000202
   24   0.0000150  -0.0000841  -0.0000922   0.0000714   0.0000144  -0.0000057
   25   0.0000500   0.0000381   0.0000347  -0.0000914  -0.0000134   0.0000081
   26   0.0000033  -0.0000456  -0.0000169  -0.0000090  -0.0000040  -0.0000019
   27  -0.0000168  -0.0000268  -0.0000066   0.0000109   0.0000013  -0.0000017
   28   0.0002928   0.0001069   0.0001339  -0.0006360  -0.0001030   0.0000942
   29   0.0001840   0.0001949   0.0000873   0.0000271   0.0000107   0.0000055
   30   0.0000005   0.0001910   0.0001167  -0.0002674  -0.0000417   0.0000063
   31  -0.0000755  -0.0000516  -0.0000092   0.0000667   0.0000138  -0.0000034
   32  -0.0000461  -0.0000316  -0.0000202   0.0000628  -0.0000011  -0.0000105
   33   0.0001014  -0.0000794  -0.0000659  -0.0001240  -0.0000239   0.0000080
   34   0.0017144   0.0039066   0.0001022  -0.0018279   0.0000332   0.0001292
   35   0.0035592  -0.0688416  -0.0143035  -0.0005258   0.0013743   0.0005214
   36   0.0003504  -0.0143398  -0.0072416   0.0001392   0.0004831  -0.0006218
   37  -0.0375647   0.0777188   0.0213519   0.0042925  -0.0003987  -0.0000700
   38   0.0195405   0.0424585   0.0054549   0.0026665  -0.0023233  -0.0017716
   39   0.0087103  -0.0007610   0.0072835   0.0005846  -0.0014532   0.0043381
   40  -0.0012004  -0.0046226  -0.0003831  -0.0015157   0.0006355   0.0002773
   41  -0.0013716   0.0019440  -0.0003800   0.0009345  -0.0000879  -0.0001268
   42   0.0002017   0.0000585   0.0043038   0.0003697  -0.0001017   0.0000048
   43  -0.1662978   0.0567502   0.0217284  -0.0423159   0.0212993   0.0090854
   44   0.1212976  -0.2538072  -0.0528450  -0.0014189   0.0054819   0.0003277
   45   0.0360627  -0.0471660  -0.0743763   0.0042307  -0.0017626   0.0036104
   46   0.0093752   0.0173998   0.0032085   0.0006047   0.0011125  -0.0000431
   47  -0.0113250  -0.0172285  -0.0034221  -0.0007281   0.0009822   0.0008094
   48  -0.0031379  -0.0058831   0.0023208  -0.0004597   0.0005913  -0.0025077
   49   0.5115474  -0.0057917  -0.0387259  -0.1586750  -0.0125953   0.0103285
   50  -0.0057917   0.6026127   0.1037394  -0.0164360  -0.0402745  -0.0020349
   51  -0.0387259   0.1037394   0.1441881   0.0094160  -0.0025076  -0.0241418
   52  -0.1586750  -0.0164360   0.0094160   0.2300682   0.0218958  -0.0162989
   53  -0.0125953  -0.0402745  -0.0025076   0.0218958   0.0443705   0.0048904
   54   0.0103285  -0.0020349  -0.0241418  -0.0162989   0.0048904   0.0138504
   55  -0.1344515  -0.0482762  -0.0036068  -0.0335958  -0.0265155  -0.0021461
   56  -0.1105668  -0.2578416  -0.0307206  -0.0021665  -0.0019285  -0.0009252
   57  -0.0167224  -0.0366538  -0.0695560   0.0030671   0.0014623   0.0034045
   58  -0.0006759  -0.0001026   0.0003716   0.0019279  -0.0059130  -0.0015499
   59   0.0243472  -0.0327133  -0.0098328  -0.0004259  -0.0036854  -0.0004956
   60   0.0054102  -0.0075191   0.0011683  -0.0003578   0.0000402  -0.0010221
   61  -0.0195392  -0.0808878  -0.0143314   0.0025623   0.0015137   0.0004021
   62  -0.0272367   0.0231279   0.0056355  -0.0041099  -0.0043363  -0.0012971
   63  -0.0034156   0.0111767   0.0119172  -0.0007421  -0.0018653   0.0033345
   64  -0.0041820   0.0007309   0.0010328  -0.0011683  -0.0010428  -0.0000914
   65  -0.0001802   0.0012167  -0.0008026   0.0003104   0.0002790  -0.0000105
   66   0.0008771  -0.0010295   0.0048000   0.0002097   0.0001402   0.0001411
           55          56          57          58          59          60
    1   0.0013317   0.0026433   0.0013735   0.0000793  -0.0003726  -0.0001180
    2   0.0025288  -0.0021759  -0.0016611   0.0011471  -0.0004005  -0.0002612
    3   0.0007807  -0.0017931   0.0063365   0.0000572   0.0000705   0.0000726
    4  -0.0001802  -0.0000517   0.0011033  -0.0001871   0.0000795   0.0001148
    5  -0.0003975  -0.0000839  -0.0004442  -0.0001889   0.0001098   0.0001208
    6   0.0001610   0.0000627  -0.0003269   0.0004781  -0.0004074  -0.0000956
    7   0.0002272  -0.0002636   0.0000819   0.0000237   0.0000271  -0.0000189
    8  -0.0001733  -0.0002193   0.0001257   0.0000940  -0.0000409  -0.0000073
    9  -0.0001873  -0.0000949  -0.0001029  -0.0001486   0.0001188   0.0000221
   10  -0.0002360   0.0000443   0.0000412   0.0000997  -0.0001054  -0.0000648
   11  -0.0000387   0.0001014   0.0000406  -0.0001035   0.0000557   0.0000132
   12  -0.0000741   0.0003953   0.0003619   0.0001606  -0.0002369  -0.0000380
   13   0.0000868  -0.0003917   0.0000929  -0.0001621   0.0002003   0.0000599
   14   0.0000320   0.0000772   0.0000394   0.0000247  -0.0000258  -0.0000152
   15   0.0000835  -0.0002708  -0.0000514  -0.0001455   0.0001691   0.0000571
   16  -0.0001342   0.0004558   0.0001573   0.0002367  -0.0002906  -0.0001004
   17   0.0000557  -0.0000010   0.0002451   0.0000488  -0.0000457  -0.0000240
   18  -0.0000495  -0.0003451   0.0000964  -0.0000692   0.0001137  -0.0000315
   19   0.0001346  -0.0004149  -0.0001855  -0.0002867   0.0003319   0.0000994
   20   0.0000146  -0.0000552  -0.0000480  -0.0000413   0.0000523   0.0000179
   21  -0.0000160   0.0000750   0.0000225   0.0000464  -0.0000542  -0.0000129
   22   0.0000601   0.0000027  -0.0000273  -0.0000759   0.0000786   0.0000645
   23  -0.0002055   0.0001346  -0.0005669  -0.0000506   0.0000194   0.0000312
   24   0.0001036   0.0001672   0.0000556  -0.0000426   0.0000194   0.0000276
   25  -0.0000140  -0.0000749  -0.0001047  -0.0000429   0.0000534   0.0000146
   26   0.0000495   0.0000385   0.0000138  -0.0000022  -0.0000111  -0.0000022
   27   0.0000281   0.0000285   0.0000105   0.0000085  -0.0000150  -0.0000018
   28  -0.0002000  -0.0003390  -0.0011832  -0.0001875   0.0002190   0.0000029
   29  -0.0003421   0.0000855   0.0000912  -0.0000156   0.0000237  -0.0000375
   30  -0.0002047  -0.0002876  -0.0001110  -0.0001705   0.0001975   0.0000550
   31  -0.0000796   0.0001066  -0.0000236   0.0000245  -0.0000394  -0.0000089
   32   0.0000451  -0.0000263   0.0001840   0.0000769  -0.0000967  -0.0000305
   33   0.0003070  -0.0001945  -0.0000044  -0.0000236   0.0000540   0.0000149
   34  -0.0341583   0.0196154   0.0079595  -0.0021141  -0.0007758   0.0004586
   35   0.0726137   0.0410028   0.0000111  -0.0046837   0.0025194   0.0000228
   36   0.0193487   0.0054084   0.0068258  -0.0003502  -0.0003303   0.0042957
   37  -0.0511356  -0.0357047  -0.0033723   0.0010096   0.0000471  -0.0000880
   38  -0.0362830  -0.0258498  -0.0002936   0.0008548   0.0004903   0.0000762
   39  -0.0028195  -0.0004435  -0.0062467   0.0000189   0.0001955  -0.0003090
   40   0.0012878   0.0010711   0.0000493  -0.0005483   0.0010618   0.0002373
   41   0.0004742   0.0006491   0.0000993   0.0010232  -0.0013587  -0.0002932
   42  -0.0001658   0.0000421  -0.0002473   0.0002562  -0.0003302  -0.0005188
   43   0.0607678   0.0371493   0.0032699  -0.0008214  -0.0058125  -0.0008064
   44  -0.0142665  -0.0501090  -0.0118013  -0.0009360  -0.0015623  -0.0009216
   45  -0.0079472  -0.0164274   0.0074629   0.0001872  -0.0004708   0.0032673
   46  -0.0015546   0.0019922   0.0010445   0.0000355   0.0013308   0.0002917
   47   0.0028278  -0.0010586  -0.0016333  -0.0000524  -0.0007926  -0.0001997
   48   0.0011536  -0.0016238   0.0046989   0.0000128  -0.0003627   0.0001339
   49  -0.1344515  -0.1105668  -0.0167224  -0.0006759   0.0243472   0.0054102
   50  -0.0482762  -0.2578416  -0.0366538  -0.0001026  -0.0327133  -0.0075191
   51  -0.0036068  -0.0307206  -0.0695560   0.0003716  -0.0098328   0.0011683
   52  -0.0335958  -0.0021665   0.0030671   0.0019279  -0.0004259  -0.0003578
   53  -0.0265155  -0.0019285   0.0014623  -0.0059130  -0.0036854   0.0000402
   54  -0.0021461  -0.0009252   0.0034045  -0.0015499  -0.0004956  -0.0010221
   55   0.5900795   0.0577616  -0.0324625  -0.0739368   0.0509364   0.0159325
   56   0.0577616   0.5272110   0.0818805   0.0547376  -0.1177133  -0.0252607
   57  -0.0324625   0.0818805   0.1382372   0.0166936  -0.0247940  -0.0290463
   58  -0.0739368   0.0547376   0.0166936   0.0985619  -0.0831560  -0.0259487
   59   0.0509364  -0.1177133  -0.0247940  -0.0831560   0.1656009   0.0402333
   60   0.0159325  -0.0252607  -0.0290463  -0.0259487   0.0402333   0.0220211
   61  -0.3140391   0.0023097   0.0238510  -0.0237664   0.0127437   0.0052682
   62  -0.0626371  -0.1125429  -0.0054295   0.0359319  -0.0114494  -0.0066183
   63   0.0100464  -0.0116194  -0.0653844   0.0102239  -0.0046537   0.0023809
   64  -0.0102472  -0.0278975  -0.0046960   0.0008060  -0.0004789  -0.0004428
   65   0.0018009   0.0003056  -0.0008667   0.0013067   0.0010246   0.0006349
   66   0.0017367   0.0019465   0.0035650  -0.0000663   0.0008121  -0.0024403
           61          62          63          64          65          66
    1  -0.0279195   0.0042830   0.0038262   0.0009087  -0.0014675  -0.0008857
    2   0.0241346   0.0074381  -0.0023105   0.0010666   0.0004086   0.0008125
    3   0.0074897  -0.0002590   0.0033865  -0.0002278   0.0011885  -0.0036829
    4  -0.0003382  -0.0023058  -0.0003171  -0.0000068   0.0006514  -0.0005845
    5  -0.0002805  -0.0002312  -0.0000550   0.0001740   0.0000709  -0.0000682
    6   0.0035095   0.0000481  -0.0016807  -0.0002946   0.0001435   0.0005798
    7   0.0004602   0.0000585  -0.0012056  -0.0000211  -0.0000250   0.0001608
    8   0.0009637   0.0001806   0.0000922  -0.0000479   0.0000283  -0.0000253
    9  -0.0005662  -0.0002289   0.0000152   0.0001299   0.0000127  -0.0001976
   10  -0.0000891   0.0001239   0.0001814  -0.0001062  -0.0000155  -0.0000587
   11  -0.0011470  -0.0002368  -0.0002548  -0.0000246  -0.0001526  -0.0000196
   12  -0.0001167  -0.0001194  -0.0001058  -0.0001144   0.0002356  -0.0000792
   13  -0.0002164  -0.0002092  -0.0001343   0.0000428  -0.0000213  -0.0001064
   14  -0.0000594   0.0000127   0.0000654  -0.0000229   0.0000107   0.0000140
   15  -0.0002170  -0.0001448   0.0000586   0.0000519  -0.0000518  -0.0000912
   16   0.0003066  -0.0000889   0.0001000  -0.0000980   0.0000628   0.0000093
   17   0.0001735   0.0001548  -0.0001915   0.0000270   0.0000288   0.0000106
   18  -0.0000534   0.0000106   0.0001500   0.0000563  -0.0001549  -0.0000955
   19  -0.0005590  -0.0003078   0.0000182   0.0000959  -0.0001222  -0.0000149
   20  -0.0000562  -0.0000648   0.0000230   0.0000076  -0.0000154  -0.0000079
   21   0.0000945   0.0000343   0.0000135  -0.0000183   0.0000255  -0.0000113
   22  -0.0001939  -0.0001048  -0.0004063  -0.0000586   0.0001233   0.0001512
   23  -0.0008195  -0.0002803   0.0001364  -0.0000735  -0.0000198   0.0002893
   24  -0.0003570  -0.0001577   0.0002845   0.0000037  -0.0000610  -0.0001463
   25  -0.0000940  -0.0000641  -0.0000117   0.0000057  -0.0000019   0.0000538
   26  -0.0000972   0.0000036  -0.0000393   0.0000086   0.0000114  -0.0000178
   27  -0.0000145   0.0000460  -0.0000275   0.0000044   0.0000105  -0.0000077
   28   0.0000520  -0.0019054   0.0003009   0.0001235   0.0000974   0.0005906
   29   0.0015970  -0.0015048   0.0009137  -0.0000950   0.0003102  -0.0000640
   30  -0.0018407   0.0012016   0.0000076   0.0001461  -0.0001828   0.0001867
   31   0.0001802   0.0000565   0.0000219   0.0000286  -0.0000155   0.0000011
   32   0.0002641   0.0004037  -0.0000937   0.0000145  -0.0000369  -0.0001022
   33   0.0003661  -0.0001199   0.0001916   0.0000156  -0.0000304  -0.0002149
   34  -0.1812474   0.1191757   0.0373386   0.0097227  -0.0105607  -0.0026973
   35   0.0542768  -0.2417447  -0.0424826   0.0169101  -0.0169531  -0.0059070
   36   0.0229115  -0.0489407  -0.0740032   0.0031420  -0.0036344   0.0030747
   37   0.0628957  -0.0145722  -0.0086339  -0.0012569   0.0027200   0.0012715
   38   0.0390246  -0.0566892  -0.0194277   0.0022033  -0.0010686  -0.0016259
   39   0.0028304  -0.0130208   0.0082773   0.0011312  -0.0016856   0.0053468
   40  -0.0008998  -0.0007452   0.0002289  -0.0000344  -0.0000285  -0.0000035
   41  -0.0063841  -0.0018074  -0.0004842   0.0013690  -0.0009832  -0.0003246
   42  -0.0008408  -0.0011979   0.0034585   0.0003176  -0.0002577   0.0000788
   43  -0.0535231   0.0216892   0.0099426  -0.0007167   0.0006629   0.0000240
   44   0.0216517  -0.0119897  -0.0037272   0.0007237   0.0002959   0.0002264
   45   0.0092865  -0.0039173  -0.0054314   0.0001239   0.0001970  -0.0010112
   46  -0.0006943   0.0008527   0.0001359   0.0000352  -0.0000566  -0.0000100
   47   0.0006946   0.0003206   0.0002502  -0.0000396  -0.0000327  -0.0000087
   48   0.0002227   0.0002709  -0.0011342  -0.0000083  -0.0000080   0.0000116
   49  -0.0195392  -0.0272367  -0.0034156  -0.0041820  -0.0001802   0.0008771
   50  -0.0808878   0.0231279   0.0111767   0.0007309   0.0012167  -0.0010295
   51  -0.0143314   0.0056355   0.0119172   0.0010328  -0.0008026   0.0048000
   52   0.0025623  -0.0041099  -0.0007421  -0.0011683   0.0003104   0.0002097
   53   0.0015137  -0.0043363  -0.0018653  -0.0010428   0.0002790   0.0001402
   54   0.0004021  -0.0012971   0.0033345  -0.0000914  -0.0000105   0.0001411
   55  -0.3140391  -0.0626371   0.0100464  -0.0102472   0.0018009   0.0017367
   56   0.0023097  -0.1125429  -0.0116194  -0.0278975   0.0003056   0.0019465
   57   0.0238510  -0.0054295  -0.0653844  -0.0046960  -0.0008667   0.0035650
   58  -0.0237664   0.0359319   0.0102239   0.0008060   0.0013067  -0.0000663
   59   0.0127437  -0.0114494  -0.0046537  -0.0004789   0.0010246   0.0008121
   60   0.0052682  -0.0066183   0.0023809  -0.0004428   0.0006349  -0.0024403
   61   0.6632485   0.0408583  -0.0404471  -0.1065838  -0.1104712  -0.0174507
   62   0.0408583   0.6936823   0.1183613  -0.1087423  -0.2824336  -0.0441649
   63  -0.0404471   0.1183613   0.1576593  -0.0170540  -0.0438161  -0.0433684
   64  -0.1065838  -0.1087423  -0.0170540   0.1127112   0.1152301   0.0167924
   65  -0.1104712  -0.2824336  -0.0438161   0.1152301   0.2977050   0.0491142
   66  -0.0174507  -0.0441649  -0.0433684   0.0167924   0.0491142   0.0335621
 **********************************************************************
 **                                                                  **
 **                       VIBRATIONAL ANALYSIS                       **
 **                       --------------------                       **
 **                                                                  **
 **        VIBRATIONAL FREQUENCIES (CM**-1) AND NORMAL MODES         **
 **     FORCE CONSTANTS (mDYN/ANGSTROM) AND REDUCED MASSES (AMU)     **
 **                  INFRARED INTENSITIES (KM/MOL)                   **
 **                                                                  **
 **********************************************************************


 Mode:                 1                      2                      3
 Frequency:        13.48                  33.70                  39.70
 Force Cnst:      0.0016                 0.0134                 0.0169
 Red. Mass:      14.7733                19.9868                18.1586
 IR Active:          YES                    YES                    YES
 IR Intens:        0.181                  0.089                  0.065
 Raman Active:       YES                    YES                    YES
               X      Y      Z        X      Y      Z        X      Y      Z
 C         -0.013  0.060  0.049    0.020 -0.237 -0.100    0.015  0.079 -0.164
 C          0.021 -0.077 -0.015    0.007 -0.146 -0.064   -0.063  0.034 -0.108
 Cl         0.072 -0.252 -0.062    0.006 -0.214 -0.090   -0.185  0.045 -0.155
 C          0.016 -0.056 -0.035   -0.009  0.020  0.000   -0.048 -0.013 -0.009
 Cl         0.056 -0.230 -0.115   -0.032  0.201  0.069   -0.153 -0.093  0.057
 C         -0.022  0.114  0.017   -0.008  0.066  0.019    0.050 -0.000  0.035
 Cl        -0.030  0.150 -0.002   -0.035  0.367  0.134    0.078 -0.060  0.165
 C         -0.055  0.263  0.087    0.012 -0.096 -0.042    0.129  0.056 -0.015
 H         -0.086  0.396  0.127    0.014 -0.077 -0.034    0.204  0.066  0.020
 C         -0.049  0.236  0.103    0.025 -0.238 -0.099    0.109  0.093 -0.116
 H         -0.076  0.350  0.155    0.037 -0.319 -0.130    0.173  0.129 -0.160
 C         -0.008  0.038  0.053    0.015 -0.187 -0.086    0.012  0.082 -0.209
 C          0.012  0.008  0.158   -0.084 -0.143 -0.035    0.040  0.047 -0.090
 Cl         0.034 -0.012  0.280   -0.210 -0.225 -0.038    0.058  0.068 -0.124
 C          0.013 -0.002  0.148   -0.093 -0.032  0.023    0.061 -0.013  0.088
 H          0.030 -0.024  0.230   -0.174  0.000  0.065    0.088 -0.049  0.220
 C         -0.010  0.018  0.022    0.003  0.035  0.030    0.048 -0.032  0.123
 Cl        -0.009  0.005  0.008   -0.008  0.175  0.119    0.085 -0.131  0.467
 C         -0.033  0.048 -0.094    0.105 -0.005 -0.028    0.010  0.021 -0.086
 Cl        -0.062  0.074 -0.262    0.241  0.084 -0.027   -0.018  0.015 -0.131
 C         -0.032  0.057 -0.076    0.108 -0.119 -0.083   -0.006  0.076 -0.239
 H         -0.050  0.081 -0.164    0.191 -0.151 -0.121   -0.031  0.107 -0.346
 TransDip  -0.003  0.011  0.007   -0.000 -0.009 -0.003    0.006  0.004 -0.004

 Mode:                 4                      5                      6
 Frequency:        78.41                  82.88                 129.07
 Force Cnst:      0.0950                 0.0987                 0.0830
 Red. Mass:      26.2386                24.3777                 8.4507
 IR Active:          YES                    YES                    YES
 IR Intens:        0.069                  0.063                  0.436
 Raman Active:       YES                    YES                    YES
               X      Y      Z        X      Y      Z        X      Y      Z
 C         -0.011  0.027  0.169   -0.001  0.096 -0.168    0.002  0.010 -0.000
 C          0.040 -0.047  0.110   -0.048  0.004 -0.156   -0.000  0.036  0.009
 Cl         0.161 -0.405  0.025   -0.118 -0.275 -0.298   -0.015  0.114  0.033
 C          0.025  0.074  0.089   -0.050  0.070 -0.051   -0.004  0.079  0.025
 Cl         0.064  0.409  0.149   -0.162  0.272  0.092    0.001  0.012  0.003
 C         -0.018 -0.014  0.038    0.024  0.020 -0.042   -0.012  0.168  0.057
 Cl        -0.006 -0.282 -0.142    0.064 -0.216 -0.009    0.017 -0.132 -0.052
 C         -0.065  0.031  0.091    0.074  0.093 -0.064   -0.033  0.388  0.136
 H         -0.103 -0.002  0.062    0.128  0.079 -0.047   -0.049  0.547  0.192
 C         -0.063  0.110  0.179    0.052  0.176 -0.113   -0.024  0.290  0.100
 H         -0.105  0.178  0.233    0.090  0.260 -0.122   -0.033  0.395  0.136
 C         -0.013  0.018  0.156    0.005  0.087 -0.166    0.014 -0.109 -0.048
 C         -0.015  0.042  0.020    0.039  0.042  0.005   -0.013 -0.104 -0.038
 Cl        -0.027  0.124 -0.276    0.107 -0.019  0.372   -0.122 -0.186 -0.031
 C         -0.012  0.023  0.035    0.041  0.028 -0.012   -0.022 -0.055 -0.032
 H         -0.005  0.027 -0.009    0.058  0.009  0.049   -0.048 -0.044 -0.027
 C         -0.023  0.008  0.061    0.024  0.029 -0.055    0.001 -0.040 -0.027
 Cl        -0.014 -0.028  0.131    0.020  0.021 -0.132   -0.002  0.008  0.010
 C         -0.041  0.023  0.019    0.010  0.030 -0.020    0.036 -0.058 -0.037
 Cl        -0.094  0.070 -0.277    0.024 -0.055  0.328    0.132 -0.012  0.001
 C         -0.030  0.015  0.133   -0.004  0.077 -0.156    0.030 -0.100 -0.058
 H         -0.040  0.017  0.150   -0.018  0.089 -0.185    0.055 -0.112 -0.061
 TransDip  -0.003  0.003  0.007    0.003  0.005 -0.005   -0.000  0.020  0.007

 Mode:                 7                      8                      9
 Frequency:       153.37                 166.78                 196.36
 Force Cnst:      0.2570                 0.1709                 0.6517
 Red. Mass:      18.5467                10.4291                28.6896
 IR Active:          YES                    YES                    YES
 IR Intens:        0.115                  0.173                  0.171
 Raman Active:       YES                    YES                    YES
               X      Y      Z        X      Y      Z        X      Y      Z
 C         -0.059 -0.041  0.022    0.027  0.039 -0.092    0.005 -0.092 -0.037
 C         -0.105 -0.031  0.028    0.034  0.031 -0.098    0.005 -0.051 -0.023
 Cl        -0.243 -0.011 -0.012    0.003  0.043 -0.120    0.013  0.031  0.011
 C         -0.125 -0.014  0.016    0.036  0.018 -0.056    0.001 -0.009 -0.009
 Cl        -0.167 -0.027  0.030   -0.022  0.008 -0.014    0.004  0.010 -0.007
 C         -0.181  0.004 -0.006    0.081  0.018 -0.035   -0.000  0.041  0.011
 Cl        -0.220  0.011 -0.137    0.114 -0.018  0.083    0.010 -0.028  0.010
 C         -0.183  0.029  0.002    0.091  0.028 -0.046   -0.007  0.103  0.034
 H         -0.179  0.054  0.014    0.105  0.030 -0.040   -0.016  0.181  0.061
 C         -0.162  0.000  0.011    0.070  0.042 -0.078   -0.000  0.018  0.005
 H         -0.210 -0.008  0.050    0.104  0.062 -0.101    0.000  0.039  0.009
 C          0.026 -0.084  0.112    0.022  0.011  0.050    0.002 -0.121 -0.045
 C          0.100 -0.104  0.135    0.014 -0.026  0.242    0.007 -0.136 -0.016
 Cl         0.309  0.089 -0.081   -0.137 -0.022 -0.105    0.245 -0.008 -0.037
 C          0.113 -0.123  0.225    0.037 -0.073  0.477   -0.024 -0.176  0.009
 H          0.081 -0.110  0.234    0.056 -0.097  0.560   -0.034 -0.178  0.033
 C          0.134 -0.070  0.167    0.014 -0.055  0.322    0.043 -0.108 -0.004
 Cl         0.113  0.051 -0.093   -0.030  0.012 -0.172   -0.034  0.662  0.129
 C          0.127 -0.062  0.150    0.004 -0.034  0.211    0.065 -0.140 -0.038
 Cl         0.284  0.089 -0.076   -0.085 -0.021 -0.040   -0.286 -0.406 -0.051
 C          0.107 -0.084  0.174    0.005 -0.011  0.133    0.039 -0.086 -0.051
 H          0.143 -0.099  0.149   -0.017  0.016  0.038    0.049 -0.087 -0.073
 TransDip  -0.003 -0.006  0.008    0.009  0.003  0.010   -0.013  0.002  0.002

 Mode:                10                     11                     12
 Frequency:       211.34                 221.29                 230.26
 Force Cnst:      0.6002                 0.6530                 0.2255
 Red. Mass:      22.8074                22.6342                 7.2199
 IR Active:          YES                    YES                    YES
 IR Intens:        0.044                  0.102                  0.031
 Raman Active:       YES                    YES                    YES
               X      Y      Z        X      Y      Z        X      Y      Z
 C         -0.109 -0.037 -0.058   -0.032 -0.009 -0.045   -0.011  0.033 -0.036
 C         -0.097 -0.017 -0.052    0.006  0.018 -0.072    0.005  0.084 -0.062
 Cl         0.249  0.010  0.091    0.469  0.020  0.104    0.094  0.021 -0.078
 C         -0.144  0.021 -0.134   -0.007  0.020 -0.052   -0.016  0.087 -0.062
 Cl         0.046  0.117 -0.318   -0.454 -0.137  0.267   -0.146 -0.026 -0.013
 C         -0.139  0.027 -0.090    0.046  0.022 -0.027    0.005  0.063 -0.054
 Cl        -0.066 -0.177  0.465    0.024  0.061 -0.174    0.037 -0.029  0.065
 C         -0.106  0.063 -0.102    0.010  0.013 -0.012   -0.007  0.019 -0.067
 H         -0.131  0.093 -0.102    0.001  0.018 -0.014   -0.018 -0.012 -0.084
 C         -0.111  0.010 -0.055    0.010  0.003 -0.031   -0.017 -0.002 -0.062
 H         -0.137  0.004 -0.037    0.030  0.001 -0.048   -0.015 -0.040 -0.074
 C         -0.102 -0.056 -0.073   -0.038 -0.000 -0.096    0.010 -0.026  0.096
 C         -0.077 -0.078  0.030   -0.026 -0.032  0.065   -0.005  0.018 -0.124
 Cl         0.186  0.111 -0.028    0.046  0.051 -0.051    0.006 -0.038  0.077
 C         -0.085 -0.112  0.093   -0.023 -0.060  0.152   -0.019  0.045 -0.242
 H         -0.074 -0.131  0.161   -0.006 -0.088  0.263   -0.036  0.082 -0.406
 C         -0.113 -0.078  0.021   -0.048 -0.029  0.020    0.003 -0.001 -0.027
 Cl        -0.154 -0.007 -0.014   -0.069  0.000 -0.027    0.009  0.004  0.044
 C         -0.085 -0.065 -0.078   -0.048  0.003 -0.149    0.027 -0.058  0.242
 Cl         0.187  0.081  0.034    0.057  0.014  0.065   -0.004  0.012 -0.100
 C         -0.100 -0.062 -0.156   -0.059  0.026 -0.271    0.039 -0.093  0.409
 H         -0.114 -0.044 -0.232   -0.080  0.058 -0.401    0.059 -0.136  0.598
 TransDip  -0.002 -0.006 -0.003   -0.009 -0.005  0.002    0.004 -0.002  0.003

 Mode:                13                     14                     15
 Frequency:       242.46                 248.20                 327.41
 Force Cnst:      0.6352                 0.2709                 0.5936
 Red. Mass:      18.3386                 7.4645                 9.3980
 IR Active:          YES                    YES                    YES
 IR Intens:        0.166                  0.905                  0.142
 Raman Active:       YES                    YES                    YES
               X      Y      Z        X      Y      Z        X      Y      Z
 C         -0.013  0.031  0.015   -0.008  0.093  0.036   -0.004  0.327  0.121
 C         -0.072 -0.037  0.017   -0.042  0.351  0.135   -0.004  0.199  0.071
 Cl         0.109 -0.021  0.111    0.000 -0.090 -0.012   -0.002 -0.020 -0.020
 C         -0.123 -0.040 -0.065   -0.047  0.423  0.156    0.004 -0.012 -0.013
 Cl        -0.127  0.035 -0.099    0.025 -0.097 -0.043   -0.019  0.000 -0.004
 C         -0.176 -0.045 -0.069   -0.038  0.279  0.105    0.004 -0.246 -0.103
 Cl        -0.208 -0.055  0.141   -0.010 -0.056 -0.018   -0.037  0.047  0.032
 C         -0.131 -0.005 -0.088    0.002 -0.067 -0.023    0.009 -0.223 -0.102
 H         -0.120 -0.003 -0.082    0.032 -0.334 -0.117    0.031 -0.405 -0.165
 C         -0.111  0.034 -0.018    0.018 -0.192 -0.068   -0.033  0.261  0.083
 H         -0.189  0.051  0.052    0.050 -0.534 -0.185   -0.067  0.385  0.145
 C          0.072  0.081 -0.000    0.001  0.003 -0.021    0.044  0.109  0.076
 C          0.151  0.048  0.024    0.017 -0.013  0.011    0.061  0.088  0.060
 Cl        -0.153 -0.146 -0.035   -0.012 -0.032 -0.017   -0.127  0.032  0.011
 C          0.195  0.108  0.029    0.017 -0.019  0.044    0.063 -0.037 -0.009
 H          0.123  0.140  0.066    0.022 -0.028  0.082    0.190 -0.095 -0.026
 C          0.292  0.141 -0.019    0.011 -0.012  0.007   -0.018 -0.105 -0.069
 Cl         0.413  0.002 -0.041    0.010  0.022 -0.005   -0.036  0.047  0.021
 C          0.170  0.187 -0.050   -0.000 -0.002 -0.041    0.008 -0.137 -0.090
 Cl        -0.176 -0.060  0.029    0.013 -0.013  0.010    0.186 -0.187 -0.046
 C          0.155  0.183 -0.076   -0.009  0.006 -0.069   -0.033  0.015 -0.003
 H          0.238  0.155 -0.133   -0.014  0.015 -0.106   -0.162  0.069  0.024
 TransDip   0.004  0.012  0.004   -0.000 -0.029 -0.011    0.009  0.007  0.005

 Mode:                16                     17                     18
 Frequency:       333.04                 347.02                 361.77
 Force Cnst:      1.0410                 1.9479                 0.8869
 Red. Mass:      15.9290                27.4545                11.5019
 IR Active:          YES                    YES                    YES
 IR Intens:        0.061                  0.302                  0.509
 Raman Active:       YES                    YES                    YES
               X      Y      Z        X      Y      Z        X      Y      Z
 C          0.052 -0.268 -0.113   -0.026 -0.052  0.131   -0.007 -0.095  0.111
 C          0.017 -0.175 -0.057   -0.123 -0.070  0.164    0.112 -0.023 -0.037
 Cl         0.013  0.018  0.016   -0.225 -0.161  0.401   -0.027  0.059 -0.166
 C         -0.008  0.008  0.020   -0.131  0.051 -0.185    0.079  0.040 -0.068
 Cl         0.010 -0.003  0.011   -0.315  0.093 -0.352   -0.054 -0.007  0.002
 C         -0.052  0.219  0.090    0.183  0.064 -0.127    0.016  0.092 -0.071
 Cl        -0.060 -0.055 -0.012    0.465  0.075 -0.088    0.096 -0.019  0.048
 C         -0.021  0.202  0.063    0.101  0.029 -0.046   -0.128  0.025 -0.003
 H         -0.010  0.357  0.130   -0.100  0.044 -0.128   -0.252  0.051 -0.047
 C          0.029 -0.221 -0.100    0.099 -0.047  0.153   -0.128 -0.100  0.071
 H          0.032 -0.335 -0.132    0.068 -0.062  0.173   -0.184 -0.151  0.103
 C          0.041  0.040 -0.036   -0.024 -0.001  0.018    0.024 -0.111  0.400
 C         -0.129  0.174  0.012   -0.021  0.005  0.017    0.013 -0.099  0.397
 Cl        -0.219  0.369  0.112   -0.028  0.041  0.010   -0.008  0.039 -0.052
 C         -0.074  0.030 -0.007   -0.009 -0.011  0.005   -0.015 -0.011  0.037
 H          0.001  0.002 -0.034   -0.010 -0.010  0.008   -0.032 -0.008  0.065
 C          0.017 -0.007  0.026    0.019 -0.002 -0.008   -0.027  0.098 -0.395
 Cl         0.050 -0.049 -0.019    0.045 -0.000 -0.003    0.033 -0.018  0.055
 C          0.161 -0.090  0.014    0.018 -0.007 -0.013   -0.024  0.092 -0.374
 Cl         0.143 -0.270 -0.079    0.026 -0.037 -0.008   -0.007 -0.009  0.055
 C          0.143  0.049  0.004    0.009  0.010  0.006    0.021 -0.023  0.078
 H          0.081  0.077  0.005    0.013  0.005  0.018    0.049 -0.048  0.146
 TransDip   0.001 -0.007 -0.003   -0.017 -0.001 -0.005   -0.010 -0.011  0.017

 Mode:                19                     20                     21
 Frequency:       433.19                 448.74                 493.55
 Force Cnst:      0.8676                 0.5155                 0.8489
 Red. Mass:       7.8476                 4.3451                 5.9151
 IR Active:          YES                    YES                    YES
 IR Intens:       11.624                  3.899                  0.716
 Raman Active:       YES                    YES                    YES
               X      Y      Z        X      Y      Z        X      Y      Z
 C         -0.155 -0.028  0.087   -0.072  0.013 -0.073    0.023 -0.104  0.006
 C         -0.019  0.066 -0.001   -0.083  0.035 -0.023    0.051  0.031  0.026
 Cl         0.024  0.032 -0.096    0.022 -0.005  0.016   -0.023 -0.008  0.022
 C          0.011  0.040  0.007   -0.051  0.006  0.043    0.038  0.183 -0.001
 Cl         0.039 -0.013  0.033    0.035 -0.001  0.003    0.026 -0.036  0.061
 C          0.019 -0.057 -0.032    0.014 -0.058  0.050   -0.025 -0.048 -0.158
 Cl         0.129  0.018  0.012    0.010  0.013 -0.018    0.042  0.006  0.028
 C         -0.140 -0.087  0.063    0.049 -0.033  0.039   -0.108 -0.072 -0.144
 H         -0.246 -0.115  0.006    0.101 -0.040  0.059   -0.185 -0.121 -0.198
 C         -0.170  0.022  0.132    0.026  0.060 -0.026   -0.124  0.151  0.057
 H         -0.161  0.075  0.138    0.095  0.130 -0.065   -0.241  0.328  0.201
 C         -0.166 -0.099  0.022   -0.097 -0.027 -0.134    0.025 -0.117 -0.090
 C         -0.152 -0.097 -0.029   -0.094 -0.030 -0.127   -0.106 -0.031 -0.148
 Cl        -0.030  0.082  0.025   -0.019  0.048  0.021    0.041  0.011  0.008
 C         -0.129 -0.104 -0.143   -0.050 -0.125  0.167   -0.110  0.104  0.102
 H         -0.235 -0.012 -0.378   -0.046 -0.194  0.556   -0.234  0.134  0.283
 C          0.046 -0.093  0.191   -0.008 -0.008 -0.173    0.007  0.187  0.063
 Cl         0.204  0.026 -0.035    0.113  0.013  0.004   -0.070 -0.055 -0.010
 C         -0.045 -0.061  0.145   -0.059  0.004 -0.148    0.161  0.137 -0.036
 Cl         0.003  0.036 -0.004   -0.003  0.029  0.016   -0.020 -0.062 -0.008
 C         -0.110 -0.024 -0.193   -0.044 -0.091  0.194    0.202 -0.020 -0.003
 H         -0.080  0.008 -0.473    0.014 -0.183  0.556    0.365 -0.114  0.100
 TransDip  -0.101 -0.035 -0.022   -0.035 -0.034  0.040   -0.004  0.026  0.008

 Mode:                22                     23                     24
 Frequency:       497.08                 509.84                 526.09
 Force Cnst:      1.0176                 1.1447                 0.8915
 Red. Mass:       6.9897                 7.4747                 5.4670
 IR Active:          YES                    YES                    YES
 IR Intens:        4.318                 10.958                  0.643
 Raman Active:       YES                    YES                    YES
               X      Y      Z        X      Y      Z        X      Y      Z
 C         -0.015  0.076  0.017    0.052  0.003 -0.206   -0.009  0.047 -0.025
 C          0.051 -0.015 -0.016   -0.017 -0.018 -0.076   -0.055  0.384  0.115
 Cl        -0.044 -0.034  0.081   -0.040 -0.050  0.148   -0.000 -0.038  0.009
 C          0.083 -0.090 -0.142   -0.008  0.128  0.001    0.009 -0.182 -0.064
 Cl         0.074 -0.031  0.151    0.058 -0.035  0.081    0.010  0.013  0.017
 C         -0.075  0.139 -0.201   -0.016  0.012 -0.097    0.022 -0.250 -0.090
 Cl         0.090 -0.013  0.035   -0.036 -0.001  0.005   -0.003  0.015  0.003
 C         -0.196  0.145 -0.197    0.111  0.007 -0.238   -0.001  0.224  0.054
 H         -0.300  0.205 -0.222    0.237 -0.072 -0.219   -0.010  0.612  0.205
 C         -0.175 -0.117 -0.133    0.067  0.199 -0.215    0.027 -0.136 -0.102
 H         -0.295 -0.321 -0.090    0.059  0.336 -0.176    0.061 -0.311 -0.178
 C         -0.017  0.130 -0.033    0.026 -0.108  0.054   -0.006 -0.071  0.000
 C          0.075  0.102 -0.140   -0.019 -0.133  0.307   -0.054 -0.061  0.060
 Cl        -0.016 -0.034  0.004   -0.028  0.069 -0.002    0.011  0.012 -0.003
 C          0.108 -0.053  0.045   -0.060 -0.055 -0.131   -0.073  0.033 -0.003
 H          0.228 -0.136  0.192   -0.103  0.016 -0.429   -0.152  0.076 -0.036
 C          0.003 -0.108 -0.001   -0.019 -0.032 -0.104   -0.005  0.077 -0.013
 Cl         0.014  0.032  0.000    0.050  0.007  0.011   -0.000 -0.018 -0.000
 C         -0.095 -0.055 -0.052   -0.013 -0.066  0.097    0.052  0.040  0.025
 Cl         0.025  0.017  0.004   -0.041  0.062  0.009   -0.006 -0.019 -0.005
 C         -0.113  0.046  0.042   -0.011 -0.106 -0.035    0.058 -0.030 -0.014
 H         -0.207  0.067  0.174   -0.016 -0.066 -0.254    0.122 -0.049 -0.077
 TransDip  -0.059  0.007 -0.030    0.025 -0.010 -0.102   -0.008  0.020 -0.013

 Mode:                25                     26                     27
 Frequency:       543.83                 610.60                 637.30
 Force Cnst:      1.8464                 1.3967                 1.6729
 Red. Mass:      10.5964                 6.3585                 6.9911
 IR Active:          YES                    YES                    YES
 IR Intens:       25.510                  0.894                 37.071
 Raman Active:       YES                    YES                    YES
               X      Y      Z        X      Y      Z        X      Y      Z
 C          0.249 -0.118  0.167    0.025  0.235  0.130    0.029 -0.184 -0.016
 C          0.249  0.078  0.156    0.094 -0.018  0.008    0.078 -0.052 -0.012
 Cl        -0.039  0.001 -0.034   -0.022 -0.002  0.013   -0.018 -0.006  0.009
 C          0.175  0.089 -0.069    0.106 -0.225 -0.154    0.047  0.279  0.019
 Cl        -0.088  0.002 -0.039   -0.015  0.011  0.012   -0.005 -0.017  0.005
 C          0.069 -0.067 -0.170    0.044  0.286  0.014    0.095 -0.183 -0.151
 Cl        -0.136 -0.016  0.033   -0.077 -0.023  0.007   -0.069 -0.002  0.013
 C          0.070  0.072 -0.100    0.120 -0.012 -0.110    0.100  0.100 -0.051
 H         -0.061  0.202 -0.103    0.117 -0.395 -0.265    0.002  0.478  0.057
 C          0.145 -0.034  0.172    0.131  0.021  0.048    0.129 -0.070  0.040
 H         -0.024 -0.016  0.321    0.149 -0.349 -0.067    0.090  0.255  0.158
 C          0.171 -0.130 -0.012   -0.056 -0.066  0.035   -0.108  0.141  0.096
 C          0.047 -0.002 -0.214   -0.171 -0.063 -0.034   -0.110  0.105  0.011
 Cl        -0.082  0.119  0.047    0.041 -0.017 -0.005    0.061 -0.088 -0.024
 C          0.072 -0.163  0.005   -0.202  0.062  0.031   -0.110  0.078  0.019
 H          0.198 -0.243  0.109   -0.366  0.139  0.044   -0.139  0.099 -0.014
 C          0.016 -0.205  0.070   -0.076  0.118  0.089   -0.109  0.038  0.077
 Cl         0.009  0.031 -0.006    0.074 -0.012 -0.013    0.089  0.007 -0.010
 C         -0.030 -0.119 -0.109   -0.041  0.065 -0.033   -0.177  0.031 -0.036
 Cl        -0.095  0.148  0.047    0.026 -0.054 -0.011    0.069 -0.070 -0.018
 C          0.016 -0.206 -0.065   -0.045 -0.067 -0.008   -0.200  0.141  0.056
 H         -0.011 -0.209  0.032    0.003 -0.092  0.005   -0.348  0.206  0.086
 TransDip   0.143 -0.075  0.006   -0.020  0.009 -0.021   -0.119  0.153  0.020

 Mode:                28                     29                     30
 Frequency:       650.60                 693.20                 740.44
 Force Cnst:      2.0619                 2.1556                 1.1731
 Red. Mass:       8.2676                 7.6138                 3.6318
 IR Active:          YES                    YES                    YES
 IR Intens:        1.055                  4.699                  2.946
 Raman Active:       YES                    YES                    YES
               X      Y      Z        X      Y      Z        X      Y      Z
 C          0.020 -0.030  0.114   -0.042 -0.026  0.014    0.039 -0.031 -0.066
 C          0.070 -0.019  0.074   -0.002  0.049  0.003    0.060  0.058 -0.040
 Cl        -0.003  0.010 -0.030   -0.006 -0.004  0.003   -0.010 -0.011  0.026
 C          0.059  0.018 -0.054    0.020 -0.027 -0.069    0.066 -0.035  0.033
 Cl        -0.009 -0.003  0.007    0.008 -0.002  0.015   -0.018  0.007 -0.022
 C          0.028  0.035 -0.078    0.049  0.060 -0.031    0.004  0.012  0.062
 Cl        -0.025 -0.006  0.011   -0.032 -0.005  0.004   -0.000 -0.001  0.000
 C         -0.027  0.003 -0.021    0.064  0.001 -0.043   -0.010 -0.042  0.043
 H         -0.186 -0.019 -0.096    0.012 -0.034 -0.080    0.107 -0.016  0.102
 C          0.028 -0.055  0.180    0.067  0.011  0.054   -0.056  0.050 -0.116
 H         -0.050 -0.119  0.231    0.087  0.029  0.041   -0.019  0.163 -0.119
 C         -0.043  0.087 -0.321   -0.121  0.130  0.056    0.043 -0.043  0.282
 C         -0.001 -0.019  0.141   -0.165  0.005  0.019   -0.051  0.071 -0.207
 Cl         0.006 -0.007 -0.017    0.008 -0.039 -0.009    0.009 -0.011  0.003
 C         -0.007 -0.009  0.091   -0.152 -0.395 -0.076   -0.031 -0.021  0.069
 H          0.026 -0.085  0.443   -0.141 -0.404 -0.095    0.028 -0.130  0.532
 C         -0.058  0.100 -0.437    0.153 -0.151 -0.032   -0.041  0.022 -0.132
 Cl         0.013 -0.004  0.020   -0.060 -0.017  0.002    0.013 -0.000 -0.000
 C          0.021 -0.094  0.457    0.203  0.003 -0.034    0.006 -0.043  0.130
 Cl         0.006 -0.003 -0.025   -0.017  0.047  0.012    0.000  0.002 -0.000
 C         -0.033  0.035 -0.080    0.200  0.399  0.070   -0.010  0.028 -0.066
 H         -0.058  0.059 -0.149    0.218  0.398  0.061   -0.100  0.166 -0.604
 TransDip  -0.024  0.001  0.022    0.062 -0.004 -0.031    0.045  0.031  0.005

 Mode:                31                     32                     33
 Frequency:       744.40                 773.71                 796.26
 Force Cnst:      1.8832                 2.5373                 3.5836
 Red. Mass:       5.7682                 7.1939                 9.5932
 IR Active:          YES                    YES                    YES
 IR Intens:        7.917                 21.332                 65.333
 Raman Active:       YES                    YES                    YES
               X      Y      Z        X      Y      Z        X      Y      Z
 C         -0.038  0.367  0.120    0.086  0.055 -0.074   -0.288 -0.031 -0.056
 C          0.035 -0.291 -0.116    0.302  0.066 -0.128    0.011  0.109 -0.274
 Cl        -0.003  0.009  0.008   -0.038 -0.028  0.069   -0.037 -0.029  0.072
 C         -0.015  0.220  0.083    0.327  0.014  0.066    0.122  0.089 -0.241
 Cl        -0.001 -0.005 -0.005   -0.064  0.016 -0.064    0.024 -0.009  0.031
 C          0.023 -0.210 -0.065    0.097 -0.024  0.066    0.331  0.081 -0.096
 Cl        -0.001  0.005  0.002   -0.025 -0.008  0.017   -0.100 -0.018  0.021
 C         -0.010  0.160  0.062   -0.158 -0.093  0.247    0.045 -0.077  0.172
 H          0.032 -0.006  0.013   -0.035 -0.133  0.287   -0.227  0.030  0.100
 C          0.005 -0.095 -0.063   -0.206  0.036 -0.156    0.028 -0.044  0.109
 H          0.080 -0.642 -0.271   -0.105  0.009 -0.246    0.316  0.173 -0.073
 C         -0.000 -0.049  0.050    0.026  0.079 -0.206   -0.198 -0.097  0.056
 C         -0.028 -0.060 -0.065   -0.057  0.019  0.137    0.177 -0.165 -0.086
 Cl        -0.008  0.016  0.006    0.014 -0.017 -0.009   -0.043  0.050  0.017
 C         -0.039 -0.062  0.008   -0.089 -0.025 -0.025    0.236  0.038 -0.010
 H         -0.092 -0.061  0.141   -0.096  0.020 -0.275    0.130  0.079  0.071
 C          0.039  0.021 -0.035   -0.052 -0.026  0.051    0.211  0.051 -0.018
 Cl        -0.016 -0.006  0.000    0.023 -0.001 -0.002   -0.072 -0.000  0.007
 C          0.070  0.011  0.033    0.000 -0.028 -0.049   -0.031  0.149  0.038
 Cl        -0.010  0.007  0.002   -0.004  0.008  0.000    0.021 -0.031 -0.008
 C          0.061 -0.025 -0.030    0.016  0.026  0.018   -0.074 -0.012  0.006
 H          0.132 -0.037 -0.157   -0.016 -0.035  0.463    0.151 -0.093 -0.163
 TransDip   0.065 -0.059 -0.023    0.146  0.022  0.006    0.194  0.049 -0.164

 Mode:                34                     35                     36
 Frequency:       834.01                 885.71                 892.02
 Force Cnst:      0.5918                 0.7465                 2.8602
 Red. Mass:       1.4441                 1.6151                 6.1010
 IR Active:          YES                    YES                    YES
 IR Intens:       20.102                  3.499                 25.560
 Raman Active:       YES                    YES                    YES
               X      Y      Z        X      Y      Z        X      Y      Z
 C         -0.000  0.098  0.037   -0.010  0.009 -0.003    0.096 -0.047  0.022
 C          0.007 -0.022  0.001   -0.013  0.002 -0.013    0.128 -0.018  0.122
 Cl         0.001  0.001 -0.001   -0.001 -0.001  0.002    0.004  0.006 -0.018
 C          0.002  0.004  0.012   -0.009  0.008 -0.022    0.105 -0.058  0.178
 Cl        -0.002  0.001 -0.002    0.004 -0.001  0.004   -0.034  0.009 -0.035
 C         -0.014  0.050  0.023    0.020  0.007 -0.009   -0.154 -0.041  0.061
 Cl         0.003 -0.004 -0.002   -0.003 -0.001  0.001    0.027  0.005 -0.006
 C          0.009 -0.098 -0.041   -0.008 -0.012  0.017    0.028  0.063 -0.118
 H         -0.054  0.711  0.254   -0.051  0.026  0.015    0.294 -0.089 -0.069
 C          0.008 -0.097 -0.043   -0.000 -0.008  0.017   -0.009  0.045 -0.095
 H         -0.075  0.578  0.207    0.013  0.007  0.011   -0.135 -0.029 -0.018
 C         -0.001 -0.003 -0.007    0.018  0.011 -0.036   -0.148 -0.026 -0.006
 C         -0.005 -0.025 -0.001   -0.003  0.013  0.076    0.068 -0.210 -0.005
 Cl        -0.002  0.004  0.001    0.003 -0.004 -0.006   -0.027  0.035  0.007
 C         -0.013 -0.014 -0.000   -0.028  0.051 -0.169    0.061 -0.084 -0.131
 H         -0.043 -0.000 -0.005    0.120 -0.205  0.904   -0.152 -0.106  0.580
 C          0.010  0.009 -0.001   -0.027 -0.022  0.066    0.245  0.059  0.028
 Cl        -0.002 -0.001  0.000    0.006  0.001 -0.005   -0.047 -0.002  0.001
 C          0.011  0.006  0.005    0.016 -0.025 -0.036   -0.141  0.238  0.076
 Cl        -0.001  0.000 -0.000   -0.005  0.006  0.003    0.037 -0.046 -0.014
 C          0.009 -0.014 -0.012    0.027 -0.023  0.056   -0.164  0.080 -0.006
 H          0.034 -0.033  0.032   -0.022  0.054 -0.255    0.012 -0.046  0.262
 TransDip   0.015  0.129  0.062   -0.009 -0.017  0.057    0.061 -0.000  0.150

 Mode:                37                     38                     39
 Frequency:       908.13                 967.00                1049.85
 Force Cnst:      0.7320                 0.7377                 6.1995
 Red. Mass:       1.5064                 1.3389                 9.5466
 IR Active:          YES                    YES                    YES
 IR Intens:        8.470                  0.161                 55.785
 Raman Active:       YES                    YES                    YES
               X      Y      Z        X      Y      Z        X      Y      Z
 C         -0.016 -0.004 -0.001   -0.003  0.024  0.008    0.238  0.019 -0.037
 C         -0.024  0.006 -0.022   -0.003  0.008 -0.000   -0.116 -0.071  0.177
 Cl        -0.000 -0.001  0.002   -0.000 -0.000  0.000    0.008  0.006 -0.017
 C         -0.022  0.006 -0.021    0.000 -0.007 -0.005   -0.212  0.067 -0.246
 Cl         0.005 -0.001  0.005    0.000  0.000  0.000    0.026 -0.008  0.031
 C          0.017  0.001 -0.002    0.003 -0.012 -0.004    0.202  0.042 -0.067
 Cl        -0.003 -0.000 -0.000   -0.000  0.001  0.001   -0.018 -0.003  0.004
 C          0.009  0.003  0.006   -0.012  0.106  0.040   -0.086 -0.081  0.207
 H          0.006 -0.018 -0.004    0.054 -0.614 -0.219   -0.213 -0.087  0.157
 C          0.005  0.002 -0.005    0.013 -0.119 -0.041   -0.065  0.031 -0.098
 H          0.025  0.002 -0.021   -0.074  0.689  0.247   -0.021  0.037 -0.125
 C          0.017 -0.015  0.078    0.002  0.003 -0.002    0.259  0.070  0.001
 C         -0.004  0.018  0.010   -0.001 -0.004  0.001   -0.087  0.192  0.050
 Cl         0.002 -0.003 -0.002    0.000  0.000 -0.000    0.008 -0.016 -0.004
 C         -0.006  0.021 -0.035   -0.004 -0.001 -0.000   -0.123 -0.245 -0.041
 H          0.056 -0.062  0.269   -0.010  0.001  0.003   -0.199 -0.215 -0.030
 C         -0.023 -0.009  0.011   -0.002  0.002  0.001    0.258  0.082 -0.007
 Cl         0.004  0.001 -0.002    0.000 -0.000 -0.000   -0.026 -0.005  0.001
 C          0.019 -0.036  0.049    0.005 -0.004 -0.002   -0.150  0.279  0.076
 Cl        -0.004  0.005 -0.003   -0.001  0.001  0.000    0.019 -0.030 -0.008
 C          0.000  0.029 -0.167    0.005 -0.008 -0.000   -0.121 -0.185 -0.034
 H          0.094 -0.203  0.908    0.006 -0.006 -0.014   -0.137 -0.180  0.002
 TransDip   0.002 -0.033  0.087    0.004 -0.009 -0.009    0.063  0.231  0.007

 Mode:                40                     41                     42
 Frequency:      1086.91                1117.90                1146.60
 Force Cnst:      4.3210                 2.2009                 2.1890
 Red. Mass:       6.2079                 2.9892                 2.8260
 IR Active:          YES                    YES                    YES
 IR Intens:       39.602                 16.964                 68.761
 Raman Active:       YES                    YES                    YES
               X      Y      Z        X      Y      Z        X      Y      Z
 C         -0.098  0.008 -0.048   -0.110 -0.029  0.073   -0.049 -0.020  0.013
 C          0.052  0.108 -0.294   -0.016 -0.058  0.158   -0.011 -0.007  0.020
 Cl        -0.010 -0.012  0.031    0.005  0.007 -0.019    0.001  0.001 -0.003
 C          0.083 -0.040  0.137    0.065 -0.006  0.036    0.030 -0.009  0.035
 Cl        -0.006  0.003 -0.010   -0.009  0.002 -0.009   -0.003  0.001 -0.005
 C         -0.216 -0.035  0.041    0.145  0.012  0.004    0.048  0.001  0.008
 Cl         0.024  0.003 -0.003   -0.019 -0.002  0.001   -0.006 -0.001  0.000
 C         -0.012  0.029 -0.087    0.083  0.031 -0.064    0.028  0.016 -0.037
 H         -0.227  0.044 -0.164    0.366  0.021  0.036    0.077  0.015 -0.023
 C          0.123 -0.056  0.189   -0.109  0.025 -0.110   -0.032  0.004 -0.014
 H          0.117 -0.060  0.207   -0.171  0.025 -0.080   -0.085 -0.025  0.016
 C          0.042  0.025  0.013   -0.136 -0.028 -0.011   -0.024  0.040  0.006
 C         -0.123  0.298  0.075   -0.084  0.159  0.045   -0.051  0.063  0.020
 Cl         0.017 -0.030 -0.008    0.010 -0.017 -0.005    0.007 -0.009 -0.003
 C         -0.021 -0.098 -0.019    0.061  0.023  0.000   -0.014  0.079  0.017
 H          0.361 -0.261 -0.103    0.561 -0.191 -0.106   -0.549  0.333  0.132
 C          0.147  0.024 -0.009    0.002 -0.024 -0.006    0.251  0.029 -0.018
 Cl        -0.017 -0.003  0.001   -0.002  0.001  0.000   -0.029 -0.004  0.002
 C         -0.012  0.133  0.030    0.031  0.027  0.003    0.137 -0.179 -0.051
 Cl         0.001 -0.008 -0.002   -0.002  0.000  0.000   -0.015  0.023  0.006
 C         -0.034 -0.209 -0.044    0.016 -0.073 -0.013   -0.081 -0.089 -0.011
 H          0.244 -0.344 -0.086    0.448 -0.268 -0.122   -0.608  0.128  0.088
 TransDip  -0.038  0.197  0.021    0.034  0.067  0.108    0.261 -0.047  0.003

 Mode:                43                     44                     45
 Frequency:      1175.67                1187.83                1265.01
 Force Cnst:      1.1586                 1.9965                 1.1561
 Red. Mass:       1.4227                 2.4016                 1.2262
 IR Active:          YES                    YES                    YES
 IR Intens:        3.943                 41.973                  0.548
 Raman Active:       YES                    YES                    YES
               X      Y      Z        X      Y      Z        X      Y      Z
 C         -0.013  0.005 -0.015    0.001 -0.017  0.053   -0.014 -0.011 -0.003
 C          0.004 -0.036  0.104    0.097  0.006  0.009    0.000 -0.001  0.005
 Cl         0.003  0.003 -0.009   -0.006 -0.002  0.003    0.000  0.000 -0.000
 C          0.046 -0.004  0.023   -0.037  0.063 -0.189    0.006  0.000  0.002
 Cl        -0.005  0.000 -0.003    0.009 -0.005  0.018   -0.000  0.000 -0.000
 C         -0.048  0.011 -0.043   -0.217 -0.005 -0.044   -0.003  0.002 -0.006
 Cl         0.005 -0.000  0.002    0.020  0.002 -0.001    0.000 -0.000  0.000
 C         -0.069 -0.018  0.030    0.013 -0.033  0.096    0.004  0.001 -0.001
 H         -0.497  0.001 -0.137    0.779 -0.076  0.419    0.036 -0.001  0.012
 C          0.076  0.017 -0.029    0.018  0.001 -0.001   -0.005  0.000  0.004
 H          0.657  0.234 -0.450    0.225  0.082 -0.147    0.022  0.001 -0.019
 C         -0.045 -0.009  0.011   -0.060 -0.009 -0.007   -0.004  0.066  0.014
 C         -0.022  0.015  0.004   -0.035  0.025  0.010    0.059  0.042  0.003
 Cl         0.002 -0.002 -0.001    0.003 -0.004 -0.001   -0.001 -0.001 -0.000
 C          0.017  0.023  0.003    0.021  0.031  0.005   -0.010  0.000  0.000
 H          0.062  0.006 -0.003    0.080  0.010 -0.007   -0.626  0.276  0.125
 C          0.018 -0.005 -0.003    0.034 -0.006 -0.005    0.000 -0.068 -0.015
 Cl        -0.002 -0.000  0.000   -0.004 -0.000  0.000    0.001  0.002  0.000
 C          0.019 -0.021 -0.006    0.026 -0.029 -0.009   -0.060 -0.027 -0.000
 Cl        -0.002  0.003  0.001   -0.002  0.004  0.001    0.001  0.001  0.000
 C         -0.005 -0.006 -0.003   -0.011 -0.012  0.001    0.015 -0.007 -0.003
 H          0.047 -0.034 -0.002    0.026 -0.030 -0.021    0.633 -0.279 -0.123
 TransDip  -0.001 -0.026  0.058   -0.201 -0.005 -0.050    0.020  0.001  0.013

 Mode:                46                     47                     48
 Frequency:      1273.41                1283.85                1292.17
 Force Cnst:      6.3946                 8.8182                 4.7648
 Red. Mass:       6.6931                 9.0803                 4.8435
 IR Active:          YES                    YES                    YES
 IR Intens:        5.041                  2.159                  4.818
 Raman Active:       YES                    YES                    YES
               X      Y      Z        X      Y      Z        X      Y      Z
 C         -0.115 -0.123  0.307   -0.142  0.056 -0.133    0.236  0.039  0.039
 C         -0.260 -0.001 -0.074    0.152 -0.018  0.084   -0.043  0.017 -0.078
 Cl        -0.000  0.002 -0.005    0.001  0.001 -0.003   -0.002 -0.002  0.006
 C          0.273  0.073 -0.132   -0.095 -0.057  0.131   -0.035  0.031 -0.102
 Cl        -0.003  0.001 -0.002   -0.003  0.001 -0.003    0.006 -0.001  0.006
 C         -0.001 -0.075  0.211   -0.012  0.066 -0.186    0.012 -0.047  0.137
 Cl         0.001 -0.000  0.001   -0.003 -0.000  0.000    0.003  0.001 -0.001
 C         -0.149  0.031 -0.129    0.142 -0.001  0.038   -0.094 -0.016  0.015
 H          0.344  0.011  0.063    0.168  0.001  0.047   -0.436  0.003 -0.115
 C          0.095  0.055 -0.123   -0.126 -0.054  0.091    0.114  0.030 -0.066
 H          0.289  0.128 -0.276    0.203  0.114 -0.142   -0.384 -0.127  0.315
 C          0.138 -0.040 -0.052    0.085 -0.289 -0.058   -0.136 -0.226 -0.034
 C          0.177  0.053  0.000    0.299  0.183  0.010   -0.084  0.075  0.028
 Cl        -0.004  0.004  0.001   -0.001  0.001  0.000    0.009 -0.005 -0.002
 C         -0.123 -0.066 -0.001   -0.262  0.042  0.033   -0.013  0.191  0.043
 H         -0.253 -0.022  0.012   -0.224  0.014  0.021    0.180  0.131  0.007
 C         -0.076 -0.043 -0.002   -0.068 -0.266 -0.050    0.114 -0.218 -0.058
 Cl         0.009 -0.001 -0.001    0.009 -0.001 -0.001   -0.008  0.003  0.001
 C          0.066  0.124  0.022    0.244  0.242  0.028    0.034  0.000 -0.003
 Cl         0.002 -0.006 -0.002    0.003 -0.006 -0.002    0.003  0.004  0.001
 C         -0.044 -0.003  0.011   -0.222  0.090  0.034   -0.114  0.131  0.039
 H         -0.321  0.129  0.024   -0.300  0.119  0.077    0.357 -0.071 -0.059
 TransDip  -0.056 -0.006  0.045   -0.043  0.013  0.012    0.001  0.056 -0.042

 Mode:                49                     50                     51
 Frequency:      1361.62                1379.16                1460.86
 Force Cnst:      6.4086                 4.9256                 3.3948
 Red. Mass:       5.8669                 4.3952                 2.6999
 IR Active:          YES                    YES                    YES
 IR Intens:       40.067                 58.609                186.855
 Raman Active:       YES                    YES                    YES
               X      Y      Z        X      Y      Z        X      Y      Z
 C          0.123 -0.016 -0.055   -0.007  0.083 -0.226    0.135 -0.017  0.061
 C          0.028 -0.002  0.021   -0.247 -0.069  0.126   -0.079  0.030 -0.106
 Cl        -0.001 -0.001  0.000    0.008  0.004 -0.009    0.002 -0.001  0.003
 C         -0.021  0.025 -0.070    0.285  0.013  0.039   -0.051 -0.052  0.134
 Cl         0.002 -0.001  0.003   -0.011  0.001 -0.007    0.000  0.001 -0.004
 C         -0.024 -0.024  0.058   -0.059  0.056 -0.172    0.106  0.046 -0.102
 Cl         0.003  0.001 -0.001    0.001 -0.002  0.007   -0.005 -0.001  0.002
 C         -0.025 -0.015  0.041   -0.102 -0.043  0.094   -0.122  0.007 -0.053
 H         -0.315 -0.008 -0.069    0.390 -0.075  0.316    0.535 -0.023  0.206
 C          0.077  0.030 -0.041    0.138 -0.010  0.065   -0.034 -0.026  0.067
 H         -0.328 -0.160  0.249   -0.394 -0.213  0.481    0.404  0.124 -0.242
 C         -0.255  0.196  0.072    0.006 -0.025  0.039    0.023  0.046  0.001
 C          0.229 -0.013 -0.024   -0.014 -0.006 -0.004    0.012 -0.072 -0.016
 Cl        -0.009  0.002  0.001    0.001  0.000  0.000   -0.000  0.003  0.001
 C         -0.091 -0.117 -0.016   -0.003  0.018  0.002   -0.093  0.046  0.020
 H          0.108 -0.236 -0.065    0.045 -0.002 -0.001    0.329 -0.143 -0.066
 C         -0.134  0.163  0.048    0.011 -0.016 -0.004    0.063  0.032  0.001
 Cl         0.006 -0.007 -0.002   -0.001  0.000  0.000   -0.003 -0.002 -0.000
 C          0.335 -0.014 -0.035   -0.003  0.000 -0.001    0.027 -0.069 -0.017
 Cl        -0.012  0.005  0.002    0.000  0.000  0.000   -0.001  0.004  0.001
 C         -0.185 -0.146 -0.014   -0.004  0.013 -0.004   -0.102  0.034  0.018
 H          0.214 -0.363 -0.097    0.017 -0.002  0.031    0.339 -0.162 -0.074
 TransDip  -0.030 -0.193 -0.054   -0.009 -0.079  0.232    0.426 -0.063 -0.077

 Mode:                52                     53                     54
 Frequency:      1491.41                1566.67                1575.49
 Force Cnst:      4.6034                14.0983                10.0178
 Red. Mass:       3.5127                 9.7491                 6.8499
 IR Active:          YES                    YES                    YES
 IR Intens:       36.843                  3.691                  0.905
 Raman Active:       YES                    YES                    YES
               X      Y      Z        X      Y      Z        X      Y      Z
 C          0.149  0.011  0.036    0.017  0.002  0.090   -0.007  0.121 -0.317
 C         -0.034  0.019 -0.068   -0.030  0.009 -0.044    0.117 -0.042  0.149
 Cl         0.001 -0.000  0.002    0.001  0.000 -0.000   -0.002 -0.001  0.001
 C         -0.056 -0.037  0.089   -0.005 -0.021  0.051   -0.007  0.056 -0.162
 Cl         0.001  0.001 -0.002    0.000  0.000  0.000   -0.001  0.000 -0.000
 C          0.073  0.033 -0.074   -0.030  0.033 -0.097    0.129 -0.103  0.326
 Cl        -0.002 -0.001  0.002    0.001 -0.000  0.001   -0.002  0.001 -0.003
 C         -0.109 -0.004 -0.018    0.045 -0.022  0.068   -0.224  0.065 -0.244
 H          0.300 -0.023  0.147   -0.118 -0.014  0.011    0.501  0.041  0.026
 C          0.024 -0.006  0.021    0.036  0.024 -0.071   -0.063 -0.095  0.244
 H          0.166  0.047 -0.070   -0.135 -0.006  0.058    0.436  0.085 -0.095
 C         -0.186 -0.058  0.003   -0.032 -0.414 -0.090   -0.010 -0.094  0.007
 C         -0.044  0.109  0.029    0.189  0.291  0.046    0.021  0.056  0.008
 Cl         0.000 -0.005 -0.001   -0.004 -0.002 -0.000   -0.001 -0.000  0.000
 C          0.207 -0.084 -0.038    0.041 -0.237 -0.055    0.027 -0.048 -0.015
 H         -0.544  0.253  0.111   -0.243 -0.136 -0.005   -0.069 -0.010  0.007
 C         -0.142 -0.047  0.003    0.006  0.451  0.096   -0.008  0.084  0.019
 Cl         0.005  0.002 -0.000   -0.001 -0.005 -0.001   -0.000 -0.001 -0.000
 C          0.055  0.123  0.021   -0.154 -0.315 -0.052   -0.019 -0.055 -0.012
 Cl        -0.000 -0.005 -0.001    0.002  0.003  0.001    0.000  0.000  0.000
 C          0.096 -0.072 -0.024   -0.060  0.216  0.052   -0.020  0.046  0.007
 H         -0.467  0.171  0.079    0.291  0.080 -0.019    0.059  0.010  0.020
 TransDip  -0.137  0.137  0.013    0.061  0.008  0.003   -0.030  0.003  0.003

 Mode:                55                     56                     57
 Frequency:      1608.08                1619.02                3190.82
 Force Cnst:     10.3782                11.1116                 6.5354
 Red. Mass:       6.8117                 7.1948                 1.0895
 IR Active:          YES                    YES                    YES
 IR Intens:       21.186                  1.200                  1.461
 Raman Active:       YES                    YES                    YES
               X      Y      Z        X      Y      Z        X      Y      Z
 C         -0.183 -0.028  0.021    0.225  0.031 -0.033   -0.002 -0.001  0.002
 C          0.217  0.005  0.047   -0.156 -0.003 -0.036    0.000 -0.000  0.000
 Cl        -0.002  0.001 -0.003    0.002 -0.000  0.002    0.000  0.000 -0.000
 C         -0.178 -0.045  0.079    0.114  0.030 -0.053    0.000  0.000 -0.000
 Cl         0.001  0.001 -0.002   -0.001 -0.000  0.001    0.000 -0.000  0.000
 C          0.114  0.024 -0.036   -0.066 -0.017  0.029   -0.001 -0.000 -0.000
 Cl         0.001 -0.000  0.001   -0.001  0.000 -0.001    0.000  0.000 -0.000
 C         -0.290 -0.023 -0.014    0.180  0.017  0.003   -0.008 -0.010  0.025
 H          0.238 -0.054  0.214   -0.132  0.035 -0.134    0.122  0.118 -0.297
 C          0.309  0.079 -0.133   -0.217 -0.058  0.107   -0.050  0.017 -0.062
 H         -0.297 -0.151  0.320    0.243  0.105 -0.236    0.584 -0.189  0.706
 C         -0.104  0.024  0.018   -0.276  0.010  0.028   -0.000  0.000 -0.000
 C          0.177  0.042 -0.008    0.242  0.075 -0.006    0.000  0.000  0.000
 Cl        -0.001 -0.002 -0.000   -0.002 -0.003 -0.000   -0.000  0.000  0.000
 C         -0.209  0.059  0.033   -0.252  0.067  0.039   -0.000  0.000  0.000
 H          0.204 -0.132 -0.051    0.231 -0.158 -0.060   -0.000 -0.000 -0.000
 C          0.097 -0.031 -0.016    0.112 -0.034 -0.018    0.000 -0.000 -0.000
 Cl         0.000  0.000  0.000    0.001  0.000 -0.000   -0.000 -0.000  0.000
 C         -0.162 -0.022  0.010   -0.200 -0.027  0.013    0.000 -0.000 -0.000
 Cl         0.001  0.001  0.000    0.001  0.001  0.000   -0.000  0.000 -0.000
 C          0.220 -0.069 -0.035    0.298 -0.101 -0.051   -0.000 -0.001 -0.000
 H         -0.260  0.146  0.056   -0.381  0.202  0.083    0.006  0.012  0.002
 TransDip   0.122  0.039 -0.072    0.017  0.002  0.030   -0.032  0.004 -0.021

 Mode:                58                     59                     60
 Frequency:      3202.12                3212.60                3217.70
 Force Cnst:      6.5956                 6.6573                 6.6655
 Red. Mass:       1.0918                 1.0948                 1.0927
 IR Active:          YES                    YES                    YES
 IR Intens:        0.109                  0.110                  1.500
 Raman Active:       YES                    YES                    YES
               X      Y      Z        X      Y      Z        X      Y      Z
 C          0.000 -0.000 -0.000   -0.001 -0.001  0.001    0.000 -0.000  0.000
 C          0.000  0.000 -0.000    0.000 -0.000  0.000   -0.000 -0.000  0.000
 Cl        -0.000 -0.000  0.000   -0.000 -0.000  0.000   -0.000  0.000 -0.000
 C         -0.000 -0.000  0.000   -0.000 -0.000  0.000   -0.000  0.000 -0.000
 Cl         0.000  0.000 -0.000   -0.000  0.000 -0.000   -0.000  0.000 -0.000
 C          0.000  0.000 -0.000    0.003 -0.001  0.002    0.000 -0.000  0.000
 Cl        -0.000  0.000  0.000   -0.000 -0.000  0.000    0.000  0.000 -0.000
 C          0.000  0.000 -0.001    0.031  0.029 -0.072    0.000  0.000 -0.000
 H         -0.003 -0.003  0.008   -0.343 -0.322  0.809   -0.000 -0.000  0.001
 C          0.001 -0.000  0.001   -0.022  0.006 -0.022   -0.000  0.000 -0.000
 H         -0.007  0.002 -0.009    0.215 -0.068  0.254    0.001 -0.000  0.001
 C         -0.002  0.002  0.001    0.000  0.000 -0.000    0.000  0.000  0.000
 C          0.000  0.001  0.000    0.000 -0.000 -0.000    0.004 -0.000 -0.000
 Cl         0.000 -0.000 -0.000   -0.000  0.000 -0.000   -0.000  0.000  0.000
 C         -0.002 -0.004 -0.001    0.000  0.000  0.000   -0.038 -0.078 -0.013
 H          0.020  0.042  0.007   -0.001 -0.002 -0.000    0.428  0.885  0.152
 C          0.000  0.001  0.000   -0.000 -0.000 -0.000   -0.002  0.002  0.001
 Cl        -0.000 -0.000 -0.000    0.000  0.000  0.000    0.000  0.000 -0.000
 C          0.003 -0.001 -0.000   -0.000  0.000  0.000    0.000  0.000  0.000
 Cl        -0.000  0.000  0.000    0.000 -0.000  0.000    0.000 -0.000 -0.000
 C         -0.037 -0.078 -0.013    0.000  0.000  0.000    0.002  0.004  0.001
 H          0.422  0.888  0.155   -0.002 -0.004 -0.001   -0.020 -0.042 -0.007
 TransDip  -0.004  0.009  0.002    0.000  0.004 -0.010    0.018  0.035  0.005

 STANDARD THERMODYNAMIC QUANTITIES AT   298.15 K  AND     1.00 ATM

   This Molecule has  0 Imaginary Frequencies
   Zero point vibrational energy:       76.864 kcal/mol

   Atom    1 Element C  Has Mass   12.00000
   Atom    2 Element C  Has Mass   12.00000
   Atom    3 Element Cl Has Mass   34.96885
   Atom    4 Element C  Has Mass   12.00000
   Atom    5 Element Cl Has Mass   34.96885
   Atom    6 Element C  Has Mass   12.00000
   Atom    7 Element Cl Has Mass   34.96885
   Atom    8 Element C  Has Mass   12.00000
   Atom    9 Element H  Has Mass    1.00783
   Atom   10 Element C  Has Mass   12.00000
   Atom   11 Element H  Has Mass    1.00783
   Atom   12 Element C  Has Mass   12.00000
   Atom   13 Element C  Has Mass   12.00000
   Atom   14 Element Cl Has Mass   34.96885
   Atom   15 Element C  Has Mass   12.00000
   Atom   16 Element H  Has Mass    1.00783
   Atom   17 Element C  Has Mass   12.00000
   Atom   18 Element Cl Has Mass   34.96885
   Atom   19 Element C  Has Mass   12.00000
   Atom   20 Element Cl Has Mass   34.96885
   Atom   21 Element C  Has Mass   12.00000
   Atom   22 Element H  Has Mass    1.00783
   Molecular Mass:   357.844420 amu
   Principal axes and moments of inertia in amu*Bohr^2:
                             1           2           3
    Eigenvalues --     3725.14290 15446.67728 15975.52898
          X               0.99999     0.00362    -0.00296
          Y              -0.00372     0.99941    -0.03408
          Z               0.00283     0.03410     0.99941
   Rotational Symmetry Number is   1
   The Molecule is an Asymmetric Top
   Translational Enthalpy:        0.889 kcal/mol
   Rotational Enthalpy:           0.889 kcal/mol
   Vibrational Enthalpy:         85.496 kcal/mol
   gas constant (RT):             0.592 kcal/mol
   Translational Entropy:        43.518  cal/mol.K
   Rotational Entropy:           35.173  cal/mol.K
   Vibrational Entropy:          58.983  cal/mol.K

   Total Enthalpy:               87.866 kcal/mol
   Total Entropy:               137.674  cal/mol.K

 ======================================================================

 STANDARD THERMODYNAMIC QUANTITIES FOR ANHARMONIC VIBRATION -- TOSH

   Zero point vibrational energy: ************ kcal/mol

   Vibrational Enthalpy:       Infinity kcal/mol
   Vibrational Entropy:             NaN  cal/mol.K

   Total Enthalpy:             Infinity kcal/mol
   Total Entropy:                   NaN  cal/mol.K

 ======================================================================

 STANDARD THERMODYNAMIC QUANTITIES FOR ANHARMONIC VIBRATION -- VPT2

   Zero point vibrational energy: ************ kcal/mol

   Vibrational Enthalpy:       Infinity kcal/mol
   Vibrational Entropy:             NaN  cal/mol.K

   Total Enthalpy:             Infinity kcal/mol
   Total Entropy:                   NaN  cal/mol.K

 ======================================================================

Archival summary:
1\1\november\FREQ\ProcedureUnspecified\BasisUnspecified\l6124\taweetha\SunJan1201:55:522020SunJan1201:55:522020\0\\#,FREQ,ProcedureUnspecified,BasisUnspecified,\\0,1\Cl\C,1,1.74535\C,2,1.40082,1,119.135\C,3,1.39621,2,118.536,1,-179.185,0\H,4,1.08324,3,119.029,2,-179.907,0\C,4,1.38729,3,121.252,2,-0.432832,0\H,6,1.08175,4,120.832,3,-179.798,0\C,6,1.39035,4,119.815,3,0.0993736,0\C,8,1.40086,6,120.484,4,0.210858,0\C,3,1.4925,2,122.042,1,0.014554,0\C,10,1.39606,3,119.623,2,-97.4538,0\H,11,1.08251,10,119.427,3,2.05187,0\C,11,1.39209,10,121.634,3,-178.371,0\C,13,1.39763,11,119.545,10,-0.0165661,0\C,14,1.39195,13,119.725,11,0.250656,0\H,15,1.08113,14,119.806,13,179.668,0\C,15,1.38937,14,119.934,13,-0.155866,0\Cl,9,1.73739,8,120.42,6,179.685,0\Cl,14,1.74397,13,121.695,11,-179.859,0\Cl,13,1.7454,11,118.862,10,179.78,0\Cl,8,1.74615,6,118.473,4,-179.853,0\Cl,17,1.75279,15,118.199,14,179.46,0\\\@

 Total job time:  15080.29s(wall), 15080.01s(cpu) 
 Sun Jan 12 01:55:52 2020

        *************************************************************
        *                                                           *
        *  Thank you very much for using Q-Chem.  Have a nice day.  *
        *                                                           *
        *************************************************************
