# Supplementary material for: Quantum Chemical Investigation of Polychlorinated Dibenzodioxins, Dibenzofurans and Biphenyls: Relative Stability and Planarity Analysis
Source: Molecules. 2020 Dec 3;25(23):5697. doi: 10.3390/molecules25235697 (PMC7730433; doi:10.3390/molecules25235697)
Supplement: Supplementary file 1 [file molecules-25-05697-s001.zip › PCB/B3LYP/ClClClHHClHClHCl.out]

                  Welcome to Q-Chem
     A Quantum Leap Into The Future Of Chemistry


 Q-Chem 5.2 (devel), Q-Chem, Inc., Pleasanton, CA (2019)

 Yihan Shao,  Zhengting Gan,  E. Epifanovsky,  A. T. B. Gilbert,  M. Wormit,  
 J. Kussmann,  A. W. Lange,  A. Behn,  Jia Deng,  Xintian Feng,  D. Ghosh,  
 M. Goldey,  P. R. Horn,  L. D. Jacobson,  I. Kaliman,  T. Kus,  A. Landau,  
 Jie Liu,  E. I. Proynov,  R. M. Richard,  R. P. Steele,  E. J. Sundstrom,  
 H. L. Woodcock III,  P. M. Zimmerman,  D. Zuev,  B. Albrecht,  E. Alguire,  
 S. A. Baeppler,  D. Barton,  Z. Benda,  Y. A. Bernard,  E. J. Berquist,  
 K. B. Bravaya,  H. Burton,  D. Casanova,  Chun-Min Chang,  Yunqing Chen,  
 A. Chien,  K. D. Closser,  M. P. Coons,  S. Coriani,  S. Dasgupta,  
 A. L. Dempwolff,  M. Diedenhofen,  Hainam Do,  R. G. Edgar,  Po-Tung Fang,  
 S. Faraji,  S. Fatehi,  Qingguo Feng,  K. D. Fenk,  J. Fosso-Tande,  
 J. Gayvert,  Qinghui Ge,  A. Ghysels,  G. Gidofalvi,  J. Gomes,  
 J. Gonthier,  A. Gunina,  D. Hait,  M. W. D. Hanson-Heine,  
 P. H. P. Harbach,  A. W. Hauser,  M. F. Herbst,  J. E. Herr,  
 E. G. Hohenstein,  Z. C. Holden,  Kerwin Hui,  B. C. Huynh,  T.-C. Jagau,  
 Hyunjun Ji,  B. Kaduk,  K. Khistyaev,  Jaehoon Kim,  P. Klunzinger,  K. Koh,  
 D. Kosenkov,  L. Koulias,  T. Kowalczyk,  C. M. Krauter,  A. Kunitsa,  
 Ka Un Lao,  A. Laurent,  K. V. Lawler,  Joonho Lee,  D. Lefrancois,  
 S. Lehtola,  D. S. Levine,  Yi-Pei Li,  You-Sheng Lin,  Fenglai Liu,  
 E. Livshits,  A. Luenser,  P. Manohar,  E. Mansoor,  S. F. Manzer,  
 Shan-Ping Mao,  Yuezhi Mao,  N. Mardirossian,  A. V. Marenich,  
 T. Markovich,  L. A. Martinez-Martinez,  S. A. Maurer,  N. J. Mayhall,  
 S. C. McKenzie,  J.-M. Mewes,  P. Morgante,  A. F. Morrison,  
 J. W. Mullinax,  K. Nanda,  T. S. Nguyen-Beck,  R. Olivares-Amaya,  
 J. A. Parkhill,  Zheng Pei,  T. M. Perrine,  F. Plasser,  P. Pokhilko,  
 S. Prager,  A. Prociuk,  E. Ramos,  D. R. Rehn,  F. Rob,  M. Scheurer,  
 M. Schneider,  N. Sergueev,  S. M. Sharada,  S. Sharma,  D. W. Small,  
 T. Stauch,  T. Stein,  Yu-Chuan Su,  A. J. W. Thom,  A. Tkatchenko,  
 T. Tsuchimochi,  N. M. Tubman,  L. Vogt,  M. L. Vidal,  O. Vydrov,  
 M. A. Watson,  J. Wenzel,  M. de Wergifosse,  T. A. Wesolowski,  A. White,  
 J. Witte,  A. Yamada,  Jun Yang,  K. Yao,  S. Yeganeh,  S. R. Yost,  
 Zhi-Qiang You,  A. Zech,  Igor Ying Zhang,  Xing Zhang,  Yan Zhao,  
 Ying Zhu,  B. R. Brooks,  G. K. L. Chan,  C. J. Cramer,  M. S. Gordon,  
 W. J. Hehre,  A. Klamt,  M. W. Schmidt,  C. D. Sherrill,  D. G. Truhlar,  
 A. Aspuru-Guzik,  R. Baer,  A. T. Bell,  N. A. Besley,  Jeng-Da Chai,  
 A. E. DePrince, III,  R. A. DiStasio Jr.,  A. Dreuw,  B. D. Dunietz,  
 T. R. Furlani,  Chao-Ping Hsu,  Yousung Jung,  Jing Kong,  D. S. Lambrecht,  
 WanZhen Liang,  C. Ochsenfeld,  V. A. Rassolov,  L. V. Slipchenko,  
 J. E. Subotnik,  T. Van Voorhis,  J. M. Herbert,  A. I. Krylov,  
 P. M. W. Gill,  M. Head-Gordon

 Contributors to earlier versions of Q-Chem not listed above: 
 R. D. Adamson,  B. Austin,  J. Baker,  G. J. O. Beran,  K. Brandhorst,  
 S. T. Brown,  E. F. C. Byrd,  A. K. Chakraborty,  C.-L. Cheng,  
 Siu Hung Chien,  D. M. Chipman,  D. L. Crittenden,  H. Dachsel,  
 R. J. Doerksen,  A. D. Dutoi,  L. Fusti-Molnar,  W. A. Goddard III,  
 A. Golubeva-Zadorozhnaya,  S. R. Gwaltney,  G. Hawkins,  A. Heyden,  
 S. Hirata,  G. Kedziora,  F. J. Keil,  C. Kelley,  Jihan Kim,  R. A. King,  
 R. Z. Khaliullin,  P. P. Korambath,  W. Kurlancheek,  A. M. Lee,  M. S. Lee,  
 S. V. Levchenko,  Ching Yeh Lin,  D. Liotard,  R. C. Lochan,  I. Lotan,  
 P. E. Maslen,  N. Nair,  D. P. O'Neill,  D. Neuhauser,  E. Neuscamman,  
 C. M. Oana,  R. Olson,  B. Peters,  R. Peverati,  P. A. Pieniazek,  
 Y. M. Rhee,  J. Ritchie,  M. A. Rohrdanz,  E. Rosta,  N. J. Russ,  
 H. F. Schaefer III,  N. E. Schultz,  N. Shenvi,  A. C. Simmonett,  A. Sodt,  
 D. Stuck,  K. S. Thanthiriwatte,  V. Vanovschi,  Tao Wang,  A. Warshel,  
 C. F. Williams,  Q. Wu,  X. Xu,  W. Zhang

 Please cite Q-Chem as follows:
 Y. Shao et al., Mol. Phys. 113, 184-215 (2015)
 DOI: 10.1080/00268976.2014.952696

 Q-Chem 5.2.1 for Intel X86 EM64T Linux

 Parts of Q-Chem use Armadillo 8.300.2 (Tropical Shenanigans).
 http://arma.sourceforge.net/

 Q-Chem begins on Sat Jan 11 18:04:09 2020  

Host: 
0

     Scratch files written to /scratch/taweetham/qchem6509//
NAlpha2: 178
NElect   178
Mult     1

 Q-Chem warning in module libgen/rem_setup.C, line 2168:

 Setting Thresh to 1e-14


Checking the input file for inconsistencies... 	...done.

--------------------------------------------------------------
User input:
--------------------------------------------------------------
$MOLECULE
0 1
C 
C  1 1.394960
Cl  2 CCl 1 119.528007
C  2 1.386606 1 120.846377 3 178.766605 0
Cl  4 CCl 2 119.698148 1 -179.612229 0
C  4 1.387279 2 120.235871 1 -0.083363 0
Cl  6 CCl 4 120.254637 2 -179.958574 0
C  6 1.387279 4 119.490737 2 0.041992 0
H  8 CH 6 120.064298 4 179.568218 0
C  8 1.386606 6 120.235863 4 0.041336 0
H  10 CH 8 119.614146 6 178.681836 0
C  1 1.488550 2 120.827489 3 1.275929 0
C  12 1.394960 1 120.827496 2 44.635695 0
Cl  13 CCl 12 119.528011 1 1.275194 0
C  13 1.386606 12 120.846392 1 -179.957497 0
H  15 CH 13 119.698155 12 -179.612829 0
C  15 1.387278 13 120.235860 12 -0.083872 0
Cl  17 CCl 15 120.254633 13 -179.958492 0
C  17 1.387279 15 119.490737 13 0.041666 0
H  19 CH 17 120.064293 15 179.568399 0
C  19 1.386606 17 120.235874 15 0.041790 0
Cl  21 CCl 19 119.614152 17 178.681599 0

CH=1.08273
CCl=1.75400
$END

$REM
   JOB_TYPE	OPTIMIZATION
   BASIS	6-311++G**
   METHOD	B3LYP
   SYM_IGNORE	TRUE
   SCF_GUESS_ALWAYS     TRUE
   SYM_IGNORE   TRUE
   S2THRESH     15
   THRESH       15
$END

--------------------------------------------------------------
 ----------------------------------------------------------------
             Standard Nuclear Orientation (Angstroms)
    I     Atom           X                Y                Z
 ----------------------------------------------------------------
    1      C       0.0000000000     0.0000000000     0.0000000000
    2      C       0.0000000000     0.0000000000     1.3949600000
    3      Cl      1.5261815140     0.0000000000     2.2594170471
    4      C      -1.1901880373     0.0256249026     2.1059255403
    5      Cl     -1.1548436435     0.0351778398     3.8595433764
    6      C      -2.4041742747     0.0535064326     1.4351028665
    7      Cl     -3.9099833729     0.0870232313     2.3339530118
    8      C      -2.4180259722     0.0546630380     0.0478935036
    9      H      -3.3603520375     0.0692493833    -0.4851290834
   10      C      -1.2274122092     0.0272853135    -0.6622934626
   11      H      -1.2503451014     0.0068111236    -1.7445869269
   12      C       1.2779219872    -0.0284629571    -0.7628147595
   13      C       2.3095886281    -0.8932703637    -0.3971844912
   14      Cl      2.0841394724    -1.9836059182     0.9581225060
   15      C       3.5004827568    -0.9194878930    -1.1069450245
   16      H       4.2865586447    -1.6026019117    -0.8107285686
   17      C       3.6821124948    -0.0819958503    -2.1978886372
   18      Cl      5.1879324501    -0.1155248115    -3.0967201401
   19      C       2.6636000698     0.7822218600    -2.5724593424
   20      H       2.7980411655     1.4448431951    -3.4181323354
   21      C       1.4736782845     0.8090230106    -1.8610916159
   22      Cl      0.2100943914     1.9325319622    -2.3275671039
 ----------------------------------------------------------------
 Nuclear Repulsion Energy =        2072.63723239 hartrees
 There are       89 alpha and       89 beta electrons
 Requested basis set is 6-311++G(d,p)
 There are 170 shells and 472 basis functions

 Total QAlloc Memory Limit   2000 MB
 Mega-Array Size       188 MB
 MEM_STATIC part       192 MB
 A cutoff of  1.0D-15 yielded  10947 shell pairs
 There are     92515 function pairs (     99483 Cartesian)
 Smallest overlap matrix eigenvalue = 2.24E-07
 Linear dependence detected in AO basis
 Number of orthogonalized atomic orbitals = 467
 Maximum deviation from orthogonality = 3.902E-10

 Scale SEOQF with 1.000000e-02/1.000000e-01/1.000000e-01

 Standard Electronic Orientation quadrupole field applied
 Nucleus-field energy     =    -0.0000000783 hartrees
 Guess from superposition of atomic densities
 Warning:  Energy on first SCF cycle will be non-variational
 SAD guess density has 178.000000 electrons

 -----------------------------------------------------------------------
  General SCF calculation program by
  Eric Jon Sundstrom, Paul Horn, Yuezhi Mao, Dmitri Zuev, Alec White,
  David Stuck, Shaama M.S., Shane Yost, Joonho Lee, David Small,
  Daniel Levine, Susi Lehtola, Hugh Burton, Evgeny Epifanovsky,
  Bang C. Huynh
 -----------------------------------------------------------------------
 Exchange:     0.2000 Hartree-Fock + 0.0800 Slater + 0.7200 B88
 Correlation:  0.1900 VWN1RPA + 0.8100 LYP
 Using SG-1 standard quadrature grid
 A restricted SCF calculation will be
 performed using DIIS
 SCF converges when DIIS error is below 1.0e-08
 ---------------------------------------
  Cycle       Energy         DIIS error
 ---------------------------------------
    1   -3225.5454365388      2.87e-02  
    2   -3220.9249024195      2.27e-03  
    3   -3220.8091159466      2.94e-03  
    4   -3221.0571923432      6.11e-04  
    5   -3221.0666078108      2.87e-04  
    6   -3221.0686913713      1.03e-04  
    7   -3221.0689528228      3.16e-05  
    8   -3221.0689767611      1.12e-05  
    9   -3221.0689797006      4.39e-06  
   10   -3221.0689802510      9.13e-07  
   11   -3221.0689802722      2.96e-07  
   12   -3221.0689802743      1.22e-07  
   13   -3221.0689802746      5.31e-08  
   14   -3221.0689802748      1.16e-08  
   15   -3221.0689802748      3.88e-09  Convergence criterion met
 ---------------------------------------
 SCF time:   CPU 774.97s  wall 775.00s 
 SCF   energy in the final basis set =    -3221.0689802748
 Total energy in the final basis set =    -3221.0689802748

 --------------------------------------------------------------

                    Orbital Energies (a.u.)
 --------------------------------------------------------------

 Alpha MOs
 -- Occupied --
********-101.5798-101.5736-101.5705-101.5681-101.5646 -10.2757 -10.2731
-10.2729 -10.2710 -10.2705 -10.2695 -10.2360 -10.2301 -10.2206 -10.2198
-10.2133 -10.2127  -9.4959  -9.4941  -9.4881  -9.4851  -9.4851  -9.4818
 -7.2607  -7.2589  -7.2530  -7.2507  -7.2500  -7.2499  -7.2496  -7.2489
 -7.2484  -7.2463  -7.2430  -7.2422  -7.2400  -7.2396  -7.2392  -7.2392
 -7.2365  -7.2357  -0.9620  -0.9421  -0.9151  -0.9050  -0.8869  -0.8704
 -0.8564  -0.8375  -0.7993  -0.7709  -0.7625  -0.7436  -0.6565  -0.6525
 -0.6329  -0.6183  -0.5610  -0.5461  -0.5250  -0.5188  -0.4968  -0.4835
 -0.4709  -0.4675  -0.4652  -0.4563  -0.4527  -0.4331  -0.4248  -0.4145
 -0.4083  -0.4039  -0.3903  -0.3820  -0.3652  -0.3557  -0.3497  -0.3454
 -0.3406  -0.3332  -0.3330  -0.3176  -0.2943  -0.2908  -0.2816  -0.2600
 -0.2498
 -- Virtual --
 -0.0758  -0.0582  -0.0508  -0.0414  -0.0352  -0.0290  -0.0119  -0.0008
  0.0059   0.0087   0.0095   0.0143   0.0210   0.0245   0.0297   0.0414
  0.0467   0.0518   0.0545   0.0566   0.0631   0.0671   0.0721   0.0797
  0.0803   0.0835   0.0867   0.0889   0.0929   0.0967   0.0987   0.1005
  0.1054   0.1080   0.1119   0.1151   0.1162   0.1189   0.1232   0.1242
  0.1255   0.1297   0.1303   0.1351   0.1408   0.1448   0.1452   0.1516
  0.1546   0.1606   0.1648   0.1679   0.1701   0.1754   0.1793   0.1887
  0.1909   0.1960   0.1966   0.1992   0.2054   0.2082   0.2153   0.2163
  0.2211   0.2254   0.2292   0.2312   0.2330   0.2393   0.2473   0.2482
  0.2522   0.2548   0.2570   0.2595   0.2636   0.2657   0.2695   0.2728
  0.2800   0.2823   0.2881   0.2934   0.2961   0.3018   0.3068   0.3103
  0.3139   0.3159   0.3200   0.3255   0.3338   0.3467   0.3558   0.3710
  0.3863   0.4032   0.4178   0.4229   0.4385   0.4442   0.4481   0.4523
  0.4552   0.4569   0.4648   0.4701   0.4737   0.4799   0.4890   0.4915
  0.4955   0.5044   0.5125   0.5234   0.5263   0.5364   0.5462   0.5501
  0.5530   0.5629   0.5671   0.5813   0.5831   0.5877   0.5954   0.6037
  0.6078   0.6131   0.6173   0.6215   0.6265   0.6276   0.6406   0.6467
  0.6571   0.6671   0.6726   0.6746   0.6897   0.6946   0.7001   0.7151
  0.7264   0.7380   0.7580   0.7730   0.7867   0.7908   0.8069   0.8171
  0.8219   0.8317   0.8344   0.8383   0.8410   0.8426   0.8456   0.8473
  0.8509   0.8534   0.8618   0.8651   0.8692   0.8738   0.8793   0.8855
  0.8873   0.8985   0.9009   0.9095   0.9143   0.9217   0.9286   0.9354
  0.9433   0.9466   0.9522   0.9540   0.9594   0.9689   0.9712   0.9813
  0.9832   0.9930   0.9984   1.0055   1.0249   1.0357   1.0542   1.0661
  1.0711   1.0882   1.1053   1.1202   1.1263   1.1530   1.1752   1.1828
  1.1893   1.2249   1.2313   1.2390   1.2611   1.2620   1.2731   1.2774
  1.2874   1.2911   1.3003   1.3117   1.3332   1.3453   1.3636   1.3723
  1.3972   1.4355   1.4638   1.4962   1.5101   1.5138   1.5411   1.5543
  1.5600   1.5882   1.5916   1.6016   1.6082   1.6439   1.6626   1.6778
  1.6901   1.7131   1.7575   1.7824   1.7918   1.7998   1.8312   1.8516
  1.8597   1.8727   1.8788   1.8861   1.8947   1.9014   1.9326   1.9426
  1.9500   1.9589   1.9697   1.9847   2.0399   2.0658   2.0703   2.0854
  2.0955   2.1383   2.1762   2.2021   2.2128   2.2405   2.2470   2.2504
  2.2620   2.2764   2.2889   2.2929   2.3101   2.3222   2.3573   2.3614
  2.3713   2.3977   2.4120   2.4313   2.4391   2.4490   2.4775   2.4861
  2.5215   2.5344   2.5431   2.5478   2.5563   2.5756   2.6017   2.6141
  2.6463   2.6514   2.6608   2.6743   2.7145   2.7179   2.7310   2.7327
  2.7488   2.7519   2.7756   2.7875   2.7962   2.8211   2.8319   2.8368
  2.8813   2.9200   2.9316   2.9631   3.0696   3.0715   3.0853   3.1391
  3.1457   3.1587   3.1802   3.2157   3.2341   3.2479   3.2568   3.3458
  3.3892   3.4000   3.4662   3.5549   3.6249   3.6983   3.7148   3.7653
  3.8251   3.9716   4.0234   4.0735   4.0794   4.3943   4.8097   4.8306
  9.7478   9.7633   9.8008   9.8096   9.8370   9.8597  23.3362  23.5021
 23.8554  23.8566  23.8655  23.8944  23.9719  24.0069  24.0462  24.0553
 24.1094  24.1400  25.7180  25.7904  25.8123  25.8756  25.9207  26.0833
 26.1132  26.1362  26.1631  26.2803  26.3871  26.5218  26.5384  26.6136
 26.6729  26.7212  26.8725  26.9669 215.7388 215.7551 215.7978 215.8127
215.8397 215.8801
 --------------------------------------------------------------

          Ground-State Mulliken Net Atomic Charges

     Atom                 Charge (a.u.)
  ----------------------------------------
      1 C                    -0.013134
      2 C                    -1.108595
      3 Cl                    0.610237
      4 C                    -0.113054
      5 Cl                    0.597763
      6 C                    -0.028908
      7 Cl                    0.538962
      8 C                    -0.640592
      9 H                     0.209753
     10 C                    -0.557329
     11 H                     0.172414
     12 C                    -0.569339
     13 C                    -0.056511
     14 Cl                    0.411402
     15 C                    -0.293521
     16 H                     0.225287
     17 C                     0.079171
     18 Cl                    0.471711
     19 C                    -0.503036
     20 H                     0.230344
     21 C                    -0.157262
     22 Cl                    0.494236
  ----------------------------------------
  Sum of atomic charges =     0.000000

 -----------------------------------------------------------------
                    Cartesian Multipole Moments
 -----------------------------------------------------------------
    Charge (ESU x 10^10)
                -0.0000
    Dipole Moment (Debye)
         X       0.0754      Y      -0.0987      Z      -2.3249
       Tot       2.3282
    Quadrupole Moments (Debye-Ang)
        XX    -142.0835     XY      -0.7482     YY    -147.2124
        XZ       3.9874     YZ      -2.0463     ZZ    -146.5427
    Octopole Moments (Debye-Ang^2)
       XXX    -279.8375    XXY      -3.1383    XYY     -92.3172
       YYY       7.9201    XXZ     -27.1738    XYZ      -4.7468
       YYZ     -22.5988    XZZ     -90.0294    YZZ       3.6264
       ZZZ     -72.4757
    Hexadecapole Moments (Debye-Ang^3)
      XXXX   -5929.1154   XXXY     182.4306   XXYY   -1142.7320
      XYYY     230.4317   YYYY    -879.9694   XXXZ    1471.9052
      XXYZ      70.9880   XYYZ     478.2422   YYYZ     242.5904
      XXZZ   -1693.5444   XYZZ      91.1532   YYZZ    -842.0385
      XZZZ    1433.0815   YZZZ     215.6087   ZZZZ   -4166.0092
 -----------------------------------------------------------------
 Calculating analytic gradient of the SCF energy
 Gradient of SCF Energy
            1           2           3           4           5           6
    1  -0.0103469  -0.0129368   0.0299240   0.0025048   0.0007371   0.0066171
    2   0.0013819  -0.0047396  -0.0741604   0.0001750   0.0002304  -0.0005899
    3   0.0051578  -0.0046358  -0.0441432  -0.0217414   0.0041728  -0.0021794
            7           8           9          10          11          12
    1  -0.0015879   0.0033336   0.0004236   0.0065085   0.0023178   0.0224468
    2   0.0000036   0.0008830   0.0002672   0.0057897   0.0023766   0.0003883
    3   0.0055221   0.0072173  -0.0014925  -0.0027953  -0.0039557  -0.0132180
           13          14          15          16          17          18
    1  -0.0030870  -0.0270670  -0.0127071   0.0005431   0.0055007   0.0032213
    2   0.0049284   0.0697742   0.0094933  -0.0000856   0.0011783  -0.0001055
    3   0.0033097   0.0572170  -0.0034797  -0.0000384  -0.0051947  -0.0017550
           19          20          21          22
    1  -0.0003177   0.0001969  -0.0059516  -0.0102732
    2  -0.0110303   0.0001112   0.0028878  -0.0091578
    3   0.0128215  -0.0003935   0.0014013   0.0082030
 Max gradient component =       7.416E-02
 RMS gradient           =       1.739E-02
 Gradient time:  CPU 263.09 s  wall 263.10 s
 Geometry Optimization Parameters
   NAtoms,    NIC,     NZ,  NCons,   NDum,   NFix, NCnnct, MaxDiis
       22     163      22       0       0       0       0       0


** GEOMETRY OPTIMIZATION IN DELOCALIZED INTERNAL COORDINATES **
   Searching for a Minimum

   Optimization Cycle:   1

                       Coordinates (Angstroms)
     ATOM                X               Y               Z
      1  C         0.0000000000    0.0000000000    0.0000000000
      2  C         0.0000000000    0.0000000000    1.3949600000
      3  Cl        1.5261815140    0.0000000000    2.2594170471
      4  C        -1.1901880373    0.0256249026    2.1059255403
      5  Cl       -1.1548436435    0.0351778398    3.8595433764
      6  C        -2.4041742747    0.0535064326    1.4351028665
      7  Cl       -3.9099833729    0.0870232313    2.3339530118
      8  C        -2.4180259722    0.0546630380    0.0478935036
      9  H        -3.3603520375    0.0692493833   -0.4851290834
     10  C        -1.2274122092    0.0272853135   -0.6622934626
     11  H        -1.2503451014    0.0068111236   -1.7445869269
     12  C         1.2779219872   -0.0284629571   -0.7628147595
     13  C         2.3095886281   -0.8932703637   -0.3971844912
     14  Cl        2.0841394724   -1.9836059182    0.9581225060
     15  C         3.5004827568   -0.9194878930   -1.1069450245
     16  H         4.2865586447   -1.6026019117   -0.8107285686
     17  C         3.6821124948   -0.0819958503   -2.1978886372
     18  Cl        5.1879324501   -0.1155248115   -3.0967201401
     19  C         2.6636000698    0.7822218600   -2.5724593424
     20  H         2.7980411655    1.4448431951   -3.4181323354
     21  C         1.4736782845    0.8090230106   -1.8610916159
     22  Cl        0.2100943914    1.9325319622   -2.3275671039
   Point Group: c1    Number of degrees of freedom:    60


   Energy is  -3221.068980275


 Attempting to generate delocalized internal coordinates
 Initial Hessian constructed with Jon Baker's OPTIMIZE code

 60 Hessian modes will be used to form the next step
  Hessian Eigenvalues:
     0.016296    0.017711    0.019513    0.020643    0.020929    0.022946
     0.023585    0.023588    0.023834    0.023846    0.024090    0.024090
     0.024114    0.024114    0.024135    0.024135    0.024142    0.024143
     0.064526    0.103828    0.159965    0.159994    0.159995    0.159995
     0.215552    0.225227    0.230454    0.234893    0.236979    0.245324
     0.249943    0.249980    0.249991    0.249992    0.250000    0.250000
     0.250000    0.289180    0.292812    0.301033    0.301033    0.301033
     0.301033    0.328600    0.356665    0.356665    0.356665    0.356665
     0.412618    0.417587    0.431448    0.431561    0.461314    0.462610
     0.471110    0.471226    0.478202    0.478203    0.479142    0.479142

 Minimum search - taking simple RFO step
 Searching for Lamda that Minimizes Along All modes
 Value Taken    Lamda =  -0.06521205
 Calculated Step too Large.  Step scaled by  0.493040
 Step Taken.  Stepsize is  0.300000

                             Maximum     Tolerance    Cnvgd?
         Gradient           0.076197      0.000300      NO
         Displacement       0.217493      0.001200      NO
         Energy change     *********      0.000001      NO


 New Cartesian Coordinates Obtained by Inverse Iteration

 Displacement from previous Coordinates is:  0.535807
 ----------------------------------------------------------------
             Standard Nuclear Orientation (Angstroms)
    I     Atom           X                Y                Z
 ----------------------------------------------------------------
    1      C      -0.0074940643     0.0112848581     0.0109613474
    2      C      -0.0139759382     0.0367251568     1.4133861251
    3      Cl      1.5014960359     0.0739381135     2.2801220228
    4      C      -1.2090089899     0.0501084219     2.1315685672
    5      Cl     -1.1771903074     0.0892385406     3.8818610141
    6      C      -2.4246566663     0.0392478833     1.4549297889
    7      Cl     -3.9394295059     0.0550327929     2.3331442123
    8      C      -2.4363582812     0.0103738201     0.0676578254
    9      H      -3.3796517798    -0.0102198211    -0.4629813883
   10      C      -1.2452240386    -0.0042795403    -0.6407364375
   11      H      -1.2780747646    -0.0553818752    -1.7193676244
   12      C       1.2707633582    -0.0128426790    -0.7686000934
   13      C       2.3040558907    -0.9014749893    -0.4297423501
   14      Cl      2.0951292181    -2.0133902042     0.9003648862
   15      C       3.4975046011    -0.9448731891    -1.1359137745
   16      H       4.2690317816    -1.6478049911    -0.8489540587
   17      C       3.6909934418    -0.0940546347    -2.2116349309
   18      Cl      5.1945478995    -0.1421068552    -3.1085038851
   19      C       2.6949141979     0.7996956838    -2.5749668837
   20      H       2.8480246282     1.4762087810    -3.4060269413
   21      C       1.5035289108     0.8406083254    -1.8644742960
   22      Cl      0.3260815829     2.0469779889    -2.3507167652
 ----------------------------------------------------------------
 Nuclear Repulsion Energy =        2059.17363075 hartrees
 There are       89 alpha and       89 beta electrons
 Applying Cartesian multipole field
    Component          Value
    ---------          -----
     (2,0,0)        1.00000E-12
     (0,2,0)        2.00000E-11
     (0,0,2)       -3.00000E-11
 Nucleus-field energy     =    -0.0000000783 hartrees
 Requested basis set is 6-311++G(d,p)
 There are 170 shells and 472 basis functions
 A cutoff of  1.0D-15 yielded  10905 shell pairs
 There are     92178 function pairs (     99121 Cartesian)
 Smallest overlap matrix eigenvalue = 2.42E-07
 Linear dependence detected in AO basis
 Number of orthogonalized atomic orbitals = 467
 Maximum deviation from orthogonality = 4.509E-10
 Guess from superposition of atomic densities
 Warning:  Energy on first SCF cycle will be non-variational
 SAD guess density has 178.000000 electrons

 -----------------------------------------------------------------------
  General SCF calculation program by
  Eric Jon Sundstrom, Paul Horn, Yuezhi Mao, Dmitri Zuev, Alec White,
  David Stuck, Shaama M.S., Shane Yost, Joonho Lee, David Small,
  Daniel Levine, Susi Lehtola, Hugh Burton, Evgeny Epifanovsky,
  Bang C. Huynh
 -----------------------------------------------------------------------
 Exchange:     0.2000 Hartree-Fock + 0.0800 Slater + 0.7200 B88
 Correlation:  0.1900 VWN1RPA + 0.8100 LYP
 Using SG-1 standard quadrature grid
 A restricted SCF calculation will be
 performed using DIIS
 SCF converges when DIIS error is below 1.0e-08
 ---------------------------------------
  Cycle       Energy         DIIS error
 ---------------------------------------
    1   -3225.4513191394      2.84e-02  
    2   -3220.9526056089      2.25e-03  
    3   -3220.8403059996      2.90e-03  
    4   -3221.0822837695      6.04e-04  
    5   -3221.0915505946      2.80e-04  
    6   -3221.0935379082      9.92e-05  
    7   -3221.0937783882      2.91e-05  
    8   -3221.0937979361      1.10e-05  
    9   -3221.0938008428      4.23e-06  
   10   -3221.0938013612      9.07e-07  
   11   -3221.0938013817      3.10e-07  
   12   -3221.0938013839      1.23e-07  
   13   -3221.0938013844      4.82e-08  
   14   -3221.0938013846      1.17e-08  
   15   -3221.0938013843      3.99e-09  Convergence criterion met
 ---------------------------------------
 SCF time:   CPU 771.38s  wall 771.00s 
 SCF   energy in the final basis set =    -3221.0938013843
 Total energy in the final basis set =    -3221.0938013843

 --------------------------------------------------------------

                    Orbital Energies (a.u.)
 --------------------------------------------------------------

 Alpha MOs
 -- Occupied --
********-101.5790-101.5743-101.5719-101.5687-101.5660 -10.2772 -10.2738
-10.2728 -10.2722 -10.2721 -10.2704 -10.2400 -10.2333 -10.2196 -10.2189
-10.2141 -10.2132  -9.4950  -9.4935  -9.4888  -9.4865  -9.4854  -9.4827
 -7.2599  -7.2582  -7.2536  -7.2513  -7.2500  -7.2498  -7.2492  -7.2483
 -7.2478  -7.2473  -7.2437  -7.2429  -7.2414  -7.2406  -7.2399  -7.2394
 -7.2374  -7.2365  -0.9585  -0.9419  -0.9118  -0.9033  -0.8897  -0.8715
 -0.8554  -0.8370  -0.7981  -0.7690  -0.7615  -0.7431  -0.6558  -0.6491
 -0.6318  -0.6183  -0.5601  -0.5447  -0.5249  -0.5192  -0.4964  -0.4837
 -0.4687  -0.4674  -0.4642  -0.4546  -0.4505  -0.4329  -0.4205  -0.4142
 -0.4070  -0.4032  -0.3894  -0.3822  -0.3644  -0.3542  -0.3500  -0.3455
 -0.3399  -0.3349  -0.3322  -0.3195  -0.2969  -0.2913  -0.2805  -0.2609
 -0.2591
 -- Virtual --
 -0.0762  -0.0581  -0.0507  -0.0405  -0.0333  -0.0314  -0.0118  -0.0002
  0.0082   0.0090   0.0098   0.0151   0.0206   0.0245   0.0296   0.0413
  0.0462   0.0512   0.0545   0.0569   0.0634   0.0667   0.0719   0.0798
  0.0800   0.0839   0.0863   0.0888   0.0929   0.0958   0.0987   0.1006
  0.1046   0.1087   0.1110   0.1146   0.1157   0.1187   0.1224   0.1237
  0.1249   0.1294   0.1304   0.1351   0.1403   0.1436   0.1452   0.1507
  0.1555   0.1600   0.1632   0.1670   0.1680   0.1739   0.1779   0.1864
  0.1891   0.1947   0.1960   0.1989   0.2032   0.2067   0.2136   0.2164
  0.2213   0.2253   0.2293   0.2296   0.2332   0.2383   0.2452   0.2472
  0.2519   0.2549   0.2560   0.2572   0.2627   0.2667   0.2684   0.2723
  0.2794   0.2822   0.2874   0.2913   0.2945   0.2998   0.3060   0.3085
  0.3116   0.3158   0.3192   0.3272   0.3333   0.3441   0.3555   0.3682
  0.3891   0.4027   0.4184   0.4220   0.4389   0.4428   0.4481   0.4508
  0.4546   0.4577   0.4645   0.4703   0.4742   0.4795   0.4890   0.4898
  0.4988   0.5075   0.5112   0.5213   0.5238   0.5325   0.5467   0.5505
  0.5524   0.5599   0.5678   0.5777   0.5821   0.5828   0.5953   0.6031
  0.6047   0.6135   0.6154   0.6191   0.6244   0.6321   0.6391   0.6436
  0.6576   0.6659   0.6743   0.6798   0.6899   0.6955   0.7016   0.7108
  0.7207   0.7331   0.7661   0.7861   0.7923   0.7957   0.8096   0.8161
  0.8245   0.8322   0.8352   0.8378   0.8410   0.8422   0.8452   0.8484
  0.8505   0.8544   0.8591   0.8642   0.8695   0.8729   0.8816   0.8864
  0.8877   0.8979   0.9029   0.9098   0.9176   0.9209   0.9292   0.9317
  0.9415   0.9429   0.9509   0.9521   0.9587   0.9674   0.9697   0.9773
  0.9819   0.9873   0.9957   1.0019   1.0148   1.0248   1.0533   1.0576
  1.0648   1.0824   1.0912   1.1147   1.1178   1.1491   1.1749   1.1836
  1.1887   1.2222   1.2276   1.2376   1.2496   1.2554   1.2701   1.2746
  1.2860   1.2908   1.3015   1.3079   1.3247   1.3449   1.3606   1.3674
  1.3962   1.4345   1.4617   1.4930   1.5074   1.5108   1.5408   1.5461
  1.5563   1.5793   1.5839   1.6012   1.6051   1.6403   1.6610   1.6778
  1.6897   1.7122   1.7571   1.7777   1.7846   1.7989   1.8281   1.8499
  1.8571   1.8693   1.8702   1.8842   1.8930   1.8990   1.9264   1.9394
  1.9465   1.9527   1.9652   1.9820   2.0330   2.0630   2.0687   2.0846
  2.0934   2.1268   2.1720   2.2100   2.2218   2.2411   2.2486   2.2525
  2.2647   2.2763   2.2903   2.2925   2.3010   2.3162   2.3528   2.3620
  2.3699   2.3840   2.4095   2.4267   2.4385   2.4509   2.4689   2.4771
  2.5200   2.5273   2.5402   2.5485   2.5543   2.5659   2.5987   2.6093
  2.6411   2.6493   2.6592   2.6694   2.7082   2.7143   2.7254   2.7328
  2.7397   2.7522   2.7766   2.7843   2.7934   2.8130   2.8268   2.8290
  2.8761   2.9106   2.9222   2.9610   3.0614   3.0654   3.0783   3.1298
  3.1369   3.1475   3.1707   3.2092   3.2244   3.2419   3.2446   3.3390
  3.3787   3.3961   3.4589   3.5520   3.6219   3.6898   3.7093   3.7609
  3.8211   3.9584   4.0180   4.0732   4.0775   4.3919   4.7993   4.8244
  9.7438   9.7631   9.7955   9.8028   9.8189   9.8638  23.3399  23.4942
 23.8396  23.8523  23.8542  23.8814  23.9463  23.9882  24.0341  24.0450
 24.1070  24.1340  25.7808  25.8007  25.8134  25.8775  25.9099  26.0791
 26.1137  26.1286  26.1602  26.2616  26.3651  26.4317  26.5141  26.6100
 26.6539  26.7106  26.8300  26.9524 215.7346 215.7546 215.7915 215.8035
215.8195 215.8812
 --------------------------------------------------------------

          Ground-State Mulliken Net Atomic Charges

     Atom                 Charge (a.u.)
  ----------------------------------------
      1 C                     0.036434
      2 C                    -0.946587
      3 Cl                    0.579396
      4 C                    -0.115754
      5 Cl                    0.592721
      6 C                    -0.108618
      7 Cl                    0.540235
      8 C                    -0.666824
      9 H                     0.210336
     10 C                    -0.588342
     11 H                     0.169098
     12 C                    -0.510417
     13 C                    -0.177010
     14 Cl                    0.396334
     15 C                    -0.205033
     16 H                     0.226064
     17 C                     0.104970
     18 Cl                    0.463908
     19 C                    -0.617683
     20 H                     0.230380
     21 C                    -0.090205
     22 Cl                    0.476595
  ----------------------------------------
  Sum of atomic charges =     0.000000

 -----------------------------------------------------------------
                    Cartesian Multipole Moments
 -----------------------------------------------------------------
    Charge (ESU x 10^10)
                 0.0000
    Dipole Moment (Debye)
         X       0.0183      Y      -0.1877      Z      -2.2445
       Tot       2.2524
    Quadrupole Moments (Debye-Ang)
        XX    -142.1087     XY      -0.6005     YY    -146.9445
        XZ       3.7736     YZ      -1.7439     ZZ    -146.5405
    Octopole Moments (Debye-Ang^2)
       XXX    -282.9453    XXY      -5.8349    XYY     -91.6771
       YYY       1.6361    XXZ     -26.7158    XYZ      -4.7706
       YYZ     -22.5430    XZZ     -90.8241    YZZ       2.5974
       ZZZ     -69.5777
    Hexadecapole Moments (Debye-Ang^3)
      XXXX   -5979.1068   XXXY     173.5911   XXYY   -1155.7718
      XYYY     215.1206   YYYY    -923.5198   XXXZ    1507.1739
      XXYZ      69.7308   XYYZ     489.6671   YYYZ     232.0379
      XXZZ   -1709.9344   XYZZ      89.7982   YYZZ    -855.0859
      XZZZ    1470.3711   YZZZ     209.8625   ZZZZ   -4201.4532
 -----------------------------------------------------------------
 Calculating analytic gradient of the SCF energy
 Gradient of SCF Energy
            1           2           3           4           5           6
    1  -0.0065212  -0.0087011   0.0183249   0.0010296   0.0007228   0.0041064
    2  -0.0000341  -0.0038474  -0.0497935  -0.0000912   0.0001876  -0.0002018
    3   0.0040597  -0.0008119  -0.0296820  -0.0139376   0.0039522  -0.0016281
            7           8           9          10          11          12
    1  -0.0014637   0.0021500   0.0002068   0.0009443   0.0003121   0.0135288
    2  -0.0000006   0.0007431   0.0001052   0.0028899   0.0000666  -0.0014751
    3   0.0034664   0.0050450  -0.0010499  -0.0013216   0.0000536  -0.0074866
           13          14          15          16          17          18
    1   0.0006791  -0.0165001  -0.0084542   0.0007342   0.0037554   0.0015847
    2   0.0009545   0.0480505   0.0068536  -0.0002145   0.0003342  -0.0000766
    3   0.0035687   0.0362211  -0.0022446  -0.0001507  -0.0030105  -0.0007747
           19          20          21          22
    1  -0.0010468   0.0003884  -0.0037012  -0.0020792
    2  -0.0068984   0.0002563   0.0042675  -0.0020760
    3   0.0086254  -0.0005467  -0.0033939   0.0010465
 Max gradient component =       4.979E-02
 RMS gradient           =       1.142E-02
 Gradient time:  CPU 261.35 s  wall 261.36 s
 Geometry Optimization Parameters
   NAtoms,    NIC,     NZ,  NCons,   NDum,   NFix, NCnnct, MaxDiis
       22     163      22       0       0       0       0       0

 Cartesian Hessian Update
 Hessian updated using BFGS update


** GEOMETRY OPTIMIZATION IN DELOCALIZED INTERNAL COORDINATES **
   Searching for a Minimum

   Optimization Cycle:   2

                       Coordinates (Angstroms)
     ATOM                X               Y               Z
      1  C        -0.0074940643    0.0112848581    0.0109613474
      2  C        -0.0139759382    0.0367251568    1.4133861251
      3  Cl        1.5014960359    0.0739381135    2.2801220228
      4  C        -1.2090089899    0.0501084219    2.1315685672
      5  Cl       -1.1771903074    0.0892385406    3.8818610141
      6  C        -2.4246566663    0.0392478833    1.4549297889
      7  Cl       -3.9394295059    0.0550327929    2.3331442123
      8  C        -2.4363582812    0.0103738201    0.0676578254
      9  H        -3.3796517798   -0.0102198211   -0.4629813883
     10  C        -1.2452240386   -0.0042795403   -0.6407364375
     11  H        -1.2780747646   -0.0553818752   -1.7193676244
     12  C         1.2707633582   -0.0128426790   -0.7686000934
     13  C         2.3040558907   -0.9014749893   -0.4297423501
     14  Cl        2.0951292181   -2.0133902042    0.9003648862
     15  C         3.4975046011   -0.9448731891   -1.1359137745
     16  H         4.2690317816   -1.6478049911   -0.8489540587
     17  C         3.6909934418   -0.0940546347   -2.2116349309
     18  Cl        5.1945478995   -0.1421068552   -3.1085038851
     19  C         2.6949141979    0.7996956838   -2.5749668837
     20  H         2.8480246282    1.4762087810   -3.4060269413
     21  C         1.5035289108    0.8406083254   -1.8644742960
     22  Cl        0.3260815829    2.0469779889   -2.3507167652
   Point Group: c1    Number of degrees of freedom:    60


   Energy is  -3221.093801384

 Hessian updated using BFGS update

 56 Hessian modes will be used to form the next step
  Hessian Eigenvalues:
     0.017033    0.017757    0.019940    0.020624    0.020930    0.022943
     0.023581    0.023824    0.023845    0.024089    0.024090    0.024109
     0.024114    0.024134    0.024135    0.024137    0.024142    0.024222
     0.064216    0.088457    0.159966    0.159994    0.159995    0.160241
     0.215641    0.225416    0.230454    0.233387    0.237150    0.245110
     0.249443    0.249976    0.249987    0.249994    0.249998    0.250000
     0.285232    0.289250    0.300202    0.300789    0.304950    0.351094
     0.356647    0.360884    0.412684    0.423969    0.430282    0.455432
     0.461743    0.463980    0.470481    0.478093    0.478187    0.478484
     0.478991    0.513259

 Minimum search - taking simple RFO step
 Searching for Lamda that Minimizes Along All modes
 Value Taken    Lamda =  -0.03265688
 Calculated Step too Large.  Step scaled by  0.569039
 Step Taken.  Stepsize is  0.300000

                             Maximum     Tolerance    Cnvgd?
         Gradient           0.051204      0.000300      NO
         Displacement       0.243357      0.001200      NO
         Energy change     -0.024821      0.000001      NO


 New Cartesian Coordinates Obtained by Inverse Iteration

 Displacement from previous Coordinates is:  0.456567
 ----------------------------------------------------------------
             Standard Nuclear Orientation (Angstroms)
    I     Atom           X                Y                Z
 ----------------------------------------------------------------
    1      C       0.0139866951     0.0057200244     0.0431917070
    2      C      -0.0137239432     0.0549914128     1.4480513786
    3      Cl      1.4833861998     0.1220596521     2.3345152554
    4      C      -1.2276265457     0.0718819320     2.1480056488
    5      Cl     -1.2390222105     0.1355599776     3.8922758170
    6      C      -2.4306590646     0.0483236425     1.4392452174
    7      Cl     -3.9683837769     0.0710482467     2.2684783985
    8      C      -2.4164816236     0.0079723766     0.0504937011
    9      H      -3.3507365043    -0.0160829419    -0.4949604922
   10      C      -1.2114126953    -0.0110776042    -0.6316126570
   11      H      -1.2207962190    -0.0643294757    -1.7119584942
   12      C       1.2839603419    -0.0281585372    -0.7356668996
   13      C       2.3262587719    -0.9261948356    -0.4368384500
   14      Cl      2.1478776841    -2.0682974407     0.8671431735
   15      C       3.5100263674    -0.9636485414    -1.1636772062
   16      H       4.2839077648    -1.6728384292    -0.9028084304
   17      C       3.6756040624    -0.0933237526    -2.2305748506
   18      Cl      5.1576196298    -0.1300218197    -3.1598347679
   19      C       2.6743579209     0.8068107963    -2.5698445706
   20      H       2.8061013206     1.4918423909    -3.3964747081
   21      C       1.5006106360     0.8313232990    -1.8277523008
   22      Cl      0.3001523986     2.0294512143    -2.2780201095
 ----------------------------------------------------------------
 Nuclear Repulsion Energy =        2053.81639593 hartrees
 There are       89 alpha and       89 beta electrons
 Applying Cartesian multipole field
    Component          Value
    ---------          -----
     (2,0,0)        1.00000E-12
     (0,2,0)        2.00000E-11
     (0,0,2)       -3.00000E-11
 Nucleus-field energy     =    -0.0000000780 hartrees
 Requested basis set is 6-311++G(d,p)
 There are 170 shells and 472 basis functions
 A cutoff of  1.0D-15 yielded  10912 shell pairs
 There are     92190 function pairs (     99133 Cartesian)
 Smallest overlap matrix eigenvalue = 2.47E-07
 Linear dependence detected in AO basis
 Number of orthogonalized atomic orbitals = 467
 Maximum deviation from orthogonality = 3.958E-10
 Guess from superposition of atomic densities
 Warning:  Energy on first SCF cycle will be non-variational
 SAD guess density has 178.000000 electrons

 -----------------------------------------------------------------------
  General SCF calculation program by
  Eric Jon Sundstrom, Paul Horn, Yuezhi Mao, Dmitri Zuev, Alec White,
  David Stuck, Shaama M.S., Shane Yost, Joonho Lee, David Small,
  Daniel Levine, Susi Lehtola, Hugh Burton, Evgeny Epifanovsky,
  Bang C. Huynh
 -----------------------------------------------------------------------
 Exchange:     0.2000 Hartree-Fock + 0.0800 Slater + 0.7200 B88
 Correlation:  0.1900 VWN1RPA + 0.8100 LYP
 Using SG-1 standard quadrature grid
 A restricted SCF calculation will be
 performed using DIIS
 SCF converges when DIIS error is below 1.0e-08
 ---------------------------------------
  Cycle       Energy         DIIS error
 ---------------------------------------
    1   -3225.4224058154      2.84e-02  
    2   -3220.9672079409      2.24e-03  
    3   -3220.8520946639      2.91e-03  
    4   -3221.0961895580      6.18e-04  
    5   -3221.1058722449      2.87e-04  
    6   -3221.1079849363      9.84e-05  
    7   -3221.1082190198      3.03e-05  
    8   -3221.1082405169      1.16e-05  
    9   -3221.1082437653      4.26e-06  
   10   -3221.1082442929      8.86e-07  
   11   -3221.1082443123      3.17e-07  
   12   -3221.1082443148      1.20e-07  
   13   -3221.1082443150      4.56e-08  
   14   -3221.1082443153      1.20e-08  
   15   -3221.1082443152      4.00e-09  Convergence criterion met
 ---------------------------------------
 SCF time:   CPU 769.38s  wall 770.00s 
 SCF   energy in the final basis set =    -3221.1082443152
 Total energy in the final basis set =    -3221.1082443152

 --------------------------------------------------------------

                    Orbital Energies (a.u.)
 --------------------------------------------------------------

 Alpha MOs
 -- Occupied --
********-101.5785-101.5742-101.5728-101.5702-101.5680 -10.2768 -10.2746
-10.2738 -10.2730 -10.2724 -10.2704 -10.2397 -10.2327 -10.2200 -10.2193
-10.2135 -10.2125  -9.4941  -9.4930  -9.4887  -9.4873  -9.4863  -9.4843
 -7.2589  -7.2577  -7.2535  -7.2522  -7.2510  -7.2490  -7.2489  -7.2483
 -7.2478  -7.2473  -7.2436  -7.2428  -7.2422  -7.2414  -7.2410  -7.2404
 -7.2390  -7.2382  -0.9569  -0.9419  -0.9094  -0.9037  -0.8920  -0.8726
 -0.8545  -0.8371  -0.7979  -0.7685  -0.7606  -0.7421  -0.6544  -0.6483
 -0.6316  -0.6179  -0.5603  -0.5439  -0.5251  -0.5189  -0.4965  -0.4846
 -0.4683  -0.4672  -0.4646  -0.4536  -0.4485  -0.4324  -0.4190  -0.4146
 -0.4067  -0.4008  -0.3891  -0.3821  -0.3651  -0.3539  -0.3498  -0.3451
 -0.3399  -0.3333  -0.3317  -0.3213  -0.3028  -0.2910  -0.2788  -0.2648
 -0.2599
 -- Virtual --
 -0.0763  -0.0584  -0.0507  -0.0386  -0.0324  -0.0314  -0.0118   0.0000
  0.0092   0.0097   0.0105   0.0159   0.0205   0.0244   0.0297   0.0414
  0.0463   0.0510   0.0549   0.0571   0.0636   0.0665   0.0718   0.0796
  0.0801   0.0838   0.0863   0.0887   0.0925   0.0958   0.0989   0.1004
  0.1051   0.1088   0.1111   0.1146   0.1158   0.1184   0.1227   0.1239
  0.1249   0.1292   0.1300   0.1357   0.1399   0.1431   0.1453   0.1504
  0.1554   0.1603   0.1641   0.1668   0.1673   0.1725   0.1774   0.1852
  0.1888   0.1932   0.1968   0.1984   0.2042   0.2055   0.2141   0.2160
  0.2220   0.2248   0.2292   0.2296   0.2338   0.2376   0.2449   0.2467
  0.2514   0.2546   0.2554   0.2568   0.2615   0.2667   0.2678   0.2718
  0.2797   0.2837   0.2867   0.2914   0.2940   0.2985   0.3070   0.3080
  0.3116   0.3154   0.3194   0.3276   0.3337   0.3444   0.3539   0.3674
  0.3904   0.4038   0.4179   0.4219   0.4385   0.4438   0.4480   0.4514
  0.4538   0.4590   0.4638   0.4711   0.4760   0.4793   0.4873   0.4884
  0.4995   0.5104   0.5116   0.5182   0.5228   0.5297   0.5464   0.5500
  0.5516   0.5607   0.5641   0.5757   0.5814   0.5842   0.5953   0.6029
  0.6075   0.6129   0.6143   0.6192   0.6251   0.6298   0.6389   0.6451
  0.6557   0.6645   0.6759   0.6777   0.6897   0.6960   0.7002   0.7102
  0.7180   0.7324   0.7701   0.7858   0.7905   0.8008   0.8179   0.8216
  0.8248   0.8326   0.8349   0.8380   0.8403   0.8433   0.8481   0.8488
  0.8507   0.8533   0.8582   0.8657   0.8713   0.8728   0.8824   0.8852
  0.8911   0.9005   0.9051   0.9084   0.9163   0.9236   0.9312   0.9319
  0.9417   0.9450   0.9524   0.9528   0.9581   0.9660   0.9705   0.9781
  0.9839   0.9863   0.9942   0.9993   1.0103   1.0179   1.0498   1.0584
  1.0660   1.0746   1.0908   1.1141   1.1207   1.1455   1.1735   1.1845
  1.1868   1.2198   1.2293   1.2371   1.2466   1.2566   1.2690   1.2747
  1.2879   1.2933   1.3023   1.3035   1.3171   1.3420   1.3570   1.3657
  1.3953   1.4347   1.4639   1.4966   1.5067   1.5095   1.5407   1.5445
  1.5510   1.5783   1.5845   1.5989   1.6002   1.6403   1.6613   1.6765
  1.6914   1.7140   1.7562   1.7807   1.7852   1.7972   1.8315   1.8490
  1.8562   1.8663   1.8692   1.8814   1.8917   1.9014   1.9296   1.9369
  1.9446   1.9489   1.9633   1.9824   2.0321   2.0609   2.0670   2.0853
  2.0959   2.1258   2.1684   2.2105   2.2324   2.2426   2.2482   2.2573
  2.2716   2.2813   2.2919   2.2964   2.2977   2.3166   2.3394   2.3616
  2.3679   2.3778   2.4117   2.4249   2.4314   2.4548   2.4642   2.4851
  2.5191   2.5234   2.5375   2.5491   2.5544   2.5657   2.5983   2.6077
  2.6393   2.6486   2.6584   2.6662   2.7081   2.7136   2.7288   2.7322
  2.7375   2.7537   2.7741   2.7857   2.7930   2.8121   2.8237   2.8320
  2.8739   2.9113   2.9241   2.9624   3.0636   3.0653   3.0768   3.1295
  3.1312   3.1432   3.1683   3.2090   3.2240   3.2395   3.2412   3.3352
  3.3761   3.3963   3.4606   3.5545   3.6208   3.6869   3.7065   3.7572
  3.8176   3.9589   4.0176   4.0765   4.0795   4.3937   4.7933   4.8205
  9.7422   9.7634   9.7927   9.8056   9.8134   9.8594  23.3434  23.4984
 23.8373  23.8448  23.8535  23.8766  23.9409  23.9728  24.0305  24.0400
 24.1019  24.1342  25.7855  25.8138  25.8567  25.9080  25.9216  26.0567
 26.1097  26.1199  26.1636  26.2315  26.3294  26.4050  26.5093  26.6051
 26.6518  26.7041  26.8109  26.9456 215.7335 215.7546 215.7890 215.8072
215.8138 215.8720
 --------------------------------------------------------------

          Ground-State Mulliken Net Atomic Charges

     Atom                 Charge (a.u.)
  ----------------------------------------
      1 C                     0.048538
      2 C                    -0.865982
      3 Cl                    0.571538
      4 C                    -0.071352
      5 Cl                    0.585230
      6 C                    -0.190971
      7 Cl                    0.544851
      8 C                    -0.638270
      9 H                     0.211703
     10 C                    -0.650359
     11 H                     0.172494
     12 C                    -0.475153
     13 C                    -0.227915
     14 Cl                    0.399973
     15 C                    -0.190234
     16 H                     0.227665
     17 C                     0.075063
     18 Cl                    0.466297
     19 C                    -0.507069
     20 H                     0.231723
     21 C                    -0.185569
     22 Cl                    0.467800
  ----------------------------------------
  Sum of atomic charges =     0.000000

 -----------------------------------------------------------------
                    Cartesian Multipole Moments
 -----------------------------------------------------------------
    Charge (ESU x 10^10)
                 0.0000
    Dipole Moment (Debye)
         X       0.0426      Y      -0.1994      Z      -2.2354
       Tot       2.2447
    Quadrupole Moments (Debye-Ang)
        XX    -142.3560     XY      -0.6755     YY    -146.7109
        XZ       3.6845     YZ      -1.5177     ZZ    -146.4582
    Octopole Moments (Debye-Ang^2)
       XXX    -279.6373    XXY      -6.8369    XYY     -89.7344
       YYY      -0.8588    XXZ     -26.8449    XYZ      -4.1996
       YYZ     -22.7664    XZZ     -90.3518    YZZ       2.7562
       ZZZ     -69.4189
    Hexadecapole Moments (Debye-Ang^3)
      XXXX   -5988.5882   XXXY     185.2954   XXYY   -1156.6057
      XYYY     226.8730   YYYY    -936.7097   XXXZ    1513.7450
      XXYZ      64.2971   XYYZ     490.7630   YYYZ     209.4035
      XXZZ   -1713.9270   XYZZ      95.6639   YYZZ    -857.6090
      XZZZ    1476.3018   YZZZ     189.5023   ZZZZ   -4198.7127
 -----------------------------------------------------------------
 Calculating analytic gradient of the SCF energy
 Gradient of SCF Energy
            1           2           3           4           5           6
    1  -0.0027030  -0.0031603   0.0109467   0.0008854   0.0000459   0.0009049
    2   0.0010790  -0.0022952  -0.0313823  -0.0002360   0.0001721  -0.0004789
    3  -0.0000762   0.0012432  -0.0192444  -0.0061206   0.0024752  -0.0008089
            7           8           9          10          11          12
    1  -0.0005731   0.0007082   0.0002065   0.0019950   0.0006482   0.0053100
    2   0.0000785   0.0006240   0.0001129   0.0043929   0.0009507  -0.0001149
    3   0.0012239   0.0025436  -0.0007150  -0.0010641  -0.0013113  -0.0050124
           13          14          15          16          17          18
    1   0.0010499  -0.0095722  -0.0033204   0.0003687   0.0026593   0.0001705
    2  -0.0006006   0.0311887   0.0027990  -0.0002149   0.0000267  -0.0000090
    3   0.0027446   0.0212728  -0.0005393  -0.0000466  -0.0017348  -0.0001095
           19          20          21          22
    1  -0.0005268   0.0000668  -0.0028187  -0.0032916
    2  -0.0033553   0.0002489   0.0015502  -0.0045366
    3   0.0041316  -0.0003455  -0.0009912   0.0024849
 Max gradient component =       3.138E-02
 RMS gradient           =       7.039E-03
 Gradient time:  CPU 260.60 s  wall 260.61 s
 Geometry Optimization Parameters
   NAtoms,    NIC,     NZ,  NCons,   NDum,   NFix, NCnnct, MaxDiis
       22     163      22       0       0       0       0       0

 Cartesian Hessian Update
 Hessian updated using BFGS update


** GEOMETRY OPTIMIZATION IN DELOCALIZED INTERNAL COORDINATES **
   Searching for a Minimum

   Optimization Cycle:   3

                       Coordinates (Angstroms)
     ATOM                X               Y               Z
      1  C         0.0139866951    0.0057200244    0.0431917070
      2  C        -0.0137239432    0.0549914128    1.4480513786
      3  Cl        1.4833861998    0.1220596521    2.3345152554
      4  C        -1.2276265457    0.0718819320    2.1480056488
      5  Cl       -1.2390222105    0.1355599776    3.8922758170
      6  C        -2.4306590646    0.0483236425    1.4392452174
      7  Cl       -3.9683837769    0.0710482467    2.2684783985
      8  C        -2.4164816236    0.0079723766    0.0504937011
      9  H        -3.3507365043   -0.0160829419   -0.4949604922
     10  C        -1.2114126953   -0.0110776042   -0.6316126570
     11  H        -1.2207962190   -0.0643294757   -1.7119584942
     12  C         1.2839603419   -0.0281585372   -0.7356668996
     13  C         2.3262587719   -0.9261948356   -0.4368384500
     14  Cl        2.1478776841   -2.0682974407    0.8671431735
     15  C         3.5100263674   -0.9636485414   -1.1636772062
     16  H         4.2839077648   -1.6728384292   -0.9028084304
     17  C         3.6756040624   -0.0933237526   -2.2305748506
     18  Cl        5.1576196298   -0.1300218197   -3.1598347679
     19  C         2.6743579209    0.8068107963   -2.5698445706
     20  H         2.8061013206    1.4918423909   -3.3964747081
     21  C         1.5006106360    0.8313232990   -1.8277523008
     22  Cl        0.3001523986    2.0294512143   -2.2780201095
   Point Group: c1    Number of degrees of freedom:    60


   Energy is  -3221.108244315

 Hessian updated using BFGS update

 58 Hessian modes will be used to form the next step
  Hessian Eigenvalues:
     0.017264    0.017740    0.019689    0.020858    0.020941    0.022948
     0.023575    0.023832    0.023846    0.024089    0.024090    0.024114
     0.024114    0.024135    0.024135    0.024142    0.024143    0.025190
     0.059398    0.088209    0.159953    0.159995    0.160003    0.160211
     0.217928    0.225395    0.230452    0.234700    0.237375    0.245511
     0.249900    0.249976    0.249992    0.249998    0.250000    0.250645
     0.285784    0.289522    0.298912    0.300908    0.301800    0.303598
     0.352919    0.356631    0.356666    0.364089    0.412974    0.424145
     0.432102    0.455311    0.461756    0.467937    0.471795    0.478126
     0.478203    0.478802    0.479714    0.515800

 Minimum search - taking simple RFO step
 Searching for Lamda that Minimizes Along All modes
 Value Taken    Lamda =  -0.02005381
 Calculated Step too Large.  Step scaled by  0.577983
 Step Taken.  Stepsize is  0.300000

                             Maximum     Tolerance    Cnvgd?
         Gradient           0.031487      0.000300      NO
         Displacement       0.199419      0.001200      NO
         Energy change     -0.014443      0.000001      NO


 New Cartesian Coordinates Obtained by Inverse Iteration

 Displacement from previous Coordinates is:  0.615160
 ----------------------------------------------------------------
             Standard Nuclear Orientation (Angstroms)
    I     Atom           X                Y                Z
 ----------------------------------------------------------------
    1      C       0.0121274896     0.0154263731     0.0436749222
    2      C      -0.0142193573     0.1060326562     1.4459604297
    3      Cl      1.4819850721     0.2175535522     2.3238895469
    4      C      -1.2289395220     0.1161463329     2.1500434239
    5      Cl     -1.2424501044     0.2291912705     3.8861820768
    6      C      -2.4313078900     0.0388436183     1.4408013187
    7      Cl     -3.9698305772     0.0451571050     2.2645110087
    8      C      -2.4182821782    -0.0530939547     0.0532854711
    9      H      -3.3536689290    -0.1244806908    -0.4853263850
   10      C      -1.2133513755    -0.0631710774    -0.6281148606
   11      H      -1.2211313603    -0.1596336396    -1.7054874136
   12      C       1.2776929447    -0.0189547450    -0.7358559943
   13      C       2.3027051584    -0.9461630406    -0.4645357133
   14      Cl      2.1085370876    -2.1104961187     0.8195775945
   15      C       3.4856062357    -0.9982385899    -1.1938647666
   16      H       4.2411108729    -1.7316975679    -0.9506111514
   17      C       3.6684206838    -0.1032029855    -2.2378088755
   18      Cl      5.1495255511    -0.1508082486    -3.1688208623
   19      C       2.6955565049     0.8369317755    -2.5499288875
   20      H       2.8470732459     1.5462898476    -3.3509984910
   21      C       1.5244668583     0.8681218870    -1.8018962047
   22      Cl      0.3833807995     2.1432578275    -2.2032998266
 ----------------------------------------------------------------
 Nuclear Repulsion Energy =        2049.98718170 hartrees
 There are       89 alpha and       89 beta electrons
 Applying Cartesian multipole field
    Component          Value
    ---------          -----
     (2,0,0)        1.00000E-12
     (0,2,0)        2.00000E-11
     (0,0,2)       -3.00000E-11
 Nucleus-field energy     =    -0.0000000761 hartrees
 Requested basis set is 6-311++G(d,p)
 There are 170 shells and 472 basis functions
 A cutoff of  1.0D-15 yielded  10902 shell pairs
 There are     92128 function pairs (     99059 Cartesian)
 Smallest overlap matrix eigenvalue = 2.48E-07
 Linear dependence detected in AO basis
 Number of orthogonalized atomic orbitals = 467
 Maximum deviation from orthogonality = 3.805E-10
 Guess from superposition of atomic densities
 Warning:  Energy on first SCF cycle will be non-variational
 SAD guess density has 178.000000 electrons

 -----------------------------------------------------------------------
  General SCF calculation program by
  Eric Jon Sundstrom, Paul Horn, Yuezhi Mao, Dmitri Zuev, Alec White,
  David Stuck, Shaama M.S., Shane Yost, Joonho Lee, David Small,
  Daniel Levine, Susi Lehtola, Hugh Burton, Evgeny Epifanovsky,
  Bang C. Huynh
 -----------------------------------------------------------------------
 Exchange:     0.2000 Hartree-Fock + 0.0800 Slater + 0.7200 B88
 Correlation:  0.1900 VWN1RPA + 0.8100 LYP
 Using SG-1 standard quadrature grid
 A restricted SCF calculation will be
 performed using DIIS
 SCF converges when DIIS error is below 1.0e-08
 ---------------------------------------
  Cycle       Energy         DIIS error
 ---------------------------------------
    1   -3225.3969202069      2.83e-02  
    2   -3220.9770928834      2.24e-03  
    3   -3220.8623240211      2.90e-03  
    4   -3221.1053425303      6.22e-04  
    5   -3221.1151637010      2.88e-04  
    6   -3221.1172782720      9.79e-05  
    7   -3221.1175084297      3.12e-05  
    8   -3221.1175313967      1.18e-05  
    9   -3221.1175348485      4.23e-06  
   10   -3221.1175353680      8.72e-07  
   11   -3221.1175353866      3.18e-07  
   12   -3221.1175353890      1.17e-07  
   13   -3221.1175353894      4.33e-08  
   14   -3221.1175353895      1.24e-08  
   15   -3221.1175353893      3.93e-09  Convergence criterion met
 ---------------------------------------
 SCF time:   CPU 767.71s  wall 768.00s 
 SCF   energy in the final basis set =    -3221.1175353893
 Total energy in the final basis set =    -3221.1175353893

 --------------------------------------------------------------

                    Orbital Energies (a.u.)
 --------------------------------------------------------------

 Alpha MOs
 -- Occupied --
********-101.5780-101.5744-101.5736-101.5711-101.5694 -10.2770 -10.2749
-10.2741 -10.2734 -10.2725 -10.2707 -10.2398 -10.2326 -10.2198 -10.2194
-10.2140 -10.2129  -9.4930  -9.4926  -9.4889  -9.4882  -9.4869  -9.4853
 -7.2578  -7.2573  -7.2538  -7.2530  -7.2517  -7.2501  -7.2478  -7.2474
 -7.2472  -7.2469  -7.2439  -7.2431  -7.2431  -7.2423  -7.2416  -7.2411
 -7.2401  -7.2393  -0.9562  -0.9420  -0.9081  -0.9022  -0.8932  -0.8740
 -0.8545  -0.8363  -0.7980  -0.7679  -0.7604  -0.7418  -0.6542  -0.6471
 -0.6320  -0.6177  -0.5605  -0.5431  -0.5253  -0.5202  -0.4960  -0.4849
 -0.4677  -0.4672  -0.4648  -0.4527  -0.4479  -0.4322  -0.4170  -0.4141
 -0.4071  -0.3990  -0.3880  -0.3819  -0.3650  -0.3525  -0.3499  -0.3446
 -0.3394  -0.3342  -0.3311  -0.3226  -0.3079  -0.2895  -0.2781  -0.2677
 -0.2609
 -- Virtual --
 -0.0751  -0.0588  -0.0506  -0.0381  -0.0350  -0.0307  -0.0118   0.0002
  0.0096   0.0099   0.0107   0.0160   0.0198   0.0245   0.0303   0.0412
  0.0458   0.0506   0.0551   0.0574   0.0634   0.0662   0.0719   0.0792
  0.0801   0.0836   0.0859   0.0888   0.0923   0.0951   0.0987   0.1006
  0.1056   0.1090   0.1109   0.1142   0.1153   0.1180   0.1216   0.1237
  0.1247   0.1290   0.1298   0.1355   0.1395   0.1422   0.1446   0.1496
  0.1552   0.1598   0.1629   0.1654   0.1676   0.1713   0.1764   0.1846
  0.1874   0.1919   0.1973   0.1984   0.2045   0.2046   0.2120   0.2165
  0.2229   0.2260   0.2280   0.2293   0.2338   0.2377   0.2437   0.2472
  0.2516   0.2534   0.2564   0.2577   0.2611   0.2668   0.2682   0.2717
  0.2791   0.2826   0.2877   0.2907   0.2937   0.2964   0.3060   0.3073
  0.3118   0.3164   0.3195   0.3281   0.3356   0.3422   0.3535   0.3670
  0.3926   0.4039   0.4189   0.4212   0.4387   0.4434   0.4484   0.4507
  0.4532   0.4617   0.4660   0.4719   0.4772   0.4789   0.4873   0.4894
  0.4974   0.5075   0.5121   0.5163   0.5197   0.5279   0.5477   0.5506
  0.5546   0.5616   0.5653   0.5777   0.5831   0.5868   0.5945   0.6032
  0.6052   0.6103   0.6139   0.6204   0.6254   0.6318   0.6394   0.6471
  0.6564   0.6657   0.6759   0.6808   0.6874   0.6973   0.7004   0.7100
  0.7153   0.7289   0.7731   0.7851   0.7898   0.7976   0.8198   0.8237
  0.8293   0.8334   0.8349   0.8365   0.8422   0.8430   0.8477   0.8509
  0.8513   0.8557   0.8583   0.8648   0.8704   0.8744   0.8805   0.8870
  0.8937   0.9013   0.9047   0.9096   0.9172   0.9250   0.9305   0.9329
  0.9419   0.9438   0.9514   0.9532   0.9603   0.9625   0.9644   0.9770
  0.9800   0.9881   0.9951   0.9961   1.0068   1.0139   1.0452   1.0549
  1.0641   1.0726   1.0867   1.1125   1.1232   1.1450   1.1752   1.1849
  1.1874   1.2161   1.2286   1.2349   1.2441   1.2535   1.2690   1.2750
  1.2885   1.2929   1.3007   1.3044   1.3172   1.3371   1.3588   1.3664
  1.3963   1.4387   1.4667   1.4975   1.5054   1.5101   1.5395   1.5443
  1.5502   1.5775   1.5833   1.5982   1.6005   1.6390   1.6610   1.6760
  1.6907   1.7162   1.7575   1.7768   1.7855   1.7992   1.8279   1.8485
  1.8576   1.8594   1.8670   1.8805   1.8972   1.9041   1.9272   1.9384
  1.9448   1.9482   1.9613   1.9864   2.0273   2.0588   2.0661   2.0853
  2.0993   2.1228   2.1640   2.2102   2.2338   2.2446   2.2481   2.2577
  2.2737   2.2803   2.2859   2.2961   2.3036   2.3193   2.3252   2.3604
  2.3735   2.3808   2.4115   2.4235   2.4302   2.4537   2.4651   2.4903
  2.5162   2.5231   2.5359   2.5486   2.5552   2.5617   2.5957   2.6064
  2.6386   2.6499   2.6606   2.6673   2.7065   2.7123   2.7256   2.7337
  2.7341   2.7561   2.7708   2.7831   2.7921   2.8088   2.8215   2.8265
  2.8718   2.9081   2.9279   2.9669   3.0640   3.0667   3.0756   3.1269
  3.1271   3.1400   3.1656   3.2071   3.2231   3.2361   3.2385   3.3331
  3.3732   3.3980   3.4604   3.5549   3.6228   3.6863   3.7034   3.7562
  3.8172   3.9576   4.0174   4.0760   4.0813   4.3859   4.7878   4.8195
  9.7418   9.7633   9.7945   9.8036   9.8185   9.8541  23.3458  23.5009
 23.8349  23.8426  23.8543  23.8758  23.9371  23.9677  24.0323  24.0382
 24.1005  24.1336  25.7852  25.8143  25.8604  25.9103  25.9526  26.0097
 26.1008  26.1200  26.1661  26.1898  26.3280  26.4162  26.5084  26.6013
 26.6377  26.7026  26.7980  26.9450 215.7334 215.7544 215.7915 215.8038
215.8215 215.8630
 --------------------------------------------------------------

          Ground-State Mulliken Net Atomic Charges

     Atom                 Charge (a.u.)
  ----------------------------------------
      1 C                     0.070057
      2 C                    -0.798121
      3 Cl                    0.524312
      4 C                    -0.036939
      5 Cl                    0.586418
      6 C                    -0.243731
      7 Cl                    0.545910
      8 C                    -0.674230
      9 H                     0.212557
     10 C                    -0.668114
     11 H                     0.176970
     12 C                    -0.445820
     13 C                    -0.294291
     14 Cl                    0.374228
     15 C                    -0.086714
     16 H                     0.228508
     17 C                     0.085580
     18 Cl                    0.467490
     19 C                    -0.542500
     20 H                     0.232176
     21 C                    -0.148280
     22 Cl                    0.434535
  ----------------------------------------
  Sum of atomic charges =     0.000000

 -----------------------------------------------------------------
                    Cartesian Multipole Moments
 -----------------------------------------------------------------
    Charge (ESU x 10^10)
                -0.0000
    Dipole Moment (Debye)
         X      -0.0005      Y      -0.2977      Z      -2.1896
       Tot       2.2097
    Quadrupole Moments (Debye-Ang)
        XX    -142.4508     XY      -0.4323     YY    -146.5154
        XZ       3.4870     YZ      -1.2476     ZZ    -146.3772
    Octopole Moments (Debye-Ang^2)
       XXX    -281.6414    XXY     -10.0460    XYY     -89.1710
       YYY      -8.7473    XXZ     -26.7837    XYZ      -4.4031
       YYZ     -23.0101    XZZ     -91.1087    YZZ       0.5689
       ZZZ     -67.5064
    Hexadecapole Moments (Debye-Ang^3)
      XXXX   -5976.1018   XXXY     176.7058   XXYY   -1160.7476
      XYYY     211.0343   YYYY    -996.4472   XXXZ    1528.2084
      XXYZ      57.4680   XYYZ     494.1408   YYYZ     182.8316
      XXZZ   -1705.9911   XYZZ      93.8306   YYZZ    -860.8154
      XZZZ    1492.6015   YZZZ     168.4806   ZZZZ   -4160.2437
 -----------------------------------------------------------------
 Calculating analytic gradient of the SCF energy
 Gradient of SCF Energy
            1           2           3           4           5           6
    1   0.0007698  -0.0006625   0.0056114   0.0004552  -0.0001088  -0.0000934
    2   0.0013296  -0.0017690  -0.0219867  -0.0002092  -0.0000126  -0.0000249
    3  -0.0005851   0.0014874  -0.0134348  -0.0019192   0.0004908   0.0001479
            7           8           9          10          11          12
    1   0.0000932   0.0002396   0.0001796   0.0002225  -0.0000939  -0.0003119
    2  -0.0000571   0.0003490   0.0000442   0.0024473  -0.0001598  -0.0011111
    3   0.0002581   0.0005887  -0.0002639  -0.0003066  -0.0000372  -0.0013577
           13          14          15          16          17          18
    1   0.0007665  -0.0053324  -0.0005850  -0.0000500   0.0011793  -0.0000953
    2  -0.0000741   0.0218374   0.0010845   0.0000156  -0.0001519   0.0001341
    3   0.0020762   0.0137864  -0.0002000  -0.0000010  -0.0009113   0.0000797
           19          20          21          22
    1  -0.0002927  -0.0000216  -0.0014237  -0.0004459
    2  -0.0005148   0.0000303  -0.0005252  -0.0006755
    3   0.0012476   0.0000065  -0.0013384   0.0001858
 Max gradient component =       2.199E-02
 RMS gradient           =       4.653E-03
 Gradient time:  CPU 260.94 s  wall 260.95 s
 Geometry Optimization Parameters
   NAtoms,    NIC,     NZ,  NCons,   NDum,   NFix, NCnnct, MaxDiis
       22     163      22       0       0       0       0       0

 Cartesian Hessian Update
 Hessian updated using BFGS update


** GEOMETRY OPTIMIZATION IN DELOCALIZED INTERNAL COORDINATES **
   Searching for a Minimum

   Optimization Cycle:   4

                       Coordinates (Angstroms)
     ATOM                X               Y               Z
      1  C         0.0121274896    0.0154263731    0.0436749222
      2  C        -0.0142193573    0.1060326562    1.4459604297
      3  Cl        1.4819850721    0.2175535522    2.3238895469
      4  C        -1.2289395220    0.1161463329    2.1500434239
      5  Cl       -1.2424501044    0.2291912705    3.8861820768
      6  C        -2.4313078900    0.0388436183    1.4408013187
      7  Cl       -3.9698305772    0.0451571050    2.2645110087
      8  C        -2.4182821782   -0.0530939547    0.0532854711
      9  H        -3.3536689290   -0.1244806908   -0.4853263850
     10  C        -1.2133513755   -0.0631710774   -0.6281148606
     11  H        -1.2211313603   -0.1596336396   -1.7054874136
     12  C         1.2776929447   -0.0189547450   -0.7358559943
     13  C         2.3027051584   -0.9461630406   -0.4645357133
     14  Cl        2.1085370876   -2.1104961187    0.8195775945
     15  C         3.4856062357   -0.9982385899   -1.1938647666
     16  H         4.2411108729   -1.7316975679   -0.9506111514
     17  C         3.6684206838   -0.1032029855   -2.2378088755
     18  Cl        5.1495255511   -0.1508082486   -3.1688208623
     19  C         2.6955565049    0.8369317755   -2.5499288875
     20  H         2.8470732459    1.5462898476   -3.3509984910
     21  C         1.5244668583    0.8681218870   -1.8018962047
     22  Cl        0.3833807995    2.1432578275   -2.2032998266
   Point Group: c1    Number of degrees of freedom:    60


   Energy is  -3221.117535389

 Hessian updated using BFGS update

 60 Hessian modes will be used to form the next step
  Hessian Eigenvalues:
     0.017668    0.018284    0.019627    0.020924    0.021043    0.022947
     0.023588    0.023831    0.023840    0.024089    0.024090    0.024113
     0.024114    0.024135    0.024135    0.024142    0.024143    0.027919
     0.046162    0.076651    0.159980    0.159998    0.160036    0.160269
     0.217956    0.225466    0.230450    0.235587    0.237373    0.246046
     0.249908    0.249986    0.249998    0.249999    0.250088    0.251159
     0.288297    0.289997    0.300880    0.301030    0.301270    0.301808
     0.310955    0.353269    0.356665    0.356666    0.356731    0.365960
     0.412974    0.424687    0.432475    0.456011    0.461756    0.468030
     0.472107    0.478193    0.478222    0.479189    0.479774    0.543379

 Minimum search - taking simple RFO step
 Searching for Lamda that Minimizes Along All modes
 Value Taken    Lamda =  -0.01186392
 Calculated Step too Large.  Step scaled by  0.647104
 Step Taken.  Stepsize is  0.300000

                             Maximum     Tolerance    Cnvgd?
         Gradient           0.021282      0.000300      NO
         Displacement       0.227682      0.001200      NO
         Energy change     -0.009291      0.000001      NO


 New Cartesian Coordinates Obtained by Inverse Iteration

 Displacement from previous Coordinates is:  0.470737
 ----------------------------------------------------------------
             Standard Nuclear Orientation (Angstroms)
    I     Atom           X                Y                Z
 ----------------------------------------------------------------
    1      C       0.0162261590     0.0133807261     0.0517198878
    2      C      -0.0159666077     0.1431492344     1.4491962204
    3      Cl      1.4761223496     0.3044199355     2.3271633805
    4      C      -1.2340279442     0.1516240817     2.1500076514
    5      Cl     -1.2558700604     0.3142561675     3.8793055706
    6      C      -2.4310977205     0.0320371539     1.4359629551
    7      Cl     -3.9742434988     0.0359414595     2.2503887082
    8      C      -2.4114766473    -0.0969379894     0.0506097498
    9      H      -3.3449219901    -0.1966124357    -0.4867587277
   10      C      -1.2032979341    -0.1024403653    -0.6251409333
   11      H      -1.2006280186    -0.2188863777    -1.7012082410
   12      C       1.2840819227    -0.0141524907    -0.7235212356
   13      C       2.2925599284    -0.9671240663    -0.4841626351
   14      Cl      2.0817913844    -2.1635872343     0.7716493160
   15      C       3.4700027890    -1.0246112274    -1.2218449569
   16      H       4.2121561501    -1.7789806951    -1.0039071772
   17      C       3.6615646185    -0.1049057165    -2.2430119702
   18      Cl      5.1344048901    -0.1612973293    -3.1885408627
   19      C       2.7070253003     0.8626629946    -2.5264785388
   20      H       2.8657542693     1.5875616578    -3.3116005041
   21      C       1.5428223406     0.8952346407    -1.7665204321
   22      Cl      0.4120255303     2.1922794629    -2.1319308649
 ----------------------------------------------------------------
 Nuclear Repulsion Energy =        2046.97860746 hartrees
 There are       89 alpha and       89 beta electrons
 Applying Cartesian multipole field
    Component          Value
    ---------          -----
     (2,0,0)        1.00000E-12
     (0,2,0)        2.00000E-11
     (0,0,2)       -3.00000E-11
 Nucleus-field energy     =    -0.0000000745 hartrees
 Requested basis set is 6-311++G(d,p)
 There are 170 shells and 472 basis functions
 A cutoff of  1.0D-15 yielded  10899 shell pairs
 There are     92094 function pairs (     99020 Cartesian)
 Smallest overlap matrix eigenvalue = 2.41E-07
 Linear dependence detected in AO basis
 Number of orthogonalized atomic orbitals = 467
 Maximum deviation from orthogonality = 2.479E-10
 Guess from superposition of atomic densities
 Warning:  Energy on first SCF cycle will be non-variational
 SAD guess density has 178.000000 electrons

 -----------------------------------------------------------------------
  General SCF calculation program by
  Eric Jon Sundstrom, Paul Horn, Yuezhi Mao, Dmitri Zuev, Alec White,
  David Stuck, Shaama M.S., Shane Yost, Joonho Lee, David Small,
  Daniel Levine, Susi Lehtola, Hugh Burton, Evgeny Epifanovsky,
  Bang C. Huynh
 -----------------------------------------------------------------------
 Exchange:     0.2000 Hartree-Fock + 0.0800 Slater + 0.7200 B88
 Correlation:  0.1900 VWN1RPA + 0.8100 LYP
 Using SG-1 standard quadrature grid
 A restricted SCF calculation will be
 performed using DIIS
 SCF converges when DIIS error is below 1.0e-08
 ---------------------------------------
  Cycle       Energy         DIIS error
 ---------------------------------------
    1   -3225.3779606844      2.83e-02  
    2   -3220.9836277605      2.23e-03  
    3   -3220.8689889649      2.90e-03  
    4   -3221.1114074087      6.26e-04  
    5   -3221.1213493428      2.89e-04  
    6   -3221.1234817545      9.79e-05  
    7   -3221.1237102619      3.22e-05  
    8   -3221.1237350647      1.20e-05  
    9   -3221.1237386226      4.20e-06  
   10   -3221.1237391333      8.58e-07  
   11   -3221.1237391512      3.10e-07  
   12   -3221.1237391535      1.15e-07  
   13   -3221.1237391538      4.18e-08  
   14   -3221.1237391540      1.26e-08  
   15   -3221.1237391539      3.88e-09  Convergence criterion met
 ---------------------------------------
 SCF time:   CPU 768.29s  wall 769.00s 
 SCF   energy in the final basis set =    -3221.1237391539
 Total energy in the final basis set =    -3221.1237391539

 --------------------------------------------------------------

                    Orbital Energies (a.u.)
 --------------------------------------------------------------

 Alpha MOs
 -- Occupied --
********-101.5778-101.5743-101.5740-101.5722-101.5707 -10.2770 -10.2752
-10.2742 -10.2736 -10.2727 -10.2708 -10.2395 -10.2323 -10.2200 -10.2195
-10.2142 -10.2131  -9.4926  -9.4924  -9.4889  -9.4887  -9.4877  -9.4863
 -7.2573  -7.2571  -7.2537  -7.2535  -7.2524  -7.2511  -7.2474  -7.2472
 -7.2468  -7.2467  -7.2439  -7.2436  -7.2431  -7.2428  -7.2424  -7.2419
 -7.2410  -7.2402  -0.9557  -0.9421  -0.9068  -0.9014  -0.8939  -0.8747
 -0.8541  -0.8362  -0.7979  -0.7680  -0.7604  -0.7418  -0.6539  -0.6464
 -0.6328  -0.6177  -0.5605  -0.5424  -0.5258  -0.5211  -0.4956  -0.4851
 -0.4676  -0.4671  -0.4650  -0.4521  -0.4474  -0.4322  -0.4163  -0.4133
 -0.4071  -0.3967  -0.3874  -0.3818  -0.3650  -0.3515  -0.3499  -0.3442
 -0.3393  -0.3345  -0.3310  -0.3241  -0.3120  -0.2881  -0.2777  -0.2697
 -0.2618
 -- Virtual --
 -0.0737  -0.0590  -0.0505  -0.0383  -0.0369  -0.0308  -0.0119   0.0002
  0.0096   0.0100   0.0107   0.0159   0.0193   0.0245   0.0305   0.0410
  0.0455   0.0503   0.0551   0.0574   0.0632   0.0661   0.0718   0.0785
  0.0803   0.0834   0.0856   0.0888   0.0921   0.0947   0.0985   0.1005
  0.1064   0.1091   0.1106   0.1138   0.1150   0.1176   0.1208   0.1237
  0.1246   0.1290   0.1297   0.1354   0.1392   0.1415   0.1439   0.1491
  0.1549   0.1589   0.1624   0.1650   0.1682   0.1707   0.1757   0.1846
  0.1862   0.1910   0.1975   0.1986   0.2041   0.2048   0.2112   0.2165
  0.2239   0.2263   0.2273   0.2293   0.2341   0.2372   0.2434   0.2470
  0.2519   0.2525   0.2577   0.2588   0.2609   0.2665   0.2684   0.2715
  0.2788   0.2814   0.2879   0.2889   0.2936   0.2951   0.3049   0.3076
  0.3127   0.3162   0.3197   0.3276   0.3379   0.3418   0.3527   0.3667
  0.3937   0.4038   0.4190   0.4214   0.4390   0.4434   0.4484   0.4501
  0.4530   0.4636   0.4676   0.4737   0.4782   0.4797   0.4876   0.4901
  0.4958   0.5038   0.5117   0.5142   0.5185   0.5283   0.5477   0.5498
  0.5544   0.5626   0.5684   0.5770   0.5867   0.5910   0.5956   0.6028
  0.6053   0.6088   0.6133   0.6220   0.6278   0.6316   0.6400   0.6506
  0.6564   0.6667   0.6769   0.6795   0.6876   0.6971   0.7005   0.7096
  0.7142   0.7272   0.7757   0.7849   0.7902   0.7974   0.8217   0.8251
  0.8314   0.8325   0.8362   0.8374   0.8423   0.8448   0.8474   0.8497
  0.8529   0.8561   0.8587   0.8642   0.8683   0.8753   0.8799   0.8874
  0.8937   0.8996   0.9057   0.9123   0.9183   0.9248   0.9302   0.9341
  0.9424   0.9445   0.9506   0.9538   0.9541   0.9605   0.9617   0.9699
  0.9801   0.9878   0.9958   0.9988   1.0066   1.0126   1.0399   1.0542
  1.0610   1.0719   1.0863   1.1166   1.1267   1.1442   1.1763   1.1846
  1.1901   1.2147   1.2292   1.2341   1.2449   1.2535   1.2697   1.2757
  1.2897   1.2925   1.2985   1.3045   1.3158   1.3346   1.3585   1.3694
  1.3966   1.4415   1.4684   1.4998   1.5044   1.5103   1.5385   1.5453
  1.5489   1.5784   1.5828   1.5970   1.6004   1.6382   1.6614   1.6756
  1.6898   1.7175   1.7570   1.7757   1.7870   1.8000   1.8272   1.8480
  1.8543   1.8580   1.8643   1.8792   1.9006   1.9085   1.9277   1.9374
  1.9445   1.9504   1.9612   1.9900   2.0247   2.0574   2.0657   2.0853
  2.1016   2.1223   2.1612   2.2100   2.2333   2.2452   2.2477   2.2571
  2.2739   2.2746   2.2846   2.2943   2.3074   2.3148   2.3227   2.3597
  2.3762   2.3832   2.4140   2.4240   2.4307   2.4532   2.4654   2.4927
  2.5155   2.5215   2.5351   2.5493   2.5547   2.5584   2.5942   2.6066
  2.6373   2.6513   2.6615   2.6690   2.7062   2.7127   2.7250   2.7302
  2.7355   2.7582   2.7661   2.7822   2.7904   2.8084   2.8197   2.8251
  2.8696   2.9063   2.9318   2.9696   3.0646   3.0685   3.0757   3.1242
  3.1267   3.1385   3.1648   3.2068   3.2236   3.2340   3.2372   3.3323
  3.3721   3.4003   3.4612   3.5559   3.6247   3.6867   3.7019   3.7554
  3.8172   3.9579   4.0174   4.0757   4.0825   4.3782   4.7863   4.8196
  9.7434   9.7633   9.7965   9.8039   9.8291   9.8459  23.3473  23.5016
 23.8351  23.8425  23.8546  23.8760  23.9372  23.9658  24.0367  24.0383
 24.1003  24.1335  25.7841  25.8143  25.8569  25.9072  25.9390  25.9827
 26.0984  26.1196  26.1651  26.1876  26.3355  26.4183  26.5080  26.5984
 26.6370  26.7013  26.7943  26.9411 215.7353 215.7543 215.7937 215.8037
215.8350 215.8522
 --------------------------------------------------------------

          Ground-State Mulliken Net Atomic Charges

     Atom                 Charge (a.u.)
  ----------------------------------------
      1 C                     0.102633
      2 C                    -0.822402
      3 Cl                    0.478413
      4 C                     0.012470
      5 Cl                    0.589401
      6 C                    -0.247709
      7 Cl                    0.546775
      8 C                    -0.699133
      9 H                     0.213454
     10 C                    -0.655111
     11 H                     0.178576
     12 C                    -0.437725
     13 C                    -0.350106
     14 Cl                    0.341450
     15 C                     0.011211
     16 H                     0.228577
     17 C                     0.090464
     18 Cl                    0.470145
     19 C                    -0.526372
     20 H                     0.232963
     21 C                    -0.177213
     22 Cl                    0.419241
  ----------------------------------------
  Sum of atomic charges =     0.000000

 -----------------------------------------------------------------
                    Cartesian Multipole Moments
 -----------------------------------------------------------------
    Charge (ESU x 10^10)
                -0.0000
    Dipole Moment (Debye)
         X      -0.0127      Y      -0.3464      Z      -2.1941
       Tot       2.2213
    Quadrupole Moments (Debye-Ang)
        XX    -142.6056     XY      -0.2955     YY    -146.3226
        XZ       3.3388     YZ      -1.0477     ZZ    -146.3361
    Octopole Moments (Debye-Ang^2)
       XXX    -281.2007    XXY     -12.1400    XYY     -88.1402
       YYY     -14.4450    XXZ     -27.0122    XYZ      -4.2495
       YYZ     -23.1865    XZZ     -91.1331    YZZ      -0.7354
       ZZZ     -66.4517
    Hexadecapole Moments (Debye-Ang^3)
      XXXX   -5963.2486   XXXY     174.7505   XXYY   -1162.6492
      XYYY     204.7610   YYYY   -1042.4016   XXXZ    1536.7442
      XXYZ      50.0788   XYYZ     495.8463   YYYZ     154.0147
      XXZZ   -1698.4419   XYZZ      93.7896   YYZZ    -862.5980
      XZZZ    1503.0580   YZZZ     144.3087   ZZZZ   -4127.9827
 -----------------------------------------------------------------
 Calculating analytic gradient of the SCF energy
 Gradient of SCF Energy
            1           2           3           4           5           6
    1   0.0014737   0.0003566   0.0026404   0.0000694   0.0000664  -0.0003911
    2   0.0005525  -0.0011883  -0.0140671  -0.0000781  -0.0000531  -0.0001111
    3  -0.0004244   0.0009057  -0.0084143   0.0002679  -0.0004729   0.0004588
            7           8           9          10          11          12
    1   0.0002286   0.0000733   0.0000675  -0.0002001   0.0000382  -0.0018281
    2   0.0000122   0.0001461   0.0000422   0.0020842  -0.0000686  -0.0005157
    3  -0.0000727  -0.0003922  -0.0000105  -0.0001794  -0.0001590   0.0000996
           13          14          15          16          17          18
    1   0.0007986  -0.0028474   0.0003375  -0.0001496   0.0002384  -0.0000105
    2   0.0004682   0.0135697   0.0003234   0.0000341  -0.0001286   0.0000555
    3   0.0009156   0.0086989  -0.0001819   0.0000129  -0.0000573  -0.0000366
           19          20          21          22
    1  -0.0000087  -0.0000719  -0.0002056  -0.0006756
    2   0.0002745  -0.0000906  -0.0013045   0.0000432
    3  -0.0002178   0.0000972  -0.0006557  -0.0001819
 Max gradient component =       1.407E-02
 RMS gradient           =       2.919E-03
 Gradient time:  CPU 262.30 s  wall 262.31 s
 Geometry Optimization Parameters
   NAtoms,    NIC,     NZ,  NCons,   NDum,   NFix, NCnnct, MaxDiis
       22     163      22       0       0       0       0       0

 Cartesian Hessian Update
 Hessian updated using BFGS update


** GEOMETRY OPTIMIZATION IN DELOCALIZED INTERNAL COORDINATES **
   Searching for a Minimum

   Optimization Cycle:   5

                       Coordinates (Angstroms)
     ATOM                X               Y               Z
      1  C         0.0162261590    0.0133807261    0.0517198878
      2  C        -0.0159666077    0.1431492344    1.4491962204
      3  Cl        1.4761223496    0.3044199355    2.3271633805
      4  C        -1.2340279442    0.1516240817    2.1500076514
      5  Cl       -1.2558700604    0.3142561675    3.8793055706
      6  C        -2.4310977205    0.0320371539    1.4359629551
      7  Cl       -3.9742434988    0.0359414595    2.2503887082
      8  C        -2.4114766473   -0.0969379894    0.0506097498
      9  H        -3.3449219901   -0.1966124357   -0.4867587277
     10  C        -1.2032979341   -0.1024403653   -0.6251409333
     11  H        -1.2006280186   -0.2188863777   -1.7012082410
     12  C         1.2840819227   -0.0141524907   -0.7235212356
     13  C         2.2925599284   -0.9671240663   -0.4841626351
     14  Cl        2.0817913844   -2.1635872343    0.7716493160
     15  C         3.4700027890   -1.0246112274   -1.2218449569
     16  H         4.2121561501   -1.7789806951   -1.0039071772
     17  C         3.6615646185   -0.1049057165   -2.2430119702
     18  Cl        5.1344048901   -0.1612973293   -3.1885408627
     19  C         2.7070253003    0.8626629946   -2.5264785388
     20  H         2.8657542693    1.5875616578   -3.3116005041
     21  C         1.5428223406    0.8952346407   -1.7665204321
     22  Cl        0.4120255303    2.1922794629   -2.1319308649
   Point Group: c1    Number of degrees of freedom:    60


   Energy is  -3221.123739154

 Hessian updated using BFGS update

 60 Hessian modes will be used to form the next step
  Hessian Eigenvalues:
     0.017383    0.017914    0.019474    0.020923    0.021005    0.022948
     0.023584    0.023829    0.023867    0.024089    0.024097    0.024114
     0.024114    0.024135    0.024136    0.024142    0.024146    0.027867
     0.034049    0.076684    0.159992    0.160006    0.160050    0.160274
     0.217955    0.225466    0.230447    0.235972    0.237385    0.246202
     0.249954    0.249994    0.249999    0.250031    0.250154    0.251315
     0.288279    0.290150    0.300886    0.301031    0.301477    0.301985
     0.311219    0.353180    0.356665    0.356666    0.356737    0.365796
     0.412988    0.424676    0.432570    0.455970    0.461757    0.468026
     0.472378    0.478200    0.478235    0.479222    0.479907    0.543124

 Minimum search - taking simple RFO step
 Searching for Lamda that Minimizes Along All modes
 Value Taken    Lamda =  -0.00732484
 Calculated Step too Large.  Step scaled by  0.664187
 Step Taken.  Stepsize is  0.300000

                             Maximum     Tolerance    Cnvgd?
         Gradient           0.013258      0.000300      NO
         Displacement       0.217605      0.001200      NO
         Energy change     -0.006204      0.000001      NO


 New Cartesian Coordinates Obtained by Inverse Iteration

 Displacement from previous Coordinates is:  0.545896
 ----------------------------------------------------------------
             Standard Nuclear Orientation (Angstroms)
    I     Atom           X                Y                Z
 ----------------------------------------------------------------
    1      C       0.0148707862     0.0129395913     0.0493588299
    2      C      -0.0161694435     0.1875779542     1.4402393186
    3      Cl      1.4790135914     0.3998602377     2.3067662250
    4      C      -1.2332232620     0.1945429118     2.1435612560
    5      Cl     -1.2575075531     0.4105950423     3.8664778007
    6      C      -2.4274418317     0.0261134922     1.4340247108
    7      Cl     -3.9698814194     0.0223632958     2.2506899994
    8      C      -2.4075095106    -0.1483228282     0.0534732294
    9      H      -3.3402843759    -0.2841741768    -0.4771645768
   10      C      -1.2001324068    -0.1501516462    -0.6241515356
   11      H      -1.1930038419    -0.2959432421    -1.6970648691
   12      C       1.2850808960    -0.0121621452    -0.7230395093
   13      C       2.2707650853    -0.9930511253    -0.5119552792
   14      Cl      2.0324706113    -2.2158424323     0.7166365916
   15      C       3.4467003754    -1.0545021117    -1.2509439415
   16      H       4.1737537319    -1.8296318476    -1.0563145286
   17      C       3.6575786968    -0.1058947455    -2.2423503245
   18      Cl      5.1307132278    -0.1643004063    -3.1886664229
   19      C       2.7258984538     0.8920747476    -2.4953348916
   20      H       2.9012504165     1.6383079460    -3.2566102078
   21      C       1.5621164041     0.9239165049    -1.7342548731
   22      Cl      0.4499485793     2.2486965707    -2.0520006413
 ----------------------------------------------------------------
 Nuclear Repulsion Energy =        2045.52151562 hartrees
 There are       89 alpha and       89 beta electrons
 Applying Cartesian multipole field
    Component          Value
    ---------          -----
     (2,0,0)        1.00000E-12
     (0,2,0)        2.00000E-11
     (0,0,2)       -3.00000E-11
 Nucleus-field energy     =    -0.0000000724 hartrees
 Requested basis set is 6-311++G(d,p)
 There are 170 shells and 472 basis functions
 A cutoff of  1.0D-15 yielded  10901 shell pairs
 There are     92156 function pairs (     99094 Cartesian)
 Smallest overlap matrix eigenvalue = 2.32E-07
 Linear dependence detected in AO basis
 Number of orthogonalized atomic orbitals = 467
 Maximum deviation from orthogonality = 2.684E-10
 Guess from superposition of atomic densities
 Warning:  Energy on first SCF cycle will be non-variational
 SAD guess density has 178.000000 electrons

 -----------------------------------------------------------------------
  General SCF calculation program by
  Eric Jon Sundstrom, Paul Horn, Yuezhi Mao, Dmitri Zuev, Alec White,
  David Stuck, Shaama M.S., Shane Yost, Joonho Lee, David Small,
  Daniel Levine, Susi Lehtola, Hugh Burton, Evgeny Epifanovsky,
  Bang C. Huynh
 -----------------------------------------------------------------------
 Exchange:     0.2000 Hartree-Fock + 0.0800 Slater + 0.7200 B88
 Correlation:  0.1900 VWN1RPA + 0.8100 LYP
 Using SG-1 standard quadrature grid
 A restricted SCF calculation will be
 performed using DIIS
 SCF converges when DIIS error is below 1.0e-08
 ---------------------------------------
  Cycle       Energy         DIIS error
 ---------------------------------------
    1   -3225.3663806175      2.82e-02  
    2   -3220.9876108348      2.23e-03  
    3   -3220.8727357236      2.90e-03  
    4   -3221.1151899157      6.31e-04  
    5   -3221.1252862332      2.91e-04  
    6   -3221.1274467489      9.82e-05  
    7   -3221.1276754687      3.34e-05  
    8   -3221.1277025533      1.21e-05  
    9   -3221.1277061833      4.16e-06  
   10   -3221.1277066816      8.46e-07  
   11   -3221.1277066992      2.94e-07  
   12   -3221.1277067012      1.15e-07  
   13   -3221.1277067015      4.09e-08  
   14   -3221.1277067015      1.26e-08  
   15   -3221.1277067015      3.82e-09  Convergence criterion met
 ---------------------------------------
 SCF time:   CPU 768.84s  wall 769.00s 
 SCF   energy in the final basis set =    -3221.1277067015
 Total energy in the final basis set =    -3221.1277067015

 --------------------------------------------------------------

                    Orbital Energies (a.u.)
 --------------------------------------------------------------

 Alpha MOs
 -- Occupied --
********-101.5775-101.5743-101.5743-101.5731-101.5717 -10.2767 -10.2752
-10.2743 -10.2738 -10.2729 -10.2709 -10.2387 -10.2319 -10.2201 -10.2197
-10.2144 -10.2134  -9.4923  -9.4922  -9.4890  -9.4889  -9.4883  -9.4870
 -7.2571  -7.2569  -7.2538  -7.2537  -7.2531  -7.2518  -7.2471  -7.2470
 -7.2466  -7.2465  -7.2438  -7.2438  -7.2431  -7.2430  -7.2430  -7.2426
 -7.2417  -7.2410  -0.9554  -0.9421  -0.9060  -0.9008  -0.8942  -0.8750
 -0.8537  -0.8361  -0.7977  -0.7682  -0.7607  -0.7418  -0.6536  -0.6457
 -0.6338  -0.6175  -0.5604  -0.5416  -0.5266  -0.5219  -0.4951  -0.4851
 -0.4677  -0.4668  -0.4651  -0.4516  -0.4472  -0.4322  -0.4160  -0.4124
 -0.4070  -0.3950  -0.3869  -0.3816  -0.3647  -0.3508  -0.3496  -0.3438
 -0.3391  -0.3351  -0.3309  -0.3257  -0.3147  -0.2864  -0.2775  -0.2710
 -0.2631
 -- Virtual --
 -0.0717  -0.0592  -0.0504  -0.0392  -0.0388  -0.0308  -0.0120   0.0002
  0.0097   0.0100   0.0106   0.0155   0.0187   0.0243   0.0308   0.0408
  0.0452   0.0502   0.0552   0.0574   0.0628   0.0660   0.0717   0.0776
  0.0806   0.0833   0.0853   0.0889   0.0919   0.0943   0.0981   0.1003
  0.1074   0.1091   0.1105   0.1131   0.1147   0.1171   0.1202   0.1236
  0.1245   0.1288   0.1297   0.1349   0.1389   0.1410   0.1432   0.1488
  0.1545   0.1575   0.1620   0.1646   0.1688   0.1715   0.1750   0.1847
  0.1848   0.1906   0.1975   0.1992   0.2036   0.2049   0.2103   0.2169
  0.2233   0.2262   0.2283   0.2296   0.2344   0.2366   0.2439   0.2466
  0.2516   0.2530   0.2584   0.2603   0.2616   0.2664   0.2683   0.2716
  0.2784   0.2795   0.2842   0.2881   0.2944   0.2957   0.3040   0.3080
  0.3129   0.3157   0.3201   0.3273   0.3378   0.3419   0.3515   0.3670
  0.3942   0.4035   0.4196   0.4216   0.4395   0.4436   0.4484   0.4497
  0.4528   0.4652   0.4691   0.4748   0.4783   0.4821   0.4870   0.4907
  0.4941   0.5042   0.5103   0.5135   0.5179   0.5294   0.5465   0.5496
  0.5552   0.5630   0.5712   0.5760   0.5890   0.5917   0.5999   0.6031
  0.6060   0.6105   0.6125   0.6231   0.6299   0.6317   0.6415   0.6548
  0.6568   0.6666   0.6757   0.6815   0.6880   0.6943   0.7029   0.7081
  0.7143   0.7266   0.7776   0.7840   0.7919   0.7974   0.8245   0.8258
  0.8303   0.8344   0.8367   0.8405   0.8419   0.8463   0.8475   0.8485
  0.8543   0.8558   0.8580   0.8648   0.8661   0.8741   0.8810   0.8867
  0.8894   0.8984   0.9082   0.9147   0.9193   0.9232   0.9285   0.9327
  0.9422   0.9455   0.9477   0.9491   0.9542   0.9617   0.9624   0.9674
  0.9811   0.9876   0.9946   1.0015   1.0071   1.0130   1.0366   1.0517
  1.0560   1.0729   1.0881   1.1206   1.1320   1.1445   1.1787   1.1845
  1.1926   1.2151   1.2298   1.2340   1.2458   1.2534   1.2684   1.2774
  1.2896   1.2926   1.2980   1.3057   1.3159   1.3333   1.3582   1.3737
  1.3983   1.4436   1.4682   1.5008   1.5029   1.5112   1.5385   1.5465
  1.5497   1.5796   1.5830   1.5964   1.6003   1.6370   1.6622   1.6757
  1.6883   1.7185   1.7575   1.7739   1.7884   1.8013   1.8251   1.8470
  1.8491   1.8580   1.8611   1.8777   1.9061   1.9124   1.9277   1.9373
  1.9451   1.9540   1.9622   1.9956   2.0225   2.0570   2.0658   2.0853
  2.1038   2.1231   2.1596   2.2092   2.2320   2.2435   2.2484   2.2567
  2.2698   2.2740   2.2839   2.2938   2.3064   2.3117   2.3268   2.3597
  2.3740   2.3874   2.4182   2.4254   2.4335   2.4530   2.4646   2.4904
  2.5154   2.5196   2.5348   2.5489   2.5529   2.5557   2.5932   2.6075
  2.6361   2.6541   2.6631   2.6715   2.7059   2.7138   2.7221   2.7280
  2.7369   2.7581   2.7636   2.7811   2.7869   2.8090   2.8185   2.8243
  2.8664   2.9043   2.9369   2.9733   3.0671   3.0716   3.0770   3.1220
  3.1273   3.1383   3.1649   3.2063   3.2249   3.2329   3.2376   3.3318
  3.3715   3.4039   3.4627   3.5570   3.6280   3.6869   3.7015   3.7556
  3.8186   3.9591   4.0173   4.0755   4.0832   4.3679   4.7874   4.8208
  9.7456   9.7635   9.7973   9.8047   9.8292   9.8503  23.3484  23.5025
 23.8364  23.8442  23.8552  23.8766  23.9392  23.9655  24.0369  24.0458
 24.1005  24.1346  25.7828  25.8140  25.8510  25.9023  25.9135  25.9838
 26.0999  26.1190  26.1645  26.1944  26.3477  26.3998  26.5094  26.5962
 26.6427  26.6986  26.7931  26.9326 215.7374 215.7546 215.7944 215.8045
215.8317 215.8609
 --------------------------------------------------------------

          Ground-State Mulliken Net Atomic Charges

     Atom                 Charge (a.u.)
  ----------------------------------------
      1 C                     0.112697
      2 C                    -0.890724
      3 Cl                    0.451480
      4 C                     0.090981
      5 Cl                    0.594462
      6 C                    -0.243095
      7 Cl                    0.546747
      8 C                    -0.749271
      9 H                     0.214144
     10 C                    -0.632034
     11 H                     0.180386
     12 C                    -0.450302
     13 C                    -0.366999
     14 Cl                    0.318478
     15 C                     0.068887
     16 H                     0.228607
     17 C                     0.104505
     18 Cl                    0.474216
     19 C                    -0.490039
     20 H                     0.234005
     21 C                    -0.201642
     22 Cl                    0.404512
  ----------------------------------------
  Sum of atomic charges =     0.000000

 -----------------------------------------------------------------
                    Cartesian Multipole Moments
 -----------------------------------------------------------------
    Charge (ESU x 10^10)
                 0.0000
    Dipole Moment (Debye)
         X      -0.0280      Y      -0.4058      Z      -2.2069
       Tot       2.2441
    Quadrupole Moments (Debye-Ang)
        XX    -142.7145     XY      -0.1035     YY    -146.1016
        XZ       3.2005     YZ      -0.8748     ZZ    -146.3519
    Octopole Moments (Debye-Ang^2)
       XXX    -281.3575    XXY     -14.5514    XYY     -87.3966
       YYY     -20.9445    XXZ     -27.2062    XYZ      -4.2414
       YYZ     -23.3978    XZZ     -91.3434    YZZ      -2.6080
       ZZZ     -65.2396
    Hexadecapole Moments (Debye-Ang^3)
      XXXX   -5945.4960   XXXY     168.3444   XXYY   -1165.0712
      XYYY     192.8455   YYYY   -1096.6828   XXXZ    1543.4212
      XXYZ      41.3449   XYYZ     496.8806   YYYZ     122.4946
      XXZZ   -1686.1717   XYZZ      91.6645   YYZZ    -862.0391
      XZZZ    1512.5854   YZZZ     117.8133   ZZZZ   -4076.7252
 -----------------------------------------------------------------
 Calculating analytic gradient of the SCF energy
 Gradient of SCF Energy
            1           2           3           4           5           6
    1   0.0011867   0.0006349   0.0017742  -0.0003490  -0.0000779  -0.0002024
    2   0.0002668  -0.0007632  -0.0093547   0.0000133  -0.0001216   0.0000522
    3  -0.0001758  -0.0000500  -0.0052341   0.0008231  -0.0004967   0.0003787
            7           8           9          10          11          12
    1   0.0002063   0.0002163   0.0000116  -0.0004292   0.0000777  -0.0016441
    2  -0.0000175  -0.0000048  -0.0000077   0.0014442  -0.0000969   0.0000493
    3  -0.0000472  -0.0006204   0.0000706  -0.0001821  -0.0001552   0.0002786
           13          14          15          16          17          18
    1   0.0006038  -0.0016490   0.0003875  -0.0001108  -0.0001432   0.0001279
    2   0.0009428   0.0086191  -0.0000105   0.0000398  -0.0001661   0.0000470
    3   0.0001460   0.0059494  -0.0000405   0.0000566   0.0001480  -0.0000890
           19          20          21          22
    1  -0.0000320  -0.0000966   0.0000805  -0.0005731
    2   0.0004852  -0.0000566  -0.0017763   0.0004161
    3  -0.0003687   0.0000982  -0.0004964   0.0000068
 Max gradient component =       9.355E-03
 RMS gradient           =       1.929E-03
 Gradient time:  CPU 261.87 s  wall 261.88 s
 Geometry Optimization Parameters
   NAtoms,    NIC,     NZ,  NCons,   NDum,   NFix, NCnnct, MaxDiis
       22     163      22       0       0       0       0       0

 Cartesian Hessian Update
 Hessian updated using BFGS update


** GEOMETRY OPTIMIZATION IN DELOCALIZED INTERNAL COORDINATES **
   Searching for a Minimum

   Optimization Cycle:   6

                       Coordinates (Angstroms)
     ATOM                X               Y               Z
      1  C         0.0148707862    0.0129395913    0.0493588299
      2  C        -0.0161694435    0.1875779542    1.4402393186
      3  Cl        1.4790135914    0.3998602377    2.3067662250
      4  C        -1.2332232620    0.1945429118    2.1435612560
      5  Cl       -1.2575075531    0.4105950423    3.8664778007
      6  C        -2.4274418317    0.0261134922    1.4340247108
      7  Cl       -3.9698814194    0.0223632958    2.2506899994
      8  C        -2.4075095106   -0.1483228282    0.0534732294
      9  H        -3.3402843759   -0.2841741768   -0.4771645768
     10  C        -1.2001324068   -0.1501516462   -0.6241515356
     11  H        -1.1930038419   -0.2959432421   -1.6970648691
     12  C         1.2850808960   -0.0121621452   -0.7230395093
     13  C         2.2707650853   -0.9930511253   -0.5119552792
     14  Cl        2.0324706113   -2.2158424323    0.7166365916
     15  C         3.4467003754   -1.0545021117   -1.2509439415
     16  H         4.1737537319   -1.8296318476   -1.0563145286
     17  C         3.6575786968   -0.1058947455   -2.2423503245
     18  Cl        5.1307132278   -0.1643004063   -3.1886664229
     19  C         2.7258984538    0.8920747476   -2.4953348916
     20  H         2.9012504165    1.6383079460   -3.2566102078
     21  C         1.5621164041    0.9239165049   -1.7342548731
     22  Cl        0.4499485793    2.2486965707   -2.0520006413
   Point Group: c1    Number of degrees of freedom:    60


   Energy is  -3221.127706702

 Hessian updated using BFGS update

 60 Hessian modes will be used to form the next step
  Hessian Eigenvalues:
     0.015550    0.017815    0.019029    0.020911    0.020956    0.022938
     0.023588    0.023818    0.023859    0.024086    0.024097    0.024113
     0.024115    0.024133    0.024136    0.024141    0.024152    0.025712
     0.028186    0.075679    0.159995    0.160006    0.160055    0.160271
     0.218026    0.225466    0.230453    0.235987    0.237402    0.246265
     0.249992    0.249996    0.250019    0.250024    0.250195    0.251358
     0.288432    0.290168    0.300888    0.301034    0.301449    0.301951
     0.311190    0.353095    0.356665    0.356666    0.356730    0.365585
     0.412998    0.424668    0.432617    0.455927    0.461848    0.468022
     0.472369    0.478206    0.478299    0.479237    0.479940    0.542726

 Minimum search - taking simple RFO step
 Searching for Lamda that Minimizes Along All modes
 Value Taken    Lamda =  -0.00486756
 Calculated Step too Large.  Step scaled by  0.661183
 Step Taken.  Stepsize is  0.300000

                             Maximum     Tolerance    Cnvgd?
         Gradient           0.008781      0.000300      NO
         Displacement       0.223361      0.001200      NO
         Energy change     -0.003968      0.000001      NO


 New Cartesian Coordinates Obtained by Inverse Iteration

 Displacement from previous Coordinates is:  0.524650
 ----------------------------------------------------------------
             Standard Nuclear Orientation (Angstroms)
    I     Atom           X                Y                Z
 ----------------------------------------------------------------
    1      C       0.0121300911     0.0106374204     0.0456126291
    2      C      -0.0179454815     0.2274992849     1.4291506186
    3      Cl      1.4787236788     0.4940589228     2.2818086116
    4      C      -1.2322257890     0.2333107327     2.1358756512
    5      Cl     -1.2550121577     0.5044803138     3.8511158981
    6      C      -2.4242062883     0.0187717255     1.4345325423
    7      Cl     -3.9651637717     0.0112415903     2.2552093590
    8      C      -2.4046971061    -0.1971729161     0.0599983030
    9      H      -3.3366177195    -0.3649342411    -0.4630659367
   10      C      -1.1986406121    -0.1963672491    -0.6212955722
   11      H      -1.1891472269    -0.3685219077    -1.6905198035
   12      C       1.2857674045    -0.0110725475    -0.7243679398
   13      C       2.2486377159    -1.0179084225    -0.5403989259
   14      Cl      1.9806649843    -2.2676721032     0.6563628927
   15      C       3.4245769898    -1.0808287747    -1.2786146243
   16      H       4.1362945784    -1.8756309241    -1.1080995270
   17      C       3.6570292965    -0.1042252181    -2.2383260582
   18      Cl      5.1308586742    -0.1643007234    -3.1840306673
   19      C       2.7475619802     0.9206554356    -2.4619515745
   20      H       2.9401561669     1.6856115823    -3.2003052663
   21      C       1.5821849613     0.9514212964    -1.7026880662
   22      Cl      0.4840768413     2.2939583099    -1.9846261836
 ----------------------------------------------------------------
 Nuclear Repulsion Energy =        2044.32270841 hartrees
 There are       89 alpha and       89 beta electrons
 Applying Cartesian multipole field
    Component          Value
    ---------          -----
     (2,0,0)        1.00000E-12
     (0,2,0)        2.00000E-11
     (0,0,2)       -3.00000E-11
 Nucleus-field energy     =    -0.0000000702 hartrees
 Requested basis set is 6-311++G(d,p)
 There are 170 shells and 472 basis functions
 A cutoff of  1.0D-15 yielded  10905 shell pairs
 There are     92202 function pairs (     99149 Cartesian)
 Smallest overlap matrix eigenvalue = 2.23E-07
 Linear dependence detected in AO basis
 Number of orthogonalized atomic orbitals = 467
 Maximum deviation from orthogonality = 4.045E-10
 Guess from superposition of atomic densities
 Warning:  Energy on first SCF cycle will be non-variational
 SAD guess density has 178.000000 electrons

 -----------------------------------------------------------------------
  General SCF calculation program by
  Eric Jon Sundstrom, Paul Horn, Yuezhi Mao, Dmitri Zuev, Alec White,
  David Stuck, Shaama M.S., Shane Yost, Joonho Lee, David Small,
  Daniel Levine, Susi Lehtola, Hugh Burton, Evgeny Epifanovsky,
  Bang C. Huynh
 -----------------------------------------------------------------------
 Exchange:     0.2000 Hartree-Fock + 0.0800 Slater + 0.7200 B88
 Correlation:  0.1900 VWN1RPA + 0.8100 LYP
 Using SG-1 standard quadrature grid
 A restricted SCF calculation will be
 performed using DIIS
 SCF converges when DIIS error is below 1.0e-08
 ---------------------------------------
  Cycle       Energy         DIIS error
 ---------------------------------------
    1   -3225.3592100833      2.82e-02  
    2   -3220.9901720124      2.24e-03  
    3   -3220.8752222847      2.90e-03  
    4   -3221.1177159517      6.33e-04  
    5   -3221.1278822465      2.92e-04  
    6   -3221.1300595617      9.85e-05  
    7   -3221.1302889789      3.43e-05  
    8   -3221.1303178272      1.21e-05  
    9   -3221.1303214762      4.11e-06  
   10   -3221.1303219616      8.36e-07  
   11   -3221.1303219787      2.76e-07  
   12   -3221.1303219804      1.14e-07  
   13   -3221.1303219809      4.04e-08  
   14   -3221.1303219812      1.26e-08  
   15   -3221.1303219809      3.79e-09  Convergence criterion met
 ---------------------------------------
 SCF time:   CPU 768.29s  wall 768.00s 
 SCF   energy in the final basis set =    -3221.1303219809
 Total energy in the final basis set =    -3221.1303219809

 --------------------------------------------------------------

                    Orbital Energies (a.u.)
 --------------------------------------------------------------

 Alpha MOs
 -- Occupied --
********-101.5775-101.5744-101.5742-101.5740-101.5724 -10.2765 -10.2751
-10.2743 -10.2737 -10.2730 -10.2710 -10.2380 -10.2315 -10.2201 -10.2197
-10.2146 -10.2136  -9.4922  -9.4921  -9.4891  -9.4890  -9.4888  -9.4875
 -7.2570  -7.2568  -7.2539  -7.2538  -7.2536  -7.2524  -7.2470  -7.2469
 -7.2465  -7.2464  -7.2440  -7.2437  -7.2437  -7.2432  -7.2432  -7.2429
 -7.2423  -7.2416  -0.9553  -0.9422  -0.9054  -0.9005  -0.8946  -0.8752
 -0.8535  -0.8362  -0.7974  -0.7683  -0.7609  -0.7418  -0.6534  -0.6449
 -0.6348  -0.6174  -0.5603  -0.5408  -0.5276  -0.5223  -0.4948  -0.4851
 -0.4678  -0.4666  -0.4651  -0.4511  -0.4471  -0.4324  -0.4159  -0.4118
 -0.4066  -0.3937  -0.3865  -0.3814  -0.3644  -0.3506  -0.3489  -0.3436
 -0.3391  -0.3360  -0.3310  -0.3272  -0.3162  -0.2846  -0.2774  -0.2718
 -0.2644
 -- Virtual --
 -0.0695  -0.0594  -0.0500  -0.0415  -0.0393  -0.0308  -0.0121   0.0002
  0.0099   0.0100   0.0107   0.0152   0.0182   0.0242   0.0309   0.0406
  0.0451   0.0501   0.0553   0.0575   0.0625   0.0660   0.0712   0.0769
  0.0811   0.0833   0.0851   0.0889   0.0919   0.0941   0.0977   0.1001
  0.1080   0.1091   0.1108   0.1124   0.1143   0.1167   0.1197   0.1235
  0.1245   0.1286   0.1297   0.1344   0.1386   0.1406   0.1427   0.1486
  0.1539   0.1564   0.1617   0.1645   0.1690   0.1729   0.1745   0.1833
  0.1850   0.1903   0.1976   0.1995   0.2032   0.2048   0.2098   0.2174
  0.2219   0.2263   0.2294   0.2301   0.2344   0.2359   0.2442   0.2464
  0.2510   0.2539   0.2583   0.2607   0.2625   0.2658   0.2686   0.2721
  0.2768   0.2784   0.2817   0.2870   0.2954   0.2971   0.3027   0.3093
  0.3114   0.3154   0.3204   0.3273   0.3353   0.3427   0.3503   0.3672
  0.3941   0.4031   0.4206   0.4222   0.4393   0.4441   0.4482   0.4496
  0.4527   0.4655   0.4698   0.4757   0.4779   0.4822   0.4882   0.4898
  0.4949   0.5074   0.5100   0.5130   0.5177   0.5303   0.5451   0.5493
  0.5561   0.5635   0.5723   0.5759   0.5876   0.5952   0.5989   0.6035
  0.6064   0.6122   0.6154   0.6242   0.6305   0.6325   0.6434   0.6562
  0.6603   0.6642   0.6733   0.6840   0.6895   0.6909   0.7030   0.7089
  0.7139   0.7269   0.7779   0.7836   0.7944   0.7981   0.8247   0.8270
  0.8304   0.8365   0.8372   0.8412   0.8428   0.8451   0.8465   0.8486
  0.8548   0.8559   0.8584   0.8653   0.8669   0.8712   0.8813   0.8847
  0.8881   0.8980   0.9090   0.9148   0.9173   0.9213   0.9278   0.9328
  0.9447   0.9454   0.9464   0.9484   0.9547   0.9634   0.9650   0.9659
  0.9811   0.9882   0.9925   1.0042   1.0087   1.0131   1.0342   1.0479
  1.0540   1.0732   1.0921   1.1217   1.1355   1.1470   1.1805   1.1851
  1.1960   1.2173   1.2302   1.2335   1.2467   1.2535   1.2667   1.2776
  1.2885   1.2937   1.2990   1.3078   1.3160   1.3325   1.3574   1.3769
  1.3998   1.4438   1.4672   1.4974   1.5007   1.5135   1.5392   1.5463
  1.5527   1.5802   1.5834   1.5960   1.5989   1.6362   1.6631   1.6761
  1.6870   1.7191   1.7581   1.7717   1.7892   1.8024   1.8231   1.8441
  1.8448   1.8578   1.8583   1.8758   1.9102   1.9157   1.9272   1.9369
  1.9455   1.9578   1.9649   2.0001   2.0210   2.0572   2.0660   2.0853
  2.1048   2.1239   2.1592   2.2076   2.2310   2.2414   2.2497   2.2571
  2.2690   2.2720   2.2859   2.2953   2.3044   2.3106   2.3305   2.3574
  2.3703   2.3903   2.4216   2.4288   2.4374   2.4533   2.4639   2.4846
  2.5149   2.5191   2.5350   2.5460   2.5510   2.5546   2.5916   2.6087
  2.6358   2.6564   2.6650   2.6739   2.7049   2.7149   2.7184   2.7274
  2.7368   2.7556   2.7661   2.7809   2.7824   2.8119   2.8182   2.8245
  2.8623   2.9022   2.9415   2.9762   3.0703   3.0751   3.0792   3.1202
  3.1281   3.1380   3.1656   3.2061   3.2254   3.2319   3.2394   3.3310
  3.3712   3.4071   3.4644   3.5580   3.6318   3.6870   3.7013   3.7563
  3.8201   3.9603   4.0175   4.0753   4.0836   4.3585   4.7893   4.8215
  9.7483   9.7639   9.7977   9.8059   9.8208   9.8572  23.3497  23.5028
 23.8374  23.8460  23.8554  23.8769  23.9408  23.9658  24.0366  24.0523
 24.1008  24.1358  25.7817  25.8138  25.8490  25.8995  25.9120  25.9769
 26.1021  26.1184  26.1663  26.2050  26.3411  26.3877  26.5108  26.5951
 26.6518  26.6945  26.7915  26.9268 215.7402 215.7551 215.7945 215.8059
215.8220 215.8693
 --------------------------------------------------------------

          Ground-State Mulliken Net Atomic Charges

     Atom                 Charge (a.u.)
  ----------------------------------------
      1 C                     0.113946
      2 C                    -1.003335
      3 Cl                    0.452928
      4 C                     0.179540
      5 Cl                    0.598280
      6 C                    -0.220167
      7 Cl                    0.545839
      8 C                    -0.803415
      9 H                     0.214446
     10 C                    -0.596249
     11 H                     0.181360
     12 C                    -0.448862
     13 C                    -0.382579
     14 Cl                    0.313672
     15 C                     0.077703
     16 H                     0.228536
     17 C                     0.128037
     18 Cl                    0.477800
     19 C                    -0.459730
     20 H                     0.235220
     21 C                    -0.236521
     22 Cl                    0.403552
  ----------------------------------------
  Sum of atomic charges =     0.000000

 -----------------------------------------------------------------
                    Cartesian Multipole Moments
 -----------------------------------------------------------------
    Charge (ESU x 10^10)
                 0.0000
    Dipole Moment (Debye)
         X      -0.0393      Y      -0.4580      Z      -2.2185
       Tot       2.2657
    Quadrupole Moments (Debye-Ang)
        XX    -142.8120     XY       0.0829     YY    -145.8750
        XZ       3.0921     YZ      -0.7337     ZZ    -146.3947
    Octopole Moments (Debye-Ang^2)
       XXX    -281.5021    XXY     -16.6924    XYY     -86.7191
       YYY     -27.0394    XXZ     -27.2687    XYZ      -4.2006
       YYZ     -23.4491    XZZ     -91.3938    YZZ      -4.4065
       ZZZ     -63.7742
    Hexadecapole Moments (Debye-Ang^3)
      XXXX   -5930.6711   XXXY     161.2084   XXYY   -1168.0731
      XYYY     180.6454   YYYY   -1150.6618   XXXZ    1550.0778
      XXYZ      32.6994   XYYZ     498.0866   YYYZ      91.7310
      XXZZ   -1674.2321   XYZZ      88.8012   YYZZ    -861.1812
      XZZZ    1522.4714   YZZZ      91.8989   ZZZZ   -4026.1462
 -----------------------------------------------------------------
 Calculating analytic gradient of the SCF energy
 Gradient of SCF Energy
            1           2           3           4           5           6
    1   0.0003781   0.0003260   0.0011922  -0.0002990   0.0001216   0.0000577
    2  -0.0000544  -0.0005944  -0.0060809   0.0000402  -0.0000759   0.0000309
    3   0.0002526  -0.0006461  -0.0030949   0.0006596  -0.0003603   0.0002161
            7           8           9          10          11          12
    1   0.0000243   0.0001476  -0.0000368  -0.0003621   0.0001019  -0.0007670
    2   0.0000015  -0.0000419  -0.0000146   0.0008884  -0.0000182   0.0003451
    3  -0.0000413  -0.0004766   0.0000865  -0.0001748  -0.0001707   0.0001240
           13          14          15          16          17          18
    1   0.0003970  -0.0009930   0.0001802  -0.0000648  -0.0002760   0.0001228
    2   0.0010049   0.0053600  -0.0001829   0.0000520   0.0000338   0.0000129
    3  -0.0000745   0.0040513   0.0000896   0.0000241   0.0001506  -0.0001069
           19          20          21          22
    1   0.0000198  -0.0000548   0.0001782  -0.0003940
    2   0.0002919  -0.0000412  -0.0012172   0.0002600
    3  -0.0003749   0.0000495  -0.0002550   0.0000722
 Max gradient component =       6.081E-03
 RMS gradient           =       1.239E-03
 Gradient time:  CPU 260.41 s  wall 260.42 s
 Geometry Optimization Parameters
   NAtoms,    NIC,     NZ,  NCons,   NDum,   NFix, NCnnct, MaxDiis
       22     163      22       0       0       0       0       0

 Cartesian Hessian Update
 Hessian updated using BFGS update


** GEOMETRY OPTIMIZATION IN DELOCALIZED INTERNAL COORDINATES **
   Searching for a Minimum

   Optimization Cycle:   7

                       Coordinates (Angstroms)
     ATOM                X               Y               Z
      1  C         0.0121300911    0.0106374204    0.0456126291
      2  C        -0.0179454815    0.2274992849    1.4291506186
      3  Cl        1.4787236788    0.4940589228    2.2818086116
      4  C        -1.2322257890    0.2333107327    2.1358756512
      5  Cl       -1.2550121577    0.5044803138    3.8511158981
      6  C        -2.4242062883    0.0187717255    1.4345325423
      7  Cl       -3.9651637717    0.0112415903    2.2552093590
      8  C        -2.4046971061   -0.1971729161    0.0599983030
      9  H        -3.3366177195   -0.3649342411   -0.4630659367
     10  C        -1.1986406121   -0.1963672491   -0.6212955722
     11  H        -1.1891472269   -0.3685219077   -1.6905198035
     12  C         1.2857674045   -0.0110725475   -0.7243679398
     13  C         2.2486377159   -1.0179084225   -0.5403989259
     14  Cl        1.9806649843   -2.2676721032    0.6563628927
     15  C         3.4245769898   -1.0808287747   -1.2786146243
     16  H         4.1362945784   -1.8756309241   -1.1080995270
     17  C         3.6570292965   -0.1042252181   -2.2383260582
     18  Cl        5.1308586742   -0.1643007234   -3.1840306673
     19  C         2.7475619802    0.9206554356   -2.4619515745
     20  H         2.9401561669    1.6856115823   -3.2003052663
     21  C         1.5821849613    0.9514212964   -1.7026880662
     22  Cl        0.4840768413    2.2939583099   -1.9846261836
   Point Group: c1    Number of degrees of freedom:    60


   Energy is  -3221.130321981

 Hessian updated using BFGS update

 60 Hessian modes will be used to form the next step
  Hessian Eigenvalues:
     0.011975    0.017802    0.018915    0.020882    0.020937    0.022698
     0.022996    0.023619    0.023846    0.023959    0.024091    0.024110
     0.024114    0.024124    0.024136    0.024139    0.024151    0.024166
     0.028185    0.075103    0.159996    0.160009    0.160051    0.160269
     0.218236    0.225468    0.230465    0.235962    0.237402    0.246240
     0.249991    0.249997    0.250009    0.250023    0.250462    0.251355
     0.288435    0.290091    0.300881    0.301038    0.301429    0.301825
     0.311295    0.353128    0.356666    0.356666    0.356727    0.365550
     0.413062    0.424689    0.432654    0.455884    0.461814    0.468033
     0.472347    0.478229    0.478267    0.479244    0.479973    0.542342

 Minimum search - taking simple RFO step
 Searching for Lamda that Minimizes Along All modes
 Value Taken    Lamda =  -0.00306996
 Calculated Step too Large.  Step scaled by  0.682865
 Step Taken.  Stepsize is  0.300000

                             Maximum     Tolerance    Cnvgd?
         Gradient           0.005786      0.000300      NO
         Displacement       0.227151      0.001200      NO
         Energy change     -0.002615      0.000001      NO


 New Cartesian Coordinates Obtained by Inverse Iteration

 Displacement from previous Coordinates is:  0.517752
 ----------------------------------------------------------------
             Standard Nuclear Orientation (Angstroms)
    I     Atom           X                Y                Z
 ----------------------------------------------------------------
    1      C       0.0091337819     0.0090544824     0.0408607926
    2      C      -0.0196021299     0.2671095204     1.4168110431
    3      Cl      1.4779271346     0.5881345316     2.2521185785
    4      C      -1.2310247901     0.2715021338     2.1274709695
    5      Cl     -1.2552907327     0.5950592401     3.8338884123
    6      C      -2.4205812450     0.0125465871     1.4366994862
    7      Cl     -3.9583833415    -0.0003187409     2.2639691234
    8      C      -2.4017920333    -0.2431392947     0.0693643651
    9      H      -3.3322931278    -0.4422386745    -0.4451865982
   10      C      -1.1976066674    -0.2403265611    -0.6164560165
   11      H      -1.1870514940    -0.4404064946    -1.6808530709
   12      C       1.2844174536    -0.0123239621    -0.7288391560
   13      C       2.2249177882    -1.0431450976    -0.5716678244
   14      Cl      1.9269762734    -2.3188847250     0.5907520817
   15      C       3.4026886305    -1.1055071015    -1.3067135803
   16      H       4.0995215582    -1.9179880367    -1.1592414989
   17      C       3.6584170755    -0.1018994282    -2.2325956907
   18      Cl      5.1363414640    -0.1596558022    -3.1722769470
   19      C       2.7698957649     0.9467594865    -2.4279101534
   20      H       2.9807571528     1.7301608173    -3.1416995391
   21      C       1.6003591150     0.9746260118    -1.6743960747
   22      Cl      0.5172795797     2.3338926950    -1.9227223421
 ----------------------------------------------------------------
 Nuclear Repulsion Energy =        2043.32156624 hartrees
 There are       89 alpha and       89 beta electrons
 Applying Cartesian multipole field
    Component          Value
    ---------          -----
     (2,0,0)        1.00000E-12
     (0,2,0)        2.00000E-11
     (0,0,2)       -3.00000E-11
 Nucleus-field energy     =    -0.0000000680 hartrees
 Requested basis set is 6-311++G(d,p)
 There are 170 shells and 472 basis functions
 A cutoff of  1.0D-15 yielded  10906 shell pairs
 There are     92215 function pairs (     99161 Cartesian)
 Smallest overlap matrix eigenvalue = 2.12E-07
 Linear dependence detected in AO basis
 Number of orthogonalized atomic orbitals = 467
 Maximum deviation from orthogonality = 3.213E-10
 Guess from superposition of atomic densities
 Warning:  Energy on first SCF cycle will be non-variational
 SAD guess density has 178.000000 electrons

 -----------------------------------------------------------------------
  General SCF calculation program by
  Eric Jon Sundstrom, Paul Horn, Yuezhi Mao, Dmitri Zuev, Alec White,
  David Stuck, Shaama M.S., Shane Yost, Joonho Lee, David Small,
  Daniel Levine, Susi Lehtola, Hugh Burton, Evgeny Epifanovsky,
  Bang C. Huynh
 -----------------------------------------------------------------------
 Exchange:     0.2000 Hartree-Fock + 0.0800 Slater + 0.7200 B88
 Correlation:  0.1900 VWN1RPA + 0.8100 LYP
 Using SG-1 standard quadrature grid
 A restricted SCF calculation will be
 performed using DIIS
 SCF converges when DIIS error is below 1.0e-08
 ---------------------------------------
  Cycle       Energy         DIIS error
 ---------------------------------------
    1   -3225.3547230074      2.82e-02  
    2   -3220.9916304453      2.24e-03  
    3   -3220.8762410302      2.90e-03  
    4   -3221.1192967073      6.36e-04  
    5   -3221.1295253177      2.93e-04  
    6   -3221.1317204988      9.89e-05  
    7   -3221.1319507662      3.50e-05  
    8   -3221.1319811528      1.21e-05  
    9   -3221.1319848019      4.07e-06  
   10   -3221.1319852768      8.29e-07  
   11   -3221.1319852937      2.59e-07  
   12   -3221.1319852951      1.13e-07  
   13   -3221.1319852957      4.01e-08  
   14   -3221.1319852956      1.26e-08  
   15   -3221.1319852959      3.78e-09  Convergence criterion met
 ---------------------------------------
 SCF time:   CPU 768.49s  wall 768.00s 
 SCF   energy in the final basis set =    -3221.1319852959
 Total energy in the final basis set =    -3221.1319852959

 --------------------------------------------------------------

                    Orbital Energies (a.u.)
 --------------------------------------------------------------

 Alpha MOs
 -- Occupied --
********-101.5774-101.5747-101.5745-101.5741-101.5730 -10.2762 -10.2751
-10.2743 -10.2737 -10.2730 -10.2710 -10.2375 -10.2313 -10.2201 -10.2197
-10.2146 -10.2138  -9.4922  -9.4920  -9.4896  -9.4892  -9.4887  -9.4880
 -7.2569  -7.2567  -7.2544  -7.2540  -7.2535  -7.2529  -7.2470  -7.2468
 -7.2464  -7.2464  -7.2443  -7.2440  -7.2439  -7.2436  -7.2433  -7.2429
 -7.2428  -7.2420  -0.9551  -0.9422  -0.9051  -0.9004  -0.8949  -0.8753
 -0.8533  -0.8362  -0.7972  -0.7684  -0.7610  -0.7418  -0.6533  -0.6441
 -0.6358  -0.6173  -0.5602  -0.5400  -0.5287  -0.5226  -0.4946  -0.4852
 -0.4680  -0.4664  -0.4651  -0.4507  -0.4471  -0.4325  -0.4159  -0.4115
 -0.4061  -0.3928  -0.3862  -0.3813  -0.3641  -0.3506  -0.3481  -0.3434
 -0.3393  -0.3372  -0.3311  -0.3283  -0.3170  -0.2829  -0.2774  -0.2723
 -0.2657
 -- Virtual --
 -0.0673  -0.0596  -0.0498  -0.0438  -0.0397  -0.0308  -0.0122   0.0002
  0.0100   0.0100   0.0108   0.0150   0.0177   0.0242   0.0310   0.0405
  0.0449   0.0500   0.0555   0.0576   0.0622   0.0660   0.0705   0.0763
  0.0815   0.0835   0.0848   0.0889   0.0918   0.0940   0.0974   0.0998
  0.1076   0.1095   0.1113   0.1118   0.1140   0.1164   0.1196   0.1234
  0.1247   0.1282   0.1298   0.1338   0.1384   0.1403   0.1423   0.1486
  0.1533   0.1557   0.1615   0.1645   0.1690   0.1731   0.1752   0.1822
  0.1849   0.1902   0.1975   0.1998   0.2026   0.2046   0.2096   0.2178
  0.2208   0.2260   0.2299   0.2308   0.2339   0.2356   0.2441   0.2470
  0.2505   0.2534   0.2577   0.2606   0.2624   0.2674   0.2696   0.2726
  0.2750   0.2786   0.2809   0.2858   0.2959   0.2975   0.3010   0.3087
  0.3112   0.3150   0.3212   0.3278   0.3327   0.3437   0.3495   0.3676
  0.3936   0.4027   0.4213   0.4238   0.4383   0.4450   0.4480   0.4499
  0.4527   0.4649   0.4701   0.4756   0.4781   0.4816   0.4869   0.4915
  0.4965   0.5093   0.5118   0.5130   0.5173   0.5310   0.5437   0.5492
  0.5569   0.5644   0.5719   0.5767   0.5855   0.5970   0.5986   0.6038
  0.6066   0.6120   0.6171   0.6264   0.6307   0.6328   0.6459   0.6554
  0.6614   0.6638   0.6713   0.6839   0.6883   0.6927   0.7020   0.7099
  0.7125   0.7275   0.7772   0.7836   0.7966   0.7989   0.8240   0.8281
  0.8308   0.8366   0.8385   0.8401   0.8429   0.8450   0.8457   0.8485
  0.8543   0.8568   0.8606   0.8660   0.8669   0.8704   0.8787   0.8869
  0.8874   0.8979   0.9076   0.9113   0.9174   0.9218   0.9289   0.9343
  0.9440   0.9464   0.9472   0.9490   0.9553   0.9645   0.9666   0.9680
  0.9800   0.9889   0.9904   1.0054   1.0127   1.0137   1.0330   1.0451
  1.0536   1.0728   1.0966   1.1208   1.1356   1.1533   1.1815   1.1867
  1.1991   1.2202   1.2307   1.2332   1.2469   1.2542   1.2637   1.2760
  1.2869   1.2935   1.3007   1.3114   1.3163   1.3313   1.3569   1.3770
  1.4031   1.4403   1.4673   1.4913   1.4980   1.5174   1.5404   1.5460
  1.5571   1.5802   1.5841   1.5948   1.5970   1.6360   1.6642   1.6765
  1.6864   1.7197   1.7589   1.7696   1.7895   1.8033   1.8208   1.8400
  1.8415   1.8555   1.8584   1.8737   1.9134   1.9182   1.9264   1.9361
  1.9457   1.9602   1.9686   2.0039   2.0198   2.0577   2.0658   2.0854
  2.1047   2.1249   2.1596   2.2053   2.2304   2.2397   2.2508   2.2578
  2.2676   2.2722   2.2872   2.2984   2.3041   2.3113   2.3332   2.3518
  2.3692   2.3921   2.4229   2.4324   2.4415   2.4538   2.4638   2.4771
  2.5145   2.5196   2.5357   2.5410   2.5500   2.5541   2.5893   2.6113
  2.6360   2.6582   2.6672   2.6761   2.7037   2.7152   2.7162   2.7273
  2.7355   2.7552   2.7680   2.7774   2.7817   2.8155   2.8194   2.8254
  2.8577   2.9002   2.9458   2.9782   3.0743   3.0789   3.0821   3.1187
  3.1289   3.1377   3.1665   3.2058   3.2248   3.2305   3.2423   3.3298
  3.3708   3.4104   3.4666   3.5590   3.6362   3.6869   3.7010   3.7572
  3.8219   3.9615   4.0178   4.0755   4.0836   4.3503   4.7914   4.8211
  9.7513   9.7644   9.7981   9.8071   9.8154   9.8550  23.3513  23.5034
 23.8382  23.8473  23.8557  23.8768  23.9418  23.9657  24.0362  24.0572
 24.1010  24.1375  25.7812  25.8137  25.8495  25.8992  25.9234  25.9658
 26.1044  26.1180  26.1661  26.2190  26.3138  26.3933  26.5123  26.5947
 26.6584  26.6889  26.7899  26.9285 215.7432 215.7558 215.7947 215.8058
215.8184 215.8661
 --------------------------------------------------------------

          Ground-State Mulliken Net Atomic Charges

     Atom                 Charge (a.u.)
  ----------------------------------------
      1 C                     0.097638
      2 C                    -1.126404
      3 Cl                    0.482027
      4 C                     0.271466
      5 Cl                    0.599759
      6 C                    -0.194639
      7 Cl                    0.544922
      8 C                    -0.856194
      9 H                     0.214442
     10 C                    -0.571265
     11 H                     0.182401
     12 C                    -0.445861
     13 C                    -0.387501
     14 Cl                    0.328963
     15 C                     0.035567
     16 H                     0.228729
     17 C                     0.157990
     18 Cl                    0.481362
     19 C                    -0.423333
     20 H                     0.236234
     21 C                    -0.266945
     22 Cl                    0.410641
  ----------------------------------------
  Sum of atomic charges =     0.000000

 -----------------------------------------------------------------
                    Cartesian Multipole Moments
 -----------------------------------------------------------------
    Charge (ESU x 10^10)
                 0.0000
    Dipole Moment (Debye)
         X      -0.0470      Y      -0.5101      Z      -2.2233
       Tot       2.2816
    Quadrupole Moments (Debye-Ang)
        XX    -142.8911     XY       0.2707     YY    -145.6536
        XZ       2.9863     YZ      -0.6098     ZZ    -146.4622
    Octopole Moments (Debye-Ang^2)
       XXX    -281.5702    XXY     -18.7088    XYY     -86.1353
       YYY     -32.8931    XXZ     -27.1693    XYZ      -4.1686
       YYZ     -23.4056    XZZ     -91.4534    YZZ      -6.2844
       ZZZ     -62.1000
    Hexadecapole Moments (Debye-Ang^3)
      XXXX   -5918.7402   XXXY     153.2711   XXYY   -1171.9241
      XYYY     167.8038   YYYY   -1205.7152   XXXZ    1557.1534
      XXYZ      23.9933   XYYZ     499.6100   YYYZ      61.6305
      XXZZ   -1662.3021   XYZZ      85.2126   YYZZ    -860.2012
      XZZZ    1532.6758   YZZZ      66.2523   ZZZZ   -3974.3326
 -----------------------------------------------------------------
 Calculating analytic gradient of the SCF energy
 Gradient of SCF Energy
            1           2           3           4           5           6
    1  -0.0002408   0.0000938   0.0010259  -0.0003338  -0.0000485   0.0002561
    2  -0.0001879  -0.0004787  -0.0036507   0.0000197  -0.0000621   0.0000617
    3   0.0002635  -0.0007468  -0.0016785   0.0003833  -0.0001808   0.0000757
            7           8           9          10          11          12
    1  -0.0000137   0.0001075  -0.0000376  -0.0000952   0.0000984  -0.0000307
    2   0.0000044  -0.0000314  -0.0000201   0.0005203   0.0000697   0.0004639
    3   0.0000563  -0.0002039   0.0000654  -0.0001635  -0.0001215  -0.0001526
           13          14          15          16          17          18
    1   0.0001535  -0.0005438  -0.0000216  -0.0000056  -0.0002495   0.0001107
    2   0.0007429   0.0031667  -0.0002351   0.0000556   0.0001570  -0.0000072
    3  -0.0000863   0.0025714   0.0001621  -0.0000098   0.0000701  -0.0000824
           19          20          21          22
    1   0.0001227  -0.0000061  -0.0001013  -0.0002403
    2   0.0000670  -0.0000163  -0.0006732   0.0000338
    3  -0.0002109   0.0000407  -0.0001540   0.0001025
 Max gradient component =       3.651E-03
 RMS gradient           =       7.538E-04
 Gradient time:  CPU 261.40 s  wall 261.41 s
 Geometry Optimization Parameters
   NAtoms,    NIC,     NZ,  NCons,   NDum,   NFix, NCnnct, MaxDiis
       22     163      22       0       0       0       0       0

 Cartesian Hessian Update
 Hessian updated using BFGS update


** GEOMETRY OPTIMIZATION IN DELOCALIZED INTERNAL COORDINATES **
   Searching for a Minimum

   Optimization Cycle:   8

                       Coordinates (Angstroms)
     ATOM                X               Y               Z
      1  C         0.0091337819    0.0090544824    0.0408607926
      2  C        -0.0196021299    0.2671095204    1.4168110431
      3  Cl        1.4779271346    0.5881345316    2.2521185785
      4  C        -1.2310247901    0.2715021338    2.1274709695
      5  Cl       -1.2552907327    0.5950592401    3.8338884123
      6  C        -2.4205812450    0.0125465871    1.4366994862
      7  Cl       -3.9583833415   -0.0003187409    2.2639691234
      8  C        -2.4017920333   -0.2431392947    0.0693643651
      9  H        -3.3322931278   -0.4422386745   -0.4451865982
     10  C        -1.1976066674   -0.2403265611   -0.6164560165
     11  H        -1.1870514940   -0.4404064946   -1.6808530709
     12  C         1.2844174536   -0.0123239621   -0.7288391560
     13  C         2.2249177882   -1.0431450976   -0.5716678244
     14  Cl        1.9269762734   -2.3188847250    0.5907520817
     15  C         3.4026886305   -1.1055071015   -1.3067135803
     16  H         4.0995215582   -1.9179880367   -1.1592414989
     17  C         3.6584170755   -0.1018994282   -2.2325956907
     18  Cl        5.1363414640   -0.1596558022   -3.1722769470
     19  C         2.7698957649    0.9467594865   -2.4279101534
     20  H         2.9807571528    1.7301608173   -3.1416995391
     21  C         1.6003591150    0.9746260118   -1.6743960747
     22  Cl        0.5172795797    2.3338926950   -1.9227223421
   Point Group: c1    Number of degrees of freedom:    60


   Energy is  -3221.131985296

 Hessian updated using BFGS update

 60 Hessian modes will be used to form the next step
  Hessian Eigenvalues:
     0.008850    0.017791    0.018795    0.020842    0.020935    0.022140
     0.022961    0.023617    0.023843    0.023914    0.024090    0.024107
     0.024114    0.024120    0.024136    0.024138    0.024146    0.024156
     0.028193    0.074712    0.159995    0.160004    0.160058    0.160263
     0.218204    0.225468    0.230462    0.235966    0.237413    0.246215
     0.249987    0.249995    0.250005    0.250049    0.250645    0.251363
     0.288447    0.290064    0.300880    0.301038    0.301425    0.301760
     0.311515    0.353131    0.356666    0.356666    0.356726    0.365534
     0.413065    0.424657    0.432656    0.455872    0.461772    0.468033
     0.472452    0.478232    0.478256    0.479250    0.479973    0.541951

 Minimum search - taking simple RFO step
 Searching for Lamda that Minimizes Along All modes
 Value Taken    Lamda =  -0.00170368
 Calculated Step too Large.  Step scaled by  0.757652
 Step Taken.  Stepsize is  0.300000

                             Maximum     Tolerance    Cnvgd?
         Gradient           0.003619      0.000300      NO
         Displacement       0.229081      0.001200      NO
         Energy change     -0.001663      0.000001      NO


 New Cartesian Coordinates Obtained by Inverse Iteration

 Displacement from previous Coordinates is:  0.516289
 ----------------------------------------------------------------
             Standard Nuclear Orientation (Angstroms)
    I     Atom           X                Y                Z
 ----------------------------------------------------------------
    1      C       0.0063802767     0.0073448600     0.0360750750
    2      C      -0.0221551591     0.3057558125     1.4035289644
    3      Cl      1.4734730466     0.6803889110     2.2210099098
    4      C      -1.2304977418     0.3091255933     2.1179465445
    5      Cl     -1.2545840409     0.6850664462     3.8138363647
    6      C      -2.4174936567     0.0070858467     1.4392104487
    7      Cl     -3.9523944999    -0.0096875986     2.2721686994
    8      C      -2.3984847094    -0.2879848151     0.0801624281
    9      H      -3.3267961375    -0.5179143431    -0.4253829489
   10      C      -1.1960729945    -0.2841801549    -0.6099015098
   11      H      -1.1844172494    -0.5144949806    -1.6682098751
   12      C       1.2825307196    -0.0143882108    -0.7334306529
   13      C       2.2015305028    -1.0670072222    -0.6035819610
   14      Cl      1.8731848311    -2.3687866301     0.5213603765
   15      C       3.3816621797    -1.1278380054    -1.3350758102
   16      H       4.0634075832    -1.9569289065    -1.2109100194
   17      C       3.6603144698    -0.0993538932    -2.2267537354
   18      Cl      5.1422217067    -0.1542029002    -3.1603308819
   19      C       2.7920781719     0.9710795481    -2.3932334230
   20      H       3.0204648322     1.7717159389    -3.0822526671
   21      C       1.6186949695     0.9959852613    -1.6453190544
   22      Cl      0.5519601099     2.3722310297    -1.8595399118
 ----------------------------------------------------------------
 Nuclear Repulsion Energy =        2042.59518944 hartrees
 There are       89 alpha and       89 beta electrons
 Applying Cartesian multipole field
    Component          Value
    ---------          -----
     (2,0,0)        1.00000E-12
     (0,2,0)        2.00000E-11
     (0,0,2)       -3.00000E-11
 Nucleus-field energy     =    -0.0000000657 hartrees
 Requested basis set is 6-311++G(d,p)
 There are 170 shells and 472 basis functions
 A cutoff of  1.0D-15 yielded  10909 shell pairs
 There are     92243 function pairs (     99188 Cartesian)
 Smallest overlap matrix eigenvalue = 2.01E-07
 Linear dependence detected in AO basis
 Number of orthogonalized atomic orbitals = 467
 Maximum deviation from orthogonality = 5.380E-10
 Guess from superposition of atomic densities
 Warning:  Energy on first SCF cycle will be non-variational
 SAD guess density has 178.000000 electrons

 -----------------------------------------------------------------------
  General SCF calculation program by
  Eric Jon Sundstrom, Paul Horn, Yuezhi Mao, Dmitri Zuev, Alec White,
  David Stuck, Shaama M.S., Shane Yost, Joonho Lee, David Small,
  Daniel Levine, Susi Lehtola, Hugh Burton, Evgeny Epifanovsky,
  Bang C. Huynh
 -----------------------------------------------------------------------
 Exchange:     0.2000 Hartree-Fock + 0.0800 Slater + 0.7200 B88
 Correlation:  0.1900 VWN1RPA + 0.8100 LYP
 Using SG-1 standard quadrature grid
 A restricted SCF calculation will be
 performed using DIIS
 SCF converges when DIIS error is below 1.0e-08
 ---------------------------------------
  Cycle       Energy         DIIS error
 ---------------------------------------
    1   -3225.3526335932      2.82e-02  
    2   -3220.9924143746      2.24e-03  
    3   -3220.8765905138      2.91e-03  
    4   -3221.1202286586      6.38e-04  
    5   -3221.1305074965      2.95e-04  
    6   -3221.1327203473      9.93e-05  
    7   -3221.1329518873      3.57e-05  
    8   -3221.1329837583      1.21e-05  
    9   -3221.1329873897      4.03e-06  
   10   -3221.1329878548      8.23e-07  
   11   -3221.1329878720      2.42e-07  
   12   -3221.1329878731      1.10e-07  
   13   -3221.1329878734      3.99e-08  
   14   -3221.1329878735      1.24e-08  
   15   -3221.1329878734      3.78e-09  Convergence criterion met
 ---------------------------------------
 SCF time:   CPU 790.76s  wall 790.00s 
 SCF   energy in the final basis set =    -3221.1329878734
 Total energy in the final basis set =    -3221.1329878734

 --------------------------------------------------------------

                    Orbital Energies (a.u.)
 --------------------------------------------------------------

 Alpha MOs
 -- Occupied --
********-101.5774-101.5753-101.5746-101.5741-101.5735 -10.2760 -10.2750
-10.2744 -10.2736 -10.2730 -10.2711 -10.2370 -10.2310 -10.2200 -10.2197
-10.2146 -10.2138  -9.4921  -9.4919  -9.4901  -9.4892  -9.4887  -9.4884
 -7.2568  -7.2567  -7.2549  -7.2541  -7.2535  -7.2532  -7.2469  -7.2467
 -7.2464  -7.2463  -7.2448  -7.2444  -7.2441  -7.2436  -7.2433  -7.2432
 -7.2428  -7.2424  -0.9550  -0.9423  -0.9049  -0.9002  -0.8952  -0.8753
 -0.8532  -0.8363  -0.7970  -0.7685  -0.7611  -0.7418  -0.6532  -0.6433
 -0.6366  -0.6172  -0.5601  -0.5392  -0.5298  -0.5227  -0.4945  -0.4852
 -0.4681  -0.4663  -0.4651  -0.4503  -0.4472  -0.4327  -0.4159  -0.4114
 -0.4056  -0.3923  -0.3859  -0.3813  -0.3638  -0.3506  -0.3474  -0.3434
 -0.3395  -0.3385  -0.3311  -0.3288  -0.3174  -0.2812  -0.2774  -0.2725
 -0.2670
 -- Virtual --
 -0.0651  -0.0598  -0.0494  -0.0461  -0.0399  -0.0308  -0.0124   0.0002
  0.0100   0.0100   0.0109   0.0149   0.0174   0.0241   0.0311   0.0404
  0.0448   0.0500   0.0558   0.0578   0.0619   0.0660   0.0696   0.0761
  0.0818   0.0838   0.0845   0.0886   0.0920   0.0940   0.0970   0.0996
  0.1068   0.1100   0.1113   0.1121   0.1137   0.1163   0.1195   0.1233
  0.1249   0.1278   0.1299   0.1333   0.1381   0.1403   0.1422   0.1488
  0.1525   0.1554   0.1613   0.1648   0.1690   0.1723   0.1768   0.1813
  0.1847   0.1902   0.1970   0.2000   0.2019   0.2043   0.2096   0.2181
  0.2198   0.2252   0.2300   0.2312   0.2331   0.2358   0.2439   0.2471
  0.2496   0.2520   0.2582   0.2602   0.2626   0.2701   0.2705   0.2728
  0.2747   0.2790   0.2809   0.2848   0.2925   0.2970   0.3020   0.3072
  0.3123   0.3142   0.3232   0.3294   0.3313   0.3442   0.3497   0.3685
  0.3929   0.4025   0.4214   0.4268   0.4374   0.4460   0.4482   0.4508
  0.4530   0.4635   0.4700   0.4747   0.4784   0.4806   0.4853   0.4937
  0.4984   0.5100   0.5122   0.5151   0.5167   0.5318   0.5424   0.5493
  0.5576   0.5653   0.5719   0.5776   0.5828   0.5957   0.5999   0.6055
  0.6071   0.6118   0.6162   0.6295   0.6311   0.6328   0.6493   0.6542
  0.6604   0.6640   0.6696   0.6826   0.6873   0.6962   0.7013   0.7092
  0.7113   0.7279   0.7762   0.7840   0.7978   0.8001   0.8247   0.8287
  0.8311   0.8357   0.8380   0.8407   0.8420   0.8452   0.8466   0.8486
  0.8533   0.8578   0.8611   0.8643   0.8668   0.8733   0.8773   0.8863
  0.8902   0.8977   0.9049   0.9108   0.9171   0.9222   0.9298   0.9365
  0.9432   0.9469   0.9481   0.9499   0.9558   0.9640   0.9692   0.9704
  0.9794   0.9841   0.9927   1.0056   1.0140   1.0192   1.0329   1.0445
  1.0541   1.0721   1.0997   1.1173   1.1346   1.1633   1.1818   1.1896
  1.2019   1.2229   1.2312   1.2336   1.2469   1.2553   1.2600   1.2744
  1.2855   1.2940   1.3020   1.3142   1.3176   1.3295   1.3569   1.3753
  1.4076   1.4360   1.4684   1.4855   1.4948   1.5218   1.5419   1.5456
  1.5623   1.5797   1.5849   1.5919   1.5965   1.6362   1.6652   1.6771
  1.6862   1.7205   1.7600   1.7675   1.7898   1.8044   1.8183   1.8362
  1.8388   1.8535   1.8588   1.8716   1.9154   1.9201   1.9257   1.9348
  1.9459   1.9617   1.9729   2.0066   2.0192   2.0583   2.0655   2.0856
  2.1049   2.1260   2.1603   2.2027   2.2301   2.2382   2.2513   2.2585
  2.2663   2.2718   2.2876   2.3000   2.3081   2.3135   2.3335   2.3472
  2.3701   2.3930   2.4233   2.4331   2.4445   2.4556   2.4655   2.4712
  2.5142   2.5199   2.5348   2.5366   2.5506   2.5531   2.5864   2.6158
  2.6360   2.6593   2.6695   2.6785   2.7023   2.7143   2.7161   2.7276
  2.7340   2.7555   2.7681   2.7732   2.7824   2.8178   2.8215   2.8289
  2.8531   2.8983   2.9498   2.9790   3.0789   3.0828   3.0856   3.1173
  3.1295   3.1370   3.1676   3.2055   3.2232   3.2287   3.2472   3.3284
  3.3703   3.4136   3.4695   3.5603   3.6412   3.6872   3.7007   3.7584
  3.8237   3.9628   4.0185   4.0760   4.0832   4.3437   4.7935   4.8195
  9.7546   9.7651   9.7977   9.8054   9.8188   9.8483  23.3535  23.5043
 23.8390  23.8479  23.8561  23.8766  23.9429  23.9653  24.0356  24.0610
 24.1010  24.1391  25.7807  25.8138  25.8481  25.8984  25.9307  25.9625
 26.1049  26.1173  26.1663  26.2302  26.2949  26.3983  26.5134  26.5948
 26.6579  26.6835  26.7901  26.9419 215.7466 215.7568 215.7942 215.8033
215.8241 215.8575
 --------------------------------------------------------------

          Ground-State Mulliken Net Atomic Charges

     Atom                 Charge (a.u.)
  ----------------------------------------
      1 C                     0.074893
      2 C                    -1.255200
      3 Cl                    0.517648
      4 C                     0.363132
      5 Cl                    0.599175
      6 C                    -0.160137
      7 Cl                    0.544158
      8 C                    -0.904440
      9 H                     0.214273
     10 C                    -0.554796
     11 H                     0.183647
     12 C                    -0.441235
     13 C                    -0.393529
     14 Cl                    0.350841
     15 C                    -0.027653
     16 H                     0.229054
     17 C                     0.196287
     18 Cl                    0.485131
     19 C                    -0.380935
     20 H                     0.236758
     21 C                    -0.297136
     22 Cl                    0.420063
  ----------------------------------------
  Sum of atomic charges =     0.000000

 -----------------------------------------------------------------
                    Cartesian Multipole Moments
 -----------------------------------------------------------------
    Charge (ESU x 10^10)
                 0.0000
    Dipole Moment (Debye)
         X      -0.0506      Y      -0.5641      Z      -2.2212
       Tot       2.2923
    Quadrupole Moments (Debye-Ang)
        XX    -142.9612     XY       0.4649     YY    -145.4460
        XZ       2.8944     YZ      -0.4931     ZZ    -146.5350
    Octopole Moments (Debye-Ang^2)
       XXX    -281.5565    XXY     -20.6872    XYY     -85.6374
       YYY     -38.7029    XXZ     -26.9542    XYZ      -4.1340
       YYZ     -23.2597    XZZ     -91.3898    YZZ      -8.2452
       ZZZ     -60.2655
    Hexadecapole Moments (Debye-Ang^3)
      XXXX   -5907.2774   XXXY     145.2427   XXYY   -1176.4197
      XYYY     155.1573   YYYY   -1262.9275   XXXZ    1564.2280
      XXYZ      14.9992   XYYZ     501.2648   YYYZ      31.2449
      XXZZ   -1650.2923   XYZZ      81.2676   YYZZ    -859.2815
      XZZZ    1543.1717   YZZZ      39.9031   ZZZZ   -3920.8543
 -----------------------------------------------------------------
 Calculating analytic gradient of the SCF energy
 Gradient of SCF Energy
            1           2           3           4           5           6
    1  -0.0004957  -0.0001616   0.0007684   0.0000206   0.0001025   0.0001726
    2  -0.0001652  -0.0004362  -0.0020368  -0.0000241   0.0000181   0.0000059
    3   0.0001813  -0.0004985  -0.0008130   0.0001516  -0.0000765  -0.0001155
            7           8           9          10          11          12
    1  -0.0000992  -0.0000415  -0.0000248   0.0001344   0.0000545   0.0003412
    2  -0.0000203   0.0000040  -0.0000062   0.0003033   0.0000801   0.0004168
    3   0.0000183   0.0000103   0.0000215  -0.0001263  -0.0000944  -0.0003498
           13          14          15          16          17          18
    1  -0.0000416  -0.0003025  -0.0001101   0.0000161  -0.0001762   0.0000737
    2   0.0004181   0.0018554  -0.0001855   0.0000328   0.0002251  -0.0000119
    3   0.0000501   0.0015482   0.0001836  -0.0000453  -0.0000347  -0.0000429
           19          20          21          22
    1   0.0001844   0.0000230  -0.0002916  -0.0001466
    2  -0.0001172   0.0000096  -0.0002095  -0.0001564
    3  -0.0000895   0.0000272   0.0000245   0.0000697
 Max gradient component =       2.037E-03
 RMS gradient           =       4.497E-04
 Gradient time:  CPU 267.18 s  wall 267.19 s
 Geometry Optimization Parameters
   NAtoms,    NIC,     NZ,  NCons,   NDum,   NFix, NCnnct, MaxDiis
       22     163      22       0       0       0       0       0

 Cartesian Hessian Update
 Hessian updated using BFGS update


** GEOMETRY OPTIMIZATION IN DELOCALIZED INTERNAL COORDINATES **
   Searching for a Minimum

   Optimization Cycle:   9

                       Coordinates (Angstroms)
     ATOM                X               Y               Z
      1  C         0.0063802767    0.0073448600    0.0360750750
      2  C        -0.0221551591    0.3057558125    1.4035289644
      3  Cl        1.4734730466    0.6803889110    2.2210099098
      4  C        -1.2304977418    0.3091255933    2.1179465445
      5  Cl       -1.2545840409    0.6850664462    3.8138363647
      6  C        -2.4174936567    0.0070858467    1.4392104487
      7  Cl       -3.9523944999   -0.0096875986    2.2721686994
      8  C        -2.3984847094   -0.2879848151    0.0801624281
      9  H        -3.3267961375   -0.5179143431   -0.4253829489
     10  C        -1.1960729945   -0.2841801549   -0.6099015098
     11  H        -1.1844172494   -0.5144949806   -1.6682098751
     12  C         1.2825307196   -0.0143882108   -0.7334306529
     13  C         2.2015305028   -1.0670072222   -0.6035819610
     14  Cl        1.8731848311   -2.3687866301    0.5213603765
     15  C         3.3816621797   -1.1278380054   -1.3350758102
     16  H         4.0634075832   -1.9569289065   -1.2109100194
     17  C         3.6603144698   -0.0993538932   -2.2267537354
     18  Cl        5.1422217067   -0.1542029002   -3.1603308819
     19  C         2.7920781719    0.9710795481   -2.3932334230
     20  H         3.0204648322    1.7717159389   -3.0822526671
     21  C         1.6186949695    0.9959852613   -1.6453190544
     22  Cl        0.5519601099    2.3722310297   -1.8595399118
   Point Group: c1    Number of degrees of freedom:    60


   Energy is  -3221.132987873

 Hessian updated using BFGS update

 60 Hessian modes will be used to form the next step
  Hessian Eigenvalues:
     0.005858    0.017777    0.018719    0.020826    0.020935    0.021897
     0.022962    0.023616    0.023842    0.023903    0.024090    0.024106
     0.024114    0.024119    0.024137    0.024138    0.024147    0.024156
     0.028227    0.074353    0.159990    0.160002    0.160065    0.160260
     0.218026    0.225468    0.230471    0.235996    0.237411    0.246223
     0.249980    0.250000    0.250041    0.250053    0.250929    0.251400
     0.288386    0.290083    0.300893    0.301040    0.301442    0.301752
     0.311404    0.353138    0.356665    0.356666    0.356728    0.365543
     0.413069    0.424620    0.432660    0.455860    0.461828    0.468033
     0.472450    0.478218    0.478458    0.479254    0.480032    0.541429

 Minimum search - taking simple RFO step
 Searching for Lamda that Minimizes Along All modes
 Value Taken    Lamda =  -0.00094175
 Calculated Step too Large.  Step scaled by  0.814458
 Step Taken.  Stepsize is  0.300000

                             Maximum     Tolerance    Cnvgd?
         Gradient           0.002142      0.000300      NO
         Displacement       0.229843      0.001200      NO
         Energy change     -0.001003      0.000001      NO


 New Cartesian Coordinates Obtained by Inverse Iteration

 Displacement from previous Coordinates is:  0.514988
 ----------------------------------------------------------------
             Standard Nuclear Orientation (Angstroms)
    I     Atom           X                Y                Z
 ----------------------------------------------------------------
    1      C       0.0047932978     0.0065026128     0.0327557824
    2      C      -0.0257953226     0.3451229016     1.3906589262
    3      Cl      1.4656255975     0.7709591326     2.1907806627
    4      C      -1.2323935229     0.3475940268     2.1075788153
    5      Cl     -1.2615499256     0.7727556507     3.7918794076
    6      C      -2.4150034340     0.0028133090     1.4412386099
    7      Cl     -3.9468852295    -0.0175175162     2.2795926184
    8      C      -2.3935003610    -0.3322527225     0.0918134224
    9      H      -3.3184007951    -0.5938887670    -0.4043959977
   10      C      -1.1923375755    -0.3275035107    -0.6012084089
   11      H      -1.1779382830    -0.5897630017    -1.6520567873
   12      C       1.2814097663    -0.0160335429    -0.7364871595
   13      C       2.1793781030    -1.0888576175    -0.6355937761
   14      Cl      1.8210906038    -2.4168138108     0.4492285271
   15      C       3.3613098000    -1.1483187938    -1.3646442634
   16      H       4.0277826450    -1.9929540596    -1.2641651397
   17      C       3.6617368808    -0.0975872529    -2.2227575556
   18      Cl      5.1459956573    -0.1505070197    -3.1526990891
   19      C       2.8134912870     0.9930886515    -2.3593739659
   20      H       3.0581573841     1.8093823449    -3.0241224886
   21      C       1.6377547878     1.0158092513    -1.6151338562
   22      Cl      0.5902858496     2.4109813212    -1.7915119239
 ----------------------------------------------------------------
 Nuclear Repulsion Energy =        2041.96229277 hartrees
 There are       89 alpha and       89 beta electrons
 Applying Cartesian multipole field
    Component          Value
    ---------          -----
     (2,0,0)        1.00000E-12
     (0,2,0)        2.00000E-11
     (0,0,2)       -3.00000E-11
 Nucleus-field energy     =    -0.0000000634 hartrees
 Requested basis set is 6-311++G(d,p)
 There are 170 shells and 472 basis functions
 A cutoff of  1.0D-15 yielded  10914 shell pairs
 There are     92204 function pairs (     99132 Cartesian)
 Smallest overlap matrix eigenvalue = 1.87E-07
 Linear dependence detected in AO basis
 Number of orthogonalized atomic orbitals = 467
 Maximum deviation from orthogonality = 4.746E-10
 Guess from superposition of atomic densities
 Warning:  Energy on first SCF cycle will be non-variational
 SAD guess density has 178.000000 electrons

 -----------------------------------------------------------------------
  General SCF calculation program by
  Eric Jon Sundstrom, Paul Horn, Yuezhi Mao, Dmitri Zuev, Alec White,
  David Stuck, Shaama M.S., Shane Yost, Joonho Lee, David Small,
  Daniel Levine, Susi Lehtola, Hugh Burton, Evgeny Epifanovsky,
  Bang C. Huynh
 -----------------------------------------------------------------------
 Exchange:     0.2000 Hartree-Fock + 0.0800 Slater + 0.7200 B88
 Correlation:  0.1900 VWN1RPA + 0.8100 LYP
 Using SG-1 standard quadrature grid
 A restricted SCF calculation will be
 performed using DIIS
 SCF converges when DIIS error is below 1.0e-08
 ---------------------------------------
  Cycle       Energy         DIIS error
 ---------------------------------------
    1   -3225.3516106543      2.82e-02  
    2   -3220.9928172913      2.24e-03  
    3   -3220.8766024022      2.91e-03  
    4   -3221.1207632343      6.39e-04  
    5   -3221.1310849695      2.96e-04  
    6   -3221.1333108487      9.96e-05  
    7   -3221.1335435542      3.62e-05  
    8   -3221.1335765825      1.20e-05  
    9   -3221.1335801936      4.01e-06  
   10   -3221.1335806517      8.19e-07  
   11   -3221.1335806684      2.27e-07  
   12   -3221.1335806693      1.06e-07  
   13   -3221.1335806698      3.94e-08  
   14   -3221.1335806700      1.22e-08  
   15   -3221.1335806700      3.80e-09  Convergence criterion met
 ---------------------------------------
 SCF time:   CPU 766.89s  wall 767.00s 
 SCF   energy in the final basis set =    -3221.1335806700
 Total energy in the final basis set =    -3221.1335806700

 --------------------------------------------------------------

                    Orbital Energies (a.u.)
 --------------------------------------------------------------

 Alpha MOs
 -- Occupied --
********-101.5772-101.5757-101.5746-101.5740-101.5739 -10.2758 -10.2750
-10.2744 -10.2736 -10.2730 -10.2711 -10.2366 -10.2309 -10.2200 -10.2198
-10.2145 -10.2139  -9.4919  -9.4919  -9.4905  -9.4892  -9.4887  -9.4886
 -7.2567  -7.2566  -7.2553  -7.2541  -7.2535  -7.2534  -7.2467  -7.2467
 -7.2463  -7.2462  -7.2453  -7.2448  -7.2441  -7.2435  -7.2435  -7.2433
 -7.2428  -7.2427  -0.9550  -0.9423  -0.9048  -0.9001  -0.8955  -0.8753
 -0.8532  -0.8363  -0.7969  -0.7685  -0.7611  -0.7417  -0.6531  -0.6425
 -0.6375  -0.6172  -0.5600  -0.5384  -0.5309  -0.5228  -0.4944  -0.4852
 -0.4681  -0.4662  -0.4651  -0.4500  -0.4473  -0.4328  -0.4159  -0.4114
 -0.4052  -0.3919  -0.3857  -0.3813  -0.3636  -0.3507  -0.3467  -0.3434
 -0.3401  -0.3393  -0.3312  -0.3291  -0.3176  -0.2796  -0.2775  -0.2725
 -0.2683
 -- Virtual --
 -0.0628  -0.0599  -0.0492  -0.0484  -0.0400  -0.0307  -0.0124   0.0002
  0.0099   0.0101   0.0110   0.0148   0.0171   0.0240   0.0312   0.0404
  0.0448   0.0499   0.0560   0.0582   0.0617   0.0660   0.0687   0.0759
  0.0819   0.0840   0.0844   0.0882   0.0923   0.0941   0.0965   0.0995
  0.1058   0.1104   0.1111   0.1128   0.1133   0.1161   0.1195   0.1232
  0.1252   0.1274   0.1301   0.1327   0.1378   0.1403   0.1421   0.1491
  0.1518   0.1553   0.1612   0.1651   0.1688   0.1714   0.1782   0.1807
  0.1843   0.1905   0.1961   0.2001   0.2013   0.2039   0.2099   0.2180
  0.2191   0.2240   0.2302   0.2314   0.2324   0.2365   0.2440   0.2453
  0.2495   0.2518   0.2588   0.2596   0.2630   0.2707   0.2713   0.2737
  0.2751   0.2792   0.2818   0.2848   0.2878   0.2971   0.3032   0.3073
  0.3123   0.3131   0.3255   0.3310   0.3329   0.3438   0.3511   0.3699
  0.3923   0.4024   0.4215   0.4303   0.4368   0.4465   0.4489   0.4522
  0.4540   0.4617   0.4691   0.4741   0.4785   0.4788   0.4844   0.4951
  0.5008   0.5102   0.5119   0.5160   0.5171   0.5331   0.5413   0.5496
  0.5581   0.5659   0.5725   0.5781   0.5799   0.5954   0.5995   0.6069
  0.6079   0.6122   0.6156   0.6312   0.6324   0.6335   0.6522   0.6538
  0.6602   0.6628   0.6684   0.6810   0.6875   0.6988   0.7009   0.7072
  0.7118   0.7289   0.7749   0.7849   0.7983   0.8015   0.8263   0.8290
  0.8315   0.8349   0.8375   0.8415   0.8417   0.8448   0.8477   0.8491
  0.8524   0.8583   0.8609   0.8627   0.8673   0.8741   0.8774   0.8873
  0.8925   0.8975   0.9021   0.9110   0.9164   0.9222   0.9309   0.9375
  0.9430   0.9461   0.9499   0.9510   0.9564   0.9639   0.9684   0.9740
  0.9772   0.9808   0.9935   1.0066   1.0167   1.0239   1.0329   1.0470
  1.0553   1.0714   1.0998   1.1122   1.1342   1.1760   1.1818   1.1933
  1.2046   1.2241   1.2317   1.2354   1.2466   1.2521   1.2623   1.2739
  1.2840   1.2960   1.3030   1.3142   1.3213   1.3279   1.3575   1.3740
  1.4129   1.4328   1.4698   1.4810   1.4912   1.5258   1.5433   1.5450
  1.5674   1.5786   1.5852   1.5906   1.5965   1.6370   1.6660   1.6779
  1.6861   1.7218   1.7610   1.7656   1.7902   1.8056   1.8158   1.8341
  1.8371   1.8522   1.8593   1.8695   1.9164   1.9214   1.9254   1.9333
  1.9460   1.9629   1.9768   2.0084   2.0196   2.0589   2.0649   2.0859
  2.1062   2.1270   2.1611   2.2003   2.2300   2.2368   2.2508   2.2592
  2.2655   2.2684   2.2873   2.3011   2.3118   2.3169   2.3325   2.3469
  2.3724   2.3933   2.4228   2.4308   2.4447   2.4587   2.4675   2.4696
  2.5133   2.5192   2.5286   2.5376   2.5516   2.5522   2.5836   2.6211
  2.6356   2.6599   2.6714   2.6813   2.7013   2.7138   2.7158   2.7282
  2.7331   2.7553   2.7656   2.7713   2.7830   2.8196   2.8223   2.8341
  2.8497   2.8965   2.9533   2.9789   3.0836   3.0865   3.0896   3.1165
  3.1296   3.1359   3.1687   3.2053   3.2205   3.2267   3.2540   3.3268
  3.3698   3.4168   3.4727   3.5620   3.6466   3.6884   3.7004   3.7598
  3.8255   3.9640   4.0191   4.0769   4.0827   4.3386   4.7955   4.8168
  9.7576   9.7658   9.7976   9.8034   9.8280   9.8425  23.3564  23.5054
 23.8400  23.8477  23.8565  23.8768  23.9435  23.9650  24.0351  24.0638
 24.1012  24.1407  25.7802  25.8140  25.8421  25.8919  25.9282  25.9720
 26.1056  26.1169  26.1646  26.2301  26.2983  26.3969  26.5148  26.5952
 26.6505  26.6764  26.7928  26.9641 215.7495 215.7577 215.7944 215.8012
215.8354 215.8499
 --------------------------------------------------------------

          Ground-State Mulliken Net Atomic Charges

     Atom                 Charge (a.u.)
  ----------------------------------------
      1 C                     0.051413
      2 C                    -1.374545
      3 Cl                    0.541260
      4 C                     0.448281
      5 Cl                    0.598385
      6 C                    -0.115661
      7 Cl                    0.543948
      8 C                    -0.948635
      9 H                     0.213995
     10 C                    -0.546191
     11 H                     0.184951
     12 C                    -0.445708
     13 C                    -0.399347
     14 Cl                    0.369175
     15 C                    -0.088993
     16 H                     0.229497
     17 C                     0.243408
     18 Cl                    0.489192
     19 C                    -0.332205
     20 H                     0.236593
     21 C                    -0.323465
     22 Cl                    0.424653
  ----------------------------------------
  Sum of atomic charges =     0.000000

 -----------------------------------------------------------------
                    Cartesian Multipole Moments
 -----------------------------------------------------------------
    Charge (ESU x 10^10)
                 0.0000
    Dipole Moment (Debye)
         X      -0.0492      Y      -0.6199      Z      -2.2141
       Tot       2.2998
    Quadrupole Moments (Debye-Ang)
        XX    -143.0309     XY       0.6615     YY    -145.2540
        XZ       2.7927     YZ      -0.3853     ZZ    -146.6059
    Octopole Moments (Debye-Ang^2)
       XXX    -281.1676    XXY     -22.6405    XYY     -85.1690
       YYY     -44.4727    XXZ     -26.6095    XYZ      -4.1124
       YYZ     -23.0581    XZZ     -91.2475    YZZ     -10.2738
       ZZZ     -58.3648
    Hexadecapole Moments (Debye-Ang^3)
      XXXX   -5896.6075   XXXY     137.6538   XXYY   -1181.5749
      XYYY     143.2479   YYYY   -1322.4253   XXXZ    1573.0404
      XXYZ       5.6835   XYYZ     503.6261   YYYZ       0.2828
      XXZZ   -1638.4231   XYZZ      77.1453   YYZZ    -859.1108
      XZZZ    1554.9974   YZZZ      12.2839   ZZZZ   -3868.6363
 -----------------------------------------------------------------
 Calculating analytic gradient of the SCF energy
 Gradient of SCF Energy
            1           2           3           4           5           6
    1  -0.0005362  -0.0000987   0.0006258   0.0000795  -0.0000727   0.0001099
    2  -0.0000945  -0.0004198  -0.0011127  -0.0000390   0.0000262  -0.0000231
    3  -0.0000812  -0.0002735  -0.0005092   0.0000163  -0.0000321  -0.0001775
            7           8           9          10          11          12
    1  -0.0000136  -0.0000964  -0.0000034   0.0003142   0.0000163   0.0004295
    2  -0.0000073   0.0000298   0.0000116   0.0002080   0.0000317   0.0003291
    3   0.0000957   0.0001940   0.0000047  -0.0000699  -0.0000743  -0.0004271
           13          14          15          16          17          18
    1  -0.0001259  -0.0002274  -0.0001234   0.0000184  -0.0001105   0.0000382
    2   0.0002018   0.0011412  -0.0000902   0.0000062   0.0002320  -0.0000154
    3   0.0002130   0.0009367   0.0001471  -0.0000640  -0.0000652  -0.0000200
           19          20          21          22
    1   0.0002032   0.0000265  -0.0003669  -0.0000864
    2  -0.0001936   0.0000189   0.0000062  -0.0002474
    3  -0.0000191   0.0000129   0.0001043   0.0000882
 Max gradient component =       1.141E-03
 RMS gradient           =       3.004E-04
 Gradient time:  CPU 261.24 s  wall 261.25 s
 Geometry Optimization Parameters
   NAtoms,    NIC,     NZ,  NCons,   NDum,   NFix, NCnnct, MaxDiis
       22     163      22       0       0       0       0       0

 Cartesian Hessian Update
 Hessian updated using BFGS update


** GEOMETRY OPTIMIZATION IN DELOCALIZED INTERNAL COORDINATES **
   Searching for a Minimum

   Optimization Cycle:  10

                       Coordinates (Angstroms)
     ATOM                X               Y               Z
      1  C         0.0047932978    0.0065026128    0.0327557824
      2  C        -0.0257953226    0.3451229016    1.3906589262
      3  Cl        1.4656255975    0.7709591326    2.1907806627
      4  C        -1.2323935229    0.3475940268    2.1075788153
      5  Cl       -1.2615499256    0.7727556507    3.7918794076
      6  C        -2.4150034340    0.0028133090    1.4412386099
      7  Cl       -3.9468852295   -0.0175175162    2.2795926184
      8  C        -2.3935003610   -0.3322527225    0.0918134224
      9  H        -3.3184007951   -0.5938887670   -0.4043959977
     10  C        -1.1923375755   -0.3275035107   -0.6012084089
     11  H        -1.1779382830   -0.5897630017   -1.6520567873
     12  C         1.2814097663   -0.0160335429   -0.7364871595
     13  C         2.1793781030   -1.0888576175   -0.6355937761
     14  Cl        1.8210906038   -2.4168138108    0.4492285271
     15  C         3.3613098000   -1.1483187938   -1.3646442634
     16  H         4.0277826450   -1.9929540596   -1.2641651397
     17  C         3.6617368808   -0.0975872529   -2.2227575556
     18  Cl        5.1459956573   -0.1505070197   -3.1526990891
     19  C         2.8134912870    0.9930886515   -2.3593739659
     20  H         3.0581573841    1.8093823449   -3.0241224886
     21  C         1.6377547878    1.0158092513   -1.6151338562
     22  Cl        0.5902858496    2.4109813212   -1.7915119239
   Point Group: c1    Number of degrees of freedom:    60


   Energy is  -3221.133580670

 Hessian updated using BFGS update

 60 Hessian modes will be used to form the next step
  Hessian Eigenvalues:
     0.003550    0.017768    0.018670    0.020839    0.020935    0.021787
     0.022969    0.023617    0.023842    0.023899    0.024091    0.024106
     0.024114    0.024119    0.024137    0.024140    0.024146    0.024157
     0.028223    0.074044    0.159985    0.160003    0.160064    0.160267
     0.217519    0.225476    0.230455    0.236007    0.237411    0.246249
     0.249995    0.250002    0.250042    0.250048    0.251362    0.251562
     0.288333    0.290156    0.300899    0.301034    0.301443    0.301785
     0.311148    0.353142    0.356666    0.356666    0.356729    0.365540
     0.413112    0.424612    0.432658    0.455852    0.461839    0.468033
     0.472541    0.478171    0.478445    0.479253    0.480038    0.540639

 Minimum search - taking simple RFO step
 Searching for Lamda that Minimizes Along All modes
 Value Taken    Lamda =  -0.00055390
 Calculated Step too Large.  Step scaled by  0.827794
 Step Taken.  Stepsize is  0.300000

                             Maximum     Tolerance    Cnvgd?
         Gradient           0.001292      0.000300      NO
         Displacement       0.231652      0.001200      NO
         Energy change     -0.000593      0.000001      NO


 New Cartesian Coordinates Obtained by Inverse Iteration

 Displacement from previous Coordinates is:  0.496476
 ----------------------------------------------------------------
             Standard Nuclear Orientation (Angstroms)
    I     Atom           X                Y                Z
 ----------------------------------------------------------------
    1      C       0.0052144607     0.0053032527     0.0334108156
    2      C      -0.0312120388     0.3833460282     1.3806978989
    3      Cl      1.4519312378     0.8566489119     2.1688111346
    4      C      -1.2376415880     0.3858137821     2.0974536937
    5      Cl     -1.2728977253     0.8575891513     3.7693016478
    6      C      -2.4142799439     0.0006612979     1.4420764651
    7      Cl     -3.9458725226    -0.0209934306     2.2808713307
    8      C      -2.3866572558    -0.3741125363     0.1034107349
    9      H      -3.3067101784    -0.6664217060    -0.3845728965
   10      C      -1.1853165317    -0.3695615101    -0.5895799351
   11      H      -1.1655406383    -0.6630298953    -1.6320181430
   12      C       1.2822585568    -0.0179660733    -0.7358928145
   13      C       2.1605064524    -1.1088637644    -0.6664914298
   14      Cl      1.7760670346    -2.4637320080     0.3757413529
   15      C       3.3427878819    -1.1665976406    -1.3955865060
   16      H       3.9946672803    -2.0250666102    -1.3193572420
   17      C       3.6620792929    -0.0964159221    -2.2220159947
   18      Cl      5.1460368004    -0.1476603912    -3.1525962406
   19      C       2.8325416163     1.0121207277    -2.3276038952
   20      H       3.0907142637     1.8421392167    -2.9699261844
   21      C       1.6569444933     1.0330922671    -1.5834262489
   22      Cl      0.6293862621     2.4467184396    -1.7213311837
 ----------------------------------------------------------------
 Nuclear Repulsion Energy =        2041.06100324 hartrees
 There are       89 alpha and       89 beta electrons
 Applying Cartesian multipole field
    Component          Value
    ---------          -----
     (2,0,0)        1.00000E-12
     (0,2,0)        2.00000E-11
     (0,0,2)       -3.00000E-11
 Nucleus-field energy     =    -0.0000000612 hartrees
 Requested basis set is 6-311++G(d,p)
 There are 170 shells and 472 basis functions
 A cutoff of  1.0D-15 yielded  10913 shell pairs
 There are     92164 function pairs (     99084 Cartesian)
 Smallest overlap matrix eigenvalue = 1.74E-07
 Linear dependence detected in AO basis
 Number of orthogonalized atomic orbitals = 467
 Maximum deviation from orthogonality = 3.866E-10
 Guess from superposition of atomic densities
 Warning:  Energy on first SCF cycle will be non-variational
 SAD guess density has 178.000000 electrons

 -----------------------------------------------------------------------
  General SCF calculation program by
  Eric Jon Sundstrom, Paul Horn, Yuezhi Mao, Dmitri Zuev, Alec White,
  David Stuck, Shaama M.S., Shane Yost, Joonho Lee, David Small,
  Daniel Levine, Susi Lehtola, Hugh Burton, Evgeny Epifanovsky,
  Bang C. Huynh
 -----------------------------------------------------------------------
 Exchange:     0.2000 Hartree-Fock + 0.0800 Slater + 0.7200 B88
 Correlation:  0.1900 VWN1RPA + 0.8100 LYP
 Using SG-1 standard quadrature grid
 A restricted SCF calculation will be
 performed using DIIS
 SCF converges when DIIS error is below 1.0e-08
 ---------------------------------------
  Cycle       Energy         DIIS error
 ---------------------------------------
    1   -3225.3502453666      2.82e-02  
    2   -3220.9930593142      2.24e-03  
    3   -3220.8766271424      2.91e-03  
    4   -3221.1210836805      6.40e-04  
    5   -3221.1314289590      2.96e-04  
    6   -3221.1336605836      9.99e-05  
    7   -3221.1338941119      3.66e-05  
    8   -3221.1339278885      1.20e-05  
    9   -3221.1339314818      3.99e-06  
   10   -3221.1339319354      8.15e-07  
   11   -3221.1339319518      2.15e-07  
   12   -3221.1339319528      1.01e-07  
   13   -3221.1339319533      3.85e-08  
   14   -3221.1339319533      1.16e-08  
   15   -3221.1339319535      3.81e-09  Convergence criterion met
 ---------------------------------------
 SCF time:   CPU 764.13s  wall 764.00s 
 SCF   energy in the final basis set =    -3221.1339319535
 Total energy in the final basis set =    -3221.1339319535

 --------------------------------------------------------------

                    Orbital Energies (a.u.)
 --------------------------------------------------------------

 Alpha MOs
 -- Occupied --
********-101.5770-101.5761-101.5746-101.5741-101.5740 -10.2756 -10.2751
-10.2744 -10.2736 -10.2730 -10.2711 -10.2365 -10.2308 -10.2200 -10.2198
-10.2145 -10.2139  -9.4919  -9.4917  -9.4908  -9.4892  -9.4889  -9.4886
 -7.2566  -7.2565  -7.2556  -7.2541  -7.2537  -7.2534  -7.2467  -7.2466
 -7.2463  -7.2460  -7.2456  -7.2451  -7.2441  -7.2437  -7.2435  -7.2433
 -7.2430  -7.2428  -0.9549  -0.9424  -0.9047  -0.9000  -0.8958  -0.8753
 -0.8532  -0.8363  -0.7969  -0.7685  -0.7611  -0.7417  -0.6530  -0.6417
 -0.6384  -0.6172  -0.5600  -0.5376  -0.5318  -0.5229  -0.4944  -0.4852
 -0.4682  -0.4661  -0.4652  -0.4498  -0.4473  -0.4328  -0.4159  -0.4114
 -0.4049  -0.3916  -0.3855  -0.3814  -0.3634  -0.3507  -0.3461  -0.3436
 -0.3408  -0.3396  -0.3311  -0.3292  -0.3177  -0.2783  -0.2776  -0.2725
 -0.2696
 -- Virtual --
 -0.0606  -0.0600  -0.0508  -0.0490  -0.0400  -0.0307  -0.0125   0.0003
  0.0099   0.0102   0.0110   0.0147   0.0169   0.0240   0.0312   0.0404
  0.0447   0.0499   0.0562   0.0586   0.0614   0.0662   0.0679   0.0759
  0.0820   0.0838   0.0848   0.0876   0.0926   0.0944   0.0962   0.0994
  0.1049   0.1107   0.1111   0.1129   0.1133   0.1159   0.1194   0.1232
  0.1255   0.1271   0.1303   0.1321   0.1376   0.1405   0.1421   0.1496
  0.1512   0.1554   0.1610   0.1655   0.1684   0.1706   0.1790   0.1803
  0.1838   0.1909   0.1949   0.2001   0.2007   0.2036   0.2101   0.2178
  0.2185   0.2231   0.2305   0.2315   0.2318   0.2373   0.2434   0.2439
  0.2495   0.2521   0.2586   0.2598   0.2634   0.2701   0.2709   0.2753
  0.2754   0.2795   0.2821   0.2844   0.2869   0.2969   0.3032   0.3087
  0.3114   0.3125   0.3269   0.3312   0.3373   0.3432   0.3527   0.3717
  0.3917   0.4025   0.4217   0.4332   0.4368   0.4468   0.4501   0.4530
  0.4565   0.4597   0.4670   0.4739   0.4765   0.4793   0.4841   0.4958
  0.5031   0.5100   0.5106   0.5157   0.5189   0.5352   0.5405   0.5500
  0.5585   0.5667   0.5731   0.5777   0.5785   0.5956   0.5985   0.6068
  0.6085   0.6130   0.6160   0.6313   0.6332   0.6360   0.6523   0.6529
  0.6595   0.6645   0.6688   0.6797   0.6879   0.6998   0.7005   0.7054
  0.7144   0.7315   0.7734   0.7861   0.7985   0.8030   0.8276   0.8294
  0.8319   0.8340   0.8382   0.8410   0.8418   0.8451   0.8479   0.8498
  0.8518   0.8577   0.8619   0.8624   0.8672   0.8733   0.8777   0.8902
  0.8944   0.8970   0.8992   0.9100   0.9159   0.9219   0.9319   0.9364
  0.9433   0.9452   0.9511   0.9528   0.9572   0.9638   0.9669   0.9702
  0.9769   0.9817   0.9914   1.0092   1.0197   1.0272   1.0322   1.0509
  1.0573   1.0708   1.0958   1.1088   1.1345   1.1817   1.1871   1.1967
  1.2079   1.2235   1.2320   1.2373   1.2465   1.2480   1.2670   1.2756
  1.2826   1.2998   1.3046   1.3133   1.3241   1.3272   1.3582   1.3738
  1.4181   1.4310   1.4706   1.4784   1.4877   1.5288   1.5439   1.5451
  1.5695   1.5780   1.5843   1.5930   1.5967   1.6379   1.6664   1.6787
  1.6861   1.7240   1.7615   1.7642   1.7903   1.8064   1.8140   1.8345
  1.8363   1.8513   1.8601   1.8675   1.9169   1.9220   1.9257   1.9317
  1.9460   1.9636   1.9797   2.0091   2.0212   2.0594   2.0642   2.0863
  2.1089   2.1278   2.1616   2.1987   2.2300   2.2353   2.2499   2.2596
  2.2623   2.2660   2.2868   2.3020   2.3121   2.3196   2.3341   2.3478
  2.3757   2.3927   2.4223   2.4277   2.4427   2.4595   2.4709   2.4720
  2.5097   2.5167   2.5254   2.5382   2.5502   2.5538   2.5813   2.6252
  2.6352   2.6600   2.6727   2.6837   2.7005   2.7137   2.7153   2.7289
  2.7324   2.7544   2.7618   2.7710   2.7838   2.8207   2.8226   2.8354
  2.8508   2.8948   2.9558   2.9781   3.0875   3.0896   3.0929   3.1165
  3.1281   3.1347   3.1694   3.2056   3.2173   3.2254   3.2619   3.3255
  3.3692   3.4196   3.4755   3.5641   3.6515   3.6907   3.7001   3.7610
  3.8268   3.9649   4.0198   4.0780   4.0821   4.3353   4.7974   4.8137
  9.7600   9.7664   9.7974   9.8018   9.8362   9.8436  23.3597  23.5062
 23.8411  23.8466  23.8569  23.8773  23.9437  23.9646  24.0348  24.0655
 24.1014  24.1419  25.7790  25.8142  25.8305  25.8825  25.9294  25.9787
 26.1049  26.1168  26.1640  26.2267  26.3131  26.3884  26.5158  26.5957
 26.6412  26.6680  26.7974  26.9869 215.7519 215.7586 215.7944 215.7994
215.8462 215.8494
 --------------------------------------------------------------

          Ground-State Mulliken Net Atomic Charges

     Atom                 Charge (a.u.)
  ----------------------------------------
      1 C                     0.038982
      2 C                    -1.476534
      3 Cl                    0.547355
      4 C                     0.513553
      5 Cl                    0.598276
      6 C                    -0.062156
      7 Cl                    0.543854
      8 C                    -0.982191
      9 H                     0.213817
     10 C                    -0.541721
     11 H                     0.186054
     12 C                    -0.455376
     13 C                    -0.404074
     14 Cl                    0.382027
     15 C                    -0.139474
     16 H                     0.230292
     17 C                     0.291583
     18 Cl                    0.492931
     19 C                    -0.286831
     20 H                     0.235766
     21 C                    -0.347389
     22 Cl                    0.421256
  ----------------------------------------
  Sum of atomic charges =     0.000000

 -----------------------------------------------------------------
                    Cartesian Multipole Moments
 -----------------------------------------------------------------
    Charge (ESU x 10^10)
                -0.0000
    Dipole Moment (Debye)
         X      -0.0420      Y      -0.6732      Z      -2.2038
       Tot       2.3047
    Quadrupole Moments (Debye-Ang)
        XX    -143.1122     XY       0.8529     YY    -145.0824
        XZ       2.7020     YZ      -0.2870     ZZ    -146.6729
    Octopole Moments (Debye-Ang^2)
       XXX    -280.3616    XXY     -24.5278    XYY     -84.6945
       YYY     -50.0318    XXZ     -26.2097    XYZ      -4.0586
       YYZ     -22.8073    XZZ     -90.8865    YZZ     -12.2443
       ZZZ     -56.4511
    Hexadecapole Moments (Debye-Ang^3)
      XXXX   -5887.7608   XXXY     131.8714   XXYY   -1187.4156
      XYYY     133.7509   YYYY   -1382.1668   XXXZ    1582.8392
      XXYZ      -3.9139   XYYZ     506.4545   YYYZ     -31.1763
      XXZZ   -1627.9973   XYZZ      73.5050   YYZZ    -860.0023
      XZZZ    1567.9598   YZZZ     -16.4616   ZZZZ   -3822.0074
 -----------------------------------------------------------------
 Calculating analytic gradient of the SCF energy
 Gradient of SCF Energy
            1           2           3           4           5           6
    1  -0.0005675  -0.0000252   0.0002469   0.0003065   0.0001229  -0.0000389
    2   0.0000418  -0.0003051  -0.0005648   0.0000091   0.0000597  -0.0001012
    3  -0.0002344  -0.0000331  -0.0001984  -0.0000344  -0.0000160  -0.0002677
            7           8           9          10          11          12
    1  -0.0000368  -0.0001305   0.0000042   0.0003172   0.0000058   0.0003957
    2  -0.0000261   0.0000406   0.0000234   0.0000815   0.0000336   0.0001246
    3   0.0000319   0.0002584  -0.0000024  -0.0000060  -0.0000224  -0.0004636
           13          14          15          16          17          18
    1  -0.0001428  -0.0001350  -0.0001131   0.0000206  -0.0001233   0.0000253
    2   0.0001026   0.0006765  -0.0000075  -0.0000036   0.0002052  -0.0000189
    3   0.0003189   0.0004833   0.0001155  -0.0000645  -0.0000394  -0.0000239
           19          20          21          22
    1   0.0001911   0.0000157  -0.0002602  -0.0000787
    2  -0.0002177   0.0000079   0.0000979  -0.0002595
    3   0.0000007  -0.0000116   0.0001180   0.0000912
 Max gradient component =       6.765E-04
 RMS gradient           =       2.084E-04
 Gradient time:  CPU 263.36 s  wall 263.37 s
 Geometry Optimization Parameters
   NAtoms,    NIC,     NZ,  NCons,   NDum,   NFix, NCnnct, MaxDiis
       22     163      22       0       0       0       0       0

 Cartesian Hessian Update
 Hessian updated using BFGS update


** GEOMETRY OPTIMIZATION IN DELOCALIZED INTERNAL COORDINATES **
   Searching for a Minimum

   Optimization Cycle:  11

                       Coordinates (Angstroms)
     ATOM                X               Y               Z
      1  C         0.0052144607    0.0053032527    0.0334108156
      2  C        -0.0312120388    0.3833460282    1.3806978989
      3  Cl        1.4519312378    0.8566489119    2.1688111346
      4  C        -1.2376415880    0.3858137821    2.0974536937
      5  Cl       -1.2728977253    0.8575891513    3.7693016478
      6  C        -2.4142799439    0.0006612979    1.4420764651
      7  Cl       -3.9458725226   -0.0209934306    2.2808713307
      8  C        -2.3866572558   -0.3741125363    0.1034107349
      9  H        -3.3067101784   -0.6664217060   -0.3845728965
     10  C        -1.1853165317   -0.3695615101   -0.5895799351
     11  H        -1.1655406383   -0.6630298953   -1.6320181430
     12  C         1.2822585568   -0.0179660733   -0.7358928145
     13  C         2.1605064524   -1.1088637644   -0.6664914298
     14  Cl        1.7760670346   -2.4637320080    0.3757413529
     15  C         3.3427878819   -1.1665976406   -1.3955865060
     16  H         3.9946672803   -2.0250666102   -1.3193572420
     17  C         3.6620792929   -0.0964159221   -2.2220159947
     18  Cl        5.1460368004   -0.1476603912   -3.1525962406
     19  C         2.8325416163    1.0121207277   -2.3276038952
     20  H         3.0907142637    1.8421392167   -2.9699261844
     21  C         1.6569444933    1.0330922671   -1.5834262489
     22  Cl        0.6293862621    2.4467184396   -1.7213311837
   Point Group: c1    Number of degrees of freedom:    60


   Energy is  -3221.133931953

 Hessian updated using BFGS update

 60 Hessian modes will be used to form the next step
  Hessian Eigenvalues:
     0.002215    0.017760    0.018614    0.020908    0.020935    0.021755
     0.022968    0.023617    0.023841    0.023887    0.024090    0.024103
     0.024114    0.024118    0.024138    0.024138    0.024144    0.024158
     0.028220    0.073234    0.159980    0.160003    0.160055    0.160267
     0.216789    0.225472    0.230502    0.235996    0.237443    0.246361
     0.249997    0.250004    0.250020    0.250061    0.251335    0.252772
     0.288647    0.290144    0.300897    0.301029    0.301445    0.301800
     0.310855    0.353140    0.356666    0.356666    0.356729    0.365562
     0.413118    0.424594    0.432655    0.455843    0.461970    0.468041
     0.472475    0.478072    0.478783    0.479262    0.480222    0.539404

 Minimum search - taking simple RFO step
 Searching for Lamda that Minimizes Along All modes
 Value Taken    Lamda =  -0.00029923
 Calculated Step too Large.  Step scaled by  0.885411
 Step Taken.  Stepsize is  0.300000

                             Maximum     Tolerance    Cnvgd?
         Gradient           0.000654      0.000300      NO
         Displacement       0.229851      0.001200      NO
         Energy change     -0.000351      0.000001      NO


 New Cartesian Coordinates Obtained by Inverse Iteration

 Displacement from previous Coordinates is:  0.499206
 ----------------------------------------------------------------
             Standard Nuclear Orientation (Angstroms)
    I     Atom           X                Y                Z
 ----------------------------------------------------------------
    1      C       0.0076623558     0.0030272155     0.0375693197
    2      C      -0.0374888576     0.4209856580     1.3726560594
    3      Cl      1.4364924454     0.9410617407     2.1484927035
    4      C      -1.2457392419     0.4242308445     2.0871318759
    5      Cl     -1.2941859267     0.9418832492     3.7451264907
    6      C      -2.4142745333    -0.0001680435     1.4418473182
    7      Cl     -3.9467535191    -0.0210550896     2.2788949198
    8      C      -2.3776122465    -0.4151925049     0.1153236553
    9      H      -3.2915306027    -0.7381872610    -0.3647542808
   10      C      -1.1749898348    -0.4114216475    -0.5753605570
   11      H      -1.1475672108    -0.7363599365    -1.6082674546
   12      C       1.2849744821    -0.0196152476    -0.7316873275
   13      C       2.1430635862    -1.1279254493    -0.6974694560
   14      Cl      1.7350528674    -2.5092317269     0.3015413757
   15      C       3.3242546402    -1.1840742014    -1.4290687980
   16      H       3.9613255237    -2.0554322237    -1.3783428990
   17      C       3.6611375176    -0.0958794776    -2.2240348504
   18      Cl      5.1427834081    -0.1453400142    -3.1584035214
   19      C       2.8502489478     1.0293265722    -2.2963568866
   20      H       3.1206435012     1.8721687598    -2.9165850521
   21      C       1.6766468619     1.0489500328    -1.5494859926
   22      Cl      0.6708630465     2.4812603382    -1.6473902820
 ----------------------------------------------------------------
 Nuclear Repulsion Energy =        2040.08996772 hartrees
 There are       89 alpha and       89 beta electrons
 Applying Cartesian multipole field
    Component          Value
    ---------          -----
     (2,0,0)        1.00000E-12
     (0,2,0)        2.00000E-11
     (0,0,2)       -3.00000E-11
 Nucleus-field energy     =    -0.0000000591 hartrees
 Requested basis set is 6-311++G(d,p)
 There are 170 shells and 472 basis functions
 A cutoff of  1.0D-15 yielded  10922 shell pairs
 There are     92237 function pairs (     99165 Cartesian)
 Smallest overlap matrix eigenvalue = 1.63E-07
 Linear dependence detected in AO basis
 Number of orthogonalized atomic orbitals = 467
 Maximum deviation from orthogonality = 4.200E-10
 Guess from superposition of atomic densities
 Warning:  Energy on first SCF cycle will be non-variational
 SAD guess density has 178.000000 electrons

 -----------------------------------------------------------------------
  General SCF calculation program by
  Eric Jon Sundstrom, Paul Horn, Yuezhi Mao, Dmitri Zuev, Alec White,
  David Stuck, Shaama M.S., Shane Yost, Joonho Lee, David Small,
  Daniel Levine, Susi Lehtola, Hugh Burton, Evgeny Epifanovsky,
  Bang C. Huynh
 -----------------------------------------------------------------------
 Exchange:     0.2000 Hartree-Fock + 0.0800 Slater + 0.7200 B88
 Correlation:  0.1900 VWN1RPA + 0.8100 LYP
 Using SG-1 standard quadrature grid
 A restricted SCF calculation will be
 performed using DIIS
 SCF converges when DIIS error is below 1.0e-08
 ---------------------------------------
  Cycle       Energy         DIIS error
 ---------------------------------------
    1   -3225.3474754068      2.82e-02  
    2   -3220.9932068026      2.24e-03  
    3   -3220.8765850041      2.91e-03  
    4   -3221.1212478233      6.41e-04  
    5   -3221.1316106666      2.96e-04  
    6   -3221.1338439012      1.00e-04  
    7   -3221.1340776298      3.67e-05  
    8   -3221.1341117783      1.20e-05  
    9   -3221.1341153633      3.98e-06  
   10   -3221.1341158149      8.12e-07  
   11   -3221.1341158317      2.08e-07  
   12   -3221.1341158325      9.60e-08  
   13   -3221.1341158326      3.70e-08  
   14   -3221.1341158327      1.08e-08  
   15   -3221.1341158329      3.73e-09  Convergence criterion met
 ---------------------------------------
 SCF time:   CPU 831.87s  wall 832.00s 
 SCF   energy in the final basis set =    -3221.1341158329
 Total energy in the final basis set =    -3221.1341158329

 --------------------------------------------------------------

                    Orbital Energies (a.u.)
 --------------------------------------------------------------

 Alpha MOs
 -- Occupied --
********-101.5769-101.5764-101.5746-101.5743-101.5740 -10.2756 -10.2753
-10.2745 -10.2737 -10.2731 -10.2710 -10.2365 -10.2308 -10.2200 -10.2199
-10.2145 -10.2139  -9.4919  -9.4916  -9.4911  -9.4893  -9.4890  -9.4886
 -7.2566  -7.2563  -7.2559  -7.2542  -7.2539  -7.2534  -7.2467  -7.2464
 -7.2464  -7.2459  -7.2458  -7.2454  -7.2441  -7.2439  -7.2435  -7.2433
 -7.2431  -7.2428  -0.9548  -0.9424  -0.9046  -0.8998  -0.8959  -0.8753
 -0.8532  -0.8363  -0.7969  -0.7685  -0.7611  -0.7417  -0.6530  -0.6409
 -0.6392  -0.6172  -0.5600  -0.5370  -0.5325  -0.5229  -0.4944  -0.4852
 -0.4681  -0.4661  -0.4652  -0.4496  -0.4474  -0.4329  -0.4158  -0.4115
 -0.4048  -0.3914  -0.3853  -0.3815  -0.3633  -0.3508  -0.3457  -0.3438
 -0.3413  -0.3397  -0.3311  -0.3293  -0.3177  -0.2778  -0.2771  -0.2725
 -0.2706
 -- Virtual --
 -0.0602  -0.0584  -0.0531  -0.0489  -0.0401  -0.0308  -0.0126   0.0003
  0.0098   0.0102   0.0110   0.0147   0.0168   0.0240   0.0312   0.0403
  0.0447   0.0498   0.0563   0.0590   0.0612   0.0663   0.0672   0.0758
  0.0820   0.0836   0.0854   0.0869   0.0928   0.0947   0.0958   0.0993
  0.1042   0.1109   0.1112   0.1126   0.1138   0.1155   0.1194   0.1232
  0.1257   0.1268   0.1306   0.1317   0.1374   0.1405   0.1421   0.1500
  0.1507   0.1555   0.1609   0.1659   0.1678   0.1702   0.1793   0.1801
  0.1834   0.1915   0.1937   0.2000   0.2004   0.2034   0.2103   0.2175
  0.2181   0.2224   0.2307   0.2313   0.2316   0.2379   0.2423   0.2439
  0.2493   0.2523   0.2582   0.2604   0.2638   0.2688   0.2708   0.2755
  0.2763   0.2802   0.2818   0.2829   0.2888   0.2963   0.3028   0.3097
  0.3107   0.3122   0.3277   0.3316   0.3406   0.3427   0.3540   0.3733
  0.3914   0.4025   0.4218   0.4345   0.4373   0.4469   0.4517   0.4535
  0.4572   0.4596   0.4644   0.4740   0.4752   0.4799   0.4840   0.4963
  0.5043   0.5084   0.5098   0.5155   0.5203   0.5376   0.5399   0.5502
  0.5587   0.5683   0.5729   0.5762   0.5786   0.5959   0.5974   0.6061
  0.6090   0.6133   0.6169   0.6309   0.6337   0.6382   0.6494   0.6524
  0.6606   0.6648   0.6710   0.6788   0.6880   0.6997   0.6999   0.7047
  0.7167   0.7364   0.7722   0.7872   0.7985   0.8046   0.8282   0.8293
  0.8320   0.8333   0.8395   0.8405   0.8412   0.8462   0.8482   0.8501
  0.8512   0.8573   0.8621   0.8642   0.8673   0.8715   0.8779   0.8928
  0.8953   0.8957   0.8978   0.9081   0.9159   0.9216   0.9328   0.9352
  0.9431   0.9445   0.9519   0.9550   0.9576   0.9637   0.9645   0.9659
  0.9783   0.9832   0.9881   1.0115   1.0217   1.0294   1.0313   1.0535
  1.0601   1.0703   1.0904   1.1072   1.1348   1.1816   1.1934   1.1995
  1.2118   1.2219   1.2321   1.2383   1.2449   1.2474   1.2693   1.2788
  1.2816   1.3018   1.3090   1.3127   1.3252   1.3271   1.3586   1.3751
  1.4227   1.4296   1.4707   1.4779   1.4847   1.5305   1.5433   1.5461
  1.5683   1.5787   1.5834   1.5955   1.5987   1.6388   1.6665   1.6794
  1.6862   1.7262   1.7616   1.7632   1.7901   1.8064   1.8130   1.8347
  1.8385   1.8505   1.8615   1.8655   1.9171   1.9222   1.9264   1.9301
  1.9459   1.9640   1.9815   2.0089   2.0234   2.0598   2.0636   2.0865
  2.1123   2.1282   2.1620   2.1980   2.2298   2.2341   2.2488   2.2571
  2.2599   2.2658   2.2863   2.3025   2.3118   2.3209   2.3376   2.3481
  2.3795   2.3912   2.4214   2.4252   2.4408   2.4589   2.4731   2.4767
  2.5026   2.5152   2.5250   2.5387   2.5489   2.5547   2.5798   2.6271
  2.6348   2.6597   2.6732   2.6851   2.7000   2.7138   2.7147   2.7296
  2.7314   2.7536   2.7588   2.7711   2.7847   2.8212   2.8225   2.8330
  2.8556   2.8935   2.9575   2.9771   3.0899   3.0921   3.0950   3.1176
  3.1251   3.1344   3.1696   3.2059   3.2144   3.2244   3.2691   3.3245
  3.3686   3.4218   3.4775   3.5658   3.6548   3.6935   3.6997   3.7619
  3.8277   3.9654   4.0202   4.0792   4.0817   4.3333   4.7988   4.8110
  9.7612   9.7669   9.7975   9.8008   9.8379   9.8527  23.3628  23.5068
 23.8423  23.8449  23.8572  23.8778  23.9432  23.9641  24.0346  24.0663
 24.1015  24.1425  25.7774  25.8143  25.8176  25.8771  25.9323  25.9799
 26.1055  26.1167  26.1617  26.2262  26.3315  26.3724  26.5169  26.5963
 26.6336  26.6605  26.8023  27.0028 215.7529 215.7594 215.7946 215.7979
215.8467 215.8609
 --------------------------------------------------------------

          Ground-State Mulliken Net Atomic Charges

     Atom                 Charge (a.u.)
  ----------------------------------------
      1 C                     0.037837
      2 C                    -1.545032
      3 Cl                    0.540840
      4 C                     0.556460
      5 Cl                    0.598976
      6 C                    -0.013065
      7 Cl                    0.544097
      8 C                    -1.004775
      9 H                     0.213717
     10 C                    -0.538884
     11 H                     0.186753
     12 C                    -0.463199
     13 C                    -0.405619
     14 Cl                    0.392502
     15 C                    -0.179133
     16 H                     0.231591
     17 C                     0.327950
     18 Cl                    0.495757
     19 C                    -0.251455
     20 H                     0.234503
     21 C                    -0.372102
     22 Cl                    0.412281
  ----------------------------------------
  Sum of atomic charges =     0.000000

 -----------------------------------------------------------------
                    Cartesian Multipole Moments
 -----------------------------------------------------------------
    Charge (ESU x 10^10)
                -0.0000
    Dipole Moment (Debye)
         X      -0.0317      Y      -0.7258      Z      -2.1913
       Tot       2.3086
    Quadrupole Moments (Debye-Ang)
        XX    -143.2002     XY       1.0419     YY    -144.9218
        XZ       2.5925     YZ      -0.1964     ZZ    -146.7440
    Octopole Moments (Debye-Ang^2)
       XXX    -279.1114    XXY     -26.3868    XYY     -84.1886
       YYY     -55.5983    XXZ     -25.7132    XYZ      -3.9969
       YYZ     -22.5199    XZZ     -90.4756    YZZ     -14.2593
       ZZZ     -54.4487
    Hexadecapole Moments (Debye-Ang^3)
      XXXX   -5880.2855   XXXY     127.2911   XXYY   -1193.9009
      XYYY     125.8699   YYYY   -1443.5497   XXXZ    1594.1079
      XXYZ     -13.8070   XYYZ     509.8578   YYYZ     -63.4779
      XXZZ   -1618.0254   XYZZ      69.9184   YYZZ    -861.6257
      XZZZ    1581.9938   YZZZ     -46.6333   ZZZZ   -3778.1084
 -----------------------------------------------------------------
 Calculating analytic gradient of the SCF energy
 Gradient of SCF Energy
            1           2           3           4           5           6
    1  -0.0004345   0.0002098   0.0002052   0.0000830  -0.0001051  -0.0000418
    2  -0.0000286  -0.0001755  -0.0001549   0.0000288  -0.0000100  -0.0000941
    3  -0.0002481  -0.0000733  -0.0001252  -0.0000391   0.0000392  -0.0001606
            7           8           9          10          11          12
    1   0.0000489  -0.0000901   0.0000130   0.0002685   0.0000321   0.0003153
    2   0.0000221   0.0000388   0.0000196   0.0000476   0.0000363   0.0001621
    3   0.0000898   0.0002285   0.0000158   0.0000171  -0.0000074  -0.0002389
           13          14          15          16          17          18
    1  -0.0001970  -0.0000785  -0.0000275   0.0000190  -0.0000928   0.0000204
    2   0.0000086   0.0001709   0.0000368  -0.0000022   0.0001132  -0.0000180
    3   0.0002328   0.0002396   0.0000401  -0.0000350   0.0000109  -0.0000372
           19          20          21          22
    1   0.0000977  -0.0000083  -0.0001418  -0.0000955
    2  -0.0001239  -0.0000033   0.0000881  -0.0001625
    3  -0.0000143  -0.0000296   0.0000342   0.0000608
 Max gradient component =       4.345E-04
 RMS gradient           =       1.299E-04
 Gradient time:  CPU 260.23 s  wall 260.26 s
 Geometry Optimization Parameters
   NAtoms,    NIC,     NZ,  NCons,   NDum,   NFix, NCnnct, MaxDiis
       22     163      22       0       0       0       0       0

 Cartesian Hessian Update
 Hessian updated using BFGS update


** GEOMETRY OPTIMIZATION IN DELOCALIZED INTERNAL COORDINATES **
   Searching for a Minimum

   Optimization Cycle:  12

                       Coordinates (Angstroms)
     ATOM                X               Y               Z
      1  C         0.0076623558    0.0030272155    0.0375693197
      2  C        -0.0374888576    0.4209856580    1.3726560594
      3  Cl        1.4364924454    0.9410617407    2.1484927035
      4  C        -1.2457392419    0.4242308445    2.0871318759
      5  Cl       -1.2941859267    0.9418832492    3.7451264907
      6  C        -2.4142745333   -0.0001680435    1.4418473182
      7  Cl       -3.9467535191   -0.0210550896    2.2788949198
      8  C        -2.3776122465   -0.4151925049    0.1153236553
      9  H        -3.2915306027   -0.7381872610   -0.3647542808
     10  C        -1.1749898348   -0.4114216475   -0.5753605570
     11  H        -1.1475672108   -0.7363599365   -1.6082674546
     12  C         1.2849744821   -0.0196152476   -0.7316873275
     13  C         2.1430635862   -1.1279254493   -0.6974694560
     14  Cl        1.7350528674   -2.5092317269    0.3015413757
     15  C         3.3242546402   -1.1840742014   -1.4290687980
     16  H         3.9613255237   -2.0554322237   -1.3783428990
     17  C         3.6611375176   -0.0958794776   -2.2240348504
     18  Cl        5.1427834081   -0.1453400142   -3.1584035214
     19  C         2.8502489478    1.0293265722   -2.2963568866
     20  H         3.1206435012    1.8721687598   -2.9165850521
     21  C         1.6766468619    1.0489500328   -1.5494859926
     22  Cl        0.6708630465    2.4812603382   -1.6473902820
   Point Group: c1    Number of degrees of freedom:    60


   Energy is  -3221.134115833

 Hessian updated using BFGS update

 60 Hessian modes will be used to form the next step
  Hessian Eigenvalues:
     0.001682    0.017769    0.018528    0.020895    0.020943    0.021787
     0.022969    0.023617    0.023841    0.023884    0.024089    0.024103
     0.024115    0.024115    0.024135    0.024140    0.024151    0.024168
     0.028224    0.072388    0.159973    0.160003    0.160044    0.160280
     0.215526    0.225475    0.230643    0.235987    0.237449    0.246272
     0.249979    0.250000    0.250007    0.250058    0.251219    0.255085
     0.288616    0.290115    0.300895    0.301049    0.301443    0.301804
     0.310557    0.353172    0.356666    0.356667    0.356728    0.365636
     0.413172    0.424651    0.432774    0.455831    0.461958    0.468054
     0.472416    0.477945    0.478727    0.479268    0.480689    0.537938

 Minimum search - taking simple RFO step
 Searching for Lamda that Minimizes Along All modes
 Value Taken    Lamda =  -0.00008070
 Step Taken.  Stepsize is  0.206345

                             Maximum     Tolerance    Cnvgd?
         Gradient           0.000372      0.000300      NO
         Displacement       0.155847      0.001200      NO
         Energy change     -0.000184      0.000001      NO


 New Cartesian Coordinates Obtained by Inverse Iteration

 Displacement from previous Coordinates is:  0.349476
 ----------------------------------------------------------------
             Standard Nuclear Orientation (Angstroms)
    I     Atom           X                Y                Z
 ----------------------------------------------------------------
    1      C       0.0102009674    -0.0000638122     0.0423326833
    2      C      -0.0429443964     0.4456721285     1.3681643287
    3      Cl      1.4227987599     0.9957941148     2.1386840536
    4      C      -1.2529302678     0.4513909139     2.0795465316
    5      Cl     -1.3091582278     1.0037538379     3.7260405475
    6      C      -2.4154433817     0.0010922551     1.4409557244
    7      Cl     -3.9503408148    -0.0173750184     2.2736506964
    8      C      -2.3708234358    -0.4429671767     0.1239939289
    9      H      -3.2799056994    -0.7869067233    -0.3507562925
   10      C      -1.1667002988    -0.4411287768    -0.5637412127
   11      H      -1.1333127938    -0.7886469792    -1.5891394335
   12      C       1.2873646053    -0.0224656287    -0.7277544239
   13      C       2.1327795670    -1.1408578882    -0.7192809317
   14      Cl      1.7108820252    -2.5398583270     0.2492633818
   15      C       3.3121518249    -1.1954595878    -1.4542697409
   16      H       3.9391861874    -2.0749057743    -1.4221115401
   17      C       3.6600398388    -0.0953389165    -2.2273780490
   18      Cl      5.1391454947    -0.1421307055    -3.1658014306
   19      C       2.8617065029     1.0403016830    -2.2745497286
   20      H       3.1398080431     1.8922238025    -2.8787492032
   21      C       1.6902335107     1.0579888650    -1.5246611214
   22      Cl      0.7002691992     2.5028993009    -1.5930624080
 ----------------------------------------------------------------
 Nuclear Repulsion Energy =        2039.42182298 hartrees
 There are       89 alpha and       89 beta electrons
 Applying Cartesian multipole field
    Component          Value
    ---------          -----
     (2,0,0)        1.00000E-12
     (0,2,0)        2.00000E-11
     (0,0,2)       -3.00000E-11
 Nucleus-field energy     =    -0.0000000577 hartrees
 Requested basis set is 6-311++G(d,p)
 There are 170 shells and 472 basis functions
 A cutoff of  1.0D-15 yielded  10924 shell pairs
 There are     92265 function pairs (     99201 Cartesian)
 Smallest overlap matrix eigenvalue = 1.59E-07
 Linear dependence detected in AO basis
 Number of orthogonalized atomic orbitals = 467
 Maximum deviation from orthogonality = 6.492E-10
 Guess from superposition of atomic densities
 Warning:  Energy on first SCF cycle will be non-variational
 SAD guess density has 178.000000 electrons

 -----------------------------------------------------------------------
  General SCF calculation program by
  Eric Jon Sundstrom, Paul Horn, Yuezhi Mao, Dmitri Zuev, Alec White,
  David Stuck, Shaama M.S., Shane Yost, Joonho Lee, David Small,
  Daniel Levine, Susi Lehtola, Hugh Burton, Evgeny Epifanovsky,
  Bang C. Huynh
 -----------------------------------------------------------------------
 Exchange:     0.2000 Hartree-Fock + 0.0800 Slater + 0.7200 B88
 Correlation:  0.1900 VWN1RPA + 0.8100 LYP
 Using SG-1 standard quadrature grid
 A restricted SCF calculation will be
 performed using DIIS
 SCF converges when DIIS error is below 1.0e-08
 ---------------------------------------
  Cycle       Energy         DIIS error
 ---------------------------------------
    1   -3225.3462644789      2.82e-02  
    2   -3220.9932868111      2.24e-03  
    3   -3220.8767078587      2.91e-03  
    4   -3221.1212997193      6.41e-04  
    5   -3221.1316609982      2.96e-04  
    6   -3221.1338918756      1.00e-04  
    7   -3221.1341255987      3.68e-05  
    8   -3221.1341598105      1.20e-05  
    9   -3221.1341633934      3.98e-06  
   10   -3221.1341638446      8.11e-07  
   11   -3221.1341638612      2.06e-07  
   12   -3221.1341638620      9.45e-08  
   13   -3221.1341638624      3.63e-08  
   14   -3221.1341638624      1.03e-08  
   15   -3221.1341638624      3.60e-09  Convergence criterion met
 ---------------------------------------
 SCF time:   CPU 782.34s  wall 782.00s 
 SCF   energy in the final basis set =    -3221.1341638624
 Total energy in the final basis set =    -3221.1341638624

 --------------------------------------------------------------

                    Orbital Energies (a.u.)
 --------------------------------------------------------------

 Alpha MOs
 -- Occupied --
********-101.5767-101.5765-101.5746-101.5743-101.5741 -10.2755 -10.2754
-10.2745 -10.2737 -10.2731 -10.2711 -10.2366 -10.2309 -10.2199 -10.2199
-10.2145 -10.2139  -9.4919  -9.4914  -9.4912  -9.4893  -9.4890  -9.4886
 -7.2567  -7.2561  -7.2560  -7.2542  -7.2539  -7.2535  -7.2467  -7.2464
 -7.2463  -7.2460  -7.2456  -7.2455  -7.2441  -7.2439  -7.2435  -7.2433
 -7.2431  -7.2428  -0.9548  -0.9424  -0.9046  -0.8998  -0.8960  -0.8754
 -0.8532  -0.8363  -0.7969  -0.7685  -0.7611  -0.7417  -0.6530  -0.6403
 -0.6397  -0.6172  -0.5600  -0.5367  -0.5328  -0.5230  -0.4944  -0.4852
 -0.4681  -0.4661  -0.4652  -0.4496  -0.4474  -0.4329  -0.4158  -0.4114
 -0.4048  -0.3913  -0.3853  -0.3816  -0.3633  -0.3508  -0.3455  -0.3439
 -0.3414  -0.3397  -0.3311  -0.3293  -0.3177  -0.2777  -0.2768  -0.2726
 -0.2710
 -- Virtual --
 -0.0602  -0.0573  -0.0544  -0.0488  -0.0401  -0.0308  -0.0126   0.0003
  0.0098   0.0102   0.0111   0.0146   0.0168   0.0240   0.0312   0.0402
  0.0446   0.0498   0.0564   0.0591   0.0611   0.0665   0.0669   0.0758
  0.0820   0.0836   0.0859   0.0864   0.0928   0.0949   0.0957   0.0993
  0.1040   0.1109   0.1113   0.1125   0.1140   0.1153   0.1193   0.1232
  0.1258   0.1266   0.1306   0.1316   0.1372   0.1406   0.1421   0.1502
  0.1505   0.1556   0.1609   0.1662   0.1676   0.1702   0.1792   0.1801
  0.1832   0.1919   0.1930   0.1999   0.2002   0.2034   0.2103   0.2174
  0.2179   0.2223   0.2307   0.2313   0.2315   0.2381   0.2420   0.2439
  0.2492   0.2523   0.2581   0.2606   0.2640   0.2682   0.2708   0.2756
  0.2766   0.2808   0.2812   0.2827   0.2895   0.2960   0.3025   0.3098
  0.3110   0.3117   0.3280   0.3317   0.3417   0.3425   0.3544   0.3738
  0.3913   0.4025   0.4219   0.4347   0.4375   0.4469   0.4528   0.4539
  0.4554   0.4613   0.4628   0.4740   0.4745   0.4801   0.4840   0.4964
  0.5048   0.5072   0.5097   0.5154   0.5208   0.5387   0.5395   0.5503
  0.5588   0.5694   0.5723   0.5757   0.5786   0.5960   0.5968   0.6059
  0.6089   0.6134   0.6170   0.6305   0.6339   0.6387   0.6484   0.6521
  0.6614   0.6647   0.6719   0.6786   0.6879   0.6994   0.6999   0.7047
  0.7174   0.7387   0.7716   0.7877   0.7987   0.8052   0.8282   0.8293
  0.8321   0.8331   0.8399   0.8403   0.8409   0.8468   0.8484   0.8500
  0.8511   0.8573   0.8622   0.8654   0.8672   0.8704   0.8780   0.8938
  0.8947   0.8956   0.8980   0.9074   0.9158   0.9216   0.9331   0.9348
  0.9426   0.9443   0.9523   0.9562   0.9574   0.9620   0.9637   0.9656
  0.9787   0.9838   0.9864   1.0123   1.0223   1.0303   1.0310   1.0539
  1.0614   1.0701   1.0881   1.1067   1.1350   1.1815   1.1944   1.2007
  1.2136   1.2208   1.2321   1.2386   1.2440   1.2477   1.2699   1.2796
  1.2819   1.3022   1.3107   1.3135   1.3252   1.3268   1.3587   1.3751
  1.4249   1.4287   1.4706   1.4783   1.4836   1.5310   1.5431   1.5463
  1.5676   1.5787   1.5831   1.5958   1.6001   1.6390   1.6665   1.6796
  1.6863   1.7271   1.7612   1.7631   1.7897   1.8061   1.8130   1.8345
  1.8401   1.8501   1.8630   1.8641   1.9172   1.9221   1.9271   1.9293
  1.9458   1.9640   1.9821   2.0087   2.0243   2.0599   2.0632   2.0866
  2.1137   2.1281   2.1619   2.1981   2.2297   2.2337   2.2483   2.2551
  2.2599   2.2659   2.2862   2.3027   2.3119   2.3209   2.3386   2.3481
  2.3813   2.3901   2.4216   2.4243   2.4399   2.4587   2.4735   2.4794
  2.4987   2.5148   2.5248   2.5387   2.5485   2.5552   2.5792   2.6273
  2.6346   2.6594   2.6734   2.6854   2.6997   2.7140   2.7144   2.7301
  2.7308   2.7532   2.7579   2.7711   2.7850   2.8214   2.8224   2.8317
  2.8572   2.8930   2.9578   2.9766   3.0906   3.0930   3.0952   3.1184
  3.1232   3.1341   3.1695   3.2062   3.2134   3.2239   3.2716   3.3241
  3.3681   3.4228   3.4781   3.5663   3.6557   3.6945   3.6995   3.7622
  3.8277   3.9654   4.0203   4.0795   4.0815   4.3331   4.7992   4.8099
  9.7617   9.7670   9.7974   9.8001   9.8385   9.8560  23.3639  23.5067
 23.8431  23.8437  23.8573  23.8781  23.9429  23.9638  24.0346  24.0663
 24.1016  24.1424  25.7765  25.8129  25.8143  25.8758  25.9333  25.9791
 26.1047  26.1166  26.1620  26.2268  26.3446  26.3583  26.5170  26.5966
 26.6312  26.6580  26.8040  27.0067 215.7534 215.7596 215.7946 215.7971
215.8471 215.8647
 --------------------------------------------------------------

          Ground-State Mulliken Net Atomic Charges

     Atom                 Charge (a.u.)
  ----------------------------------------
      1 C                     0.037690
      2 C                    -1.555842
      3 Cl                    0.537725
      4 C                     0.563701
      5 Cl                    0.599483
      6 C                     0.002407
      7 Cl                    0.544035
      8 C                    -1.010286
      9 H                     0.213729
     10 C                    -0.543192
     11 H                     0.186922
     12 C                    -0.463763
     13 C                    -0.400516
     14 Cl                    0.401222
     15 C                    -0.202991
     16 H                     0.232756
     17 C                     0.338702
     18 Cl                    0.496542
     19 C                    -0.228492
     20 H                     0.233482
     21 C                    -0.388156
     22 Cl                    0.404841
  ----------------------------------------
  Sum of atomic charges =     0.000000

 -----------------------------------------------------------------
                    Cartesian Multipole Moments
 -----------------------------------------------------------------
    Charge (ESU x 10^10)
                 0.0000
    Dipole Moment (Debye)
         X      -0.0219      Y      -0.7630      Z      -2.1804
       Tot       2.3101
    Quadrupole Moments (Debye-Ang)
        XX    -143.2648     XY       1.1746     YY    -144.8100
        XZ       2.5224     YZ      -0.1293     ZZ    -146.7964
    Octopole Moments (Debye-Ang^2)
       XXX    -278.0892    XXY     -27.7137    XYY     -83.8384
       YYY     -59.5135    XXZ     -25.3677    XYZ      -3.9177
       YYZ     -22.2815    XZZ     -90.0810    YZZ     -15.6872
       ZZZ     -52.9717
    Hexadecapole Moments (Debye-Ang^3)
      XXXX   -5876.5950   XXXY     125.3563   XXYY   -1198.8685
      XYYY     121.9333   YYYY   -1486.3228   XXXZ    1601.8532
      XXYZ     -21.0778   XYYZ     512.2248   YYYZ     -86.8544
      XXZZ   -1611.7464   XYZZ      67.7384   YYZZ    -862.8580
      XZZZ    1592.1433   YZZZ     -68.7003   ZZZZ   -3748.9084
 -----------------------------------------------------------------
 Calculating analytic gradient of the SCF energy
 Gradient of SCF Energy
            1           2           3           4           5           6
    1  -0.0002501   0.0000556  -0.0000391   0.0001736   0.0001443  -0.0000473
    2   0.0000676   0.0000022   0.0000231   0.0000465   0.0000102  -0.0000629
    3  -0.0000695   0.0000691   0.0001197  -0.0000430   0.0000347  -0.0001124
            7           8           9          10          11          12
    1  -0.0000212  -0.0000477   0.0000084   0.0000794   0.0000257   0.0001681
    2  -0.0000125   0.0000075   0.0000031   0.0000032  -0.0000125  -0.0000530
    3  -0.0000022   0.0001080   0.0000197  -0.0000072  -0.0000054  -0.0002348
           13          14          15          16          17          18
    1  -0.0000976  -0.0000097   0.0000059   0.0000169  -0.0000942   0.0000230
    2   0.0000749   0.0000420   0.0000296   0.0000073   0.0000123  -0.0000048
    3   0.0001441   0.0000002  -0.0000046  -0.0000155   0.0000078  -0.0000393
           19          20          21          22
    1   0.0000418  -0.0000167  -0.0000586  -0.0000604
    2  -0.0000649  -0.0000132  -0.0000256  -0.0000802
    3   0.0000102  -0.0000346   0.0000002   0.0000548
 Max gradient component =       2.501E-04
 RMS gradient           =       7.335E-05
 Gradient time:  CPU 273.77 s  wall 273.80 s
 Geometry Optimization Parameters
   NAtoms,    NIC,     NZ,  NCons,   NDum,   NFix, NCnnct, MaxDiis
       22     163      22       0       0       0       0       0

 Cartesian Hessian Update
 Hessian updated using BFGS update


** GEOMETRY OPTIMIZATION IN DELOCALIZED INTERNAL COORDINATES **
   Searching for a Minimum

   Optimization Cycle:  13

                       Coordinates (Angstroms)
     ATOM                X               Y               Z
      1  C         0.0102009674   -0.0000638122    0.0423326833
      2  C        -0.0429443964    0.4456721285    1.3681643287
      3  Cl        1.4227987599    0.9957941148    2.1386840536
      4  C        -1.2529302678    0.4513909139    2.0795465316
      5  Cl       -1.3091582278    1.0037538379    3.7260405475
      6  C        -2.4154433817    0.0010922551    1.4409557244
      7  Cl       -3.9503408148   -0.0173750184    2.2736506964
      8  C        -2.3708234358   -0.4429671767    0.1239939289
      9  H        -3.2799056994   -0.7869067233   -0.3507562925
     10  C        -1.1667002988   -0.4411287768   -0.5637412127
     11  H        -1.1333127938   -0.7886469792   -1.5891394335
     12  C         1.2873646053   -0.0224656287   -0.7277544239
     13  C         2.1327795670   -1.1408578882   -0.7192809317
     14  Cl        1.7108820252   -2.5398583270    0.2492633818
     15  C         3.3121518249   -1.1954595878   -1.4542697409
     16  H         3.9391861874   -2.0749057743   -1.4221115401
     17  C         3.6600398388   -0.0953389165   -2.2273780490
     18  Cl        5.1391454947   -0.1421307055   -3.1658014306
     19  C         2.8617065029    1.0403016830   -2.2745497286
     20  H         3.1398080431    1.8922238025   -2.8787492032
     21  C         1.6902335107    1.0579888650   -1.5246611214
     22  Cl        0.7002691992    2.5028993009   -1.5930624080
   Point Group: c1    Number of degrees of freedom:    60


   Energy is  -3221.134163862

 Hessian updated using BFGS update

 60 Hessian modes will be used to form the next step
  Hessian Eigenvalues:
     0.001356    0.017770    0.018412    0.020878    0.020964    0.021823
     0.023081    0.023620    0.023843    0.023890    0.024090    0.024100
     0.024111    0.024117    0.024131    0.024141    0.024150    0.024184
     0.028287    0.073775    0.159953    0.160002    0.160032    0.160267
     0.213535    0.225472    0.231237    0.235987    0.237493    0.246155
     0.249949    0.250001    0.250039    0.250120    0.251063    0.260471
     0.288719    0.290092    0.300885    0.301047    0.301446    0.301804
     0.310089    0.353266    0.356663    0.356666    0.356727    0.365748
     0.413139    0.424703    0.432847    0.455757    0.462024    0.468109
     0.472523    0.477793    0.478811    0.479297    0.481864    0.535483

 Minimum search - taking simple RFO step
 Searching for Lamda that Minimizes Along All modes
 Value Taken    Lamda =  -0.00000780
 Step Taken.  Stepsize is  0.064142

                             Maximum     Tolerance    Cnvgd?
         Gradient           0.000266      0.000300     YES
         Displacement       0.046470      0.001200      NO
         Energy change     -0.000048      0.000001      NO


 New Cartesian Coordinates Obtained by Inverse Iteration

 Displacement from previous Coordinates is:  0.117769
 ----------------------------------------------------------------
             Standard Nuclear Orientation (Angstroms)
    I     Atom           X                Y                Z
 ----------------------------------------------------------------
    1      C       0.0111432283    -0.0020743601     0.0439958936
    2      C      -0.0445272963     0.4527202874     1.3664076211
    3      Cl      1.4197460305     1.0135491418     2.1321407214
    4      C      -1.2552917490     0.4597492069     2.0769787452
    5      Cl     -1.3165133933     1.0254426301     3.7187182280
    6      C      -2.4156026628     0.0009552770     1.4408455366
    7      Cl     -3.9509698048    -0.0158339707     2.2726332406
    8      C      -2.3684836221    -0.4525408542     0.1270760723
    9      H      -3.2760646647    -0.8030197819    -0.3458021688
   10      C      -1.1639649628    -0.4512187906    -0.5598595159
   11      H      -1.1289560001    -0.8053802211    -1.5829199651
   12      C       1.2883668441    -0.0230072473    -0.7257108414
   13      C       2.1291483199    -1.1451714560    -0.7265816341
   14      Cl      1.7032406114    -2.5495087258     0.2331830407
   15      C       3.3077468711    -1.1992774637    -1.4629178264
   16      H       3.9311378414    -2.0815055326    -1.4373074409
   17      C       3.6596036994    -0.0950051530    -2.2282693098
   18      Cl      5.1375554477    -0.1410448358    -3.1683782983
   19      C       2.8656925978     1.0441963922    -2.2666809670
   20      H       3.1465201894     1.8991643221    -2.8652890735
   21      C       1.6950039053     1.0613972419    -1.5156630470
   22      Cl      0.7104757801     2.5104254805    -1.5752226512
 ----------------------------------------------------------------
 Nuclear Repulsion Energy =        2039.29209783 hartrees
 There are       89 alpha and       89 beta electrons
 Applying Cartesian multipole field
    Component          Value
    ---------          -----
     (2,0,0)        1.00000E-12
     (0,2,0)        2.00000E-11
     (0,0,2)       -3.00000E-11
 Nucleus-field energy     =    -0.0000000571 hartrees
 Requested basis set is 6-311++G(d,p)
 There are 170 shells and 472 basis functions
 A cutoff of  1.0D-15 yielded  10921 shell pairs
 There are     92267 function pairs (     99203 Cartesian)
 Smallest overlap matrix eigenvalue = 1.58E-07
 Linear dependence detected in AO basis
 Number of orthogonalized atomic orbitals = 467
 Maximum deviation from orthogonality = 3.805E-10
 Guess from superposition of atomic densities
 Warning:  Energy on first SCF cycle will be non-variational
 SAD guess density has 178.000000 electrons

 -----------------------------------------------------------------------
  General SCF calculation program by
  Eric Jon Sundstrom, Paul Horn, Yuezhi Mao, Dmitri Zuev, Alec White,
  David Stuck, Shaama M.S., Shane Yost, Joonho Lee, David Small,
  Daniel Levine, Susi Lehtola, Hugh Burton, Evgeny Epifanovsky,
  Bang C. Huynh
 -----------------------------------------------------------------------
 Exchange:     0.2000 Hartree-Fock + 0.0800 Slater + 0.7200 B88
 Correlation:  0.1900 VWN1RPA + 0.8100 LYP
 Using SG-1 standard quadrature grid
 A restricted SCF calculation will be
 performed using DIIS
 SCF converges when DIIS error is below 1.0e-08
 ---------------------------------------
  Cycle       Energy         DIIS error
 ---------------------------------------
    1   -3225.3454189482      2.82e-02  
    2   -3220.9933052211      2.24e-03  
    3   -3220.8767066277      2.91e-03  
    4   -3221.1213046659      6.41e-04  
    5   -3221.1316640863      2.96e-04  
    6   -3221.1338953487      1.00e-04  
    7   -3221.1341290132      3.68e-05  
    8   -3221.1341632765      1.20e-05  
    9   -3221.1341668579      3.98e-06  
   10   -3221.1341673091      8.10e-07  
   11   -3221.1341673256      2.05e-07  
   12   -3221.1341673264      9.44e-08  
   13   -3221.1341673268      3.62e-08  
   14   -3221.1341673269      1.02e-08  
   15   -3221.1341673269      3.58e-09  Convergence criterion met
 ---------------------------------------
 SCF time:   CPU 778.07s  wall 779.00s 
 SCF   energy in the final basis set =    -3221.1341673269
 Total energy in the final basis set =    -3221.1341673269

 --------------------------------------------------------------

                    Orbital Energies (a.u.)
 --------------------------------------------------------------

 Alpha MOs
 -- Occupied --
********-101.5766-101.5765-101.5746-101.5743-101.5741 -10.2755 -10.2755
-10.2745 -10.2737 -10.2731 -10.2711 -10.2367 -10.2309 -10.2199 -10.2199
-10.2145 -10.2139  -9.4920  -9.4914  -9.4912  -9.4893  -9.4891  -9.4886
 -7.2567  -7.2561  -7.2560  -7.2542  -7.2539  -7.2535  -7.2467  -7.2464
 -7.2462  -7.2460  -7.2456  -7.2455  -7.2441  -7.2439  -7.2435  -7.2434
 -7.2431  -7.2428  -0.9548  -0.9424  -0.9046  -0.8997  -0.8960  -0.8754
 -0.8532  -0.8363  -0.7969  -0.7685  -0.7611  -0.7417  -0.6530  -0.6403
 -0.6397  -0.6172  -0.5600  -0.5367  -0.5328  -0.5230  -0.4944  -0.4852
 -0.4681  -0.4661  -0.4652  -0.4496  -0.4473  -0.4329  -0.4158  -0.4115
 -0.4048  -0.3912  -0.3853  -0.3816  -0.3633  -0.3508  -0.3455  -0.3439
 -0.3414  -0.3397  -0.3311  -0.3293  -0.3177  -0.2778  -0.2767  -0.2726
 -0.2710
 -- Virtual --
 -0.0602  -0.0572  -0.0545  -0.0488  -0.0401  -0.0309  -0.0126   0.0003
  0.0098   0.0102   0.0110   0.0146   0.0168   0.0240   0.0312   0.0402
  0.0446   0.0498   0.0564   0.0591   0.0611   0.0665   0.0668   0.0758
  0.0820   0.0836   0.0861   0.0862   0.0928   0.0949   0.0957   0.0992
  0.1040   0.1109   0.1113   0.1125   0.1140   0.1153   0.1193   0.1232
  0.1258   0.1266   0.1306   0.1316   0.1372   0.1405   0.1421   0.1502
  0.1504   0.1556   0.1609   0.1662   0.1675   0.1701   0.1792   0.1801
  0.1831   0.1921   0.1928   0.1999   0.2001   0.2034   0.2103   0.2174
  0.2179   0.2222   0.2307   0.2313   0.2315   0.2382   0.2420   0.2438
  0.2492   0.2523   0.2581   0.2606   0.2640   0.2682   0.2708   0.2756
  0.2767   0.2808   0.2811   0.2827   0.2895   0.2960   0.3026   0.3098
  0.3111   0.3116   0.3281   0.3317   0.3418   0.3425   0.3545   0.3738
  0.3912   0.4025   0.4219   0.4347   0.4376   0.4469   0.4530   0.4539
  0.4551   0.4615   0.4626   0.4740   0.4744   0.4802   0.4840   0.4964
  0.5047   0.5071   0.5097   0.5154   0.5208   0.5389   0.5393   0.5502
  0.5589   0.5696   0.5722   0.5756   0.5786   0.5960   0.5967   0.6059
  0.6089   0.6134   0.6170   0.6304   0.6339   0.6387   0.6483   0.6521
  0.6615   0.6646   0.6719   0.6786   0.6878   0.6993   0.6999   0.7046
  0.7174   0.7389   0.7715   0.7878   0.7986   0.8052   0.8282   0.8292
  0.8321   0.8330   0.8399   0.8403   0.8409   0.8469   0.8484   0.8500
  0.8509   0.8572   0.8621   0.8657   0.8673   0.8702   0.8780   0.8938
  0.8945   0.8956   0.8981   0.9072   0.9159   0.9215   0.9332   0.9348
  0.9425   0.9443   0.9523   0.9566   0.9572   0.9617   0.9637   0.9656
  0.9787   0.9837   0.9863   1.0124   1.0223   1.0303   1.0308   1.0539
  1.0616   1.0700   1.0880   1.1066   1.1350   1.1815   1.1946   1.2007
  1.2137   1.2207   1.2321   1.2387   1.2438   1.2478   1.2699   1.2797
  1.2819   1.3022   1.3108   1.3137   1.3251   1.3267   1.3587   1.3753
  1.4251   1.4285   1.4707   1.4783   1.4835   1.5309   1.5430   1.5464
  1.5675   1.5787   1.5830   1.5958   1.6003   1.6390   1.6665   1.6796
  1.6864   1.7271   1.7611   1.7631   1.7896   1.8060   1.8130   1.8344
  1.8402   1.8500   1.8633   1.8637   1.9171   1.9220   1.9272   1.9291
  1.9457   1.9641   1.9821   2.0085   2.0244   2.0599   2.0631   2.0866
  2.1138   2.1281   2.1619   2.1982   2.2296   2.2336   2.2482   2.2549
  2.2599   2.2657   2.2862   2.3028   2.3120   2.3209   2.3389   2.3480
  2.3815   2.3900   2.4213   2.4243   2.4399   2.4586   2.4734   2.4796
  2.4983   2.5146   2.5248   2.5387   2.5483   2.5551   2.5792   2.6272
  2.6345   2.6593   2.6733   2.6853   2.6997   2.7139   2.7144   2.7302
  2.7306   2.7531   2.7578   2.7711   2.7849   2.8214   2.8224   2.8316
  2.8573   2.8929   2.9578   2.9766   3.0906   3.0931   3.0951   3.1186
  3.1229   3.1341   3.1695   3.2062   3.2131   3.2238   3.2719   3.3239
  3.3680   3.4229   3.4781   3.5663   3.6557   3.6947   3.6994   3.7623
  3.8278   3.9653   4.0203   4.0795   4.0815   4.3331   4.7990   4.8098
  9.7616   9.7671   9.7974   9.8003   9.8386   9.8562  23.3640  23.5067
 23.8431  23.8433  23.8573  23.8782  23.9426  23.9637  24.0345  24.0662
 24.1014  24.1423  25.7764  25.8125  25.8143  25.8757  25.9333  25.9791
 26.1052  26.1166  26.1611  26.2266  26.3482  26.3548  26.5171  26.5967
 26.6308  26.6575  26.8041  27.0071 215.7533 215.7596 215.7946 215.7973
215.8473 215.8648
 --------------------------------------------------------------

          Ground-State Mulliken Net Atomic Charges

     Atom                 Charge (a.u.)
  ----------------------------------------
      1 C                     0.038959
      2 C                    -1.558680
      3 Cl                    0.536492
      4 C                     0.566566
      5 Cl                    0.599420
      6 C                     0.004650
      7 Cl                    0.544204
      8 C                    -1.010995
      9 H                     0.213716
     10 C                    -0.542525
     11 H                     0.186875
     12 C                    -0.461552
     13 C                    -0.400313
     14 Cl                    0.403535
     15 C                    -0.208869
     16 H                     0.233132
     17 C                     0.338924
     18 Cl                    0.496584
     19 C                    -0.223601
     20 H                     0.233151
     21 C                    -0.392923
     22 Cl                    0.403252
  ----------------------------------------
  Sum of atomic charges =     0.000000

 -----------------------------------------------------------------
                    Cartesian Multipole Moments
 -----------------------------------------------------------------
    Charge (ESU x 10^10)
                 0.0000
    Dipole Moment (Debye)
         X      -0.0198      Y      -0.7744      Z      -2.1768
       Tot       2.3105
    Quadrupole Moments (Debye-Ang)
        XX    -143.2805     XY       1.2179     YY    -144.7743
        XZ       2.4880     YZ      -0.1095     ZZ    -146.8152
    Octopole Moments (Debye-Ang^2)
       XXX    -277.7551    XXY     -28.1336    XYY     -83.7253
       YYY     -60.8264    XXZ     -25.2208    XYZ      -3.9007
       YYZ     -22.1847    XZZ     -90.0152    YZZ     -16.1824
       ZZZ     -52.4349
    Hexadecapole Moments (Debye-Ang^3)
      XXXX   -5875.6342   XXXY     124.7360   XXYY   -1200.6049
      XYYY     120.6506   YYYY   -1500.9436   XXXZ    1604.5328
      XXYZ     -23.3702   XYYZ     513.0381   YYYZ     -94.3884
      XXZZ   -1609.3682   XYZZ      66.8604   YYZZ    -863.0832
      XZZZ    1595.3973   YZZZ     -75.8348   ZZZZ   -3738.1757
 -----------------------------------------------------------------
 Calculating analytic gradient of the SCF energy
 Gradient of SCF Energy
            1           2           3           4           5           6
    1  -0.0000528   0.0001048   0.0000767  -0.0000174  -0.0000680   0.0000004
    2  -0.0000444  -0.0000525   0.0000443  -0.0000050  -0.0000074  -0.0000112
    3   0.0000299  -0.0000786  -0.0000848  -0.0000019   0.0000284   0.0000100
            7           8           9          10          11          12
    1   0.0000245  -0.0000205   0.0000015   0.0000432   0.0000092   0.0000476
    2   0.0000238  -0.0000061  -0.0000036   0.0000352  -0.0000136   0.0001358
    3   0.0000441   0.0000461   0.0000239  -0.0000010   0.0000049   0.0000365
           13          14          15          16          17          18
    1  -0.0000564  -0.0000161   0.0000277  -0.0000002  -0.0000174  -0.0000051
    2  -0.0000314  -0.0000908   0.0000084   0.0000050  -0.0000132  -0.0000023
    3   0.0000010   0.0000644  -0.0000277  -0.0000013   0.0000115  -0.0000311
           19          20          21          22
    1  -0.0000274  -0.0000221  -0.0000064  -0.0000259
    2   0.0000174  -0.0000070   0.0000266  -0.0000081
    3  -0.0000292  -0.0000281  -0.0000136  -0.0000033
 Max gradient component =       1.358E-04
 RMS gradient           =       3.957E-05
 Gradient time:  CPU 277.60 s  wall 277.62 s
 Geometry Optimization Parameters
   NAtoms,    NIC,     NZ,  NCons,   NDum,   NFix, NCnnct, MaxDiis
       22     163      22       0       0       0       0       0

 Cartesian Hessian Update
 Hessian updated using BFGS update


** GEOMETRY OPTIMIZATION IN DELOCALIZED INTERNAL COORDINATES **
   Searching for a Minimum

   Optimization Cycle:  14

                       Coordinates (Angstroms)
     ATOM                X               Y               Z
      1  C         0.0111432283   -0.0020743601    0.0439958936
      2  C        -0.0445272963    0.4527202874    1.3664076211
      3  Cl        1.4197460305    1.0135491418    2.1321407214
      4  C        -1.2552917490    0.4597492069    2.0769787452
      5  Cl       -1.3165133933    1.0254426301    3.7187182280
      6  C        -2.4156026628    0.0009552770    1.4408455366
      7  Cl       -3.9509698048   -0.0158339707    2.2726332406
      8  C        -2.3684836221   -0.4525408542    0.1270760723
      9  H        -3.2760646647   -0.8030197819   -0.3458021688
     10  C        -1.1639649628   -0.4512187906   -0.5598595159
     11  H        -1.1289560001   -0.8053802211   -1.5829199651
     12  C         1.2883668441   -0.0230072473   -0.7257108414
     13  C         2.1291483199   -1.1451714560   -0.7265816341
     14  Cl        1.7032406114   -2.5495087258    0.2331830407
     15  C         3.3077468711   -1.1992774637   -1.4629178264
     16  H         3.9311378414   -2.0815055326   -1.4373074409
     17  C         3.6596036994   -0.0950051530   -2.2282693098
     18  Cl        5.1375554477   -0.1410448358   -3.1683782983
     19  C         2.8656925978    1.0441963922   -2.2666809670
     20  H         3.1465201894    1.8991643221   -2.8652890735
     21  C         1.6950039053    1.0613972419   -1.5156630470
     22  Cl        0.7104757801    2.5104254805   -1.5752226512
   Point Group: c1    Number of degrees of freedom:    60


   Energy is  -3221.134167327

 Hessian updated using BFGS update

 60 Hessian modes will be used to form the next step
  Hessian Eigenvalues:
     0.001240    0.017752    0.018319    0.020845    0.021142    0.021636
     0.023605    0.023732    0.023858    0.023888    0.023997    0.024095
     0.024108    0.024117    0.024134    0.024139    0.024150    0.024441
     0.028509    0.078135    0.159893    0.159999    0.160032    0.160203
     0.208705    0.225454    0.233768    0.235986    0.238079    0.246231
     0.249854    0.250001    0.250020    0.250152    0.251033    0.281512
     0.289823    0.294727    0.300922    0.301364    0.301381    0.302440
     0.310476    0.353746    0.356659    0.356669    0.356728    0.366992
     0.413636    0.424861    0.433310    0.455388    0.464137    0.468596
     0.472405    0.477849    0.478328    0.479261    0.493725    0.531074

 Minimum search - taking simple RFO step
 Searching for Lamda that Minimizes Along All modes
 Value Taken    Lamda =   0.00000000
 Step Taken.  Stepsize is  0.005668

                             Maximum     Tolerance    Cnvgd?
         Gradient           0.000171      0.000300     YES
         Displacement       0.002803      0.001200      NO
         Energy change     -0.000003      0.000001      NO


 New Cartesian Coordinates Obtained by Inverse Iteration

 Displacement from previous Coordinates is:  0.010440
 ----------------------------------------------------------------
             Standard Nuclear Orientation (Angstroms)
    I     Atom           X                Y                Z
 ----------------------------------------------------------------
    1      C       0.0113624272    -0.0023023634     0.0444370343
    2      C      -0.0448948544     0.4531880669     1.3667451708
    3      Cl      1.4188139663     1.0133253114     2.1339320942
    4      C      -1.2558430237     0.4608187249     2.0768449427
    5      Cl     -1.3169291728     1.0278503306     3.7180950242
    6      C      -2.4159456667     0.0015432839     1.4407407144
    7      Cl     -3.9515628707    -0.0152343365     2.2720625062
    8      C      -2.3683470240    -0.4529261878     0.1273224871
    9      H      -3.2757359385    -0.8039265612    -0.3455476659
   10      C      -1.1636856787    -0.4519717185    -0.5592836048
   11      H      -1.1285695802    -0.8066998340    -1.5821334406
   12      C       1.2884378393    -0.0236436995    -0.7257368538
   13      C       2.1294846906    -1.1455032467    -0.7272088605
   14      Cl      1.7037175276    -2.5501610882     0.2316584431
   15      C       3.3078360410    -1.1994750937    -1.4638978759
   16      H       3.9310849676    -2.0818201997    -1.4388480529
   17      C       3.6596990904    -0.0949095492    -2.2287614015
   18      Cl      5.1375160186    -0.1405149599    -3.1690547842
   19      C       2.8658447237     1.0443125232    -2.2663040303
   20      H       3.1466855591     1.8996794629    -2.8643316746
   21      C       1.6951695684     1.0610874548    -1.5152442197
   22      Cl      0.7108686006     2.5102952666    -1.5741095922
 ----------------------------------------------------------------
 Nuclear Repulsion Energy =        2039.21815372 hartrees
 There are       89 alpha and       89 beta electrons
 Applying Cartesian multipole field
    Component          Value
    ---------          -----
     (2,0,0)        1.00000E-12
     (0,2,0)        2.00000E-11
     (0,0,2)       -3.00000E-11
 Nucleus-field energy     =    -0.0000000571 hartrees
 Requested basis set is 6-311++G(d,p)
 There are 170 shells and 472 basis functions
 A cutoff of  1.0D-15 yielded  10922 shell pairs
 There are     92270 function pairs (     99203 Cartesian)
 Smallest overlap matrix eigenvalue = 1.59E-07
 Linear dependence detected in AO basis
 Number of orthogonalized atomic orbitals = 467
 Maximum deviation from orthogonality = 2.950E-10
 Guess from superposition of atomic densities
 Warning:  Energy on first SCF cycle will be non-variational
 SAD guess density has 178.000000 electrons

 -----------------------------------------------------------------------
  General SCF calculation program by
  Eric Jon Sundstrom, Paul Horn, Yuezhi Mao, Dmitri Zuev, Alec White,
  David Stuck, Shaama M.S., Shane Yost, Joonho Lee, David Small,
  Daniel Levine, Susi Lehtola, Hugh Burton, Evgeny Epifanovsky,
  Bang C. Huynh
 -----------------------------------------------------------------------
 Exchange:     0.2000 Hartree-Fock + 0.0800 Slater + 0.7200 B88
 Correlation:  0.1900 VWN1RPA + 0.8100 LYP
 Using SG-1 standard quadrature grid
 A restricted SCF calculation will be
 performed using DIIS
 SCF converges when DIIS error is below 1.0e-08
 ---------------------------------------
  Cycle       Energy         DIIS error
 ---------------------------------------
    1   -3225.3457740254      2.82e-02  
    2   -3220.9933099401      2.24e-03  
    3   -3220.8767451188      2.91e-03  
    4   -3221.1213095179      6.41e-04  
    5   -3221.1316658604      2.96e-04  
    6   -3221.1338958115      1.00e-04  
    7   -3221.1341294412      3.68e-05  
    8   -3221.1341636677      1.20e-05  
    9   -3221.1341672505      3.98e-06  
   10   -3221.1341677016      8.10e-07  
   11   -3221.1341677181      2.06e-07  
   12   -3221.1341677192      9.44e-08  
   13   -3221.1341677196      3.62e-08  
   14   -3221.1341677194      1.02e-08  
   15   -3221.1341677195      3.58e-09  Convergence criterion met
 ---------------------------------------
 SCF time:   CPU 769.24s  wall 770.00s 
 SCF   energy in the final basis set =    -3221.1341677195
 Total energy in the final basis set =    -3221.1341677195

 --------------------------------------------------------------

                    Orbital Energies (a.u.)
 --------------------------------------------------------------

 Alpha MOs
 -- Occupied --
********-101.5766-101.5765-101.5746-101.5743-101.5741 -10.2755 -10.2755
-10.2745 -10.2737 -10.2731 -10.2711 -10.2367 -10.2310 -10.2199 -10.2199
-10.2145 -10.2139  -9.4920  -9.4913  -9.4912  -9.4893  -9.4890  -9.4886
 -7.2567  -7.2561  -7.2560  -7.2542  -7.2539  -7.2535  -7.2467  -7.2464
 -7.2462  -7.2460  -7.2456  -7.2455  -7.2441  -7.2439  -7.2435  -7.2434
 -7.2431  -7.2428  -0.9548  -0.9424  -0.9046  -0.8998  -0.8960  -0.8754
 -0.8532  -0.8363  -0.7969  -0.7685  -0.7611  -0.7417  -0.6530  -0.6402
 -0.6397  -0.6173  -0.5600  -0.5367  -0.5328  -0.5230  -0.4944  -0.4852
 -0.4681  -0.4662  -0.4652  -0.4496  -0.4474  -0.4329  -0.4158  -0.4114
 -0.4048  -0.3912  -0.3853  -0.3816  -0.3633  -0.3508  -0.3455  -0.3439
 -0.3414  -0.3397  -0.3311  -0.3293  -0.3177  -0.2777  -0.2768  -0.2726
 -0.2710
 -- Virtual --
 -0.0602  -0.0572  -0.0545  -0.0488  -0.0401  -0.0308  -0.0126   0.0003
  0.0098   0.0102   0.0111   0.0146   0.0168   0.0240   0.0312   0.0402
  0.0446   0.0498   0.0564   0.0591   0.0611   0.0665   0.0668   0.0758
  0.0820   0.0836   0.0861   0.0862   0.0928   0.0949   0.0957   0.0992
  0.1040   0.1109   0.1113   0.1125   0.1140   0.1153   0.1193   0.1232
  0.1258   0.1266   0.1306   0.1316   0.1372   0.1405   0.1421   0.1502
  0.1505   0.1556   0.1609   0.1662   0.1675   0.1702   0.1792   0.1801
  0.1831   0.1921   0.1928   0.2000   0.2001   0.2034   0.2103   0.2174
  0.2178   0.2222   0.2307   0.2313   0.2315   0.2382   0.2420   0.2438
  0.2492   0.2523   0.2581   0.2606   0.2640   0.2681   0.2708   0.2756
  0.2767   0.2808   0.2811   0.2827   0.2895   0.2960   0.3025   0.3098
  0.3111   0.3116   0.3281   0.3318   0.3418   0.3425   0.3545   0.3738
  0.3912   0.4025   0.4219   0.4347   0.4376   0.4469   0.4530   0.4539
  0.4551   0.4616   0.4626   0.4740   0.4744   0.4802   0.4840   0.4964
  0.5048   0.5071   0.5097   0.5154   0.5208   0.5389   0.5393   0.5503
  0.5589   0.5696   0.5722   0.5756   0.5786   0.5960   0.5967   0.6059
  0.6088   0.6134   0.6170   0.6304   0.6340   0.6386   0.6484   0.6521
  0.6615   0.6647   0.6720   0.6786   0.6879   0.6993   0.6999   0.7047
  0.7174   0.7389   0.7715   0.7878   0.7988   0.8052   0.8282   0.8292
  0.8321   0.8330   0.8399   0.8403   0.8409   0.8469   0.8484   0.8500
  0.8509   0.8572   0.8621   0.8656   0.8673   0.8702   0.8780   0.8938
  0.8946   0.8956   0.8982   0.9073   0.9159   0.9215   0.9332   0.9348
  0.9425   0.9443   0.9523   0.9565   0.9572   0.9618   0.9637   0.9657
  0.9787   0.9836   0.9863   1.0124   1.0223   1.0304   1.0308   1.0539
  1.0615   1.0701   1.0879   1.1065   1.1350   1.1815   1.1945   1.2008
  1.2137   1.2207   1.2321   1.2387   1.2438   1.2478   1.2699   1.2797
  1.2820   1.3023   1.3108   1.3137   1.3250   1.3267   1.3587   1.3751
  1.4251   1.4286   1.4708   1.4783   1.4835   1.5310   1.5431   1.5463
  1.5675   1.5786   1.5830   1.5958   1.6001   1.6390   1.6665   1.6796
  1.6864   1.7271   1.7611   1.7632   1.7895   1.8060   1.8131   1.8344
  1.8402   1.8501   1.8633   1.8637   1.9171   1.9220   1.9272   1.9291
  1.9457   1.9640   1.9822   2.0086   2.0244   2.0599   2.0631   2.0866
  2.1139   2.1281   2.1619   2.1982   2.2297   2.2336   2.2482   2.2549
  2.2599   2.2657   2.2862   2.3028   2.3120   2.3209   2.3388   2.3480
  2.3815   2.3900   2.4214   2.4243   2.4399   2.4587   2.4734   2.4796
  2.4982   2.5147   2.5248   2.5387   2.5484   2.5552   2.5792   2.6272
  2.6345   2.6593   2.6734   2.6853   2.6997   2.7139   2.7144   2.7302
  2.7307   2.7531   2.7578   2.7711   2.7849   2.8215   2.8224   2.8315
  2.8572   2.8929   2.9578   2.9765   3.0906   3.0931   3.0951   3.1185
  3.1229   3.1340   3.1695   3.2062   3.2132   3.2238   3.2718   3.3240
  3.3679   3.4229   3.4781   3.5663   3.6557   3.6946   3.6994   3.7623
  3.8277   3.9653   4.0203   4.0795   4.0815   4.3332   4.7990   4.8097
  9.7617   9.7671   9.7974   9.8002   9.8386   9.8562  23.3640  23.5066
 23.8431  23.8434  23.8573  23.8781  23.9426  23.9637  24.0346  24.0661
 24.1015  24.1422  25.7763  25.8124  25.8143  25.8757  25.9333  25.9790
 26.1050  26.1166  26.1614  26.2267  26.3482  26.3545  26.5170  26.5968
 26.6309  26.6576  26.8040  27.0069 215.7533 215.7596 215.7946 215.7972
215.8472 215.8648
 --------------------------------------------------------------

          Ground-State Mulliken Net Atomic Charges

     Atom                 Charge (a.u.)
  ----------------------------------------
      1 C                     0.038599
      2 C                    -1.554089
      3 Cl                    0.536797
      4 C                     0.564003
      5 Cl                    0.599546
      6 C                     0.003381
      7 Cl                    0.544122
      8 C                    -1.010582
      9 H                     0.213714
     10 C                    -0.544592
     11 H                     0.186882
     12 C                    -0.461316
     13 C                    -0.399827
     14 Cl                    0.404042
     15 C                    -0.209743
     16 H                     0.233157
     17 C                     0.338699
     18 Cl                    0.496514
     19 C                    -0.222038
     20 H                     0.233123
     21 C                    -0.393365
     22 Cl                    0.402975
  ----------------------------------------
  Sum of atomic charges =     0.000000

 -----------------------------------------------------------------
                    Cartesian Multipole Moments
 -----------------------------------------------------------------
    Charge (ESU x 10^10)
                 0.0000
    Dipole Moment (Debye)
         X      -0.0190      Y      -0.7757      Z      -2.1762
       Tot       2.3104
    Quadrupole Moments (Debye-Ang)
        XX    -143.2814     XY       1.2201     YY    -144.7714
        XZ       2.4871     YZ      -0.1058     ZZ    -146.8156
    Octopole Moments (Debye-Ang^2)
       XXX    -277.6987    XXY     -28.1748    XYY     -83.7145
       YYY     -60.9136    XXZ     -25.2270    XYZ      -3.8902
       YYZ     -22.1823    XZZ     -89.9834    YZZ     -16.2142
       ZZZ     -52.4007
    Hexadecapole Moments (Debye-Ang^3)
      XXXX   -5876.1379   XXXY     125.0406   XXYY   -1200.7919
      XYYY     120.9357   YYYY   -1501.5706   XXXZ    1604.7991
      XXYZ     -23.6021   XYYZ     513.1249   YYYZ     -95.1081
      XXZZ   -1609.4712   XYZZ      66.9323   YYZZ    -863.1733
      XZZZ    1595.8452   YZZZ     -76.4895   ZZZZ   -3738.3578
 -----------------------------------------------------------------
 Calculating analytic gradient of the SCF energy
 Gradient of SCF Energy
            1           2           3           4           5           6
    1  -0.0000159   0.0000093  -0.0000077   0.0000096   0.0000198   0.0000193
    2   0.0000137   0.0000087   0.0000318   0.0000029   0.0000064   0.0000071
    3   0.0000054   0.0000278   0.0000147  -0.0000013   0.0000081   0.0000113
            7           8           9          10          11          12
    1   0.0000129   0.0000071   0.0000010   0.0000033  -0.0000027   0.0000099
    2   0.0000035  -0.0000052  -0.0000065  -0.0000026  -0.0000077  -0.0000470
    3   0.0000273   0.0000270   0.0000228   0.0000018   0.0000112  -0.0000406
           13          14          15          16          17          18
    1  -0.0000033   0.0000141  -0.0000050   0.0000022  -0.0000252  -0.0000055
    2   0.0000215   0.0000175   0.0000004   0.0000048  -0.0000073  -0.0000018
    3   0.0000168  -0.0000246  -0.0000148  -0.0000079  -0.0000043  -0.0000277
           19          20          21          22
    1  -0.0000065  -0.0000160  -0.0000067  -0.0000140
    2  -0.0000060  -0.0000085  -0.0000116  -0.0000142
    3  -0.0000092  -0.0000231  -0.0000155  -0.0000052
 Max gradient component =       4.698E-05
 RMS gradient           =       1.551E-05
 Gradient time:  CPU 260.05 s  wall 260.09 s
 Geometry Optimization Parameters
   NAtoms,    NIC,     NZ,  NCons,   NDum,   NFix, NCnnct, MaxDiis
       22     163      22       0       0       0       0       0

 Cartesian Hessian Update
 Hessian updated using BFGS update


** GEOMETRY OPTIMIZATION IN DELOCALIZED INTERNAL COORDINATES **
   Searching for a Minimum

   Optimization Cycle:  15

                       Coordinates (Angstroms)
     ATOM                X               Y               Z
      1  C         0.0113624272   -0.0023023634    0.0444370343
      2  C        -0.0448948544    0.4531880669    1.3667451708
      3  Cl        1.4188139663    1.0133253114    2.1339320942
      4  C        -1.2558430237    0.4608187249    2.0768449427
      5  Cl       -1.3169291728    1.0278503306    3.7180950242
      6  C        -2.4159456667    0.0015432839    1.4407407144
      7  Cl       -3.9515628707   -0.0152343365    2.2720625062
      8  C        -2.3683470240   -0.4529261878    0.1273224871
      9  H        -3.2757359385   -0.8039265612   -0.3455476659
     10  C        -1.1636856787   -0.4519717185   -0.5592836048
     11  H        -1.1285695802   -0.8066998340   -1.5821334406
     12  C         1.2884378393   -0.0236436995   -0.7257368538
     13  C         2.1294846906   -1.1455032467   -0.7272088605
     14  Cl        1.7037175276   -2.5501610882    0.2316584431
     15  C         3.3078360410   -1.1994750937   -1.4638978759
     16  H         3.9310849676   -2.0818201997   -1.4388480529
     17  C         3.6596990904   -0.0949095492   -2.2287614015
     18  Cl        5.1375160186   -0.1405149599   -3.1690547842
     19  C         2.8658447237    1.0443125232   -2.2663040303
     20  H         3.1466855591    1.8996794629   -2.8643316746
     21  C         1.6951695684    1.0610874548   -1.5152442197
     22  Cl        0.7108686006    2.5102952666   -1.5741095922
   Point Group: c1    Number of degrees of freedom:    60


   Energy is  -3221.134167720

 Hessian updated using BFGS update

 60 Hessian modes will be used to form the next step
  Hessian Eigenvalues:
     0.001285    0.017657    0.018299    0.020227    0.021080    0.021349
     0.023490    0.023637    0.023856    0.023895    0.024020    0.024095
     0.024109    0.024112    0.024134    0.024139    0.024146    0.024966
     0.028334    0.088758    0.159762    0.159993    0.160032    0.160199
     0.208815    0.225437    0.235568    0.236089    0.239786    0.246245
     0.248916    0.249955    0.250002    0.250758    0.250967    0.276290
     0.289687    0.298641    0.300748    0.301327    0.301594    0.305892
     0.311715    0.354486    0.356659    0.356673    0.356727    0.368518
     0.417101    0.424831    0.434240    0.455195    0.465434    0.470640
     0.471983    0.477815    0.478424    0.479271    0.497336    0.530496

 Minimum search - taking simple RFO step
 Searching for Lamda that Minimizes Along All modes
 Value Taken    Lamda =   0.00000000
 Step Taken.  Stepsize is  0.003421

                             Maximum     Tolerance    Cnvgd?
         Gradient           0.000039      0.000300     YES
         Displacement       0.002777      0.001200      NO
         Energy change     -0.000000      0.000001     YES

 Final energy is   -3221.1341677195305     


 ******************************
 **  OPTIMIZATION CONVERGED  **
 ******************************

                       Coordinates (Angstroms)
     ATOM                X               Y               Z
      1  C         0.0113624272   -0.0023023634    0.0444370343
      2  C        -0.0448948544    0.4531880669    1.3667451708
      3  Cl        1.4188139663    1.0133253114    2.1339320942
      4  C        -1.2558430237    0.4608187249    2.0768449427
      5  Cl       -1.3169291728    1.0278503306    3.7180950242
      6  C        -2.4159456667    0.0015432839    1.4407407144
      7  Cl       -3.9515628707   -0.0152343365    2.2720625062
      8  C        -2.3683470240   -0.4529261878    0.1273224871
      9  H        -3.2757359385   -0.8039265612   -0.3455476659
     10  C        -1.1636856787   -0.4519717185   -0.5592836048
     11  H        -1.1285695802   -0.8066998340   -1.5821334406
     12  C         1.2884378393   -0.0236436995   -0.7257368538
     13  C         2.1294846906   -1.1455032467   -0.7272088605
     14  Cl        1.7037175276   -2.5501610882    0.2316584431
     15  C         3.3078360410   -1.1994750937   -1.4638978759
     16  H         3.9310849676   -2.0818201997   -1.4388480529
     17  C         3.6596990904   -0.0949095492   -2.2287614015
     18  Cl        5.1375160186   -0.1405149599   -3.1690547842
     19  C         2.8658447237    1.0443125232   -2.2663040303
     20  H         3.1466855591    1.8996794629   -2.8643316746
     21  C         1.6951695684    1.0610874548   -1.5152442197
     22  Cl        0.7108686006    2.5102952666   -1.5741095922

Z-matrix Print:
$molecule
0 1
Cl
C  1 1.744928
C  2 1.399691 1 119.085083
C  3 1.395500 2 118.667045 1 179.813834 0
H  4 1.083184 3 119.127194 2 -179.960740 0
C  4 1.386592 3 121.167794 2 -0.037965 0
H  6 1.081740 4 120.832294 3 -179.919445 0
C  6 1.390639 4 119.814319 3 0.054737 0
C  8 1.400500 6 120.517137 4 -0.002044 0
C  3 1.491491 2 121.796316 1 0.086937 0
C  10 1.401925 3 121.880403 2 -91.080570 0
C  11 1.390990 10 122.609919 3 -178.323517 0
H  12 1.080815 11 120.524093 10 179.936490 0
C  12 1.389043 11 118.443304 10 -0.007752 0
C  14 1.388844 12 121.491170 11 -0.041979 0
H  15 1.080555 14 121.068612 12 -179.931435 0
C  15 1.390732 14 118.393131 12 0.089086 0
Cl 9 1.737515 8 120.459697 6 -179.980528 0
Cl 8 1.746281 6 118.462083 4 -179.998493 0
Cl 14 1.752191 12 119.265777 11 179.882655 0
Cl 11 1.752860 10 119.716102 3 1.828602 0
Cl 17 1.753216 15 117.670153 14 -179.992914 0
$end


 --------------------------------------------------------------

                    Orbital Energies (a.u.)
 --------------------------------------------------------------

 Alpha MOs
 -- Occupied --
********-101.5766-101.5765-101.5746-101.5743-101.5741 -10.2755 -10.2755
-10.2745 -10.2737 -10.2731 -10.2711 -10.2367 -10.2310 -10.2199 -10.2199
-10.2145 -10.2139  -9.4920  -9.4913  -9.4912  -9.4893  -9.4890  -9.4886
 -7.2567  -7.2561  -7.2560  -7.2542  -7.2539  -7.2535  -7.2467  -7.2464
 -7.2462  -7.2460  -7.2456  -7.2455  -7.2441  -7.2439  -7.2435  -7.2434
 -7.2431  -7.2428  -0.9548  -0.9424  -0.9046  -0.8998  -0.8960  -0.8754
 -0.8532  -0.8363  -0.7969  -0.7685  -0.7611  -0.7417  -0.6530  -0.6402
 -0.6397  -0.6173  -0.5600  -0.5367  -0.5328  -0.5230  -0.4944  -0.4852
 -0.4681  -0.4662  -0.4652  -0.4496  -0.4474  -0.4329  -0.4158  -0.4114
 -0.4048  -0.3912  -0.3853  -0.3816  -0.3633  -0.3508  -0.3455  -0.3439
 -0.3414  -0.3397  -0.3311  -0.3293  -0.3177  -0.2777  -0.2768  -0.2726
 -0.2710
 -- Virtual --
 -0.0602  -0.0572  -0.0545  -0.0488  -0.0401  -0.0308  -0.0126   0.0003
  0.0098   0.0102   0.0111   0.0146   0.0168   0.0240   0.0312   0.0402
  0.0446   0.0498   0.0564   0.0591   0.0611   0.0665   0.0668   0.0758
  0.0820   0.0836   0.0861   0.0862   0.0928   0.0949   0.0957   0.0992
  0.1040   0.1109   0.1113   0.1125   0.1140   0.1153   0.1193   0.1232
  0.1258   0.1266   0.1306   0.1316   0.1372   0.1405   0.1421   0.1502
  0.1505   0.1556   0.1609   0.1662   0.1675   0.1702   0.1792   0.1801
  0.1831   0.1921   0.1928   0.2000   0.2001   0.2034   0.2103   0.2174
  0.2178   0.2222   0.2307   0.2313   0.2315   0.2382   0.2420   0.2438
  0.2492   0.2523   0.2581   0.2606   0.2640   0.2681   0.2708   0.2756
  0.2767   0.2808   0.2811   0.2827   0.2895   0.2960   0.3025   0.3098
  0.3111   0.3116   0.3281   0.3318   0.3418   0.3425   0.3545   0.3738
  0.3912   0.4025   0.4219   0.4347   0.4376   0.4469   0.4530   0.4539
  0.4551   0.4616   0.4626   0.4740   0.4744   0.4802   0.4840   0.4964
  0.5048   0.5071   0.5097   0.5154   0.5208   0.5389   0.5393   0.5503
  0.5589   0.5696   0.5722   0.5756   0.5786   0.5960   0.5967   0.6059
  0.6088   0.6134   0.6170   0.6304   0.6340   0.6386   0.6484   0.6521
  0.6615   0.6647   0.6720   0.6786   0.6879   0.6993   0.6999   0.7047
  0.7174   0.7389   0.7715   0.7878   0.7988   0.8052   0.8282   0.8292
  0.8321   0.8330   0.8399   0.8403   0.8409   0.8469   0.8484   0.8500
  0.8509   0.8572   0.8621   0.8656   0.8673   0.8702   0.8780   0.8938
  0.8946   0.8956   0.8982   0.9073   0.9159   0.9215   0.9332   0.9348
  0.9425   0.9443   0.9523   0.9565   0.9572   0.9618   0.9637   0.9657
  0.9787   0.9836   0.9863   1.0124   1.0223   1.0304   1.0308   1.0539
  1.0615   1.0701   1.0879   1.1065   1.1350   1.1815   1.1945   1.2008
  1.2137   1.2207   1.2321   1.2387   1.2438   1.2478   1.2699   1.2797
  1.2820   1.3023   1.3108   1.3137   1.3250   1.3267   1.3587   1.3751
  1.4251   1.4286   1.4708   1.4783   1.4835   1.5310   1.5431   1.5463
  1.5675   1.5786   1.5830   1.5958   1.6001   1.6390   1.6665   1.6796
  1.6864   1.7271   1.7611   1.7632   1.7895   1.8060   1.8131   1.8344
  1.8402   1.8501   1.8633   1.8637   1.9171   1.9220   1.9272   1.9291
  1.9457   1.9640   1.9822   2.0086   2.0244   2.0599   2.0631   2.0866
  2.1139   2.1281   2.1619   2.1982   2.2297   2.2336   2.2482   2.2549
  2.2599   2.2657   2.2862   2.3028   2.3120   2.3209   2.3388   2.3480
  2.3815   2.3900   2.4214   2.4243   2.4399   2.4587   2.4734   2.4796
  2.4982   2.5147   2.5248   2.5387   2.5484   2.5552   2.5792   2.6272
  2.6345   2.6593   2.6734   2.6853   2.6997   2.7139   2.7144   2.7302
  2.7307   2.7531   2.7578   2.7711   2.7849   2.8215   2.8224   2.8315
  2.8572   2.8929   2.9578   2.9765   3.0906   3.0931   3.0951   3.1185
  3.1229   3.1340   3.1695   3.2062   3.2132   3.2238   3.2718   3.3240
  3.3679   3.4229   3.4781   3.5663   3.6557   3.6946   3.6994   3.7623
  3.8277   3.9653   4.0203   4.0795   4.0815   4.3332   4.7990   4.8097
  9.7617   9.7671   9.7974   9.8002   9.8386   9.8562  23.3640  23.5066
 23.8431  23.8434  23.8573  23.8781  23.9426  23.9637  24.0346  24.0661
 24.1015  24.1422  25.7763  25.8124  25.8143  25.8757  25.9333  25.9790
 26.1050  26.1166  26.1614  26.2267  26.3482  26.3545  26.5170  26.5968
 26.6309  26.6576  26.8040  27.0069 215.7533 215.7596 215.7946 215.7972
215.8472 215.8648
 --------------------------------------------------------------

          Ground-State Mulliken Net Atomic Charges

     Atom                 Charge (a.u.)
  ----------------------------------------
      1 C                     0.038599
      2 C                    -1.554089
      3 Cl                    0.536797
      4 C                     0.564003
      5 Cl                    0.599546
      6 C                     0.003381
      7 Cl                    0.544122
      8 C                    -1.010582
      9 H                     0.213714
     10 C                    -0.544592
     11 H                     0.186882
     12 C                    -0.461316
     13 C                    -0.399827
     14 Cl                    0.404042
     15 C                    -0.209743
     16 H                     0.233157
     17 C                     0.338699
     18 Cl                    0.496514
     19 C                    -0.222038
     20 H                     0.233123
     21 C                    -0.393365
     22 Cl                    0.402975
  ----------------------------------------
  Sum of atomic charges =     0.000000

 -----------------------------------------------------------------
                    Cartesian Multipole Moments
 -----------------------------------------------------------------
    Charge (ESU x 10^10)
                 0.0000
    Dipole Moment (Debye)
         X      -0.0190      Y      -0.7757      Z      -2.1762
       Tot       2.3104
    Quadrupole Moments (Debye-Ang)
        XX    -143.2814     XY       1.2201     YY    -144.7714
        XZ       2.4871     YZ      -0.1058     ZZ    -146.8156
    Octopole Moments (Debye-Ang^2)
       XXX    -277.6987    XXY     -28.1748    XYY     -83.7145
       YYY     -60.9136    XXZ     -25.2270    XYZ      -3.8902
       YYZ     -22.1823    XZZ     -89.9834    YZZ     -16.2142
       ZZZ     -52.4007
    Hexadecapole Moments (Debye-Ang^3)
      XXXX   -5876.1379   XXXY     125.0406   XXYY   -1200.7919
      XYYY     120.9357   YYYY   -1501.5706   XXXZ    1604.7991
      XXYZ     -23.6021   XYYZ     513.1249   YYYZ     -95.1081
      XXZZ   -1609.4712   XYZZ      66.9323   YYZZ    -863.1733
      XZZZ    1595.8452   YZZZ     -76.4895   ZZZZ   -3738.3578
 -----------------------------------------------------------------
Archival summary:
1\1\november\OPT\ProcedureUnspecified\BasisUnspecified\l6124\taweetha\SatJan1122:24:222020SatJan1122:24:222020\0\\#,OPT,ProcedureUnspecified,BasisUnspecified,\\0,1\Cl\C,1,1.74493\C,2,1.39969,1,119.085\C,3,1.3955,2,118.667,1,179.814,0\H,4,1.08318,3,119.127,2,-179.961,0\C,4,1.38659,3,121.168,2,-0.0379648,0\H,6,1.08174,4,120.832,3,-179.919,0\C,6,1.39064,4,119.814,3,0.0547371,0\C,8,1.4005,6,120.517,4,-0.00204399,0\C,3,1.49149,2,121.796,1,0.0869369,0\C,10,1.40193,3,121.88,2,-91.0806,0\C,11,1.39099,10,122.61,3,-178.324,0\H,12,1.08082,11,120.524,10,179.936,0\C,12,1.38904,11,118.443,10,-0.0077516,0\C,14,1.38884,12,121.491,11,-0.0419791,0\H,15,1.08056,14,121.069,12,-179.931,0\C,15,1.39073,14,118.393,12,0.0890862,0\Cl,9,1.73751,8,120.46,6,-179.981,0\Cl,8,1.74628,6,118.462,4,-179.998,0\Cl,14,1.75219,12,119.266,11,179.883,0\Cl,11,1.75286,10,119.716,3,1.8286,0\Cl,17,1.75322,15,117.67,14,-179.993,0\\\@

 Total job time:  15613.50s(wall), 15612.13s(cpu) 
 Sat Jan 11 22:24:22 2020

        *************************************************************
        *                                                           *
        *  Thank you very much for using Q-Chem.  Have a nice day.  *
        *                                                           *
        *************************************************************


 
User input: 2 of 2 
 
                  Welcome to Q-Chem
     A Quantum Leap Into The Future Of Chemistry


 Q-Chem 5.2 (devel), Q-Chem, Inc., Pleasanton, CA (2019)

 Yihan Shao,  Zhengting Gan,  E. Epifanovsky,  A. T. B. Gilbert,  M. Wormit,  
 J. Kussmann,  A. W. Lange,  A. Behn,  Jia Deng,  Xintian Feng,  D. Ghosh,  
 M. Goldey,  P. R. Horn,  L. D. Jacobson,  I. Kaliman,  T. Kus,  A. Landau,  
 Jie Liu,  E. I. Proynov,  R. M. Richard,  R. P. Steele,  E. J. Sundstrom,  
 H. L. Woodcock III,  P. M. Zimmerman,  D. Zuev,  B. Albrecht,  E. Alguire,  
 S. A. Baeppler,  D. Barton,  Z. Benda,  Y. A. Bernard,  E. J. Berquist,  
 K. B. Bravaya,  H. Burton,  D. Casanova,  Chun-Min Chang,  Yunqing Chen,  
 A. Chien,  K. D. Closser,  M. P. Coons,  S. Coriani,  S. Dasgupta,  
 A. L. Dempwolff,  M. Diedenhofen,  Hainam Do,  R. G. Edgar,  Po-Tung Fang,  
 S. Faraji,  S. Fatehi,  Qingguo Feng,  K. D. Fenk,  J. Fosso-Tande,  
 J. Gayvert,  Qinghui Ge,  A. Ghysels,  G. Gidofalvi,  J. Gomes,  
 J. Gonthier,  A. Gunina,  D. Hait,  M. W. D. Hanson-Heine,  
 P. H. P. Harbach,  A. W. Hauser,  M. F. Herbst,  J. E. Herr,  
 E. G. Hohenstein,  Z. C. Holden,  Kerwin Hui,  B. C. Huynh,  T.-C. Jagau,  
 Hyunjun Ji,  B. Kaduk,  K. Khistyaev,  Jaehoon Kim,  P. Klunzinger,  K. Koh,  
 D. Kosenkov,  L. Koulias,  T. Kowalczyk,  C. M. Krauter,  A. Kunitsa,  
 Ka Un Lao,  A. Laurent,  K. V. Lawler,  Joonho Lee,  D. Lefrancois,  
 S. Lehtola,  D. S. Levine,  Yi-Pei Li,  You-Sheng Lin,  Fenglai Liu,  
 E. Livshits,  A. Luenser,  P. Manohar,  E. Mansoor,  S. F. Manzer,  
 Shan-Ping Mao,  Yuezhi Mao,  N. Mardirossian,  A. V. Marenich,  
 T. Markovich,  L. A. Martinez-Martinez,  S. A. Maurer,  N. J. Mayhall,  
 S. C. McKenzie,  J.-M. Mewes,  P. Morgante,  A. F. Morrison,  
 J. W. Mullinax,  K. Nanda,  T. S. Nguyen-Beck,  R. Olivares-Amaya,  
 J. A. Parkhill,  Zheng Pei,  T. M. Perrine,  F. Plasser,  P. Pokhilko,  
 S. Prager,  A. Prociuk,  E. Ramos,  D. R. Rehn,  F. Rob,  M. Scheurer,  
 M. Schneider,  N. Sergueev,  S. M. Sharada,  S. Sharma,  D. W. Small,  
 T. Stauch,  T. Stein,  Yu-Chuan Su,  A. J. W. Thom,  A. Tkatchenko,  
 T. Tsuchimochi,  N. M. Tubman,  L. Vogt,  M. L. Vidal,  O. Vydrov,  
 M. A. Watson,  J. Wenzel,  M. de Wergifosse,  T. A. Wesolowski,  A. White,  
 J. Witte,  A. Yamada,  Jun Yang,  K. Yao,  S. Yeganeh,  S. R. Yost,  
 Zhi-Qiang You,  A. Zech,  Igor Ying Zhang,  Xing Zhang,  Yan Zhao,  
 Ying Zhu,  B. R. Brooks,  G. K. L. Chan,  C. J. Cramer,  M. S. Gordon,  
 W. J. Hehre,  A. Klamt,  M. W. Schmidt,  C. D. Sherrill,  D. G. Truhlar,  
 A. Aspuru-Guzik,  R. Baer,  A. T. Bell,  N. A. Besley,  Jeng-Da Chai,  
 A. E. DePrince, III,  R. A. DiStasio Jr.,  A. Dreuw,  B. D. Dunietz,  
 T. R. Furlani,  Chao-Ping Hsu,  Yousung Jung,  Jing Kong,  D. S. Lambrecht,  
 WanZhen Liang,  C. Ochsenfeld,  V. A. Rassolov,  L. V. Slipchenko,  
 J. E. Subotnik,  T. Van Voorhis,  J. M. Herbert,  A. I. Krylov,  
 P. M. W. Gill,  M. Head-Gordon

 Contributors to earlier versions of Q-Chem not listed above: 
 R. D. Adamson,  B. Austin,  J. Baker,  G. J. O. Beran,  K. Brandhorst,  
 S. T. Brown,  E. F. C. Byrd,  A. K. Chakraborty,  C.-L. Cheng,  
 Siu Hung Chien,  D. M. Chipman,  D. L. Crittenden,  H. Dachsel,  
 R. J. Doerksen,  A. D. Dutoi,  L. Fusti-Molnar,  W. A. Goddard III,  
 A. Golubeva-Zadorozhnaya,  S. R. Gwaltney,  G. Hawkins,  A. Heyden,  
 S. Hirata,  G. Kedziora,  F. J. Keil,  C. Kelley,  Jihan Kim,  R. A. King,  
 R. Z. Khaliullin,  P. P. Korambath,  W. Kurlancheek,  A. M. Lee,  M. S. Lee,  
 S. V. Levchenko,  Ching Yeh Lin,  D. Liotard,  R. C. Lochan,  I. Lotan,  
 P. E. Maslen,  N. Nair,  D. P. O'Neill,  D. Neuhauser,  E. Neuscamman,  
 C. M. Oana,  R. Olson,  B. Peters,  R. Peverati,  P. A. Pieniazek,  
 Y. M. Rhee,  J. Ritchie,  M. A. Rohrdanz,  E. Rosta,  N. J. Russ,  
 H. F. Schaefer III,  N. E. Schultz,  N. Shenvi,  A. C. Simmonett,  A. Sodt,  
 D. Stuck,  K. S. Thanthiriwatte,  V. Vanovschi,  Tao Wang,  A. Warshel,  
 C. F. Williams,  Q. Wu,  X. Xu,  W. Zhang

 Please cite Q-Chem as follows:
 Y. Shao et al., Mol. Phys. 113, 184-215 (2015)
 DOI: 10.1080/00268976.2014.952696

 Q-Chem 5.2.1 for Intel X86 EM64T Linux

 Parts of Q-Chem use Armadillo 8.300.2 (Tropical Shenanigans).
 http://arma.sourceforge.net/

 Q-Chem begins on Sat Jan 11 22:24:22 2020  

Host: 
0

     Scratch files written to /scratch/taweetham/qchem6509//
NAlpha2: 178
NElect   178
Mult     1
The previous job contains 0 fragments, simply inherited here

 Q-Chem warning in module libgen/rem_setup.C, line 2168:

 Setting Thresh to 1e-14


Checking the input file for inconsistencies... 	...done.

--------------------------------------------------------------
User input:
--------------------------------------------------------------

$MOLECULE
READ
$END

$REM
   JOB_TYPE 	FREQUENCY
   BASIS 	6-311++G**
   METHOD	B3LYP
   SCF_GUESS_ALWAYS     TRUE
   S2THRESH     15
   THRESH       15
   MEM_TOTAL    10000
$END

--------------------------------------------------------------
 ----------------------------------------------------------------
             Standard Nuclear Orientation (Angstroms)
    I     Atom           X                Y                Z
 ----------------------------------------------------------------
    1      C       0.4103575461     0.0070526138     0.5004581944
    2      C       1.2820529992     0.0049773849    -0.5946573028
    3      Cl      0.6172336929     0.0013692525    -2.2079692042
    4      C       2.6736371347     0.0025069175    -0.4097711964
    5      Cl      3.7487459183    -0.0001308369    -1.7747226003
    6      C       3.1826935886     0.0003873063     0.8949347844
    7      Cl      4.9039688994    -0.0045289701     1.1893575113
    8      C       2.3233133039     0.0020876238     1.9882500210
    9      H       2.7368911828    -0.0000521775     2.9878053447
   10      C       0.9514399739     0.0059541039     1.7867893297
   11      H       0.2836846701     0.0068967988     2.6396603214
   12      C      -1.0708759588     0.0043402949     0.3258591509
   13      C      -1.8026548490    -1.1896953130     0.2572337956
   14      Cl     -0.9633346289    -2.7270951701     0.3328054962
   15      C      -3.1871104056    -1.2153920611     0.1277808707
   16      H      -3.7164357839    -2.1560485924     0.0769917161
   17      C      -3.8672263268    -0.0060309800     0.0663238181
   18      Cl     -5.6122032234    -0.0124222535    -0.0923870957
   19      C      -3.1955515911     1.2081840197     0.1293802921
   20      H      -3.7323302740     2.1450391941     0.0810867378
   21      C      -1.8105854106     1.1932878232     0.2578300440
   22      Cl     -0.9831606477     2.7368201177     0.3312679556
 ----------------------------------------------------------------
 Molecular Point Group                 C1    NOp =  1
 Largest Abelian Subgroup              C1    NOp =  1
 Nuclear Repulsion Energy =        2039.21815372 hartrees
 There are       89 alpha and       89 beta electrons
 Requested basis set is 6-311++G(d,p)
 There are 170 shells and 472 basis functions

 Total QAlloc Memory Limit  10000 MB
 Mega-Array Size       188 MB
 MEM_STATIC part       192 MB
 A cutoff of  1.0D-15 yielded  10922 shell pairs
 There are     92270 function pairs (     99203 Cartesian)
 Smallest overlap matrix eigenvalue = 1.59E-07
 Linear dependence detected in AO basis
 Number of orthogonalized atomic orbitals = 467
 Maximum deviation from orthogonality = 6.378E-10
 Guess from superposition of atomic densities
 Warning:  Energy on first SCF cycle will be non-variational
 SAD guess density has 178.000000 electrons

 -----------------------------------------------------------------------
  General SCF calculation program by
  Eric Jon Sundstrom, Paul Horn, Yuezhi Mao, Dmitri Zuev, Alec White,
  David Stuck, Shaama M.S., Shane Yost, Joonho Lee, David Small,
  Daniel Levine, Susi Lehtola, Hugh Burton, Evgeny Epifanovsky,
  Bang C. Huynh
 -----------------------------------------------------------------------
 Exchange:     0.2000 Hartree-Fock + 0.0800 Slater + 0.7200 B88
 Correlation:  0.1900 VWN1RPA + 0.8100 LYP
 Using SG-1 standard quadrature grid
 A restricted SCF calculation will be
 performed using DIIS
 SCF converges when DIIS error is below 1.0e-08
 ---------------------------------------
  Cycle       Energy         DIIS error
 ---------------------------------------
    1   -3225.3459581145      2.82e-02  
    2   -3220.9933407682      2.24e-03  
    3   -3220.8767137338      2.91e-03  
    4   -3221.1213487746      6.41e-04  
    5   -3221.1317063281      2.96e-04  
    6   -3221.1339371410      9.99e-05  
    7   -3221.1341707089      3.68e-05  
    8   -3221.1342049295      1.20e-05  
    9   -3221.1342085113      3.98e-06  
   10   -3221.1342089625      8.10e-07  
   11   -3221.1342089791      2.06e-07  
   12   -3221.1342089801      9.44e-08  
   13   -3221.1342089803      3.62e-08  
   14   -3221.1342089802      1.02e-08  
   15   -3221.1342089802      3.58e-09  Convergence criterion met
 ---------------------------------------
 SCF time:   CPU 775.19s  wall 775.00s 
 SCF   energy in the final basis set =    -3221.1342089802
 Total energy in the final basis set =    -3221.1342089802

 --------------------------------------------------------------

                    Orbital Energies (a.u.)
 --------------------------------------------------------------

 Alpha MOs
 -- Occupied --
********-101.5767-101.5766-101.5747-101.5743-101.5741 -10.2755 -10.2755
-10.2745 -10.2737 -10.2731 -10.2711 -10.2367 -10.2309 -10.2200 -10.2199
-10.2145 -10.2138  -9.4920  -9.4914  -9.4913  -9.4893  -9.4891  -9.4886
 -7.2566  -7.2561  -7.2560  -7.2543  -7.2539  -7.2533  -7.2469  -7.2465
 -7.2463  -7.2462  -7.2456  -7.2455  -7.2442  -7.2439  -7.2436  -7.2432
 -7.2432  -7.2429  -0.9548  -0.9424  -0.9046  -0.8998  -0.8960  -0.8754
 -0.8531  -0.8364  -0.7969  -0.7685  -0.7611  -0.7417  -0.6530  -0.6402
 -0.6397  -0.6173  -0.5601  -0.5367  -0.5328  -0.5230  -0.4944  -0.4852
 -0.4681  -0.4662  -0.4652  -0.4496  -0.4474  -0.4329  -0.4158  -0.4114
 -0.4048  -0.3912  -0.3853  -0.3816  -0.3633  -0.3508  -0.3455  -0.3439
 -0.3414  -0.3397  -0.3312  -0.3293  -0.3177  -0.2778  -0.2768  -0.2725
 -0.2710
 -- Virtual --
 -0.0602  -0.0572  -0.0545  -0.0488  -0.0401  -0.0309  -0.0125   0.0003
  0.0098   0.0102   0.0111   0.0146   0.0169   0.0240   0.0313   0.0405
  0.0446   0.0497   0.0565   0.0593   0.0611   0.0665   0.0666   0.0758
  0.0824   0.0836   0.0860   0.0862   0.0927   0.0951   0.0956   0.0993
  0.1040   0.1109   0.1113   0.1125   0.1140   0.1153   0.1193   0.1234
  0.1258   0.1266   0.1306   0.1315   0.1373   0.1406   0.1421   0.1503
  0.1504   0.1557   0.1609   0.1666   0.1673   0.1703   0.1794   0.1803
  0.1832   0.1924   0.1928   0.2000   0.2001   0.2029   0.2101   0.2169
  0.2177   0.2222   0.2303   0.2313   0.2316   0.2389   0.2420   0.2438
  0.2490   0.2523   0.2582   0.2610   0.2640   0.2681   0.2708   0.2758
  0.2770   0.2810   0.2813   0.2826   0.2896   0.2960   0.3026   0.3098
  0.3108   0.3112   0.3279   0.3316   0.3419   0.3424   0.3549   0.3738
  0.3913   0.4026   0.4221   0.4348   0.4376   0.4471   0.4531   0.4541
  0.4551   0.4617   0.4627   0.4742   0.4745   0.4803   0.4841   0.4967
  0.5049   0.5071   0.5096   0.5156   0.5210   0.5390   0.5395   0.5504
  0.5589   0.5700   0.5721   0.5757   0.5787   0.5962   0.5968   0.6060
  0.6091   0.6136   0.6170   0.6305   0.6340   0.6386   0.6484   0.6521
  0.6616   0.6647   0.6720   0.6789   0.6879   0.6992   0.6999   0.7049
  0.7173   0.7390   0.7714   0.7878   0.7989   0.8052   0.8283   0.8293
  0.8321   0.8331   0.8399   0.8404   0.8409   0.8470   0.8485   0.8501
  0.8509   0.8571   0.8623   0.8657   0.8672   0.8703   0.8781   0.8937
  0.8946   0.8957   0.8983   0.9073   0.9158   0.9216   0.9331   0.9348
  0.9425   0.9443   0.9523   0.9566   0.9573   0.9617   0.9636   0.9656
  0.9787   0.9833   0.9863   1.0125   1.0221   1.0304   1.0309   1.0539
  1.0614   1.0700   1.0879   1.1065   1.1350   1.1816   1.1945   1.2007
  1.2137   1.2207   1.2320   1.2386   1.2437   1.2479   1.2697   1.2797
  1.2820   1.3022   1.3107   1.3137   1.3250   1.3267   1.3586   1.3753
  1.4251   1.4286   1.4708   1.4783   1.4835   1.5311   1.5431   1.5463
  1.5675   1.5786   1.5830   1.5958   1.6000   1.6390   1.6665   1.6796
  1.6864   1.7271   1.7611   1.7632   1.7895   1.8060   1.8131   1.8344
  1.8402   1.8501   1.8633   1.8637   1.9171   1.9220   1.9272   1.9291
  1.9457   1.9640   1.9822   2.0086   2.0244   2.0599   2.0631   2.0866
  2.1139   2.1281   2.1618   2.1982   2.2297   2.2336   2.2482   2.2549
  2.2601   2.2658   2.2861   2.3028   2.3120   2.3210   2.3389   2.3480
  2.3814   2.3901   2.4218   2.4243   2.4400   2.4587   2.4734   2.4796
  2.4982   2.5147   2.5249   2.5387   2.5484   2.5553   2.5792   2.6272
  2.6345   2.6593   2.6734   2.6854   2.6997   2.7139   2.7144   2.7302
  2.7307   2.7531   2.7578   2.7711   2.7849   2.8214   2.8224   2.8316
  2.8571   2.8930   2.9578   2.9766   3.0906   3.0931   3.0950   3.1185
  3.1228   3.1340   3.1696   3.2063   3.2132   3.2238   3.2718   3.3239
  3.3680   3.4229   3.4781   3.5663   3.6556   3.6947   3.6994   3.7623
  3.8277   3.9652   4.0203   4.0795   4.0815   4.3332   4.7990   4.8097
  9.7617   9.7671   9.7973   9.8001   9.8386   9.8561  23.3640  23.5066
 23.8431  23.8434  23.8573  23.8782  23.9426  23.9638  24.0346  24.0661
 24.1015  24.1422  25.7765  25.8126  25.8144  25.8757  25.9330  25.9791
 26.1049  26.1171  26.1616  26.2270  26.3486  26.3545  26.5168  26.5970
 26.6309  26.6578  26.8039  27.0071 215.7533 215.7596 215.7946 215.7972
215.8472 215.8647
 --------------------------------------------------------------

          Ground-State Mulliken Net Atomic Charges

     Atom                 Charge (a.u.)
  ----------------------------------------
      1 C                     0.025702
      2 C                    -1.545437
      3 Cl                    0.535628
      4 C                     0.562711
      5 Cl                    0.599560
      6 C                    -0.000753
      7 Cl                    0.544464
      8 C                    -1.007244
      9 H                     0.213517
     10 C                    -0.540399
     11 H                     0.187030
     12 C                    -0.455814
     13 C                    -0.396802
     14 Cl                    0.405585
     15 C                    -0.210157
     16 H                     0.233103
     17 C                     0.332185
     18 Cl                    0.496885
     19 C                    -0.225288
     20 H                     0.233258
     21 C                    -0.392488
     22 Cl                    0.404754
  ----------------------------------------
  Sum of atomic charges =     0.000000

 -----------------------------------------------------------------
                    Cartesian Multipole Moments
 -----------------------------------------------------------------
    Charge (ESU x 10^10)
                 0.0000
    Dipole Moment (Debye)
         X      -1.3516      Y      -0.0003      Z       1.8775
       Tot       2.3134
    Quadrupole Moments (Debye-Ang)
        XX    -148.1506     XY      -0.0051     YY    -144.9894
        XZ       2.4980     YZ       0.0138     ZZ    -140.7636
    Octopole Moments (Debye-Ang^2)
       XXX       0.0375    XXY       0.0257    XYY      -7.8983
       YYY      -0.1099    XXZ      -3.5584    XYZ      -0.0327
       YYZ      -7.2174    XZZ      15.7355    YZZ      -0.0218
       ZZZ      -0.4764
    Hexadecapole Moments (Debye-Ang^3)
      XXXX   -8066.8161   XXXY      -0.9211   XXYY   -1550.9478
      XYYY       0.0696   YYYY   -1481.8867   XXXZ     -10.3264
      XXYZ       0.0701   XYYZ      -4.4714   YYYZ      -0.0554
      XXZZ   -1531.8536   XYZZ      -0.1080   YYZZ    -479.2530
      XZZZ       9.1650   YZZZ       0.0583   ZZZZ   -1164.3530
 -----------------------------------------------------------------
 Calculating MO derivatives via CPSCF
    1     0    69    0.0186330  
    2     0    69    0.0055662  
    3     0    69    0.0007246  
    4     1    68    0.0000549  
    5    64     5    0.0000035  
    6    69     0    0.0000002  Converged
 Time for AOints: 1229.7 s (CPU) 1229.8 s (wall)
 ------------------------------------------------------------------------------
                     AOints        : Timing summary (seconds)
 ------------------------------------------------------------------------------
     job step          cpu (% of tot)      sys (% of tot)     wall (% of tot)
 ------------------------------------------------------------------------------
  AOints            0.1230E+04 ( 9.7)   0.9000E-05 ( 2.7)   0.1230E+04 ( 9.7)
 ------------------------------------------------------------------------------
   Grand Totals     0.1269E+05          0.3350E-03          0.1269E+05
 ------------------------------------------------------------------------------
 Polarizability Matrix (a.u.)
            1           2           3
    1-303.0636551   0.0852373  -8.9688338
    2   0.0852373-178.2700800  -0.0351811
    3  -8.9688338  -0.0351811-172.7736809
 Calculating analytic Hessian of the SCF energy

 Direct stationary perturbation theory relativistic correction:

 rels  =       4.761560995749
 relv  =     -18.357286352177
 rel2e =       5.051574217041
 E_rel =      -8.544151139387

 Hessian of the SCF Energy
            1           2           3           4           5           6
    1   0.6391190   0.0000395   0.0087768  -0.1903410   0.0002592   0.1245545
    2   0.0000395   0.1733999   0.0002873   0.0001921  -0.0601913  -0.0002722
    3   0.0087768   0.0002873   0.6316816   0.0619025  -0.0002231  -0.2119225
    4  -0.1903410   0.0001921   0.0619025   0.5906582  -0.0006310  -0.0415782
    5   0.0002592  -0.0601913  -0.0002231  -0.0006310   0.1164378   0.0004691
    6   0.1245545  -0.0002722  -0.2119225  -0.0415782   0.0004691   0.5138886
    7   0.0066062  -0.0000091   0.0062772  -0.0547758  -0.0000796  -0.0386560
    8  -0.0000369   0.0043658  -0.0001228  -0.0001359  -0.0221800  -0.0002711
    9  -0.0153861  -0.0000901  -0.0426490  -0.0418489  -0.0002189  -0.1390354
   10  -0.0366274   0.0000867   0.0671472  -0.2854991   0.0003402  -0.0557614
   11   0.0001070   0.0047226  -0.0001438   0.0004430  -0.0549831   0.0001146
   12   0.0140895   0.0000208   0.0448931   0.0077651  -0.0000821  -0.0986104
   13  -0.0022967  -0.0000092  -0.0051076  -0.0258072   0.0000696   0.0320702
   14   0.0000024   0.0039620   0.0000279   0.0000731   0.0027968  -0.0000917
   15  -0.0010541   0.0000149   0.0023545   0.0107064  -0.0000463  -0.0117816
   16  -0.0001795   0.0000019   0.0115098  -0.0107921   0.0000074  -0.0303282
   17  -0.0000016  -0.0019682  -0.0000200   0.0000433   0.0029623   0.0000708
   18   0.0092043  -0.0000113  -0.0697926  -0.0893211   0.0002596   0.0177907
   19  -0.0017710   0.0000256  -0.0018368   0.0027419   0.0000021  -0.0010757
   20  -0.0000006  -0.0009847   0.0000131  -0.0000093   0.0041078   0.0000079
   21  -0.0003813   0.0000045   0.0009796   0.0027373  -0.0000071  -0.0035188
   22  -0.0124840   0.0000846  -0.0821510  -0.0593361   0.0001553   0.0249392
   23   0.0000605   0.0068066   0.0001393   0.0001190  -0.0016062  -0.0000464
   24  -0.0351342   0.0000184   0.0169001   0.0240540  -0.0000305  -0.0093688
   25  -0.0049429   0.0000261  -0.0000484  -0.0011020  -0.0000002   0.0008126
   26   0.0000330   0.0066187  -0.0000111   0.0000033  -0.0008151  -0.0000071
   27   0.0000710   0.0000067   0.0019360   0.0007085  -0.0000035   0.0002710
   28  -0.1465142   0.0000302  -0.0338890   0.0615746  -0.0000995  -0.0112224
   29   0.0001545  -0.0606426   0.0001301  -0.0001304   0.0076572   0.0000231
   30  -0.0999615   0.0001260  -0.2887011   0.0440911  -0.0001341  -0.0594296
   31   0.0094460  -0.0000094  -0.0114542  -0.0001131   0.0000110  -0.0020565
   32  -0.0000315   0.0033928   0.0000686   0.0000232   0.0058606  -0.0000093
   33   0.0181847  -0.0000278  -0.0186236  -0.0027690   0.0000032  -0.0026031
   34  -0.2164760  -0.0002447  -0.0171820  -0.0255160   0.0000127   0.0063871
   35  -0.0003568  -0.0761918  -0.0001055   0.0000156   0.0032386   0.0000327
   36  -0.0149931  -0.0000709  -0.0789728   0.0229507   0.0000136   0.0075959
   37  -0.0214330  -0.0267342  -0.0019574  -0.0006812  -0.0002950  -0.0030264
   38  -0.0113733   0.0044012  -0.0018310   0.0032128  -0.0009608   0.0010518
   39  -0.0037235  -0.0023547   0.0028263   0.0005268  -0.0013007  -0.0011524
   40  -0.0019750  -0.0028430   0.0001537   0.0004913  -0.0013368  -0.0000207
   41   0.0026157  -0.0014926   0.0005957  -0.0009717  -0.0007455  -0.0007909
   42   0.0003102  -0.0006479  -0.0021853   0.0007066   0.0004810  -0.0002508
   43   0.0016568  -0.0019176  -0.0002264  -0.0004929   0.0001427  -0.0006148
   44  -0.0013980  -0.0043890   0.0004691  -0.0001919  -0.0000845  -0.0009429
   45  -0.0007066  -0.0002036   0.0057018  -0.0009542  -0.0000103  -0.0004117
   46  -0.0001090  -0.0011792   0.0000691  -0.0001398  -0.0000058  -0.0003135
   47   0.0001486   0.0002878  -0.0000009   0.0000104   0.0000269   0.0000025
   48   0.0000201  -0.0001026   0.0002868  -0.0001144   0.0000682   0.0001177
   49  -0.0008025   0.0000039  -0.0001556   0.0003241   0.0000021   0.0003762
   50  -0.0000076  -0.0014900   0.0000150  -0.0000007   0.0001950  -0.0000032
   51   0.0000687  -0.0000005  -0.0009566   0.0002927   0.0000003   0.0001851
   52   0.0010072   0.0000032   0.0000583  -0.0003778  -0.0000043  -0.0004937
   53   0.0000037   0.0002392   0.0000001  -0.0000014   0.0000027  -0.0000021
   54   0.0001473   0.0000014  -0.0003639  -0.0000043  -0.0000019  -0.0000745
   55   0.0016553   0.0019540  -0.0002421  -0.0004932  -0.0001464  -0.0006097
   56   0.0014300  -0.0043715  -0.0004912   0.0001950  -0.0000832   0.0009422
   57  -0.0006977   0.0001939   0.0057087  -0.0009657   0.0000141  -0.0004088
   58  -0.0001092   0.0011773   0.0000694  -0.0001412   0.0000047  -0.0003133
   59  -0.0001504   0.0002966  -0.0000001  -0.0000102   0.0000259  -0.0000056
   60   0.0000180   0.0001003   0.0002901  -0.0001153  -0.0000676   0.0001174
   61  -0.0215096   0.0265551  -0.0018729  -0.0006833   0.0002821  -0.0030318
   62   0.0111443   0.0046092   0.0017942  -0.0032216  -0.0009556  -0.0010566
   63  -0.0037075   0.0023549   0.0028059   0.0005333   0.0012959  -0.0011536
   64  -0.0019236   0.0027661   0.0001574   0.0004915   0.0013119  -0.0000296
   65  -0.0026450  -0.0013769  -0.0005893   0.0009741  -0.0007033   0.0007859
   66   0.0003028   0.0006544  -0.0021978   0.0007001  -0.0004771  -0.0002434
            7           8           9          10          11          12
    1   0.0066062  -0.0000369  -0.0153861  -0.0366274   0.0001070   0.0140895
    2  -0.0000091   0.0043658  -0.0000901   0.0000867   0.0047226   0.0000208
    3   0.0062772  -0.0001228  -0.0426490   0.0671472  -0.0001438   0.0448931
    4  -0.0547758  -0.0001359  -0.0418489  -0.2854991   0.0004430   0.0077651
    5  -0.0000796  -0.0221800  -0.0002189   0.0003402  -0.0549831  -0.0000821
    6  -0.0386560  -0.0002711  -0.1390354  -0.0557614   0.0001146  -0.0986104
    7   0.0754244   0.0001251   0.0619500  -0.0142690  -0.0000464  -0.0329788
    8   0.0001251   0.0104983   0.0003545   0.0000278   0.0030775   0.0000014
    9   0.0619500   0.0003545   0.2035796  -0.0102961  -0.0000529  -0.0235403
   10  -0.0142690   0.0000278  -0.0102961   0.5631164  -0.0009532   0.0403473
   11  -0.0000464   0.0030775  -0.0000529  -0.0009532   0.1078939  -0.0001526
   12  -0.0329788   0.0000014  -0.0235403   0.0403473  -0.0001526   0.5536603
   13  -0.0074747   0.0000091   0.0021451  -0.0872919   0.0001416   0.0617660
   14  -0.0000010  -0.0008704   0.0000117   0.0001449  -0.0215923  -0.0001929
   15  -0.0051789   0.0000142   0.0034804   0.0616077  -0.0001515  -0.1188940
   16  -0.0028737   0.0000216   0.0002053  -0.1219054   0.0002335  -0.0988098
   17  -0.0000026   0.0040908  -0.0000146   0.0002338  -0.0560132   0.0004098
   18   0.0040686  -0.0000256   0.0032166  -0.0352516   0.0002035  -0.2706392
   19  -0.0010381  -0.0000019  -0.0009076  -0.0313926   0.0000981  -0.0047358
   20   0.0000084   0.0000868   0.0000041   0.0001169   0.0029976   0.0000090
   21  -0.0014278   0.0000010  -0.0005071  -0.0281077   0.0000788  -0.0050482
   22   0.0002412  -0.0000268  -0.0015642   0.0583866  -0.0001417   0.0431779
   23   0.0000031  -0.0008510   0.0000073  -0.0001247   0.0058345  -0.0000714
   24  -0.0012310   0.0000040  -0.0017641  -0.0086295   0.0000385  -0.0512951
   25   0.0001004  -0.0000019  -0.0001091  -0.0018477   0.0000217   0.0021379
   26  -0.0000017  -0.0003539  -0.0000018   0.0000060   0.0051884  -0.0000111
   27  -0.0000166  -0.0000002   0.0000750   0.0030977  -0.0000007  -0.0011594
   28  -0.0013743   0.0000321   0.0071916  -0.0420365   0.0001011  -0.0340843
   29   0.0000097   0.0040791  -0.0000128   0.0001053  -0.0020260   0.0000882
   30   0.0015282   0.0000215   0.0006807  -0.0343174   0.0000759  -0.0261246
   31   0.0001944  -0.0000015  -0.0010851  -0.0005913  -0.0000017  -0.0009256
   32  -0.0000018   0.0001716   0.0000026  -0.0000147  -0.0007634  -0.0000031
   33   0.0002667  -0.0000024  -0.0014447  -0.0008621   0.0000002  -0.0001094
   34  -0.0017482  -0.0000034  -0.0028943   0.0001737  -0.0000103   0.0028957
   35   0.0000073  -0.0023705  -0.0000048   0.0000184   0.0055864  -0.0000177
   36   0.0029267   0.0000002  -0.0013914   0.0018587  -0.0000160  -0.0027444
   37   0.0002077  -0.0006940   0.0012445  -0.0004717   0.0008458  -0.0000463
   38   0.0000753  -0.0001445  -0.0006722   0.0000816  -0.0001439  -0.0001856
   39   0.0013907   0.0005373  -0.0006116  -0.0001974  -0.0002848  -0.0002457
   40  -0.0001044  -0.0000303  -0.0001997   0.0003155   0.0002090  -0.0002256
   41   0.0001436   0.0003367   0.0000774   0.0001050  -0.0000184   0.0001003
   42  -0.0000000   0.0000639   0.0003085  -0.0002106   0.0000700  -0.0001800
   43   0.0003815   0.0002048   0.0000601   0.0000708   0.0000338  -0.0001567
   44   0.0001841  -0.0001580   0.0003553  -0.0000246   0.0002140  -0.0001080
   45  -0.0000619  -0.0000376  -0.0000061  -0.0000053   0.0001689   0.0002457
   46   0.0000476  -0.0000285   0.0001229  -0.0000114   0.0000589  -0.0000154
   47  -0.0000104   0.0000022  -0.0000003  -0.0000105  -0.0000287   0.0000212
   48   0.0000083  -0.0000137  -0.0000989   0.0000043   0.0000169   0.0000128
   49  -0.0000002  -0.0000007  -0.0000274  -0.0001917  -0.0000015   0.0004845
   50   0.0000070   0.0001752  -0.0000053   0.0000006   0.0000548   0.0000020
   51  -0.0001785  -0.0000002   0.0000623  -0.0000463   0.0000013  -0.0000259
   52  -0.0000933   0.0000007   0.0001875   0.0001795   0.0000007  -0.0002569
   53  -0.0000006  -0.0000032   0.0000011   0.0000005  -0.0000159  -0.0000008
   54   0.0000080   0.0000002   0.0000362   0.0000173   0.0000007  -0.0000383
   55   0.0003688  -0.0002016   0.0000715   0.0000700  -0.0000343  -0.0001581
   56  -0.0001860  -0.0001607  -0.0003487   0.0000224   0.0002156   0.0000997
   57  -0.0000643   0.0000396  -0.0000070  -0.0000026  -0.0001740   0.0002482
   58   0.0000471   0.0000293   0.0001225  -0.0000116  -0.0000586  -0.0000147
   59   0.0000108   0.0000022   0.0000016   0.0000099  -0.0000294  -0.0000210
   60   0.0000090   0.0000128  -0.0000989   0.0000042  -0.0000161   0.0000130
   61   0.0002242   0.0006991   0.0012198  -0.0004662  -0.0008404  -0.0000297
   62  -0.0000831  -0.0001394   0.0006812  -0.0000747  -0.0001486   0.0001868
   63   0.0013721  -0.0005357  -0.0006028  -0.0001956   0.0002916  -0.0002422
   64  -0.0000921   0.0000140  -0.0002021   0.0003012  -0.0002062  -0.0002297
   65  -0.0001516   0.0003453  -0.0000744  -0.0000987  -0.0000217  -0.0000961
   66  -0.0000115  -0.0000411   0.0003183  -0.0002061  -0.0000687  -0.0001785
           13          14          15          16          17          18
    1  -0.0022967   0.0000024  -0.0010541  -0.0001795  -0.0000016   0.0092043
    2  -0.0000092   0.0039620   0.0000149   0.0000019  -0.0019682  -0.0000113
    3  -0.0051076   0.0000279   0.0023545   0.0115098  -0.0000200  -0.0697926
    4  -0.0258072   0.0000731   0.0107064  -0.0107921   0.0000433  -0.0893211
    5   0.0000696   0.0027968  -0.0000463   0.0000074   0.0029623   0.0002596
    6   0.0320702  -0.0000917  -0.0117816  -0.0303282   0.0000708   0.0177907
    7  -0.0074747  -0.0000010  -0.0051789  -0.0028737  -0.0000026   0.0040686
    8   0.0000091  -0.0008704   0.0000142   0.0000216   0.0040908  -0.0000256
    9   0.0021451   0.0000117   0.0034804   0.0002053  -0.0000146   0.0032166
   10  -0.0872919   0.0001449   0.0616077  -0.1219054   0.0002338  -0.0352516
   11   0.0001416  -0.0215923  -0.0001515   0.0002335  -0.0560132   0.0002035
   12   0.0617660  -0.0001929  -0.1188940  -0.0988098   0.0004098  -0.2706392
   13   0.1243023  -0.0002352  -0.0903310  -0.0030004   0.0000140   0.0054221
   14  -0.0002352   0.0103303   0.0002249   0.0000102   0.0032193   0.0000183
   15  -0.0903310   0.0002249   0.1692372   0.0278864  -0.0000671  -0.0351217
   16  -0.0030004   0.0000102   0.0278864   0.5146474  -0.0010153  -0.0294141
   17   0.0000140   0.0032193  -0.0000671  -0.0010153   0.1152136  -0.0002145
   18   0.0054221   0.0000183  -0.0351217  -0.0294141  -0.0002145   0.6222080
   19   0.0018891  -0.0000088  -0.0001877  -0.1567428   0.0003540  -0.0206498
   20  -0.0000070  -0.0009518   0.0000027   0.0003513  -0.0230228   0.0000697
   21  -0.0070059   0.0000223  -0.0055013  -0.0169053   0.0000472  -0.0420607
   22   0.0011090   0.0000233  -0.0065107  -0.1792016   0.0002532   0.0664741
   23   0.0000090   0.0038477   0.0000192   0.0002591  -0.0595332  -0.0000879
   24  -0.0016943  -0.0000010  -0.0016418   0.1326505  -0.0002247  -0.2550876
   25  -0.0000621   0.0000007   0.0014389   0.0084319  -0.0000321   0.0199624
   26   0.0000000   0.0002361  -0.0000009  -0.0000102   0.0026226  -0.0000307
   27   0.0000661  -0.0000000  -0.0008952  -0.0110172   0.0000466  -0.0188361
   28  -0.0008707  -0.0000107   0.0015515  -0.0446174   0.0001242   0.0704293
   29   0.0000031  -0.0008007  -0.0000079   0.0001120   0.0064273  -0.0001857
   30   0.0012353  -0.0000158  -0.0010518   0.0154934  -0.0000430   0.0476219
   31   0.0000762  -0.0000011   0.0000691  -0.0037850   0.0000279  -0.0016428
   32  -0.0000012  -0.0003647  -0.0000005   0.0000260   0.0067394   0.0000267
   33   0.0000520  -0.0000005   0.0000509  -0.0014597   0.0000105   0.0013526
   34   0.0000185  -0.0000000  -0.0004936  -0.0008673   0.0000002   0.0004050
   35   0.0000096   0.0002350  -0.0000040   0.0000002  -0.0011134  -0.0000221
   36   0.0014703  -0.0000028  -0.0003934   0.0002901   0.0000043  -0.0015492
   37  -0.0001905   0.0000878   0.0000618   0.0002440  -0.0002789  -0.0000279
   38   0.0007086   0.0000097  -0.0004328  -0.0002815   0.0001891  -0.0001225
   39   0.0000201   0.0001261   0.0000533  -0.0000882   0.0003418   0.0002242
   40   0.0000481  -0.0000165   0.0000296  -0.0000274   0.0001498   0.0001461
   41  -0.0002432  -0.0000491   0.0001517   0.0000013   0.0000670   0.0001086
   42   0.0000358  -0.0000378   0.0000154   0.0000128  -0.0000774   0.0002203
   43  -0.0001133  -0.0000208   0.0001454   0.0002408   0.0000175   0.0000526
   44  -0.0000416   0.0000269   0.0000513   0.0000034  -0.0000671   0.0000253
   45  -0.0001190  -0.0000016   0.0000174   0.0000214  -0.0001823   0.0000262
   46  -0.0000382   0.0000068   0.0000322   0.0000287  -0.0000221   0.0000102
   47   0.0000036   0.0000004  -0.0000056   0.0000006   0.0000032  -0.0000117
   48   0.0000015  -0.0000055  -0.0000060   0.0000101   0.0000082  -0.0000271
   49   0.0003481  -0.0000008  -0.0003192  -0.0005487   0.0000012  -0.0002038
   50   0.0000021  -0.0000286  -0.0000014  -0.0000019   0.0000053  -0.0000013
   51   0.0000587  -0.0000012  -0.0000300  -0.0000499  -0.0000000   0.0000059
   52  -0.0003500   0.0000012   0.0002762   0.0004639  -0.0000006   0.0001483
   53  -0.0000014   0.0000024   0.0000010   0.0000016  -0.0000045   0.0000007
   54  -0.0000240   0.0000000   0.0000303   0.0000406   0.0000002   0.0000108
   55  -0.0001149   0.0000215   0.0001461   0.0002392  -0.0000174   0.0000539
   56   0.0000413   0.0000269  -0.0000505  -0.0000010  -0.0000685  -0.0000255
   57  -0.0001216   0.0000052   0.0000184   0.0000255   0.0001855   0.0000213
   58  -0.0000385  -0.0000066   0.0000324   0.0000290   0.0000219   0.0000105
   59  -0.0000038   0.0000004   0.0000058  -0.0000005   0.0000035   0.0000118
   60   0.0000014   0.0000054  -0.0000060   0.0000099  -0.0000085  -0.0000271
   61  -0.0001905  -0.0000860   0.0000613   0.0002440   0.0002735  -0.0000262
   62  -0.0007122   0.0000143   0.0004353   0.0002876   0.0001884   0.0001234
   63   0.0000238  -0.0001285   0.0000501  -0.0000967  -0.0003507   0.0002282
   64   0.0000480   0.0000155   0.0000303  -0.0000270  -0.0001439   0.0001474
   65   0.0002436  -0.0000507  -0.0001524  -0.0000079   0.0000599  -0.0001089
   66   0.0000352   0.0000373   0.0000152   0.0000138   0.0000780   0.0002162
           19          20          21          22          23          24
    1  -0.0017710  -0.0000006  -0.0003813  -0.0124840   0.0000605  -0.0351342
    2   0.0000256  -0.0009847   0.0000045   0.0000846   0.0068066   0.0000184
    3  -0.0018368   0.0000131   0.0009796  -0.0821510   0.0001393   0.0169001
    4   0.0027419  -0.0000093   0.0027373  -0.0593361   0.0001190   0.0240540
    5   0.0000021   0.0041078  -0.0000071   0.0001553  -0.0016062  -0.0000305
    6  -0.0010757   0.0000079  -0.0035188   0.0249392  -0.0000464  -0.0093688
    7  -0.0010381   0.0000084  -0.0014278   0.0002412   0.0000031  -0.0012310
    8  -0.0000019   0.0000868   0.0000010  -0.0000268  -0.0008510   0.0000040
    9  -0.0009076   0.0000041  -0.0005071  -0.0015642   0.0000073  -0.0017641
   10  -0.0313926   0.0001169  -0.0281077   0.0583866  -0.0001247  -0.0086295
   11   0.0000981   0.0029976   0.0000788  -0.0001417   0.0058345   0.0000385
   12  -0.0047358   0.0000090  -0.0050482   0.0431779  -0.0000714  -0.0512951
   13   0.0018891  -0.0000070  -0.0070059   0.0011090   0.0000090  -0.0016943
   14  -0.0000088  -0.0009518   0.0000223   0.0000233   0.0038477  -0.0000010
   15  -0.0001877   0.0000027  -0.0055013  -0.0065107   0.0000192  -0.0016418
   16  -0.1567428   0.0003513  -0.0169053  -0.1792016   0.0002591   0.1326505
   17   0.0003540  -0.0230228   0.0000472   0.0002532  -0.0595332  -0.0002247
   18  -0.0206498   0.0000697  -0.0420607   0.0664741  -0.0000879  -0.2550876
   19   0.2288256  -0.0005871   0.0294089  -0.0451009   0.0001386  -0.0047922
   20  -0.0005871   0.0115444  -0.0000849   0.0001424   0.0045372   0.0000028
   21   0.0294089  -0.0000849   0.0499086   0.0195798  -0.0000549   0.0067147
   22  -0.0451009   0.0001424   0.0195798   0.6873242  -0.0016100   0.0401171
   23   0.0001386   0.0045372  -0.0000549  -0.0016100   0.1251110  -0.0005649
   24  -0.0047922   0.0000028   0.0067147   0.0401171  -0.0005649   0.7267742
   25   0.0007112  -0.0000118   0.0011411  -0.0972144   0.0002797  -0.1027615
   26  -0.0000090  -0.0026434  -0.0000055   0.0002793  -0.0345384   0.0005552
   27  -0.0008095  -0.0000012   0.0013243  -0.0996769   0.0005365  -0.3028454
   28   0.0033655  -0.0000086   0.0003696  -0.3410913   0.0008621  -0.0660071
   29  -0.0000030   0.0046067   0.0000022   0.0007677  -0.0596497   0.0002403
   30   0.0061851  -0.0000249  -0.0025713   0.0018632   0.0001102  -0.1315936
   31  -0.0013422   0.0000044   0.0006132  -0.0144705   0.0000194   0.0254535
   32   0.0000043   0.0000585  -0.0000022   0.0000718   0.0037380  -0.0000632
   33  -0.0004341   0.0000014   0.0001177  -0.0050919   0.0000066   0.0074831
   34   0.0012443  -0.0000011   0.0002149   0.0024585  -0.0000211  -0.0016361
   35  -0.0000088  -0.0002915  -0.0000007  -0.0000077   0.0063945   0.0000302
   36  -0.0000699  -0.0000010   0.0001895  -0.0021733   0.0000106  -0.0043960
   37  -0.0003861   0.0000057  -0.0000639  -0.0006153   0.0009423  -0.0002914
   38   0.0006531  -0.0000267   0.0001001   0.0005941  -0.0003820   0.0006319
   39  -0.0000243  -0.0000943  -0.0000012   0.0001738   0.0003438   0.0000383
   40  -0.0000723  -0.0000142  -0.0000217   0.0004524   0.0000207   0.0001974
   41  -0.0002314   0.0000075  -0.0000369   0.0001176   0.0000518  -0.0003150
   42  -0.0000156   0.0000269  -0.0000010   0.0003358  -0.0000646  -0.0001571
   43  -0.0002307  -0.0000089  -0.0000369  -0.0001123   0.0000968  -0.0000120
   44  -0.0001881  -0.0000005  -0.0000337  -0.0000423   0.0002858   0.0000423
   45   0.0000018   0.0000465  -0.0000017   0.0000246  -0.0001389   0.0002098
   46  -0.0000674  -0.0000030  -0.0000105  -0.0000475   0.0000953  -0.0000228
   47   0.0000178  -0.0000003   0.0000049  -0.0000146  -0.0000271  -0.0000098
   48  -0.0000104  -0.0000014  -0.0000049  -0.0000318  -0.0000190   0.0000015
   49   0.0005883  -0.0000012   0.0001132   0.0001543  -0.0000013  -0.0000391
   50   0.0000023  -0.0000071   0.0000004  -0.0000009   0.0000499   0.0000027
   51   0.0000429  -0.0000001  -0.0000041   0.0000349  -0.0000007  -0.0000562
   52  -0.0004723   0.0000010  -0.0000843  -0.0001318  -0.0000002  -0.0000792
   53  -0.0000017  -0.0000002  -0.0000003  -0.0000005   0.0000044  -0.0000005
   54  -0.0000435  -0.0000001  -0.0000056  -0.0000146   0.0000001  -0.0000110
   55  -0.0002322   0.0000094  -0.0000373  -0.0001090  -0.0000955  -0.0000159
   56   0.0001838  -0.0000006   0.0000332   0.0000419   0.0002815  -0.0000404
   57   0.0000004  -0.0000458  -0.0000017   0.0000212   0.0001351   0.0002092
   58  -0.0000670   0.0000033  -0.0000105  -0.0000474  -0.0000942  -0.0000241
   59  -0.0000180  -0.0000002  -0.0000049   0.0000140  -0.0000276   0.0000095
   60  -0.0000102   0.0000014  -0.0000049  -0.0000317   0.0000195   0.0000017
   61  -0.0003762  -0.0000037  -0.0000626  -0.0006068  -0.0009335  -0.0002973
   62  -0.0006533  -0.0000242  -0.0001007  -0.0005913  -0.0003789  -0.0006393
   63  -0.0000199   0.0000949  -0.0000010   0.0001781  -0.0003398   0.0000399
   64  -0.0000741   0.0000139  -0.0000219   0.0004437  -0.0000248   0.0001972
   65   0.0002314   0.0000075   0.0000373  -0.0001080   0.0000498   0.0003146
   66  -0.0000161  -0.0000269  -0.0000009   0.0003289   0.0000599  -0.0001568
           25          26          27          28          29          30
    1  -0.0049429   0.0000330   0.0000710  -0.1465142   0.0001545  -0.0999615
    2   0.0000261   0.0066187   0.0000067   0.0000302  -0.0606426   0.0001260
    3  -0.0000484  -0.0000111   0.0019360  -0.0338890   0.0001301  -0.2887011
    4  -0.0011020   0.0000033   0.0007085   0.0615746  -0.0001304   0.0440911
    5  -0.0000002  -0.0008151  -0.0000035  -0.0000995   0.0076572  -0.0001341
    6   0.0008126  -0.0000071   0.0002710  -0.0112224   0.0000231  -0.0594296
    7   0.0001004  -0.0000017  -0.0000166  -0.0013743   0.0000097   0.0015282
    8  -0.0000019  -0.0003539  -0.0000002   0.0000321   0.0040791   0.0000215
    9  -0.0001091  -0.0000018   0.0000750   0.0071916  -0.0000128   0.0006807
   10  -0.0018477   0.0000060   0.0030977  -0.0420365   0.0001053  -0.0343174
   11   0.0000217   0.0051884  -0.0000007   0.0001011  -0.0020260   0.0000759
   12   0.0021379  -0.0000111  -0.0011594  -0.0340843   0.0000882  -0.0261246
   13  -0.0000621   0.0000000   0.0000661  -0.0008707   0.0000031   0.0012353
   14   0.0000007   0.0002361  -0.0000000  -0.0000107  -0.0008007  -0.0000158
   15   0.0014389  -0.0000009  -0.0008952   0.0015515  -0.0000079  -0.0010518
   16   0.0084319  -0.0000102  -0.0110172  -0.0446174   0.0001120   0.0154934
   17  -0.0000321   0.0026226   0.0000466   0.0001242   0.0064273  -0.0000430
   18   0.0199624  -0.0000307  -0.0188361   0.0704293  -0.0001857   0.0476219
   19   0.0007112  -0.0000090  -0.0008095   0.0033655  -0.0000030   0.0061851
   20  -0.0000118  -0.0026434  -0.0000012  -0.0000086   0.0046067  -0.0000249
   21   0.0011411  -0.0000055   0.0013243   0.0003696   0.0000022  -0.0025713
   22  -0.0972144   0.0002793  -0.0996769  -0.3410913   0.0007677   0.0018632
   23   0.0002797  -0.0345384   0.0005365   0.0008621  -0.0596497   0.0001102
   24  -0.1027615   0.0005552  -0.3028454  -0.0660071   0.0002403  -0.1315936
   25   0.1019646  -0.0003176   0.1071672  -0.0065441   0.0000513  -0.0289444
   26  -0.0003176   0.0243890  -0.0005792   0.0000253   0.0034479   0.0000884
   27   0.1071672  -0.0005792   0.3184854   0.0006127  -0.0000005   0.0010381
   28  -0.0065441   0.0000253   0.0006127   0.7051004  -0.0012313  -0.0390863
   29   0.0000513   0.0034479  -0.0000005  -0.0012313   0.1316520  -0.0000665
   30  -0.0289444   0.0000884   0.0010381  -0.0390863  -0.0000665   0.6939120
   31   0.0009265  -0.0000117  -0.0001907  -0.1642346   0.0002041   0.1377031
   32  -0.0000158  -0.0042573  -0.0000057   0.0001661  -0.0363044  -0.0001876
   33   0.0002795  -0.0000055   0.0006569   0.1367341  -0.0001708  -0.2331287
   34  -0.0000330   0.0000015   0.0000496  -0.0208837  -0.0000185  -0.0108541
   35   0.0000014   0.0000714   0.0000014   0.0000278   0.0047421   0.0000302
   36  -0.0011166   0.0000088  -0.0000181  -0.0314881  -0.0000237  -0.0001874
   37  -0.0001848   0.0000325  -0.0000194  -0.0005770   0.0002382   0.0020922
   38   0.0003022   0.0001612   0.0000764   0.0032658  -0.0013045   0.0009110
   39  -0.0000193  -0.0000299  -0.0000116  -0.0008145   0.0006535  -0.0002470
   40   0.0000664   0.0000117  -0.0000022   0.0003913  -0.0013525   0.0001541
   41  -0.0001153  -0.0001194  -0.0000267  -0.0011472  -0.0005207   0.0001697
   42  -0.0000139   0.0000042  -0.0000023  -0.0007367  -0.0005175   0.0000365
   43  -0.0000409   0.0000003  -0.0000080  -0.0004913  -0.0000055   0.0001044
   44  -0.0000320  -0.0000264  -0.0000147  -0.0000464   0.0001711   0.0001455
   45   0.0000677  -0.0000214  -0.0000050   0.0010204   0.0002044  -0.0000846
   46  -0.0000221  -0.0000031  -0.0000053  -0.0001467   0.0000028   0.0000729
   47  -0.0000011   0.0000032   0.0000022   0.0000024   0.0000215   0.0000168
   48  -0.0000020   0.0000064   0.0000027   0.0000853  -0.0000471   0.0000514
   49   0.0000644  -0.0000007   0.0000187   0.0004075   0.0000034  -0.0000625
   50   0.0000007   0.0000006   0.0000002   0.0000082   0.0000455  -0.0000015
   51  -0.0000149   0.0000002   0.0000015  -0.0001191   0.0000014   0.0000117
   52  -0.0000903   0.0000009  -0.0000109  -0.0006358  -0.0000017   0.0002884
   53  -0.0000004  -0.0000062  -0.0000001  -0.0000025  -0.0000022   0.0000010
   54  -0.0000096   0.0000001  -0.0000013  -0.0001150   0.0000000   0.0000218
   55  -0.0000416   0.0000008  -0.0000084  -0.0005021  -0.0000032   0.0001049
   56   0.0000312  -0.0000262   0.0000143   0.0000443   0.0001760  -0.0001392
   57   0.0000678   0.0000207  -0.0000048   0.0010280  -0.0002056  -0.0000814
   58  -0.0000222   0.0000032  -0.0000052  -0.0001488  -0.0000038   0.0000723
   59   0.0000010   0.0000031  -0.0000022  -0.0000034   0.0000198  -0.0000161
   60  -0.0000020  -0.0000065   0.0000027   0.0000862   0.0000464   0.0000517
   61  -0.0001825  -0.0000326  -0.0000190  -0.0005572  -0.0002330   0.0020815
   62  -0.0003023   0.0001642  -0.0000756  -0.0032867  -0.0013072  -0.0008969
   63  -0.0000190   0.0000297  -0.0000120  -0.0008200  -0.0006553  -0.0002635
   64   0.0000653  -0.0000111  -0.0000022   0.0003913   0.0013295   0.0001544
   65   0.0001145  -0.0001203   0.0000260   0.0011461  -0.0004874  -0.0001705
   66  -0.0000146  -0.0000029  -0.0000023  -0.0007280   0.0005026   0.0000391
           31          32          33          34          35          36
    1   0.0094460  -0.0000315   0.0181847  -0.2164760  -0.0003568  -0.0149931
    2  -0.0000094   0.0033928  -0.0000278  -0.0002447  -0.0761918  -0.0000709
    3  -0.0114542   0.0000686  -0.0186236  -0.0171820  -0.0001055  -0.0789728
    4  -0.0001131   0.0000232  -0.0027690  -0.0255160   0.0000156   0.0229507
    5   0.0000110   0.0058606   0.0000032   0.0000127   0.0032386   0.0000136
    6  -0.0020565  -0.0000093  -0.0026031   0.0063871   0.0000327   0.0075959
    7   0.0001944  -0.0000018   0.0002667  -0.0017482   0.0000073   0.0029267
    8  -0.0000015   0.0001716  -0.0000024  -0.0000034  -0.0023705   0.0000002
    9  -0.0010851   0.0000026  -0.0014447  -0.0028943  -0.0000048  -0.0013914
   10  -0.0005913  -0.0000147  -0.0008621   0.0001737   0.0000184   0.0018587
   11  -0.0000017  -0.0007634   0.0000002  -0.0000103   0.0055864  -0.0000160
   12  -0.0009256  -0.0000031  -0.0001094   0.0028957  -0.0000177  -0.0027444
   13   0.0000762  -0.0000012   0.0000520   0.0000185   0.0000096   0.0014703
   14  -0.0000011  -0.0003647  -0.0000005  -0.0000000   0.0002350  -0.0000028
   15   0.0000691  -0.0000005   0.0000509  -0.0004936  -0.0000040  -0.0003934
   16  -0.0037850   0.0000260  -0.0014597  -0.0008673   0.0000002   0.0002901
   17   0.0000279   0.0067394   0.0000105   0.0000002  -0.0011134   0.0000043
   18  -0.0016428   0.0000267   0.0013526   0.0004050  -0.0000221  -0.0015492
   19  -0.0013422   0.0000043  -0.0004341   0.0012443  -0.0000088  -0.0000699
   20   0.0000044   0.0000585   0.0000014  -0.0000011  -0.0002915  -0.0000010
   21   0.0006132  -0.0000022   0.0001177   0.0002149  -0.0000007   0.0001895
   22  -0.0144705   0.0000718  -0.0050919   0.0024585  -0.0000077  -0.0021733
   23   0.0000194   0.0037380   0.0000066  -0.0000211   0.0063945   0.0000106
   24   0.0254535  -0.0000632   0.0074831  -0.0016361   0.0000302  -0.0043960
   25   0.0009265  -0.0000158   0.0002795  -0.0000330   0.0000014  -0.0011166
   26  -0.0000117  -0.0042573  -0.0000055   0.0000015   0.0000714   0.0000088
   27  -0.0001907  -0.0000057   0.0006569   0.0000496   0.0000014  -0.0000181
   28  -0.1642346   0.0001661   0.1367341  -0.0208837   0.0000278  -0.0314881
   29   0.0002041  -0.0363044  -0.0001708  -0.0000185   0.0047421  -0.0000237
   30   0.1377031  -0.0001876  -0.2331287  -0.0108541   0.0000302  -0.0001874
   31   0.1727883  -0.0002395  -0.1456590   0.0009077  -0.0000064  -0.0005172
   32  -0.0002395   0.0252388   0.0001787   0.0000063  -0.0037687  -0.0000081
   33  -0.1456590   0.0001787   0.2455156   0.0016535   0.0000060   0.0009796
   34   0.0009077   0.0000063   0.0016535   0.6441954  -0.0004668   0.0486112
   35  -0.0000064  -0.0037687   0.0000060  -0.0004668   0.6017249   0.0002168
   36  -0.0005172  -0.0000081   0.0009796   0.0486112   0.0002168   0.1744124
   37   0.0002269  -0.0006777  -0.0003938  -0.1682170  -0.0560743  -0.0104964
   38  -0.0003579   0.0005872  -0.0002465  -0.1160959  -0.2289792  -0.0107170
   39  -0.0001253  -0.0003101  -0.0000089  -0.0099587  -0.0050390  -0.0608425
   40  -0.0000810   0.0001639  -0.0000410   0.0048235  -0.0021808   0.0001249
   41   0.0001232  -0.0002155  -0.0000325   0.0197637  -0.0384769   0.0016535
   42  -0.0000746   0.0000042  -0.0000516  -0.0001485  -0.0001910   0.0041401
   43  -0.0000487  -0.0001179  -0.0000009  -0.0227489  -0.0702477  -0.0025068
   44   0.0000150  -0.0002398  -0.0001199  -0.0253613   0.0312074  -0.0022912
   45   0.0000498   0.0001006  -0.0000505  -0.0026923  -0.0068135   0.0058660
   46   0.0000082  -0.0000541  -0.0000157  -0.0045743   0.0014019  -0.0009280
   47  -0.0000044   0.0000040   0.0000043   0.0009998   0.0011237   0.0000808
   48  -0.0000015  -0.0000251  -0.0000053  -0.0009404   0.0001421   0.0051841
   49  -0.0000797  -0.0000005  -0.0001241   0.0019905   0.0002574   0.0001750
   50  -0.0000001  -0.0000007  -0.0000003   0.0002346  -0.0715150  -0.0000331
   51  -0.0000118  -0.0000008  -0.0000333   0.0004389  -0.0000212  -0.0013468
   52   0.0000711   0.0000003   0.0001421  -0.0021878  -0.0000209  -0.0002880
   53   0.0000004  -0.0000113   0.0000006  -0.0000146   0.0021755   0.0000007
   54   0.0000062  -0.0000001   0.0000193  -0.0001304  -0.0000086  -0.0009578
   55  -0.0000489   0.0001192  -0.0000022  -0.0234455   0.0698977  -0.0024454
   56  -0.0000160  -0.0002393   0.0001206   0.0250356   0.0318791   0.0023005
   57   0.0000488  -0.0000990  -0.0000508  -0.0027173   0.0068452   0.0058836
   58   0.0000084   0.0000542  -0.0000158  -0.0045694  -0.0014409  -0.0009162
   59   0.0000047   0.0000043  -0.0000044  -0.0010379   0.0011050  -0.0000984
   60  -0.0000017   0.0000249  -0.0000052  -0.0009326  -0.0001595   0.0051752
   61   0.0002267   0.0006742  -0.0003973  -0.1695157   0.0566706  -0.0105983
   62   0.0003601   0.0005888   0.0002447   0.1167340  -0.2282183   0.0105911
   63  -0.0001194   0.0003065  -0.0000058  -0.0099204   0.0048728  -0.0607735
   64  -0.0000854  -0.0001549  -0.0000461   0.0049767   0.0025007   0.0001413
   65  -0.0001206  -0.0002191   0.0000337  -0.0195146  -0.0385635  -0.0016197
   66  -0.0000786   0.0000021  -0.0000549  -0.0001513   0.0002082   0.0041436
           37          38          39          40          41          42
    1  -0.0214330  -0.0113733  -0.0037235  -0.0019750   0.0026157   0.0003102
    2  -0.0267342   0.0044012  -0.0023547  -0.0028430  -0.0014926  -0.0006479
    3  -0.0019574  -0.0018310   0.0028263   0.0001537   0.0005957  -0.0021853
    4  -0.0006812   0.0032128   0.0005268   0.0004913  -0.0009717   0.0007066
    5  -0.0002950  -0.0009608  -0.0013007  -0.0013368  -0.0007455   0.0004810
    6  -0.0030264   0.0010518  -0.0011524  -0.0000207  -0.0007909  -0.0002508
    7   0.0002077   0.0000753   0.0013907  -0.0001044   0.0001436  -0.0000000
    8  -0.0006940  -0.0001445   0.0005373  -0.0000303   0.0003367   0.0000639
    9   0.0012445  -0.0006722  -0.0006116  -0.0001997   0.0000774   0.0003085
   10  -0.0004717   0.0000816  -0.0001974   0.0003155   0.0001050  -0.0002106
   11   0.0008458  -0.0001439  -0.0002848   0.0002090  -0.0000184   0.0000700
   12  -0.0000463  -0.0001856  -0.0002457  -0.0002256   0.0001003  -0.0001800
   13  -0.0001905   0.0007086   0.0000201   0.0000481  -0.0002432   0.0000358
   14   0.0000878   0.0000097   0.0001261  -0.0000165  -0.0000491  -0.0000378
   15   0.0000618  -0.0004328   0.0000533   0.0000296   0.0001517   0.0000154
   16   0.0002440  -0.0002815  -0.0000882  -0.0000274   0.0000013   0.0000128
   17  -0.0002789   0.0001891   0.0003418   0.0001498   0.0000670  -0.0000774
   18  -0.0000279  -0.0001225   0.0002242   0.0001461   0.0001086   0.0002203
   19  -0.0003861   0.0006531  -0.0000243  -0.0000723  -0.0002314  -0.0000156
   20   0.0000057  -0.0000267  -0.0000943  -0.0000142   0.0000075   0.0000269
   21  -0.0000639   0.0001001  -0.0000012  -0.0000217  -0.0000369  -0.0000010
   22  -0.0006153   0.0005941   0.0001738   0.0004524   0.0001176   0.0003358
   23   0.0009423  -0.0003820   0.0003438   0.0000207   0.0000518  -0.0000646
   24  -0.0002914   0.0006319   0.0000383   0.0001974  -0.0003150  -0.0001571
   25  -0.0001848   0.0003022  -0.0000193   0.0000664  -0.0001153  -0.0000139
   26   0.0000325   0.0001612  -0.0000299   0.0000117  -0.0001194   0.0000042
   27  -0.0000194   0.0000764  -0.0000116  -0.0000022  -0.0000267  -0.0000023
   28  -0.0005770   0.0032658  -0.0008145   0.0003913  -0.0011472  -0.0007367
   29   0.0002382  -0.0013045   0.0006535  -0.0013525  -0.0005207  -0.0005175
   30   0.0020922   0.0009110  -0.0002470   0.0001541   0.0001697   0.0000365
   31   0.0002269  -0.0003579  -0.0001253  -0.0000810   0.0001232  -0.0000746
   32  -0.0006777   0.0005872  -0.0003101   0.0001639  -0.0002155   0.0000042
   33  -0.0003938  -0.0002465  -0.0000089  -0.0000410  -0.0000325  -0.0000516
   34  -0.1682170  -0.1160959  -0.0099587   0.0048235   0.0197637  -0.0001485
   35  -0.0560743  -0.2289792  -0.0050390  -0.0021808  -0.0384769  -0.0001910
   36  -0.0104964  -0.0107170  -0.0608425   0.0001249   0.0016535   0.0041401
   37   0.6076389   0.0531166   0.0452715  -0.0668687   0.0482746  -0.0039736
   38   0.0531166   0.5143954   0.0059506   0.0490419  -0.1271081   0.0035985
   39   0.0452715   0.0059506   0.1257661  -0.0042227   0.0038120  -0.0239779
   40  -0.0668687   0.0490419  -0.0042227   0.0866050  -0.0785890   0.0070029
   41   0.0482746  -0.1271081   0.0038120  -0.0785890   0.1841446  -0.0062291
   42  -0.0039736   0.0035985  -0.0239779   0.0070029  -0.0062291   0.0128836
   43  -0.3206589   0.0138450  -0.0237762  -0.0210297   0.0141358  -0.0024897
   44  -0.0511308  -0.1119871  -0.0053465   0.0384879  -0.0170033   0.0036520
   45  -0.0242370   0.0013392  -0.0614409  -0.0023134   0.0012395   0.0044546
   46  -0.0114544  -0.0268845  -0.0013222   0.0007710  -0.0004718   0.0003420
   47   0.0028012   0.0029178   0.0002496   0.0011532   0.0010461   0.0001138
   48  -0.0014094  -0.0025086   0.0024120   0.0003178  -0.0000188  -0.0026076
   49  -0.0323548   0.0257581  -0.0034740  -0.0018601  -0.0007740  -0.0005971
   50   0.0887374   0.0336415   0.0088150  -0.0049838   0.0033987  -0.0005454
   51  -0.0034635   0.0024095   0.0045563  -0.0006363  -0.0000658   0.0045333
   52   0.0037728   0.0026372  -0.0000566  -0.0014379   0.0009936  -0.0001540
   53  -0.0017357  -0.0033181  -0.0001898   0.0009204  -0.0003892   0.0000948
   54  -0.0000580   0.0002308   0.0046215  -0.0001306   0.0000930  -0.0000070
   55  -0.0522767  -0.0303568  -0.0053571   0.0009325   0.0014725   0.0002279
   56  -0.0309518  -0.0169137  -0.0029940   0.0023246  -0.0019817   0.0002303
   57  -0.0048568  -0.0030105  -0.0017134   0.0001961   0.0001312  -0.0009428
   58  -0.0008571  -0.0008658   0.0000088   0.0001389   0.0000171   0.0000391
   59  -0.0009022   0.0001810  -0.0000846   0.0000768   0.0000699   0.0000080
   60   0.0000143  -0.0000503  -0.0010288   0.0000347   0.0000316  -0.0002609
   61   0.0671578   0.0318507   0.0063710  -0.0019699  -0.0053554  -0.0006547
   62  -0.0309335  -0.0664107  -0.0034514  -0.0010956   0.0011488  -0.0000371
   63   0.0062945   0.0034512   0.0068116  -0.0005980  -0.0006479   0.0039652
   64  -0.0020190   0.0010731  -0.0006048   0.0003906   0.0001360   0.0000555
   65   0.0053304   0.0012003   0.0006507  -0.0001159  -0.0021504   0.0000003
   66  -0.0006600   0.0000258   0.0039732   0.0000547  -0.0000009   0.0000669
           43          44          45          46          47          48
    1   0.0016568  -0.0013980  -0.0007066  -0.0001090   0.0001486   0.0000201
    2  -0.0019176  -0.0043890  -0.0002036  -0.0011792   0.0002878  -0.0001026
    3  -0.0002264   0.0004691   0.0057018   0.0000691  -0.0000009   0.0002868
    4  -0.0004929  -0.0001919  -0.0009542  -0.0001398   0.0000104  -0.0001144
    5   0.0001427  -0.0000845  -0.0000103  -0.0000058   0.0000269   0.0000682
    6  -0.0006148  -0.0009429  -0.0004117  -0.0003135   0.0000025   0.0001177
    7   0.0003815   0.0001841  -0.0000619   0.0000476  -0.0000104   0.0000083
    8   0.0002048  -0.0001580  -0.0000376  -0.0000285   0.0000022  -0.0000137
    9   0.0000601   0.0003553  -0.0000061   0.0001229  -0.0000003  -0.0000989
   10   0.0000708  -0.0000246  -0.0000053  -0.0000114  -0.0000105   0.0000043
   11   0.0000338   0.0002140   0.0001689   0.0000589  -0.0000287   0.0000169
   12  -0.0001567  -0.0001080   0.0002457  -0.0000154   0.0000212   0.0000128
   13  -0.0001133  -0.0000416  -0.0001190  -0.0000382   0.0000036   0.0000015
   14  -0.0000208   0.0000269  -0.0000016   0.0000068   0.0000004  -0.0000055
   15   0.0001454   0.0000513   0.0000174   0.0000322  -0.0000056  -0.0000060
   16   0.0002408   0.0000034   0.0000214   0.0000287   0.0000006   0.0000101
   17   0.0000175  -0.0000671  -0.0001823  -0.0000221   0.0000032   0.0000082
   18   0.0000526   0.0000253   0.0000262   0.0000102  -0.0000117  -0.0000271
   19  -0.0002307  -0.0001881   0.0000018  -0.0000674   0.0000178  -0.0000104
   20  -0.0000089  -0.0000005   0.0000465  -0.0000030  -0.0000003  -0.0000014
   21  -0.0000369  -0.0000337  -0.0000017  -0.0000105   0.0000049  -0.0000049
   22  -0.0001123  -0.0000423   0.0000246  -0.0000475  -0.0000146  -0.0000318
   23   0.0000968   0.0002858  -0.0001389   0.0000953  -0.0000271  -0.0000190
   24  -0.0000120   0.0000423   0.0002098  -0.0000228  -0.0000098   0.0000015
   25  -0.0000409  -0.0000320   0.0000677  -0.0000221  -0.0000011  -0.0000020
   26   0.0000003  -0.0000264  -0.0000214  -0.0000031   0.0000032   0.0000064
   27  -0.0000080  -0.0000147  -0.0000050  -0.0000053   0.0000022   0.0000027
   28  -0.0004913  -0.0000464   0.0010204  -0.0001467   0.0000024   0.0000853
   29  -0.0000055   0.0001711   0.0002044   0.0000028   0.0000215  -0.0000471
   30   0.0001044   0.0001455  -0.0000846   0.0000729   0.0000168   0.0000514
   31  -0.0000487   0.0000150   0.0000498   0.0000082  -0.0000044  -0.0000015
   32  -0.0001179  -0.0002398   0.0001006  -0.0000541   0.0000040  -0.0000251
   33  -0.0000009  -0.0001199  -0.0000505  -0.0000157   0.0000043  -0.0000053
   34  -0.0227489  -0.0253613  -0.0026923  -0.0045743   0.0009998  -0.0009404
   35  -0.0702477   0.0312074  -0.0068135   0.0014019   0.0011237   0.0001421
   36  -0.0025068  -0.0022912   0.0058660  -0.0009280   0.0000808   0.0051841
   37  -0.3206589  -0.0511308  -0.0242370  -0.0114544   0.0028012  -0.0014094
   38   0.0138450  -0.1119871   0.0013392  -0.0268845   0.0029178  -0.0025086
   39  -0.0237762  -0.0053465  -0.0614409  -0.0013222   0.0002496   0.0024120
   40  -0.0210297   0.0384879  -0.0023134   0.0007710   0.0011532   0.0003178
   41   0.0141358  -0.0170033   0.0012395  -0.0004718   0.0010461  -0.0000188
   42  -0.0024897   0.0036520   0.0044546   0.0003420   0.0001138  -0.0026076
   43   0.6702770   0.0430968   0.0511486  -0.1239576  -0.1256374  -0.0084399
   44   0.0430968   0.7397282   0.0047051  -0.1251852  -0.2769599  -0.0118359
   45   0.0511486   0.0047051   0.1248055  -0.0085378  -0.0118427  -0.0338084
   46  -0.1239576  -0.1251852  -0.0085378   0.1303640   0.1320508   0.0100514
   47  -0.1256374  -0.2769599  -0.0118427   0.1320508   0.2916302   0.0125255
   48  -0.0084399  -0.0118359  -0.0338084   0.0100514   0.0125255   0.0240976
   49  -0.1510239   0.1162569  -0.0083539   0.0101009  -0.0146033   0.0007046
   50   0.0518771  -0.2895233   0.0045466   0.0150839  -0.0179665   0.0013531
   51  -0.0084865   0.0106704  -0.0604323   0.0007130  -0.0014012   0.0026453
   52  -0.0380357   0.0017959  -0.0039183   0.0008514  -0.0005846   0.0003193
   53   0.0271011   0.0031151   0.0024667   0.0004300   0.0008755   0.0000543
   54  -0.0038410   0.0001667   0.0041610   0.0003129  -0.0000775  -0.0026628
   55   0.0595098  -0.0214579   0.0048366  -0.0014982   0.0035557  -0.0006344
   56   0.0222718  -0.0532760   0.0019347   0.0031636  -0.0025335   0.0003041
   57   0.0048632  -0.0019753   0.0080509  -0.0006265   0.0003117   0.0053684
   58  -0.0014482  -0.0031569  -0.0006242   0.0006250  -0.0006930   0.0000213
   59  -0.0035490  -0.0025847  -0.0003371   0.0007033  -0.0006899   0.0000639
   60  -0.0006491  -0.0003089   0.0053663   0.0000213  -0.0000638   0.0003323
   61  -0.0526654   0.0307243  -0.0048441  -0.0008699   0.0008912   0.0000047
   62   0.0301403  -0.0164470   0.0029667   0.0008568   0.0001936   0.0000668
   63  -0.0053618   0.0029289  -0.0017206   0.0000098   0.0000874  -0.0010269
   64   0.0009617  -0.0023041   0.0001935   0.0001397  -0.0000763   0.0000356
   65  -0.0014596  -0.0020120  -0.0001306  -0.0000168   0.0000698  -0.0000319
   66   0.0002354  -0.0002314  -0.0009412   0.0000399  -0.0000070  -0.0002646
           49          50          51          52          53          54
    1  -0.0008025  -0.0000076   0.0000687   0.0010072   0.0000037   0.0001473
    2   0.0000039  -0.0014900  -0.0000005   0.0000032   0.0002392   0.0000014
    3  -0.0001556   0.0000150  -0.0009566   0.0000583   0.0000001  -0.0003639
    4   0.0003241  -0.0000007   0.0002927  -0.0003778  -0.0000014  -0.0000043
    5   0.0000021   0.0001950   0.0000003  -0.0000043   0.0000027  -0.0000019
    6   0.0003762  -0.0000032   0.0001851  -0.0004937  -0.0000021  -0.0000745
    7  -0.0000002   0.0000070  -0.0001785  -0.0000933  -0.0000006   0.0000080
    8  -0.0000007   0.0001752  -0.0000002   0.0000007  -0.0000032   0.0000002
    9  -0.0000274  -0.0000053   0.0000623   0.0001875   0.0000011   0.0000362
   10  -0.0001917   0.0000006  -0.0000463   0.0001795   0.0000005   0.0000173
   11  -0.0000015   0.0000548   0.0000013   0.0000007  -0.0000159   0.0000007
   12   0.0004845   0.0000020  -0.0000259  -0.0002569  -0.0000008  -0.0000383
   13   0.0003481   0.0000021   0.0000587  -0.0003500  -0.0000014  -0.0000240
   14  -0.0000008  -0.0000286  -0.0000012   0.0000012   0.0000024   0.0000000
   15  -0.0003192  -0.0000014  -0.0000300   0.0002762   0.0000010   0.0000303
   16  -0.0005487  -0.0000019  -0.0000499   0.0004639   0.0000016   0.0000406
   17   0.0000012   0.0000053  -0.0000000  -0.0000006  -0.0000045   0.0000002
   18  -0.0002038  -0.0000013   0.0000059   0.0001483   0.0000007   0.0000108
   19   0.0005883   0.0000023   0.0000429  -0.0004723  -0.0000017  -0.0000435
   20  -0.0000012  -0.0000071  -0.0000001   0.0000010  -0.0000002  -0.0000001
   21   0.0001132   0.0000004  -0.0000041  -0.0000843  -0.0000003  -0.0000056
   22   0.0001543  -0.0000009   0.0000349  -0.0001318  -0.0000005  -0.0000146
   23  -0.0000013   0.0000499  -0.0000007  -0.0000002   0.0000044   0.0000001
   24  -0.0000391   0.0000027  -0.0000562  -0.0000792  -0.0000005  -0.0000110
   25   0.0000644   0.0000007  -0.0000149  -0.0000903  -0.0000004  -0.0000096
   26  -0.0000007   0.0000006   0.0000002   0.0000009  -0.0000062   0.0000001
   27   0.0000187   0.0000002   0.0000015  -0.0000109  -0.0000001  -0.0000013
   28   0.0004075   0.0000082  -0.0001191  -0.0006358  -0.0000025  -0.0001150
   29   0.0000034   0.0000455   0.0000014  -0.0000017  -0.0000022   0.0000000
   30  -0.0000625  -0.0000015   0.0000117   0.0002884   0.0000010   0.0000218
   31  -0.0000797  -0.0000001  -0.0000118   0.0000711   0.0000004   0.0000062
   32  -0.0000005  -0.0000007  -0.0000008   0.0000003  -0.0000113  -0.0000001
   33  -0.0001241  -0.0000003  -0.0000333   0.0001421   0.0000006   0.0000193
   34   0.0019905   0.0002346   0.0004389  -0.0021878  -0.0000146  -0.0001304
   35   0.0002574  -0.0715150  -0.0000212  -0.0000209   0.0021755  -0.0000086
   36   0.0001750  -0.0000331  -0.0013468  -0.0002880   0.0000007  -0.0009578
   37  -0.0323548   0.0887374  -0.0034635   0.0037728  -0.0017357  -0.0000580
   38   0.0257581   0.0336415   0.0024095   0.0026372  -0.0033181   0.0002308
   39  -0.0034740   0.0088150   0.0045563  -0.0000566  -0.0001898   0.0046215
   40  -0.0018601  -0.0049838  -0.0006363  -0.0014379   0.0009204  -0.0001306
   41  -0.0007740   0.0033987  -0.0000658   0.0009936  -0.0003892   0.0000930
   42  -0.0005971  -0.0005454   0.0045333  -0.0001540   0.0000948  -0.0000070
   43  -0.1510239   0.0518771  -0.0084865  -0.0380357   0.0271011  -0.0038410
   44   0.1162569  -0.2895233   0.0106704   0.0017959   0.0031151   0.0001667
   45  -0.0083539   0.0045466  -0.0604323  -0.0039183   0.0024667   0.0041610
   46   0.0101009   0.0150839   0.0007130   0.0008514   0.0004300   0.0003129
   47  -0.0146033  -0.0179665  -0.0014012  -0.0005846   0.0008755  -0.0000775
   48   0.0007046   0.0013531   0.0026453   0.0003193   0.0000543  -0.0026628
   49   0.5016325  -0.0008207   0.0355296  -0.1556053  -0.0004090  -0.0123167
   50  -0.0008207   0.6554724   0.0005414  -0.0003761  -0.0405115  -0.0001021
   51   0.0355296   0.0005414   0.1243099  -0.0121917  -0.0000901  -0.0246329
   52  -0.1556053  -0.0003761  -0.0121917   0.2276147   0.0006402   0.0198986
   53  -0.0004090  -0.0405115  -0.0000901   0.0006402   0.0377722   0.0001146
   54  -0.0123167  -0.0001021  -0.0246329   0.0198986   0.0001146   0.0137575
   55  -0.1498672  -0.0506999  -0.0085532  -0.0377657  -0.0273672  -0.0038508
   56  -0.1150251  -0.2902317  -0.0110696  -0.0020964   0.0029028  -0.0001729
   57  -0.0084580  -0.0049179  -0.0605174  -0.0038916  -0.0024976   0.0041453
   58   0.0100822  -0.0148780   0.0006773   0.0008609  -0.0004261   0.0003042
   59   0.0148060  -0.0180064   0.0013681   0.0005795   0.0008976   0.0000845
   60   0.0007217  -0.0013834   0.0026465   0.0003222  -0.0000424  -0.0026631
   61  -0.0314610  -0.0891285  -0.0034828   0.0037835   0.0017903  -0.0000636
   62  -0.0261934   0.0328131  -0.0024120  -0.0025691  -0.0033225  -0.0002337
   63  -0.0033975  -0.0088185   0.0045451  -0.0000650   0.0001824   0.0046214
   64  -0.0018971   0.0049425  -0.0006204  -0.0014216  -0.0009271  -0.0001334
   65   0.0007421   0.0034310   0.0000706  -0.0010007  -0.0004023  -0.0000953
   66  -0.0005976   0.0005377   0.0045320  -0.0001506  -0.0000944  -0.0000067
           55          56          57          58          59          60
    1   0.0016553   0.0014300  -0.0006977  -0.0001092  -0.0001504   0.0000180
    2   0.0019540  -0.0043715   0.0001939   0.0011773   0.0002966   0.0001003
    3  -0.0002421  -0.0004912   0.0057087   0.0000694  -0.0000001   0.0002901
    4  -0.0004932   0.0001950  -0.0009657  -0.0001412  -0.0000102  -0.0001153
    5  -0.0001464  -0.0000832   0.0000141   0.0000047   0.0000259  -0.0000676
    6  -0.0006097   0.0009422  -0.0004088  -0.0003133  -0.0000056   0.0001174
    7   0.0003688  -0.0001860  -0.0000643   0.0000471   0.0000108   0.0000090
    8  -0.0002016  -0.0001607   0.0000396   0.0000293   0.0000022   0.0000128
    9   0.0000715  -0.0003487  -0.0000070   0.0001225   0.0000016  -0.0000989
   10   0.0000700   0.0000224  -0.0000026  -0.0000116   0.0000099   0.0000042
   11  -0.0000343   0.0002156  -0.0001740  -0.0000586  -0.0000294  -0.0000161
   12  -0.0001581   0.0000997   0.0002482  -0.0000147  -0.0000210   0.0000130
   13  -0.0001149   0.0000413  -0.0001216  -0.0000385  -0.0000038   0.0000014
   14   0.0000215   0.0000269   0.0000052  -0.0000066   0.0000004   0.0000054
   15   0.0001461  -0.0000505   0.0000184   0.0000324   0.0000058  -0.0000060
   16   0.0002392  -0.0000010   0.0000255   0.0000290  -0.0000005   0.0000099
   17  -0.0000174  -0.0000685   0.0001855   0.0000219   0.0000035  -0.0000085
   18   0.0000539  -0.0000255   0.0000213   0.0000105   0.0000118  -0.0000271
   19  -0.0002322   0.0001838   0.0000004  -0.0000670  -0.0000180  -0.0000102
   20   0.0000094  -0.0000006  -0.0000458   0.0000033  -0.0000002   0.0000014
   21  -0.0000373   0.0000332  -0.0000017  -0.0000105  -0.0000049  -0.0000049
   22  -0.0001090   0.0000419   0.0000212  -0.0000474   0.0000140  -0.0000317
   23  -0.0000955   0.0002815   0.0001351  -0.0000942  -0.0000276   0.0000195
   24  -0.0000159  -0.0000404   0.0002092  -0.0000241   0.0000095   0.0000017
   25  -0.0000416   0.0000312   0.0000678  -0.0000222   0.0000010  -0.0000020
   26   0.0000008  -0.0000262   0.0000207   0.0000032   0.0000031  -0.0000065
   27  -0.0000084   0.0000143  -0.0000048  -0.0000052  -0.0000022   0.0000027
   28  -0.0005021   0.0000443   0.0010280  -0.0001488  -0.0000034   0.0000862
   29  -0.0000032   0.0001760  -0.0002056  -0.0000038   0.0000198   0.0000464
   30   0.0001049  -0.0001392  -0.0000814   0.0000723  -0.0000161   0.0000517
   31  -0.0000489  -0.0000160   0.0000488   0.0000084   0.0000047  -0.0000017
   32   0.0001192  -0.0002393  -0.0000990   0.0000542   0.0000043   0.0000249
   33  -0.0000022   0.0001206  -0.0000508  -0.0000158  -0.0000044  -0.0000052
   34  -0.0234455   0.0250356  -0.0027173  -0.0045694  -0.0010379  -0.0009326
   35   0.0698977   0.0318791   0.0068452  -0.0014409   0.0011050  -0.0001595
   36  -0.0024454   0.0023005   0.0058836  -0.0009162  -0.0000984   0.0051752
   37  -0.0522767  -0.0309518  -0.0048568  -0.0008571  -0.0009022   0.0000143
   38  -0.0303568  -0.0169137  -0.0030105  -0.0008658   0.0001810  -0.0000503
   39  -0.0053571  -0.0029940  -0.0017134   0.0000088  -0.0000846  -0.0010288
   40   0.0009325   0.0023246   0.0001961   0.0001389   0.0000768   0.0000347
   41   0.0014725  -0.0019817   0.0001312   0.0000171   0.0000699   0.0000316
   42   0.0002279   0.0002303  -0.0009428   0.0000391   0.0000080  -0.0002609
   43   0.0595098   0.0222718   0.0048632  -0.0014482  -0.0035490  -0.0006491
   44  -0.0214579  -0.0532760  -0.0019753  -0.0031569  -0.0025847  -0.0003089
   45   0.0048366   0.0019347   0.0080509  -0.0006242  -0.0003371   0.0053663
   46  -0.0014982   0.0031636  -0.0006265   0.0006250   0.0007033   0.0000213
   47   0.0035557  -0.0025335   0.0003117  -0.0006930  -0.0006899  -0.0000638
   48  -0.0006344   0.0003041   0.0053684   0.0000213   0.0000639   0.0003323
   49  -0.1498672  -0.1150251  -0.0084580   0.0100822   0.0148060   0.0007217
   50  -0.0506999  -0.2902317  -0.0049179  -0.0148780  -0.0180064  -0.0013834
   51  -0.0085532  -0.0110696  -0.0605174   0.0006773   0.0013681   0.0026465
   52  -0.0377657  -0.0020964  -0.0038916   0.0008609   0.0005795   0.0003222
   53  -0.0273672   0.0029028  -0.0024976  -0.0004261   0.0008976  -0.0000424
   54  -0.0038508  -0.0001729   0.0041453   0.0003042   0.0000845  -0.0026631
   55   0.6705466  -0.0435662   0.0505900  -0.1258621   0.1265587  -0.0081587
   56  -0.0435662   0.7381950  -0.0032164   0.1261311  -0.2746384   0.0111164
   57   0.0505900  -0.0032164   0.1248538  -0.0082809   0.0111379  -0.0337935
   58  -0.1258621   0.1261311  -0.0082809   0.1323863  -0.1330513   0.0097947
   59   0.1265587  -0.2746384   0.0111379  -0.1330513   0.2892652  -0.0117586
   60  -0.0081587   0.0111164  -0.0337935   0.0097947  -0.0117586   0.0240834
   61  -0.3204171   0.0494589  -0.0238906  -0.0116177  -0.0029035  -0.0014482
   62  -0.0154803  -0.1117492  -0.0016413   0.0267549   0.0030696   0.0024834
   63  -0.0235075   0.0050769  -0.0614466  -0.0012843  -0.0002568   0.0024127
   64  -0.0206485  -0.0385320  -0.0022727   0.0007625  -0.0011345   0.0003118
   65  -0.0141650  -0.0173947  -0.0012367   0.0004779   0.0010326   0.0000234
   66  -0.0024510  -0.0036295   0.0044630   0.0003368  -0.0001012  -0.0026048
           61          62          63          64          65          66
    1  -0.0215096   0.0111443  -0.0037075  -0.0019236  -0.0026450   0.0003028
    2   0.0265551   0.0046092   0.0023549   0.0027661  -0.0013769   0.0006544
    3  -0.0018729   0.0017942   0.0028059   0.0001574  -0.0005893  -0.0021978
    4  -0.0006833  -0.0032216   0.0005333   0.0004915   0.0009741   0.0007001
    5   0.0002821  -0.0009556   0.0012959   0.0013119  -0.0007033  -0.0004771
    6  -0.0030318  -0.0010566  -0.0011536  -0.0000296   0.0007859  -0.0002434
    7   0.0002242  -0.0000831   0.0013721  -0.0000921  -0.0001516  -0.0000115
    8   0.0006991  -0.0001394  -0.0005357   0.0000140   0.0003453  -0.0000411
    9   0.0012198   0.0006812  -0.0006028  -0.0002021  -0.0000744   0.0003183
   10  -0.0004662  -0.0000747  -0.0001956   0.0003012  -0.0000987  -0.0002061
   11  -0.0008404  -0.0001486   0.0002916  -0.0002062  -0.0000217  -0.0000687
   12  -0.0000297   0.0001868  -0.0002422  -0.0002297  -0.0000961  -0.0001785
   13  -0.0001905  -0.0007122   0.0000238   0.0000480   0.0002436   0.0000352
   14  -0.0000860   0.0000143  -0.0001285   0.0000155  -0.0000507   0.0000373
   15   0.0000613   0.0004353   0.0000501   0.0000303  -0.0001524   0.0000152
   16   0.0002440   0.0002876  -0.0000967  -0.0000270  -0.0000079   0.0000138
   17   0.0002735   0.0001884  -0.0003507  -0.0001439   0.0000599   0.0000780
   18  -0.0000262   0.0001234   0.0002282   0.0001474  -0.0001089   0.0002162
   19  -0.0003762  -0.0006533  -0.0000199  -0.0000741   0.0002314  -0.0000161
   20  -0.0000037  -0.0000242   0.0000949   0.0000139   0.0000075  -0.0000269
   21  -0.0000626  -0.0001007  -0.0000010  -0.0000219   0.0000373  -0.0000009
   22  -0.0006068  -0.0005913   0.0001781   0.0004437  -0.0001080   0.0003289
   23  -0.0009335  -0.0003789  -0.0003398  -0.0000248   0.0000498   0.0000599
   24  -0.0002973  -0.0006393   0.0000399   0.0001972   0.0003146  -0.0001568
   25  -0.0001825  -0.0003023  -0.0000190   0.0000653   0.0001145  -0.0000146
   26  -0.0000326   0.0001642   0.0000297  -0.0000111  -0.0001203  -0.0000029
   27  -0.0000190  -0.0000756  -0.0000120  -0.0000022   0.0000260  -0.0000023
   28  -0.0005572  -0.0032867  -0.0008200   0.0003913   0.0011461  -0.0007280
   29  -0.0002330  -0.0013072  -0.0006553   0.0013295  -0.0004874   0.0005026
   30   0.0020815  -0.0008969  -0.0002635   0.0001544  -0.0001705   0.0000391
   31   0.0002267   0.0003601  -0.0001194  -0.0000854  -0.0001206  -0.0000786
   32   0.0006742   0.0005888   0.0003065  -0.0001549  -0.0002191   0.0000021
   33  -0.0003973   0.0002447  -0.0000058  -0.0000461   0.0000337  -0.0000549
   34  -0.1695157   0.1167340  -0.0099204   0.0049767  -0.0195146  -0.0001513
   35   0.0566706  -0.2282183   0.0048728   0.0025007  -0.0385635   0.0002082
   36  -0.0105983   0.0105911  -0.0607735   0.0001413  -0.0016197   0.0041436
   37   0.0671578  -0.0309335   0.0062945  -0.0020190   0.0053304  -0.0006600
   38   0.0318507  -0.0664107   0.0034512   0.0010731   0.0012003   0.0000258
   39   0.0063710  -0.0034514   0.0068116  -0.0006048   0.0006507   0.0039732
   40  -0.0019699  -0.0010956  -0.0005980   0.0003906  -0.0001159   0.0000547
   41  -0.0053554   0.0011488  -0.0006479   0.0001360  -0.0021504  -0.0000009
   42  -0.0006547  -0.0000371   0.0039652   0.0000555   0.0000003   0.0000669
   43  -0.0526654   0.0301403  -0.0053618   0.0009617  -0.0014596   0.0002354
   44   0.0307243  -0.0164470   0.0029289  -0.0023041  -0.0020120  -0.0002314
   45  -0.0048441   0.0029667  -0.0017206   0.0001935  -0.0001306  -0.0009412
   46  -0.0008699   0.0008568   0.0000098   0.0001397  -0.0000168   0.0000399
   47   0.0008912   0.0001936   0.0000874  -0.0000763   0.0000698  -0.0000070
   48   0.0000047   0.0000668  -0.0010269   0.0000356  -0.0000319  -0.0002646
   49  -0.0314610  -0.0261934  -0.0033975  -0.0018971   0.0007421  -0.0005976
   50  -0.0891285   0.0328131  -0.0088185   0.0049425   0.0034310   0.0005377
   51  -0.0034828  -0.0024120   0.0045451  -0.0006204   0.0000706   0.0045320
   52   0.0037835  -0.0025691  -0.0000650  -0.0014216  -0.0010007  -0.0001506
   53   0.0017903  -0.0033225   0.0001824  -0.0009271  -0.0004023  -0.0000944
   54  -0.0000636  -0.0002337   0.0046214  -0.0001334  -0.0000953  -0.0000067
   55  -0.3204171  -0.0154803  -0.0235075  -0.0206485  -0.0141650  -0.0024510
   56   0.0494589  -0.1117492   0.0050769  -0.0385320  -0.0173947  -0.0036295
   57  -0.0238906  -0.0016413  -0.0614466  -0.0022727  -0.0012367   0.0044630
   58  -0.0116177   0.0267549  -0.0012843   0.0007625   0.0004779   0.0003368
   59  -0.0029035   0.0030696  -0.0002568  -0.0011345   0.0010326  -0.0001012
   60  -0.0014482   0.0024834   0.0024127   0.0003118   0.0000234  -0.0026048
   61   0.6077535  -0.0523652   0.0448827  -0.0662997  -0.0479856  -0.0039039
   62  -0.0523652   0.5144043  -0.0054315  -0.0487176  -0.1280997  -0.0035971
   63   0.0448827  -0.0054315   0.1256612  -0.0041839  -0.0038088  -0.0238930
   64  -0.0662997  -0.0487176  -0.0041839   0.0855156   0.0781297   0.0069216
   65  -0.0479856  -0.1280997  -0.0038088   0.0781297   0.1854058   0.0061723
   66  -0.0039039  -0.0035971  -0.0238930   0.0069216   0.0061723   0.0127773
 **********************************************************************
 **                                                                  **
 **                       VIBRATIONAL ANALYSIS                       **
 **                       --------------------                       **
 **                                                                  **
 **        VIBRATIONAL FREQUENCIES (CM**-1) AND NORMAL MODES         **
 **     FORCE CONSTANTS (mDYN/ANGSTROM) AND REDUCED MASSES (AMU)     **
 **                  INFRARED INTENSITIES (KM/MOL)                   **
 **                                                                  **
 **********************************************************************


 Mode:                 1                      2                      3
 Frequency:        24.07                  34.52                  38.19
 Force Cnst:      0.0055                 0.0173                 0.0195
 Red. Mass:      16.1804                24.5740                22.7153
 IR Active:          YES                    YES                    YES
 IR Intens:        0.102                  0.040                  0.009
 Raman Active:       YES                    YES                    YES
               X      Y      Z        X      Y      Z        X      Y      Z
 C          0.000 -0.076  0.002   -0.023  0.001 -0.157   -0.000 -0.241 -0.001
 C         -0.001  0.073  0.001    0.063  0.003 -0.086    0.001 -0.157 -0.001
 Cl        -0.002  0.286  0.002    0.196  0.006 -0.140    0.002 -0.263 -0.001
 C         -0.000  0.064  0.000    0.050  0.001  0.032    0.001  0.036  0.000
 Cl        -0.002  0.282 -0.001    0.166  0.002  0.123    0.002  0.241  0.001
 C          0.000 -0.113 -0.001   -0.056 -0.002  0.072    0.000  0.097  0.001
 Cl         0.001 -0.149 -0.002   -0.081 -0.006  0.220    0.001  0.410  0.002
 C          0.001 -0.263  0.000   -0.144 -0.003  0.002   -0.001 -0.069  0.000
 H          0.002 -0.392 -0.000   -0.227 -0.005  0.036   -0.001 -0.038  0.000
 C          0.001 -0.241  0.002   -0.125 -0.001 -0.113   -0.001 -0.229 -0.001
 H          0.002 -0.353  0.002   -0.196 -0.002 -0.168   -0.002 -0.306 -0.001
 C          0.000 -0.059  0.003   -0.019  0.001 -0.203   -0.000 -0.174 -0.002
 C         -0.028 -0.049  0.131   -0.024  0.000 -0.146   -0.107 -0.105 -0.019
 Cl        -0.067 -0.064  0.291   -0.010  0.002 -0.288   -0.248 -0.183 -0.045
 C         -0.029 -0.029  0.132   -0.043 -0.001  0.048   -0.111  0.026 -0.017
 H         -0.051 -0.022  0.231   -0.049 -0.001  0.121   -0.197  0.075 -0.032
 C          0.000 -0.020 -0.001   -0.056 -0.001  0.177   -0.001  0.088  0.002
 Cl         0.001  0.003 -0.004   -0.089 -0.003  0.537   -0.002  0.258  0.004
 C          0.030 -0.029 -0.133   -0.044 -0.001  0.047    0.108  0.026  0.018
 H          0.052 -0.021 -0.233   -0.051 -0.001  0.118    0.194  0.076  0.033
 C          0.028 -0.049 -0.128   -0.026  0.000 -0.147    0.106 -0.104  0.017
 Cl         0.068 -0.064 -0.289   -0.013 -0.000 -0.293    0.248 -0.181  0.040
 TransDip   0.000 -0.010  0.000   -0.006 -0.000 -0.000   -0.000 -0.003 -0.000

 Mode:                 4                      5                      6
 Frequency:        77.98                  97.87                 135.20
 Force Cnst:      0.1077                 0.1254                 0.0855
 Red. Mass:      30.0532                22.2248                 7.9393
 IR Active:          YES                    YES                    YES
 IR Intens:        0.008                  0.075                  0.732
 Raman Active:       YES                    YES                    YES
               X      Y      Z        X      Y      Z        X      Y      Z
 C         -0.000 -0.093  0.002   -0.003 -0.001 -0.271   -0.001  0.028 -0.001
 C         -0.000  0.037  0.002    0.073  0.000 -0.223   -0.001  0.042 -0.001
 Cl        -0.002  0.569  0.001    0.251  0.004 -0.305   -0.001  0.089 -0.001
 C         -0.001 -0.099  0.001    0.070 -0.000 -0.118   -0.001  0.093 -0.000
 Cl        -0.002 -0.554  0.000    0.204 -0.002 -0.022   -0.000  0.020 -0.000
 C          0.000  0.036  0.001   -0.018 -0.000 -0.086   -0.001  0.187 -0.000
 Cl         0.001  0.407  0.000   -0.042  0.002  0.055   -0.002 -0.151  0.001
 C          0.001 -0.031  0.001   -0.089 -0.001 -0.145   -0.000  0.427 -0.000
 H          0.001  0.033  0.001   -0.158 -0.001 -0.117   -0.000  0.592  0.000
 C          0.000 -0.182  0.002   -0.068 -0.002 -0.242   -0.001  0.325 -0.001
 H          0.000 -0.289  0.002   -0.122 -0.003 -0.284   -0.001  0.443 -0.001
 C          0.000 -0.087  0.001   -0.018 -0.001 -0.218   -0.000 -0.089 -0.000
 C         -0.025 -0.072  0.002   -0.047  0.003 -0.050   -0.017 -0.081 -0.010
 Cl        -0.076 -0.103  0.003   -0.118 -0.016  0.380   -0.101 -0.131 -0.012
 C         -0.027 -0.037  0.004   -0.052  0.004 -0.007   -0.021 -0.038 -0.012
 H         -0.050 -0.025  0.007   -0.059  0.001  0.105   -0.043 -0.025 -0.020
 C          0.000 -0.023  0.000   -0.054 -0.000 -0.039    0.000 -0.025  0.000
 Cl        -0.000  0.019  0.000   -0.061  0.000  0.021    0.000  0.019 -0.000
 C          0.028 -0.037 -0.005   -0.052 -0.005 -0.009    0.021 -0.038  0.013
 H          0.050 -0.025 -0.008   -0.057 -0.002  0.101    0.043 -0.025  0.021
 C          0.026 -0.072 -0.002   -0.046 -0.004 -0.052    0.018 -0.080  0.010
 Cl         0.078 -0.102 -0.008   -0.118  0.015  0.378    0.105 -0.132  0.013
 TransDip  -0.000 -0.003  0.000   -0.008 -0.000 -0.003   -0.000  0.027 -0.000

 Mode:                 7                      8                      9
 Frequency:       151.25                 161.60                 191.62
 Force Cnst:      0.2391                 0.1864                 0.5080
 Red. Mass:      17.7381                12.1142                23.4818
 IR Active:          YES                    YES                    YES
 IR Intens:        0.124                  0.191                  0.081
 Raman Active:       YES                    YES                    YES
               X      Y      Z        X      Y      Z        X      Y      Z
 C         -0.061  0.000 -0.041   -0.041  0.000 -0.116    0.000 -0.095  0.000
 C         -0.095  0.000 -0.041   -0.049 -0.000 -0.117   -0.000 -0.039  0.000
 Cl        -0.196 -0.001 -0.011   -0.026 -0.001 -0.141   -0.001  0.025  0.000
 C         -0.112 -0.001 -0.023   -0.054 -0.001 -0.064    0.000 -0.001 -0.000
 Cl        -0.139  0.000 -0.031    0.006 -0.000 -0.018   -0.001  0.001 -0.001
 C         -0.163 -0.002  0.002   -0.111 -0.001 -0.038   -0.000  0.037  0.000
 Cl        -0.197  0.002  0.111   -0.148  0.001  0.105   -0.000 -0.022  0.001
 C         -0.165 -0.005  0.001   -0.125 -0.003 -0.055    0.000  0.084  0.000
 H         -0.162 -0.007 -0.001   -0.143 -0.005 -0.049    0.000  0.148  0.000
 C         -0.148 -0.003 -0.019   -0.102 -0.002 -0.099   -0.000  0.001  0.000
 H         -0.190 -0.005 -0.053   -0.145 -0.003 -0.134   -0.000  0.001  0.000
 C          0.007  0.001 -0.140   -0.028  0.000  0.023    0.001 -0.173 -0.001
 C          0.085 -0.017 -0.187   -0.001 -0.010  0.183    0.021 -0.198  0.015
 Cl         0.261  0.093  0.130    0.157  0.067 -0.044    0.350 -0.063  0.026
 C          0.102 -0.024 -0.281   -0.015 -0.015  0.361   -0.023 -0.238  0.025
 H          0.073 -0.011 -0.237   -0.027 -0.008  0.356   -0.015 -0.246  0.047
 C          0.127  0.001 -0.249    0.003 -0.000  0.324    0.001 -0.189 -0.002
 Cl         0.094 -0.002  0.182    0.053  0.001 -0.197   -0.001  0.563  0.002
 C          0.101  0.026 -0.283   -0.015  0.014  0.361    0.025 -0.238 -0.030
 H          0.073  0.012 -0.240   -0.028  0.007  0.357    0.017 -0.246 -0.052
 C          0.085  0.019 -0.188   -0.002  0.010  0.183   -0.019 -0.198 -0.018
 Cl         0.264 -0.091  0.131    0.155 -0.066 -0.044   -0.348 -0.065 -0.025
 TransDip  -0.007 -0.000 -0.009   -0.011 -0.000  0.009   -0.000 -0.009 -0.000

 Mode:                10                     11                     12
 Frequency:       203.02                 209.93                 220.86
 Force Cnst:      0.1161                 0.6873                 0.9440
 Red. Mass:       4.7815                26.4688                32.8470
 IR Active:          YES                    YES                    YES
 IR Intens:        0.000                  0.013                  0.074
 Raman Active:       YES                    YES                    YES
               X      Y      Z        X      Y      Z        X      Y      Z
 C         -0.000  0.004  0.000    0.122 -0.001 -0.079    0.030 -0.000 -0.078
 C         -0.000  0.017  0.000    0.095 -0.003 -0.095   -0.024 -0.002 -0.142
 Cl         0.001 -0.003  0.000   -0.320  0.001  0.052   -0.564  0.001  0.044
 C         -0.000  0.017  0.000    0.141 -0.003 -0.175   -0.004 -0.002 -0.104
 Cl         0.000 -0.004  0.001    0.005  0.001 -0.336    0.629 -0.000  0.370
 C          0.000  0.013  0.000    0.110 -0.002 -0.121   -0.082 -0.001 -0.070
 Cl         0.000 -0.004 -0.001    0.029  0.000  0.536   -0.069  0.001 -0.225
 C          0.000  0.005  0.000    0.080  0.000 -0.145   -0.029  0.000 -0.049
 H         -0.000  0.000  0.000    0.104  0.002 -0.156   -0.017  0.001 -0.055
 C         -0.000 -0.004  0.000    0.097  0.001 -0.089   -0.020  0.001 -0.071
 H         -0.000 -0.014  0.000    0.109  0.003 -0.081   -0.049  0.003 -0.094
 C         -0.000  0.001  0.000    0.128  0.001 -0.048    0.029  0.000 -0.046
 C         -0.016  0.001  0.160    0.106 -0.013 -0.002    0.028 -0.005 -0.013
 Cl         0.001 -0.000 -0.092   -0.177 -0.190 -0.015   -0.031 -0.043  0.003
 C         -0.033  0.003  0.345    0.114  0.011  0.040    0.030  0.001  0.008
 H         -0.056  0.002  0.586    0.103  0.018  0.061    0.024  0.004  0.025
 C         -0.001  0.002  0.000    0.129  0.001  0.036    0.037  0.000  0.007
 Cl        -0.001 -0.009 -0.000    0.168 -0.001  0.003    0.049  0.000  0.002
 C          0.032  0.003 -0.344    0.114 -0.010  0.034    0.030 -0.000  0.008
 H          0.055  0.004 -0.585    0.104 -0.016  0.051    0.024 -0.004  0.024
 C          0.015  0.001 -0.159    0.107  0.014 -0.005    0.028  0.005 -0.013
 Cl        -0.000 -0.001  0.091   -0.177  0.189 -0.013   -0.032  0.043  0.003
 TransDip  -0.000 -0.000  0.000    0.004  0.000 -0.001    0.007  0.000  0.005

 Mode:                13                     14                     15
 Frequency:       239.15                 249.33                 334.36
 Force Cnst:      0.7430                 0.2708                 0.4860
 Red. Mass:      22.0516                 7.3936                 7.3778
 IR Active:          YES                    YES                    YES
 IR Intens:        0.013                  0.954                  0.149
 Raman Active:       YES                    YES                    YES
               X      Y      Z        X      Y      Z        X      Y      Z
 C         -0.020  0.002  0.006    0.000  0.102 -0.000    0.000  0.377 -0.000
 C         -0.086  0.005 -0.010    0.001  0.382 -0.000    0.001  0.235  0.001
 Cl         0.131 -0.001 -0.104   -0.001 -0.086  0.002    0.001 -0.025  0.003
 C         -0.152  0.006  0.080    0.002  0.462 -0.001    0.001 -0.015 -0.001
 Cl        -0.160 -0.001  0.143    0.002 -0.104 -0.001    0.001 -0.000 -0.002
 C         -0.209  0.004  0.079    0.002  0.295 -0.001   -0.001 -0.292 -0.001
 Cl        -0.230 -0.000 -0.206    0.000 -0.059  0.002   -0.001  0.064 -0.001
 C         -0.158 -0.002  0.113    0.001 -0.080 -0.001   -0.002 -0.263 -0.001
 H         -0.150 -0.006  0.110    0.000 -0.372 -0.002   -0.002 -0.470 -0.001
 C         -0.135 -0.002  0.048    0.000 -0.208 -0.001   -0.000  0.317  0.000
 H         -0.220 -0.007 -0.019   -0.000 -0.571 -0.000    0.000  0.484  0.000
 C          0.088 -0.000 -0.005    0.000 -0.002 -0.001    0.001  0.071 -0.001
 C          0.164 -0.065  0.015    0.010 -0.009 -0.003    0.086  0.001  0.011
 Cl        -0.118 -0.274 -0.014   -0.008 -0.025  0.006   -0.022 -0.104 -0.004
 C          0.198 -0.021  0.045    0.008 -0.007 -0.020    0.072 -0.018  0.008
 H          0.132  0.018  0.045    0.012 -0.009 -0.039    0.112 -0.041  0.012
 C          0.282  0.000  0.055   -0.001 -0.010  0.000   -0.000 -0.050  0.001
 Cl         0.386  0.002  0.025   -0.002  0.017 -0.000   -0.001  0.053 -0.000
 C          0.197  0.022  0.044   -0.009 -0.008  0.020   -0.071 -0.019 -0.007
 H          0.132 -0.018  0.043   -0.013 -0.009  0.039   -0.111 -0.042 -0.010
 C          0.163  0.064  0.014   -0.011 -0.010  0.002   -0.085 -0.000 -0.013
 Cl        -0.119  0.271 -0.014    0.009 -0.026 -0.006    0.021 -0.105  0.004
 TransDip   0.002 -0.000 -0.003   -0.000 -0.031  0.000    0.000  0.012  0.000

 Mode:                16                     17                     18
 Frequency:       346.42                 346.76                 372.66
 Force Cnst:      0.9641                 1.0592                 2.6783
 Red. Mass:      13.6355                14.9507                32.7326
 IR Active:          YES                    YES                    YES
 IR Intens:        0.003                  0.433                  0.038
 Raman Active:       YES                    YES                    YES
               X      Y      Z        X      Y      Z        X      Y      Z
 C          0.010 -0.005 -0.058   -0.021  0.003 -0.182   -0.006 -0.001 -0.007
 C          0.163 -0.004  0.111    0.020  0.002 -0.070    0.003 -0.001  0.002
 Cl         0.076  0.001  0.368   -0.157 -0.000 -0.096    0.000  0.000  0.006
 C          0.133 -0.002 -0.004   -0.007  0.001  0.183    0.002 -0.000  0.003
 Cl         0.070  0.000 -0.158   -0.234  0.000  0.215   -0.002  0.000 -0.000
 C         -0.059  0.002  0.038    0.133 -0.001  0.165    0.001  0.001  0.003
 Cl        -0.117 -0.000 -0.103    0.349 -0.001  0.010    0.005 -0.000 -0.002
 C         -0.157  0.004  0.001   -0.032 -0.001  0.049   -0.006  0.001 -0.001
 H         -0.177  0.008  0.011   -0.242 -0.003  0.139   -0.012  0.001  0.001
 C         -0.166 -0.003 -0.007   -0.045  0.002 -0.160   -0.006 -0.001 -0.007
 H         -0.207 -0.004 -0.040   -0.108  0.002 -0.208   -0.008 -0.001 -0.008
 C          0.051 -0.001 -0.439    0.012  0.001 -0.389    0.004 -0.000 -0.014
 C          0.026  0.004 -0.256    0.016 -0.011 -0.226   -0.064  0.160 -0.013
 Cl        -0.001  0.001  0.029    0.005 -0.014  0.026   -0.275  0.493 -0.023
 C         -0.012  0.002  0.135   -0.012 -0.008  0.113    0.025  0.037  0.006
 H         -0.024 -0.000  0.310   -0.037 -0.002  0.265    0.045  0.032  0.013
 C         -0.026  0.000  0.221   -0.007 -0.001  0.187    0.152 -0.000  0.019
 Cl        -0.008 -0.001 -0.052    0.025  0.000 -0.042    0.516  0.002  0.046
 C         -0.010 -0.003  0.135   -0.014  0.007  0.113    0.026 -0.038  0.005
 H         -0.021  0.000  0.310   -0.039  0.000  0.265    0.045 -0.034  0.011
 C          0.028 -0.004 -0.255    0.014  0.011 -0.225   -0.062 -0.160 -0.013
 Cl        -0.001  0.002  0.029    0.005  0.013  0.026   -0.271 -0.494 -0.023
 TransDip   0.002  0.000  0.000   -0.019  0.000  0.009   -0.006 -0.000  0.001

 Mode:                19                     20                     21
 Frequency:       437.63                 446.64                 493.70
 Force Cnst:      0.9363                 1.3051                 1.0647
 Red. Mass:       8.2976                11.1040                 7.4141
 IR Active:          YES                    YES                    YES
 IR Intens:        5.589                 23.794                  1.217
 Raman Active:       YES                    YES                    YES
               X      Y      Z        X      Y      Z        X      Y      Z
 C         -0.002 -0.005 -0.001   -0.275  0.000 -0.069    0.061  0.001 -0.081
 C         -0.000 -0.020  0.000   -0.092  0.001  0.050    0.139 -0.001 -0.034
 Cl         0.000  0.001  0.001    0.050  0.000  0.116   -0.060 -0.000 -0.065
 C          0.000 -0.018  0.000   -0.029  0.000 -0.021    0.134 -0.000  0.142
 Cl         0.000  0.002 -0.000    0.078 -0.000 -0.051    0.045 -0.000 -0.154
 C          0.000  0.020  0.000    0.019 -0.001 -0.037   -0.068  0.002  0.307
 Cl         0.001 -0.003 -0.000    0.191 -0.000  0.009    0.076 -0.000 -0.059
 C         -0.001  0.018 -0.001   -0.184  0.000 -0.162   -0.235  0.000  0.277
 H         -0.002  0.031 -0.000   -0.303  0.001 -0.112   -0.403 -0.001  0.352
 C         -0.002 -0.030 -0.001   -0.219  0.001 -0.132   -0.215 -0.000  0.017
 H         -0.001 -0.059 -0.001   -0.147  0.001 -0.075   -0.434 -0.001 -0.153
 C         -0.002 -0.023 -0.000   -0.318 -0.001  0.073    0.070  0.001  0.046
 C          0.017 -0.020  0.002   -0.197 -0.115  0.114    0.043  0.027  0.155
 Cl         0.135 -0.153  0.012    0.058 -0.068 -0.004   -0.014  0.014 -0.012
 C          0.005  0.347  0.002   -0.159 -0.101 -0.041    0.055  0.026  0.000
 H         -0.204  0.465 -0.016   -0.302 -0.018 -0.098    0.094  0.004  0.002
 C         -0.001  0.387 -0.001    0.026 -0.003 -0.111    0.022 -0.000 -0.158
 Cl         0.002 -0.056  0.000    0.206  0.001  0.035   -0.050  0.000  0.012
 C         -0.009  0.348 -0.002   -0.160  0.094 -0.040    0.054 -0.026 -0.000
 H          0.196  0.466  0.016   -0.306  0.008 -0.097    0.092 -0.004  0.001
 C         -0.020 -0.019 -0.000   -0.198  0.114  0.113    0.042 -0.026  0.155
 Cl        -0.134 -0.154 -0.012    0.060  0.071 -0.004   -0.013 -0.014 -0.011
 TransDip  -0.001  0.076 -0.000   -0.155 -0.001 -0.021   -0.007 -0.000  0.035

 Mode:                22                     23                     24
 Frequency:       500.44                 509.28                 528.70
 Force Cnst:      0.8191                 1.6328                 0.9498
 Red. Mass:       5.5509                10.6849                 5.7672
 IR Active:          YES                    YES                    YES
 IR Intens:        0.183                  9.880                  0.000
 Raman Active:       YES                    YES                    YES
               X      Y      Z        X      Y      Z        X      Y      Z
 C          0.001 -0.159 -0.001   -0.081 -0.000  0.303    0.000  0.015  0.000
 C          0.001 -0.008 -0.001   -0.132  0.000  0.137    0.000  0.413 -0.000
 Cl        -0.000  0.006  0.000   -0.034 -0.000 -0.200   -0.000 -0.031 -0.000
 C          0.001  0.262  0.000   -0.057  0.003  0.030   -0.000 -0.170  0.000
 Cl        -0.001 -0.024  0.000    0.127 -0.001 -0.154    0.000  0.014 -0.001
 C         -0.000 -0.105  0.001   -0.046 -0.000  0.093   -0.001 -0.278  0.001
 Cl         0.000  0.014 -0.000    0.045 -0.000  0.005    0.000  0.018 -0.000
 C         -0.001 -0.165  0.000    0.049 -0.002  0.237    0.000  0.211  0.001
 H         -0.002 -0.270  0.000    0.200 -0.004  0.179    0.001  0.615  0.002
 C          0.000  0.248 -0.001   -0.009  0.002  0.376   -0.001 -0.137  0.001
 H          0.000  0.580 -0.002    0.051  0.005  0.430   -0.002 -0.290  0.000
 C          0.001 -0.190  0.000   -0.108 -0.001 -0.011    0.000 -0.093  0.000
 C         -0.170 -0.110  0.002   -0.067 -0.040 -0.242   -0.094 -0.059  0.118
 Cl         0.020  0.060  0.001    0.021 -0.020  0.018    0.006  0.027 -0.008
 C         -0.172 -0.003 -0.022   -0.087 -0.039 -0.018   -0.084 -0.009 -0.051
 H         -0.304  0.072 -0.048   -0.141 -0.006 -0.077   -0.138  0.028 -0.191
 C         -0.000  0.093 -0.001   -0.045  0.000  0.293   -0.000  0.039  0.000
 Cl         0.000 -0.043  0.000    0.075  0.000 -0.020   -0.000 -0.018 -0.000
 C          0.172 -0.002  0.022   -0.087  0.039 -0.018    0.084 -0.008  0.051
 H          0.303  0.074  0.048   -0.140  0.006 -0.076    0.138  0.028  0.190
 C          0.171 -0.109  0.000   -0.067  0.039 -0.243    0.095 -0.058 -0.117
 Cl        -0.020  0.059 -0.001    0.020  0.020  0.018   -0.006  0.027  0.008
 TransDip   0.000 -0.014 -0.000   -0.065  0.000  0.077    0.000  0.000  0.001

 Mode:                25                     26                     27
 Frequency:       538.27                 593.73                 608.91
 Force Cnst:      0.8974                 0.9019                 1.4552
 Red. Mass:       5.2572                 4.3422                 6.6613
 IR Active:          YES                    YES                    YES
 IR Intens:        0.087                  8.565                  0.693
 Raman Active:       YES                    YES                    YES
               X      Y      Z        X      Y      Z        X      Y      Z
 C         -0.000  0.007  0.000   -0.037  0.001 -0.027    0.110 -0.002 -0.151
 C         -0.000  0.123 -0.000   -0.042 -0.000 -0.021    0.196  0.001 -0.078
 Cl        -0.000 -0.010 -0.000    0.018  0.000  0.032   -0.033 -0.000  0.008
 C         -0.000 -0.039 -0.000   -0.040 -0.001 -0.035    0.167  0.001  0.122
 Cl         0.000  0.003 -0.000    0.005  0.000  0.005   -0.036 -0.000 -0.005
 C         -0.000 -0.082  0.000   -0.045  0.001 -0.034    0.106 -0.002  0.160
 Cl         0.000  0.006  0.000    0.062 -0.000  0.005   -0.126  0.000 -0.028
 C          0.000  0.051  0.000   -0.123  0.000 -0.083    0.131  0.000  0.140
 H          0.001  0.148  0.000   -0.161 -0.001 -0.068   -0.016  0.003  0.201
 C         -0.000 -0.030  0.000   -0.117  0.000 -0.054    0.187 -0.001 -0.175
 H         -0.000 -0.086  0.000   -0.137 -0.001 -0.072    0.093  0.002 -0.250
 C          0.000 -0.035 -0.000    0.032 -0.000  0.166   -0.070  0.001  0.075
 C          0.004 -0.022 -0.398    0.076  0.019 -0.005   -0.124 -0.026  0.016
 Cl        -0.000  0.010  0.028   -0.016  0.013  0.007    0.024 -0.022  0.007
 C         -0.046 -0.005  0.123    0.098  0.026 -0.132   -0.131 -0.039 -0.117
 H         -0.110  0.009  0.533    0.176  0.005 -0.546   -0.164 -0.006 -0.433
 C          0.000  0.016 -0.001    0.006  0.000  0.361   -0.093 -0.001  0.223
 Cl         0.000 -0.007  0.000   -0.048 -0.000 -0.020    0.079  0.000 -0.001
 C          0.045 -0.004 -0.123    0.099 -0.025 -0.133   -0.134  0.039 -0.118
 H          0.108  0.011 -0.530    0.178 -0.002 -0.547   -0.168  0.005 -0.434
 C         -0.004 -0.022  0.398    0.077 -0.019 -0.003   -0.126  0.027  0.017
 Cl         0.000  0.010 -0.028   -0.016 -0.013  0.007    0.024  0.022  0.007
 TransDip  -0.000 -0.009  0.000    0.007  0.000 -0.093   -0.001 -0.000 -0.027

 Mode:                28                     29                     30
 Frequency:       622.39                 743.28                 743.70
 Force Cnst:      1.2108                 2.1202                 2.0155
 Red. Mass:       5.3051                 6.5136                 6.1850
 IR Active:          YES                    YES                    YES
 IR Intens:        6.785                  6.648                  0.817
 Raman Active:       YES                    YES                    YES
               X      Y      Z        X      Y      Z        X      Y      Z
 C         -0.001 -0.279  0.000   -0.058  0.045 -0.090    0.006  0.410  0.009
 C         -0.001 -0.015  0.000   -0.122 -0.036 -0.106    0.012 -0.329  0.012
 Cl         0.000 -0.004  0.000    0.019  0.001  0.050   -0.002  0.011 -0.005
 C          0.000  0.329 -0.001   -0.123  0.027  0.074    0.014  0.245 -0.007
 Cl         0.000 -0.018  0.000    0.033 -0.001 -0.043   -0.003 -0.006  0.004
 C         -0.002 -0.326 -0.001   -0.016 -0.026  0.095    0.002 -0.233 -0.010
 Cl         0.001  0.014  0.000    0.002  0.001  0.002   -0.000  0.006 -0.000
 C         -0.001  0.086 -0.001    0.031  0.020  0.105   -0.002  0.180 -0.011
 H          0.001  0.604 -0.001   -0.175  0.002  0.190    0.018  0.016 -0.020
 C         -0.002 -0.059  0.001    0.099 -0.014 -0.222   -0.010 -0.123  0.023
 H         -0.001  0.385  0.001    0.008 -0.077 -0.296   -0.001 -0.696  0.031
 C          0.000  0.091 -0.000   -0.068 -0.000  0.415    0.007 -0.001 -0.044
 C          0.109  0.084  0.004    0.043 -0.019 -0.247   -0.067 -0.027  0.023
 Cl        -0.004 -0.021  0.000   -0.007  0.007  0.007    0.005 -0.002 -0.001
 C          0.128  0.032  0.013    0.022 -0.014  0.095   -0.088 -0.030 -0.018
 H          0.223 -0.020  0.031   -0.019 -0.007  0.418   -0.138 -0.001 -0.063
 C          0.001 -0.044 -0.000    0.058  0.003 -0.086   -0.006  0.021  0.009
 Cl        -0.001  0.018 -0.000   -0.021 -0.001 -0.005    0.002 -0.008  0.000
 C         -0.126  0.030 -0.013    0.041  0.007  0.097    0.082 -0.031 -0.002
 H         -0.219 -0.022 -0.030    0.011  0.006  0.421    0.139 -0.002 -0.026
 C         -0.108  0.082 -0.004    0.057  0.013 -0.247    0.057 -0.029  0.029
 Cl         0.004 -0.021 -0.000   -0.008 -0.007  0.007   -0.003 -0.000 -0.001
 TransDip  -0.001  0.083 -0.000   -0.070 -0.003  0.044    0.008 -0.027 -0.005

 Mode:                31                     32                     33
 Frequency:       774.79                 794.09                 801.16
 Force Cnst:      3.2727                 4.0446                 3.4938
 Red. Mass:       9.2532                10.8863                 9.2387
 IR Active:          YES                    YES                    YES
 IR Intens:       13.049                107.129                 87.435
 Raman Active:       YES                    YES                    YES
               X      Y      Z        X      Y      Z        X      Y      Z
 C          0.088 -0.000  0.085   -0.283  0.000  0.044   -0.002 -0.041  0.000
 C          0.331  0.000  0.144    0.026  0.001  0.292    0.000  0.030  0.002
 Cl        -0.041 -0.000 -0.077   -0.038 -0.000 -0.075   -0.000 -0.002 -0.001
 C          0.359 -0.001 -0.053    0.130 -0.001  0.243    0.001 -0.008  0.002
 Cl        -0.067  0.000  0.069    0.021 -0.000 -0.030    0.000  0.000 -0.000
 C          0.113 -0.000 -0.062    0.321 -0.000  0.107    0.002  0.036  0.001
 Cl        -0.031  0.000 -0.021   -0.100  0.000 -0.024   -0.001 -0.002 -0.000
 C         -0.183  0.001 -0.290    0.044 -0.001 -0.181    0.000 -0.049 -0.001
 H         -0.101 -0.001 -0.328   -0.199  0.003 -0.081   -0.001  0.295 -0.000
 C         -0.217  0.000  0.131    0.028 -0.000 -0.109    0.000 -0.033 -0.001
 H         -0.122 -0.003  0.203    0.324  0.002  0.123    0.003  0.347  0.001
 C          0.019 -0.000  0.356   -0.212 -0.003 -0.087   -0.002  0.333 -0.000
 C         -0.016  0.037 -0.171    0.085 -0.178  0.036   -0.224  0.366 -0.020
 Cl         0.010 -0.011  0.006   -0.039  0.045 -0.005    0.053 -0.114  0.004
 C         -0.057  0.031  0.053    0.153 -0.173  0.007   -0.250 -0.129 -0.024
 H         -0.048  0.016  0.237   -0.001 -0.083 -0.034   -0.116 -0.206 -0.010
 C         -0.085 -0.000 -0.059    0.365  0.001  0.040    0.002 -0.033  0.000
 Cl         0.032  0.000  0.001   -0.114 -0.000 -0.010   -0.000 -0.018 -0.000
 C         -0.057 -0.032  0.054    0.148  0.175  0.006    0.252 -0.126  0.024
 H         -0.048 -0.016  0.237   -0.003  0.086 -0.033    0.119 -0.203  0.009
 C         -0.016 -0.038 -0.171    0.080  0.173  0.036    0.222  0.368  0.021
 Cl         0.010  0.011  0.006   -0.038 -0.044 -0.005   -0.053 -0.115 -0.004
 TransDip   0.113 -0.000  0.026    0.291 -0.001  0.159    0.000  0.299  0.001

 Mode:                34                     35                     36
 Frequency:       833.89                 857.22                 870.27
 Force Cnst:      0.5985                 3.6190                 0.6492
 Red. Mass:       1.4607                 8.3588                 1.4548
 IR Active:          YES                    YES                    YES
 IR Intens:        8.146                 39.755                 25.869
 Raman Active:       YES                    YES                    YES
               X      Y      Z        X      Y      Z        X      Y      Z
 C         -0.000  0.104 -0.000    0.193  0.002 -0.036    0.003  0.000  0.000
 C         -0.000 -0.021  0.000    0.140 -0.001 -0.193    0.004 -0.000 -0.004
 Cl        -0.000  0.001 -0.000    0.011  0.000  0.032    0.000 -0.000  0.000
 C          0.000  0.007  0.000    0.084 -0.000 -0.242    0.003 -0.000 -0.004
 Cl         0.000  0.000 -0.000   -0.043  0.000  0.048   -0.001  0.000  0.001
 C          0.000  0.056  0.000   -0.221  0.001 -0.096   -0.003 -0.000 -0.001
 Cl        -0.000 -0.005 -0.000    0.049 -0.000  0.011    0.001  0.000 -0.000
 C         -0.000 -0.107 -0.000    0.000 -0.001  0.146   -0.002  0.000  0.001
 H          0.002  0.763  0.001    0.304  0.004  0.023    0.001 -0.000 -0.001
 C         -0.000 -0.105 -0.000   -0.029 -0.001  0.146   -0.001 -0.000  0.000
 H          0.001  0.612  0.000   -0.231  0.004 -0.006   -0.005 -0.000 -0.002
 C          0.000 -0.018  0.000   -0.067  0.000  0.049   -0.001 -0.000  0.006
 C          0.004 -0.039 -0.001   -0.013 -0.176 -0.023   -0.004 -0.002  0.041
 Cl        -0.003  0.008 -0.000   -0.025  0.034 -0.001   -0.000  0.000 -0.003
 C         -0.002  0.001 -0.001   -0.033 -0.293  0.010    0.011 -0.004 -0.126
 H         -0.032  0.017  0.002   -0.287 -0.153 -0.067   -0.070 -0.003  0.710
 C         -0.001  0.009 -0.000    0.333  0.001  0.022   -0.004 -0.000  0.084
 Cl         0.000 -0.000  0.000   -0.070 -0.000 -0.006   -0.000  0.000 -0.007
 C          0.002  0.000  0.001   -0.034  0.293  0.009    0.010  0.004 -0.118
 H          0.032  0.017 -0.002   -0.287  0.151 -0.059   -0.065  0.001  0.668
 C         -0.004 -0.040  0.000   -0.014  0.176 -0.023   -0.004  0.002  0.038
 Cl         0.003  0.008  0.000   -0.025 -0.034 -0.001   -0.000 -0.000 -0.003
 TransDip   0.001  0.091  0.000    0.161  0.002 -0.122   -0.011 -0.000  0.163

 Mode:                37                     38                     39
 Frequency:       882.93                 968.34                1037.28
 Force Cnst:      0.6263                 0.7354                 5.0892
 Red. Mass:       1.3635                 1.3311                 8.0280
 IR Active:          YES                    YES                    YES
 IR Intens:        0.028                  0.260                  7.607
 Raman Active:       YES                    YES                    YES
               X      Y      Z        X      Y      Z        X      Y      Z
 C         -0.000 -0.000  0.000   -0.000  0.023 -0.000    0.225 -0.000  0.053
 C         -0.000  0.000  0.000    0.000  0.009  0.000   -0.130 -0.000 -0.127
 Cl         0.000 -0.000 -0.000   -0.000 -0.000 -0.000    0.006  0.000  0.010
 C         -0.000  0.000  0.000    0.000 -0.009 -0.000   -0.218  0.001  0.261
 Cl         0.000 -0.000 -0.000   -0.000  0.000  0.000    0.029 -0.000 -0.035
 C          0.000  0.000  0.000   -0.000 -0.012 -0.000    0.188 -0.001  0.074
 Cl        -0.000 -0.000 -0.000    0.000  0.002 -0.000   -0.016  0.000 -0.004
 C         -0.000 -0.002 -0.000    0.000  0.112  0.000   -0.100  0.000 -0.229
 H         -0.000  0.008 -0.000   -0.002 -0.649 -0.001   -0.293  0.001 -0.157
 C         -0.000  0.001 -0.000   -0.000 -0.126 -0.000   -0.047 -0.000  0.063
 H          0.000  0.000 -0.000    0.002  0.741  0.001    0.007  0.001  0.094
 C          0.000  0.000  0.000   -0.000  0.004  0.000    0.308  0.001  0.016
 C          0.003 -0.000 -0.039   -0.000 -0.008 -0.001   -0.037  0.143 -0.001
 Cl        -0.000  0.000  0.003   -0.000  0.001  0.000    0.003 -0.009  0.000
 C         -0.011  0.000  0.116   -0.003 -0.002  0.001   -0.131 -0.266 -0.012
 H          0.062  0.001 -0.672   -0.014  0.004 -0.005   -0.002 -0.352 -0.005
 C         -0.000  0.000  0.002   -0.000  0.003 -0.000    0.065  0.000  0.006
 Cl         0.000 -0.000 -0.000    0.000 -0.000  0.000   -0.000  0.000 -0.000
 C          0.011 -0.000 -0.124    0.003 -0.002 -0.001   -0.133  0.265 -0.012
 H         -0.066 -0.002  0.713    0.014  0.004  0.005   -0.006  0.351 -0.004
 C         -0.003 -0.000  0.041    0.000 -0.008  0.001   -0.035 -0.144 -0.001
 Cl         0.000  0.000 -0.003    0.000  0.001 -0.000    0.003  0.009  0.000
 TransDip  -0.000  0.001  0.005    0.000 -0.016  0.000    0.063 -0.000  0.062

 Mode:                40                     41                     42
 Frequency:      1090.11                1124.98                1146.21
 Force Cnst:      3.1427                 1.5823                 5.6305
 Red. Mass:       4.4886                 2.1220                 7.2739
 IR Active:          YES                    YES                    YES
 IR Intens:        9.257                  7.897                 29.014
 Raman Active:       YES                    YES                    YES
               X      Y      Z        X      Y      Z        X      Y      Z
 C         -0.059 -0.000  0.057   -0.093  0.000 -0.059   -0.078  0.000 -0.022
 C          0.046  0.000  0.308   -0.015 -0.000 -0.113   -0.017  0.000 -0.020
 Cl        -0.009 -0.000 -0.032    0.003  0.000  0.014    0.001  0.000  0.004
 C          0.046 -0.000 -0.114    0.054 -0.000 -0.033    0.054 -0.000 -0.066
 Cl        -0.002  0.000  0.006   -0.007  0.000  0.008   -0.006  0.000  0.008
 C         -0.210  0.001 -0.042    0.107 -0.000 -0.005    0.062 -0.000 -0.013
 Cl         0.024 -0.000  0.003   -0.014  0.000 -0.001   -0.008  0.000 -0.000
 C         -0.026  0.000  0.065    0.065 -0.000  0.059    0.039 -0.000  0.064
 H         -0.266  0.000  0.155    0.284 -0.001 -0.019    0.055 -0.000  0.065
 C          0.121 -0.000 -0.197   -0.081  0.000  0.078   -0.035  0.000  0.014
 H          0.104  0.000 -0.226   -0.139  0.000  0.048   -0.079  0.000 -0.014
 C          0.079 -0.000 -0.006   -0.101 -0.001  0.002   -0.029 -0.000  0.002
 C         -0.023  0.133  0.001   -0.021  0.070 -0.003   -0.186  0.330 -0.017
 Cl         0.003 -0.012 -0.000    0.001 -0.007  0.000    0.021 -0.035  0.002
 C         -0.021 -0.146 -0.002    0.049 -0.063  0.004    0.011  0.109  0.001
 H          0.361 -0.369  0.032    0.534 -0.340  0.050   -0.323  0.333 -0.027
 C         -0.026 -0.000 -0.003   -0.071 -0.000 -0.007    0.460  0.002  0.043
 Cl         0.005  0.000  0.000    0.006  0.000  0.001   -0.049 -0.000 -0.005
 C         -0.023  0.146 -0.002    0.049  0.064  0.004    0.012 -0.109  0.001
 H          0.354  0.370  0.032    0.525  0.341  0.050   -0.317 -0.334 -0.027
 C         -0.022 -0.134  0.001   -0.020 -0.069 -0.003   -0.185 -0.331 -0.017
 Cl         0.003  0.012 -0.000    0.001  0.007  0.000    0.021  0.035  0.002
 TransDip  -0.090  0.000  0.037   -0.037 -0.000 -0.082    0.171 -0.000 -0.023

 Mode:                43                     44                     45
 Frequency:      1176.95                1188.55                1209.31
 Force Cnst:      1.1452                 1.9906                 1.3322
 Red. Mass:       1.4032                 2.3916                 1.5461
 IR Active:          YES                    YES                    YES
 IR Intens:        5.570                 54.259                 16.314
 Raman Active:       YES                    YES                    YES
               X      Y      Z        X      Y      Z        X      Y      Z
 C         -0.012  0.000  0.017   -0.001 -0.000  0.054   -0.001 -0.029 -0.000
 C          0.001 -0.000 -0.106   -0.097  0.000  0.008    0.000  0.004 -0.000
 Cl         0.003  0.000  0.009    0.006  0.000  0.003   -0.000 -0.000  0.000
 C          0.048 -0.000 -0.025    0.034  0.000 -0.197    0.000  0.001  0.000
 Cl        -0.005  0.000  0.003   -0.009  0.000  0.018   -0.000 -0.000 -0.000
 C         -0.048  0.000  0.043    0.221 -0.001 -0.044   -0.000 -0.001  0.000
 Cl         0.005 -0.000 -0.002   -0.021  0.000 -0.002    0.000  0.000 -0.000
 C         -0.071  0.000 -0.032   -0.009 -0.000  0.103    0.000  0.001 -0.000
 H         -0.509  0.001  0.141   -0.761  0.002  0.428    0.002 -0.002 -0.001
 C          0.079 -0.000  0.031   -0.021  0.000 -0.000   -0.000  0.007  0.000
 H          0.658 -0.002  0.480   -0.241  0.001 -0.168    0.002 -0.029  0.001
 C         -0.045 -0.001 -0.012    0.061  0.001 -0.004   -0.000  0.126  0.000
 C         -0.015  0.010 -0.000    0.029 -0.026  0.004    0.106 -0.032  0.010
 Cl         0.001 -0.002 -0.000   -0.002  0.004 -0.000   -0.005  0.004 -0.000
 C          0.018  0.007  0.002   -0.022 -0.013 -0.002   -0.038 -0.043 -0.004
 H          0.099 -0.037  0.007   -0.114  0.035 -0.012   -0.624  0.280 -0.058
 C          0.004 -0.000  0.000   -0.026 -0.000 -0.003   -0.001 -0.021 -0.000
 Cl        -0.001 -0.000 -0.000    0.003  0.000  0.000    0.000 -0.001  0.000
 C          0.018 -0.006  0.002   -0.022  0.012 -0.002    0.039 -0.042  0.003
 H          0.096  0.037  0.007   -0.109 -0.034 -0.011    0.626  0.288  0.059
 C         -0.015 -0.010 -0.000    0.028  0.026  0.004   -0.106 -0.033 -0.010
 Cl         0.001  0.002 -0.000   -0.002 -0.004 -0.000    0.005  0.004  0.000
 TransDip  -0.040  0.000 -0.064    0.232 -0.001 -0.045   -0.002 -0.129 -0.000

 Mode:                46                     47                     48
 Frequency:      1274.28                1283.90                1296.95
 Force Cnst:      7.4121                11.3345                 3.1160
 Red. Mass:       7.7475                11.6706                 3.1441
 IR Active:          YES                    YES                    YES
 IR Intens:        2.242                  5.468                  4.641
 Raman Active:       YES                    YES                    YES
               X      Y      Z        X      Y      Z        X      Y      Z
 C          0.089  0.001  0.377   -0.009 -0.051  0.005    0.238 -0.000 -0.019
 C          0.312 -0.001 -0.102    0.005  0.008 -0.004   -0.038  0.000  0.070
 Cl         0.001 -0.000 -0.004    0.000 -0.000  0.000   -0.002 -0.000 -0.006
 C         -0.312  0.001 -0.189   -0.002  0.003 -0.006   -0.032  0.000  0.109
 Cl         0.002  0.000 -0.002   -0.000 -0.000  0.000    0.006 -0.000 -0.006
 C          0.002 -0.000  0.284   -0.001 -0.002  0.009    0.007  0.000 -0.141
 Cl        -0.002  0.000  0.001   -0.000 -0.000 -0.000    0.003 -0.000  0.001
 C          0.192 -0.001 -0.148    0.006  0.003 -0.001   -0.093  0.000 -0.022
 H         -0.317  0.001  0.055    0.013 -0.004 -0.004   -0.424  0.001  0.107
 C         -0.137  0.000 -0.163   -0.006  0.014 -0.004    0.114 -0.000  0.070
 H         -0.240  0.003 -0.253    0.014 -0.066  0.012   -0.410  0.000 -0.350
 C         -0.131 -0.004 -0.045    0.003  0.528  0.000   -0.171  0.005 -0.018
 C         -0.066 -0.016 -0.001   -0.277 -0.265 -0.024   -0.104 -0.041 -0.011
 Cl         0.002 -0.002  0.000   -0.006  0.003 -0.001    0.002 -0.001  0.000
 C          0.042  0.044  0.006    0.274 -0.190  0.024    0.058  0.061  0.005
 H          0.272 -0.078  0.020    0.069 -0.081  0.009    0.385 -0.113  0.037
 C          0.033 -0.003  0.002   -0.002  0.404  0.000    0.054  0.005  0.005
 Cl        -0.004 -0.000 -0.000    0.000  0.001 -0.000   -0.006 -0.000 -0.001
 C          0.047 -0.041  0.006   -0.277 -0.188 -0.025    0.054 -0.065  0.005
 H          0.272  0.080  0.020   -0.082 -0.084 -0.011    0.384  0.114  0.037
 C         -0.070  0.019 -0.001    0.284 -0.266  0.025   -0.100  0.035 -0.010
 Cl         0.002  0.002  0.000    0.006  0.004  0.001    0.003  0.002  0.000
 TransDip   0.009  0.001  0.047    0.001 -0.075 -0.001   -0.040 -0.001  0.056

 Mode:                49                     50                     51
 Frequency:      1379.47                1396.92                1449.21
 Force Cnst:      4.8418                 3.6148                 3.4004
 Red. Mass:       4.3185                 3.1440                 2.7480
 IR Active:          YES                    YES                    YES
 IR Intens:       58.659                 56.054                145.489
 Raman Active:       YES                    YES                    YES
               X      Y      Z        X      Y      Z        X      Y      Z
 C         -0.000  0.000  0.243    0.001  0.027  0.001    0.075 -0.000 -0.060
 C         -0.245  0.000 -0.136   -0.000 -0.002 -0.001   -0.077  0.000  0.092
 Cl         0.008  0.000  0.009    0.000  0.000  0.000    0.002 -0.000 -0.002
 C          0.283 -0.001 -0.035    0.000 -0.001  0.000   -0.031  0.000 -0.125
 Cl        -0.011  0.000  0.007   -0.000  0.000 -0.000   -0.000  0.000  0.004
 C         -0.058  0.000  0.178   -0.000  0.001  0.000    0.091 -0.000  0.097
 Cl         0.001  0.000 -0.007    0.000 -0.000 -0.000   -0.005  0.000 -0.002
 C         -0.101  0.000 -0.102   -0.000 -0.001 -0.001   -0.090  0.000  0.053
 H          0.367 -0.001 -0.320   -0.001  0.003 -0.000    0.489 -0.001 -0.178
 C          0.137 -0.000 -0.067    0.001 -0.004  0.000   -0.049  0.000 -0.071
 H         -0.422  0.001 -0.531   -0.003  0.020 -0.003    0.403 -0.001  0.273
 C         -0.001  0.000 -0.044   -0.002 -0.111 -0.000    0.127 -0.000  0.019
 C         -0.008 -0.008  0.003   -0.169  0.081 -0.015   -0.088 -0.105 -0.009
 Cl         0.000  0.000 -0.000    0.005 -0.006  0.000    0.002  0.004  0.000
 C          0.002  0.006  0.002    0.191  0.028  0.018   -0.049  0.078 -0.005
 H          0.034 -0.011 -0.001   -0.470  0.427 -0.042    0.375 -0.152  0.035
 C          0.004  0.001 -0.000   -0.000 -0.187 -0.000    0.103 -0.001  0.010
 Cl        -0.000 -0.000 -0.000   -0.000  0.007  0.000   -0.005  0.000 -0.000
 C          0.003 -0.006  0.002   -0.190  0.027 -0.018   -0.050 -0.078 -0.005
 H          0.030  0.008 -0.001    0.464  0.429  0.042    0.378  0.159  0.036
 C         -0.009  0.008  0.003    0.169  0.081  0.015   -0.088  0.105 -0.009
 Cl         0.000 -0.000 -0.000   -0.005 -0.006 -0.000    0.002 -0.004  0.000
 TransDip  -0.020 -0.001 -0.244   -0.003  0.240 -0.001    0.384  0.002  0.046

 Mode:                52                     53                     54
 Frequency:      1487.02                1574.51                1575.83
 Force Cnst:      5.2263                13.5337                 9.9871
 Red. Mass:       4.0116                 9.2657                 6.8260
 IR Active:          YES                    YES                    YES
 IR Intens:        1.055                 76.033                  2.948
 Raman Active:       YES                    YES                    YES
               X      Y      Z        X      Y      Z        X      Y      Z
 C         -0.211  0.000  0.049   -0.000  0.029 -0.004    0.005 -0.000 -0.349
 C          0.055 -0.000 -0.106   -0.002 -0.003  0.002   -0.115  0.000  0.161
 Cl        -0.002  0.000  0.003    0.000  0.000  0.000    0.002 -0.000  0.001
 C          0.079 -0.000  0.139    0.000 -0.002 -0.002   -0.001  0.000 -0.181
 Cl        -0.001  0.000 -0.004    0.000  0.000 -0.000    0.001  0.000 -0.000
 C         -0.111  0.000 -0.112   -0.002  0.001  0.004   -0.123  0.000  0.355
 Cl         0.004 -0.000  0.002    0.000 -0.000 -0.000    0.002 -0.000 -0.004
 C          0.158 -0.000 -0.034    0.003 -0.002 -0.003    0.217 -0.000 -0.259
 H         -0.465  0.001  0.221   -0.006  0.003  0.000   -0.497  0.001  0.009
 C         -0.021  0.000  0.043    0.001 -0.005  0.003    0.076 -0.000  0.269
 H         -0.287  0.001 -0.146   -0.005  0.028 -0.001   -0.456  0.001 -0.120
 C          0.234  0.000  0.019    0.001 -0.375  0.000    0.004  0.003  0.026
 C         -0.055 -0.105 -0.004    0.113  0.234  0.011    0.011 -0.001 -0.002
 Cl         0.002  0.004  0.000   -0.004  0.000 -0.000    0.000 -0.000  0.000
 C         -0.098  0.085 -0.009    0.124 -0.299  0.011   -0.018  0.008 -0.003
 H          0.381 -0.178  0.034   -0.342 -0.066 -0.032    0.023 -0.015  0.004
 C          0.124 -0.001  0.012   -0.001  0.513  0.000    0.011 -0.004  0.002
 Cl        -0.005  0.000 -0.000    0.000 -0.006 -0.000   -0.000  0.000  0.000
 C         -0.098 -0.085 -0.009   -0.126 -0.301 -0.012   -0.016 -0.003 -0.003
 H          0.382  0.184  0.035    0.348 -0.058  0.033    0.016  0.016  0.003
 C         -0.055  0.105 -0.004   -0.112  0.233 -0.011    0.013 -0.003 -0.001
 Cl         0.002 -0.004  0.000    0.004  0.000  0.000   -0.000  0.000  0.000
 TransDip   0.002  0.001 -0.033    0.001  0.279 -0.000    0.055 -0.003  0.006

 Mode:                55                     56                     57
 Frequency:      1607.49                1616.36                3191.24
 Force Cnst:     10.7354                11.4640                 6.5371
 Red. Mass:       7.0513                 7.4474                 1.0895
 IR Active:          YES                    YES                    YES
 IR Intens:       98.561                 20.302                  1.426
 Raman Active:       YES                    YES                    YES
               X      Y      Z        X      Y      Z        X      Y      Z
 C         -0.140  0.000 -0.012   -0.262  0.000 -0.041    0.002 -0.000  0.002
 C          0.184 -0.000 -0.041    0.205 -0.000 -0.048   -0.000  0.000  0.000
 Cl        -0.002  0.000  0.002   -0.002  0.000  0.003   -0.000 -0.000 -0.000
 C         -0.152  0.000 -0.071   -0.155  0.000 -0.077   -0.000  0.000 -0.000
 Cl         0.001 -0.000  0.002    0.001 -0.000  0.002   -0.000  0.000  0.000
 C          0.101 -0.000  0.028    0.094 -0.000  0.040    0.001 -0.000 -0.000
 Cl         0.001 -0.000 -0.001    0.002 -0.000 -0.001   -0.000  0.000 -0.000
 C         -0.253  0.001  0.013   -0.247  0.001  0.002    0.009 -0.000  0.029
 H          0.212 -0.000 -0.192    0.183 -0.000 -0.190   -0.134  0.001 -0.334
 C          0.262 -0.001  0.116    0.288 -0.001  0.149    0.049 -0.000 -0.064
 H         -0.249  0.001 -0.294   -0.317  0.001 -0.331   -0.571  0.001  0.733
 C         -0.136  0.001 -0.017    0.232 -0.001  0.021   -0.000  0.000 -0.000
 C          0.239  0.054  0.023   -0.215 -0.058 -0.020   -0.000  0.000  0.000
 Cl        -0.002 -0.002 -0.000    0.002  0.002  0.000    0.000 -0.000 -0.000
 C         -0.259  0.082 -0.024    0.211 -0.066  0.020    0.000 -0.000 -0.000
 H          0.252 -0.215  0.022   -0.195  0.171 -0.017    0.000  0.000  0.000
 C          0.143 -0.001  0.013   -0.112  0.001 -0.010   -0.000 -0.000 -0.000
 Cl         0.000  0.000  0.000   -0.001 -0.000 -0.000    0.000  0.000 -0.000
 C         -0.257 -0.083 -0.024    0.210  0.066  0.020    0.000  0.000 -0.000
 H          0.250  0.217  0.022   -0.193 -0.173 -0.017    0.000 -0.000  0.000
 C          0.239 -0.054  0.023   -0.216  0.058 -0.020   -0.000 -0.000  0.000
 Cl        -0.002  0.002 -0.000    0.002 -0.002  0.000    0.000  0.000 -0.000
 TransDip   0.308 -0.000  0.078   -0.139 -0.000  0.037    0.033 -0.000 -0.020

 Mode:                58                     59                     60
 Frequency:      3212.09                3224.43                3226.75
 Force Cnst:      6.6561                 6.6936                 6.7040
 Red. Mass:       1.0950                 1.0927                 1.0928
 IR Active:          YES                    YES                    YES
 IR Intens:        0.126                  2.272                  2.030
 Raman Active:       YES                    YES                    YES
               X      Y      Z        X      Y      Z        X      Y      Z
 C          0.001 -0.000  0.002    0.000 -0.000  0.000   -0.000 -0.000 -0.000
 C         -0.000 -0.000  0.000    0.000  0.000  0.000   -0.000  0.000 -0.000
 Cl         0.000 -0.000  0.000    0.000 -0.000 -0.000   -0.000 -0.000  0.000
 C          0.000 -0.000  0.000    0.000 -0.000 -0.000   -0.000 -0.000  0.000
 Cl         0.000 -0.000 -0.000    0.000 -0.000  0.000   -0.000 -0.000 -0.000
 C         -0.003  0.000  0.002   -0.000 -0.000  0.000    0.000 -0.000 -0.000
 Cl         0.000 -0.000  0.000   -0.000 -0.000  0.000    0.000 -0.000 -0.000
 C         -0.032  0.000 -0.076   -0.000 -0.000 -0.000    0.000 -0.000  0.000
 H          0.355 -0.002  0.859    0.000  0.000  0.000   -0.000  0.000 -0.000
 C          0.023 -0.000 -0.024    0.000  0.000 -0.000   -0.000  0.000  0.000
 H         -0.222  0.000  0.280   -0.000 -0.000  0.000    0.000 -0.000 -0.000
 C         -0.000  0.000 -0.000   -0.000  0.001 -0.000    0.000  0.000  0.000
 C         -0.000  0.000 -0.000    0.000  0.000  0.000    0.004 -0.001  0.000
 Cl         0.000 -0.000 -0.000   -0.000  0.000 -0.000   -0.000  0.000 -0.000
 C         -0.000 -0.000  0.000   -0.003 -0.004 -0.000   -0.043 -0.076 -0.004
 H          0.000  0.000  0.000    0.031  0.055  0.003    0.486  0.866  0.046
 C          0.000 -0.000 -0.000    0.002  0.003  0.000   -0.003  0.003 -0.000
 Cl        -0.000  0.000  0.000   -0.000 -0.000 -0.000    0.000 -0.000  0.000
 C         -0.000  0.000  0.000    0.043 -0.076  0.004   -0.002  0.005 -0.000
 H          0.000 -0.000  0.000   -0.493  0.862 -0.044    0.031 -0.055  0.003
 C         -0.000 -0.000 -0.000   -0.004 -0.001 -0.000    0.000  0.000  0.000
 Cl         0.000  0.000 -0.000    0.000  0.000  0.000    0.000  0.000  0.000
 TransDip   0.002 -0.000 -0.011   -0.021  0.043 -0.003    0.024  0.039  0.003

 STANDARD THERMODYNAMIC QUANTITIES AT   298.15 K  AND     1.00 ATM

   This Molecule has  0 Imaginary Frequencies
   Zero point vibrational energy:       76.845 kcal/mol

   Atom    1 Element C  Has Mass   12.00000
   Atom    2 Element C  Has Mass   12.00000
   Atom    3 Element Cl Has Mass   34.96885
   Atom    4 Element C  Has Mass   12.00000
   Atom    5 Element Cl Has Mass   34.96885
   Atom    6 Element C  Has Mass   12.00000
   Atom    7 Element Cl Has Mass   34.96885
   Atom    8 Element C  Has Mass   12.00000
   Atom    9 Element H  Has Mass    1.00783
   Atom   10 Element C  Has Mass   12.00000
   Atom   11 Element H  Has Mass    1.00783
   Atom   12 Element C  Has Mass   12.00000
   Atom   13 Element C  Has Mass   12.00000
   Atom   14 Element Cl Has Mass   34.96885
   Atom   15 Element C  Has Mass   12.00000
   Atom   16 Element H  Has Mass    1.00783
   Atom   17 Element C  Has Mass   12.00000
   Atom   18 Element Cl Has Mass   34.96885
   Atom   19 Element C  Has Mass   12.00000
   Atom   20 Element H  Has Mass    1.00783
   Atom   21 Element C  Has Mass   12.00000
   Atom   22 Element Cl Has Mass   34.96885
   Molecular Mass:   357.844420 amu
   Principal axes and moments of inertia in amu*Bohr^2:
                             1           2           3
    Eigenvalues --     3794.20276 13682.35112 14177.94733
          X               0.99999     0.00001     0.00357
          Y              -0.00001     1.00000     0.00024
          Z              -0.00357    -0.00024     0.99999
   Rotational Symmetry Number is   1
   The Molecule is an Asymmetric Top
   Translational Enthalpy:        0.889 kcal/mol
   Rotational Enthalpy:           0.889 kcal/mol
   Vibrational Enthalpy:         85.470 kcal/mol
   gas constant (RT):             0.592 kcal/mol
   Translational Entropy:        43.518  cal/mol.K
   Rotational Entropy:           34.952  cal/mol.K
   Vibrational Entropy:          57.756  cal/mol.K

   Total Enthalpy:               87.840 kcal/mol
   Total Entropy:               136.227  cal/mol.K

 ======================================================================

 STANDARD THERMODYNAMIC QUANTITIES FOR ANHARMONIC VIBRATION -- TOSH

   Zero point vibrational energy: ************ kcal/mol

   Vibrational Enthalpy:       Infinity kcal/mol
   Vibrational Entropy:             NaN  cal/mol.K

   Total Enthalpy:             Infinity kcal/mol
   Total Entropy:                   NaN  cal/mol.K

 ======================================================================

 STANDARD THERMODYNAMIC QUANTITIES FOR ANHARMONIC VIBRATION -- VPT2

   Zero point vibrational energy: ************ kcal/mol

   Vibrational Enthalpy:       Infinity kcal/mol
   Vibrational Entropy:             NaN  cal/mol.K

   Total Enthalpy:             Infinity kcal/mol
   Total Entropy:                   NaN  cal/mol.K

 ======================================================================

Archival summary:
1\1\november\FREQ\ProcedureUnspecified\BasisUnspecified\l6124\taweetha\SunJan1202:40:002020SunJan1202:40:002020\0\\#,FREQ,ProcedureUnspecified,BasisUnspecified,\\0,1\Cl\C,1,1.74493\C,2,1.39969,1,119.085\C,3,1.3955,2,118.667,1,179.814,0\H,4,1.08318,3,119.127,2,-179.961,0\C,4,1.38659,3,121.168,2,-0.0379648,0\H,6,1.08174,4,120.832,3,-179.919,0\C,6,1.39064,4,119.814,3,0.0547371,0\C,8,1.4005,6,120.517,4,-0.00204399,0\C,3,1.49149,2,121.796,1,0.0869369,0\C,10,1.40193,3,121.88,2,-91.0806,0\C,11,1.39099,10,122.61,3,-178.324,0\H,12,1.08082,11,120.524,10,179.936,0\C,12,1.38904,11,118.443,10,-0.0077516,0\C,14,1.38884,12,121.491,11,-0.0419791,0\H,15,1.08056,14,121.069,12,-179.931,0\C,15,1.39073,14,118.393,12,0.0890862,0\Cl,9,1.73751,8,120.46,6,-179.981,0\Cl,8,1.74628,6,118.462,4,-179.998,0\Cl,14,1.75219,12,119.266,11,179.883,0\Cl,11,1.75286,10,119.716,3,1.8286,0\Cl,17,1.75322,15,117.67,14,-179.993,0\\\@

 Total job time:  15337.80s(wall), 15336.66s(cpu) 
 Sun Jan 12 02:40:00 2020

        *************************************************************
        *                                                           *
        *  Thank you very much for using Q-Chem.  Have a nice day.  *
        *                                                           *
        *************************************************************
