# Supplementary material for: Quantum Chemical Investigation of Polychlorinated Dibenzodioxins, Dibenzofurans and Biphenyls: Relative Stability and Planarity Analysis
Source: Molecules. 2020 Dec 3;25(23):5697. doi: 10.3390/molecules25235697 (PMC7730433; doi:10.3390/molecules25235697)
Supplement: Supplementary file 1 [file molecules-25-05697-s001.zip › PCB/B3LYP/ClClClHHClHClHH.out]

                  Welcome to Q-Chem
     A Quantum Leap Into The Future Of Chemistry


 Q-Chem 5.2 (devel), Q-Chem, Inc., Pleasanton, CA (2019)

 Yihan Shao,  Zhengting Gan,  E. Epifanovsky,  A. T. B. Gilbert,  M. Wormit,  
 J. Kussmann,  A. W. Lange,  A. Behn,  Jia Deng,  Xintian Feng,  D. Ghosh,  
 M. Goldey,  P. R. Horn,  L. D. Jacobson,  I. Kaliman,  T. Kus,  A. Landau,  
 Jie Liu,  E. I. Proynov,  R. M. Richard,  R. P. Steele,  E. J. Sundstrom,  
 H. L. Woodcock III,  P. M. Zimmerman,  D. Zuev,  B. Albrecht,  E. Alguire,  
 S. A. Baeppler,  D. Barton,  Z. Benda,  Y. A. Bernard,  E. J. Berquist,  
 K. B. Bravaya,  H. Burton,  D. Casanova,  Chun-Min Chang,  Yunqing Chen,  
 A. Chien,  K. D. Closser,  M. P. Coons,  S. Coriani,  S. Dasgupta,  
 A. L. Dempwolff,  M. Diedenhofen,  Hainam Do,  R. G. Edgar,  Po-Tung Fang,  
 S. Faraji,  S. Fatehi,  Qingguo Feng,  K. D. Fenk,  J. Fosso-Tande,  
 J. Gayvert,  Qinghui Ge,  A. Ghysels,  G. Gidofalvi,  J. Gomes,  
 J. Gonthier,  A. Gunina,  D. Hait,  M. W. D. Hanson-Heine,  
 P. H. P. Harbach,  A. W. Hauser,  M. F. Herbst,  J. E. Herr,  
 E. G. Hohenstein,  Z. C. Holden,  Kerwin Hui,  B. C. Huynh,  T.-C. Jagau,  
 Hyunjun Ji,  B. Kaduk,  K. Khistyaev,  Jaehoon Kim,  P. Klunzinger,  K. Koh,  
 D. Kosenkov,  L. Koulias,  T. Kowalczyk,  C. M. Krauter,  A. Kunitsa,  
 Ka Un Lao,  A. Laurent,  K. V. Lawler,  Joonho Lee,  D. Lefrancois,  
 S. Lehtola,  D. S. Levine,  Yi-Pei Li,  You-Sheng Lin,  Fenglai Liu,  
 E. Livshits,  A. Luenser,  P. Manohar,  E. Mansoor,  S. F. Manzer,  
 Shan-Ping Mao,  Yuezhi Mao,  N. Mardirossian,  A. V. Marenich,  
 T. Markovich,  L. A. Martinez-Martinez,  S. A. Maurer,  N. J. Mayhall,  
 S. C. McKenzie,  J.-M. Mewes,  P. Morgante,  A. F. Morrison,  
 J. W. Mullinax,  K. Nanda,  T. S. Nguyen-Beck,  R. Olivares-Amaya,  
 J. A. Parkhill,  Zheng Pei,  T. M. Perrine,  F. Plasser,  P. Pokhilko,  
 S. Prager,  A. Prociuk,  E. Ramos,  D. R. Rehn,  F. Rob,  M. Scheurer,  
 M. Schneider,  N. Sergueev,  S. M. Sharada,  S. Sharma,  D. W. Small,  
 T. Stauch,  T. Stein,  Yu-Chuan Su,  A. J. W. Thom,  A. Tkatchenko,  
 T. Tsuchimochi,  N. M. Tubman,  L. Vogt,  M. L. Vidal,  O. Vydrov,  
 M. A. Watson,  J. Wenzel,  M. de Wergifosse,  T. A. Wesolowski,  A. White,  
 J. Witte,  A. Yamada,  Jun Yang,  K. Yao,  S. Yeganeh,  S. R. Yost,  
 Zhi-Qiang You,  A. Zech,  Igor Ying Zhang,  Xing Zhang,  Yan Zhao,  
 Ying Zhu,  B. R. Brooks,  G. K. L. Chan,  C. J. Cramer,  M. S. Gordon,  
 W. J. Hehre,  A. Klamt,  M. W. Schmidt,  C. D. Sherrill,  D. G. Truhlar,  
 A. Aspuru-Guzik,  R. Baer,  A. T. Bell,  N. A. Besley,  Jeng-Da Chai,  
 A. E. DePrince, III,  R. A. DiStasio Jr.,  A. Dreuw,  B. D. Dunietz,  
 T. R. Furlani,  Chao-Ping Hsu,  Yousung Jung,  Jing Kong,  D. S. Lambrecht,  
 WanZhen Liang,  C. Ochsenfeld,  V. A. Rassolov,  L. V. Slipchenko,  
 J. E. Subotnik,  T. Van Voorhis,  J. M. Herbert,  A. I. Krylov,  
 P. M. W. Gill,  M. Head-Gordon

 Contributors to earlier versions of Q-Chem not listed above: 
 R. D. Adamson,  B. Austin,  J. Baker,  G. J. O. Beran,  K. Brandhorst,  
 S. T. Brown,  E. F. C. Byrd,  A. K. Chakraborty,  C.-L. Cheng,  
 Siu Hung Chien,  D. M. Chipman,  D. L. Crittenden,  H. Dachsel,  
 R. J. Doerksen,  A. D. Dutoi,  L. Fusti-Molnar,  W. A. Goddard III,  
 A. Golubeva-Zadorozhnaya,  S. R. Gwaltney,  G. Hawkins,  A. Heyden,  
 S. Hirata,  G. Kedziora,  F. J. Keil,  C. Kelley,  Jihan Kim,  R. A. King,  
 R. Z. Khaliullin,  P. P. Korambath,  W. Kurlancheek,  A. M. Lee,  M. S. Lee,  
 S. V. Levchenko,  Ching Yeh Lin,  D. Liotard,  R. C. Lochan,  I. Lotan,  
 P. E. Maslen,  N. Nair,  D. P. O'Neill,  D. Neuhauser,  E. Neuscamman,  
 C. M. Oana,  R. Olson,  B. Peters,  R. Peverati,  P. A. Pieniazek,  
 Y. M. Rhee,  J. Ritchie,  M. A. Rohrdanz,  E. Rosta,  N. J. Russ,  
 H. F. Schaefer III,  N. E. Schultz,  N. Shenvi,  A. C. Simmonett,  A. Sodt,  
 D. Stuck,  K. S. Thanthiriwatte,  V. Vanovschi,  Tao Wang,  A. Warshel,  
 C. F. Williams,  Q. Wu,  X. Xu,  W. Zhang

 Please cite Q-Chem as follows:
 Y. Shao et al., Mol. Phys. 113, 184-215 (2015)
 DOI: 10.1080/00268976.2014.952696

 Q-Chem 5.2.1 for Intel X86 EM64T Linux

 Parts of Q-Chem use Armadillo 8.300.2 (Tropical Shenanigans).
 http://arma.sourceforge.net/

 Q-Chem begins on Sun Jan 12 00:29:04 2020  

Host: 
0

     Scratch files written to /scratch/taweetham/qchem6989//
NAlpha2: 162
NElect   162
Mult     1

 Q-Chem warning in module libgen/rem_setup.C, line 2168:

 Setting Thresh to 1e-14


Checking the input file for inconsistencies... 	...done.

--------------------------------------------------------------
User input:
--------------------------------------------------------------
$MOLECULE
0 1
C 
C  1 1.394960
Cl  2 CCl 1 119.528007
C  2 1.386606 1 120.846377 3 178.766605 0
Cl  4 CCl 2 119.698148 1 -179.612229 0
C  4 1.387279 2 120.235871 1 -0.083363 0
Cl  6 CCl 4 120.254637 2 -179.958574 0
C  6 1.387279 4 119.490737 2 0.041992 0
H  8 CH 6 120.064298 4 179.568218 0
C  8 1.386606 6 120.235863 4 0.041336 0
H  10 CH 8 119.614146 6 178.681836 0
C  1 1.488550 2 120.827489 3 1.275929 0
C  12 1.394960 1 120.827496 2 44.635695 0
Cl  13 CCl 12 119.528011 1 1.275194 0
C  13 1.386606 12 120.846392 1 -179.957497 0
H  15 CH 13 119.698155 12 -179.612829 0
C  15 1.387278 13 120.235860 12 -0.083872 0
Cl  17 CCl 15 120.254633 13 -179.958492 0
C  17 1.387279 15 119.490737 13 0.041666 0
H  19 CH 17 120.064293 15 179.568399 0
C  19 1.386606 17 120.235874 15 0.041790 0
H  21 CH 19 119.614152 17 178.681599 0

CH=1.08273
CCl=1.75400
$END

$REM
   JOB_TYPE	OPTIMIZATION
   BASIS	6-311++G**
   METHOD	B3LYP
   SYM_IGNORE	TRUE
   SCF_GUESS_ALWAYS     TRUE
   SYM_IGNORE   TRUE
   S2THRESH     15
   THRESH       15
$END

--------------------------------------------------------------
 ----------------------------------------------------------------
             Standard Nuclear Orientation (Angstroms)
    I     Atom           X                Y                Z
 ----------------------------------------------------------------
    1      C       0.0000000000     0.0000000000     0.0000000000
    2      C       0.0000000000     0.0000000000     1.3949600000
    3      Cl      1.5261815140     0.0000000000     2.2594170471
    4      C      -1.1901880373     0.0256249026     2.1059255403
    5      Cl     -1.1548436435     0.0351778398     3.8595433764
    6      C      -2.4041742747     0.0535064326     1.4351028665
    7      Cl     -3.9099833729     0.0870232313     2.3339530118
    8      C      -2.4180259722     0.0546630380     0.0478935036
    9      H      -3.3603520375     0.0692493833    -0.4851290834
   10      C      -1.2274122092     0.0272853135    -0.6622934626
   11      H      -1.2503451014     0.0068111236    -1.7445869269
   12      C       1.2779219872    -0.0284629571    -0.7628147595
   13      C       2.3095886281    -0.8932703637    -0.3971844912
   14      Cl      2.0841394724    -1.9836059182     0.9581225060
   15      C       3.5004827568    -0.9194878930    -1.1069450245
   16      H       4.2865586447    -1.6026019117    -0.8107285686
   17      C       3.6821124948    -0.0819958503    -2.1978886372
   18      Cl      5.1879324501    -0.1155248115    -3.0967201401
   19      C       2.6636000698     0.7822218600    -2.5724593424
   20      H       2.7980411655     1.4448431951    -3.4181323354
   21      C       1.4736782845     0.8090230106    -1.8610916159
   22      H       0.6936781770     1.5025559907    -2.1490431582
 ----------------------------------------------------------------
 Nuclear Repulsion Energy =        1758.86343502 hartrees
 There are       81 alpha and       81 beta electrons
 Requested basis set is 6-311++G(d,p)
 There are 162 shells and 449 basis functions

 Total QAlloc Memory Limit   2000 MB
 Mega-Array Size       188 MB
 MEM_STATIC part       192 MB
 A cutoff of  1.0D-15 yielded  10158 shell pairs
 There are     84548 function pairs (     90876 Cartesian)
 Smallest overlap matrix eigenvalue = 2.38E-07
 Linear dependence detected in AO basis
 Number of orthogonalized atomic orbitals = 444
 Maximum deviation from orthogonality = 2.759E-10

 Scale SEOQF with 1.000000e-02/1.000000e-01/1.000000e-01

 Standard Electronic Orientation quadrupole field applied
 Nucleus-field energy     =    -0.0000000733 hartrees
 Guess from superposition of atomic densities
 Warning:  Energy on first SCF cycle will be non-variational
 SAD guess density has 162.000000 electrons

 -----------------------------------------------------------------------
  General SCF calculation program by
  Eric Jon Sundstrom, Paul Horn, Yuezhi Mao, Dmitri Zuev, Alec White,
  David Stuck, Shaama M.S., Shane Yost, Joonho Lee, David Small,
  Daniel Levine, Susi Lehtola, Hugh Burton, Evgeny Epifanovsky,
  Bang C. Huynh
 -----------------------------------------------------------------------
 Exchange:     0.2000 Hartree-Fock + 0.0800 Slater + 0.7200 B88
 Correlation:  0.1900 VWN1RPA + 0.8100 LYP
 Using SG-1 standard quadrature grid
 A restricted SCF calculation will be
 performed using DIIS
 SCF converges when DIIS error is below 1.0e-08
 ---------------------------------------
  Cycle       Energy         DIIS error
 ---------------------------------------
    1   -2765.6880363416      2.97e-02  
    2   -2761.3049535166      2.44e-03  
    3   -2761.1774927038      3.18e-03  
    4   -2761.4425106565      7.26e-04  
    5   -2761.4557726967      3.01e-04  
    6   -2761.4578591998      1.07e-04  
    7   -2761.4581146975      3.18e-05  
    8   -2761.4581359816      1.39e-05  
    9   -2761.4581405863      3.88e-06  
   10   -2761.4581409626      1.00e-06  
   11   -2761.4581409857      3.25e-07  
   12   -2761.4581409879      1.23e-07  
   13   -2761.4581409884      5.01e-08  
   14   -2761.4581409884      1.07e-08  
   15   -2761.4581409882      3.87e-09  Convergence criterion met
 ---------------------------------------
 SCF time:   CPU 666.29s  wall 666.00s 
 SCF   energy in the final basis set =    -2761.4581409882
 Total energy in the final basis set =    -2761.4581409882

 --------------------------------------------------------------

                    Orbital Energies (a.u.)
 --------------------------------------------------------------

 Alpha MOs
 -- Occupied --
********-101.5723-101.5705-101.5622-101.5612 -10.2712 -10.2691 -10.2689
-10.2632 -10.2627 -10.2283 -10.2243 -10.2146 -10.2140 -10.2132 -10.2130
-10.2090  -9.4879  -9.4867  -9.4850  -9.4794  -9.4783  -7.2528  -7.2514
 -7.2498  -7.2439  -7.2428  -7.2427  -7.2421  -7.2416  -7.2412  -7.2399
 -7.2391  -7.2340  -7.2332  -7.2329  -7.2324  -0.9562  -0.9319  -0.9072
 -0.8841  -0.8729  -0.8618  -0.8403  -0.7945  -0.7745  -0.7614  -0.7381
 -0.6602  -0.6482  -0.6313  -0.6110  -0.5586  -0.5381  -0.5204  -0.5078
 -0.4959  -0.4781  -0.4665  -0.4629  -0.4600  -0.4530  -0.4422  -0.4260
 -0.4148  -0.4076  -0.3994  -0.3949  -0.3795  -0.3630  -0.3508  -0.3492
 -0.3419  -0.3371  -0.3327  -0.3168  -0.2938  -0.2900  -0.2815  -0.2581
 -0.2460
 -- Virtual --
 -0.0701  -0.0522  -0.0496  -0.0393  -0.0256  -0.0193  -0.0126   0.0005
  0.0073   0.0118   0.0148   0.0207   0.0245   0.0281   0.0356   0.0431
  0.0499   0.0544   0.0566   0.0612   0.0657   0.0734   0.0794   0.0807
  0.0838   0.0890   0.0922   0.0951   0.0976   0.1004   0.1044   0.1054
  0.1106   0.1126   0.1145   0.1187   0.1216   0.1237   0.1293   0.1296
  0.1322   0.1340   0.1364   0.1414   0.1444   0.1490   0.1544   0.1582
  0.1656   0.1685   0.1718   0.1741   0.1804   0.1810   0.1872   0.1943
  0.1983   0.2009   0.2068   0.2094   0.2151   0.2175   0.2199   0.2257
  0.2295   0.2325   0.2372   0.2412   0.2441   0.2488   0.2535   0.2579
  0.2594   0.2630   0.2651   0.2693   0.2732   0.2762   0.2812   0.2848
  0.2929   0.2975   0.3060   0.3100   0.3128   0.3146   0.3200   0.3235
  0.3281   0.3410   0.3434   0.3611   0.3729   0.4064   0.4184   0.4241
  0.4268   0.4432   0.4493   0.4531   0.4544   0.4611   0.4661   0.4759
  0.4792   0.4887   0.4909   0.4985   0.5002   0.5085   0.5145   0.5306
  0.5417   0.5507   0.5566   0.5590   0.5620   0.5787   0.5807   0.5888
  0.5926   0.5933   0.6029   0.6144   0.6206   0.6241   0.6265   0.6310
  0.6357   0.6418   0.6590   0.6628   0.6651   0.6892   0.6933   0.7002
  0.7117   0.7147   0.7236   0.7361   0.7396   0.7571   0.7695   0.7882
  0.8068   0.8105   0.8209   0.8263   0.8316   0.8389   0.8433   0.8451
  0.8499   0.8530   0.8535   0.8551   0.8607   0.8678   0.8708   0.8759
  0.8797   0.8844   0.8937   0.8987   0.9079   0.9148   0.9180   0.9333
  0.9369   0.9444   0.9505   0.9520   0.9597   0.9659   0.9733   0.9803
  0.9809   1.0020   1.0070   1.0231   1.0328   1.0344   1.0412   1.0670
  1.0797   1.0863   1.1143   1.1251   1.1360   1.1554   1.1897   1.1987
  1.2169   1.2330   1.2466   1.2589   1.2645   1.2750   1.2903   1.3002
  1.3089   1.3344   1.3377   1.3524   1.3599   1.3916   1.4197   1.4583
  1.4899   1.4977   1.5079   1.5140   1.5457   1.5562   1.5654   1.5825
  1.5892   1.6114   1.6314   1.6462   1.6715   1.6816   1.6861   1.7203
  1.7266   1.7470   1.7951   1.8100   1.8291   1.8395   1.8462   1.8568
  1.8787   1.8895   1.9048   1.9098   1.9320   1.9414   1.9427   1.9582
  1.9716   1.9751   1.9997   2.0337   2.0558   2.0686   2.0932   2.1205
  2.1464   2.1809   2.2035   2.2062   2.2417   2.2512   2.2545   2.2758
  2.2908   2.3060   2.3185   2.3408   2.3593   2.3705   2.3900   2.3982
  2.4304   2.4315   2.4479   2.4557   2.4844   2.5071   2.5258   2.5475
  2.5512   2.5702   2.5832   2.6092   2.6159   2.6496   2.6564   2.6757
  2.6849   2.7094   2.7144   2.7271   2.7309   2.7466   2.7671   2.7809
  2.7917   2.7991   2.8260   2.8312   2.8420   2.8576   2.9010   2.9080
  2.9588   2.9639   3.0701   3.0814   3.0839   3.1409   3.1514   3.1667
  3.1885   3.2205   3.2448   3.2605   3.3455   3.3873   3.3970   3.4467
  3.5414   3.5702   3.6330   3.6955   3.7710   3.8236   3.8599   4.0159
  4.0579   4.0742   4.1322   4.4023   4.8121   4.8339   9.7488   9.7697
  9.8003   9.8373   9.8616  23.3625  23.5400  23.8641  23.8668  23.8939
 23.9236  23.9886  24.0051  24.0572  24.0669  24.1316  24.1530  25.7176
 25.7897  25.8189  25.8752  26.0766  26.1163  26.1339  26.1639  26.3357
 26.5224  26.5261  26.6044  26.7008  26.7943  26.9506 215.7390 215.7615
215.7972 215.8387 215.8815
 --------------------------------------------------------------

          Ground-State Mulliken Net Atomic Charges

     Atom                 Charge (a.u.)
  ----------------------------------------
      1 C                     0.125227
      2 C                    -1.130823
      3 Cl                    0.647107
      4 C                    -0.097811
      5 Cl                    0.599887
      6 C                    -0.002824
      7 Cl                    0.532336
      8 C                    -0.600672
      9 H                     0.208224
     10 C                    -0.353719
     11 H                     0.172628
     12 C                    -0.053600
     13 C                    -0.289973
     14 Cl                    0.433651
     15 C                    -0.521525
     16 H                     0.218071
     17 C                     0.065626
     18 Cl                    0.463625
     19 C                    -0.412224
     20 H                     0.199411
     21 C                    -0.381267
     22 H                     0.178645
  ----------------------------------------
  Sum of atomic charges =     0.000000

 -----------------------------------------------------------------
                    Cartesian Multipole Moments
 -----------------------------------------------------------------
    Charge (ESU x 10^10)
                -0.0000
    Dipole Moment (Debye)
         X      -0.7791      Y       0.7862      Z      -2.7391
       Tot       2.9543
    Quadrupole Moments (Debye-Ang)
        XX    -134.5633     XY      -0.2016     YY    -134.1164
        XZ       5.8117     YZ      -4.1410     ZZ    -133.8316
    Octopole Moments (Debye-Ang^2)
       XXX    -287.5624    XXY      18.0755    XYY     -89.4554
       YYY      81.2551    XXZ     -44.9279    XYZ      -5.5073
       YYZ     -54.4540    XZZ     -93.9098    YZZ      32.4974
       ZZZ    -157.5443
    Hexadecapole Moments (Debye-Ang^3)
      XXXX   -5993.5794   XXXY     195.6201   XXYY   -1101.6415
      XYYY     252.6461   YYYY    -593.7712   XXXZ    1499.7811
      XXYZ      22.8932   XYYZ     467.8356   YYYZ      75.0061
      XXZZ   -1658.2289   XYZZ      99.3825   YYZZ    -719.2881
      XZZZ    1437.9370   YZZZ      37.8320   ZZZZ   -3760.3525
 -----------------------------------------------------------------
 Calculating analytic gradient of the SCF energy
 Gradient of SCF Energy
            1           2           3           4           5           6
    1  -0.0114321  -0.0125248   0.0302390   0.0016839   0.0008620   0.0071892
    2  -0.0003129  -0.0042652  -0.0742270   0.0002616   0.0001479  -0.0001164
    3   0.0083877  -0.0058625  -0.0440174  -0.0215730   0.0044281  -0.0014421
            7           8           9          10          11          12
    1  -0.0013379   0.0046084   0.0005625   0.0024639   0.0001530   0.0147667
    2   0.0000943  -0.0002774   0.0001398  -0.0008974   0.0001438   0.0001536
    3   0.0054493   0.0068021  -0.0015827  -0.0014247   0.0000791  -0.0096134
           13          14          15          16          17          18
    1  -0.0010346  -0.0273715  -0.0119762   0.0004629   0.0041540   0.0014911
    2   0.0048843   0.0713566   0.0085329   0.0000585   0.0005946   0.0003608
    3   0.0014931   0.0556573  -0.0027619  -0.0000299  -0.0036941  -0.0013373
           19          20          21          22
    1   0.0007054  -0.0006362  -0.0030795   0.0000508
    2  -0.0080293   0.0000522   0.0015615  -0.0002167
    3   0.0092730   0.0001614   0.0016813  -0.0000732
 Max gradient component =       7.423E-02
 RMS gradient           =       1.702E-02
 Gradient time:  CPU 224.65 s  wall 224.65 s
 Geometry Optimization Parameters
   NAtoms,    NIC,     NZ,  NCons,   NDum,   NFix, NCnnct, MaxDiis
       22     163      22       0       0       0       0       0


** GEOMETRY OPTIMIZATION IN DELOCALIZED INTERNAL COORDINATES **
   Searching for a Minimum

   Optimization Cycle:   1

                       Coordinates (Angstroms)
     ATOM                X               Y               Z
      1  C         0.0000000000    0.0000000000    0.0000000000
      2  C         0.0000000000    0.0000000000    1.3949600000
      3  Cl        1.5261815140    0.0000000000    2.2594170471
      4  C        -1.1901880373    0.0256249026    2.1059255403
      5  Cl       -1.1548436435    0.0351778398    3.8595433764
      6  C        -2.4041742747    0.0535064326    1.4351028665
      7  Cl       -3.9099833729    0.0870232313    2.3339530118
      8  C        -2.4180259722    0.0546630380    0.0478935036
      9  H        -3.3603520375    0.0692493833   -0.4851290834
     10  C        -1.2274122092    0.0272853135   -0.6622934626
     11  H        -1.2503451014    0.0068111236   -1.7445869269
     12  C         1.2779219872   -0.0284629571   -0.7628147595
     13  C         2.3095886281   -0.8932703637   -0.3971844912
     14  Cl        2.0841394724   -1.9836059182    0.9581225060
     15  C         3.5004827568   -0.9194878930   -1.1069450245
     16  H         4.2865586447   -1.6026019117   -0.8107285686
     17  C         3.6821124948   -0.0819958503   -2.1978886372
     18  Cl        5.1879324501   -0.1155248115   -3.0967201401
     19  C         2.6636000698    0.7822218600   -2.5724593424
     20  H         2.7980411655    1.4448431951   -3.4181323354
     21  C         1.4736782845    0.8090230106   -1.8610916159
     22  H         0.6936781770    1.5025559907   -2.1490431582
   Point Group: c1    Number of degrees of freedom:    60


   Energy is  -2761.458140988


 Attempting to generate delocalized internal coordinates
 Initial Hessian constructed with Jon Baker's OPTIMIZE code

 60 Hessian modes will be used to form the next step
  Hessian Eigenvalues:
     0.016295    0.017711    0.019512    0.020642    0.020929    0.022945
     0.023584    0.023586    0.023833    0.023845    0.024090    0.024090
     0.024114    0.024114    0.024135    0.024135    0.024142    0.024143
     0.064492    0.103821    0.159964    0.159965    0.159995    0.159995
     0.159996    0.215542    0.224208    0.225288    0.230893    0.235864
     0.245307    0.246769    0.249980    0.249992    0.250000    0.250000
     0.250000    0.289179    0.292790    0.301033    0.301033    0.301033
     0.328585    0.356665    0.356665    0.356665    0.356665    0.356665
     0.412606    0.417568    0.429753    0.431477    0.461294    0.462598
     0.471101    0.471218    0.478202    0.478203    0.479142    0.479142

 Minimum search - taking simple RFO step
 Searching for Lamda that Minimizes Along All modes
 Value Taken    Lamda =  -0.05686638
 Calculated Step too Large.  Step scaled by  0.508246
 Step Taken.  Stepsize is  0.300000

                             Maximum     Tolerance    Cnvgd?
         Gradient           0.076225      0.000300      NO
         Displacement       0.239015      0.001200      NO
         Energy change     *********      0.000001      NO


 New Cartesian Coordinates Obtained by Inverse Iteration

 Displacement from previous Coordinates is:  0.418803
 ----------------------------------------------------------------
             Standard Nuclear Orientation (Angstroms)
    I     Atom           X                Y                Z
 ----------------------------------------------------------------
    1      C       0.0167004484    -0.0035416555     0.0302980867
    2      C      -0.0078065843     0.0169244375     1.4318549124
    3      Cl      1.4981979868     0.0384721344     2.3177686893
    4      C      -1.2156997602     0.0458299558     2.1284707831
    5      Cl     -1.2162088821     0.0754121559     3.8788837757
    6      C      -2.4198344002     0.0640055828     1.4285967228
    7      Cl     -3.9498562558     0.1030174021     2.2792684195
    8      C      -2.4091574518     0.0532754640     0.0404375789
    9      H      -3.3436114530     0.0613719331    -0.5060214666
   10      C      -1.2054678783     0.0197177433    -0.6467003577
   11      H      -1.2127501705    -0.0131768045    -1.7289582433
   12      C       1.2915199628    -0.0440369476    -0.7397823412
   13      C       2.3360490428    -0.9187364296    -0.4110747917
   14      Cl      2.1498288745    -2.0364028114     0.9201118661
   15      C       3.5183546497    -0.9368318210    -1.1388738049
   16      H       4.3086337546    -1.6249572915    -0.8671571825
   17      C       3.6749733235    -0.0811941813    -2.2202948952
   18      Cl      5.1645780060    -0.1037481782    -3.1432921060
   19      C       2.6513521088     0.7895965744    -2.5722229509
   20      H       2.7730248926     1.4621488657    -3.4121180823
   21      C       1.4747765136     0.8038550971    -1.8366416103
   22      H       0.6909942683     1.5020343902    -2.1026526960
 ----------------------------------------------------------------
 Nuclear Repulsion Energy =        1748.16379460 hartrees
 There are       81 alpha and       81 beta electrons
 Applying Cartesian multipole field
    Component          Value
    ---------          -----
     (2,0,0)        1.00000E-12
     (0,2,0)        2.00000E-11
     (0,0,2)       -3.00000E-11
 Nucleus-field energy     =    -0.0000000737 hartrees
 Requested basis set is 6-311++G(d,p)
 There are 162 shells and 449 basis functions
 A cutoff of  1.0D-15 yielded  10133 shell pairs
 There are     84340 function pairs (     90655 Cartesian)
 Smallest overlap matrix eigenvalue = 2.48E-07
 Linear dependence detected in AO basis
 Number of orthogonalized atomic orbitals = 444
 Maximum deviation from orthogonality = 3.802E-10
 Guess from superposition of atomic densities
 Warning:  Energy on first SCF cycle will be non-variational
 SAD guess density has 162.000000 electrons

 -----------------------------------------------------------------------
  General SCF calculation program by
  Eric Jon Sundstrom, Paul Horn, Yuezhi Mao, Dmitri Zuev, Alec White,
  David Stuck, Shaama M.S., Shane Yost, Joonho Lee, David Small,
  Daniel Levine, Susi Lehtola, Hugh Burton, Evgeny Epifanovsky,
  Bang C. Huynh
 -----------------------------------------------------------------------
 Exchange:     0.2000 Hartree-Fock + 0.0800 Slater + 0.7200 B88
 Correlation:  0.1900 VWN1RPA + 0.8100 LYP
 Using SG-1 standard quadrature grid
 A restricted SCF calculation will be
 performed using DIIS
 SCF converges when DIIS error is below 1.0e-08
 ---------------------------------------
  Cycle       Energy         DIIS error
 ---------------------------------------
    1   -2765.6136392539      2.95e-02  
    2   -2761.3298654119      2.42e-03  
    3   -2761.2023106736      3.17e-03  
    4   -2761.4654605807      7.32e-04  
    5   -2761.4789579393      3.02e-04  
    6   -2761.4810647520      1.04e-04  
    7   -2761.4813064476      3.16e-05  
    8   -2761.4813271084      1.42e-05  
    9   -2761.4813319485      3.71e-06  
   10   -2761.4813322949      9.95e-07  
   11   -2761.4813323175      3.04e-07  
   12   -2761.4813323194      1.20e-07  
   13   -2761.4813323197      4.63e-08  
   14   -2761.4813323196      1.04e-08  
   15   -2761.4813323198      3.82e-09  Convergence criterion met
 ---------------------------------------
 SCF time:   CPU 661.82s  wall 662.00s 
 SCF   energy in the final basis set =    -2761.4813323198
 Total energy in the final basis set =    -2761.4813323198

 --------------------------------------------------------------

                    Orbital Energies (a.u.)
 --------------------------------------------------------------

 Alpha MOs
 -- Occupied --
********-101.5718-101.5715-101.5640-101.5625 -10.2724 -10.2706 -10.2696
-10.2642 -10.2629 -10.2296 -10.2258 -10.2143 -10.2137 -10.2133 -10.2133
-10.2093  -9.4882  -9.4863  -9.4860  -9.4806  -9.4791  -7.2531  -7.2510
 -7.2509  -7.2452  -7.2436  -7.2431  -7.2423  -7.2412  -7.2409  -7.2407
 -7.2401  -7.2353  -7.2344  -7.2337  -7.2332  -0.9530  -0.9308  -0.9047
 -0.8863  -0.8727  -0.8606  -0.8416  -0.7938  -0.7726  -0.7604  -0.7371
 -0.6585  -0.6470  -0.6309  -0.6106  -0.5576  -0.5367  -0.5203  -0.5072
 -0.4959  -0.4787  -0.4651  -0.4625  -0.4595  -0.4513  -0.4390  -0.4256
 -0.4125  -0.4048  -0.3990  -0.3944  -0.3797  -0.3632  -0.3503  -0.3482
 -0.3415  -0.3372  -0.3331  -0.3188  -0.2967  -0.2904  -0.2800  -0.2580
 -0.2562
 -- Virtual --
 -0.0706  -0.0525  -0.0494  -0.0376  -0.0267  -0.0185  -0.0115   0.0006
  0.0077   0.0128   0.0159   0.0206   0.0247   0.0279   0.0356   0.0433
  0.0502   0.0541   0.0568   0.0615   0.0653   0.0732   0.0792   0.0806
  0.0836   0.0885   0.0926   0.0953   0.0978   0.1001   0.1047   0.1050
  0.1111   0.1124   0.1142   0.1180   0.1213   0.1236   0.1293   0.1296
  0.1318   0.1341   0.1366   0.1410   0.1441   0.1483   0.1535   0.1578
  0.1654   0.1682   0.1712   0.1741   0.1794   0.1812   0.1862   0.1929
  0.1977   0.1999   0.2059   0.2096   0.2147   0.2168   0.2202   0.2256
  0.2284   0.2322   0.2360   0.2408   0.2433   0.2492   0.2523   0.2571
  0.2585   0.2624   0.2641   0.2680   0.2714   0.2754   0.2808   0.2854
  0.2929   0.2963   0.3045   0.3091   0.3126   0.3136   0.3202   0.3236
  0.3277   0.3406   0.3441   0.3584   0.3709   0.4083   0.4189   0.4232
  0.4255   0.4428   0.4483   0.4532   0.4542   0.4613   0.4664   0.4756
  0.4789   0.4870   0.4884   0.4992   0.4994   0.5115   0.5171   0.5279
  0.5416   0.5486   0.5567   0.5575   0.5617   0.5768   0.5796   0.5848
  0.5888   0.5956   0.6003   0.6160   0.6203   0.6229   0.6276   0.6299
  0.6358   0.6405   0.6578   0.6627   0.6634   0.6886   0.6947   0.7041
  0.7104   0.7134   0.7205   0.7367   0.7372   0.7626   0.7895   0.7976
  0.8040   0.8155   0.8234   0.8270   0.8323   0.8408   0.8435   0.8447
  0.8486   0.8520   0.8531   0.8536   0.8573   0.8655   0.8712   0.8750
  0.8796   0.8858   0.8932   0.8988   0.9048   0.9134   0.9187   0.9327
  0.9386   0.9464   0.9511   0.9519   0.9564   0.9650   0.9723   0.9786
  0.9816   1.0006   1.0056   1.0142   1.0245   1.0338   1.0404   1.0657
  1.0742   1.0813   1.1063   1.1239   1.1323   1.1502   1.1889   1.1971
  1.2150   1.2321   1.2454   1.2519   1.2635   1.2738   1.2898   1.3004
  1.3062   1.3225   1.3341   1.3520   1.3551   1.3887   1.4121   1.4569
  1.4892   1.4974   1.5064   1.5122   1.5444   1.5530   1.5609   1.5785
  1.5839   1.6079   1.6299   1.6456   1.6707   1.6816   1.6859   1.7214
  1.7258   1.7474   1.7912   1.8088   1.8268   1.8366   1.8452   1.8538
  1.8736   1.8870   1.9022   1.9082   1.9306   1.9400   1.9412   1.9550
  1.9669   1.9733   1.9983   2.0314   2.0544   2.0672   2.0940   2.1195
  2.1435   2.1765   2.2047   2.2282   2.2438   2.2503   2.2598   2.2759
  2.2887   2.3016   2.3136   2.3376   2.3542   2.3694   2.3833   2.3879
  2.4271   2.4275   2.4492   2.4546   2.4715   2.5066   2.5250   2.5463
  2.5496   2.5631   2.5729   2.6051   2.6125   2.6478   2.6535   2.6700
  2.6830   2.7085   2.7156   2.7249   2.7297   2.7457   2.7621   2.7795
  2.7900   2.7983   2.8186   2.8321   2.8384   2.8530   2.8981   2.9047
  2.9509   2.9627   3.0666   3.0772   3.0805   3.1366   3.1452   3.1582
  3.1838   3.2152   3.2397   3.2529   3.3378   3.3811   3.3942   3.4455
  3.5345   3.5684   3.6312   3.6877   3.7657   3.8184   3.8560   4.0127
  4.0585   4.0747   4.1319   4.4008   4.8054   4.8284   9.7465   9.7695
  9.7955   9.8154   9.8633  23.3652  23.5376  23.8515  23.8627  23.8844
 23.9139  23.9755  23.9850  24.0439  24.0619  24.1272  24.1459  25.7813
 25.8081  25.8196  25.8765  26.0685  26.1135  26.1200  26.1631  26.3406
 26.3914  26.5138  26.5985  26.6908  26.7559  26.9316 215.7367 215.7610
215.7913 215.8146 215.8794
 --------------------------------------------------------------

          Ground-State Mulliken Net Atomic Charges

     Atom                 Charge (a.u.)
  ----------------------------------------
      1 C                     0.136252
      2 C                    -0.989352
      3 Cl                    0.633228
      4 C                    -0.060484
      5 Cl                    0.591154
      6 C                    -0.112796
      7 Cl                    0.534610
      8 C                    -0.581143
      9 H                     0.209301
     10 C                    -0.452642
     11 H                     0.175090
     12 C                    -0.001788
     13 C                    -0.282643
     14 Cl                    0.428290
     15 C                    -0.513929
     16 H                     0.220303
     17 C                     0.041416
     18 Cl                    0.463621
     19 C                    -0.400408
     20 H                     0.199671
     21 C                    -0.418406
     22 H                     0.180653
  ----------------------------------------
  Sum of atomic charges =     0.000000

 -----------------------------------------------------------------
                    Cartesian Multipole Moments
 -----------------------------------------------------------------
    Charge (ESU x 10^10)
                -0.0000
    Dipole Moment (Debye)
         X      -0.7729      Y       0.7736      Z      -2.7019
       Tot       2.9148
    Quadrupole Moments (Debye-Ang)
        XX    -134.7712     XY      -0.2354     YY    -133.8151
        XZ       5.7128     YZ      -3.8441     ZZ    -133.9427
    Octopole Moments (Debye-Ang^2)
       XXX    -285.1752    XXY      16.9150    XYY     -87.7023
       YYY      78.6188    XXZ     -44.6309    XYZ      -4.8729
       YYZ     -54.1209    XZZ     -93.7260    YZZ      32.4937
       ZZZ    -154.8609
    Hexadecapole Moments (Debye-Ang^3)
      XXXX   -6031.3141   XXXY     206.2892   XXYY   -1108.6012
      XYYY     262.7765   YYYY    -609.1140   XXXZ    1516.0127
      XXYZ      20.5186   XYYZ     472.9755   YYYZ      60.7515
      XXZZ   -1673.8125   XYZZ     104.6049   YYZZ    -728.2329
      XZZZ    1456.4725   YZZZ      27.0532   ZZZZ   -3796.5850
 -----------------------------------------------------------------
 Calculating analytic gradient of the SCF energy
 Gradient of SCF Energy
            1           2           3           4           5           6
    1  -0.0073186  -0.0075101   0.0197984   0.0011341   0.0005542   0.0037890
    2   0.0010616  -0.0025111  -0.0470347  -0.0001361   0.0001431  -0.0001927
    3   0.0038955  -0.0017612  -0.0283109  -0.0132892   0.0040403  -0.0010973
            7           8           9          10          11          12
    1  -0.0012038   0.0025797   0.0003425   0.0015538   0.0000643   0.0078657
    2   0.0001493  -0.0001931   0.0000716  -0.0001992   0.0002032   0.0002106
    3   0.0031723   0.0046460  -0.0011842  -0.0009710   0.0001032  -0.0075257
           13          14          15          16          17          18
    1   0.0015346  -0.0177434  -0.0074370   0.0005465   0.0034958   0.0004086
    2   0.0008707   0.0459959   0.0053184  -0.0001379   0.0000589   0.0002244
    3   0.0013701   0.0346539  -0.0010867  -0.0000347  -0.0024118  -0.0005838
           19          20          21          22
    1   0.0004351  -0.0004657  -0.0025033   0.0000796
    2  -0.0050982   0.0002623   0.0011702  -0.0002372
    3   0.0059484  -0.0000759   0.0006657  -0.0001630
 Max gradient component =       4.703E-02
 RMS gradient           =       1.082E-02
 Gradient time:  CPU 223.56 s  wall 223.59 s
 Geometry Optimization Parameters
   NAtoms,    NIC,     NZ,  NCons,   NDum,   NFix, NCnnct, MaxDiis
       22     163      22       0       0       0       0       0

 Cartesian Hessian Update
 Hessian updated using BFGS update


** GEOMETRY OPTIMIZATION IN DELOCALIZED INTERNAL COORDINATES **
   Searching for a Minimum

   Optimization Cycle:   2

                       Coordinates (Angstroms)
     ATOM                X               Y               Z
      1  C         0.0167004484   -0.0035416555    0.0302980867
      2  C        -0.0078065843    0.0169244375    1.4318549124
      3  Cl        1.4981979868    0.0384721344    2.3177686893
      4  C        -1.2156997602    0.0458299558    2.1284707831
      5  Cl       -1.2162088821    0.0754121559    3.8788837757
      6  C        -2.4198344002    0.0640055828    1.4285967228
      7  Cl       -3.9498562558    0.1030174021    2.2792684195
      8  C        -2.4091574518    0.0532754640    0.0404375789
      9  H        -3.3436114530    0.0613719331   -0.5060214666
     10  C        -1.2054678783    0.0197177433   -0.6467003577
     11  H        -1.2127501705   -0.0131768045   -1.7289582433
     12  C         1.2915199628   -0.0440369476   -0.7397823412
     13  C         2.3360490428   -0.9187364296   -0.4110747917
     14  Cl        2.1498288745   -2.0364028114    0.9201118661
     15  C         3.5183546497   -0.9368318210   -1.1388738049
     16  H         4.3086337546   -1.6249572915   -0.8671571825
     17  C         3.6749733235   -0.0811941813   -2.2202948952
     18  Cl        5.1645780060   -0.1037481782   -3.1432921060
     19  C         2.6513521088    0.7895965744   -2.5722229509
     20  H         2.7730248926    1.4621488657   -3.4121180823
     21  C         1.4747765136    0.8038550971   -1.8366416103
     22  H         0.6909942683    1.5020343902   -2.1026526960
   Point Group: c1    Number of degrees of freedom:    60


   Energy is  -2761.481332320

 Hessian updated using BFGS update

 56 Hessian modes will be used to form the next step
  Hessian Eigenvalues:
     0.016289    0.017713    0.019566    0.020699    0.020929    0.022947
     0.023584    0.023586    0.023834    0.023845    0.024089    0.024090
     0.024114    0.024114    0.024135    0.024135    0.024142    0.024143
     0.065000    0.114363    0.159952    0.159966    0.159973    0.159995
     0.160000    0.217045    0.224013    0.225216    0.230891    0.235303
     0.245127    0.246860    0.249867    0.249983    0.249996    0.250000
     0.250295    0.289348    0.293012    0.300570    0.301243    0.328706
     0.356661    0.356684    0.412580    0.418899    0.429758    0.431582
     0.461342    0.463539    0.471060    0.471123    0.478181    0.478248
     0.478968    0.479350

 Minimum search - taking simple RFO step
 Searching for Lamda that Minimizes Along All modes
 Value Taken    Lamda =  -0.02575194
 Calculated Step too Large.  Step scaled by  0.696635
 Step Taken.  Stepsize is  0.300000

                             Maximum     Tolerance    Cnvgd?
         Gradient           0.048324      0.000300      NO
         Displacement       0.237813      0.001200      NO
         Energy change     -0.023191      0.000001      NO


 New Cartesian Coordinates Obtained by Inverse Iteration

 Displacement from previous Coordinates is:  0.402258
 ----------------------------------------------------------------
             Standard Nuclear Orientation (Angstroms)
    I     Atom           X                Y                Z
 ----------------------------------------------------------------
    1      C       0.0321333388    -0.0091778016     0.0553280129
    2      C      -0.0109344405     0.0380256457     1.4586072426
    3      Cl      1.4782367479     0.0902171287     2.3586735822
    4      C      -1.2326107588     0.0720841643     2.1432198545
    5      Cl     -1.2639666219     0.1313946490     3.8856679590
    6      C      -2.4278015034     0.0730651713     1.4201888532
    7      Cl     -3.9744555029     0.1162376527     2.2325201933
    8      C      -2.3992649236     0.0405164302     0.0315641852
    9      H      -3.3284482017     0.0354231715    -0.5228936256
   10      C      -1.1851567130    -0.0001281224    -0.6353411674
   11      H      -1.1783700403    -0.0528009312    -1.7170001208
   12      C       1.3024994356    -0.0561657922    -0.7161816078
   13      C       2.3501059613    -0.9440136261    -0.4242247589
   14      Cl      2.1897664848    -2.0951677524     0.8784411422
   15      C       3.5239343356    -0.9575329257    -1.1699845073
   16      H       4.3127512665    -1.6556277640    -0.9242455437
   17      C       3.6632866675    -0.0799630051    -2.2372936899
   18      Cl      5.1399781694    -0.0958962911    -3.1808929712
   19      C       2.6426683880     0.8058038398    -2.5636486255
   20      H       2.7579401366     1.4915185068    -3.3930896910
   21      C       1.4800196881     0.8085479332    -1.8049019652
   22      H       0.6962790820     1.5166753343    -2.0446124452
 ----------------------------------------------------------------
 Nuclear Repulsion Energy =        1740.66556098 hartrees
 There are       81 alpha and       81 beta electrons
 Applying Cartesian multipole field
    Component          Value
    ---------          -----
     (2,0,0)        1.00000E-12
     (0,2,0)        2.00000E-11
     (0,0,2)       -3.00000E-11
 Nucleus-field energy     =    -0.0000000737 hartrees
 Requested basis set is 6-311++G(d,p)
 There are 162 shells and 449 basis functions
 A cutoff of  1.0D-15 yielded  10126 shell pairs
 There are     84202 function pairs (     90485 Cartesian)
 Smallest overlap matrix eigenvalue = 2.55E-07
 Linear dependence detected in AO basis
 Number of orthogonalized atomic orbitals = 444
 Maximum deviation from orthogonality = 3.164E-10
 Guess from superposition of atomic densities
 Warning:  Energy on first SCF cycle will be non-variational
 SAD guess density has 162.000000 electrons

 -----------------------------------------------------------------------
  General SCF calculation program by
  Eric Jon Sundstrom, Paul Horn, Yuezhi Mao, Dmitri Zuev, Alec White,
  David Stuck, Shaama M.S., Shane Yost, Joonho Lee, David Small,
  Daniel Levine, Susi Lehtola, Hugh Burton, Evgeny Epifanovsky,
  Bang C. Huynh
 -----------------------------------------------------------------------
 Exchange:     0.2000 Hartree-Fock + 0.0800 Slater + 0.7200 B88
 Correlation:  0.1900 VWN1RPA + 0.8100 LYP
 Using SG-1 standard quadrature grid
 A restricted SCF calculation will be
 performed using DIIS
 SCF converges when DIIS error is below 1.0e-08
 ---------------------------------------
  Cycle       Energy         DIIS error
 ---------------------------------------
    1   -2765.5758940002      2.94e-02  
    2   -2761.3447908300      2.41e-03  
    3   -2761.2157557008      3.17e-03  
    4   -2761.4794432258      7.40e-04  
    5   -2761.4932014352      3.03e-04  
    6   -2761.4953258516      1.03e-04  
    7   -2761.4955598405      3.24e-05  
    8   -2761.4955818685      1.43e-05  
    9   -2761.4955868422      3.61e-06  
   10   -2761.4955871708      9.83e-07  
   11   -2761.4955871930      2.88e-07  
   12   -2761.4955871946      1.18e-07  
   13   -2761.4955871950      4.33e-08  
   14   -2761.4955871949      1.04e-08  
   15   -2761.4955871949      3.80e-09  Convergence criterion met
 ---------------------------------------
 SCF time:   CPU 665.98s  wall 666.00s 
 SCF   energy in the final basis set =    -2761.4955871949
 Total energy in the final basis set =    -2761.4955871949

 --------------------------------------------------------------

                    Orbital Energies (a.u.)
 --------------------------------------------------------------

 Alpha MOs
 -- Occupied --
********-101.5725-101.5712-101.5659-101.5639 -10.2730 -10.2714 -10.2696
-10.2649 -10.2631 -10.2298 -10.2263 -10.2138 -10.2134 -10.2134 -10.2133
-10.2095  -9.4883  -9.4871  -9.4858  -9.4821  -9.4801  -7.2531  -7.2519
 -7.2504  -7.2468  -7.2447  -7.2432  -7.2425  -7.2420  -7.2411  -7.2406
 -7.2402  -7.2368  -7.2360  -7.2347  -7.2342  -0.9517  -0.9303  -0.9033
 -0.8881  -0.8737  -0.8598  -0.8423  -0.7935  -0.7714  -0.7596  -0.7364
 -0.6574  -0.6461  -0.6309  -0.6103  -0.5573  -0.5357  -0.5204  -0.5073
 -0.4959  -0.4796  -0.4647  -0.4622  -0.4597  -0.4502  -0.4369  -0.4252
 -0.4116  -0.4023  -0.3990  -0.3931  -0.3798  -0.3636  -0.3500  -0.3470
 -0.3410  -0.3374  -0.3332  -0.3206  -0.3019  -0.2895  -0.2789  -0.2632
 -0.2566
 -- Virtual --
 -0.0705  -0.0530  -0.0491  -0.0355  -0.0278  -0.0180  -0.0107   0.0008
  0.0080   0.0135   0.0167   0.0204   0.0249   0.0279   0.0357   0.0433
  0.0506   0.0536   0.0570   0.0617   0.0652   0.0730   0.0790   0.0803
  0.0835   0.0883   0.0929   0.0953   0.0980   0.1000   0.1045   0.1054
  0.1114   0.1122   0.1141   0.1172   0.1213   0.1235   0.1291   0.1294
  0.1318   0.1339   0.1367   0.1407   0.1438   0.1479   0.1524   0.1576
  0.1651   0.1680   0.1705   0.1740   0.1786   0.1811   0.1851   0.1919
  0.1970   0.1995   0.2054   0.2100   0.2143   0.2162   0.2214   0.2257
  0.2276   0.2319   0.2353   0.2409   0.2425   0.2492   0.2522   0.2562
  0.2575   0.2616   0.2638   0.2674   0.2703   0.2751   0.2805   0.2861
  0.2927   0.2949   0.3036   0.3090   0.3127   0.3134   0.3199   0.3240
  0.3280   0.3410   0.3447   0.3564   0.3695   0.4095   0.4189   0.4231
  0.4252   0.4423   0.4478   0.4531   0.4544   0.4625   0.4680   0.4750
  0.4783   0.4843   0.4878   0.4984   0.5003   0.5103   0.5173   0.5244
  0.5414   0.5469   0.5560   0.5570   0.5608   0.5739   0.5793   0.5837
  0.5883   0.5970   0.5989   0.6164   0.6169   0.6220   0.6287   0.6319
  0.6372   0.6421   0.6562   0.6614   0.6646   0.6874   0.6956   0.7073
  0.7083   0.7144   0.7191   0.7337   0.7379   0.7662   0.7908   0.7980
  0.8050   0.8233   0.8275   0.8295   0.8327   0.8404   0.8439   0.8472
  0.8499   0.8509   0.8529   0.8539   0.8559   0.8642   0.8716   0.8753
  0.8810   0.8868   0.8924   0.8988   0.9019   0.9122   0.9196   0.9331
  0.9384   0.9485   0.9495   0.9552   0.9567   0.9649   0.9707   0.9819
  0.9838   0.9966   0.9997   1.0061   1.0200   1.0306   1.0448   1.0618
  1.0678   1.0826   1.1025   1.1247   1.1298   1.1485   1.1884   1.1972
  1.2123   1.2321   1.2448   1.2467   1.2635   1.2748   1.2889   1.3002
  1.3052   1.3129   1.3314   1.3512   1.3549   1.3878   1.4090   1.4573
  1.4886   1.4987   1.5059   1.5115   1.5432   1.5502   1.5582   1.5766
  1.5823   1.6049   1.6304   1.6470   1.6709   1.6820   1.6861   1.7224
  1.7260   1.7493   1.7892   1.8081   1.8253   1.8357   1.8454   1.8517
  1.8696   1.8848   1.9007   1.9086   1.9310   1.9381   1.9411   1.9556
  1.9653   1.9716   1.9979   2.0294   2.0530   2.0657   2.0955   2.1191
  2.1425   2.1725   2.2066   2.2340   2.2476   2.2495   2.2703   2.2809
  2.2888   2.2984   2.3101   2.3342   2.3436   2.3685   2.3793   2.3856
  2.4224   2.4261   2.4439   2.4629   2.4731   2.5069   2.5254   2.5471
  2.5491   2.5554   2.5693   2.6017   2.6115   2.6476   2.6523   2.6670
  2.6816   2.7074   2.7171   2.7232   2.7299   2.7456   2.7597   2.7791
  2.7895   2.7984   2.8131   2.8320   2.8371   2.8496   2.8965   2.9043
  2.9488   2.9645   3.0649   3.0751   3.0811   3.1323   3.1426   3.1525
  3.1822   3.2141   3.2370   3.2481   3.3330   3.3770   3.3934   3.4461
  3.5289   3.5685   3.6318   3.6842   3.7623   3.8141   3.8555   4.0116
  4.0613   4.0757   4.1309   4.3986   4.7991   4.8240   9.7457   9.7692
  9.7926   9.8105   9.8594  23.3684  23.5385  23.8425  23.8592  23.8801
 23.9119  23.9642  23.9749  24.0379  24.0569  24.1250  24.1419  25.7847
 25.8202  25.8580  25.9100  26.0453  26.1034  26.1185  26.1644  26.2626
 26.3750  26.5088  26.5930  26.6866  26.7345  26.9238 215.7363 215.7605
215.7888 215.8101 215.8707
 --------------------------------------------------------------

          Ground-State Mulliken Net Atomic Charges

     Atom                 Charge (a.u.)
  ----------------------------------------
      1 C                     0.146871
      2 C                    -0.888769
      3 Cl                    0.612136
      4 C                    -0.017957
      5 Cl                    0.584467
      6 C                    -0.190380
      7 Cl                    0.537176
      8 C                    -0.578238
      9 H                     0.210350
     10 C                    -0.517115
     11 H                     0.178353
     12 C                     0.027131
     13 C                    -0.286837
     14 Cl                    0.414851
     15 C                    -0.476880
     16 H                     0.222259
     17 C                     0.018780
     18 Cl                    0.464242
     19 C                    -0.399986
     20 H                     0.199928
     21 C                    -0.443959
     22 H                     0.183578
  ----------------------------------------
  Sum of atomic charges =     0.000000

 -----------------------------------------------------------------
                    Cartesian Multipole Moments
 -----------------------------------------------------------------
    Charge (ESU x 10^10)
                 0.0000
    Dipole Moment (Debye)
         X      -0.7778      Y       0.7613      Z      -2.6446
       Tot       2.8598
    Quadrupole Moments (Debye-Ang)
        XX    -135.0004     XY      -0.1939     YY    -133.5130
        XZ       5.6022     YZ      -3.5874     ZZ    -134.0098
    Octopole Moments (Debye-Ang^2)
       XXX    -283.5883    XXY      15.5928    XYY     -86.0686
       YYY      75.7030    XXZ     -43.9541    XYZ      -4.4423
       YYZ     -53.6468    XZZ     -93.7874    YZZ      32.1871
       ZZZ    -151.0439
    Hexadecapole Moments (Debye-Ang^3)
      XXXX   -6047.6230   XXXY     215.4513   XXYY   -1112.0007
      XYYY     270.6988   YYYY    -630.0913   XXXZ    1527.8895
      XXYZ      16.5315   XYYZ     475.8826   YYYZ      42.0266
      XXZZ   -1681.6920   XYZZ     109.1319   YYZZ    -734.3780
      XZZZ    1469.3116   YZZZ      12.7263   ZZZZ   -3813.2714
 -----------------------------------------------------------------
 Calculating analytic gradient of the SCF energy
 Gradient of SCF Energy
            1           2           3           4           5           6
    1  -0.0023223  -0.0029081   0.0110813   0.0007660   0.0000801   0.0012609
    2   0.0016920  -0.0015416  -0.0296003  -0.0003214   0.0000982  -0.0001208
    3   0.0014205   0.0003227  -0.0186751  -0.0058342   0.0018288  -0.0004128
            7           8           9          10          11          12
    1  -0.0003369   0.0008002   0.0002095   0.0008109  -0.0001042   0.0020576
    2   0.0000901  -0.0000621   0.0000375   0.0002780   0.0001633  -0.0006585
    3   0.0011421   0.0021860  -0.0005442  -0.0003362   0.0000398  -0.0038267
           13          14          15          16          17          18
    1   0.0015094  -0.0105416  -0.0030619   0.0001748   0.0017564  -0.0001901
    2  -0.0004231   0.0296057   0.0022122  -0.0000335   0.0002377   0.0001280
    3   0.0014013   0.0206243   0.0000251  -0.0000282  -0.0015299  -0.0000668
           19          20          21          22
    1   0.0003570  -0.0002168  -0.0012828   0.0001007
    2  -0.0020825   0.0001554   0.0002684  -0.0001228
    3   0.0023305  -0.0000398   0.0001755  -0.0002028
 Max gradient component =       2.961E-02
 RMS gradient           =       6.612E-03
 Gradient time:  CPU 224.67 s  wall 224.71 s
 Geometry Optimization Parameters
   NAtoms,    NIC,     NZ,  NCons,   NDum,   NFix, NCnnct, MaxDiis
       22     163      22       0       0       0       0       0

 Cartesian Hessian Update
 Hessian updated using BFGS update


** GEOMETRY OPTIMIZATION IN DELOCALIZED INTERNAL COORDINATES **
   Searching for a Minimum

   Optimization Cycle:   3

                       Coordinates (Angstroms)
     ATOM                X               Y               Z
      1  C         0.0321333388   -0.0091778016    0.0553280129
      2  C        -0.0109344405    0.0380256457    1.4586072426
      3  Cl        1.4782367479    0.0902171287    2.3586735822
      4  C        -1.2326107588    0.0720841643    2.1432198545
      5  Cl       -1.2639666219    0.1313946490    3.8856679590
      6  C        -2.4278015034    0.0730651713    1.4201888532
      7  Cl       -3.9744555029    0.1162376527    2.2325201933
      8  C        -2.3992649236    0.0405164302    0.0315641852
      9  H        -3.3284482017    0.0354231715   -0.5228936256
     10  C        -1.1851567130   -0.0001281224   -0.6353411674
     11  H        -1.1783700403   -0.0528009312   -1.7170001208
     12  C         1.3024994356   -0.0561657922   -0.7161816078
     13  C         2.3501059613   -0.9440136261   -0.4242247589
     14  Cl        2.1897664848   -2.0951677524    0.8784411422
     15  C         3.5239343356   -0.9575329257   -1.1699845073
     16  H         4.3127512665   -1.6556277640   -0.9242455437
     17  C         3.6632866675   -0.0799630051   -2.2372936899
     18  Cl        5.1399781694   -0.0958962911   -3.1808929712
     19  C         2.6426683880    0.8058038398   -2.5636486255
     20  H         2.7579401366    1.4915185068   -3.3930896910
     21  C         1.4800196881    0.8085479332   -1.8049019652
     22  H         0.6962790820    1.5166753343   -2.0446124452
   Point Group: c1    Number of degrees of freedom:    60


   Energy is  -2761.495587195

 Hessian updated using BFGS update

 58 Hessian modes will be used to form the next step
  Hessian Eigenvalues:
     0.016234    0.017715    0.019508    0.020695    0.020929    0.022948
     0.023585    0.023586    0.023835    0.023845    0.024090    0.024090
     0.024114    0.024114    0.024135    0.024135    0.024142    0.024143
     0.060892    0.082037    0.159964    0.159970    0.159992    0.159998
     0.160010    0.218086    0.224271    0.225388    0.230893    0.235897
     0.245236    0.246815    0.249883    0.249987    0.250000    0.250038
     0.250710    0.289345    0.293626    0.300872    0.301033    0.301361
     0.329002    0.356663    0.356668    0.356688    0.412608    0.419272
     0.429755    0.431894    0.461369    0.463533    0.471074    0.472061
     0.478134    0.478246    0.479110    0.479678

 Minimum search - taking simple RFO step
 Searching for Lamda that Minimizes Along All modes
 Value Taken    Lamda =  -0.01510917
 Calculated Step too Large.  Step scaled by  0.710575
 Step Taken.  Stepsize is  0.300000

                             Maximum     Tolerance    Cnvgd?
         Gradient           0.029884      0.000300      NO
         Displacement       0.234908      0.001200      NO
         Energy change     -0.014255      0.000001      NO


 New Cartesian Coordinates Obtained by Inverse Iteration

 Displacement from previous Coordinates is:  0.402742
 ----------------------------------------------------------------
             Standard Nuclear Orientation (Angstroms)
    I     Atom           X                Y                Z
 ----------------------------------------------------------------
    1      C       0.0407578250    -0.0166023530     0.0705769346
    2      C      -0.0136673237     0.0638994794     1.4726956691
    3      Cl      1.4644883197     0.1517983411     2.3835370517
    4      C      -1.2430332520     0.1040699694     2.1499259806
    5      Cl     -1.2903832045     0.2020974135     3.8852719904
    6      C      -2.4322426148     0.0794700629     1.4139489514
    7      Cl     -3.9879289520     0.1269997713     2.2054690119
    8      C      -2.3929178574     0.0160133873     0.0255875592
    9      H      -3.3192787221    -0.0084688870    -0.5325194633
   10      C      -1.1728879167    -0.0308590900    -0.6289464111
   11      H      -1.1556991092    -0.1084064234    -1.7091172906
   12      C       1.3103585711    -0.0646649348    -0.6998784192
   13      C       2.3525661165    -0.9700890001    -0.4419359519
   14      Cl      2.2025450141    -2.1584725180     0.8300917404
   15      C       3.5201246837    -0.9800786789    -1.2003130439
   16      H       4.3030800891    -1.6922091990    -0.9796640904
   17      C       3.6555543657    -0.0776009212    -2.2469539446
   18      Cl      5.1250404226    -0.0883389027    -3.2042200152
   19      C       2.6431665331     0.8279799085    -2.5454008126
   20      H       2.7592090548     1.5307492723    -3.3597119916
   21      C       1.4896226290     0.8220863032    -1.7726198514
   22      H       0.7101163242     1.5436626150    -1.9859232977
 ----------------------------------------------------------------
 Nuclear Repulsion Energy =        1734.88967532 hartrees
 There are       81 alpha and       81 beta electrons
 Applying Cartesian multipole field
    Component          Value
    ---------          -----
     (2,0,0)        1.00000E-12
     (0,2,0)        2.00000E-11
     (0,0,2)       -3.00000E-11
 Nucleus-field energy     =    -0.0000000733 hartrees
 Requested basis set is 6-311++G(d,p)
 There are 162 shells and 449 basis functions
 A cutoff of  1.0D-15 yielded  10110 shell pairs
 There are     84133 function pairs (     90413 Cartesian)
 Smallest overlap matrix eigenvalue = 2.59E-07
 Linear dependence detected in AO basis
 Number of orthogonalized atomic orbitals = 444
 Maximum deviation from orthogonality = 1.946E-10
 Guess from superposition of atomic densities
 Warning:  Energy on first SCF cycle will be non-variational
 SAD guess density has 162.000000 electrons

 -----------------------------------------------------------------------
  General SCF calculation program by
  Eric Jon Sundstrom, Paul Horn, Yuezhi Mao, Dmitri Zuev, Alec White,
  David Stuck, Shaama M.S., Shane Yost, Joonho Lee, David Small,
  Daniel Levine, Susi Lehtola, Hugh Burton, Evgeny Epifanovsky,
  Bang C. Huynh
 -----------------------------------------------------------------------
 Exchange:     0.2000 Hartree-Fock + 0.0800 Slater + 0.7200 B88
 Correlation:  0.1900 VWN1RPA + 0.8100 LYP
 Using SG-1 standard quadrature grid
 A restricted SCF calculation will be
 performed using DIIS
 SCF converges when DIIS error is below 1.0e-08
 ---------------------------------------
  Cycle       Energy         DIIS error
 ---------------------------------------
    1   -2765.5496027123      2.93e-02  
    2   -2761.3536208585      2.41e-03  
    3   -2761.2237820354      3.17e-03  
    4   -2761.4878232049      7.43e-04  
    5   -2761.5016831188      3.04e-04  
    6   -2761.5038164990      1.03e-04  
    7   -2761.5040462542      3.35e-05  
    8   -2761.5040701202      1.43e-05  
    9   -2761.5040751088      3.55e-06  
   10   -2761.5040754268      9.75e-07  
   11   -2761.5040754485      2.79e-07  
   12   -2761.5040754504      1.17e-07  
   13   -2761.5040754507      4.12e-08  
   14   -2761.5040754507      1.06e-08  
   15   -2761.5040754507      3.76e-09  Convergence criterion met
 ---------------------------------------
 SCF time:   CPU 656.72s  wall 657.00s 
 SCF   energy in the final basis set =    -2761.5040754507
 Total energy in the final basis set =    -2761.5040754507

 --------------------------------------------------------------

                    Orbital Energies (a.u.)
 --------------------------------------------------------------

 Alpha MOs
 -- Occupied --
********-101.5731-101.5709-101.5675-101.5653 -10.2733 -10.2719 -10.2697
-10.2655 -10.2632 -10.2300 -10.2266 -10.2137 -10.2135 -10.2135 -10.2131
-10.2097  -9.4884  -9.4878  -9.4854  -9.4833  -9.4810  -7.2532  -7.2526
 -7.2501  -7.2481  -7.2456  -7.2433  -7.2427  -7.2425  -7.2418  -7.2403
 -7.2398  -7.2381  -7.2372  -7.2357  -7.2351  -0.9511  -0.9299  -0.9022
 -0.8891  -0.8746  -0.8589  -0.8428  -0.7933  -0.7708  -0.7593  -0.7362
 -0.6564  -0.6456  -0.6314  -0.6102  -0.5571  -0.5350  -0.5206  -0.5078
 -0.4956  -0.4802  -0.4645  -0.4620  -0.4599  -0.4495  -0.4356  -0.4251
 -0.4111  -0.4006  -0.3990  -0.3912  -0.3798  -0.3636  -0.3499  -0.3458
 -0.3406  -0.3376  -0.3334  -0.3221  -0.3068  -0.2885  -0.2782  -0.2665
 -0.2569
 -- Virtual --
 -0.0698  -0.0536  -0.0486  -0.0345  -0.0293  -0.0179  -0.0106   0.0008
  0.0082   0.0137   0.0169   0.0199   0.0250   0.0280   0.0358   0.0432
  0.0510   0.0531   0.0569   0.0616   0.0652   0.0729   0.0789   0.0797
  0.0834   0.0881   0.0930   0.0951   0.0982   0.0999   0.1044   0.1057
  0.1114   0.1123   0.1140   0.1162   0.1211   0.1233   0.1285   0.1290
  0.1319   0.1334   0.1365   0.1404   0.1436   0.1475   0.1514   0.1573
  0.1647   0.1677   0.1698   0.1740   0.1778   0.1805   0.1842   0.1912
  0.1963   0.1995   0.2052   0.2102   0.2139   0.2160   0.2225   0.2251
  0.2277   0.2314   0.2353   0.2412   0.2421   0.2492   0.2526   0.2552
  0.2565   0.2611   0.2639   0.2667   0.2699   0.2750   0.2806   0.2867
  0.2926   0.2927   0.3039   0.3089   0.3124   0.3141   0.3190   0.3241
  0.3282   0.3413   0.3452   0.3550   0.3687   0.4103   0.4184   0.4233
  0.4255   0.4417   0.4476   0.4530   0.4540   0.4638   0.4707   0.4744
  0.4781   0.4826   0.4879   0.4979   0.5025   0.5062   0.5125   0.5235
  0.5413   0.5476   0.5559   0.5570   0.5607   0.5721   0.5790   0.5847
  0.5880   0.5973   0.5989   0.6130   0.6179   0.6218   0.6274   0.6344
  0.6378   0.6464   0.6549   0.6614   0.6658   0.6854   0.6961   0.7061
  0.7093   0.7157   0.7194   0.7312   0.7379   0.7693   0.7910   0.7955
  0.8039   0.8253   0.8263   0.8307   0.8343   0.8405   0.8449   0.8459
  0.8487   0.8523   0.8530   0.8549   0.8592   0.8633   0.8715   0.8761
  0.8842   0.8868   0.8918   0.8980   0.9010   0.9116   0.9198   0.9328
  0.9377   0.9469   0.9501   0.9563   0.9578   0.9653   0.9697   0.9737
  0.9894   0.9919   0.9974   1.0039   1.0171   1.0283   1.0462   1.0587
  1.0648   1.0818   1.1011   1.1254   1.1313   1.1498   1.1883   1.1985
  1.2101   1.2322   1.2423   1.2459   1.2631   1.2755   1.2879   1.2991
  1.3037   1.3072   1.3293   1.3503   1.3562   1.3880   1.4082   1.4577
  1.4886   1.5007   1.5064   1.5115   1.5424   1.5481   1.5571   1.5757
  1.5821   1.6035   1.6307   1.6486   1.6712   1.6827   1.6861   1.7226
  1.7260   1.7499   1.7889   1.8066   1.8238   1.8351   1.8468   1.8504
  1.8657   1.8833   1.9001   1.9108   1.9318   1.9362   1.9418   1.9564
  1.9688   1.9694   1.9979   2.0272   2.0508   2.0638   2.0964   2.1186
  2.1411   2.1690   2.2081   2.2336   2.2469   2.2505   2.2708   2.2804
  2.2944   2.2963   2.3078   2.3227   2.3414   2.3690   2.3821   2.3849
  2.4191   2.4258   2.4430   2.4652   2.4787   2.5072   2.5248   2.5465
  2.5474   2.5529   2.5670   2.5988   2.6119   2.6479   2.6523   2.6664
  2.6805   2.7062   2.7180   2.7215   2.7310   2.7452   2.7578   2.7785
  2.7899   2.7986   2.8096   2.8304   2.8354   2.8478   2.8949   2.9050
  2.9490   2.9669   3.0641   3.0745   3.0813   3.1288   3.1410   3.1487
  3.1816   3.2145   3.2343   3.2441   3.3306   3.3745   3.3944   3.4466
  3.5258   3.5686   3.6334   3.6828   3.7604   3.8114   3.8563   4.0110
  4.0629   4.0757   4.1292   4.3934   4.7954   4.8217   9.7474   9.7689
  9.7944   9.8128   9.8501  23.3704  23.5386  23.8378  23.8575  23.8778
 23.9124  23.9583  23.9700  24.0370  24.0548  24.1240  24.1406  25.7842
 25.8204  25.8595  25.9469  25.9865  26.0935  26.1221  26.1641  26.2152
 26.4038  26.5057  26.5895  26.6844  26.7234  26.9202 215.7387 215.7603
215.7912 215.8142 215.8568
 --------------------------------------------------------------

          Ground-State Mulliken Net Atomic Charges

     Atom                 Charge (a.u.)
  ----------------------------------------
      1 C                     0.159393
      2 C                    -0.860074
      3 Cl                    0.587288
      4 C                     0.022512
      5 Cl                    0.582462
      6 C                    -0.216505
      7 Cl                    0.538500
      8 C                    -0.593903
      9 H                     0.211202
     10 C                    -0.533101
     11 H                     0.181038
     12 C                     0.035356
     13 C                    -0.302938
     14 Cl                    0.395185
     15 C                    -0.419859
     16 H                     0.223666
     17 C                     0.000138
     18 Cl                    0.465099
     19 C                    -0.407431
     20 H                     0.200132
     21 C                    -0.453899
     22 H                     0.185739
  ----------------------------------------
  Sum of atomic charges =     0.000000

 -----------------------------------------------------------------
                    Cartesian Multipole Moments
 -----------------------------------------------------------------
    Charge (ESU x 10^10)
                 0.0000
    Dipole Moment (Debye)
         X      -0.7896      Y       0.7484      Z      -2.6057
       Tot       2.8236
    Quadrupole Moments (Debye-Ang)
        XX    -135.1891     XY      -0.0884     YY    -133.2350
        XZ       5.4760     YZ      -3.3563     ZZ    -134.1081
    Octopole Moments (Debye-Ang^2)
       XXX    -282.5726    XXY      14.1233    XYY     -84.6797
       YYY      72.4765    XXZ     -43.4307    XYZ      -4.1482
       YYZ     -53.2234    XZZ     -93.8479    YZZ      31.4988
       ZZZ    -147.1374
    Hexadecapole Moments (Debye-Ang^3)
      XXXX   -6053.6013   XXXY     222.1269   XXYY   -1114.4839
      XYYY     275.5330   YYYY    -656.7504   XXXZ    1536.7748
      XXYZ      11.2545   XYYZ     477.8057   YYYZ      19.3958
      XXZZ   -1684.0780   XYZZ     112.3018   YYZZ    -738.7948
      XZZZ    1480.2314   YZZZ      -4.4695   ZZZZ   -3816.6612
 -----------------------------------------------------------------
 Calculating analytic gradient of the SCF energy
 Gradient of SCF Energy
            1           2           3           4           5           6
    1   0.0003001  -0.0005668   0.0053454   0.0003115   0.0000959   0.0001609
    2   0.0017692  -0.0008820  -0.0183169  -0.0002913   0.0000103  -0.0000549
    3   0.0001077   0.0009946  -0.0117466  -0.0013686   0.0000513   0.0002056
            7           8           9          10          11          12
    1   0.0000646   0.0002472   0.0001197   0.0000040  -0.0001332  -0.0008628
    2   0.0000287  -0.0000170   0.0000335   0.0006182   0.0000653  -0.0009873
    3   0.0002580   0.0003207  -0.0001219  -0.0000818   0.0000051  -0.0014666
           13          14          15          16          17          18
    1   0.0010257  -0.0055827  -0.0006646  -0.0000169   0.0004509  -0.0000262
    2  -0.0003915   0.0182790   0.0007697   0.0000585   0.0000890   0.0000312
    3   0.0009619   0.0121886   0.0000272  -0.0000423  -0.0004910  -0.0000333
           19          20          21          22
    1   0.0000368  -0.0000608  -0.0003013   0.0000529
    2  -0.0004426  -0.0000136  -0.0003610   0.0000058
    3   0.0005395   0.0000790  -0.0003079  -0.0000790
 Max gradient component =       1.832E-02
 RMS gradient           =       3.955E-03
 Gradient time:  CPU 223.11 s  wall 223.13 s
 Geometry Optimization Parameters
   NAtoms,    NIC,     NZ,  NCons,   NDum,   NFix, NCnnct, MaxDiis
       22     163      22       0       0       0       0       0

 Cartesian Hessian Update
 Hessian updated using BFGS update


** GEOMETRY OPTIMIZATION IN DELOCALIZED INTERNAL COORDINATES **
   Searching for a Minimum

   Optimization Cycle:   4

                       Coordinates (Angstroms)
     ATOM                X               Y               Z
      1  C         0.0407578250   -0.0166023530    0.0705769346
      2  C        -0.0136673237    0.0638994794    1.4726956691
      3  Cl        1.4644883197    0.1517983411    2.3835370517
      4  C        -1.2430332520    0.1040699694    2.1499259806
      5  Cl       -1.2903832045    0.2020974135    3.8852719904
      6  C        -2.4322426148    0.0794700629    1.4139489514
      7  Cl       -3.9879289520    0.1269997713    2.2054690119
      8  C        -2.3929178574    0.0160133873    0.0255875592
      9  H        -3.3192787221   -0.0084688870   -0.5325194633
     10  C        -1.1728879167   -0.0308590900   -0.6289464111
     11  H        -1.1556991092   -0.1084064234   -1.7091172906
     12  C         1.3103585711   -0.0646649348   -0.6998784192
     13  C         2.3525661165   -0.9700890001   -0.4419359519
     14  Cl        2.2025450141   -2.1584725180    0.8300917404
     15  C         3.5201246837   -0.9800786789   -1.2003130439
     16  H         4.3030800891   -1.6922091990   -0.9796640904
     17  C         3.6555543657   -0.0776009212   -2.2469539446
     18  Cl        5.1250404226   -0.0883389027   -3.2042200152
     19  C         2.6431665331    0.8279799085   -2.5454008126
     20  H         2.7592090548    1.5307492723   -3.3597119916
     21  C         1.4896226290    0.8220863032   -1.7726198514
     22  H         0.7101163242    1.5436626150   -1.9859232977
   Point Group: c1    Number of degrees of freedom:    60


   Energy is  -2761.504075451

 Hessian updated using BFGS update

 59 Hessian modes will be used to form the next step
  Hessian Eigenvalues:
     0.016038    0.017714    0.019349    0.020683    0.020930    0.022945
     0.023586    0.023590    0.023836    0.023845    0.024090    0.024092
     0.024114    0.024114    0.024135    0.024135    0.024143    0.024144
     0.045227    0.075108    0.159966    0.159976    0.159995    0.159998
     0.160041    0.218299    0.224443    0.225480    0.230895    0.236386
     0.245281    0.246902    0.249949    0.249991    0.250002    0.250064
     0.250930    0.289370    0.293816    0.301032    0.301333    0.301461
     0.329230    0.356664    0.356665    0.356668    0.356705    0.412602
     0.419623    0.429757    0.432021    0.461366    0.463527    0.471113
     0.473015    0.478204    0.478247    0.479155    0.479905

 Minimum search - taking simple RFO step
 Searching for Lamda that Minimizes Along All modes
 Value Taken    Lamda =  -0.00875672
 Calculated Step too Large.  Step scaled by  0.723192
 Step Taken.  Stepsize is  0.300000

                             Maximum     Tolerance    Cnvgd?
         Gradient           0.017984      0.000300      NO
         Displacement       0.227306      0.001200      NO
         Energy change     -0.008488      0.000001      NO


 New Cartesian Coordinates Obtained by Inverse Iteration

 Displacement from previous Coordinates is:  0.451629
 ----------------------------------------------------------------
             Standard Nuclear Orientation (Angstroms)
    I     Atom           X                Y                Z
 ----------------------------------------------------------------
    1      C       0.0445130158    -0.0253155000     0.0784357020
    2      C      -0.0146378745     0.0944828513     1.4770303568
    3      Cl      1.4607772851     0.2228148011     2.3896793036
    4      C      -1.2476419414     0.1412036445     2.1509217725
    5      Cl     -1.3038500719     0.2868445676     3.8808073463
    6      C      -2.4335228269     0.0825813643     1.4099911630
    7      Cl     -3.9934260113     0.1348689223     2.1923908593
    8      C      -2.3892165080    -0.0204497101     0.0237917090
    9      H      -3.3143873540    -0.0704721445    -0.5345176737
   10      C      -1.1663468272    -0.0720874989    -0.6247118076
   11      H      -1.1421917148    -0.1781595506    -1.7023973511
   12      C       1.3156046193    -0.0692454024    -0.6904570120
   13      C       2.3444005536    -0.9970661014    -0.4649301971
   14      Cl      2.1858747579    -2.2234959014     0.7729829199
   15      C       3.5083847588    -1.0048610886    -1.2298580853
   16      H       4.2808134198    -1.7352478528    -1.0339021845
   17      C       3.6516111077    -0.0739045131    -2.2500550070
   18      Cl      5.1173615132    -0.0805590185    -3.2148420431
   19      C       2.6528407202     0.8561466800    -2.5187649193
   20      H       2.7763613296     1.5791366667    -3.3139181436
   21      C       1.5033617483     0.8442569079    -1.7397793977
   22      H       0.7319072970     1.5815634923    -1.9279970045
 ----------------------------------------------------------------
 Nuclear Repulsion Energy =        1730.57361515 hartrees
 There are       81 alpha and       81 beta electrons
 Applying Cartesian multipole field
    Component          Value
    ---------          -----
     (2,0,0)        1.00000E-12
     (0,2,0)        2.00000E-11
     (0,0,2)       -3.00000E-11
 Nucleus-field energy     =    -0.0000000724 hartrees
 Requested basis set is 6-311++G(d,p)
 There are 162 shells and 449 basis functions
 A cutoff of  1.0D-15 yielded  10104 shell pairs
 There are     84104 function pairs (     90385 Cartesian)
 Smallest overlap matrix eigenvalue = 2.63E-07
 Linear dependence detected in AO basis
 Number of orthogonalized atomic orbitals = 445
 Maximum deviation from orthogonality = 4.895E-10
 Guess from superposition of atomic densities
 Warning:  Energy on first SCF cycle will be non-variational
 SAD guess density has 162.000000 electrons

 -----------------------------------------------------------------------
  General SCF calculation program by
  Eric Jon Sundstrom, Paul Horn, Yuezhi Mao, Dmitri Zuev, Alec White,
  David Stuck, Shaama M.S., Shane Yost, Joonho Lee, David Small,
  Daniel Levine, Susi Lehtola, Hugh Burton, Evgeny Epifanovsky,
  Bang C. Huynh
 -----------------------------------------------------------------------
 Exchange:     0.2000 Hartree-Fock + 0.0800 Slater + 0.7200 B88
 Correlation:  0.1900 VWN1RPA + 0.8100 LYP
 Using SG-1 standard quadrature grid
 A restricted SCF calculation will be
 performed using DIIS
 SCF converges when DIIS error is below 1.0e-08
 ---------------------------------------
  Cycle       Energy         DIIS error
 ---------------------------------------
    1   -2765.5295441805      2.92e-02  
    2   -2761.3587945453      2.40e-03  
    3   -2761.2284061791      3.17e-03  
    4   -2761.4929053224      7.43e-04  
    5   -2761.5067688198      3.04e-04  
    6   -2761.5089118093      1.03e-04  
    7   -2761.5091403496      3.45e-05  
    8   -2761.5091664403      1.42e-05  
    9   -2761.5091713711      3.51e-06  
   10   -2761.5091716836      9.69e-07  
   11   -2761.5091717051      2.76e-07  
   12   -2761.5091717069      1.17e-07  
   13   -2761.5091717070      3.96e-08  
   14   -2761.5091717071      1.07e-08  
   15   -2761.5091717071      3.72e-09  Convergence criterion met
 ---------------------------------------
 SCF time:   CPU 655.42s  wall 655.00s 
 SCF   energy in the final basis set =    -2761.5091717071
 Total energy in the final basis set =    -2761.5091717071

 --------------------------------------------------------------

                    Orbital Energies (a.u.)
 --------------------------------------------------------------

 Alpha MOs
 -- Occupied --
********-101.5735-101.5707-101.5688-101.5664 -10.2735 -10.2723 -10.2698
-10.2658 -10.2634 -10.2299 -10.2266 -10.2137 -10.2137 -10.2136 -10.2131
-10.2098  -9.4884  -9.4882  -9.4852  -9.4843  -9.4817  -7.2532  -7.2530
 -7.2499  -7.2491  -7.2464  -7.2433  -7.2431  -7.2426  -7.2423  -7.2401
 -7.2397  -7.2391  -7.2382  -7.2365  -7.2360  -0.9507  -0.9296  -0.9014
 -0.8895  -0.8750  -0.8580  -0.8431  -0.7933  -0.7705  -0.7593  -0.7362
 -0.6557  -0.6451  -0.6323  -0.6102  -0.5569  -0.5343  -0.5208  -0.5088
 -0.4950  -0.4806  -0.4643  -0.4618  -0.4601  -0.4490  -0.4348  -0.4252
 -0.4106  -0.3995  -0.3990  -0.3892  -0.3795  -0.3634  -0.3498  -0.3447
 -0.3401  -0.3379  -0.3336  -0.3237  -0.3106  -0.2874  -0.2778  -0.2685
 -0.2577
 -- Virtual --
 -0.0686  -0.0544  -0.0480  -0.0344  -0.0311  -0.0181  -0.0107   0.0009
  0.0081   0.0136   0.0167   0.0193   0.0249   0.0279   0.0359   0.0429
  0.0513   0.0525   0.0567   0.0613   0.0653   0.0728   0.0786   0.0791
  0.0830   0.0879   0.0928   0.0939   0.0980   0.1001   0.1044   0.1059
  0.1110   0.1122   0.1138   0.1150   0.1206   0.1229   0.1251   0.1282
  0.1321   0.1327   0.1360   0.1398   0.1431   0.1471   0.1505   0.1559
  0.1634   0.1670   0.1684   0.1724   0.1771   0.1796   0.1833   0.1905
  0.1955   0.1974   0.2043   0.2089   0.2102   0.2142   0.2225   0.2235
  0.2285   0.2304   0.2357   0.2397   0.2423   0.2470   0.2527   0.2535
  0.2562   0.2610   0.2633   0.2657   0.2678   0.2741   0.2776   0.2835
  0.2895   0.2918   0.2996   0.3049   0.3087   0.3119   0.3161   0.3198
  0.3252   0.3304   0.3419   0.3457   0.3562   0.3693   0.4150   0.4204
  0.4235   0.4267   0.4414   0.4486   0.4529   0.4536   0.4648   0.4738
  0.4757   0.4811   0.4826   0.4958   0.4993   0.5025   0.5081   0.5117
  0.5239   0.5413   0.5489   0.5571   0.5589   0.5681   0.5752   0.5795
  0.5871   0.5878   0.5979   0.6009   0.6106   0.6189   0.6242   0.6266
  0.6361   0.6416   0.6545   0.6574   0.6650   0.6702   0.6877   0.6968
  0.7057   0.7090   0.7175   0.7228   0.7306   0.7454   0.7730   0.7943
  0.8009   0.8037   0.8203   0.8272   0.8345   0.8406   0.8424   0.8448
  0.8486   0.8503   0.8523   0.8532   0.8549   0.8622   0.8670   0.8761
  0.8766   0.8868   0.8895   0.8955   0.9017   0.9051   0.9119   0.9306
  0.9322   0.9378   0.9452   0.9500   0.9509   0.9571   0.9660   0.9683
  0.9749   0.9929   0.9955   0.9979   1.0019   1.0155   1.0279   1.0466
  1.0575   1.0637   1.0795   1.1022   1.1263   1.1371   1.1551   1.1885
  1.2005   1.2098   1.2327   1.2408   1.2457   1.2637   1.2758   1.2872
  1.2975   1.3019   1.3057   1.3295   1.3501   1.3592   1.3897   1.4101
  1.4612   1.4906   1.5031   1.5079   1.5111   1.5426   1.5477   1.5588
  1.5803   1.5831   1.6029   1.6306   1.6509   1.6716   1.6836   1.6869
  1.7223   1.7256   1.7494   1.7890   1.8043   1.8217   1.8349   1.8486
  1.8502   1.8626   1.8837   1.8999   1.9157   1.9325   1.9393   1.9434
  1.9565   1.9667   1.9773   1.9982   2.0256   2.0479   2.0622   2.0979
  2.1186   2.1390   2.1663   2.2095   2.2322   2.2475   2.2518   2.2684
  2.2773   2.2911   2.2986   2.3069   2.3190   2.3430   2.3719   2.3820
  2.3880   2.4211   2.4262   2.4479   2.4664   2.4790   2.5082   2.5233
  2.5437   2.5489   2.5573   2.5676   2.6005   2.6133   2.6489   2.6554
  2.6671   2.6826   2.7094   2.7192   2.7207   2.7345   2.7464   2.7572
  2.7777   2.7904   2.7985   2.8068   2.8296   2.8325   2.8472   2.8922
  2.9063   2.9537   2.9730   3.0645   3.0751   3.0821   3.1268   3.1402
  3.1489   3.1819   3.2154   3.2316   3.2415   3.3302   3.3742   3.3990
  3.4461   3.5286   3.5719   3.6385   3.6832   3.7600   3.8120   3.8585
  4.0107   4.0640   4.0751   4.1276   4.3850   4.7943   4.8213   9.7506
  9.7689   9.7977   9.8204   9.8405  23.3716  23.5386  23.8366  23.8585
 23.8774  23.9184  23.9564  23.9691  24.0415  24.0541  24.1237  24.1407
 25.7842  25.8206  25.8554  25.9312  25.9665  26.1006  26.1279  26.1626
 26.2207  26.4013  26.5048  26.5873  26.6885  26.7521  26.9177 215.7420
215.7604 215.7946 215.8248 215.8442
 --------------------------------------------------------------

          Ground-State Mulliken Net Atomic Charges

     Atom                 Charge (a.u.)
  ----------------------------------------
      1 C                     0.133409
      2 C                    -0.851088
      3 Cl                    0.563260
      4 C                     0.057207
      5 Cl                    0.584303
      6 C                    -0.214319
      7 Cl                    0.540615
      8 C                    -0.615941
      9 H                     0.212772
     10 C                    -0.516298
     11 H                     0.180662
     12 C                     0.279936
     13 C                    -0.911922
     14 Cl                    0.384803
     15 C                    -0.453116
     16 H                     0.214897
     17 C                     0.456842
     18 Cl                    0.449665
     19 C                    -0.428539
     20 H                     0.199740
     21 C                    -0.454796
     22 H                     0.187907
  ----------------------------------------
  Sum of atomic charges =     0.000000

 -----------------------------------------------------------------
                    Cartesian Multipole Moments
 -----------------------------------------------------------------
    Charge (ESU x 10^10)
                -0.0000
    Dipole Moment (Debye)
         X      -0.7953      Y       0.7289      Z      -2.5882
       Tot       2.8040
    Quadrupole Moments (Debye-Ang)
        XX    -135.3131     XY       0.0721     YY    -132.9591
        XZ       5.3364     YZ      -3.1513     ZZ    -134.2571
    Octopole Moments (Debye-Ang^2)
       XXX    -281.7157    XXY      12.4925    XYY     -83.3688
       YYY      68.7981    XXZ     -42.9647    XYZ      -3.9768
       YYZ     -52.8138    XZZ     -93.7796    YZZ      30.4171
       ZZZ    -143.2112
    Hexadecapole Moments (Debye-Ang^3)
      XXXX   -6050.0923   XXXY     225.5194   XXYY   -1116.0889
      XYYY     276.2931   YYYY    -689.0677   XXXZ    1543.9957
      XXYZ       4.6572   XYYZ     479.0617   YYYZ      -6.9997
      XXZZ   -1681.2620   XYZZ     113.7920   YYZZ    -741.4703
      XZZZ    1489.7415   YZZZ     -24.5545   ZZZZ   -3806.9702
 -----------------------------------------------------------------
 Calculating analytic gradient of the SCF energy
 Gradient of SCF Energy
            1           2           3           4           5           6
    1   0.0011731   0.0003906   0.0026575  -0.0002749  -0.0000715  -0.0001493
    2   0.0013348  -0.0005090  -0.0112779  -0.0001068  -0.0000544  -0.0000344
    3  -0.0003372   0.0005455  -0.0070873   0.0006147  -0.0005424   0.0003503
            7           8           9          10          11          12
    1   0.0001749   0.0002395   0.0000329  -0.0005393  -0.0000861  -0.0015041
    2  -0.0000090   0.0000010   0.0000359   0.0007406  -0.0000008  -0.0009720
    3  -0.0000010  -0.0004759   0.0000533   0.0000346  -0.0000082  -0.0000362
           13          14          15          16          17          18
    1   0.0004665  -0.0026926   0.0002693  -0.0000745  -0.0001759   0.0001519
    2   0.0000618   0.0109236   0.0002496   0.0000539  -0.0001294   0.0000007
    3   0.0003677   0.0073288  -0.0000979  -0.0000014   0.0000860  -0.0000958
           19          20          21          22
    1  -0.0001921  -0.0000080   0.0001761   0.0000362
    2   0.0002423  -0.0000513  -0.0005523   0.0000533
    3  -0.0000520   0.0000760  -0.0007819   0.0000602
 Max gradient component =       1.128E-02
 RMS gradient           =       2.386E-03
 Gradient time:  CPU 219.39 s  wall 219.39 s
 Geometry Optimization Parameters
   NAtoms,    NIC,     NZ,  NCons,   NDum,   NFix, NCnnct, MaxDiis
       22     163      22       0       0       0       0       0

 Cartesian Hessian Update
 Hessian updated using BFGS update


** GEOMETRY OPTIMIZATION IN DELOCALIZED INTERNAL COORDINATES **
   Searching for a Minimum

   Optimization Cycle:   5

                       Coordinates (Angstroms)
     ATOM                X               Y               Z
      1  C         0.0445130158   -0.0253155000    0.0784357020
      2  C        -0.0146378745    0.0944828513    1.4770303568
      3  Cl        1.4607772851    0.2228148011    2.3896793036
      4  C        -1.2476419414    0.1412036445    2.1509217725
      5  Cl       -1.3038500719    0.2868445676    3.8808073463
      6  C        -2.4335228269    0.0825813643    1.4099911630
      7  Cl       -3.9934260113    0.1348689223    2.1923908593
      8  C        -2.3892165080   -0.0204497101    0.0237917090
      9  H        -3.3143873540   -0.0704721445   -0.5345176737
     10  C        -1.1663468272   -0.0720874989   -0.6247118076
     11  H        -1.1421917148   -0.1781595506   -1.7023973511
     12  C         1.3156046193   -0.0692454024   -0.6904570120
     13  C         2.3444005536   -0.9970661014   -0.4649301971
     14  Cl        2.1858747579   -2.2234959014    0.7729829199
     15  C         3.5083847588   -1.0048610886   -1.2298580853
     16  H         4.2808134198   -1.7352478528   -1.0339021845
     17  C         3.6516111077   -0.0739045131   -2.2500550070
     18  Cl        5.1173615132   -0.0805590185   -3.2148420431
     19  C         2.6528407202    0.8561466800   -2.5187649193
     20  H         2.7763613296    1.5791366667   -3.3139181436
     21  C         1.5033617483    0.8442569079   -1.7397793977
     22  H         0.7319072970    1.5815634923   -1.9279970045
   Point Group: c1    Number of degrees of freedom:    60


   Energy is  -2761.509171707

 Hessian updated using BFGS update

 60 Hessian modes will be used to form the next step
  Hessian Eigenvalues:
     0.015223    0.017704    0.019029    0.020682    0.020930    0.022930
     0.023580    0.023586    0.023834    0.023845    0.024090    0.024092
     0.024110    0.024114    0.024135    0.024135    0.024143    0.024143
     0.031483    0.074827    0.159966    0.159984    0.159996    0.159998
     0.160058    0.218355    0.224505    0.225524    0.230906    0.236647
     0.245351    0.246964    0.249990    0.249994    0.250008    0.250094
     0.251025    0.289352    0.293828    0.301034    0.301348    0.301565
     0.329237    0.356664    0.356665    0.356665    0.356668    0.356703
     0.412634    0.419780    0.429761    0.432254    0.461375    0.463552
     0.471121    0.473388    0.478245    0.478337    0.479155    0.480261

 Minimum search - taking simple RFO step
 Searching for Lamda that Minimizes Along All modes
 Value Taken    Lamda =  -0.00523587
 Calculated Step too Large.  Step scaled by  0.725126
 Step Taken.  Stepsize is  0.300000

                             Maximum     Tolerance    Cnvgd?
         Gradient           0.010798      0.000300      NO
         Displacement       0.220807      0.001200      NO
         Energy change     -0.005096      0.000001      NO


 New Cartesian Coordinates Obtained by Inverse Iteration

 Displacement from previous Coordinates is:  0.505106
 ----------------------------------------------------------------
             Standard Nuclear Orientation (Angstroms)
    I     Atom           X                Y                Z
 ----------------------------------------------------------------
    1      C       0.0438228929    -0.0336176496     0.0792506958
    2      C      -0.0146452611     0.1288220410     1.4724458780
    3      Cl      1.4626364287     0.3018247876     2.3788126221
    4      C      -1.2470150591     0.1807263965     2.1470310554
    5      Cl     -1.3021720857     0.3797473066     3.8714978920
    6      C      -2.4324958990     0.0823056376     1.4088429970
    7      Cl     -3.9929844313     0.1391033023     2.1904320897
    8      C      -2.3884686097    -0.0659551757     0.0267274262
    9      H      -3.3138566349    -0.1461751163    -0.5277758349
   10      C      -1.1652487442    -0.1204337037    -0.6216927886
   11      H      -1.1379184768    -0.2574419025    -1.6958443977
   12      C       1.3170851034    -0.0711262817    -0.6884094151
   13      C       2.3271068298    -1.0240080257    -0.4925602794
   14      Cl      2.1447132180    -2.2864927236     0.7086054306
   15      C       3.4906793685    -1.0309108605    -1.2581011658
   16      H       4.2490295938    -1.7818151008    -1.0862219997
   17      C       3.6514249340    -0.0691228130    -2.2468268269
   18      Cl      5.1171107705    -0.0727950095    -3.2123769757
   19      C       2.6707854676     0.8881343817    -2.4856784716
   20      H       2.8083991873     1.6331056251    -3.2579376859
   21      C       1.5203818392     0.8723261727    -1.7074368842
   22      H       0.7602205641     1.6268343269    -1.8728830555
 ----------------------------------------------------------------
 Nuclear Repulsion Energy =        1727.67012158 hartrees
 There are       81 alpha and       81 beta electrons
 Applying Cartesian multipole field
    Component          Value
    ---------          -----
     (2,0,0)        1.00000E-12
     (0,2,0)        2.00000E-11
     (0,0,2)       -3.00000E-11
 Nucleus-field energy     =    -0.0000000712 hartrees
 Requested basis set is 6-311++G(d,p)
 There are 162 shells and 449 basis functions
 A cutoff of  1.0D-15 yielded  10106 shell pairs
 There are     84115 function pairs (     90400 Cartesian)
 Smallest overlap matrix eigenvalue = 2.65E-07
 Linear dependence detected in AO basis
 Number of orthogonalized atomic orbitals = 445
 Maximum deviation from orthogonality = 4.268E-10
 Guess from superposition of atomic densities
 Warning:  Energy on first SCF cycle will be non-variational
 SAD guess density has 162.000000 electrons

 -----------------------------------------------------------------------
  General SCF calculation program by
  Eric Jon Sundstrom, Paul Horn, Yuezhi Mao, Dmitri Zuev, Alec White,
  David Stuck, Shaama M.S., Shane Yost, Joonho Lee, David Small,
  Daniel Levine, Susi Lehtola, Hugh Burton, Evgeny Epifanovsky,
  Bang C. Huynh
 -----------------------------------------------------------------------
 Exchange:     0.2000 Hartree-Fock + 0.0800 Slater + 0.7200 B88
 Correlation:  0.1900 VWN1RPA + 0.8100 LYP
 Using SG-1 standard quadrature grid
 A restricted SCF calculation will be
 performed using DIIS
 SCF converges when DIIS error is below 1.0e-08
 ---------------------------------------
  Cycle       Energy         DIIS error
 ---------------------------------------
    1   -2765.5161300680      2.92e-02  
    2   -2761.3617891390      2.40e-03  
    3   -2761.2314112403      3.17e-03  
    4   -2761.4960084376      7.42e-04  
    5   -2761.5097846419      3.05e-04  
    6   -2761.5119402654      1.03e-04  
    7   -2761.5121689862      3.58e-05  
    8   -2761.5121975341      1.41e-05  
    9   -2761.5122023540      3.48e-06  
   10   -2761.5122026608      9.68e-07  
   11   -2761.5122026826      2.77e-07  
   12   -2761.5122026841      1.17e-07  
   13   -2761.5122026844      3.85e-08  
   14   -2761.5122026845      1.09e-08  
   15   -2761.5122026845      3.70e-09  Convergence criterion met
 ---------------------------------------
 SCF time:   CPU 659.50s  wall 659.00s 
 SCF   energy in the final basis set =    -2761.5122026845
 Total energy in the final basis set =    -2761.5122026845

 --------------------------------------------------------------

                    Orbital Energies (a.u.)
 --------------------------------------------------------------

 Alpha MOs
 -- Occupied --
********-101.5737-101.5706-101.5698-101.5672 -10.2737 -10.2725 -10.2700
-10.2659 -10.2634 -10.2296 -10.2263 -10.2138 -10.2138 -10.2136 -10.2132
-10.2099  -9.4884  -9.4884  -9.4852  -9.4850  -9.4824  -7.2532  -7.2532
 -7.2499  -7.2498  -7.2471  -7.2433  -7.2433  -7.2426  -7.2425  -7.2400
 -7.2398  -7.2396  -7.2390  -7.2371  -7.2366  -0.9505  -0.9295  -0.9008
 -0.8897  -0.8752  -0.8571  -0.8435  -0.7932  -0.7705  -0.7595  -0.7364
 -0.6550  -0.6446  -0.6333  -0.6102  -0.5567  -0.5337  -0.5210  -0.5101
 -0.4943  -0.4809  -0.4642  -0.4616  -0.4601  -0.4487  -0.4342  -0.4255
 -0.4101  -0.3995  -0.3983  -0.3877  -0.3791  -0.3630  -0.3498  -0.3439
 -0.3395  -0.3381  -0.3340  -0.3254  -0.3130  -0.2862  -0.2774  -0.2697
 -0.2588
 -- Virtual --
 -0.0669  -0.0553  -0.0471  -0.0349  -0.0331  -0.0182  -0.0109   0.0008
  0.0080   0.0135   0.0163   0.0187   0.0248   0.0279   0.0360   0.0426
  0.0514   0.0523   0.0565   0.0609   0.0653   0.0727   0.0776   0.0792
  0.0829   0.0879   0.0927   0.0935   0.0978   0.1007   0.1044   0.1062
  0.1108   0.1121   0.1135   0.1141   0.1200   0.1222   0.1244   0.1276
  0.1317   0.1325   0.1356   0.1395   0.1428   0.1469   0.1499   0.1558
  0.1627   0.1656   0.1682   0.1734   0.1766   0.1789   0.1831   0.1899
  0.1955   0.1973   0.2044   0.2079   0.2099   0.2138   0.2218   0.2243
  0.2288   0.2296   0.2365   0.2400   0.2440   0.2473   0.2519   0.2538
  0.2568   0.2614   0.2632   0.2652   0.2677   0.2758   0.2773   0.2844
  0.2887   0.2898   0.2958   0.3058   0.3084   0.3114   0.3167   0.3194
  0.3252   0.3301   0.3429   0.3464   0.3554   0.3691   0.4148   0.4199
  0.4233   0.4280   0.4416   0.4485   0.4520   0.4536   0.4655   0.4733
  0.4752   0.4833   0.4843   0.4946   0.4969   0.5050   0.5099   0.5119
  0.5239   0.5415   0.5485   0.5577   0.5606   0.5656   0.5782   0.5795
  0.5868   0.5887   0.5988   0.6023   0.6100   0.6191   0.6263   0.6275
  0.6374   0.6421   0.6549   0.6586   0.6682   0.6695   0.6875   0.6959
  0.7035   0.7076   0.7183   0.7233   0.7309   0.7429   0.7764   0.7944
  0.8005   0.8048   0.8142   0.8284   0.8346   0.8410   0.8429   0.8444
  0.8490   0.8512   0.8526   0.8534   0.8557   0.8609   0.8685   0.8760
  0.8771   0.8873   0.8895   0.8935   0.9022   0.9061   0.9118   0.9265
  0.9315   0.9359   0.9423   0.9482   0.9498   0.9577   0.9636   0.9684
  0.9765   0.9944   0.9954   0.9969   1.0031   1.0141   1.0276   1.0466
  1.0526   1.0655   1.0761   1.1039   1.1274   1.1413   1.1655   1.1888
  1.2032   1.2114   1.2330   1.2401   1.2458   1.2629   1.2756   1.2867
  1.2945   1.3002   1.3057   1.3291   1.3504   1.3619   1.3916   1.4119
  1.4586   1.4923   1.5054   1.5094   1.5106   1.5438   1.5489   1.5594
  1.5811   1.5847   1.6028   1.6301   1.6525   1.6718   1.6825   1.6892
  1.7206   1.7244   1.7472   1.7886   1.8017   1.8191   1.8342   1.8472
  1.8531   1.8610   1.8825   1.8997   1.9205   1.9320   1.9389   1.9461
  1.9566   1.9642   1.9884   1.9993   2.0227   2.0451   2.0613   2.0993
  2.1190   2.1366   2.1640   2.2106   2.2307   2.2452   2.2533   2.2663
  2.2760   2.2872   2.2994   2.3070   2.3200   2.3448   2.3751   2.3763
  2.3956   2.4243   2.4262   2.4496   2.4666   2.4743   2.5078   2.5219
  2.5414   2.5483   2.5527   2.5646   2.6001   2.6133   2.6498   2.6583
  2.6686   2.6834   2.7100   2.7195   2.7207   2.7422   2.7445   2.7542
  2.7736   2.7893   2.7969   2.8042   2.8261   2.8311   2.8471   2.8875
  2.9071   2.9582   2.9761   3.0662   3.0765   3.0835   3.1250   3.1397
  3.1472   3.1822   3.2166   3.2294   3.2403   3.3298   3.3730   3.4022
  3.4448   3.5299   3.5721   3.6414   3.6838   3.7603   3.8110   3.8615
  4.0101   4.0642   4.0744   4.1264   4.3749   4.7950   4.8222   9.7531
  9.7691   9.7990   9.8239   9.8379  23.3723  23.5386  23.8367  23.8589
 23.8776  23.9194  23.9565  23.9686  24.0469  24.0539  24.1233  24.1416
 25.7831  25.8205  25.8510  25.9150  25.9650  26.1021  26.1268  26.1637
 26.2441  26.3717  26.5035  26.5854  26.6856  26.7477  26.9114 215.7444
215.7607 215.7957 215.8251 215.8454
 --------------------------------------------------------------

          Ground-State Mulliken Net Atomic Charges

     Atom                 Charge (a.u.)
  ----------------------------------------
      1 C                     0.137017
      2 C                    -0.923566
      3 Cl                    0.531517
      4 C                     0.129453
      5 Cl                    0.586392
      6 C                    -0.178753
      7 Cl                    0.540455
      8 C                    -0.669960
      9 H                     0.213387
     10 C                    -0.479913
     11 H                     0.181473
     12 C                     0.267607
     13 C                    -0.890166
     14 Cl                    0.358030
     15 C                    -0.397563
     16 H                     0.215393
     17 C                     0.468999
     18 Cl                    0.451304
     19 C                    -0.459854
     20 H                     0.200172
     21 C                    -0.470097
     22 H                     0.188674
  ----------------------------------------
  Sum of atomic charges =     0.000000

 -----------------------------------------------------------------
                    Cartesian Multipole Moments
 -----------------------------------------------------------------
    Charge (ESU x 10^10)
                -0.0000
    Dipole Moment (Debye)
         X      -0.7992      Y       0.7007      Z      -2.5767
       Tot       2.7873
    Quadrupole Moments (Debye-Ang)
        XX    -135.3786     XY       0.2673     YY    -132.6728
        XZ       5.1904     YZ      -2.9690     ZZ    -134.4377
    Octopole Moments (Debye-Ang^2)
       XXX    -281.0729    XXY      10.7314    XYY     -82.1771
       YYY      64.7808    XXZ     -42.5289    XYZ      -3.9084
       YYZ     -52.3490    XZZ     -93.5190    YZZ      29.0194
       ZZZ    -139.2419
    Hexadecapole Moments (Debye-Ang^3)
      XXXX   -6038.4938   XXXY     224.8478   XXYY   -1117.0597
      XYYY     272.6949   YYYY    -725.6962   XXXZ    1548.8050
      XXYZ      -2.8472   XYYZ     479.5357   YYYZ     -35.8410
      XXZZ   -1673.9383   XYZZ     113.5785   YYZZ    -742.2524
      XZZZ    1497.7245   YZZZ     -46.7518   ZZZZ   -3783.9757
 -----------------------------------------------------------------
 Calculating analytic gradient of the SCF energy
 Gradient of SCF Energy
            1           2           3           4           5           6
    1   0.0010756   0.0003114   0.0014253  -0.0003327   0.0000824  -0.0001251
    2   0.0007631  -0.0002900  -0.0069996  -0.0000382  -0.0000785   0.0000868
    3  -0.0001935  -0.0000891  -0.0040520   0.0009389  -0.0005065   0.0002809
            7           8           9          10          11          12
    1   0.0000733   0.0002164  -0.0000081  -0.0006926   0.0000153  -0.0011191
    2  -0.0000180  -0.0000456   0.0000327   0.0006876  -0.0000460  -0.0009345
    3  -0.0000767  -0.0006182   0.0000818  -0.0000158  -0.0000040   0.0004680
           13          14          15          16          17          18
    1   0.0001164  -0.0012758   0.0004124  -0.0000755  -0.0002396   0.0001887
    2   0.0006967   0.0063376   0.0000257   0.0000301  -0.0002215  -0.0000103
    3   0.0000692   0.0046530  -0.0002427   0.0000338   0.0003466  -0.0001210
           19          20          21          22
    1  -0.0003042  -0.0000009   0.0002646  -0.0000082
    2   0.0003939  -0.0000541  -0.0003763   0.0000584
    3  -0.0002113   0.0000420  -0.0008841   0.0001006
 Max gradient component =       7.000E-03
 RMS gradient           =       1.458E-03
 Gradient time:  CPU 221.41 s  wall 221.43 s
 Geometry Optimization Parameters
   NAtoms,    NIC,     NZ,  NCons,   NDum,   NFix, NCnnct, MaxDiis
       22     163      22       0       0       0       0       0

 Cartesian Hessian Update
 Hessian updated using BFGS update


** GEOMETRY OPTIMIZATION IN DELOCALIZED INTERNAL COORDINATES **
   Searching for a Minimum

   Optimization Cycle:   6

                       Coordinates (Angstroms)
     ATOM                X               Y               Z
      1  C         0.0438228929   -0.0336176496    0.0792506958
      2  C        -0.0146452611    0.1288220410    1.4724458780
      3  Cl        1.4626364287    0.3018247876    2.3788126221
      4  C        -1.2470150591    0.1807263965    2.1470310554
      5  Cl       -1.3021720857    0.3797473066    3.8714978920
      6  C        -2.4324958990    0.0823056376    1.4088429970
      7  Cl       -3.9929844313    0.1391033023    2.1904320897
      8  C        -2.3884686097   -0.0659551757    0.0267274262
      9  H        -3.3138566349   -0.1461751163   -0.5277758349
     10  C        -1.1652487442   -0.1204337037   -0.6216927886
     11  H        -1.1379184768   -0.2574419025   -1.6958443977
     12  C         1.3170851034   -0.0711262817   -0.6884094151
     13  C         2.3271068298   -1.0240080257   -0.4925602794
     14  Cl        2.1447132180   -2.2864927236    0.7086054306
     15  C         3.4906793685   -1.0309108605   -1.2581011658
     16  H         4.2490295938   -1.7818151008   -1.0862219997
     17  C         3.6514249340   -0.0691228130   -2.2468268269
     18  Cl        5.1171107705   -0.0727950095   -3.2123769757
     19  C         2.6707854676    0.8881343817   -2.4856784716
     20  H         2.8083991873    1.6331056251   -3.2579376859
     21  C         1.5203818392    0.8723261727   -1.7074368842
     22  H         0.7602205641    1.6268343269   -1.8728830555
   Point Group: c1    Number of degrees of freedom:    60


   Energy is  -2761.512202685

 Hessian updated using BFGS update

 60 Hessian modes will be used to form the next step
  Hessian Eigenvalues:
     0.012479    0.017699    0.018670    0.020670    0.020931    0.022908
     0.023424    0.023587    0.023801    0.023845    0.024078    0.024090
     0.024114    0.024116    0.024130    0.024136    0.024138    0.024143
     0.024655    0.075038    0.159967    0.159991    0.159997    0.159999
     0.160057    0.218370    0.224484    0.225515    0.230903    0.236692
     0.245354    0.246962    0.249992    0.250004    0.250012    0.250224
     0.251058    0.289336    0.293967    0.301034    0.301316    0.301511
     0.329144    0.356665    0.356665    0.356665    0.356668    0.356698
     0.412634    0.419800    0.429771    0.432262    0.461376    0.463526
     0.471120    0.473414    0.478256    0.478302    0.479155    0.480272

 Minimum search - taking simple RFO step
 Searching for Lamda that Minimizes Along All modes
 Value Taken    Lamda =  -0.00330906
 Calculated Step too Large.  Step scaled by  0.709888
 Step Taken.  Stepsize is  0.300000

                             Maximum     Tolerance    Cnvgd?
         Gradient           0.006629      0.000300      NO
         Displacement       0.217357      0.001200      NO
         Energy change     -0.003031      0.000001      NO


 New Cartesian Coordinates Obtained by Inverse Iteration

 Displacement from previous Coordinates is:  0.549258
 ----------------------------------------------------------------
             Standard Nuclear Orientation (Angstroms)
    I     Atom           X                Y                Z
 ----------------------------------------------------------------
    1      C       0.0402877065    -0.0381769510     0.0750781559
    2      C      -0.0138030673     0.1674132744     1.4618000257
    3      Cl      1.4687569603     0.3893811129     2.3529361251
    4      C      -1.2434385719     0.2211081753     2.1402811016
    5      Cl     -1.2960170304     0.4760874211     3.8578962511
    6      C      -2.4297384362     0.0767394874     1.4106528632
    7      Cl     -3.9877971263     0.1335149511     2.1977318200
    8      C      -2.3892864570    -0.1172671511     0.0343417732
    9      H      -3.3156114343    -0.2317169317    -0.5126444675
   10      C      -1.1675868241    -0.1702570507    -0.6184112572
   11      H      -1.1403945077    -0.3385676473    -1.6881287380
   12      C       1.3153809780    -0.0697278523    -0.6921186115
   13      C       2.3022469547    -1.0503182684    -0.5248273856
   14      Cl      2.0861705218    -2.3444126515     0.6387525301
   15      C       3.4684221347    -1.0578054840    -1.2858219646
   16      H       4.2099848979    -1.8301875756    -1.1372010288
   17      C       3.6537550061    -0.0654218216    -2.2399395922
   18      Cl      5.1229531671    -0.0677963936    -3.2000997761
   19      C       2.6954844649     0.9209480411    -2.4488674429
   20      H       2.8529097220     1.6882800917    -3.1950945912
   21      C       1.5405759079     0.9037764487    -1.6763005695
   22      H       0.7953360293     1.6774423908    -1.8201149148
 ----------------------------------------------------------------
 Nuclear Repulsion Energy =        1725.75526851 hartrees
 There are       81 alpha and       81 beta electrons
 Applying Cartesian multipole field
    Component          Value
    ---------          -----
     (2,0,0)        1.00000E-12
     (0,2,0)        2.00000E-11
     (0,0,2)       -3.00000E-11
 Nucleus-field energy     =    -0.0000000696 hartrees
 Requested basis set is 6-311++G(d,p)
 There are 162 shells and 449 basis functions
 A cutoff of  1.0D-15 yielded  10103 shell pairs
 There are     84099 function pairs (     90381 Cartesian)
 Smallest overlap matrix eigenvalue = 2.65E-07
 Linear dependence detected in AO basis
 Number of orthogonalized atomic orbitals = 445
 Maximum deviation from orthogonality = 4.428E-10
 Guess from superposition of atomic densities
 Warning:  Energy on first SCF cycle will be non-variational
 SAD guess density has 162.000000 electrons

 -----------------------------------------------------------------------
  General SCF calculation program by
  Eric Jon Sundstrom, Paul Horn, Yuezhi Mao, Dmitri Zuev, Alec White,
  David Stuck, Shaama M.S., Shane Yost, Joonho Lee, David Small,
  Daniel Levine, Susi Lehtola, Hugh Burton, Evgeny Epifanovsky,
  Bang C. Huynh
 -----------------------------------------------------------------------
 Exchange:     0.2000 Hartree-Fock + 0.0800 Slater + 0.7200 B88
 Correlation:  0.1900 VWN1RPA + 0.8100 LYP
 Using SG-1 standard quadrature grid
 A restricted SCF calculation will be
 performed using DIIS
 SCF converges when DIIS error is below 1.0e-08
 ---------------------------------------
  Cycle       Energy         DIIS error
 ---------------------------------------
    1   -2765.5076375095      2.92e-02  
    2   -2761.3634589192      2.41e-03  
    3   -2761.2331627129      3.17e-03  
    4   -2761.4979762791      7.40e-04  
    5   -2761.5116260726      3.06e-04  
    6   -2761.5137979843      1.04e-04  
    7   -2761.5140277961      3.69e-05  
    8   -2761.5140588412      1.39e-05  
    9   -2761.5140635224      3.45e-06  
   10   -2761.5140638245      9.70e-07  
   11   -2761.5140638461      2.80e-07  
   12   -2761.5140638474      1.17e-07  
   13   -2761.5140638481      3.77e-08  
   14   -2761.5140638480      1.11e-08  
   15   -2761.5140638479      3.69e-09  Convergence criterion met
 ---------------------------------------
 SCF time:   CPU 656.83s  wall 656.00s 
 SCF   energy in the final basis set =    -2761.5140638479
 Total energy in the final basis set =    -2761.5140638479

 --------------------------------------------------------------

                    Orbital Energies (a.u.)
 --------------------------------------------------------------

 Alpha MOs
 -- Occupied --
********-101.5738-101.5706-101.5705-101.5680 -10.2738 -10.2725 -10.2701
-10.2658 -10.2634 -10.2292 -10.2258 -10.2139 -10.2138 -10.2135 -10.2132
-10.2098  -9.4885  -9.4884  -9.4856  -9.4851  -9.4829  -7.2533  -7.2532
 -7.2505  -7.2497  -7.2476  -7.2434  -7.2433  -7.2426  -7.2425  -7.2404
 -7.2399  -7.2396  -7.2395  -7.2377  -7.2372  -0.9503  -0.9294  -0.9004
 -0.8899  -0.8752  -0.8564  -0.8438  -0.7930  -0.7704  -0.7597  -0.7365
 -0.6545  -0.6440  -0.6344  -0.6101  -0.5565  -0.5331  -0.5211  -0.5114
 -0.4936  -0.4811  -0.4642  -0.4614  -0.4601  -0.4484  -0.4339  -0.4257
 -0.4098  -0.3999  -0.3973  -0.3865  -0.3788  -0.3626  -0.3498  -0.3433
 -0.3390  -0.3382  -0.3344  -0.3270  -0.3146  -0.2849  -0.2769  -0.2706
 -0.2601
 -- Virtual --
 -0.0649  -0.0560  -0.0462  -0.0359  -0.0349  -0.0183  -0.0111   0.0008
  0.0079   0.0134   0.0160   0.0182   0.0246   0.0279   0.0361   0.0424
  0.0510   0.0526   0.0563   0.0604   0.0653   0.0724   0.0768   0.0796
  0.0828   0.0877   0.0924   0.0932   0.0975   0.1012   0.1044   0.1065
  0.1107   0.1116   0.1126   0.1142   0.1194   0.1213   0.1241   0.1272
  0.1309   0.1328   0.1351   0.1393   0.1425   0.1467   0.1495   0.1557
  0.1621   0.1641   0.1682   0.1744   0.1763   0.1786   0.1831   0.1892
  0.1957   0.1972   0.2043   0.2073   0.2095   0.2136   0.2211   0.2250
  0.2278   0.2301   0.2370   0.2403   0.2462   0.2475   0.2504   0.2548
  0.2577   0.2621   0.2629   0.2651   0.2682   0.2770   0.2779   0.2826
  0.2857   0.2899   0.2948   0.3064   0.3082   0.3108   0.3154   0.3192
  0.3246   0.3292   0.3439   0.3474   0.3547   0.3691   0.4147   0.4199
  0.4235   0.4291   0.4421   0.4486   0.4515   0.4537   0.4660   0.4728
  0.4747   0.4837   0.4864   0.4934   0.4980   0.5064   0.5113   0.5138
  0.5243   0.5415   0.5478   0.5576   0.5597   0.5668   0.5769   0.5799
  0.5859   0.5909   0.6006   0.6032   0.6114   0.6194   0.6272   0.6312
  0.6383   0.6420   0.6556   0.6600   0.6650   0.6744   0.6879   0.6910
  0.7024   0.7072   0.7190   0.7226   0.7320   0.7409   0.7789   0.7947
  0.8001   0.8062   0.8099   0.8301   0.8346   0.8403   0.8431   0.8448
  0.8494   0.8512   0.8533   0.8536   0.8570   0.8599   0.8710   0.8763
  0.8778   0.8878   0.8884   0.8949   0.9019   0.9028   0.9138   0.9231
  0.9318   0.9325   0.9439   0.9484   0.9496   0.9589   0.9616   0.9685
  0.9768   0.9932   0.9935   0.9964   1.0060   1.0125   1.0280   1.0464
  1.0477   1.0702   1.0727   1.1063   1.1291   1.1433   1.1761   1.1891
  1.2066   1.2145   1.2332   1.2399   1.2466   1.2617   1.2754   1.2855
  1.2904   1.3007   1.3072   1.3284   1.3509   1.3642   1.3931   1.4132
  1.4547   1.4935   1.5056   1.5072   1.5143   1.5456   1.5519   1.5611
  1.5816   1.5861   1.6030   1.6294   1.6538   1.6717   1.6809   1.6918
  1.7161   1.7249   1.7452   1.7863   1.7995   1.8166   1.8333   1.8449
  1.8552   1.8612   1.8806   1.9000   1.9251   1.9312   1.9389   1.9478
  1.9572   1.9638   1.9954   2.0049   2.0203   2.0440   2.0615   2.1003
  2.1200   2.1345   2.1624   2.2112   2.2296   2.2428   2.2551   2.2668
  2.2753   2.2827   2.3012   2.3072   2.3222   2.3468   2.3665   2.3792
  2.4037   2.4254   2.4313   2.4522   2.4665   2.4685   2.5071   2.5209
  2.5389   2.5468   2.5485   2.5626   2.5986   2.6135   2.6521   2.6618
  2.6700   2.6847   2.7084   2.7199   2.7227   2.7416   2.7501   2.7574
  2.7648   2.7851   2.7936   2.8071   2.8261   2.8312   2.8477   2.8809
  2.9074   2.9634   2.9796   3.0698   3.0788   3.0860   3.1235   3.1395
  3.1466   3.1823   3.2171   3.2275   3.2408   3.3294   3.3718   3.4059
  3.4434   3.5324   3.5725   3.6444   3.6846   3.7612   3.8101   3.8651
  4.0097   4.0642   4.0741   4.1257   4.3644   4.7967   4.8232   9.7545
  9.7695   9.7993   9.8169   9.8448  23.3728  23.5389  23.8376  23.8597
 23.8779  23.9195  23.9568  23.9693  24.0510  24.0554  24.1232  24.1432
 25.7825  25.8205  25.8509  25.9181  25.9583  26.1041  26.1255  26.1637
 26.2791  26.3329  26.5033  26.5843  26.6823  26.7426  26.9071 215.7457
215.7612 215.7959 215.8161 215.8542
 --------------------------------------------------------------

          Ground-State Mulliken Net Atomic Charges

     Atom                 Charge (a.u.)
  ----------------------------------------
      1 C                     0.156344
      2 C                    -1.013038
      3 Cl                    0.514751
      4 C                     0.188798
      5 Cl                    0.589360
      6 C                    -0.131997
      7 Cl                    0.539426
      8 C                    -0.731210
      9 H                     0.213699
     10 C                    -0.442080
     11 H                     0.182014
     12 C                     0.303837
     13 C                    -0.920332
     14 Cl                    0.346336
     15 C                    -0.356997
     16 H                     0.216041
     17 C                     0.483334
     18 Cl                    0.452843
     19 C                    -0.509645
     20 H                     0.200491
     21 C                    -0.471395
     22 H                     0.189420
  ----------------------------------------
  Sum of atomic charges =     0.000000

 -----------------------------------------------------------------
                    Cartesian Multipole Moments
 -----------------------------------------------------------------
    Charge (ESU x 10^10)
                -0.0000
    Dipole Moment (Debye)
         X      -0.7991      Y       0.6673      Z      -2.5622
       Tot       2.7657
    Quadrupole Moments (Debye-Ang)
        XX    -135.4096     XY       0.4924     YY    -132.3709
        XZ       5.0424     YZ      -2.8078     ZZ    -134.6348
    Octopole Moments (Debye-Ang^2)
       XXX    -280.4881    XXY       9.0137    XYY     -81.0079
       YYY      60.6881    XXZ     -41.9579    XYZ      -3.9336
       YYZ     -51.8073    XZZ     -93.1751    YZZ      27.4309
       ZZZ    -135.1080
    Hexadecapole Moments (Debye-Ang^3)
      XXXX   -6023.9248   XXXY     220.4110   XXYY   -1117.7538
      XYYY     264.7318   YYYY    -765.3776   XXXZ    1553.6654
      XXYZ     -11.1168   XYYZ     479.9583   YYYZ     -65.9901
      XXZZ   -1663.7595   XYZZ     111.6126   YYZZ    -741.6663
      XZZZ    1505.5614   YZZZ     -70.3167   ZZZZ   -3751.1627
 -----------------------------------------------------------------
 Calculating analytic gradient of the SCF energy
 Gradient of SCF Energy
            1           2           3           4           5           6
    1   0.0006587   0.0001309   0.0010581  -0.0003624  -0.0000654   0.0000032
    2   0.0002142  -0.0001804  -0.0042096   0.0000539  -0.0000831   0.0000897
    3  -0.0000266  -0.0005509  -0.0021771   0.0006559  -0.0002839   0.0002072
            7           8           9          10          11          12
    1   0.0000470   0.0001657  -0.0000166  -0.0005185   0.0000852  -0.0005041
    2   0.0000183  -0.0000351   0.0000033   0.0005554  -0.0001013  -0.0005684
    3  -0.0000148  -0.0004307   0.0000617  -0.0000701   0.0000472   0.0005298
           13          14          15          16          17          18
    1  -0.0001106  -0.0006137   0.0003382  -0.0000536  -0.0001377   0.0001303
    2   0.0009494   0.0034219  -0.0000246   0.0000113  -0.0002432  -0.0000032
    3  -0.0000878   0.0029354  -0.0001673   0.0000451   0.0002798  -0.0000787
           19          20          21          22
    1  -0.0002641   0.0000054   0.0000788  -0.0000548
    2   0.0003240  -0.0000483  -0.0001960   0.0000518
    3  -0.0001459   0.0000186  -0.0007831   0.0000361
 Max gradient component =       4.210E-03
 RMS gradient           =       8.671E-04
 Gradient time:  CPU 218.12 s  wall 218.13 s
 Geometry Optimization Parameters
   NAtoms,    NIC,     NZ,  NCons,   NDum,   NFix, NCnnct, MaxDiis
       22     163      22       0       0       0       0       0

 Cartesian Hessian Update
 Hessian updated using BFGS update


** GEOMETRY OPTIMIZATION IN DELOCALIZED INTERNAL COORDINATES **
   Searching for a Minimum

   Optimization Cycle:   7

                       Coordinates (Angstroms)
     ATOM                X               Y               Z
      1  C         0.0402877065   -0.0381769510    0.0750781559
      2  C        -0.0138030673    0.1674132744    1.4618000257
      3  Cl        1.4687569603    0.3893811129    2.3529361251
      4  C        -1.2434385719    0.2211081753    2.1402811016
      5  Cl       -1.2960170304    0.4760874211    3.8578962511
      6  C        -2.4297384362    0.0767394874    1.4106528632
      7  Cl       -3.9877971263    0.1335149511    2.1977318200
      8  C        -2.3892864570   -0.1172671511    0.0343417732
      9  H        -3.3156114343   -0.2317169317   -0.5126444675
     10  C        -1.1675868241   -0.1702570507   -0.6184112572
     11  H        -1.1403945077   -0.3385676473   -1.6881287380
     12  C         1.3153809780   -0.0697278523   -0.6921186115
     13  C         2.3022469547   -1.0503182684   -0.5248273856
     14  Cl        2.0861705218   -2.3444126515    0.6387525301
     15  C         3.4684221347   -1.0578054840   -1.2858219646
     16  H         4.2099848979   -1.8301875756   -1.1372010288
     17  C         3.6537550061   -0.0654218216   -2.2399395922
     18  Cl        5.1229531671   -0.0677963936   -3.2000997761
     19  C         2.6954844649    0.9209480411   -2.4488674429
     20  H         2.8529097220    1.6882800917   -3.1950945912
     21  C         1.5405759079    0.9037764487   -1.6763005695
     22  H         0.7953360293    1.6774423908   -1.8201149148
   Point Group: c1    Number of degrees of freedom:    60


   Energy is  -2761.514063848

 Hessian updated using BFGS update

 60 Hessian modes will be used to form the next step
  Hessian Eigenvalues:
     0.009298    0.017711    0.018489    0.020691    0.020933    0.022143
     0.022990    0.023591    0.023691    0.023845    0.023890    0.024091
     0.024094    0.024115    0.024119    0.024136    0.024138    0.024143
     0.024177    0.074891    0.159972    0.159985    0.159997    0.159997
     0.160057    0.218414    0.224495    0.225517    0.230906    0.236676
     0.245358    0.246961    0.249991    0.249997    0.250005    0.250341
     0.251063    0.289336    0.294094    0.301034    0.301266    0.301518
     0.329064    0.356665    0.356665    0.356667    0.356669    0.356696
     0.412638    0.419818    0.429767    0.432262    0.461382    0.463409
     0.471141    0.473375    0.478221    0.478263    0.479158    0.480260

 Minimum search - taking simple RFO step
 Searching for Lamda that Minimizes Along All modes
 Value Taken    Lamda =  -0.00187073
 Calculated Step too Large.  Step scaled by  0.759641
 Step Taken.  Stepsize is  0.300000

                             Maximum     Tolerance    Cnvgd?
         Gradient           0.004014      0.000300      NO
         Displacement       0.216200      0.001200      NO
         Energy change     -0.001861      0.000001      NO


 New Cartesian Coordinates Obtained by Inverse Iteration

 Displacement from previous Coordinates is:  0.576211
 ----------------------------------------------------------------
             Standard Nuclear Orientation (Angstroms)
    I     Atom           X                Y                Z
 ----------------------------------------------------------------
    1      C       0.0346612638    -0.0384058279     0.0673352637
    2      C      -0.0138930917     0.2090554668     1.4466427721
    3      Cl      1.4734273649     0.4853563209     2.3170458037
    4      C      -1.2389896646     0.2601615633     2.1314512384
    5      Cl     -1.2850707865     0.5726673501     3.8401681538
    6      C      -2.4264267933     0.0658792266     1.4145820009
    7      Cl     -3.9807009345     0.1157870554     2.2101471587
    8      C      -2.3907684276    -0.1716783569     0.0452154282
    9      H      -3.3179795236    -0.3223725253    -0.4914769388
   10      C      -1.1719456117    -0.2185163761    -0.6149316374
   11      H      -1.1470190242    -0.4160272414    -1.6798111302
   12      C       1.3115991656    -0.0657963606    -0.6992239949
   13      C       2.2729440473    -1.0746392837    -0.5593791637
   14      Cl      2.0193415754    -2.3947987628     0.5679783922
   15      C       3.4428547554    -1.0849781591    -1.3138945837
   16      H       4.1657745118    -1.8788568987    -1.1881357670
   17      C       3.6571469477    -0.0639444919    -2.2317367686
   18      Cl      5.1311909563    -0.0685255128    -3.1842479128
   19      C       2.7249401347     0.9526661616    -2.4097357064
   20      H       2.9057965475     1.7415257844    -3.1277820997
   21      C       1.5643334994     0.9369708171    -1.6445636796
   22      H       0.8373740840     1.7315056666    -1.7657465233
 ----------------------------------------------------------------
 Nuclear Repulsion Energy =        1724.51153937 hartrees
 There are       81 alpha and       81 beta electrons
 Applying Cartesian multipole field
    Component          Value
    ---------          -----
     (2,0,0)        1.00000E-12
     (0,2,0)        2.00000E-11
     (0,0,2)       -3.00000E-11
 Nucleus-field energy     =    -0.0000000679 hartrees
 Requested basis set is 6-311++G(d,p)
 There are 162 shells and 449 basis functions
 A cutoff of  1.0D-15 yielded  10105 shell pairs
 There are     84145 function pairs (     90429 Cartesian)
 Smallest overlap matrix eigenvalue = 2.61E-07
 Linear dependence detected in AO basis
 Number of orthogonalized atomic orbitals = 445
 Maximum deviation from orthogonality = 3.015E-10
 Guess from superposition of atomic densities
 Warning:  Energy on first SCF cycle will be non-variational
 SAD guess density has 162.000000 electrons

 -----------------------------------------------------------------------
  General SCF calculation program by
  Eric Jon Sundstrom, Paul Horn, Yuezhi Mao, Dmitri Zuev, Alec White,
  David Stuck, Shaama M.S., Shane Yost, Joonho Lee, David Small,
  Daniel Levine, Susi Lehtola, Hugh Burton, Evgeny Epifanovsky,
  Bang C. Huynh
 -----------------------------------------------------------------------
 Exchange:     0.2000 Hartree-Fock + 0.0800 Slater + 0.7200 B88
 Correlation:  0.1900 VWN1RPA + 0.8100 LYP
 Using SG-1 standard quadrature grid
 A restricted SCF calculation will be
 performed using DIIS
 SCF converges when DIIS error is below 1.0e-08
 ---------------------------------------
  Cycle       Energy         DIIS error
 ---------------------------------------
    1   -2765.5030637800      2.92e-02  
    2   -2761.3642822093      2.41e-03  
    3   -2761.2342475350      3.17e-03  
    4   -2761.4991812139      7.38e-04  
    5   -2761.5126795294      3.08e-04  
    6   -2761.5148710955      1.04e-04  
    7   -2761.5151025359      3.80e-05  
    8   -2761.5151360113      1.37e-05  
    9   -2761.5151405374      3.43e-06  
   10   -2761.5151408346      9.74e-07  
   11   -2761.5151408564      2.85e-07  
   12   -2761.5151408580      1.18e-07  
   13   -2761.5151408585      3.71e-08  
   14   -2761.5151408583      1.12e-08  
   15   -2761.5151408585      3.70e-09  Convergence criterion met
 ---------------------------------------
 SCF time:   CPU 651.91s  wall 651.00s 
 SCF   energy in the final basis set =    -2761.5151408585
 Total energy in the final basis set =    -2761.5151408585

 --------------------------------------------------------------

                    Orbital Energies (a.u.)
 --------------------------------------------------------------

 Alpha MOs
 -- Occupied --
********-101.5737-101.5712-101.5705-101.5685 -10.2739 -10.2724 -10.2702
-10.2657 -10.2634 -10.2288 -10.2254 -10.2139 -10.2138 -10.2134 -10.2132
-10.2098  -9.4886  -9.4883  -9.4861  -9.4850  -9.4834  -7.2534  -7.2531
 -7.2510  -7.2497  -7.2481  -7.2435  -7.2432  -7.2427  -7.2425  -7.2410
 -7.2401  -7.2398  -7.2395  -7.2381  -7.2377  -0.9503  -0.9294  -0.9002
 -0.8902  -0.8752  -0.8558  -0.8441  -0.7928  -0.7704  -0.7599  -0.7366
 -0.6540  -0.6434  -0.6355  -0.6101  -0.5563  -0.5325  -0.5213  -0.5126
 -0.4931  -0.4813  -0.4642  -0.4613  -0.4600  -0.4482  -0.4337  -0.4259
 -0.4095  -0.4003  -0.3964  -0.3857  -0.3784  -0.3622  -0.3497  -0.3431
 -0.3384  -0.3382  -0.3351  -0.3284  -0.3156  -0.2837  -0.2762  -0.2712
 -0.2615
 -- Virtual --
 -0.0627  -0.0566  -0.0453  -0.0379  -0.0357  -0.0184  -0.0113   0.0009
  0.0078   0.0133   0.0158   0.0179   0.0243   0.0278   0.0363   0.0425
  0.0505   0.0531   0.0562   0.0599   0.0653   0.0719   0.0764   0.0800
  0.0828   0.0875   0.0918   0.0933   0.0971   0.1013   0.1043   0.1064
  0.1107   0.1115   0.1118   0.1145   0.1189   0.1206   0.1240   0.1269
  0.1301   0.1330   0.1346   0.1392   0.1424   0.1464   0.1492   0.1556
  0.1615   0.1627   0.1683   0.1747   0.1762   0.1792   0.1835   0.1886
  0.1958   0.1970   0.2037   0.2072   0.2090   0.2135   0.2201   0.2249
  0.2274   0.2304   0.2368   0.2407   0.2469   0.2486   0.2498   0.2553
  0.2583   0.2621   0.2636   0.2653   0.2691   0.2770   0.2784   0.2809
  0.2862   0.2899   0.2947   0.3061   0.3071   0.3093   0.3148   0.3192
  0.3235   0.3288   0.3444   0.3492   0.3538   0.3693   0.4146   0.4206
  0.4247   0.4299   0.4425   0.4486   0.4515   0.4539   0.4659   0.4721
  0.4744   0.4832   0.4880   0.4936   0.4995   0.5064   0.5131   0.5159
  0.5250   0.5412   0.5473   0.5557   0.5586   0.5700   0.5750   0.5784
  0.5848   0.5919   0.6034   0.6043   0.6134   0.6191   0.6288   0.6339
  0.6388   0.6417   0.6557   0.6606   0.6627   0.6773   0.6862   0.6901
  0.7014   0.7082   0.7193   0.7206   0.7332   0.7402   0.7803   0.7948
  0.7997   0.8054   0.8096   0.8322   0.8349   0.8394   0.8432   0.8456
  0.8489   0.8513   0.8532   0.8545   0.8574   0.8603   0.8730   0.8765
  0.8784   0.8869   0.8877   0.8973   0.9025   0.9037   0.9163   0.9229
  0.9299   0.9334   0.9449   0.9479   0.9507   0.9592   0.9604   0.9682
  0.9769   0.9893   0.9922   0.9964   1.0089   1.0099   1.0282   1.0411
  1.0491   1.0713   1.0765   1.1091   1.1316   1.1435   1.1807   1.1891
  1.2105   1.2178   1.2337   1.2399   1.2485   1.2600   1.2754   1.2828
  1.2865   1.3037   1.3092   1.3264   1.3507   1.3658   1.3943   1.4127
  1.4516   1.4932   1.5009   1.5081   1.5182   1.5469   1.5562   1.5637
  1.5812   1.5866   1.6033   1.6285   1.6546   1.6711   1.6801   1.6934
  1.7112   1.7265   1.7440   1.7819   1.7987   1.8149   1.8322   1.8423
  1.8558   1.8615   1.8781   1.9011   1.9282   1.9304   1.9390   1.9461
  1.9591   1.9661   1.9967   2.0102   2.0220   2.0453   2.0629   2.1010
  2.1217   2.1332   2.1611   2.2112   2.2290   2.2406   2.2569   2.2683
  2.2747   2.2785   2.3028   2.3088   2.3242   2.3487   2.3568   2.3810
  2.4104   2.4249   2.4384   2.4560   2.4607   2.4701   2.5062   2.5203
  2.5358   2.5419   2.5491   2.5617   2.5963   2.6143   2.6556   2.6655
  2.6712   2.6865   2.7043   2.7208   2.7249   2.7367   2.7446   2.7566
  2.7697   2.7801   2.7928   2.8164   2.8279   2.8331   2.8499   2.8736
  2.9071   2.9686   2.9830   3.0749   3.0819   3.0893   3.1220   3.1396
  3.1467   3.1818   3.2167   3.2263   3.2432   3.3286   3.3704   3.4095
  3.4424   3.5353   3.5731   3.6476   3.6851   3.7625   3.8090   3.8685
  4.0095   4.0644   4.0741   4.1256   4.3545   4.7987   4.8235   9.7555
  9.7699   9.7986   9.8111   9.8468  23.3734  23.5398  23.8386  23.8606
 23.8779  23.9190  23.9573  23.9704  24.0515  24.0596  24.1230  24.1456
 25.7821  25.8204  25.8519  25.9288  25.9505  26.1047  26.1239  26.1649
 26.2927  26.3209  26.5033  26.5840  26.6782  26.7399  26.9078 215.7468
215.7617 215.7951 215.8099 215.8555
 --------------------------------------------------------------

          Ground-State Mulliken Net Atomic Charges

     Atom                 Charge (a.u.)
  ----------------------------------------
      1 C                     0.181748
      2 C                    -1.104698
      3 Cl                    0.519930
      4 C                     0.235324
      5 Cl                    0.592184
      6 C                    -0.085949
      7 Cl                    0.537548
      8 C                    -0.787470
      9 H                     0.213796
     10 C                    -0.425229
     11 H                     0.182414
     12 C                     0.369602
     13 C                    -0.962680
     14 Cl                    0.356171
     15 C                    -0.336778
     16 H                     0.217261
     17 C                     0.494579
     18 Cl                    0.454633
     19 C                    -0.563722
     20 H                     0.200726
     21 C                    -0.479901
     22 H                     0.190512
  ----------------------------------------
  Sum of atomic charges =     0.000000

 -----------------------------------------------------------------
                    Cartesian Multipole Moments
 -----------------------------------------------------------------
    Charge (ESU x 10^10)
                -0.0000
    Dipole Moment (Debye)
         X      -0.7949      Y       0.6333      Z      -2.5393
       Tot       2.7352
    Quadrupole Moments (Debye-Ang)
        XX    -135.4316     XY       0.7444     YY    -132.0570
        XZ       4.9139     YZ      -2.6615     ZZ    -134.8405
    Octopole Moments (Debye-Ang^2)
       XXX    -279.9100    XXY       7.4569    XYY     -79.8292
       YYY      56.7256    XXZ     -41.2518    XYZ      -4.0115
       YYZ     -51.1478    XZZ     -92.6982    YZZ      25.7554
       ZZZ    -130.7153
    Hexadecapole Moments (Debye-Ang^3)
      XXXX   -6007.6714   XXXY     213.2376   XXYY   -1118.1528
      XYYY     253.4250   YYYY    -806.8884   XXXZ    1558.7696
      XXYZ     -19.9445   XYYZ     480.4418   YYYZ     -96.4745
      XXZZ   -1652.2928   XYZZ     108.2431   YYZZ    -740.3815
      XZZZ    1513.8367   YZZZ     -94.5270   ZZZZ   -3712.8772
 -----------------------------------------------------------------
 Calculating analytic gradient of the SCF energy
 Gradient of SCF Energy
            1           2           3           4           5           6
    1   0.0001290  -0.0001478   0.0007819  -0.0000425   0.0000832   0.0000180
    2  -0.0001364  -0.0001218  -0.0023120   0.0000660  -0.0000187   0.0000489
    3   0.0000885  -0.0006180  -0.0009815   0.0002428  -0.0000768   0.0000648
            7           8           9          10          11          12
    1  -0.0000462   0.0000285  -0.0000152  -0.0002281   0.0000614  -0.0000301
    2   0.0000336  -0.0000243  -0.0000313   0.0003743  -0.0001200  -0.0001104
    3  -0.0000449  -0.0001810   0.0000229  -0.0000679   0.0000143   0.0002478
           13          14          15          16          17          18
    1  -0.0002032  -0.0002855   0.0001775  -0.0000270  -0.0000301   0.0000553
    2   0.0008737   0.0016010  -0.0000634   0.0000002  -0.0001141   0.0000073
    3  -0.0000649   0.0017513  -0.0000166   0.0000294   0.0000949  -0.0000211
           19          20          21          22
    1  -0.0001448   0.0000104  -0.0001257  -0.0000188
    2   0.0001388  -0.0000493  -0.0000532   0.0000111
    3  -0.0000696  -0.0000058  -0.0004258   0.0000172
 Max gradient component =       2.312E-03
 RMS gradient           =       4.708E-04
 Gradient time:  CPU 218.39 s  wall 218.39 s
 Geometry Optimization Parameters
   NAtoms,    NIC,     NZ,  NCons,   NDum,   NFix, NCnnct, MaxDiis
       22     163      22       0       0       0       0       0

 Cartesian Hessian Update
 Hessian updated using BFGS update


** GEOMETRY OPTIMIZATION IN DELOCALIZED INTERNAL COORDINATES **
   Searching for a Minimum

   Optimization Cycle:   8

                       Coordinates (Angstroms)
     ATOM                X               Y               Z
      1  C         0.0346612638   -0.0384058279    0.0673352637
      2  C        -0.0138930917    0.2090554668    1.4466427721
      3  Cl        1.4734273649    0.4853563209    2.3170458037
      4  C        -1.2389896646    0.2601615633    2.1314512384
      5  Cl       -1.2850707865    0.5726673501    3.8401681538
      6  C        -2.4264267933    0.0658792266    1.4145820009
      7  Cl       -3.9807009345    0.1157870554    2.2101471587
      8  C        -2.3907684276   -0.1716783569    0.0452154282
      9  H        -3.3179795236   -0.3223725253   -0.4914769388
     10  C        -1.1719456117   -0.2185163761   -0.6149316374
     11  H        -1.1470190242   -0.4160272414   -1.6798111302
     12  C         1.3115991656   -0.0657963606   -0.6992239949
     13  C         2.2729440473   -1.0746392837   -0.5593791637
     14  Cl        2.0193415754   -2.3947987628    0.5679783922
     15  C         3.4428547554   -1.0849781591   -1.3138945837
     16  H         4.1657745118   -1.8788568987   -1.1881357670
     17  C         3.6571469477   -0.0639444919   -2.2317367686
     18  Cl        5.1311909563   -0.0685255128   -3.1842479128
     19  C         2.7249401347    0.9526661616   -2.4097357064
     20  H         2.9057965475    1.7415257844   -3.1277820997
     21  C         1.5643334994    0.9369708171   -1.6445636796
     22  H         0.8373740840    1.7315056666   -1.7657465233
   Point Group: c1    Number of degrees of freedom:    60


   Energy is  -2761.515140859

 Hessian updated using BFGS update

 60 Hessian modes will be used to form the next step
  Hessian Eigenvalues:
     0.006905    0.017736    0.018327    0.020694    0.020934    0.021374
     0.023022    0.023591    0.023683    0.023845    0.023872    0.024093
     0.024097    0.024115    0.024122    0.024136    0.024138    0.024143
     0.024169    0.074700    0.159971    0.159975    0.159996    0.159999
     0.160057    0.218579    0.224534    0.225558    0.230892    0.236651
     0.245343    0.246961    0.249961    0.250001    0.250013    0.250563
     0.251070    0.289330    0.293791    0.301035    0.301260    0.301554
     0.329049    0.356664    0.356665    0.356668    0.356672    0.356695
     0.412671    0.419870    0.429757    0.432282    0.461383    0.463310
     0.471139    0.473357    0.478240    0.478318    0.479160    0.480313

 Minimum search - taking simple RFO step
 Searching for Lamda that Minimizes Along All modes
 Value Taken    Lamda =  -0.00084530
 Calculated Step too Large.  Step scaled by  0.928094
 Step Taken.  Stepsize is  0.300000

                             Maximum     Tolerance    Cnvgd?
         Gradient           0.002237      0.000300      NO
         Displacement       0.218435      0.001200      NO
         Energy change     -0.001077      0.000001      NO


 New Cartesian Coordinates Obtained by Inverse Iteration

 Displacement from previous Coordinates is:  0.574278
 ----------------------------------------------------------------
             Standard Nuclear Orientation (Angstroms)
    I     Atom           X                Y                Z
 ----------------------------------------------------------------
    1      C       0.0295181898    -0.0329107210     0.0596808180
    2      C      -0.0153700242     0.2536820871     1.4311305113
    3      Cl      1.4741398948     0.5887303131     2.2779953901
    4      C      -1.2364269712     0.2966635455     2.1224546714
    5      Cl     -1.2812941113     0.6624632175     3.8208154404
    6      C      -2.4227619371     0.0506817912     1.4195196951
    7      Cl     -3.9722313356     0.0852942808     2.2254745396
    8      C      -2.3901802807    -0.2254154352     0.0575887144
    9      H      -3.3169971319    -0.4126136995    -0.4681849183
   10      C      -1.1743982601    -0.2617480305    -0.6101570803
   11      H      -1.1509446459    -0.4851271293    -1.6699853985
   12      C       1.3082688441    -0.0586097913    -0.7059636952
   13      C       2.2425419586    -1.0954088742    -0.5936992207
   14      Cl      1.9504892553    -2.4371384865     0.4987207393
   15      C       3.4153852756    -1.1114874114    -1.3429472538
   16      H       4.1182098888    -1.9265041874    -1.2403319613
   17      C       3.6601161775    -0.0655123290    -2.2250134206
   18      Cl      5.1375305868    -0.0772856818    -3.1721947158
   19      C       2.7565184721     0.9811769455    -2.3709760207
   20      H       2.9617051664     1.7889959515    -3.0609869026
   21      C       1.5909469721     0.9699286019    -1.6122799141
   22      H       0.8838250121     1.7851806587    -1.7107597119
 ----------------------------------------------------------------
 Nuclear Repulsion Energy =        1723.51532807 hartrees
 There are       81 alpha and       81 beta electrons
 Applying Cartesian multipole field
    Component          Value
    ---------          -----
     (2,0,0)        1.00000E-12
     (0,2,0)        2.00000E-11
     (0,0,2)       -3.00000E-11
 Nucleus-field energy     =    -0.0000000663 hartrees
 Requested basis set is 6-311++G(d,p)
 There are 162 shells and 449 basis functions
 A cutoff of  1.0D-15 yielded  10109 shell pairs
 There are     84143 function pairs (     90424 Cartesian)
 Smallest overlap matrix eigenvalue = 2.55E-07
 Linear dependence detected in AO basis
 Number of orthogonalized atomic orbitals = 445
 Maximum deviation from orthogonality = 6.434E-10
 Guess from superposition of atomic densities
 Warning:  Energy on first SCF cycle will be non-variational
 SAD guess density has 162.000000 electrons

 -----------------------------------------------------------------------
  General SCF calculation program by
  Eric Jon Sundstrom, Paul Horn, Yuezhi Mao, Dmitri Zuev, Alec White,
  David Stuck, Shaama M.S., Shane Yost, Joonho Lee, David Small,
  Daniel Levine, Susi Lehtola, Hugh Burton, Evgeny Epifanovsky,
  Bang C. Huynh
 -----------------------------------------------------------------------
 Exchange:     0.2000 Hartree-Fock + 0.0800 Slater + 0.7200 B88
 Correlation:  0.1900 VWN1RPA + 0.8100 LYP
 Using SG-1 standard quadrature grid
 A restricted SCF calculation will be
 performed using DIIS
 SCF converges when DIIS error is below 1.0e-08
 ---------------------------------------
  Cycle       Energy         DIIS error
 ---------------------------------------
    1   -2765.5010181339      2.92e-02  
    2   -2761.3645523151      2.41e-03  
    3   -2761.2347712037      3.17e-03  
    4   -2761.4998727172      7.36e-04  
    5   -2761.5132203002      3.09e-04  
    6   -2761.5154319237      1.05e-04  
    7   -2761.5156651013      3.89e-05  
    8   -2761.5157006375      1.35e-05  
    9   -2761.5157050168      3.42e-06  
   10   -2761.5157053105      9.79e-07  
   11   -2761.5157053324      2.91e-07  
   12   -2761.5157053341      1.18e-07  
   13   -2761.5157053346      3.67e-08  
   14   -2761.5157053344      1.13e-08  
   15   -2761.5157053345      3.71e-09  Convergence criterion met
 ---------------------------------------
 SCF time:   CPU 654.34s  wall 654.00s 
 SCF   energy in the final basis set =    -2761.5157053345
 Total energy in the final basis set =    -2761.5157053345

 --------------------------------------------------------------

                    Orbital Energies (a.u.)
 --------------------------------------------------------------

 Alpha MOs
 -- Occupied --
********-101.5737-101.5717-101.5704-101.5690 -10.2739 -10.2723 -10.2702
-10.2656 -10.2633 -10.2284 -10.2250 -10.2139 -10.2138 -10.2132 -10.2132
-10.2097  -9.4887  -9.4883  -9.4866  -9.4849  -9.4838  -7.2535  -7.2531
 -7.2515  -7.2496  -7.2485  -7.2436  -7.2432  -7.2428  -7.2424  -7.2414
 -7.2406  -7.2397  -7.2394  -7.2386  -7.2382  -0.9502  -0.9294  -0.9001
 -0.8904  -0.8752  -0.8553  -0.8444  -0.7927  -0.7703  -0.7600  -0.7366
 -0.6535  -0.6427  -0.6365  -0.6100  -0.5562  -0.5320  -0.5213  -0.5137
 -0.4927  -0.4814  -0.4643  -0.4612  -0.4599  -0.4480  -0.4335  -0.4261
 -0.4094  -0.4006  -0.3956  -0.3852  -0.3781  -0.3619  -0.3497  -0.3433
 -0.3383  -0.3378  -0.3358  -0.3292  -0.3162  -0.2828  -0.2752  -0.2716
 -0.2629
 -- Virtual --
 -0.0604  -0.0569  -0.0446  -0.0401  -0.0362  -0.0184  -0.0114   0.0009
  0.0076   0.0133   0.0156   0.0178   0.0241   0.0278   0.0364   0.0428
  0.0501   0.0535   0.0563   0.0596   0.0651   0.0712   0.0762   0.0804
  0.0828   0.0873   0.0911   0.0938   0.0967   0.1010   0.1040   0.1061
  0.1102   0.1113   0.1123   0.1149   0.1186   0.1199   0.1242   0.1268
  0.1294   0.1332   0.1343   0.1391   0.1424   0.1461   0.1490   0.1555
  0.1604   0.1625   0.1685   0.1742   0.1766   0.1801   0.1842   0.1880
  0.1958   0.1969   0.2029   0.2074   0.2084   0.2135   0.2190   0.2239
  0.2279   0.2301   0.2361   0.2409   0.2457   0.2495   0.2506   0.2550
  0.2590   0.2616   0.2653   0.2655   0.2702   0.2761   0.2792   0.2821
  0.2868   0.2898   0.2947   0.3005   0.3062   0.3093   0.3174   0.3193
  0.3224   0.3293   0.3440   0.3517   0.3531   0.3698   0.4143   0.4216
  0.4270   0.4306   0.4427   0.4488   0.4519   0.4543   0.4653   0.4709
  0.4746   0.4827   0.4889   0.4936   0.5009   0.5063   0.5143   0.5169
  0.5255   0.5407   0.5473   0.5536   0.5584   0.5696   0.5754   0.5769
  0.5841   0.5917   0.6030   0.6089   0.6151   0.6183   0.6300   0.6345
  0.6391   0.6417   0.6559   0.6602   0.6633   0.6771   0.6855   0.6933
  0.7006   0.7089   0.7163   0.7204   0.7345   0.7403   0.7807   0.7947
  0.7991   0.8048   0.8108   0.8340   0.8352   0.8389   0.8427   0.8463
  0.8476   0.8513   0.8531   0.8560   0.8574   0.8611   0.8745   0.8762
  0.8787   0.8856   0.8878   0.8964   0.9038   0.9100   0.9186   0.9252
  0.9284   0.9353   0.9452   0.9474   0.9518   0.9576   0.9609   0.9678
  0.9776   0.9854   0.9913   0.9951   1.0066   1.0116   1.0274   1.0372
  1.0503   1.0725   1.0836   1.1121   1.1357   1.1416   1.1795   1.1887
  1.2144   1.2196   1.2341   1.2401   1.2510   1.2583   1.2752   1.2790
  1.2839   1.3084   1.3112   1.3235   1.3506   1.3669   1.3957   1.4116
  1.4502   1.4897   1.4971   1.5091   1.5219   1.5477   1.5595   1.5674
  1.5797   1.5865   1.6035   1.6280   1.6548   1.6702   1.6806   1.6940
  1.7091   1.7279   1.7433   1.7767   1.7991   1.8137   1.8310   1.8400
  1.8556   1.8601   1.8758   1.9033   1.9290   1.9306   1.9390   1.9430
  1.9613   1.9695   1.9973   2.0102   2.0268   2.0476   2.0655   2.1015
  2.1239   2.1322   2.1600   2.2110   2.2288   2.2389   2.2580   2.2688
  2.2724   2.2765   2.3022   2.3125   2.3265   2.3479   2.3515   2.3815
  2.4143   2.4239   2.4428   2.4529   2.4629   2.4741   2.5050   2.5199
  2.5322   2.5379   2.5500   2.5621   2.5940   2.6155   2.6596   2.6688
  2.6723   2.6885   2.6997   2.7209   2.7251   2.7294   2.7405   2.7555
  2.7701   2.7786   2.7925   2.8255   2.8297   2.8370   2.8554   2.8668
  2.9063   2.9730   2.9854   3.0804   3.0857   3.0932   3.1207   3.1396
  3.1470   3.1810   3.2151   3.2255   3.2476   3.3274   3.3694   3.4123
  3.4423   3.5381   3.5739   3.6510   3.6857   3.7640   3.8079   3.8714
  4.0094   4.0647   4.0746   4.1257   4.3460   4.8008   4.8225   9.7562
  9.7704   9.7980   9.8082   9.8446  23.3743  23.5407  23.8394  23.8612
 23.8777  23.9183  23.9572  23.9718  24.0512  24.0635  24.1231  24.1483
 25.7820  25.8203  25.8511  25.9261  25.9561  26.1054  26.1228  26.1645
 26.2645  26.3511  26.5039  26.5842  26.6714  26.7409  26.9143 215.7475
215.7623 215.7947 215.8073 215.8517
 --------------------------------------------------------------

          Ground-State Mulliken Net Atomic Charges

     Atom                 Charge (a.u.)
  ----------------------------------------
      1 C                     0.207492
      2 C                    -1.175246
      3 Cl                    0.534672
      4 C                     0.280223
      5 Cl                    0.595277
      6 C                    -0.049497
      7 Cl                    0.535919
      8 C                    -0.836019
      9 H                     0.213719
     10 C                    -0.438232
     11 H                     0.182680
     12 C                     0.460386
     13 C                    -1.031350
     14 Cl                    0.377627
     15 C                    -0.321365
     16 H                     0.219312
     17 C                     0.496314
     18 Cl                    0.457242
     19 C                    -0.614360
     20 H                     0.200933
     21 C                    -0.487371
     22 H                     0.191643
  ----------------------------------------
  Sum of atomic charges =     0.000000

 -----------------------------------------------------------------
                    Cartesian Multipole Moments
 -----------------------------------------------------------------
    Charge (ESU x 10^10)
                 0.0000
    Dipole Moment (Debye)
         X      -0.7845      Y       0.6009      Z      -2.5096
       Tot       2.6971
    Quadrupole Moments (Debye-Ang)
        XX    -135.4593     XY       1.0042     YY    -131.7474
        XZ       4.7898     YZ      -2.5313     ZZ    -135.0447
    Octopole Moments (Debye-Ang^2)
       XXX    -278.8517    XXY       6.1791    XYY     -78.5477
       YYY      53.1002    XXZ     -40.4004    XYZ      -4.1155
       YYZ     -50.4031    XZZ     -92.1245    YZZ      24.1072
       ZZZ    -126.2589
    Hexadecapole Moments (Debye-Ang^3)
      XXXX   -5990.3316   XXXY     204.5929   XXYY   -1118.1567
      XYYY     240.1889   YYYY    -848.8711   XXXZ    1566.1827
      XXYZ     -28.8759   XYYZ     481.7997   YYYZ    -126.0192
      XXZZ   -1640.8175   XYZZ     103.8735   YYZZ    -739.7290
      XZZZ    1523.9078   YZZZ    -118.6250   ZZZZ   -3677.0426
 -----------------------------------------------------------------
 Calculating analytic gradient of the SCF energy
 Gradient of SCF Energy
            1           2           3           4           5           6
    1  -0.0003860  -0.0002169   0.0007011   0.0000207  -0.0001090   0.0000953
    2  -0.0002684  -0.0001454  -0.0011716   0.0000083   0.0000453   0.0000098
    3  -0.0000635  -0.0003803  -0.0005708  -0.0000449   0.0000118  -0.0000141
            7           8           9          10          11          12
    1  -0.0000014  -0.0000413  -0.0000061   0.0001730   0.0000049   0.0003091
    2   0.0000419   0.0000193  -0.0000405   0.0001798  -0.0000218   0.0002623
    3   0.0000537   0.0001090   0.0000052  -0.0000543  -0.0000621  -0.0000909
           13          14          15          16          17          18
    1  -0.0001933  -0.0001414  -0.0000169  -0.0000006   0.0000068  -0.0000016
    2   0.0005443   0.0007244  -0.0000960  -0.0000032   0.0001035  -0.0000049
    3   0.0000083   0.0010203   0.0001026  -0.0000015  -0.0000596   0.0000044
           19          20          21          22
    1   0.0000433   0.0000106  -0.0002544   0.0000040
    2  -0.0000493  -0.0000378  -0.0000499  -0.0000501
    3  -0.0000093  -0.0000185   0.0000077   0.0000469
 Max gradient component =       1.172E-03
 RMS gradient           =       2.738E-04
 Gradient time:  CPU 222.07 s  wall 222.08 s
 Geometry Optimization Parameters
   NAtoms,    NIC,     NZ,  NCons,   NDum,   NFix, NCnnct, MaxDiis
       22     163      22       0       0       0       0       0

 Cartesian Hessian Update
 Hessian updated using BFGS update


** GEOMETRY OPTIMIZATION IN DELOCALIZED INTERNAL COORDINATES **
   Searching for a Minimum

   Optimization Cycle:   9

                       Coordinates (Angstroms)
     ATOM                X               Y               Z
      1  C         0.0295181898   -0.0329107210    0.0596808180
      2  C        -0.0153700242    0.2536820871    1.4311305113
      3  Cl        1.4741398948    0.5887303131    2.2779953901
      4  C        -1.2364269712    0.2966635455    2.1224546714
      5  Cl       -1.2812941113    0.6624632175    3.8208154404
      6  C        -2.4227619371    0.0506817912    1.4195196951
      7  Cl       -3.9722313356    0.0852942808    2.2254745396
      8  C        -2.3901802807   -0.2254154352    0.0575887144
      9  H        -3.3169971319   -0.4126136995   -0.4681849183
     10  C        -1.1743982601   -0.2617480305   -0.6101570803
     11  H        -1.1509446459   -0.4851271293   -1.6699853985
     12  C         1.3082688441   -0.0586097913   -0.7059636952
     13  C         2.2425419586   -1.0954088742   -0.5936992207
     14  Cl        1.9504892553   -2.4371384865    0.4987207393
     15  C         3.4153852756   -1.1114874114   -1.3429472538
     16  H         4.1182098888   -1.9265041874   -1.2403319613
     17  C         3.6601161775   -0.0655123290   -2.2250134206
     18  Cl        5.1375305868   -0.0772856818   -3.1721947158
     19  C         2.7565184721    0.9811769455   -2.3709760207
     20  H         2.9617051664    1.7889959515   -3.0609869026
     21  C         1.5909469721    0.9699286019   -1.6122799141
     22  H         0.8838250121    1.7851806587   -1.7107597119
   Point Group: c1    Number of degrees of freedom:    60


   Energy is  -2761.515705334

 Hessian updated using BFGS update

 60 Hessian modes will be used to form the next step
  Hessian Eigenvalues:
     0.004384    0.017737    0.018182    0.020689    0.020933    0.020976
     0.023045    0.023596    0.023671    0.023845    0.023863    0.024092
     0.024096    0.024115    0.024123    0.024136    0.024140    0.024143
     0.024173    0.074618    0.159964    0.159983    0.159996    0.160008
     0.160057    0.218217    0.224529    0.225556    0.230924    0.236626
     0.245344    0.246963    0.249900    0.250001    0.250008    0.250803
     0.251481    0.289416    0.293215    0.301035    0.301271    0.301560
     0.329095    0.356664    0.356665    0.356667    0.356688    0.356697
     0.412674    0.419736    0.429852    0.432291    0.461384    0.463431
     0.471138    0.473694    0.478314    0.478380    0.479160    0.480314

 Minimum search - taking simple RFO step
 Searching for Lamda that Minimizes Along All modes
 Value Taken    Lamda =  -0.00035875
 Step Taken.  Stepsize is  0.268077

                             Maximum     Tolerance    Cnvgd?
         Gradient           0.001226      0.000300      NO
         Displacement       0.200504      0.001200      NO
         Energy change     -0.000564      0.000001      NO


 New Cartesian Coordinates Obtained by Inverse Iteration

 Displacement from previous Coordinates is:  0.486067
 ----------------------------------------------------------------
             Standard Nuclear Orientation (Angstroms)
    I     Atom           X                Y                Z
 ----------------------------------------------------------------
    1      C       0.0266963502    -0.0243749594     0.0553107026
    2      C      -0.0182965686     0.2946715922     1.4195283243
    3      Cl      1.4676626986     0.6799244167     2.2509694600
    4      C      -1.2365901731     0.3277122343     2.1152179624
    5      Cl     -1.2804790874     0.7331362635     3.8045995606
    6      C      -2.4201807200     0.0377889608     1.4237568685
    7      Cl     -3.9665644095     0.0553261799     2.2363482911
    8      C      -2.3873133135    -0.2698170990     0.0687922799
    9      H      -3.3120995894    -0.4887168157    -0.4481999092
   10      C      -1.1734590527    -0.2965129767    -0.6035092789
   11      H      -1.1489197500    -0.5436555140    -1.6578839086
   12      C       1.3064244037    -0.0507378622    -0.7103078734
   13      C       2.2168903533    -1.1104179093    -0.6230074549
   14      Cl      1.8904891204    -2.4707086254     0.4358346525
   15      C       3.3914420284    -1.1326586466    -1.3691292025
   16      H       4.0761310685    -1.9652586162    -1.2870146120
   17      C       3.6621790397    -0.0682046581    -2.2211540620
   18      Cl      5.1413850439    -0.0879820789    -3.1656001696
   19      C       2.7836431947     1.0028059475    -2.3393520616
   20      H       3.0092450007     1.8247727728    -3.0060025951
   21      C       1.6149469264     0.9968239698    -1.5848140450
   22      H       0.9253584319     1.8291190394    -1.6644826232
 ----------------------------------------------------------------
 Nuclear Repulsion Energy =        1722.47720481 hartrees
 There are       81 alpha and       81 beta electrons
 Applying Cartesian multipole field
    Component          Value
    ---------          -----
     (2,0,0)        1.00000E-12
     (0,2,0)        2.00000E-11
     (0,0,2)       -3.00000E-11
 Nucleus-field energy     =    -0.0000000650 hartrees
 Requested basis set is 6-311++G(d,p)
 There are 162 shells and 449 basis functions
 A cutoff of  1.0D-15 yielded  10119 shell pairs
 There are     84221 function pairs (     90511 Cartesian)
 Smallest overlap matrix eigenvalue = 2.48E-07
 Linear dependence detected in AO basis
 Number of orthogonalized atomic orbitals = 445
 Maximum deviation from orthogonality = 3.724E-10
 Guess from superposition of atomic densities
 Warning:  Energy on first SCF cycle will be non-variational
 SAD guess density has 162.000000 electrons

 -----------------------------------------------------------------------
  General SCF calculation program by
  Eric Jon Sundstrom, Paul Horn, Yuezhi Mao, Dmitri Zuev, Alec White,
  David Stuck, Shaama M.S., Shane Yost, Joonho Lee, David Small,
  Daniel Levine, Susi Lehtola, Hugh Burton, Evgeny Epifanovsky,
  Bang C. Huynh
 -----------------------------------------------------------------------
 Exchange:     0.2000 Hartree-Fock + 0.0800 Slater + 0.7200 B88
 Correlation:  0.1900 VWN1RPA + 0.8100 LYP
 Using SG-1 standard quadrature grid
 A restricted SCF calculation will be
 performed using DIIS
 SCF converges when DIIS error is below 1.0e-08
 ---------------------------------------
  Cycle       Energy         DIIS error
 ---------------------------------------
    1   -2765.5000341773      2.92e-02  
    2   -2761.3646037514      2.41e-03  
    3   -2761.2351544020      3.17e-03  
    4   -2761.5002416731      7.35e-04  
    5   -2761.5134614931      3.10e-04  
    6   -2761.5156907070      1.05e-04  
    7   -2761.5159253441      3.96e-05  
    8   -2761.5159624117      1.34e-05  
    9   -2761.5159666701      3.41e-06  
   10   -2761.5159669616      9.82e-07  
   11   -2761.5159669835      2.95e-07  
   12   -2761.5159669853      1.18e-07  
   13   -2761.5159669858      3.64e-08  
   14   -2761.5159669857      1.13e-08  
   15   -2761.5159669858      3.72e-09  Convergence criterion met
 ---------------------------------------
 SCF time:   CPU 654.92s  wall 655.00s 
 SCF   energy in the final basis set =    -2761.5159669858
 Total energy in the final basis set =    -2761.5159669858

 --------------------------------------------------------------

                    Orbital Energies (a.u.)
 --------------------------------------------------------------

 Alpha MOs
 -- Occupied --
********-101.5736-101.5721-101.5703-101.5694 -10.2738 -10.2723 -10.2702
-10.2655 -10.2633 -10.2282 -10.2247 -10.2138 -10.2138 -10.2132 -10.2131
-10.2096  -9.4887  -9.4882  -9.4869  -9.4849  -9.4842  -7.2536  -7.2530
 -7.2518  -7.2495  -7.2489  -7.2436  -7.2431  -7.2428  -7.2424  -7.2418
 -7.2410  -7.2397  -7.2393  -7.2389  -7.2385  -0.9502  -0.9294  -0.9000
 -0.8907  -0.8753  -0.8550  -0.8446  -0.7925  -0.7704  -0.7600  -0.7366
 -0.6531  -0.6422  -0.6373  -0.6099  -0.5561  -0.5315  -0.5214  -0.5144
 -0.4925  -0.4815  -0.4643  -0.4612  -0.4599  -0.4479  -0.4335  -0.4261
 -0.4093  -0.4008  -0.3951  -0.3849  -0.3780  -0.3617  -0.3497  -0.3435
 -0.3386  -0.3375  -0.3362  -0.3297  -0.3164  -0.2821  -0.2742  -0.2718
 -0.2641
 -- Virtual --
 -0.0586  -0.0570  -0.0442  -0.0420  -0.0365  -0.0183  -0.0115   0.0009
  0.0075   0.0133   0.0155   0.0177   0.0239   0.0279   0.0365   0.0432
  0.0496   0.0537   0.0566   0.0594   0.0650   0.0705   0.0762   0.0806
  0.0830   0.0871   0.0906   0.0942   0.0964   0.1006   0.1036   0.1058
  0.1098   0.1110   0.1129   0.1153   0.1183   0.1195   0.1244   0.1269
  0.1289   0.1331   0.1341   0.1389   0.1422   0.1458   0.1489   0.1554
  0.1594   0.1629   0.1686   0.1735   0.1771   0.1806   0.1848   0.1874
  0.1955   0.1968   0.2022   0.2074   0.2081   0.2134   0.2176   0.2229
  0.2284   0.2297   0.2356   0.2411   0.2448   0.2497   0.2509   0.2551
  0.2596   0.2612   0.2656   0.2669   0.2715   0.2756   0.2800   0.2823
  0.2874   0.2896   0.2947   0.2953   0.3059   0.3095   0.3177   0.3217
  0.3226   0.3306   0.3430   0.3521   0.3550   0.3708   0.4140   0.4224
  0.4282   0.4330   0.4427   0.4492   0.4525   0.4550   0.4644   0.4693
  0.4748   0.4824   0.4890   0.4934   0.5019   0.5066   0.5140   0.5163
  0.5260   0.5403   0.5479   0.5525   0.5589   0.5674   0.5764   0.5772
  0.5837   0.5910   0.6021   0.6119   0.6161   0.6182   0.6296   0.6357
  0.6391   0.6420   0.6557   0.6594   0.6656   0.6772   0.6866   0.6955
  0.7008   0.7088   0.7135   0.7204   0.7358   0.7408   0.7804   0.7945
  0.7984   0.8054   0.8124   0.8348   0.8355   0.8387   0.8418   0.8464
  0.8471   0.8511   0.8530   0.8568   0.8577   0.8617   0.8752   0.8760
  0.8786   0.8855   0.8878   0.8962   0.9052   0.9121   0.9201   0.9274
  0.9300   0.9365   0.9450   0.9473   0.9522   0.9567   0.9609   0.9677
  0.9786   0.9822   0.9899   0.9945   1.0041   1.0137   1.0259   1.0351
  1.0512   1.0744   1.0903   1.1142   1.1362   1.1432   1.1761   1.1884
  1.2170   1.2211   1.2343   1.2404   1.2507   1.2590   1.2741   1.2775
  1.2830   1.3113   1.3145   1.3214   1.3507   1.3672   1.3976   1.4114
  1.4491   1.4858   1.4944   1.5098   1.5247   1.5480   1.5594   1.5720
  1.5786   1.5862   1.6037   1.6278   1.6548   1.6695   1.6817   1.6943
  1.7102   1.7292   1.7427   1.7726   1.8004   1.8126   1.8296   1.8385
  1.8546   1.8588   1.8745   1.9059   1.9285   1.9310   1.9386   1.9405
  1.9630   1.9726   1.9978   2.0100   2.0303   2.0491   2.0679   2.1021
  2.1259   2.1314   2.1588   2.2107   2.2287   2.2377   2.2588   2.2679
  2.2692   2.2767   2.3004   2.3153   2.3285   2.3434   2.3530   2.3813
  2.4159   2.4231   2.4429   2.4492   2.4679   2.4781   2.5038   2.5188
  2.5287   2.5351   2.5511   2.5633   2.5923   2.6163   2.6624   2.6709
  2.6734   2.6898   2.6968   2.7153   2.7248   2.7294   2.7392   2.7562
  2.7664   2.7785   2.7918   2.8287   2.8317   2.8392   2.8586   2.8655
  2.9054   2.9758   2.9864   3.0847   3.0891   3.0969   3.1198   3.1390
  3.1468   3.1801   3.2135   3.2247   3.2533   3.3262   3.3687   3.4142
  3.4428   3.5402   3.5748   3.6543   3.6866   3.7651   3.8069   3.8736
  4.0095   4.0649   4.0755   4.1258   4.3402   4.8024   4.8205   9.7570
  9.7709   9.7976   9.8085   9.8425  23.3756  23.5416  23.8396  23.8616
 23.8774  23.9179  23.9569  23.9726  24.0510  24.0659  24.1232  24.1504
 25.7817  25.8201  25.8484  25.9133  25.9668  26.1045  26.1222  26.1651
 26.2470  26.3668  26.5046  26.5846  26.6639  26.7442  26.9237 215.7484
215.7629 215.7944 215.8083 215.8483
 --------------------------------------------------------------

          Ground-State Mulliken Net Atomic Charges

     Atom                 Charge (a.u.)
  ----------------------------------------
      1 C                     0.224179
      2 C                    -1.213165
      3 Cl                    0.544648
      4 C                     0.324283
      5 Cl                    0.598132
      6 C                    -0.026598
      7 Cl                    0.535159
      8 C                    -0.871802
      9 H                     0.213677
     10 C                    -0.469896
     11 H                     0.182947
     12 C                     0.532695
     13 C                    -1.100660
     14 Cl                    0.393556
     15 C                    -0.299583
     16 H                     0.221579
     17 C                     0.495162
     18 Cl                    0.460158
     19 C                    -0.651788
     20 H                     0.201000
     21 C                    -0.486192
     22 H                     0.192510
  ----------------------------------------
  Sum of atomic charges =     0.000000

 -----------------------------------------------------------------
                    Cartesian Multipole Moments
 -----------------------------------------------------------------
    Charge (ESU x 10^10)
                 0.0000
    Dipole Moment (Debye)
         X      -0.7675      Y       0.5711      Z      -2.4798
       Tot       2.6579
    Quadrupole Moments (Debye-Ang)
        XX    -135.4973     XY       1.2352     YY    -131.4893
        XZ       4.7013     YZ      -2.4241     ZZ    -135.2142
    Octopole Moments (Debye-Ang^2)
       XXX    -277.4679    XXY       5.1974    XYY     -77.3613
       YYY      50.0941    XXZ     -39.6239    XYZ      -4.1904
       YYZ     -49.7243    XZZ     -91.3867    YZZ      22.6914
       ZZZ    -122.4234
    Hexadecapole Moments (Debye-Ang^3)
      XXXX   -5974.3803   XXXY     196.9841   XXYY   -1118.1098
      XYYY     228.5335   YYYY    -885.9565   XXXZ    1573.9551
      XXYZ     -36.7393   XYYZ     483.5645   YYYZ    -151.0067
      XXZZ   -1631.8383   XYZZ      99.8674   YYZZ    -740.3839
      XZZZ    1534.2406   YZZZ    -139.5832   ZZZZ   -3650.9985
 -----------------------------------------------------------------
 Calculating analytic gradient of the SCF energy
 Gradient of SCF Energy
            1           2           3           4           5           6
    1  -0.0006825  -0.0002580   0.0003581   0.0003108   0.0001518   0.0000071
    2  -0.0001815  -0.0001740  -0.0005468  -0.0000063   0.0000879  -0.0000305
    3  -0.0002605   0.0000972  -0.0002362  -0.0001012   0.0000007  -0.0002260
            7           8           9          10          11          12
    1  -0.0000570  -0.0001134  -0.0000053   0.0003807   0.0000021   0.0004412
    2  -0.0000306   0.0000672  -0.0000216   0.0000145   0.0000601   0.0001747
    3   0.0000056   0.0002462  -0.0000091  -0.0000613  -0.0000145  -0.0003214
           13          14          15          16          17          18
    1  -0.0001258  -0.0001161  -0.0001654   0.0000163  -0.0000541  -0.0000094
    2   0.0002717   0.0005206  -0.0000996  -0.0000032   0.0002457  -0.0000256
    3   0.0001617   0.0004988   0.0001591  -0.0000299  -0.0001189  -0.0000038
           19          20          21          22
    1   0.0002127   0.0000160  -0.0002512  -0.0000588
    2  -0.0001656  -0.0000049  -0.0001132  -0.0000390
    3   0.0000003  -0.0000079   0.0002273  -0.0000063
 Max gradient component =       6.825E-04
 RMS gradient           =       2.098E-04
 Gradient time:  CPU 220.51 s  wall 220.52 s
 Geometry Optimization Parameters
   NAtoms,    NIC,     NZ,  NCons,   NDum,   NFix, NCnnct, MaxDiis
       22     163      22       0       0       0       0       0

 Cartesian Hessian Update
 Hessian updated using BFGS update


** GEOMETRY OPTIMIZATION IN DELOCALIZED INTERNAL COORDINATES **
   Searching for a Minimum

   Optimization Cycle:  10

                       Coordinates (Angstroms)
     ATOM                X               Y               Z
      1  C         0.0266963502   -0.0243749594    0.0553107026
      2  C        -0.0182965686    0.2946715922    1.4195283243
      3  Cl        1.4676626986    0.6799244167    2.2509694600
      4  C        -1.2365901731    0.3277122343    2.1152179624
      5  Cl       -1.2804790874    0.7331362635    3.8045995606
      6  C        -2.4201807200    0.0377889608    1.4237568685
      7  Cl       -3.9665644095    0.0553261799    2.2363482911
      8  C        -2.3873133135   -0.2698170990    0.0687922799
      9  H        -3.3120995894   -0.4887168157   -0.4481999092
     10  C        -1.1734590527   -0.2965129767   -0.6035092789
     11  H        -1.1489197500   -0.5436555140   -1.6578839086
     12  C         1.3064244037   -0.0507378622   -0.7103078734
     13  C         2.2168903533   -1.1104179093   -0.6230074549
     14  Cl        1.8904891204   -2.4707086254    0.4358346525
     15  C         3.3914420284   -1.1326586466   -1.3691292025
     16  H         4.0761310685   -1.9652586162   -1.2870146120
     17  C         3.6621790397   -0.0682046581   -2.2211540620
     18  Cl        5.1413850439   -0.0879820789   -3.1656001696
     19  C         2.7836431947    1.0028059475   -2.3393520616
     20  H         3.0092450007    1.8247727728   -3.0060025951
     21  C         1.6149469264    0.9968239698   -1.5848140450
     22  H         0.9253584319    1.8291190394   -1.6644826232
   Point Group: c1    Number of degrees of freedom:    60


   Energy is  -2761.515966986

 Hessian updated using BFGS update

 60 Hessian modes will be used to form the next step
  Hessian Eigenvalues:
     0.002370    0.017718    0.018064    0.020665    0.020911    0.020989
     0.023042    0.023596    0.023666    0.023849    0.023857    0.024092
     0.024109    0.024115    0.024129    0.024138    0.024143    0.024147
     0.024176    0.073447    0.159949    0.159982    0.159998    0.160005
     0.160063    0.217307    0.224521    0.225485    0.231306    0.236748
     0.245293    0.247014    0.249590    0.250001    0.250010    0.251016
     0.253517    0.289373    0.293257    0.301038    0.301271    0.301539
     0.329128    0.356663    0.356665    0.356667    0.356696    0.356712
     0.412683    0.419574    0.429816    0.432279    0.461688    0.463852
     0.471194    0.473525    0.478323    0.479001    0.479242    0.481059

 Minimum search - taking simple RFO step
 Searching for Lamda that Minimizes Along All modes
 Value Taken    Lamda =  -0.00019152
 Step Taken.  Stepsize is  0.265364

                             Maximum     Tolerance    Cnvgd?
         Gradient           0.000641      0.000300      NO
         Displacement       0.199994      0.001200      NO
         Energy change     -0.000262      0.000001      NO


 New Cartesian Coordinates Obtained by Inverse Iteration

 Displacement from previous Coordinates is:  0.466242
 ----------------------------------------------------------------
             Standard Nuclear Orientation (Angstroms)
    I     Atom           X                Y                Z
 ----------------------------------------------------------------
    1      C       0.0260404411    -0.0170963908     0.0540058397
    2      C      -0.0219255102     0.3340243775     1.4099389258
    3      Cl      1.4588027843     0.7655093177     2.2278614847
    4      C      -1.2395363634     0.3587276307     2.1080562045
    5      Cl     -1.2902873263     0.8003375630     3.7881696429
    6      C      -2.4182584102     0.0279648904     1.4269729396
    7      Cl     -3.9622365575     0.0345657271     2.2442228401
    8      C      -2.3822740116    -0.3119655595     0.0799275055
    9      H      -3.3036896046    -0.5612470187    -0.4291618932
   10      C      -1.1693754142    -0.3310322114    -0.5944123302
   11      H      -1.1416722899    -0.6040580664    -1.6422506762
   12      C       1.3063393999    -0.0436817024    -0.7116185911
   13      C       2.1937112648    -1.1247096818    -0.6523042195
   14      Cl      1.8365923723    -2.5041935459     0.3716869486
   15      C       3.3691325734    -1.1516687076    -1.3970776169
   16      H       4.0364931208    -1.9999878876    -1.3361604941
   17      C       3.6631700309    -0.0706705619    -2.2198768183
   18      Cl      5.1427156330    -0.0965212018    -3.1638925449
   19      C       2.8079645608     1.0218760081    -2.3094904322
   20      H       3.0515454572     1.8563919951    -2.9539154279
   21      C       1.6385527632     1.0209999991    -1.5559298903
   22      H       0.9667860822     1.8694706428    -1.6148510908
 ----------------------------------------------------------------
 Nuclear Repulsion Energy =        1721.15742177 hartrees
 There are       81 alpha and       81 beta electrons
 Applying Cartesian multipole field
    Component          Value
    ---------          -----
     (2,0,0)        1.00000E-12
     (0,2,0)        2.00000E-11
     (0,0,2)       -3.00000E-11
 Nucleus-field energy     =    -0.0000000637 hartrees
 Requested basis set is 6-311++G(d,p)
 There are 162 shells and 449 basis functions
 A cutoff of  1.0D-15 yielded  10118 shell pairs
 There are     84209 function pairs (     90495 Cartesian)
 Smallest overlap matrix eigenvalue = 2.40E-07
 Linear dependence detected in AO basis
 Number of orthogonalized atomic orbitals = 445
 Maximum deviation from orthogonality = 2.171E-10
 Guess from superposition of atomic densities
 Warning:  Energy on first SCF cycle will be non-variational
 SAD guess density has 162.000000 electrons

 -----------------------------------------------------------------------
  General SCF calculation program by
  Eric Jon Sundstrom, Paul Horn, Yuezhi Mao, Dmitri Zuev, Alec White,
  David Stuck, Shaama M.S., Shane Yost, Joonho Lee, David Small,
  Daniel Levine, Susi Lehtola, Hugh Burton, Evgeny Epifanovsky,
  Bang C. Huynh
 -----------------------------------------------------------------------
 Exchange:     0.2000 Hartree-Fock + 0.0800 Slater + 0.7200 B88
 Correlation:  0.1900 VWN1RPA + 0.8100 LYP
 Using SG-1 standard quadrature grid
 A restricted SCF calculation will be
 performed using DIIS
 SCF converges when DIIS error is below 1.0e-08
 ---------------------------------------
  Cycle       Energy         DIIS error
 ---------------------------------------
    1   -2765.4977742360      2.92e-02  
    2   -2761.3646089287      2.41e-03  
    3   -2761.2354717712      3.17e-03  
    4   -2761.5004868018      7.33e-04  
    5   -2761.5135837737      3.11e-04  
    6   -2761.5158267040      1.06e-04  
    7   -2761.5160624645      4.01e-05  
    8   -2761.5161007535      1.32e-05  
    9   -2761.5161049054      3.40e-06  
   10   -2761.5161051959      9.86e-07  
   11   -2761.5161052179      3.00e-07  
   12   -2761.5161052197      1.18e-07  
   13   -2761.5161052202      3.61e-08  
   14   -2761.5161052204      1.14e-08  
   15   -2761.5161052203      3.74e-09  Convergence criterion met
 ---------------------------------------
 SCF time:   CPU 653.64s  wall 653.00s 
 SCF   energy in the final basis set =    -2761.5161052203
 Total energy in the final basis set =    -2761.5161052203

 --------------------------------------------------------------

                    Orbital Energies (a.u.)
 --------------------------------------------------------------

 Alpha MOs
 -- Occupied --
********-101.5736-101.5725-101.5703-101.5697 -10.2738 -10.2724 -10.2702
-10.2655 -10.2633 -10.2281 -10.2247 -10.2139 -10.2137 -10.2131 -10.2130
-10.2096  -9.4888  -9.4882  -9.4872  -9.4848  -9.4844  -7.2536  -7.2530
 -7.2521  -7.2495  -7.2492  -7.2436  -7.2431  -7.2429  -7.2423  -7.2421
 -7.2413  -7.2396  -7.2393  -7.2392  -7.2388  -0.9502  -0.9294  -0.9000
 -0.8909  -0.8753  -0.8547  -0.8448  -0.7925  -0.7704  -0.7600  -0.7366
 -0.6527  -0.6418  -0.6380  -0.6099  -0.5560  -0.5312  -0.5214  -0.5151
 -0.4923  -0.4816  -0.4643  -0.4612  -0.4599  -0.4478  -0.4334  -0.4262
 -0.4093  -0.4010  -0.3948  -0.3846  -0.3780  -0.3616  -0.3498  -0.3439
 -0.3392  -0.3371  -0.3363  -0.3299  -0.3166  -0.2818  -0.2732  -0.2719
 -0.2654
 -- Virtual --
 -0.0577  -0.0561  -0.0445  -0.0434  -0.0366  -0.0183  -0.0116   0.0010
  0.0073   0.0133   0.0154   0.0177   0.0236   0.0279   0.0365   0.0436
  0.0491   0.0538   0.0570   0.0592   0.0649   0.0697   0.0762   0.0808
  0.0833   0.0868   0.0902   0.0945   0.0963   0.1001   0.1030   0.1056
  0.1095   0.1107   0.1133   0.1156   0.1182   0.1192   0.1246   0.1271
  0.1285   0.1328   0.1341   0.1388   0.1420   0.1455   0.1490   0.1555
  0.1586   0.1634   0.1687   0.1729   0.1775   0.1809   0.1852   0.1868
  0.1951   0.1968   0.2016   0.2067   0.2084   0.2131   0.2162   0.2221
  0.2284   0.2297   0.2354   0.2414   0.2443   0.2497   0.2509   0.2555
  0.2595   0.2611   0.2655   0.2683   0.2730   0.2753   0.2805   0.2820
  0.2865   0.2895   0.2919   0.2955   0.3054   0.3097   0.3161   0.3220
  0.3263   0.3330   0.3416   0.3517   0.3578   0.3724   0.4135   0.4231
  0.4280   0.4366   0.4424   0.4498   0.4531   0.4565   0.4633   0.4675
  0.4750   0.4821   0.4890   0.4932   0.5022   0.5075   0.5122   0.5148
  0.5263   0.5400   0.5484   0.5525   0.5603   0.5661   0.5768   0.5784
  0.5833   0.5901   0.6007   0.6124   0.6168   0.6200   0.6292   0.6369
  0.6394   0.6425   0.6540   0.6587   0.6683   0.6786   0.6883   0.6957
  0.7026   0.7079   0.7121   0.7205   0.7366   0.7432   0.7798   0.7939
  0.7977   0.8061   0.8153   0.8343   0.8360   0.8391   0.8411   0.8457
  0.8473   0.8510   0.8528   0.8557   0.8593   0.8629   0.8745   0.8762
  0.8784   0.8861   0.8875   0.8965   0.9069   0.9116   0.9209   0.9275
  0.9327   0.9381   0.9450   0.9474   0.9524   0.9565   0.9611   0.9676
  0.9778   0.9805   0.9882   0.9941   1.0030   1.0155   1.0240   1.0342
  1.0521   1.0762   1.0973   1.1155   1.1309   1.1509   1.1734   1.1883
  1.2174   1.2238   1.2341   1.2408   1.2480   1.2615   1.2732   1.2774
  1.2832   1.3126   1.3184   1.3203   1.3514   1.3678   1.3994   1.4120
  1.4472   1.4827   1.4916   1.5104   1.5273   1.5479   1.5574   1.5748
  1.5804   1.5857   1.6038   1.6280   1.6548   1.6693   1.6828   1.6949
  1.7130   1.7308   1.7417   1.7696   1.8023   1.8114   1.8283   1.8378
  1.8529   1.8580   1.8736   1.9083   1.9278   1.9312   1.9374   1.9389
  1.9646   1.9757   1.9981   2.0101   2.0330   2.0497   2.0697   2.1034
  2.1278   2.1307   2.1576   2.2102   2.2289   2.2368   2.2585   2.2651
  2.2673   2.2765   2.2981   2.3166   2.3314   2.3422   2.3543   2.3807
  2.4163   2.4218   2.4400   2.4487   2.4709   2.4824   2.5023   2.5162
  2.5259   2.5329   2.5521   2.5642   2.5910   2.6161   2.6642   2.6722
  2.6740   2.6901   2.6962   2.7098   2.7255   2.7306   2.7390   2.7571
  2.7627   2.7783   2.7901   2.8296   2.8339   2.8395   2.8535   2.8723
  2.9043   2.9779   2.9864   3.0881   3.0921   3.1010   3.1192   3.1376
  3.1460   3.1790   3.2116   3.2237   3.2607   3.3248   3.3680   3.4158
  3.4440   3.5419   3.5755   3.6573   3.6881   3.7661   3.8061   3.8755
  4.0095   4.0649   4.0764   4.1259   4.3357   4.8040   4.8178   9.7575
  9.7713   9.7984   9.8111   9.8416  23.3773  23.5423  23.8396  23.8617
 23.8771  23.9173  23.9562  23.9726  24.0509  24.0675  24.1233  24.1518
 25.7814  25.8199  25.8430  25.9013  25.9719  26.1052  26.1222  26.1634
 26.2384  26.3708  26.5060  26.5853  26.6561  26.7475  26.9331 215.7490
215.7634 215.7954 215.8124 215.8462
 --------------------------------------------------------------

          Ground-State Mulliken Net Atomic Charges

     Atom                 Charge (a.u.)
  ----------------------------------------
      1 C                     0.239282
      2 C                    -1.229341
      3 Cl                    0.545500
      4 C                     0.376552
      5 Cl                    0.600335
      6 C                    -0.010732
      7 Cl                    0.535948
      8 C                    -0.905447
      9 H                     0.213631
     10 C                    -0.505514
     11 H                     0.183303
     12 C                     0.579062
     13 C                    -1.166727
     14 Cl                    0.399945
     15 C                    -0.271599
     16 H                     0.223846
     17 C                     0.496856
     18 Cl                    0.463258
     19 C                    -0.680288
     20 H                     0.200942
     21 C                    -0.482166
     22 H                     0.193354
  ----------------------------------------
  Sum of atomic charges =     0.000000

 -----------------------------------------------------------------
                    Cartesian Multipole Moments
 -----------------------------------------------------------------
    Charge (ESU x 10^10)
                 0.0000
    Dipole Moment (Debye)
         X      -0.7465      Y       0.5399      Z      -2.4468
       Tot       2.6145
    Quadrupole Moments (Debye-Ang)
        XX    -135.5309     XY       1.4652     YY    -131.2541
        XZ       4.6000     YZ      -2.3175     ZZ    -135.3878
    Octopole Moments (Debye-Ang^2)
       XXX    -275.5975    XXY       4.2288    XYY     -76.1651
       YYY      47.0100    XXZ     -38.7178    XYZ      -4.2579
       YYZ     -48.9692    XZZ     -90.6257    YZZ      21.1834
       ZZZ    -118.5076
    Hexadecapole Moments (Debye-Ang^3)
      XXXX   -5960.3614   XXXY     191.4605   XXYY   -1118.7864
      XYYY     219.5353   YYYY    -924.2224   XXXZ    1583.2890
      XXYZ     -44.4691   XYYZ     486.0672   YYYZ    -175.6929
      XXZZ   -1623.7296   XYZZ      96.2581   YYZZ    -742.0635
      XZZZ    1545.7246   YZZZ    -160.7655   ZZZZ   -3628.7902
 -----------------------------------------------------------------
 Calculating analytic gradient of the SCF energy
 Gradient of SCF Energy
            1           2           3           4           5           6
    1  -0.0005824   0.0000832   0.0002699   0.0001272  -0.0001458   0.0000054
    2  -0.0001216  -0.0002910  -0.0001392  -0.0000196   0.0000297  -0.0000707
    3  -0.0003365   0.0001195  -0.0002112  -0.0000567  -0.0000117  -0.0002593
            7           8           9          10          11          12
    1   0.0000450  -0.0001333  -0.0000045   0.0004380   0.0000181   0.0003184
    2   0.0000054   0.0000698   0.0000127   0.0000466   0.0000569   0.0002870
    3   0.0001235   0.0003307   0.0000066  -0.0000200   0.0000223  -0.0002705
           13          14          15          16          17          18
    1  -0.0000770  -0.0001069  -0.0001295   0.0000191  -0.0000809   0.0000060
    2  -0.0000625   0.0003100  -0.0000533   0.0000018   0.0002296  -0.0000286
    3   0.0001880   0.0002619   0.0001282  -0.0000384  -0.0000734  -0.0000182
           19          20          21          22
    1   0.0001967   0.0000059  -0.0002142  -0.0000584
    2  -0.0001821   0.0000177  -0.0000739  -0.0000245
    3  -0.0000641   0.0000071   0.0002273  -0.0000549
 Max gradient component =       5.824E-04
 RMS gradient           =       1.715E-04
 Gradient time:  CPU 219.97 s  wall 219.98 s
 Geometry Optimization Parameters
   NAtoms,    NIC,     NZ,  NCons,   NDum,   NFix, NCnnct, MaxDiis
       22     163      22       0       0       0       0       0

 Cartesian Hessian Update
 Hessian updated using BFGS update


** GEOMETRY OPTIMIZATION IN DELOCALIZED INTERNAL COORDINATES **
   Searching for a Minimum

   Optimization Cycle:  11

                       Coordinates (Angstroms)
     ATOM                X               Y               Z
      1  C         0.0260404411   -0.0170963908    0.0540058397
      2  C        -0.0219255102    0.3340243775    1.4099389258
      3  Cl        1.4588027843    0.7655093177    2.2278614847
      4  C        -1.2395363634    0.3587276307    2.1080562045
      5  Cl       -1.2902873263    0.8003375630    3.7881696429
      6  C        -2.4182584102    0.0279648904    1.4269729396
      7  Cl       -3.9622365575    0.0345657271    2.2442228401
      8  C        -2.3822740116   -0.3119655595    0.0799275055
      9  H        -3.3036896046   -0.5612470187   -0.4291618932
     10  C        -1.1693754142   -0.3310322114   -0.5944123302
     11  H        -1.1416722899   -0.6040580664   -1.6422506762
     12  C         1.3063393999   -0.0436817024   -0.7116185911
     13  C         2.1937112648   -1.1247096818   -0.6523042195
     14  Cl        1.8365923723   -2.5041935459    0.3716869486
     15  C         3.3691325734   -1.1516687076   -1.3970776169
     16  H         4.0364931208   -1.9999878876   -1.3361604941
     17  C         3.6631700309   -0.0706705619   -2.2198768183
     18  Cl        5.1427156330   -0.0965212018   -3.1638925449
     19  C         2.8079645608    1.0218760081   -2.3094904322
     20  H         3.0515454572    1.8563919951   -2.9539154279
     21  C         1.6385527632    1.0209999991   -1.5559298903
     22  H         0.9667860822    1.8694706428   -1.6148510908
   Point Group: c1    Number of degrees of freedom:    60


   Energy is  -2761.516105220

 Hessian updated using BFGS update

 60 Hessian modes will be used to form the next step
  Hessian Eigenvalues:
     0.001339    0.017747    0.017960    0.020692    0.020954    0.021166
     0.023142    0.023601    0.023625    0.023835    0.023854    0.024093
     0.024106    0.024116    0.024130    0.024133    0.024142    0.024146
     0.024160    0.071595    0.159932    0.159988    0.159997    0.160025
     0.160059    0.215924    0.224497    0.225523    0.231285    0.236728
     0.245250    0.246945    0.249846    0.250002    0.250079    0.250925
     0.259442    0.289327    0.293200    0.301042    0.301272    0.301533
     0.329086    0.356665    0.356666    0.356668    0.356695    0.356720
     0.412701    0.419938    0.429746    0.432445    0.461719    0.463428
     0.471332    0.473300    0.478056    0.478774    0.479196    0.481667

 Minimum search - taking simple RFO step
 Searching for Lamda that Minimizes Along All modes
 Value Taken    Lamda =  -0.00009624
 Step Taken.  Stepsize is  0.246025

                             Maximum     Tolerance    Cnvgd?
         Gradient           0.000458      0.000300      NO
         Displacement       0.183647      0.001200      NO
         Energy change     -0.000138      0.000001      NO


 New Cartesian Coordinates Obtained by Inverse Iteration

 Displacement from previous Coordinates is:  0.428594
 ----------------------------------------------------------------
             Standard Nuclear Orientation (Angstroms)
    I     Atom           X                Y                Z
 ----------------------------------------------------------------
    1      C       0.0264366522    -0.0137680872     0.0548645912
    2      C      -0.0267403413     0.3690150631     1.4017595155
    3      Cl      1.4469387074     0.8358814128     2.2129698710
    4      C      -1.2442250770     0.3902149997     2.1003444232
    5      Cl     -1.2983466527     0.8671647572     3.7707359035
    6      C      -2.4178241463     0.0237427219     1.4285883614
    7      Cl     -3.9620298398     0.0256993802     2.2454431720
    8      C      -2.3765303012    -0.3500195296     0.0904861292
    9      H      -3.2938179839    -0.6273575637    -0.4114234071
   10      C      -1.1638855709    -0.3659172928    -0.5838501171
   11      H      -1.1320705246    -0.6654505971    -1.6243445613
   12      C       1.3069860006    -0.0403504831    -0.7112768684
   13      C       2.1747744727    -1.1380337583    -0.6801929712
   14      Cl      1.7922347648    -2.5364464932     0.3086602121
   15      C       3.3501537615    -1.1673070100    -1.4252521901
   16      H       4.0023306957    -2.0285484620    -1.3853032425
   17      C       3.6634675183    -0.0714892077    -2.2204292773
   18      Cl      5.1419939134    -0.0998767564    -3.1661092625
   19      C       2.8284338203     1.0386969853    -2.2809927045
   20      H       3.0865966062     1.8845733945    -2.9046145867
   21      C       1.6596188998     1.0401634245    -1.5267205611
   22      H       1.0040956207     1.9024487177    -1.5634421233
 ----------------------------------------------------------------
 Nuclear Repulsion Energy =        1719.73801418 hartrees
 There are       81 alpha and       81 beta electrons
 Applying Cartesian multipole field
    Component          Value
    ---------          -----
     (2,0,0)        1.00000E-12
     (0,2,0)        2.00000E-11
     (0,0,2)       -3.00000E-11
 Nucleus-field energy     =    -0.0000000626 hartrees
 Requested basis set is 6-311++G(d,p)
 There are 162 shells and 449 basis functions
 A cutoff of  1.0D-15 yielded  10115 shell pairs
 There are     84192 function pairs (     90476 Cartesian)
 Smallest overlap matrix eigenvalue = 2.34E-07
 Linear dependence detected in AO basis
 Number of orthogonalized atomic orbitals = 445
 Maximum deviation from orthogonality = 1.965E-10
 Guess from superposition of atomic densities
 Warning:  Energy on first SCF cycle will be non-variational
 SAD guess density has 162.000000 electrons

 -----------------------------------------------------------------------
  General SCF calculation program by
  Eric Jon Sundstrom, Paul Horn, Yuezhi Mao, Dmitri Zuev, Alec White,
  David Stuck, Shaama M.S., Shane Yost, Joonho Lee, David Small,
  Daniel Levine, Susi Lehtola, Hugh Burton, Evgeny Epifanovsky,
  Bang C. Huynh
 -----------------------------------------------------------------------
 Exchange:     0.2000 Hartree-Fock + 0.0800 Slater + 0.7200 B88
 Correlation:  0.1900 VWN1RPA + 0.8100 LYP
 Using SG-1 standard quadrature grid
 A restricted SCF calculation will be
 performed using DIIS
 SCF converges when DIIS error is below 1.0e-08
 ---------------------------------------
  Cycle       Energy         DIIS error
 ---------------------------------------
    1   -2765.4960129848      2.92e-02  
    2   -2761.3646140555      2.41e-03  
    3   -2761.2359460142      3.17e-03  
    4   -2761.5006547522      7.31e-04  
    5   -2761.5136304025      3.12e-04  
    6   -2761.5158866503      1.06e-04  
    7   -2761.5161233730      4.05e-05  
    8   -2761.5161626424      1.31e-05  
    9   -2761.5161666952      3.40e-06  
   10   -2761.5161669846      9.89e-07  
   11   -2761.5161670064      3.05e-07  
   12   -2761.5161670085      1.18e-07  
   13   -2761.5161670091      3.59e-08  
   14   -2761.5161670091      1.14e-08  
   15   -2761.5161670090      3.75e-09  Convergence criterion met
 ---------------------------------------
 SCF time:   CPU 654.70s  wall 655.00s 
 SCF   energy in the final basis set =    -2761.5161670090
 Total energy in the final basis set =    -2761.5161670090

 --------------------------------------------------------------

                    Orbital Energies (a.u.)
 --------------------------------------------------------------

 Alpha MOs
 -- Occupied --
********-101.5736-101.5727-101.5703-101.5699 -10.2739 -10.2724 -10.2702
-10.2656 -10.2633 -10.2281 -10.2247 -10.2139 -10.2137 -10.2131 -10.2129
-10.2096  -9.4888  -9.4882  -9.4874  -9.4848  -9.4846  -7.2537  -7.2530
 -7.2523  -7.2495  -7.2493  -7.2437  -7.2431  -7.2429  -7.2424  -7.2423
 -7.2415  -7.2396  -7.2394  -7.2393  -7.2390  -0.9502  -0.9295  -0.8999
 -0.8911  -0.8753  -0.8545  -0.8449  -0.7924  -0.7704  -0.7600  -0.7367
 -0.6524  -0.6415  -0.6385  -0.6099  -0.5560  -0.5309  -0.5213  -0.5156
 -0.4922  -0.4817  -0.4643  -0.4612  -0.4599  -0.4478  -0.4333  -0.4262
 -0.4092  -0.4011  -0.3946  -0.3844  -0.3780  -0.3615  -0.3499  -0.3443
 -0.3397  -0.3369  -0.3363  -0.3300  -0.3166  -0.2816  -0.2723  -0.2717
 -0.2666
 -- Virtual --
 -0.0576  -0.0546  -0.0462  -0.0433  -0.0368  -0.0183  -0.0116   0.0010
  0.0072   0.0133   0.0153   0.0177   0.0234   0.0280   0.0366   0.0441
  0.0487   0.0538   0.0574   0.0594   0.0648   0.0691   0.0763   0.0809
  0.0837   0.0865   0.0899   0.0947   0.0963   0.0996   0.1024   0.1055
  0.1093   0.1104   0.1136   0.1159   0.1180   0.1190   0.1248   0.1273
  0.1283   0.1324   0.1342   0.1386   0.1418   0.1452   0.1491   0.1557
  0.1580   0.1639   0.1688   0.1724   0.1776   0.1809   0.1854   0.1866
  0.1945   0.1969   0.2012   0.2060   0.2090   0.2127   0.2151   0.2215
  0.2280   0.2303   0.2354   0.2419   0.2439   0.2498   0.2514   0.2557
  0.2589   0.2609   0.2653   0.2693   0.2737   0.2754   0.2802   0.2817
  0.2854   0.2883   0.2920   0.2962   0.3048   0.3099   0.3143   0.3224
  0.3281   0.3363   0.3405   0.3514   0.3600   0.3739   0.4131   0.4235
  0.4275   0.4391   0.4420   0.4503   0.4536   0.4581   0.4620   0.4662
  0.4749   0.4817   0.4892   0.4928   0.5024   0.5080   0.5091   0.5143
  0.5263   0.5396   0.5483   0.5535   0.5619   0.5656   0.5777   0.5788
  0.5830   0.5890   0.5991   0.6119   0.6171   0.6222   0.6289   0.6373
  0.6398   0.6432   0.6521   0.6585   0.6696   0.6803   0.6899   0.6953
  0.7045   0.7066   0.7128   0.7207   0.7361   0.7482   0.7790   0.7929
  0.7974   0.8066   0.8193   0.8335   0.8364   0.8395   0.8407   0.8453
  0.8473   0.8510   0.8530   0.8548   0.8605   0.8640   0.8738   0.8762
  0.8783   0.8870   0.8878   0.8971   0.9078   0.9107   0.9212   0.9279
  0.9327   0.9404   0.9452   0.9471   0.9520   0.9567   0.9614   0.9672
  0.9746   0.9795   0.9881   0.9932   1.0031   1.0169   1.0229   1.0336
  1.0524   1.0775   1.1040   1.1155   1.1255   1.1581   1.1729   1.1886
  1.2164   1.2267   1.2340   1.2415   1.2457   1.2631   1.2738   1.2776
  1.2844   1.3136   1.3191   1.3220   1.3519   1.3683   1.4010   1.4133
  1.4440   1.4810   1.4891   1.5108   1.5294   1.5476   1.5551   1.5744
  1.5840   1.5867   1.6038   1.6282   1.6550   1.6695   1.6836   1.6956
  1.7159   1.7329   1.7407   1.7679   1.8046   1.8109   1.8273   1.8377
  1.8515   1.8575   1.8731   1.9107   1.9270   1.9311   1.9359   1.9383
  1.9659   1.9786   1.9983   2.0105   2.0353   2.0498   2.0705   2.1051
  2.1291   2.1301   2.1563   2.2098   2.2294   2.2361   2.2573   2.2631
  2.2665   2.2764   2.2963   2.3162   2.3322   2.3443   2.3551   2.3799
  2.4160   2.4216   2.4375   2.4482   2.4712   2.4879   2.5000   2.5124
  2.5247   2.5316   2.5529   2.5647   2.5901   2.6149   2.6647   2.6728
  2.6743   2.6891   2.6981   2.7071   2.7259   2.7320   2.7394   2.7575
  2.7598   2.7786   2.7880   2.8300   2.8352   2.8390   2.8481   2.8780
  2.9034   2.9792   2.9858   3.0905   3.0943   3.1041   3.1190   3.1360
  3.1451   3.1779   3.2103   3.2229   3.2685   3.3238   3.3675   3.4173
  3.4454   3.5431   3.5762   3.6598   3.6901   3.7669   3.8055   3.8772
  4.0097   4.0649   4.0773   4.1260   4.3328   4.8056   4.8150   9.7582
  9.7716   9.7985   9.8159   9.8414  23.3790  23.5427  23.8394  23.8619
 23.8769  23.9171  23.9559  23.9720  24.0510  24.0687  24.1235  24.1528
 25.7806  25.8196  25.8373  25.8941  25.9705  26.1042  26.1224  26.1640
 26.2372  26.3657  26.5066  26.5861  26.6511  26.7493  26.9396 215.7498
215.7637 215.7954 215.8190 215.8451
 --------------------------------------------------------------

          Ground-State Mulliken Net Atomic Charges

     Atom                 Charge (a.u.)
  ----------------------------------------
      1 C                     0.246040
      2 C                    -1.236385
      3 Cl                    0.544488
      4 C                     0.424726
      5 Cl                    0.600501
      6 C                    -0.002035
      7 Cl                    0.537063
      8 C                    -0.930627
      9 H                     0.213641
     10 C                    -0.535857
     11 H                     0.183718
     12 C                     0.582203
     13 C                    -1.186229
     14 Cl                    0.399520
     15 C                    -0.248047
     16 H                     0.225575
     17 C                     0.506510
     18 Cl                    0.465733
     19 C                    -0.696525
     20 H                     0.200665
     21 C                    -0.488918
     22 H                     0.194241
  ----------------------------------------
  Sum of atomic charges =     0.000000

 -----------------------------------------------------------------
                    Cartesian Multipole Moments
 -----------------------------------------------------------------
    Charge (ESU x 10^10)
                -0.0000
    Dipole Moment (Debye)
         X      -0.7233      Y       0.5069      Z      -2.4114
       Tot       2.5680
    Quadrupole Moments (Debye-Ang)
        XX    -135.5611     XY       1.6871     YY    -131.0508
        XZ       4.5212     YZ      -2.2045     ZZ    -135.5538
    Octopole Moments (Debye-Ang^2)
       XXX    -273.6533    XXY       3.1871    XYY     -75.1084
       YYY      43.8580    XXZ     -37.8000    XYZ      -4.2583
       YYZ     -48.1378    XZZ     -89.7749    YZZ      19.6306
       ZZZ    -114.5784
    Hexadecapole Moments (Debye-Ang^3)
      XXXX   -5948.4234   XXXY     188.5394   XXYY   -1120.1951
      XYYY     213.8908   YYYY    -961.5347   XXXZ    1591.4347
      XXYZ     -51.9622   XYYZ     488.3812   YYYZ    -199.4375
      XXZZ   -1616.9841   XYZZ      93.4793   YYZZ    -744.1603
      XZZZ    1556.6546   YZZZ    -181.3524   ZZZZ   -3609.2637
 -----------------------------------------------------------------
 Calculating analytic gradient of the SCF energy
 Gradient of SCF Energy
            1           2           3           4           5           6
    1  -0.0004091   0.0000946  -0.0000561   0.0003097   0.0001980  -0.0000891
    2  -0.0000354  -0.0001683   0.0000907   0.0000228   0.0000395  -0.0000830
    3  -0.0002415   0.0001830   0.0001474  -0.0000192   0.0000020  -0.0002627
            7           8           9          10          11          12
    1  -0.0000419  -0.0001243   0.0000043   0.0002205   0.0000007   0.0001587
    2  -0.0000386   0.0000081   0.0000257  -0.0000015   0.0000179   0.0001310
    3   0.0000042   0.0002116  -0.0000020   0.0000059   0.0000257  -0.0003128
           13          14          15          16          17          18
    1  -0.0000283  -0.0000803  -0.0000941   0.0000188  -0.0001203   0.0000246
    2  -0.0000608   0.0002153  -0.0000078   0.0000057   0.0001399  -0.0000175
    3   0.0002022   0.0000223   0.0000752  -0.0000330  -0.0000349  -0.0000350
           19          20          21          22
    1   0.0001764  -0.0000092  -0.0001428  -0.0000110
    2  -0.0001558   0.0000084  -0.0001247  -0.0000115
    3  -0.0000584  -0.0000066   0.0001539  -0.0000271
 Max gradient component =       4.091E-04
 RMS gradient           =       1.278E-04
 Gradient time:  CPU 219.55 s  wall 219.56 s
 Geometry Optimization Parameters
   NAtoms,    NIC,     NZ,  NCons,   NDum,   NFix, NCnnct, MaxDiis
       22     163      22       0       0       0       0       0

 Cartesian Hessian Update
 Hessian updated using BFGS update


** GEOMETRY OPTIMIZATION IN DELOCALIZED INTERNAL COORDINATES **
   Searching for a Minimum

   Optimization Cycle:  12

                       Coordinates (Angstroms)
     ATOM                X               Y               Z
      1  C         0.0264366522   -0.0137680872    0.0548645912
      2  C        -0.0267403413    0.3690150631    1.4017595155
      3  Cl        1.4469387074    0.8358814128    2.2129698710
      4  C        -1.2442250770    0.3902149997    2.1003444232
      5  Cl       -1.2983466527    0.8671647572    3.7707359035
      6  C        -2.4178241463    0.0237427219    1.4285883614
      7  Cl       -3.9620298398    0.0256993802    2.2454431720
      8  C        -2.3765303012   -0.3500195296    0.0904861292
      9  H        -3.2938179839   -0.6273575637   -0.4114234071
     10  C        -1.1638855709   -0.3659172928   -0.5838501171
     11  H        -1.1320705246   -0.6654505971   -1.6243445613
     12  C         1.3069860006   -0.0403504831   -0.7112768684
     13  C         2.1747744727   -1.1380337583   -0.6801929712
     14  Cl        1.7922347648   -2.5364464932    0.3086602121
     15  C         3.3501537615   -1.1673070100   -1.4252521901
     16  H         4.0023306957   -2.0285484620   -1.3853032425
     17  C         3.6634675183   -0.0714892077   -2.2204292773
     18  Cl        5.1419939134   -0.0998767564   -3.1661092625
     19  C         2.8284338203    1.0386969853   -2.2809927045
     20  H         3.0865966062    1.8845733945   -2.9046145867
     21  C         1.6596188998    1.0401634245   -1.5267205611
     22  H         1.0040956207    1.9024487177   -1.5634421233
   Point Group: c1    Number of degrees of freedom:    60


   Energy is  -2761.516167009

 Hessian updated using BFGS update

 60 Hessian modes will be used to form the next step
  Hessian Eigenvalues:
     0.001006    0.017754    0.017818    0.020695    0.020970    0.021262
     0.023063    0.023598    0.023614    0.023825    0.023853    0.024081
     0.024094    0.024114    0.024118    0.024134    0.024144    0.024146
     0.024185    0.069527    0.159921    0.159987    0.159991    0.160020
     0.160049    0.214169    0.224417    0.225531    0.232419    0.236843
     0.245579    0.246738    0.249979    0.250001    0.250585    0.250771
     0.270196    0.289735    0.294607    0.301044    0.301288    0.301529
     0.329058    0.356665    0.356666    0.356668    0.356694    0.356712
     0.412628    0.420025    0.429662    0.432465    0.461713    0.462708
     0.471448    0.472480    0.477611    0.479030    0.479426    0.484412

 Minimum search - taking simple RFO step
 Searching for Lamda that Minimizes Along All modes
 Value Taken    Lamda =  -0.00002122
 Step Taken.  Stepsize is  0.118579

                             Maximum     Tolerance    Cnvgd?
         Gradient           0.000432      0.000300      NO
         Displacement       0.085708      0.001200      NO
         Energy change     -0.000062      0.000001      NO


 New Cartesian Coordinates Obtained by Inverse Iteration

 Displacement from previous Coordinates is:  0.212654
 ----------------------------------------------------------------
             Standard Nuclear Orientation (Angstroms)
    I     Atom           X                Y                Z
 ----------------------------------------------------------------
    1      C       0.0277886243    -0.0154070753     0.0572913349
    2      C      -0.0291401903     0.3838536790     1.3987814892
    3      Cl      1.4425176130     0.8655262062     2.2050654303
    4      C      -1.2478637293     0.4067700403     2.0962052534
    5      Cl     -1.3087442896     0.9037372723     3.7605572870
    6      C      -2.4181272375     0.0244225509     1.4283132020
    7      Cl     -3.9631238836     0.0296522370     2.2435000209
    8      C      -2.3729368925    -0.3678469455     0.0954358887
    9      H      -3.2879100806    -0.6582183678    -0.4032953276
   10      C      -1.1597423602    -0.3847027302    -0.5774732897
   11      H      -1.1250805037    -0.6977915871    -1.6139259050
   12      C       1.3085396150    -0.0409418070    -0.7087118519
   13      C       2.1674375624    -1.1461087549    -0.6943015083
   14      Cl      1.7763669608    -2.5546258955     0.2776327746
   15      C       3.3419580192    -1.1745642875    -1.4410245932
   16      H       3.9874553035    -2.0412582940    -1.4128097977
   17      C       3.6628524942    -0.0707925825    -2.2218229377
   18      Cl      5.1394806649    -0.0981488105    -3.1704077244
   19      C       2.8365911981     1.0469693299    -2.2660046518
   20      H       3.1002212652     1.8987161500    -2.8792570109
   21      C       1.6692930544     1.0478995246    -1.5097298676
   22      H       1.0207577882     1.9158957633    -1.5341179094
 ----------------------------------------------------------------
 Nuclear Repulsion Energy =        1718.90071470 hartrees
 There are       81 alpha and       81 beta electrons
 Applying Cartesian multipole field
    Component          Value
    ---------          -----
     (2,0,0)        1.00000E-12
     (0,2,0)        2.00000E-11
     (0,0,2)       -3.00000E-11
 Nucleus-field energy     =    -0.0000000620 hartrees
 Requested basis set is 6-311++G(d,p)
 There are 162 shells and 449 basis functions
 A cutoff of  1.0D-15 yielded  10112 shell pairs
 There are     84166 function pairs (     90444 Cartesian)
 Smallest overlap matrix eigenvalue = 2.31E-07
 Linear dependence detected in AO basis
 Number of orthogonalized atomic orbitals = 445
 Maximum deviation from orthogonality = 2.643E-10
 Guess from superposition of atomic densities
 Warning:  Energy on first SCF cycle will be non-variational
 SAD guess density has 162.000000 electrons

 -----------------------------------------------------------------------
  General SCF calculation program by
  Eric Jon Sundstrom, Paul Horn, Yuezhi Mao, Dmitri Zuev, Alec White,
  David Stuck, Shaama M.S., Shane Yost, Joonho Lee, David Small,
  Daniel Levine, Susi Lehtola, Hugh Burton, Evgeny Epifanovsky,
  Bang C. Huynh
 -----------------------------------------------------------------------
 Exchange:     0.2000 Hartree-Fock + 0.0800 Slater + 0.7200 B88
 Correlation:  0.1900 VWN1RPA + 0.8100 LYP
 Using SG-1 standard quadrature grid
 A restricted SCF calculation will be
 performed using DIIS
 SCF converges when DIIS error is below 1.0e-08
 ---------------------------------------
  Cycle       Energy         DIIS error
 ---------------------------------------
    1   -2765.4946367926      2.91e-02  
    2   -2761.3646051104      2.41e-03  
    3   -2761.2360678359      3.16e-03  
    4   -2761.5007196104      7.30e-04  
    5   -2761.5136359090      3.13e-04  
    6   -2761.5158978870      1.06e-04  
    7   -2761.5161350683      4.07e-05  
    8   -2761.5161747916      1.30e-05  
    9   -2761.5161787959      3.40e-06  
   10   -2761.5161790846      9.91e-07  
   11   -2761.5161791069      3.09e-07  
   12   -2761.5161791091      1.18e-07  
   13   -2761.5161791092      3.58e-08  
   14   -2761.5161791095      1.15e-08  
   15   -2761.5161791094      3.76e-09  Convergence criterion met
 ---------------------------------------
 SCF time:   CPU 653.90s  wall 654.00s 
 SCF   energy in the final basis set =    -2761.5161791094
 Total energy in the final basis set =    -2761.5161791094

 --------------------------------------------------------------

                    Orbital Energies (a.u.)
 --------------------------------------------------------------

 Alpha MOs
 -- Occupied --
********-101.5736-101.5728-101.5703-101.5700 -10.2739 -10.2725 -10.2702
-10.2657 -10.2634 -10.2281 -10.2247 -10.2139 -10.2137 -10.2131 -10.2129
-10.2096  -9.4888  -9.4882  -9.4875  -9.4849  -9.4847  -7.2537  -7.2530
 -7.2524  -7.2495  -7.2494  -7.2437  -7.2431  -7.2429  -7.2424  -7.2424
 -7.2416  -7.2396  -7.2395  -7.2394  -7.2391  -0.9502  -0.9294  -0.9000
 -0.8911  -0.8753  -0.8545  -0.8450  -0.7924  -0.7705  -0.7600  -0.7367
 -0.6523  -0.6415  -0.6387  -0.6099  -0.5560  -0.5309  -0.5212  -0.5158
 -0.4922  -0.4817  -0.4643  -0.4612  -0.4599  -0.4478  -0.4333  -0.4262
 -0.4092  -0.4011  -0.3946  -0.3843  -0.3781  -0.3615  -0.3499  -0.3445
 -0.3399  -0.3368  -0.3362  -0.3300  -0.3167  -0.2815  -0.2722  -0.2714
 -0.2672
 -- Virtual --
 -0.0576  -0.0538  -0.0471  -0.0432  -0.0369  -0.0183  -0.0116   0.0011
  0.0071   0.0133   0.0152   0.0177   0.0232   0.0280   0.0366   0.0442
  0.0485   0.0537   0.0575   0.0595   0.0647   0.0689   0.0763   0.0809
  0.0838   0.0863   0.0899   0.0948   0.0964   0.0994   0.1021   0.1055
  0.1092   0.1102   0.1136   0.1160   0.1179   0.1189   0.1249   0.1274
  0.1282   0.1322   0.1341   0.1385   0.1417   0.1450   0.1492   0.1557
  0.1579   0.1641   0.1688   0.1721   0.1775   0.1809   0.1854   0.1866
  0.1942   0.1970   0.2011   0.2056   0.2093   0.2125   0.2146   0.2213
  0.2279   0.2306   0.2354   0.2422   0.2438   0.2498   0.2518   0.2557
  0.2584   0.2610   0.2650   0.2697   0.2737   0.2757   0.2799   0.2815
  0.2851   0.2877   0.2925   0.2965   0.3046   0.3102   0.3134   0.3225
  0.3286   0.3374   0.3403   0.3512   0.3607   0.3746   0.4128   0.4236
  0.4272   0.4399   0.4417   0.4505   0.4539   0.4586   0.4614   0.4660
  0.4750   0.4816   0.4894   0.4928   0.5023   0.5070   0.5081   0.5144
  0.5262   0.5394   0.5481   0.5541   0.5626   0.5656   0.5780   0.5790
  0.5830   0.5884   0.5984   0.6117   0.6170   0.6230   0.6287   0.6371
  0.6399   0.6436   0.6514   0.6585   0.6700   0.6808   0.6900   0.6949
  0.7047   0.7068   0.7135   0.7208   0.7358   0.7513   0.7788   0.7923
  0.7974   0.8068   0.8213   0.8331   0.8364   0.8398   0.8406   0.8450
  0.8472   0.8510   0.8528   0.8546   0.8609   0.8648   0.8734   0.8761
  0.8780   0.8869   0.8884   0.8976   0.9077   0.9106   0.9212   0.9280
  0.9324   0.9414   0.9454   0.9469   0.9518   0.9567   0.9615   0.9669
  0.9726   0.9791   0.9889   0.9927   1.0035   1.0173   1.0226   1.0334
  1.0522   1.0779   1.1068   1.1152   1.1232   1.1605   1.1742   1.1888
  1.2155   1.2279   1.2339   1.2419   1.2447   1.2635   1.2741   1.2774
  1.2855   1.3140   1.3190   1.3226   1.3522   1.3687   1.4015   1.4139
  1.4423   1.4807   1.4879   1.5110   1.5302   1.5475   1.5540   1.5738
  1.5843   1.5888   1.6038   1.6284   1.6551   1.6697   1.6839   1.6959
  1.7169   1.7332   1.7407   1.7675   1.8053   1.8110   1.8270   1.8381
  1.8508   1.8572   1.8729   1.9117   1.9265   1.9311   1.9353   1.9379
  1.9666   1.9799   1.9984   2.0107   2.0360   2.0498   2.0707   2.1061
  2.1293   2.1302   2.1557   2.2096   2.2299   2.2358   2.2565   2.2625
  2.2663   2.2760   2.2958   2.3159   2.3323   2.3466   2.3553   2.3794
  2.4157   2.4210   2.4366   2.4482   2.4706   2.4906   2.4982   2.5108
  2.5244   2.5311   2.5531   2.5646   2.5899   2.6140   2.6645   2.6727
  2.6742   2.6885   2.6995   2.7067   2.7260   2.7329   2.7398   2.7574
  2.7587   2.7788   2.7870   2.8300   2.8356   2.8386   2.8457   2.8801
  2.9031   2.9797   2.9855   3.0913   3.0952   3.1052   3.1191   3.1351
  3.1446   3.1775   3.2096   3.2225   3.2720   3.3232   3.3672   3.4181
  3.4463   3.5434   3.5764   3.6606   3.6912   3.7672   3.8051   3.8780
  4.0097   4.0648   4.0778   4.1260   4.3317   4.8064   4.8136   9.7582
  9.7717   9.7991   9.8184   9.8410  23.3797  23.5428  23.8394  23.8618
 23.8771  23.9167  23.9558  23.9714  24.0510  24.0690  24.1235  24.1530
 25.7802  25.8193  25.8349  25.8922  25.9681  26.1049  26.1226  26.1626
 26.2383  26.3611  26.5069  26.5865  26.6494  26.7492  26.9412 215.7497
215.7639 215.7959 215.8224 215.8443
 --------------------------------------------------------------

          Ground-State Mulliken Net Atomic Charges

     Atom                 Charge (a.u.)
  ----------------------------------------
      1 C                     0.249849
      2 C                    -1.237108
      3 Cl                    0.543885
      4 C                     0.447780
      5 Cl                    0.599749
      6 C                    -0.001837
      7 Cl                    0.538005
      8 C                    -0.941057
      9 H                     0.213628
     10 C                    -0.547241
     11 H                     0.183877
     12 C                     0.578563
     13 C                    -1.182487
     14 Cl                    0.398573
     15 C                    -0.244684
     16 H                     0.226246
     17 C                     0.511665
     18 Cl                    0.466761
     19 C                    -0.700025
     20 H                     0.200480
     21 C                    -0.499405
     22 H                     0.194783
  ----------------------------------------
  Sum of atomic charges =     0.000000

 -----------------------------------------------------------------
                    Cartesian Multipole Moments
 -----------------------------------------------------------------
    Charge (ESU x 10^10)
                -0.0000
    Dipole Moment (Debye)
         X      -0.7122      Y       0.4895      Z      -2.3924
       Tot       2.5437
    Quadrupole Moments (Debye-Ang)
        XX    -135.5711     XY       1.7919     YY    -130.9624
        XZ       4.4655     YZ      -2.1441     ZZ    -135.6417
    Octopole Moments (Debye-Ang^2)
       XXX    -272.5413    XXY       2.6047    XYY     -74.6124
       YYY      42.1168    XXZ     -37.2424    XYZ      -4.2375
       YYZ     -47.6435    XZZ     -89.4356    YZZ      18.7541
       ZZZ    -112.4427
    Hexadecapole Moments (Debye-Ang^3)
      XXXX   -5944.4062   XXXY     189.0792   XXYY   -1121.5882
      XYYY     213.4706   YYYY    -981.3667   XXXZ    1595.8865
      XXYZ     -55.6057   XYYZ     489.7437   YYYZ    -211.6327
      XXZZ   -1613.7839   XYZZ      92.5252   YYZZ    -745.3593
      XZZZ    1562.2221   YZZZ    -192.0300   ZZZZ   -3599.5015
 -----------------------------------------------------------------
 Calculating analytic gradient of the SCF energy
 Gradient of SCF Energy
            1           2           3           4           5           6
    1  -0.0001424   0.0001905   0.0000176   0.0000099  -0.0000988  -0.0000074
    2   0.0000161  -0.0001685   0.0000993  -0.0000056  -0.0000056  -0.0000274
    3  -0.0000500  -0.0000647  -0.0000493   0.0000005   0.0000265  -0.0000606
            7           8           9          10          11          12
    1   0.0000345  -0.0000476   0.0000061   0.0001187  -0.0000013   0.0000083
    2   0.0000208  -0.0000047   0.0000157   0.0000297  -0.0000072   0.0002719
    3   0.0000694   0.0001298   0.0000150   0.0000404   0.0000125  -0.0000952
           13          14          15          16          17          18
    1   0.0000169  -0.0000340  -0.0000175   0.0000060  -0.0000572   0.0000076
    2  -0.0001798   0.0000214  -0.0000042   0.0000067   0.0000529  -0.0000100
    3   0.0000304   0.0000536   0.0000195  -0.0000108   0.0000048  -0.0000361
           19          20          21          22
    1   0.0000649  -0.0000258  -0.0000562   0.0000075
    2  -0.0000628  -0.0000044  -0.0000579   0.0000035
    3  -0.0000480  -0.0000195   0.0000480  -0.0000163
 Max gradient component =       2.719E-04
 RMS gradient           =       6.883E-05
 Gradient time:  CPU 221.40 s  wall 221.41 s
 Geometry Optimization Parameters
   NAtoms,    NIC,     NZ,  NCons,   NDum,   NFix, NCnnct, MaxDiis
       22     163      22       0       0       0       0       0

 Cartesian Hessian Update
 Hessian updated using BFGS update


** GEOMETRY OPTIMIZATION IN DELOCALIZED INTERNAL COORDINATES **
   Searching for a Minimum

   Optimization Cycle:  13

                       Coordinates (Angstroms)
     ATOM                X               Y               Z
      1  C         0.0277886243   -0.0154070753    0.0572913349
      2  C        -0.0291401903    0.3838536790    1.3987814892
      3  Cl        1.4425176130    0.8655262062    2.2050654303
      4  C        -1.2478637293    0.4067700403    2.0962052534
      5  Cl       -1.3087442896    0.9037372723    3.7605572870
      6  C        -2.4181272375    0.0244225509    1.4283132020
      7  Cl       -3.9631238836    0.0296522370    2.2435000209
      8  C        -2.3729368925   -0.3678469455    0.0954358887
      9  H        -3.2879100806   -0.6582183678   -0.4032953276
     10  C        -1.1597423602   -0.3847027302   -0.5774732897
     11  H        -1.1250805037   -0.6977915871   -1.6139259050
     12  C         1.3085396150   -0.0409418070   -0.7087118519
     13  C         2.1674375624   -1.1461087549   -0.6943015083
     14  Cl        1.7763669608   -2.5546258955    0.2776327746
     15  C         3.3419580192   -1.1745642875   -1.4410245932
     16  H         3.9874553035   -2.0412582940   -1.4128097977
     17  C         3.6628524942   -0.0707925825   -2.2218229377
     18  Cl        5.1394806649   -0.0981488105   -3.1704077244
     19  C         2.8365911981    1.0469693299   -2.2660046518
     20  H         3.1002212652    1.8987161500   -2.8792570109
     21  C         1.6692930544    1.0478995246   -1.5097298676
     22  H         1.0207577882    1.9158957633   -1.5341179094
   Point Group: c1    Number of degrees of freedom:    60


   Energy is  -2761.516179109

 Hessian updated using BFGS update

 60 Hessian modes will be used to form the next step
  Hessian Eigenvalues:
     0.000924    0.016970    0.017808    0.020365    0.020712    0.021058
     0.023167    0.023608    0.023655    0.023840    0.023861    0.024084
     0.024102    0.024112    0.024131    0.024135    0.024145    0.024158
     0.024217    0.066256    0.159863    0.159955    0.159988    0.160023
     0.160042    0.209343    0.224120    0.225550    0.231165    0.236342
     0.244896    0.246563    0.248489    0.250002    0.250010    0.250919
     0.286979    0.290022    0.298726    0.301167    0.301424    0.301857
     0.328832    0.356660    0.356667    0.356669    0.356700    0.356717
     0.413041    0.421312    0.429529    0.432693    0.460994    0.463557
     0.470534    0.472127    0.477316    0.479013    0.479331    0.497358

 Minimum search - taking simple RFO step
 Searching for Lamda that Minimizes Along All modes
 Value Taken    Lamda =  -0.00000373
 Step Taken.  Stepsize is  0.030494

                             Maximum     Tolerance    Cnvgd?
         Gradient           0.000269      0.000300     YES
         Displacement       0.019533      0.001200      NO
         Energy change     -0.000012      0.000001      NO


 New Cartesian Coordinates Obtained by Inverse Iteration

 Displacement from previous Coordinates is:  0.059192
 ----------------------------------------------------------------
             Standard Nuclear Orientation (Angstroms)
    I     Atom           X                Y                Z
 ----------------------------------------------------------------
    1      C       0.0288284230    -0.0182430549     0.0592470981
    2      C      -0.0298541606     0.3861964700     1.3991516369
    3      Cl      1.4410426620     0.8676902835     2.2069555555
    4      C      -1.2493774291     0.4122754051     2.0949886918
    5      Cl     -1.3111177801     0.9160825415     3.7572247059
    6      C      -2.4188364359     0.0272248586     1.4273584047
    7      Cl     -3.9651003401     0.0362299694     2.2400715412
    8      C      -2.3719111093    -0.3712933905     0.0962632153
    9      H      -3.2862406292    -0.6643453241    -0.4021031236
   10      C      -1.1580961929    -0.3907434243    -0.5751834818
   11      H      -1.1223674867    -0.7078313142    -1.6103948110
   12      C       1.3093948479    -0.0434452098    -0.7072365132
   13      C       2.1675446809    -1.1489517933    -0.6977414257
   14      Cl      1.7761255881    -2.5608500468     0.2688895053
   15      C       3.3413055434    -1.1758319402    -1.4458036686
   16      H       3.9859519758    -2.0432653768    -1.4212041651
   17      C       3.6624214507    -0.0696297670    -2.2229167929
   18      Cl      5.1379986579    -0.0947377980    -3.1730936019
   19      C       2.8370288614     1.0490583520    -2.2620269008
   20      H       3.1006977927     1.9027489605    -2.8725516672
   21      C       1.6705705430     1.0480956539    -1.5046351805
   22      H       1.0225815332     1.9166015610    -1.5253587167
 ----------------------------------------------------------------
 Nuclear Repulsion Energy =        1718.55849915 hartrees
 There are       81 alpha and       81 beta electrons
 Applying Cartesian multipole field
    Component          Value
    ---------          -----
     (2,0,0)        1.00000E-12
     (0,2,0)        2.00000E-11
     (0,0,2)       -3.00000E-11
 Nucleus-field energy     =    -0.0000000619 hartrees
 Requested basis set is 6-311++G(d,p)
 There are 162 shells and 449 basis functions
 A cutoff of  1.0D-15 yielded  10112 shell pairs
 There are     84169 function pairs (     90447 Cartesian)
 Smallest overlap matrix eigenvalue = 2.30E-07
 Linear dependence detected in AO basis
 Number of orthogonalized atomic orbitals = 445
 Maximum deviation from orthogonality = 2.313E-10
 Guess from superposition of atomic densities
 Warning:  Energy on first SCF cycle will be non-variational
 SAD guess density has 162.000000 electrons

 -----------------------------------------------------------------------
  General SCF calculation program by
  Eric Jon Sundstrom, Paul Horn, Yuezhi Mao, Dmitri Zuev, Alec White,
  David Stuck, Shaama M.S., Shane Yost, Joonho Lee, David Small,
  Daniel Levine, Susi Lehtola, Hugh Burton, Evgeny Epifanovsky,
  Bang C. Huynh
 -----------------------------------------------------------------------
 Exchange:     0.2000 Hartree-Fock + 0.0800 Slater + 0.7200 B88
 Correlation:  0.1900 VWN1RPA + 0.8100 LYP
 Using SG-1 standard quadrature grid
 A restricted SCF calculation will be
 performed using DIIS
 SCF converges when DIIS error is below 1.0e-08
 ---------------------------------------
  Cycle       Energy         DIIS error
 ---------------------------------------
    1   -2765.4946677977      2.91e-02  
    2   -2761.3646111444      2.41e-03  
    3   -2761.2361179662      3.16e-03  
    4   -2761.5007316223      7.30e-04  
    5   -2761.5136355702      3.13e-04  
    6   -2761.5158997165      1.06e-04  
    7   -2761.5161370861      4.07e-05  
    8   -2761.5161769488      1.30e-05  
    9   -2761.5161809379      3.39e-06  
   10   -2761.5161812265      9.92e-07  
   11   -2761.5161812488      3.10e-07  
   12   -2761.5161812508      1.18e-07  
   13   -2761.5161812514      3.58e-08  
   14   -2761.5161812513      1.15e-08  
   15   -2761.5161812512      3.76e-09  Convergence criterion met
 ---------------------------------------
 SCF time:   CPU 651.60s  wall 651.00s 
 SCF   energy in the final basis set =    -2761.5161812512
 Total energy in the final basis set =    -2761.5161812512

 --------------------------------------------------------------

                    Orbital Energies (a.u.)
 --------------------------------------------------------------

 Alpha MOs
 -- Occupied --
********-101.5736-101.5728-101.5703-101.5700 -10.2739 -10.2725 -10.2702
-10.2657 -10.2634 -10.2282 -10.2247 -10.2139 -10.2137 -10.2131 -10.2129
-10.2096  -9.4889  -9.4882  -9.4875  -9.4849  -9.4847  -7.2537  -7.2530
 -7.2524  -7.2495  -7.2494  -7.2437  -7.2431  -7.2430  -7.2424  -7.2424
 -7.2416  -7.2396  -7.2395  -7.2394  -7.2391  -0.9502  -0.9295  -0.8999
 -0.8912  -0.8753  -0.8545  -0.8450  -0.7924  -0.7705  -0.7600  -0.7367
 -0.6522  -0.6415  -0.6387  -0.6099  -0.5560  -0.5309  -0.5212  -0.5159
 -0.4922  -0.4817  -0.4643  -0.4612  -0.4599  -0.4478  -0.4333  -0.4262
 -0.4092  -0.4011  -0.3946  -0.3843  -0.3781  -0.3615  -0.3500  -0.3446
 -0.3399  -0.3368  -0.3362  -0.3300  -0.3167  -0.2815  -0.2722  -0.2713
 -0.2673
 -- Virtual --
 -0.0576  -0.0536  -0.0473  -0.0432  -0.0369  -0.0183  -0.0116   0.0011
  0.0071   0.0133   0.0152   0.0177   0.0232   0.0280   0.0366   0.0443
  0.0484   0.0537   0.0576   0.0596   0.0647   0.0688   0.0763   0.0809
  0.0838   0.0862   0.0899   0.0948   0.0964   0.0993   0.1020   0.1055
  0.1092   0.1101   0.1136   0.1160   0.1179   0.1189   0.1249   0.1274
  0.1281   0.1321   0.1341   0.1385   0.1417   0.1450   0.1492   0.1558
  0.1579   0.1642   0.1688   0.1721   0.1775   0.1809   0.1854   0.1866
  0.1941   0.1970   0.2011   0.2055   0.2093   0.2125   0.2145   0.2212
  0.2278   0.2307   0.2355   0.2422   0.2437   0.2499   0.2519   0.2557
  0.2583   0.2609   0.2649   0.2697   0.2737   0.2758   0.2798   0.2814
  0.2851   0.2876   0.2926   0.2965   0.3045   0.3102   0.3132   0.3225
  0.3287   0.3376   0.3403   0.3512   0.3608   0.3747   0.4128   0.4237
  0.4270   0.4400   0.4416   0.4506   0.4539   0.4586   0.4612   0.4660
  0.4750   0.4815   0.4894   0.4927   0.5023   0.5067   0.5080   0.5145
  0.5262   0.5393   0.5480   0.5543   0.5627   0.5658   0.5781   0.5790
  0.5830   0.5883   0.5982   0.6117   0.6170   0.6231   0.6285   0.6370
  0.6399   0.6436   0.6511   0.6586   0.6700   0.6809   0.6899   0.6948
  0.7047   0.7069   0.7138   0.7209   0.7357   0.7519   0.7788   0.7921
  0.7973   0.8069   0.8218   0.8330   0.8364   0.8398   0.8407   0.8450
  0.8471   0.8510   0.8528   0.8545   0.8610   0.8648   0.8734   0.8760
  0.8782   0.8869   0.8886   0.8977   0.9075   0.9107   0.9211   0.9280
  0.9323   0.9415   0.9455   0.9468   0.9518   0.9568   0.9615   0.9667
  0.9722   0.9790   0.9891   0.9926   1.0036   1.0174   1.0225   1.0333
  1.0520   1.0780   1.1075   1.1149   1.1229   1.1609   1.1746   1.1888
  1.2153   1.2282   1.2339   1.2420   1.2445   1.2636   1.2742   1.2774
  1.2858   1.3140   1.3189   1.3225   1.3522   1.3686   1.4016   1.4142
  1.4419   1.4806   1.4877   1.5110   1.5303   1.5474   1.5537   1.5735
  1.5842   1.5894   1.6038   1.6284   1.6552   1.6697   1.6839   1.6959
  1.7171   1.7331   1.7408   1.7674   1.8054   1.8111   1.8269   1.8383
  1.8506   1.8572   1.8729   1.9119   1.9264   1.9311   1.9352   1.9378
  1.9667   1.9802   1.9983   2.0107   2.0360   2.0498   2.0709   2.1064
  2.1293   2.1303   2.1555   2.2096   2.2301   2.2357   2.2563   2.2625
  2.2663   2.2759   2.2957   2.3157   2.3320   2.3471   2.3553   2.3794
  2.4157   2.4211   2.4366   2.4480   2.4706   2.4913   2.4978   2.5104
  2.5243   2.5310   2.5531   2.5645   2.5899   2.6136   2.6643   2.6725
  2.6742   2.6883   2.6999   2.7067   2.7260   2.7331   2.7398   2.7573
  2.7585   2.7789   2.7869   2.8301   2.8356   2.8386   2.8451   2.8805
  2.9030   2.9797   2.9853   3.0914   3.0954   3.1052   3.1190   3.1349
  3.1444   3.1774   3.2096   3.2224   3.2726   3.3230   3.3670   3.4186
  3.4465   3.5433   3.5764   3.6607   3.6913   3.7672   3.8051   3.8783
  4.0098   4.0648   4.0778   4.1259   4.3316   4.8066   4.8133   9.7583
  9.7717   9.7990   9.8191   9.8407  23.3799  23.5427  23.8393  23.8617
 23.8771  23.9170  23.9557  23.9711  24.0511  24.0691  24.1236  24.1530
 25.7800  25.8192  25.8345  25.8920  25.9674  26.1045  26.1227  26.1629
 26.2385  26.3597  26.5067  26.5866  26.6493  26.7489  26.9413 215.7498
215.7639 215.7958 215.8233 215.8439
 --------------------------------------------------------------

          Ground-State Mulliken Net Atomic Charges

     Atom                 Charge (a.u.)
  ----------------------------------------
      1 C                     0.249986
      2 C                    -1.239247
      3 Cl                    0.544758
      4 C                     0.452185
      5 Cl                    0.599353
      6 C                    -0.003023
      7 Cl                    0.538081
      8 C                    -0.941609
      9 H                     0.213683
     10 C                    -0.550799
     11 H                     0.183883
     12 C                     0.571219
     13 C                    -1.165141
     14 Cl                    0.398529
     15 C                    -0.247643
     16 H                     0.226364
     17 C                     0.514069
     18 Cl                    0.467019
     19 C                    -0.698259
     20 H                     0.200424
     21 C                    -0.508705
     22 H                     0.194873
  ----------------------------------------
  Sum of atomic charges =     0.000000

 -----------------------------------------------------------------
                    Cartesian Multipole Moments
 -----------------------------------------------------------------
    Charge (ESU x 10^10)
                 0.0000
    Dipole Moment (Debye)
         X      -0.7095      Y       0.4835      Z      -2.3867
       Tot       2.5364
    Quadrupole Moments (Debye-Ang)
        XX    -135.5750     XY       1.8144     YY    -130.9481
        XZ       4.4567     YZ      -2.1220     ZZ    -135.6635
    Octopole Moments (Debye-Ang^2)
       XXX    -272.2644    XXY       2.3697    XYY     -74.5339
       YYY      41.5491    XXZ     -37.0980    XYZ      -4.1978
       YYZ     -47.4897    XZZ     -89.3388    YZZ      18.4821
       ZZZ    -111.8308
    Hexadecapole Moments (Debye-Ang^3)
      XXXX   -5944.3985   XXXY     190.4807   XXYY   -1122.3539
      XYYY     214.8939   YYYY    -986.7035   XXXZ    1596.6276
      XXYZ     -56.5795   XYYZ     489.9852   YYYZ    -215.1478
      XXZZ   -1613.3833   XYZZ      92.7154   YYZZ    -745.7884
      XZZZ    1563.5270   YZZZ    -195.0673   ZZZZ   -3597.7076
 -----------------------------------------------------------------
 Calculating analytic gradient of the SCF energy
 Gradient of SCF Energy
            1           2           3           4           5           6
    1  -0.0000019   0.0000452  -0.0000468   0.0000237   0.0000300   0.0000099
    2   0.0000205  -0.0000218   0.0000599   0.0000076   0.0000103   0.0000019
    3   0.0000148   0.0000136   0.0000541  -0.0000032   0.0000135   0.0000089
            7           8           9          10          11          12
    1   0.0000090   0.0000044   0.0000043  -0.0000015  -0.0000109  -0.0000476
    2   0.0000058  -0.0000078  -0.0000015  -0.0000072  -0.0000085   0.0000314
    3   0.0000189   0.0000338   0.0000156   0.0000169   0.0000062  -0.0000938
           13          14          15          16          17          18
    1   0.0000452  -0.0000021  -0.0000279   0.0000014  -0.0000385  -0.0000008
    2  -0.0000609   0.0000784  -0.0000121   0.0000046   0.0000186  -0.0000067
    3   0.0000217  -0.0000386   0.0000084  -0.0000071  -0.0000112  -0.0000290
           19          20          21          22
    1   0.0000334  -0.0000209  -0.0000057  -0.0000020
    2  -0.0000324  -0.0000137  -0.0000639  -0.0000023
    3  -0.0000196  -0.0000232   0.0000091  -0.0000097
 Max gradient component =       9.375E-05
 RMS gradient           =       2.871E-05
 Gradient time:  CPU 220.37 s  wall 220.38 s
 Geometry Optimization Parameters
   NAtoms,    NIC,     NZ,  NCons,   NDum,   NFix, NCnnct, MaxDiis
       22     163      22       0       0       0       0       0

 Cartesian Hessian Update
 Hessian updated using BFGS update


** GEOMETRY OPTIMIZATION IN DELOCALIZED INTERNAL COORDINATES **
   Searching for a Minimum

   Optimization Cycle:  14

                       Coordinates (Angstroms)
     ATOM                X               Y               Z
      1  C         0.0288284230   -0.0182430549    0.0592470981
      2  C        -0.0298541606    0.3861964700    1.3991516369
      3  Cl        1.4410426620    0.8676902835    2.2069555555
      4  C        -1.2493774291    0.4122754051    2.0949886918
      5  Cl       -1.3111177801    0.9160825415    3.7572247059
      6  C        -2.4188364359    0.0272248586    1.4273584047
      7  Cl       -3.9651003401    0.0362299694    2.2400715412
      8  C        -2.3719111093   -0.3712933905    0.0962632153
      9  H        -3.2862406292   -0.6643453241   -0.4021031236
     10  C        -1.1580961929   -0.3907434243   -0.5751834818
     11  H        -1.1223674867   -0.7078313142   -1.6103948110
     12  C         1.3093948479   -0.0434452098   -0.7072365132
     13  C         2.1675446809   -1.1489517933   -0.6977414257
     14  Cl        1.7761255881   -2.5608500468    0.2688895053
     15  C         3.3413055434   -1.1758319402   -1.4458036686
     16  H         3.9859519758   -2.0432653768   -1.4212041651
     17  C         3.6624214507   -0.0696297670   -2.2229167929
     18  Cl        5.1379986579   -0.0947377980   -3.1730936019
     19  C         2.8370288614    1.0490583520   -2.2620269008
     20  H         3.1006977927    1.9027489605   -2.8725516672
     21  C         1.6705705430    1.0480956539   -1.5046351805
     22  H         1.0225815332    1.9166015610   -1.5253587167
   Point Group: c1    Number of degrees of freedom:    60


   Energy is  -2761.516181251

 Hessian updated using BFGS update

 60 Hessian modes will be used to form the next step
  Hessian Eigenvalues:
     0.000957    0.014247    0.017787    0.019412    0.020718    0.021112
     0.023503    0.023617    0.023755    0.023833    0.023846    0.024084
     0.024101    0.024109    0.024127    0.024134    0.024138    0.024150
     0.024435    0.070723    0.159555    0.159936    0.159989    0.160036
     0.160071    0.201985    0.223448    0.225264    0.230406    0.235673
     0.241517    0.246418    0.247148    0.249998    0.250033    0.250902
     0.287753    0.289907    0.300921    0.301186    0.301467    0.318937
     0.328645    0.356665    0.356668    0.356676    0.356697    0.356723
     0.413837    0.420463    0.429477    0.433219    0.459295    0.463597
     0.469866    0.473054    0.477201    0.479068    0.479500    0.505628

 Minimum search - taking simple RFO step
 Searching for Lamda that Minimizes Along All modes
 Value Taken    Lamda =   0.00000000
 Step Taken.  Stepsize is  0.004532

                             Maximum     Tolerance    Cnvgd?
         Gradient           0.000135      0.000300     YES
         Displacement       0.001903      0.001200      NO
         Energy change     -0.000002      0.000001      NO


 New Cartesian Coordinates Obtained by Inverse Iteration

 Displacement from previous Coordinates is:  0.013990
 ----------------------------------------------------------------
             Standard Nuclear Orientation (Angstroms)
    I     Atom           X                Y                Z
 ----------------------------------------------------------------
    1      C       0.0289860539    -0.0197291503     0.0595948218
    2      C      -0.0297781310     0.3855860658     1.3991242623
    3      Cl      1.4417380205     0.8660007566     2.2065084895
    4      C      -1.2494559840     0.4131846211     2.0946358879
    5      Cl     -1.3112626134     0.9188750135     3.7562792525
    6      C      -2.4189717143     0.0283487751     1.4269547024
    7      Cl     -3.9655154722     0.0390951136     2.2391029828
    8      C      -2.3719191981    -0.3713824947     0.0961723221
    9      H      -3.2863068690    -0.6644007977    -0.4021176633
   10      C      -1.1579660960    -0.3919878061    -0.5749707751
   11      H      -1.1221165240    -0.7096872341    -1.6099834824
   12      C       1.3096107240    -0.0444623181    -0.7066375815
   13      C       2.1679741182    -1.1497823410    -0.6980719765
   14      Cl      1.7774458531    -2.5623986262     0.2681791346
   15      C       3.3415964099    -1.1758139784    -1.4464419424
   16      H       3.9864811188    -2.0430925043    -1.4224834546
   17      C       3.6622150879    -0.0690212667    -2.2229206190
   18      Cl      5.1375793235    -0.0931057229    -3.1733821809
   19      C       2.8364543651     1.0495046482    -2.2611852237
   20      H       3.0997883765     1.9036512286    -2.8712261969
   21      C       1.6702056739     1.0477176434    -1.5035477637
   22      H       1.0218084726     1.9159359901    -1.5236826899
 ----------------------------------------------------------------
 Nuclear Repulsion Energy =        1718.52672687 hartrees
 There are       81 alpha and       81 beta electrons
 Applying Cartesian multipole field
    Component          Value
    ---------          -----
     (2,0,0)        1.00000E-12
     (0,2,0)        2.00000E-11
     (0,0,2)       -3.00000E-11
 Nucleus-field energy     =    -0.0000000618 hartrees
 Requested basis set is 6-311++G(d,p)
 There are 162 shells and 449 basis functions
 A cutoff of  1.0D-15 yielded  10112 shell pairs
 There are     84169 function pairs (     90447 Cartesian)
 Smallest overlap matrix eigenvalue = 2.29E-07
 Linear dependence detected in AO basis
 Number of orthogonalized atomic orbitals = 445
 Maximum deviation from orthogonality = 3.719E-10
 Guess from superposition of atomic densities
 Warning:  Energy on first SCF cycle will be non-variational
 SAD guess density has 162.000000 electrons

 -----------------------------------------------------------------------
  General SCF calculation program by
  Eric Jon Sundstrom, Paul Horn, Yuezhi Mao, Dmitri Zuev, Alec White,
  David Stuck, Shaama M.S., Shane Yost, Joonho Lee, David Small,
  Daniel Levine, Susi Lehtola, Hugh Burton, Evgeny Epifanovsky,
  Bang C. Huynh
 -----------------------------------------------------------------------
 Exchange:     0.2000 Hartree-Fock + 0.0800 Slater + 0.7200 B88
 Correlation:  0.1900 VWN1RPA + 0.8100 LYP
 Using SG-1 standard quadrature grid
 A restricted SCF calculation will be
 performed using DIIS
 SCF converges when DIIS error is below 1.0e-08
 ---------------------------------------
  Cycle       Energy         DIIS error
 ---------------------------------------
    1   -2765.4945066892      2.91e-02  
    2   -2761.3646128615      2.41e-03  
    3   -2761.2360890256      3.16e-03  
    4   -2761.5007276710      7.30e-04  
    5   -2761.5136349342      3.13e-04  
    6   -2761.5158999008      1.06e-04  
    7   -2761.5161373704      4.08e-05  
    8   -2761.5161772923      1.30e-05  
    9   -2761.5161812773      3.39e-06  
   10   -2761.5161815659      9.92e-07  
   11   -2761.5161815878      3.10e-07  
   12   -2761.5161815903      1.18e-07  
   13   -2761.5161815904      3.58e-08  
   14   -2761.5161815907      1.15e-08  
   15   -2761.5161815905      3.76e-09  Convergence criterion met
 ---------------------------------------
 SCF time:   CPU 651.47s  wall 651.00s 
 SCF   energy in the final basis set =    -2761.5161815905
 Total energy in the final basis set =    -2761.5161815905

 --------------------------------------------------------------

                    Orbital Energies (a.u.)
 --------------------------------------------------------------

 Alpha MOs
 -- Occupied --
********-101.5736-101.5728-101.5703-101.5700 -10.2739 -10.2725 -10.2702
-10.2657 -10.2634 -10.2282 -10.2247 -10.2139 -10.2137 -10.2131 -10.2129
-10.2096  -9.4889  -9.4882  -9.4875  -9.4849  -9.4847  -7.2538  -7.2530
 -7.2524  -7.2495  -7.2494  -7.2437  -7.2431  -7.2430  -7.2424  -7.2424
 -7.2416  -7.2397  -7.2395  -7.2394  -7.2391  -0.9502  -0.9295  -0.8999
 -0.8912  -0.8753  -0.8545  -0.8450  -0.7924  -0.7705  -0.7600  -0.7367
 -0.6522  -0.6415  -0.6387  -0.6099  -0.5560  -0.5309  -0.5212  -0.5159
 -0.4922  -0.4817  -0.4643  -0.4612  -0.4599  -0.4478  -0.4333  -0.4262
 -0.4092  -0.4011  -0.3946  -0.3843  -0.3781  -0.3615  -0.3500  -0.3446
 -0.3399  -0.3367  -0.3362  -0.3301  -0.3167  -0.2815  -0.2722  -0.2713
 -0.2673
 -- Virtual --
 -0.0576  -0.0536  -0.0473  -0.0432  -0.0370  -0.0183  -0.0116   0.0011
  0.0071   0.0133   0.0152   0.0177   0.0232   0.0280   0.0366   0.0442
  0.0484   0.0537   0.0576   0.0596   0.0648   0.0688   0.0763   0.0809
  0.0838   0.0862   0.0899   0.0948   0.0964   0.0993   0.1020   0.1055
  0.1092   0.1101   0.1136   0.1160   0.1179   0.1189   0.1249   0.1274
  0.1281   0.1321   0.1341   0.1385   0.1417   0.1450   0.1492   0.1558
  0.1579   0.1642   0.1688   0.1721   0.1775   0.1809   0.1854   0.1866
  0.1940   0.1971   0.2011   0.2055   0.2094   0.2125   0.2145   0.2212
  0.2278   0.2307   0.2355   0.2422   0.2437   0.2499   0.2519   0.2557
  0.2583   0.2609   0.2649   0.2697   0.2737   0.2758   0.2798   0.2814
  0.2851   0.2877   0.2926   0.2966   0.3045   0.3102   0.3131   0.3225
  0.3287   0.3376   0.3403   0.3511   0.3608   0.3747   0.4128   0.4237
  0.4270   0.4400   0.4416   0.4506   0.4539   0.4586   0.4612   0.4659
  0.4749   0.4815   0.4894   0.4928   0.5022   0.5068   0.5080   0.5145
  0.5262   0.5393   0.5479   0.5543   0.5627   0.5658   0.5781   0.5791
  0.5830   0.5883   0.5982   0.6117   0.6170   0.6231   0.6285   0.6370
  0.6399   0.6436   0.6511   0.6586   0.6700   0.6809   0.6899   0.6947
  0.7047   0.7069   0.7139   0.7209   0.7357   0.7519   0.7789   0.7920
  0.7973   0.8069   0.8218   0.8330   0.8364   0.8398   0.8407   0.8450
  0.8471   0.8510   0.8528   0.8545   0.8610   0.8648   0.8734   0.8760
  0.8782   0.8869   0.8886   0.8977   0.9074   0.9107   0.9211   0.9279
  0.9323   0.9414   0.9455   0.9468   0.9518   0.9568   0.9616   0.9667
  0.9722   0.9791   0.9892   0.9926   1.0037   1.0174   1.0225   1.0333
  1.0519   1.0780   1.1075   1.1148   1.1229   1.1610   1.1747   1.1888
  1.2152   1.2283   1.2339   1.2419   1.2445   1.2636   1.2742   1.2774
  1.2858   1.3140   1.3189   1.3224   1.3522   1.3687   1.4016   1.4142
  1.4419   1.4806   1.4877   1.5110   1.5303   1.5474   1.5537   1.5735
  1.5842   1.5895   1.6038   1.6284   1.6552   1.6696   1.6839   1.6959
  1.7171   1.7330   1.7408   1.7674   1.8054   1.8111   1.8269   1.8384
  1.8505   1.8572   1.8729   1.9119   1.9265   1.9311   1.9352   1.9378
  1.9667   1.9802   1.9983   2.0106   2.0359   2.0498   2.0709   2.1065
  2.1293   2.1303   2.1555   2.2096   2.2301   2.2357   2.2562   2.2625
  2.2664   2.2759   2.2958   2.3157   2.3320   2.3471   2.3553   2.3794
  2.4157   2.4211   2.4366   2.4480   2.4706   2.4913   2.4976   2.5104
  2.5243   2.5310   2.5531   2.5644   2.5899   2.6136   2.6642   2.6724
  2.6742   2.6883   2.6999   2.7067   2.7260   2.7332   2.7398   2.7573
  2.7585   2.7790   2.7869   2.8301   2.8356   2.8386   2.8451   2.8805
  2.9030   2.9798   2.9853   3.0914   3.0954   3.1052   3.1191   3.1349
  3.1444   3.1775   3.2096   3.2223   3.2727   3.3230   3.3670   3.4187
  3.4465   3.5433   3.5764   3.6607   3.6913   3.7673   3.8051   3.8783
  4.0098   4.0648   4.0778   4.1259   4.3315   4.8066   4.8132   9.7583
  9.7717   9.7990   9.8191   9.8407  23.3799  23.5427  23.8393  23.8617
 23.8771  23.9170  23.9558  23.9709  24.0511  24.0691  24.1235  24.1530
 25.7799  25.8192  25.8345  25.8921  25.9674  26.1044  26.1228  26.1629
 26.2384  26.3598  26.5066  26.5865  26.6493  26.7488  26.9413 215.7498
215.7639 215.7958 215.8233 215.8439
 --------------------------------------------------------------

          Ground-State Mulliken Net Atomic Charges

     Atom                 Charge (a.u.)
  ----------------------------------------
      1 C                     0.250775
      2 C                    -1.244632
      3 Cl                    0.545230
      4 C                     0.454557
      5 Cl                    0.599049
      6 C                    -0.002446
      7 Cl                    0.538123
      8 C                    -0.941638
      9 H                     0.213706
     10 C                    -0.549389
     11 H                     0.183863
     12 C                     0.569519
     13 C                    -1.159957
     14 Cl                    0.398351
     15 C                    -0.249451
     16 H                     0.226366
     17 C                     0.514490
     18 Cl                    0.467099
     19 C                    -0.697403
     20 H                     0.200429
     21 C                    -0.511511
     22 H                     0.194870
  ----------------------------------------
  Sum of atomic charges =     0.000000

 -----------------------------------------------------------------
                    Cartesian Multipole Moments
 -----------------------------------------------------------------
    Charge (ESU x 10^10)
                -0.0000
    Dipole Moment (Debye)
         X      -0.7100      Y       0.4829      Z      -2.3860
       Tot       2.5358
    Quadrupole Moments (Debye-Ang)
        XX    -135.5735     XY       1.8162     YY    -130.9493
        XZ       4.4547     YZ      -2.1179     ZZ    -135.6669
    Octopole Moments (Debye-Ang^2)
       XXX    -272.2854    XXY       2.3187    XYY     -74.5544
       YYY      41.4500    XXZ     -37.0680    XYZ      -4.1862
       YYZ     -47.4540    XZZ     -89.3587    YZZ      18.4295
       ZZZ    -111.7187
    Hexadecapole Moments (Debye-Ang^3)
      XXXX   -5944.6472   XXXY     191.0463   XXYY   -1122.5876
      XYYY     215.5476   YYYY    -987.5955   XXXZ    1596.3610
      XXYZ     -56.6506   XYYZ     489.8996   YYYZ    -215.5720
      XXZZ   -1613.2499   XYZZ      92.8430   YYZZ    -745.7031
      XZZZ    1563.3378   YZZZ    -195.3894   ZZZZ   -3596.6238
 -----------------------------------------------------------------
 Calculating analytic gradient of the SCF energy
 Gradient of SCF Energy
            1           2           3           4           5           6
    1   0.0000411   0.0000206  -0.0000026   0.0000151   0.0000304  -0.0000004
    2  -0.0000056  -0.0000129   0.0000331   0.0000055   0.0000204   0.0000095
    3   0.0000444  -0.0000232  -0.0000047   0.0000040   0.0000094   0.0000299
            7           8           9          10          11          12
    1   0.0000055   0.0000011   0.0000008  -0.0000187  -0.0000073  -0.0000370
    2   0.0000035  -0.0000073  -0.0000080   0.0000022  -0.0000081   0.0000557
    3   0.0000097   0.0000009   0.0000184   0.0000064   0.0000106   0.0000070
           13          14          15          16          17          18
    1   0.0000255  -0.0000001  -0.0000109  -0.0000034  -0.0000089  -0.0000130
    2  -0.0000539   0.0000137  -0.0000080  -0.0000006   0.0000022  -0.0000074
    3  -0.0000101   0.0000075  -0.0000037  -0.0000031  -0.0000178  -0.0000198
           19          20          21          22
    1  -0.0000050  -0.0000181  -0.0000070  -0.0000077
    2  -0.0000034  -0.0000097  -0.0000186  -0.0000021
    3  -0.0000213  -0.0000214  -0.0000102  -0.0000130
 Max gradient component =       5.574E-05
 RMS gradient           =       1.810E-05
 Gradient time:  CPU 220.92 s  wall 220.93 s
 Geometry Optimization Parameters
   NAtoms,    NIC,     NZ,  NCons,   NDum,   NFix, NCnnct, MaxDiis
       22     163      22       0       0       0       0       0

 Cartesian Hessian Update
 Hessian updated using BFGS update


** GEOMETRY OPTIMIZATION IN DELOCALIZED INTERNAL COORDINATES **
   Searching for a Minimum

   Optimization Cycle:  15

                       Coordinates (Angstroms)
     ATOM                X               Y               Z
      1  C         0.0289860539   -0.0197291503    0.0595948218
      2  C        -0.0297781310    0.3855860658    1.3991242623
      3  Cl        1.4417380205    0.8660007566    2.2065084895
      4  C        -1.2494559840    0.4131846211    2.0946358879
      5  Cl       -1.3112626134    0.9188750135    3.7562792525
      6  C        -2.4189717143    0.0283487751    1.4269547024
      7  Cl       -3.9655154722    0.0390951136    2.2391029828
      8  C        -2.3719191981   -0.3713824947    0.0961723221
      9  H        -3.2863068690   -0.6644007977   -0.4021176633
     10  C        -1.1579660960   -0.3919878061   -0.5749707751
     11  H        -1.1221165240   -0.7096872341   -1.6099834824
     12  C         1.3096107240   -0.0444623181   -0.7066375815
     13  C         2.1679741182   -1.1497823410   -0.6980719765
     14  Cl        1.7774458531   -2.5623986262    0.2681791346
     15  C         3.3415964099   -1.1758139784   -1.4464419424
     16  H         3.9864811188   -2.0430925043   -1.4224834546
     17  C         3.6622150879   -0.0690212667   -2.2229206190
     18  Cl        5.1375793235   -0.0931057229   -3.1733821809
     19  C         2.8364543651    1.0495046482   -2.2611852237
     20  H         3.0997883765    1.9036512286   -2.8712261969
     21  C         1.6702056739    1.0477176434   -1.5035477637
     22  H         1.0218084726    1.9159359901   -1.5236826899
   Point Group: c1    Number of degrees of freedom:    60


   Energy is  -2761.516181590

 Hessian updated using BFGS update

 60 Hessian modes will be used to form the next step
  Hessian Eigenvalues:
     0.000973    0.012517    0.017870    0.018859    0.020822    0.021145
     0.023521    0.023615    0.023800    0.023828    0.023849    0.024053
     0.024100    0.024110    0.024118    0.024135    0.024142    0.024154
     0.025698    0.071689    0.158823    0.159944    0.159988    0.160040
     0.160114    0.195637    0.217999    0.224574    0.227551    0.235568
     0.240253    0.246195    0.247655    0.249976    0.250495    0.254456
     0.287981    0.291292    0.300292    0.301216    0.301449    0.306539
     0.331891    0.356659    0.356668    0.356670    0.356694    0.356758
     0.418766    0.423091    0.429486    0.433339    0.458588    0.466050
     0.472393    0.474183    0.477225    0.479162    0.480898    0.504961

 Minimum search - taking simple RFO step
 Searching for Lamda that Minimizes Along All modes
 Value Taken    Lamda =   0.00000000
 Step Taken.  Stepsize is  0.004723

                             Maximum     Tolerance    Cnvgd?
         Gradient           0.000046      0.000300     YES
         Displacement       0.003656      0.001200      NO
         Energy change     -0.000000      0.000001     YES

 Final energy is   -2761.5161815904730     


 ******************************
 **  OPTIMIZATION CONVERGED  **
 ******************************

                       Coordinates (Angstroms)
     ATOM                X               Y               Z
      1  C         0.0289860539   -0.0197291503    0.0595948218
      2  C        -0.0297781310    0.3855860658    1.3991242623
      3  Cl        1.4417380205    0.8660007566    2.2065084895
      4  C        -1.2494559840    0.4131846211    2.0946358879
      5  Cl       -1.3112626134    0.9188750135    3.7562792525
      6  C        -2.4189717143    0.0283487751    1.4269547024
      7  Cl       -3.9655154722    0.0390951136    2.2391029828
      8  C        -2.3719191981   -0.3713824947    0.0961723221
      9  H        -3.2863068690   -0.6644007977   -0.4021176633
     10  C        -1.1579660960   -0.3919878061   -0.5749707751
     11  H        -1.1221165240   -0.7096872341   -1.6099834824
     12  C         1.3096107240   -0.0444623181   -0.7066375815
     13  C         2.1679741182   -1.1497823410   -0.6980719765
     14  Cl        1.7774458531   -2.5623986262    0.2681791346
     15  C         3.3415964099   -1.1758139784   -1.4464419424
     16  H         3.9864811188   -2.0430925043   -1.4224834546
     17  C         3.6622150879   -0.0690212667   -2.2229206190
     18  Cl        5.1375793235   -0.0931057229   -3.1733821809
     19  C         2.8364543651    1.0495046482   -2.2611852237
     20  H         3.0997883765    1.9036512286   -2.8712261969
     21  C         1.6702056739    1.0477176434   -1.5035477637
     22  H         1.0218084726    1.9159359901   -1.5236826899

Z-matrix Print:
$molecule
0 1
Cl
C  1 1.745860
C  2 1.400740 1 119.111546
C  3 1.396462 2 118.426381 1 -179.555276 0
H  4 1.083268 3 118.961297 2 -179.822325 0
C  4 1.387278 3 121.330991 2 -0.306933 0
H  6 1.081784 4 120.849849 3 -179.802991 0
C  6 1.390317 4 119.798638 3 0.102282 0
C  8 1.400594 6 120.466767 4 0.128161 0
C  3 1.492556 2 122.122146 1 -0.502077 0
C  10 1.399268 3 120.036406 2 -94.963303 0
H  11 1.083802 10 118.795416 3 2.083249 0
C  11 1.390739 10 121.827703 3 -178.226028 0
H  13 1.082156 11 120.809168 10 -179.949074 0
C  13 1.390843 11 118.806659 10 0.089133 0
C  15 1.389498 13 121.262683 11 -0.015156 0
H  16 1.081028 15 120.915784 13 179.870624 0
C  16 1.392165 15 118.687070 13 0.006804 0
Cl 9 1.737988 8 120.399366 6 179.745108 0
Cl 8 1.746854 6 118.472920 4 -179.915368 0
Cl 15 1.755180 13 119.682814 11 179.839827 0
Cl 18 1.755460 16 117.929297 15 179.639862 0
$end


 --------------------------------------------------------------

                    Orbital Energies (a.u.)
 --------------------------------------------------------------

 Alpha MOs
 -- Occupied --
********-101.5736-101.5728-101.5703-101.5700 -10.2739 -10.2725 -10.2702
-10.2657 -10.2634 -10.2282 -10.2247 -10.2139 -10.2137 -10.2131 -10.2129
-10.2096  -9.4889  -9.4882  -9.4875  -9.4849  -9.4847  -7.2538  -7.2530
 -7.2524  -7.2495  -7.2494  -7.2437  -7.2431  -7.2430  -7.2424  -7.2424
 -7.2416  -7.2397  -7.2395  -7.2394  -7.2391  -0.9502  -0.9295  -0.8999
 -0.8912  -0.8753  -0.8545  -0.8450  -0.7924  -0.7705  -0.7600  -0.7367
 -0.6522  -0.6415  -0.6387  -0.6099  -0.5560  -0.5309  -0.5212  -0.5159
 -0.4922  -0.4817  -0.4643  -0.4612  -0.4599  -0.4478  -0.4333  -0.4262
 -0.4092  -0.4011  -0.3946  -0.3843  -0.3781  -0.3615  -0.3500  -0.3446
 -0.3399  -0.3367  -0.3362  -0.3301  -0.3167  -0.2815  -0.2722  -0.2713
 -0.2673
 -- Virtual --
 -0.0576  -0.0536  -0.0473  -0.0432  -0.0370  -0.0183  -0.0116   0.0011
  0.0071   0.0133   0.0152   0.0177   0.0232   0.0280   0.0366   0.0442
  0.0484   0.0537   0.0576   0.0596   0.0648   0.0688   0.0763   0.0809
  0.0838   0.0862   0.0899   0.0948   0.0964   0.0993   0.1020   0.1055
  0.1092   0.1101   0.1136   0.1160   0.1179   0.1189   0.1249   0.1274
  0.1281   0.1321   0.1341   0.1385   0.1417   0.1450   0.1492   0.1558
  0.1579   0.1642   0.1688   0.1721   0.1775   0.1809   0.1854   0.1866
  0.1940   0.1971   0.2011   0.2055   0.2094   0.2125   0.2145   0.2212
  0.2278   0.2307   0.2355   0.2422   0.2437   0.2499   0.2519   0.2557
  0.2583   0.2609   0.2649   0.2697   0.2737   0.2758   0.2798   0.2814
  0.2851   0.2877   0.2926   0.2966   0.3045   0.3102   0.3131   0.3225
  0.3287   0.3376   0.3403   0.3511   0.3608   0.3747   0.4128   0.4237
  0.4270   0.4400   0.4416   0.4506   0.4539   0.4586   0.4612   0.4659
  0.4749   0.4815   0.4894   0.4928   0.5022   0.5068   0.5080   0.5145
  0.5262   0.5393   0.5479   0.5543   0.5627   0.5658   0.5781   0.5791
  0.5830   0.5883   0.5982   0.6117   0.6170   0.6231   0.6285   0.6370
  0.6399   0.6436   0.6511   0.6586   0.6700   0.6809   0.6899   0.6947
  0.7047   0.7069   0.7139   0.7209   0.7357   0.7519   0.7789   0.7920
  0.7973   0.8069   0.8218   0.8330   0.8364   0.8398   0.8407   0.8450
  0.8471   0.8510   0.8528   0.8545   0.8610   0.8648   0.8734   0.8760
  0.8782   0.8869   0.8886   0.8977   0.9074   0.9107   0.9211   0.9279
  0.9323   0.9414   0.9455   0.9468   0.9518   0.9568   0.9616   0.9667
  0.9722   0.9791   0.9892   0.9926   1.0037   1.0174   1.0225   1.0333
  1.0519   1.0780   1.1075   1.1148   1.1229   1.1610   1.1747   1.1888
  1.2152   1.2283   1.2339   1.2419   1.2445   1.2636   1.2742   1.2774
  1.2858   1.3140   1.3189   1.3224   1.3522   1.3687   1.4016   1.4142
  1.4419   1.4806   1.4877   1.5110   1.5303   1.5474   1.5537   1.5735
  1.5842   1.5895   1.6038   1.6284   1.6552   1.6696   1.6839   1.6959
  1.7171   1.7330   1.7408   1.7674   1.8054   1.8111   1.8269   1.8384
  1.8505   1.8572   1.8729   1.9119   1.9265   1.9311   1.9352   1.9378
  1.9667   1.9802   1.9983   2.0106   2.0359   2.0498   2.0709   2.1065
  2.1293   2.1303   2.1555   2.2096   2.2301   2.2357   2.2562   2.2625
  2.2664   2.2759   2.2958   2.3157   2.3320   2.3471   2.3553   2.3794
  2.4157   2.4211   2.4366   2.4480   2.4706   2.4913   2.4976   2.5104
  2.5243   2.5310   2.5531   2.5644   2.5899   2.6136   2.6642   2.6724
  2.6742   2.6883   2.6999   2.7067   2.7260   2.7332   2.7398   2.7573
  2.7585   2.7790   2.7869   2.8301   2.8356   2.8386   2.8451   2.8805
  2.9030   2.9798   2.9853   3.0914   3.0954   3.1052   3.1191   3.1349
  3.1444   3.1775   3.2096   3.2223   3.2727   3.3230   3.3670   3.4187
  3.4465   3.5433   3.5764   3.6607   3.6913   3.7673   3.8051   3.8783
  4.0098   4.0648   4.0778   4.1259   4.3315   4.8066   4.8132   9.7583
  9.7717   9.7990   9.8191   9.8407  23.3799  23.5427  23.8393  23.8617
 23.8771  23.9170  23.9558  23.9709  24.0511  24.0691  24.1235  24.1530
 25.7799  25.8192  25.8345  25.8921  25.9674  26.1044  26.1228  26.1629
 26.2384  26.3598  26.5066  26.5865  26.6493  26.7488  26.9413 215.7498
215.7639 215.7958 215.8233 215.8439
 --------------------------------------------------------------

          Ground-State Mulliken Net Atomic Charges

     Atom                 Charge (a.u.)
  ----------------------------------------
      1 C                     0.250775
      2 C                    -1.244632
      3 Cl                    0.545230
      4 C                     0.454557
      5 Cl                    0.599049
      6 C                    -0.002446
      7 Cl                    0.538123
      8 C                    -0.941638
      9 H                     0.213706
     10 C                    -0.549389
     11 H                     0.183863
     12 C                     0.569519
     13 C                    -1.159957
     14 Cl                    0.398351
     15 C                    -0.249451
     16 H                     0.226366
     17 C                     0.514490
     18 Cl                    0.467099
     19 C                    -0.697403
     20 H                     0.200429
     21 C                    -0.511511
     22 H                     0.194870
  ----------------------------------------
  Sum of atomic charges =     0.000000

 -----------------------------------------------------------------
                    Cartesian Multipole Moments
 -----------------------------------------------------------------
    Charge (ESU x 10^10)
                -0.0000
    Dipole Moment (Debye)
         X      -0.7100      Y       0.4829      Z      -2.3860
       Tot       2.5358
    Quadrupole Moments (Debye-Ang)
        XX    -135.5735     XY       1.8162     YY    -130.9493
        XZ       4.4547     YZ      -2.1179     ZZ    -135.6669
    Octopole Moments (Debye-Ang^2)
       XXX    -272.2854    XXY       2.3187    XYY     -74.5544
       YYY      41.4500    XXZ     -37.0680    XYZ      -4.1862
       YYZ     -47.4540    XZZ     -89.3587    YZZ      18.4295
       ZZZ    -111.7187
    Hexadecapole Moments (Debye-Ang^3)
      XXXX   -5944.6472   XXXY     191.0463   XXYY   -1122.5876
      XYYY     215.5476   YYYY    -987.5955   XXXZ    1596.3610
      XXYZ     -56.6506   XYYZ     489.8996   YYYZ    -215.5720
      XXZZ   -1613.2499   XYZZ      92.8430   YYZZ    -745.7031
      XZZZ    1563.3378   YZZZ    -195.3894   ZZZZ   -3596.6238
 -----------------------------------------------------------------
Archival summary:
1\1\november\OPT\ProcedureUnspecified\BasisUnspecified\l5125\taweetha\SunJan1204:08:462020SunJan1204:08:462020\0\\#,OPT,ProcedureUnspecified,BasisUnspecified,\\0,1\Cl\C,1,1.74586\C,2,1.40074,1,119.112\C,3,1.39646,2,118.426,1,-179.555,0\H,4,1.08327,3,118.961,2,-179.822,0\C,4,1.38728,3,121.331,2,-0.306933,0\H,6,1.08178,4,120.85,3,-179.803,0\C,6,1.39032,4,119.799,3,0.102282,0\C,8,1.40059,6,120.467,4,0.128161,0\C,3,1.49256,2,122.122,1,-0.502077,0\C,10,1.39927,3,120.036,2,-94.9633,0\H,11,1.0838,10,118.795,3,2.08325,0\C,11,1.39074,10,121.828,3,-178.226,0\H,13,1.08216,11,120.809,10,-179.949,0\C,13,1.39084,11,118.807,10,0.0891327,0\C,15,1.3895,13,121.263,11,-0.0151557,0\H,16,1.08103,15,120.916,13,179.871,0\C,16,1.39217,15,118.687,13,0.00680404,0\Cl,9,1.73799,8,120.399,6,179.745,0\Cl,8,1.74685,6,118.473,4,-179.915,0\Cl,15,1.75518,13,119.683,11,179.84,0\Cl,18,1.75546,16,117.929,15,179.64,0\\\@

 Total job time:  13181.96s(wall), 13181.04s(cpu) 
 Sun Jan 12 04:08:46 2020

        *************************************************************
        *                                                           *
        *  Thank you very much for using Q-Chem.  Have a nice day.  *
        *                                                           *
        *************************************************************


 
User input: 2 of 2 
 
                  Welcome to Q-Chem
     A Quantum Leap Into The Future Of Chemistry


 Q-Chem 5.2 (devel), Q-Chem, Inc., Pleasanton, CA (2019)

 Yihan Shao,  Zhengting Gan,  E. Epifanovsky,  A. T. B. Gilbert,  M. Wormit,  
 J. Kussmann,  A. W. Lange,  A. Behn,  Jia Deng,  Xintian Feng,  D. Ghosh,  
 M. Goldey,  P. R. Horn,  L. D. Jacobson,  I. Kaliman,  T. Kus,  A. Landau,  
 Jie Liu,  E. I. Proynov,  R. M. Richard,  R. P. Steele,  E. J. Sundstrom,  
 H. L. Woodcock III,  P. M. Zimmerman,  D. Zuev,  B. Albrecht,  E. Alguire,  
 S. A. Baeppler,  D. Barton,  Z. Benda,  Y. A. Bernard,  E. J. Berquist,  
 K. B. Bravaya,  H. Burton,  D. Casanova,  Chun-Min Chang,  Yunqing Chen,  
 A. Chien,  K. D. Closser,  M. P. Coons,  S. Coriani,  S. Dasgupta,  
 A. L. Dempwolff,  M. Diedenhofen,  Hainam Do,  R. G. Edgar,  Po-Tung Fang,  
 S. Faraji,  S. Fatehi,  Qingguo Feng,  K. D. Fenk,  J. Fosso-Tande,  
 J. Gayvert,  Qinghui Ge,  A. Ghysels,  G. Gidofalvi,  J. Gomes,  
 J. Gonthier,  A. Gunina,  D. Hait,  M. W. D. Hanson-Heine,  
 P. H. P. Harbach,  A. W. Hauser,  M. F. Herbst,  J. E. Herr,  
 E. G. Hohenstein,  Z. C. Holden,  Kerwin Hui,  B. C. Huynh,  T.-C. Jagau,  
 Hyunjun Ji,  B. Kaduk,  K. Khistyaev,  Jaehoon Kim,  P. Klunzinger,  K. Koh,  
 D. Kosenkov,  L. Koulias,  T. Kowalczyk,  C. M. Krauter,  A. Kunitsa,  
 Ka Un Lao,  A. Laurent,  K. V. Lawler,  Joonho Lee,  D. Lefrancois,  
 S. Lehtola,  D. S. Levine,  Yi-Pei Li,  You-Sheng Lin,  Fenglai Liu,  
 E. Livshits,  A. Luenser,  P. Manohar,  E. Mansoor,  S. F. Manzer,  
 Shan-Ping Mao,  Yuezhi Mao,  N. Mardirossian,  A. V. Marenich,  
 T. Markovich,  L. A. Martinez-Martinez,  S. A. Maurer,  N. J. Mayhall,  
 S. C. McKenzie,  J.-M. Mewes,  P. Morgante,  A. F. Morrison,  
 J. W. Mullinax,  K. Nanda,  T. S. Nguyen-Beck,  R. Olivares-Amaya,  
 J. A. Parkhill,  Zheng Pei,  T. M. Perrine,  F. Plasser,  P. Pokhilko,  
 S. Prager,  A. Prociuk,  E. Ramos,  D. R. Rehn,  F. Rob,  M. Scheurer,  
 M. Schneider,  N. Sergueev,  S. M. Sharada,  S. Sharma,  D. W. Small,  
 T. Stauch,  T. Stein,  Yu-Chuan Su,  A. J. W. Thom,  A. Tkatchenko,  
 T. Tsuchimochi,  N. M. Tubman,  L. Vogt,  M. L. Vidal,  O. Vydrov,  
 M. A. Watson,  J. Wenzel,  M. de Wergifosse,  T. A. Wesolowski,  A. White,  
 J. Witte,  A. Yamada,  Jun Yang,  K. Yao,  S. Yeganeh,  S. R. Yost,  
 Zhi-Qiang You,  A. Zech,  Igor Ying Zhang,  Xing Zhang,  Yan Zhao,  
 Ying Zhu,  B. R. Brooks,  G. K. L. Chan,  C. J. Cramer,  M. S. Gordon,  
 W. J. Hehre,  A. Klamt,  M. W. Schmidt,  C. D. Sherrill,  D. G. Truhlar,  
 A. Aspuru-Guzik,  R. Baer,  A. T. Bell,  N. A. Besley,  Jeng-Da Chai,  
 A. E. DePrince, III,  R. A. DiStasio Jr.,  A. Dreuw,  B. D. Dunietz,  
 T. R. Furlani,  Chao-Ping Hsu,  Yousung Jung,  Jing Kong,  D. S. Lambrecht,  
 WanZhen Liang,  C. Ochsenfeld,  V. A. Rassolov,  L. V. Slipchenko,  
 J. E. Subotnik,  T. Van Voorhis,  J. M. Herbert,  A. I. Krylov,  
 P. M. W. Gill,  M. Head-Gordon

 Contributors to earlier versions of Q-Chem not listed above: 
 R. D. Adamson,  B. Austin,  J. Baker,  G. J. O. Beran,  K. Brandhorst,  
 S. T. Brown,  E. F. C. Byrd,  A. K. Chakraborty,  C.-L. Cheng,  
 Siu Hung Chien,  D. M. Chipman,  D. L. Crittenden,  H. Dachsel,  
 R. J. Doerksen,  A. D. Dutoi,  L. Fusti-Molnar,  W. A. Goddard III,  
 A. Golubeva-Zadorozhnaya,  S. R. Gwaltney,  G. Hawkins,  A. Heyden,  
 S. Hirata,  G. Kedziora,  F. J. Keil,  C. Kelley,  Jihan Kim,  R. A. King,  
 R. Z. Khaliullin,  P. P. Korambath,  W. Kurlancheek,  A. M. Lee,  M. S. Lee,  
 S. V. Levchenko,  Ching Yeh Lin,  D. Liotard,  R. C. Lochan,  I. Lotan,  
 P. E. Maslen,  N. Nair,  D. P. O'Neill,  D. Neuhauser,  E. Neuscamman,  
 C. M. Oana,  R. Olson,  B. Peters,  R. Peverati,  P. A. Pieniazek,  
 Y. M. Rhee,  J. Ritchie,  M. A. Rohrdanz,  E. Rosta,  N. J. Russ,  
 H. F. Schaefer III,  N. E. Schultz,  N. Shenvi,  A. C. Simmonett,  A. Sodt,  
 D. Stuck,  K. S. Thanthiriwatte,  V. Vanovschi,  Tao Wang,  A. Warshel,  
 C. F. Williams,  Q. Wu,  X. Xu,  W. Zhang

 Please cite Q-Chem as follows:
 Y. Shao et al., Mol. Phys. 113, 184-215 (2015)
 DOI: 10.1080/00268976.2014.952696

 Q-Chem 5.2.1 for Intel X86 EM64T Linux

 Parts of Q-Chem use Armadillo 8.300.2 (Tropical Shenanigans).
 http://arma.sourceforge.net/

 Q-Chem begins on Sun Jan 12 04:08:46 2020  

Host: 
0

     Scratch files written to /scratch/taweetham/qchem6989//
NAlpha2: 162
NElect   162
Mult     1
The previous job contains 0 fragments, simply inherited here

 Q-Chem warning in module libgen/rem_setup.C, line 2168:

 Setting Thresh to 1e-14


Checking the input file for inconsistencies... 	...done.

--------------------------------------------------------------
User input:
--------------------------------------------------------------

$MOLECULE
READ
$END

$REM
   JOB_TYPE 	FREQUENCY
   BASIS 	6-311++G**
   METHOD	B3LYP
   SCF_GUESS_ALWAYS     TRUE
   S2THRESH     15
   THRESH       15
   MEM_TOTAL    10000
$END

--------------------------------------------------------------
 ----------------------------------------------------------------
             Standard Nuclear Orientation (Angstroms)
    I     Atom           X                Y                Z
 ----------------------------------------------------------------
    1      C      -0.3220908900    -0.5299798920    -0.2652594331
    2      C      -1.1943010056     0.5635330484    -0.1907494388
    3      Cl     -0.5301579828     2.1767814154    -0.1246351337
    4      C      -2.5864025067     0.3796456931    -0.1720139730
    5      Cl     -3.6596909311     1.7435671046    -0.0805161869
    6      C      -3.0986233870    -0.9226032416    -0.2306767320
    7      Cl     -4.8205793721    -1.2156361587    -0.2083786821
    8      C      -2.2414350353    -2.0144088495    -0.3092223583
    9      H      -2.6565919522    -3.0123447503    -0.3542348055
   10      C      -0.8689050598    -1.8134474043    -0.3269912552
   11      H      -0.2022751225    -2.6655387334    -0.3818940449
   12      C       1.1605004097    -0.3615888982    -0.3011882842
   13      C       1.9336630381    -0.2694612513     0.8617070190
   14      Cl      1.1633731806    -0.3102780467     2.4386108934
   15      C       3.3199490663    -0.1500742752     0.8160744260
   16      H       3.8934462239    -0.0816727021     1.7298821592
   17      C       3.9467016321    -0.1238439044    -0.4237637762
   18      Cl      5.6944327910     0.0223589940    -0.4924469490
   19      C       3.2161898363    -0.2140169631    -1.6038766985
   20      H       3.7190248315    -0.1925136266    -2.5618723903
   21      C       1.8325930611    -0.3326651515    -1.5281383686
   22      H       1.2539404093    -0.3999498952    -2.4420646870
 ----------------------------------------------------------------
 Molecular Point Group                 C1    NOp =  1
 Largest Abelian Subgroup              C1    NOp =  1
 Nuclear Repulsion Energy =        1718.52672687 hartrees
 There are       81 alpha and       81 beta electrons
 Requested basis set is 6-311++G(d,p)
 There are 162 shells and 449 basis functions

 Total QAlloc Memory Limit  10000 MB
 Mega-Array Size       188 MB
 MEM_STATIC part       192 MB
 A cutoff of  1.0D-15 yielded  10112 shell pairs
 There are     84169 function pairs (     90447 Cartesian)
 Smallest overlap matrix eigenvalue = 2.29E-07
 Linear dependence detected in AO basis
 Number of orthogonalized atomic orbitals = 445
 Maximum deviation from orthogonality = 3.458E-10
 Guess from superposition of atomic densities
 Warning:  Energy on first SCF cycle will be non-variational
 SAD guess density has 162.000000 electrons

 -----------------------------------------------------------------------
  General SCF calculation program by
  Eric Jon Sundstrom, Paul Horn, Yuezhi Mao, Dmitri Zuev, Alec White,
  David Stuck, Shaama M.S., Shane Yost, Joonho Lee, David Small,
  Daniel Levine, Susi Lehtola, Hugh Burton, Evgeny Epifanovsky,
  Bang C. Huynh
 -----------------------------------------------------------------------
 Exchange:     0.2000 Hartree-Fock + 0.0800 Slater + 0.7200 B88
 Correlation:  0.1900 VWN1RPA + 0.8100 LYP
 Using SG-1 standard quadrature grid
 A restricted SCF calculation will be
 performed using DIIS
 SCF converges when DIIS error is below 1.0e-08
 ---------------------------------------
  Cycle       Energy         DIIS error
 ---------------------------------------
    1   -2765.4945889489      2.91e-02  
    2   -2761.3645735719      2.41e-03  
    3   -2761.2360392509      3.16e-03  
    4   -2761.5006937642      7.30e-04  
    5   -2761.5136033595      3.13e-04  
    6   -2761.5158681724      1.06e-04  
    7   -2761.5161055447      4.07e-05  
    8   -2761.5161454167      1.30e-05  
    9   -2761.5161494034      3.39e-06  
   10   -2761.5161496919      9.92e-07  
   11   -2761.5161497142      3.10e-07  
   12   -2761.5161497164      1.18e-07  
   13   -2761.5161497165      3.58e-08  
   14   -2761.5161497169      1.15e-08  
   15   -2761.5161497168      3.76e-09  Convergence criterion met
 ---------------------------------------
 SCF time:   CPU 656.28s  wall 656.00s 
 SCF   energy in the final basis set =    -2761.5161497168
 Total energy in the final basis set =    -2761.5161497168

 --------------------------------------------------------------

                    Orbital Energies (a.u.)
 --------------------------------------------------------------

 Alpha MOs
 -- Occupied --
********-101.5736-101.5728-101.5704-101.5701 -10.2739 -10.2725 -10.2702
-10.2657 -10.2634 -10.2281 -10.2247 -10.2139 -10.2137 -10.2131 -10.2129
-10.2096  -9.4889  -9.4882  -9.4875  -9.4849  -9.4848  -7.2539  -7.2529
 -7.2523  -7.2494  -7.2494  -7.2438  -7.2431  -7.2428  -7.2425  -7.2425
 -7.2416  -7.2398  -7.2397  -7.2394  -7.2391  -0.9502  -0.9295  -0.8999
 -0.8912  -0.8753  -0.8545  -0.8450  -0.7924  -0.7705  -0.7600  -0.7367
 -0.6522  -0.6415  -0.6387  -0.6099  -0.5561  -0.5308  -0.5212  -0.5159
 -0.4922  -0.4817  -0.4643  -0.4612  -0.4599  -0.4478  -0.4333  -0.4262
 -0.4092  -0.4011  -0.3946  -0.3843  -0.3781  -0.3615  -0.3499  -0.3446
 -0.3399  -0.3367  -0.3362  -0.3301  -0.3167  -0.2815  -0.2722  -0.2713
 -0.2673
 -- Virtual --
 -0.0576  -0.0536  -0.0473  -0.0432  -0.0369  -0.0183  -0.0115   0.0011
  0.0072   0.0134   0.0152   0.0178   0.0233   0.0280   0.0368   0.0445
  0.0484   0.0538   0.0576   0.0599   0.0646   0.0688   0.0763   0.0809
  0.0839   0.0862   0.0900   0.0950   0.0965   0.0994   0.1021   0.1054
  0.1091   0.1101   0.1136   0.1161   0.1179   0.1191   0.1250   0.1273
  0.1282   0.1322   0.1340   0.1386   0.1418   0.1449   0.1493   0.1559
  0.1581   0.1645   0.1689   0.1724   0.1777   0.1808   0.1856   0.1868
  0.1938   0.1972   0.2014   0.2053   0.2092   0.2126   0.2145   0.2212
  0.2277   0.2305   0.2357   0.2425   0.2438   0.2502   0.2520   0.2557
  0.2584   0.2610   0.2650   0.2700   0.2740   0.2762   0.2801   0.2817
  0.2852   0.2879   0.2927   0.2966   0.3043   0.3102   0.3129   0.3224
  0.3286   0.3377   0.3403   0.3512   0.3614   0.3748   0.4129   0.4238
  0.4271   0.4401   0.4417   0.4507   0.4540   0.4588   0.4613   0.4660
  0.4751   0.4816   0.4895   0.4929   0.5022   0.5069   0.5081   0.5147
  0.5264   0.5394   0.5482   0.5544   0.5629   0.5659   0.5781   0.5793
  0.5832   0.5884   0.5982   0.6117   0.6172   0.6232   0.6289   0.6371
  0.6400   0.6436   0.6512   0.6586   0.6702   0.6809   0.6902   0.6947
  0.7047   0.7072   0.7139   0.7210   0.7358   0.7518   0.7789   0.7921
  0.7973   0.8070   0.8220   0.8331   0.8364   0.8398   0.8408   0.8450
  0.8472   0.8510   0.8528   0.8546   0.8610   0.8648   0.8735   0.8760
  0.8782   0.8867   0.8885   0.8978   0.9075   0.9108   0.9211   0.9279
  0.9323   0.9414   0.9455   0.9468   0.9518   0.9567   0.9616   0.9667
  0.9721   0.9792   0.9891   0.9926   1.0036   1.0173   1.0225   1.0333
  1.0519   1.0780   1.1075   1.1148   1.1229   1.1609   1.1747   1.1888
  1.2152   1.2283   1.2338   1.2419   1.2444   1.2635   1.2741   1.2775
  1.2859   1.3140   1.3189   1.3224   1.3520   1.3689   1.4016   1.4142
  1.4420   1.4806   1.4877   1.5111   1.5304   1.5474   1.5537   1.5735
  1.5842   1.5895   1.6037   1.6284   1.6553   1.6697   1.6839   1.6959
  1.7171   1.7331   1.7408   1.7675   1.8054   1.8111   1.8269   1.8384
  1.8506   1.8572   1.8729   1.9119   1.9265   1.9311   1.9352   1.9378
  1.9667   1.9802   1.9983   2.0106   2.0359   2.0498   2.0709   2.1065
  2.1293   2.1303   2.1555   2.2096   2.2302   2.2356   2.2563   2.2625
  2.2665   2.2760   2.2958   2.3158   2.3321   2.3471   2.3553   2.3794
  2.4157   2.4215   2.4366   2.4480   2.4706   2.4913   2.4976   2.5105
  2.5243   2.5310   2.5531   2.5644   2.5899   2.6136   2.6643   2.6724
  2.6743   2.6883   2.7000   2.7067   2.7260   2.7331   2.7398   2.7573
  2.7585   2.7790   2.7869   2.8301   2.8356   2.8386   2.8451   2.8805
  2.9031   2.9798   2.9854   3.0914   3.0954   3.1052   3.1191   3.1349
  3.1445   3.1775   3.2096   3.2223   3.2727   3.3230   3.3670   3.4187
  3.4466   3.5433   3.5764   3.6607   3.6914   3.7672   3.8050   3.8783
  4.0098   4.0648   4.0778   4.1259   4.3315   4.8066   4.8132   9.7583
  9.7718   9.7989   9.8191   9.8407  23.3799  23.5427  23.8393  23.8617
 23.8772  23.9170  23.9558  23.9710  24.0511  24.0691  24.1235  24.1530
 25.7800  25.8194  25.8347  25.8919  25.9675  26.1043  26.1232  26.1631
 26.2386  26.3599  26.5065  26.5868  26.6495  26.7488  26.9414 215.7498
215.7638 215.7958 215.8232 215.8439
 --------------------------------------------------------------

          Ground-State Mulliken Net Atomic Charges

     Atom                 Charge (a.u.)
  ----------------------------------------
      1 C                     0.239579
      2 C                    -1.236201
      3 Cl                    0.543039
      4 C                     0.452561
      5 Cl                    0.599000
      6 C                    -0.005159
      7 Cl                    0.538494
      8 C                    -0.940907
      9 H                     0.213501
     10 C                    -0.544466
     11 H                     0.183918
     12 C                     0.575862
     13 C                    -1.154289
     14 Cl                    0.400321
     15 C                    -0.252423
     16 H                     0.226346
     17 C                     0.509855
     18 Cl                    0.467394
     19 C                    -0.698942
     20 H                     0.200403
     21 C                    -0.513328
     22 H                     0.195441
  ----------------------------------------
  Sum of atomic charges =     0.000000

 -----------------------------------------------------------------
                    Cartesian Multipole Moments
 -----------------------------------------------------------------
    Charge (ESU x 10^10)
                 0.0000
    Dipole Moment (Debye)
         X       0.8050      Y      -1.9730      Z      -1.3788
       Tot       2.5381
    Quadrupole Moments (Debye-Ang)
        XX    -140.7478     XY       2.1843     YY    -129.3212
        XZ      -1.1175     YZ       1.5031     ZZ    -129.4709
    Octopole Moments (Debye-Ang^2)
       XXX     -22.5404    XXY       5.1130    XYY     -16.9717
       YYY       2.0255    XXZ       8.7866    XYZ       0.1606
       YYZ       2.0972    XZZ      11.4531    YZZ       5.5407
       ZZZ      -1.4720
    Hexadecapole Moments (Debye-Ang^3)
      XXXX   -8109.1942   XXXY      -8.0187   XXYY   -1523.1903
      XYYY      12.1586   YYYY   -1142.2737   XXXZ      30.4585
      XXYZ       2.3081   XYYZ       7.0465   YYYZ       3.8295
      XXZZ   -1442.5163   XYZZ      -7.5490   YYZZ    -372.5590
      XZZZ     -29.7198   YZZZ      -2.4988   ZZZZ    -866.8443
 -----------------------------------------------------------------
 Calculating MO derivatives via CPSCF
    1     0    69    0.0198631  
    2     0    69    0.0057749  
    3     0    69    0.0006247  
    4     2    67    0.0000410  
    5    66     3    0.0000025  
    6    69     0    0.0000001  Converged
 Time for AOints: 1035.3 s (CPU) 1035.3 s (wall)
 ------------------------------------------------------------------------------
                     AOints        : Timing summary (seconds)
 ------------------------------------------------------------------------------
     job step          cpu (% of tot)      sys (% of tot)     wall (% of tot)
 ------------------------------------------------------------------------------
  AOints            0.1035E+04 ( 9.2)   0.7000E-05 ( 2.3)   0.1035E+04 ( 9.2)
 ------------------------------------------------------------------------------
   Grand Totals     0.1126E+05          0.3030E-03          0.1126E+05
 ------------------------------------------------------------------------------
 Polarizability Matrix (a.u.)
            1           2           3
    1-293.3739042  -7.9804048   9.1422492
    2  -7.9804048-168.0212209  -3.1765734
    3   9.1422492  -3.1765734-154.5678936
 Calculating analytic Hessian of the SCF energy

 Direct stationary perturbation theory relativistic correction:

 rels  =       3.985255562657
 relv  =     -15.280614943619
 rel2e =       4.146638146129
 E_rel =      -7.148721234834

 Hessian of the SCF Energy
            1           2           3           4           5           6
    1   0.6388266   0.0103051  -0.0097651  -0.1895304   0.1222139   0.0076081
    2   0.0103051   0.6271056   0.0272727   0.0611809  -0.2101517  -0.0085854
    3  -0.0097651   0.0272727   0.1748221   0.0053741  -0.0100085  -0.0612345
    4  -0.1895304   0.0611809   0.0053741   0.5885629  -0.0399431  -0.0103140
    5   0.1222139  -0.2101517  -0.0100085  -0.0399431   0.5113457   0.0212675
    6   0.0076081  -0.0085854  -0.0612345  -0.0103140   0.0212675   0.1163869
    7   0.0065110   0.0060663   0.0002322  -0.0551087  -0.0389126  -0.0015230
    8  -0.0152262  -0.0425943  -0.0021069  -0.0422031  -0.1387107  -0.0049937
    9  -0.0005872  -0.0026274   0.0042820  -0.0020411  -0.0054377  -0.0226541
   10  -0.0362631   0.0667484   0.0042279  -0.2846550  -0.0556187   0.0008910
   11   0.0146098   0.0446437   0.0020358   0.0075892  -0.0983110  -0.0028719
   12   0.0016440   0.0004946   0.0045420   0.0049534  -0.0010779  -0.0553135
   13  -0.0024393  -0.0052230  -0.0000997  -0.0256553   0.0320480   0.0022350
   14  -0.0009862   0.0024632  -0.0000871   0.0106581  -0.0118407  -0.0010985
   15   0.0001099   0.0000280   0.0039401   0.0010604  -0.0013497   0.0027733
   16  -0.0000568   0.0113202   0.0006619  -0.0108944  -0.0301453  -0.0013616
   17   0.0090766  -0.0692046  -0.0039352  -0.0888585   0.0177643   0.0032330
   18   0.0002988  -0.0039098  -0.0021993  -0.0042839   0.0013868   0.0036840
   19  -0.0015820  -0.0017925   0.0000856   0.0026431  -0.0010473  -0.0000402
   20  -0.0003294   0.0009722   0.0001567   0.0027072  -0.0034840  -0.0004745
   21  -0.0000025   0.0001706  -0.0009425   0.0001747  -0.0003915   0.0039557
   22  -0.0123612  -0.0812922  -0.0041259  -0.0590768   0.0247297   0.0030357
   23  -0.0354050   0.0169283   0.0011095   0.0241406  -0.0093506  -0.0009880
   24  -0.0016027   0.0023501   0.0068852   0.0024857  -0.0010811  -0.0017693
   25  -0.0050151  -0.0000141   0.0002568  -0.0010971   0.0008153   0.0000585
   26   0.0000428   0.0019506  -0.0002430   0.0007039   0.0002734   0.0000496
   27   0.0002554  -0.0002022   0.0065854   0.0000953   0.0000350  -0.0008551
   28  -0.1474612  -0.0349567  -0.0001754   0.0611477  -0.0110363  -0.0021820
   29  -0.1000054  -0.2862734  -0.0109731   0.0431967  -0.0590467  -0.0049343
   30  -0.0032952  -0.0123357  -0.0627267   0.0005729  -0.0027858   0.0080562
   31   0.0093245  -0.0113227  -0.0006596  -0.0001074  -0.0020708   0.0000120
   32   0.0180951  -0.0187790  -0.0015169  -0.0027147  -0.0026404  -0.0004208
   33   0.0010891  -0.0010473   0.0036847  -0.0000166  -0.0004552   0.0057487
   34  -0.2172753  -0.0173859   0.0023062  -0.0244339   0.0069951   0.0027996
   35  -0.0148526  -0.0789801  -0.0016517   0.0232685   0.0072008   0.0004898
   36   0.0037942  -0.0012040  -0.0774619   0.0015650  -0.0007204   0.0031339
   37  -0.0217683  -0.0024103  -0.0257568  -0.0003634  -0.0031716  -0.0008620
   38  -0.0046927   0.0023413  -0.0020354   0.0011054  -0.0012102  -0.0019349
   39  -0.0089581  -0.0015721   0.0054298   0.0031958   0.0014850  -0.0011915
   40  -0.0016439   0.0000465  -0.0024585   0.0002831   0.0002287  -0.0013069
   41   0.0003757  -0.0021440  -0.0006424   0.0005181  -0.0003097   0.0003248
   42   0.0028190   0.0005210  -0.0007467  -0.0012796  -0.0008329  -0.0006817
   43   0.0012476  -0.0003933  -0.0022558  -0.0005861  -0.0005950   0.0003914
   44  -0.0008162   0.0057106  -0.0004499  -0.0010108  -0.0004679   0.0001521
   45  -0.0014985   0.0002886  -0.0041837  -0.0000930  -0.0009640  -0.0002395
   46  -0.0001231   0.0000343  -0.0011700  -0.0001370  -0.0003223  -0.0000090
   47   0.0000691   0.0002809  -0.0000904  -0.0001594   0.0001377   0.0001329
   48   0.0001989   0.0000065   0.0003165   0.0000190   0.0000068   0.0000136
   49  -0.0010903  -0.0002319   0.0000079   0.0003600   0.0002709   0.0000648
   50   0.0000306  -0.0007952  -0.0000164   0.0002943   0.0001889  -0.0001223
   51  -0.0005768  -0.0001870  -0.0016336  -0.0000646   0.0000378   0.0005170
   52   0.0011845   0.0000844   0.0000872  -0.0004074  -0.0005158  -0.0000289
   53   0.0001728  -0.0005337   0.0000526   0.0000231  -0.0000724  -0.0000224
   54  -0.0000218   0.0000358   0.0002600   0.0000154  -0.0000099   0.0000003
   55   0.0025111  -0.0000526   0.0023974  -0.0004069  -0.0006263  -0.0004072
   56  -0.0007104   0.0065379  -0.0002373  -0.0010645  -0.0003529   0.0003564
   57   0.0017125  -0.0006768  -0.0039340   0.0004120   0.0006024  -0.0000657
   58  -0.0000833   0.0001399   0.0011189  -0.0001863  -0.0003167  -0.0000136
   59   0.0000432   0.0001442   0.0000927  -0.0001115   0.0001273  -0.0000411
   60  -0.0000454   0.0000010   0.0000995  -0.0000004   0.0000502  -0.0000188
   61  -0.0238239  -0.0011407   0.0290064  -0.0003960  -0.0032912   0.0007823
   62  -0.0025368   0.0040119   0.0030911  -0.0000542  -0.0016343   0.0006713
   63   0.0085332   0.0012631   0.0033026  -0.0023612   0.0005014  -0.0002671
   64   0.0009131   0.0002895   0.0006967   0.0000417   0.0003120   0.0001647
   65   0.0005267  -0.0036331   0.0001824   0.0007331   0.0005470  -0.0001915
   66  -0.0017097  -0.0000836   0.0009139   0.0005413  -0.0002540   0.0000250
            7           8           9          10          11          12
    1   0.0065110  -0.0152262  -0.0005872  -0.0362631   0.0146098   0.0016440
    2   0.0060663  -0.0425943  -0.0026274   0.0667484   0.0446437   0.0004946
    3   0.0002322  -0.0021069   0.0042820   0.0042279   0.0020358   0.0045420
    4  -0.0551087  -0.0422031  -0.0020411  -0.2846550   0.0075892   0.0049534
    5  -0.0389126  -0.1387107  -0.0054377  -0.0556187  -0.0983110  -0.0010779
    6  -0.0015230  -0.0049937  -0.0226541   0.0008910  -0.0028719  -0.0553135
    7   0.0759680   0.0621595   0.0023598  -0.0143063  -0.0328772  -0.0013344
    8   0.0621595   0.2032615   0.0085948  -0.0102347  -0.0236002  -0.0011603
    9   0.0023598   0.0085948   0.0114674   0.0000101  -0.0005444   0.0030461
   10  -0.0143063  -0.0102347   0.0000101   0.5620106   0.0411276  -0.0068030
   11  -0.0328772  -0.0236002  -0.0005444   0.0411276   0.5517058   0.0227241
   12  -0.0013344  -0.0011603   0.0030461  -0.0068030   0.0227241   0.1098153
   13  -0.0075908   0.0021262   0.0002365  -0.0870602   0.0614072   0.0040546
   14  -0.0052112   0.0035029   0.0003399   0.0612645  -0.1182215  -0.0064867
   15  -0.0001004   0.0001442  -0.0008416   0.0041599  -0.0065199  -0.0224456
   16  -0.0028530   0.0002267   0.0001816  -0.1221826  -0.0992859  -0.0038194
   17   0.0039797   0.0031181  -0.0002800  -0.0357447  -0.2695442  -0.0104276
   18   0.0003402  -0.0000168   0.0039816  -0.0004839  -0.0092359  -0.0562943
   19  -0.0010348  -0.0009300  -0.0000162  -0.0312705  -0.0045466   0.0005156
   20  -0.0014203  -0.0005089   0.0000033  -0.0279717  -0.0049585   0.0002040
   21  -0.0000458  -0.0000102   0.0001136  -0.0008044  -0.0003092   0.0029489
   22   0.0001682  -0.0016663  -0.0002391   0.0583091   0.0430788   0.0012610
   23  -0.0012027  -0.0017318   0.0000236  -0.0089289  -0.0513596  -0.0029652
   24  -0.0000848  -0.0000585  -0.0008186  -0.0015849  -0.0038966   0.0055515
   25   0.0000992  -0.0001111  -0.0000156  -0.0018352   0.0021259   0.0002738
   26  -0.0000166   0.0000708   0.0000214   0.0030944  -0.0011426  -0.0004237
   27  -0.0000037   0.0000534  -0.0003415   0.0003402  -0.0004144   0.0051574
   28  -0.0013108   0.0072353   0.0005878  -0.0420957  -0.0340454  -0.0010150
   29   0.0016244   0.0007502  -0.0000649  -0.0338208  -0.0258363  -0.0005339
   30   0.0001587  -0.0003697   0.0040000  -0.0004436  -0.0003718  -0.0019229
   31   0.0002097  -0.0010886  -0.0000613  -0.0005897  -0.0009218  -0.0000541
   32   0.0002708  -0.0014371  -0.0000847  -0.0008857  -0.0001349   0.0000636
   33   0.0000037  -0.0001108   0.0001556  -0.0001273   0.0000147  -0.0006949
   34  -0.0016945  -0.0030048  -0.0003577   0.0002802   0.0023002   0.0005127
   35   0.0030659  -0.0013389  -0.0005671   0.0016722  -0.0030538  -0.0006611
   36   0.0002313   0.0002905  -0.0022757   0.0002264  -0.0002218   0.0057551
   37   0.0001081   0.0015320  -0.0006084  -0.0004982  -0.0001509   0.0008597
   38   0.0015376  -0.0006297   0.0005676  -0.0004773  -0.0003283   0.0000366
   39  -0.0001005  -0.0007964  -0.0002888   0.0000708  -0.0001587  -0.0001522
   40  -0.0002573  -0.0002064  -0.0001979   0.0004471  -0.0001295   0.0001098
   41   0.0001321   0.0002203   0.0003597  -0.0001315  -0.0001340  -0.0000171
   42   0.0001247   0.0001720   0.0002063   0.0002128   0.0001711  -0.0000963
   43   0.0004439  -0.0000283   0.0002049   0.0001377  -0.0001047   0.0000884
   44   0.0000026   0.0000216  -0.0000379  -0.0000154   0.0001647   0.0000213
   45   0.0001128   0.0004644  -0.0001354  -0.0000495  -0.0001223   0.0001735
   46   0.0000502   0.0001336  -0.0000203  -0.0000073  -0.0000167   0.0000578
   47   0.0000016  -0.0001096  -0.0000457   0.0000472   0.0000372   0.0000209
   48  -0.0000113  -0.0000012   0.0000049  -0.0000160   0.0000181  -0.0000322
   49   0.0000090  -0.0000116  -0.0000211  -0.0001936   0.0004586   0.0000054
   50  -0.0001942   0.0000382   0.0000540  -0.0000393   0.0000304   0.0001026
   51   0.0000796  -0.0001500   0.0001874   0.0000894   0.0000237   0.0000500
   52  -0.0000849   0.0002003   0.0000131   0.0001918  -0.0002832  -0.0000034
   53   0.0000119   0.0000427   0.0000141   0.0000135  -0.0000494  -0.0000119
   54   0.0000031   0.0000077  -0.0000025  -0.0000121   0.0000058  -0.0000182
   55   0.0002548   0.0001744  -0.0002501  -0.0000598  -0.0001723  -0.0000360
   56  -0.0001003  -0.0000298  -0.0001284  -0.0000289   0.0002107  -0.0001728
   57  -0.0002088  -0.0001911  -0.0001997  -0.0000506  -0.0000383   0.0002434
   58   0.0000516   0.0001241   0.0000301   0.0000127  -0.0000316  -0.0000666
   59   0.0000084  -0.0001073  -0.0000080   0.0000343   0.0000327  -0.0000197
   60   0.0000056  -0.0000139  -0.0000005  -0.0000020   0.0000048  -0.0000132
   61   0.0004003   0.0009201   0.0007661  -0.0002453  -0.0002014  -0.0011493
   62   0.0012585  -0.0000409  -0.0002140  -0.0001785  -0.0000441   0.0002913
   63  -0.0002501   0.0002376   0.0001095   0.0001486  -0.0000558  -0.0002128
   64  -0.0000328  -0.0001212   0.0000265  -0.0001252   0.0000681  -0.0000538
   65  -0.0001846  -0.0001874   0.0000616   0.0000754  -0.0001094  -0.0000005
   66   0.0000109   0.0000148   0.0000046   0.0000002  -0.0002384  -0.0000879
           13          14          15          16          17          18
    1  -0.0024393  -0.0009862   0.0001099  -0.0000568   0.0090766   0.0002988
    2  -0.0052230   0.0024632   0.0000280   0.0113202  -0.0692046  -0.0039098
    3  -0.0000997  -0.0000871   0.0039401   0.0006619  -0.0039352  -0.0021993
    4  -0.0256553   0.0106581   0.0010604  -0.0108944  -0.0888585  -0.0042839
    5   0.0320480  -0.0118407  -0.0013497  -0.0301453   0.0177643   0.0013868
    6   0.0022350  -0.0010985   0.0027733  -0.0013616   0.0032330   0.0036840
    7  -0.0075908  -0.0052112  -0.0001004  -0.0028530   0.0039797   0.0003402
    8   0.0021262   0.0035029   0.0001442   0.0002267   0.0031181  -0.0000168
    9   0.0002365   0.0003399  -0.0008416   0.0001816  -0.0002800   0.0039816
   10  -0.0870602   0.0612645   0.0041599  -0.1221826  -0.0357447  -0.0004839
   11   0.0614072  -0.1182215  -0.0065199  -0.0992859  -0.2695442  -0.0092359
   12   0.0040546  -0.0064867  -0.0224456  -0.0038194  -0.0104276  -0.0562943
   13   0.1240835  -0.0898313  -0.0065034  -0.0029697   0.0053565   0.0004310
   14  -0.0898313   0.1684695   0.0103188   0.0278231  -0.0350177  -0.0025278
   15  -0.0065034   0.0103188   0.0113888   0.0015453  -0.0021950   0.0030373
   16  -0.0029697   0.0278231   0.0015453   0.5141163  -0.0289593  -0.0106954
   17   0.0053565  -0.0350177  -0.0021950  -0.0289593   0.6207509   0.0278865
   18   0.0004310  -0.0025278   0.0030373  -0.0106954   0.0278865   0.1159373
   19   0.0018638  -0.0002178  -0.0000648  -0.1563365  -0.0205262   0.0017925
   20  -0.0070127  -0.0055169  -0.0000822  -0.0167854  -0.0419175  -0.0007929
   21  -0.0004128  -0.0002350  -0.0009602   0.0020379  -0.0006263  -0.0228553
   22   0.0010941  -0.0064904  -0.0003458  -0.1790098   0.0664618   0.0063945
   23  -0.0016816  -0.0016523  -0.0002239   0.1325517  -0.2550081  -0.0134543
   24  -0.0000709  -0.0001079   0.0038754   0.0101708  -0.0120617  -0.0600823
   25  -0.0000584   0.0014348   0.0000798   0.0084251   0.0198688   0.0009501
   26   0.0000662  -0.0008981  -0.0000587  -0.0110735  -0.0187862  -0.0009124
   27   0.0000097  -0.0001087   0.0002421  -0.0007635  -0.0016685   0.0026400
   28  -0.0008481   0.0015013   0.0001299  -0.0443575   0.0703445   0.0050789
   29   0.0012454  -0.0010835  -0.0000328   0.0156782   0.0470281   0.0018150
   30   0.0001425  -0.0001505  -0.0008639   0.0017692   0.0001974   0.0063958
   31   0.0000750   0.0000685  -0.0000039  -0.0037614  -0.0016548   0.0001182
   32   0.0000564   0.0000485   0.0000195  -0.0014608   0.0013927  -0.0002291
   33  -0.0000166   0.0000369  -0.0003687   0.0001422  -0.0001286   0.0066427
   34   0.0001741  -0.0005813  -0.0000924  -0.0010223   0.0003607  -0.0000082
   35   0.0014605  -0.0003223  -0.0000343   0.0002269  -0.0013520  -0.0001295
   36  -0.0000925   0.0000964   0.0002022   0.0002307  -0.0000597  -0.0010522
   37  -0.0002043   0.0000974   0.0001281   0.0002862   0.0001052  -0.0002659
   38   0.0000206   0.0000080   0.0000957  -0.0000935   0.0004962   0.0001458
   39   0.0007505  -0.0004906  -0.0000106  -0.0002606  -0.0001712   0.0001574
   40   0.0000419   0.0000157  -0.0000165   0.0000251  -0.0000219   0.0001486
   41   0.0000372   0.0000184  -0.0000238   0.0000274   0.0001262   0.0000203
   42  -0.0002771   0.0001851  -0.0000147   0.0000472  -0.0000277   0.0000555
   43  -0.0000966   0.0001408  -0.0000460   0.0002144  -0.0000292  -0.0000090
   44  -0.0000950   0.0000408   0.0000312   0.0000285   0.0000160  -0.0000254
   45  -0.0000671   0.0000685   0.0000431   0.0000034   0.0000743  -0.0000565
   46  -0.0000417   0.0000352   0.0000063   0.0000294   0.0000141  -0.0000191
   47  -0.0000002  -0.0000043  -0.0000107   0.0000150  -0.0000718  -0.0000053
   48   0.0000029  -0.0000058   0.0000015   0.0000022  -0.0000025   0.0000042
   49   0.0003552  -0.0003186  -0.0000233  -0.0005289  -0.0001995   0.0000133
   50   0.0000527  -0.0000611  -0.0000215  -0.0000456   0.0000099  -0.0000465
   51   0.0000144   0.0000035  -0.0000648   0.0000135  -0.0000923   0.0000059
   52  -0.0003696   0.0002972   0.0000219   0.0004715   0.0001659  -0.0000233
   53  -0.0000196   0.0000335   0.0000032   0.0000395   0.0000105   0.0000131
   54   0.0000080  -0.0000075   0.0000017  -0.0000153   0.0000045  -0.0000054
   55  -0.0001309   0.0001289   0.0000560   0.0002154   0.0001377   0.0000170
   56  -0.0001651   0.0000560   0.0000129  -0.0000222   0.0000576  -0.0000182
   57  -0.0000354   0.0000167   0.0000293   0.0000534   0.0000868  -0.0000833
   58  -0.0000531   0.0000467  -0.0000011   0.0000460   0.0000207   0.0000203
   59   0.0000016  -0.0000063   0.0000080   0.0000248  -0.0000592  -0.0000087
   60   0.0000095  -0.0000073   0.0000025  -0.0000210  -0.0000000   0.0000062
   61  -0.0002096   0.0001706  -0.0000917   0.0002253   0.0001152   0.0001451
   62   0.0000568   0.0000543  -0.0001123  -0.0001017   0.0002568   0.0000262
   63  -0.0002779   0.0001753   0.0000301  -0.0000054   0.0000437   0.0001086
   64   0.0000396  -0.0000457  -0.0000081  -0.0000819  -0.0000139   0.0000393
   65   0.0000932  -0.0000704   0.0000032   0.0000103  -0.0000673   0.0000208
   66  -0.0000409   0.0000725   0.0000026   0.0000775   0.0001497  -0.0000274
           19          20          21          22          23          24
    1  -0.0015820  -0.0003294  -0.0000025  -0.0123612  -0.0354050  -0.0016027
    2  -0.0017925   0.0009722   0.0001706  -0.0812922   0.0169283   0.0023501
    3   0.0000856   0.0001567  -0.0009425  -0.0041259   0.0011095   0.0068852
    4   0.0026431   0.0027072   0.0001747  -0.0590768   0.0241406   0.0024857
    5  -0.0010473  -0.0034840  -0.0003915   0.0247297  -0.0093506  -0.0010811
    6  -0.0000402  -0.0004745   0.0039557   0.0030357  -0.0009880  -0.0017693
    7  -0.0010348  -0.0014203  -0.0000458   0.0001682  -0.0012027  -0.0000848
    8  -0.0009300  -0.0005089  -0.0000102  -0.0016663  -0.0017318  -0.0000585
    9  -0.0000162   0.0000033   0.0001136  -0.0002391   0.0000236  -0.0008186
   10  -0.0312705  -0.0279717  -0.0008044   0.0583091  -0.0089289  -0.0015849
   11  -0.0045466  -0.0049585  -0.0003092   0.0430788  -0.0513596  -0.0038966
   12   0.0005156   0.0002040   0.0029489   0.0012610  -0.0029652   0.0055515
   13   0.0018638  -0.0070127  -0.0004128   0.0010941  -0.0016816  -0.0000709
   14  -0.0002178  -0.0055169  -0.0002350  -0.0064904  -0.0016523  -0.0001079
   15  -0.0000648  -0.0000822  -0.0009602  -0.0003458  -0.0002239   0.0038754
   16  -0.1563365  -0.0167854   0.0020379  -0.1790098   0.1325517   0.0101708
   17  -0.0205262  -0.0419175  -0.0006263   0.0664618  -0.2550081  -0.0120617
   18   0.0017925  -0.0007929  -0.0228553   0.0063945  -0.0134543  -0.0600823
   19   0.2283347   0.0292066  -0.0031594  -0.0449725  -0.0048376   0.0008165
   20   0.0292066   0.0496756   0.0014959   0.0196001   0.0066891  -0.0002905
   21  -0.0031594   0.0014959   0.0116139   0.0022123   0.0001933   0.0044453
   22  -0.0449725   0.0196001   0.0022123   0.6860331   0.0400267  -0.0099122
   23  -0.0048376   0.0066891   0.0001933   0.0400267   0.7253220   0.0317146
   24   0.0008165  -0.0002905   0.0044453  -0.0099122   0.0317146   0.1269344
   25   0.0007245   0.0011450  -0.0000381  -0.0974581  -0.1029423  -0.0041841
   26  -0.0008045   0.0013345   0.0002048  -0.0997979  -0.3018396  -0.0125165
   27  -0.0001240   0.0001828  -0.0026301  -0.0040093  -0.0123327  -0.0351961
   28   0.0033365   0.0003077  -0.0000211  -0.3398809  -0.0655399   0.0021560
   29   0.0061381  -0.0025645  -0.0005571   0.0016607  -0.1313570  -0.0037616
   30   0.0003444  -0.0003858   0.0045647   0.0053237  -0.0021087  -0.0598521
   31  -0.0013528   0.0006100   0.0000716  -0.0144378   0.0253647   0.0016063
   32  -0.0004424   0.0001190   0.0000180  -0.0050954   0.0074667   0.0002710
   33   0.0000345  -0.0000155   0.0000890   0.0002383  -0.0003686   0.0036276
   34   0.0010598   0.0001791  -0.0000229   0.0023418  -0.0010062   0.0002038
   35  -0.0001088   0.0001791   0.0000874  -0.0019101  -0.0043151  -0.0006598
   36  -0.0000066   0.0000359  -0.0002964  -0.0002406  -0.0010206   0.0063375
   37  -0.0003853  -0.0000645  -0.0000113  -0.0004134  -0.0005327   0.0009585
   38   0.0000299   0.0000195  -0.0000788   0.0002809  -0.0000869   0.0004303
   39   0.0006437   0.0000900  -0.0000527   0.0005344   0.0006280  -0.0002373
   40  -0.0000593  -0.0000170  -0.0000159   0.0002363   0.0002127   0.0000884
   41  -0.0000250  -0.0000022   0.0000168   0.0002519  -0.0001271  -0.0000873
   42  -0.0002588  -0.0000321   0.0000159  -0.0000774  -0.0002267  -0.0000161
   43  -0.0002237  -0.0000260  -0.0000048  -0.0001696   0.0000298   0.0001333
   44  -0.0000302  -0.0000168   0.0000227   0.0000237   0.0002695  -0.0001415
   45  -0.0001840  -0.0000330  -0.0000027   0.0000120  -0.0000556   0.0003015
   46  -0.0000670  -0.0000095  -0.0000023  -0.0000383  -0.0000375   0.0000868
   47  -0.0000096  -0.0000043   0.0000014  -0.0000673   0.0000134  -0.0000177
   48   0.0000173   0.0000038   0.0000003  -0.0000066  -0.0000088  -0.0000316
   49   0.0005738   0.0001109  -0.0000012   0.0001610  -0.0000234  -0.0000219
   50   0.0000500   0.0000032  -0.0000049   0.0000129  -0.0000696   0.0000578
   51   0.0000001   0.0000066   0.0000007  -0.0000954   0.0000818   0.0000582
   52  -0.0005047  -0.0000903   0.0000086  -0.0001312  -0.0000817  -0.0000220
   53  -0.0000458  -0.0000057   0.0000024  -0.0000058  -0.0000183  -0.0000328
   54   0.0000129   0.0000024  -0.0000011   0.0000132   0.0000028   0.0000032
   55  -0.0002239  -0.0000449   0.0000045  -0.0000978  -0.0001154  -0.0001547
   56   0.0000392   0.0000068  -0.0000175   0.0001030   0.0001865   0.0003402
   57   0.0000593   0.0000093   0.0000086   0.0000656  -0.0001275   0.0001539
   58  -0.0000897  -0.0000155   0.0000020  -0.0000298  -0.0000062  -0.0000736
   59  -0.0000117  -0.0000047   0.0000021  -0.0000767   0.0000068   0.0000082
   60   0.0000147   0.0000019  -0.0000017   0.0000153   0.0000021  -0.0000053
   61  -0.0005211  -0.0000965   0.0000378  -0.0002429   0.0000337  -0.0009599
   62  -0.0000778  -0.0000025   0.0000076   0.0003290   0.0002240  -0.0002629
   63  -0.0003637  -0.0000615  -0.0000196  -0.0002050   0.0000138  -0.0001602
   64   0.0000876   0.0000174  -0.0000071  -0.0000222  -0.0000174  -0.0000337
   65  -0.0000095  -0.0000124   0.0000073  -0.0001544  -0.0001871  -0.0001962
   66  -0.0001193  -0.0000247   0.0000055   0.0001521   0.0001129  -0.0000036
           25          26          27          28          29          30
    1  -0.0050151   0.0000428   0.0002554  -0.1474612  -0.1000054  -0.0032952
    2  -0.0000141   0.0019506  -0.0002022  -0.0349567  -0.2862734  -0.0123357
    3   0.0002568  -0.0002430   0.0065854  -0.0001754  -0.0109731  -0.0627267
    4  -0.0010971   0.0007039   0.0000953   0.0611477   0.0431967   0.0005729
    5   0.0008153   0.0002734   0.0000350  -0.0110363  -0.0590467  -0.0027858
    6   0.0000585   0.0000496  -0.0008551  -0.0021820  -0.0049343   0.0080562
    7   0.0000992  -0.0000166  -0.0000037  -0.0013108   0.0016244   0.0001587
    8  -0.0001111   0.0000708   0.0000534   0.0072353   0.0007502  -0.0003697
    9  -0.0000156   0.0000214  -0.0003415   0.0005878  -0.0000649   0.0040000
   10  -0.0018352   0.0030944   0.0003402  -0.0420957  -0.0338208  -0.0004436
   11   0.0021259  -0.0011426  -0.0004144  -0.0340454  -0.0258363  -0.0003718
   12   0.0002738  -0.0004237   0.0051574  -0.0010150  -0.0005339  -0.0019229
   13  -0.0000584   0.0000662   0.0000097  -0.0008481   0.0012454   0.0001425
   14   0.0014348  -0.0008981  -0.0001087   0.0015013  -0.0010835  -0.0001505
   15   0.0000798  -0.0000587   0.0002421   0.0001299  -0.0000328  -0.0008639
   16   0.0084251  -0.0110735  -0.0007635  -0.0443575   0.0156782   0.0017692
   17   0.0198688  -0.0187862  -0.0016685   0.0703445   0.0470281   0.0001974
   18   0.0009501  -0.0009124   0.0026400   0.0050789   0.0018150   0.0063958
   19   0.0007245  -0.0008045  -0.0001240   0.0033365   0.0061381   0.0003444
   20   0.0011450   0.0013345   0.0001828   0.0003077  -0.0025645  -0.0003858
   21  -0.0000381   0.0002048  -0.0026301  -0.0000211  -0.0005571   0.0045647
   22  -0.0974581  -0.0997979  -0.0040093  -0.3398809   0.0016607   0.0053237
   23  -0.1029423  -0.3018396  -0.0123327  -0.0655399  -0.1313570  -0.0021087
   24  -0.0041841  -0.0125165  -0.0351961   0.0021560  -0.0037616  -0.0598521
   25   0.1021624   0.1073863   0.0041132  -0.0064908  -0.0289352  -0.0013317
   26   0.1073863   0.3174161   0.0137550   0.0006041   0.0010480  -0.0001211
   27   0.0041132   0.0137550   0.0250341   0.0002309   0.0004321   0.0034540
   28  -0.0064908   0.0006041   0.0002309   0.7039987  -0.0382164  -0.0122477
   29  -0.0289352   0.0010480   0.0004321  -0.0382164   0.6905978   0.0304660
   30  -0.0013317  -0.0001211   0.0034540  -0.0122477   0.0304660   0.1322443
   31   0.0009128  -0.0001942  -0.0001154  -0.1637902   0.1373876   0.0092814
   32   0.0003023   0.0006391   0.0002366   0.1362352  -0.2323142  -0.0122047
   33  -0.0000792   0.0002632  -0.0042060   0.0089324  -0.0120823  -0.0369492
   34   0.0000634   0.0000654  -0.0000442  -0.0204137  -0.0109875  -0.0002396
   35  -0.0011093  -0.0000163   0.0000183  -0.0316011  -0.0004228   0.0006093
   36  -0.0001858  -0.0000182   0.0000718  -0.0020223   0.0002923   0.0050311
   37  -0.0002125  -0.0000268   0.0000578  -0.0008062   0.0021501   0.0002622
   38  -0.0000164  -0.0000220  -0.0000416  -0.0010315  -0.0003179   0.0008697
   39   0.0003129   0.0000747   0.0001532   0.0034651   0.0010320  -0.0012963
   40   0.0000605   0.0000031   0.0000031   0.0005742   0.0003150  -0.0010318
   41  -0.0000162  -0.0000019   0.0000017  -0.0006089   0.0000912  -0.0003525
   42  -0.0001183  -0.0000209  -0.0001079  -0.0009895   0.0001680  -0.0001768
   43  -0.0000392  -0.0000060  -0.0000302  -0.0005683   0.0000354   0.0000651
   44   0.0000696  -0.0000001  -0.0000210   0.0011210  -0.0000834   0.0001822
   45  -0.0000469  -0.0000183  -0.0000024  -0.0001569   0.0001394   0.0001188
   46  -0.0000244  -0.0000054  -0.0000026  -0.0001846   0.0000652   0.0000172
   47  -0.0000022   0.0000023   0.0000088   0.0001310   0.0000659  -0.0000789
   48  -0.0000004   0.0000021   0.0000029   0.0000000   0.0000114   0.0000109
   49   0.0000652   0.0000221  -0.0000119   0.0003959   0.0000047   0.0001313
   50  -0.0000142   0.0000006  -0.0000049  -0.0001201   0.0000336  -0.0000382
   51   0.0000098   0.0000077  -0.0000485  -0.0000291  -0.0000552   0.0002417
   52  -0.0000965  -0.0000154   0.0000068  -0.0006680   0.0002740   0.0000186
   53  -0.0000116  -0.0000022   0.0000041  -0.0001420   0.0000152   0.0000083
   54   0.0000029  -0.0000003  -0.0000032   0.0000276  -0.0000052   0.0000001
   55  -0.0000590  -0.0000197   0.0000617  -0.0004552   0.0002489  -0.0003513
   56   0.0000748   0.0000015   0.0000065   0.0010577  -0.0000493  -0.0001123
   57  -0.0000055   0.0000032   0.0000114  -0.0000834   0.0000706   0.0002013
   58  -0.0000209  -0.0000060   0.0000039  -0.0001462   0.0000504  -0.0000201
   59  -0.0000044   0.0000031  -0.0000067   0.0000874   0.0000458   0.0000440
   60   0.0000044  -0.0000008   0.0000028   0.0000167  -0.0000393  -0.0000232
   61  -0.0001161  -0.0000202  -0.0000771  -0.0001540   0.0020099   0.0008711
   62   0.0000013  -0.0000265   0.0000405  -0.0008523  -0.0005619  -0.0010456
   63  -0.0000720  -0.0000441   0.0000344  -0.0020177  -0.0016226  -0.0007226
   64   0.0000104  -0.0000020   0.0000040   0.0001762  -0.0001216   0.0000042
   65  -0.0000470  -0.0000046   0.0000259  -0.0004761   0.0002310   0.0000874
   66   0.0000157  -0.0000037   0.0000013   0.0003101   0.0002321   0.0002106
           31          32          33          34          35          36
    1   0.0093245   0.0180951   0.0010891  -0.2172753  -0.0148526   0.0037942
    2  -0.0113227  -0.0187790  -0.0010473  -0.0173859  -0.0789801  -0.0012040
    3  -0.0006596  -0.0015169   0.0036847   0.0023062  -0.0016517  -0.0774619
    4  -0.0001074  -0.0027147  -0.0000166  -0.0244339   0.0232685   0.0015650
    5  -0.0020708  -0.0026404  -0.0004552   0.0069951   0.0072008  -0.0007204
    6   0.0000120  -0.0004208   0.0057487   0.0027996   0.0004898   0.0031339
    7   0.0002097   0.0002708   0.0000037  -0.0016945   0.0030659   0.0002313
    8  -0.0010886  -0.0014371  -0.0001108  -0.0030048  -0.0013389   0.0002905
    9  -0.0000613  -0.0000847   0.0001556  -0.0003577  -0.0005671  -0.0022757
   10  -0.0005897  -0.0008857  -0.0001273   0.0002802   0.0016722   0.0002264
   11  -0.0009218  -0.0001349   0.0000147   0.0023002  -0.0030538  -0.0002218
   12  -0.0000541   0.0000636  -0.0006949   0.0005127  -0.0006611   0.0057551
   13   0.0000750   0.0000564  -0.0000166   0.0001741   0.0014605  -0.0000925
   14   0.0000685   0.0000485   0.0000369  -0.0005813  -0.0003223   0.0000964
   15  -0.0000039   0.0000195  -0.0003687  -0.0000924  -0.0000343   0.0002022
   16  -0.0037614  -0.0014608   0.0001422  -0.0010223   0.0002269   0.0002307
   17  -0.0016548   0.0013927  -0.0001286   0.0003607  -0.0013520  -0.0000597
   18   0.0001182  -0.0002291   0.0066427  -0.0000082  -0.0001295  -0.0010522
   19  -0.0013528  -0.0004424   0.0000345   0.0010598  -0.0001088  -0.0000066
   20   0.0006100   0.0001190  -0.0000155   0.0001791   0.0001791   0.0000359
   21   0.0000716   0.0000180   0.0000890  -0.0000229   0.0000874  -0.0002964
   22  -0.0144378  -0.0050954   0.0002383   0.0023418  -0.0019101  -0.0002406
   23   0.0253647   0.0074667  -0.0003686  -0.0010062  -0.0043151  -0.0010206
   24   0.0016063   0.0002710   0.0036276   0.0002038  -0.0006598   0.0063375
   25   0.0009128   0.0003023  -0.0000792   0.0000634  -0.0011093  -0.0001858
   26  -0.0001942   0.0006391   0.0002632   0.0000654  -0.0000163  -0.0000182
   27  -0.0001154   0.0002366  -0.0042060  -0.0000442   0.0000183   0.0000718
   28  -0.1637902   0.1362352   0.0089324  -0.0204137  -0.0316011  -0.0020223
   29   0.1373876  -0.2323142  -0.0120823  -0.0109875  -0.0004228   0.0002923
   30   0.0092814  -0.0122047  -0.0369492  -0.0002396   0.0006093   0.0050311
   31   0.1724185  -0.1452601  -0.0100749   0.0008430  -0.0007796  -0.0000682
   32  -0.1452601   0.2447322   0.0135927   0.0017946   0.0009260   0.0002053
   33  -0.0100749   0.0135927   0.0260245  -0.0000251   0.0002715  -0.0037572
   34   0.0008430   0.0017946  -0.0000251   0.6417699   0.0457548  -0.0039774
   35  -0.0007796   0.0009260   0.0002715   0.0457548   0.1811117   0.0127074
   36  -0.0000682   0.0002053  -0.0037572  -0.0039774   0.0127074   0.6181548
   37   0.0002426  -0.0004414  -0.0006809  -0.1759618  -0.0112013  -0.0597925
   38  -0.0000617   0.0000541  -0.0003095  -0.0112232  -0.0657191  -0.0082894
   39  -0.0003178  -0.0003567   0.0004956  -0.1200163  -0.0141637  -0.2259954
   40  -0.0000883  -0.0000658   0.0001129   0.0053875   0.0000322  -0.0038508
   41  -0.0000676  -0.0000455   0.0000512   0.0002579   0.0041407  -0.0011009
   42   0.0001339   0.0000428  -0.0001770   0.0198138   0.0010072  -0.0383895
   43  -0.0000636   0.0000867  -0.0001292  -0.0283519  -0.0044567  -0.0684337
   44   0.0000371  -0.0000682   0.0000759  -0.0037010   0.0078208  -0.0057490
   45   0.0000322  -0.0001289  -0.0002398  -0.0228855  -0.0012946   0.0368290
   46   0.0000068  -0.0000118  -0.0000561  -0.0047063  -0.0008480   0.0016557
   47   0.0000049  -0.0000060  -0.0000158  -0.0009308   0.0053978   0.0000368
   48  -0.0000045   0.0000033   0.0000084   0.0012372   0.0000065   0.0011708
   49  -0.0000986  -0.0001183  -0.0000099   0.0018476   0.0003793  -0.0049943
   50  -0.0000013  -0.0000313   0.0000118   0.0007077  -0.0052618  -0.0019844
   51  -0.0000343   0.0001065  -0.0000371  -0.0037344  -0.0018795  -0.0738385
   52   0.0000788   0.0001449   0.0000153  -0.0019628  -0.0002224   0.0007158
   53   0.0000047   0.0000145   0.0000067  -0.0001115  -0.0007746   0.0001250
   54  -0.0000003  -0.0000061  -0.0000115   0.0002785   0.0000709   0.0021806
   55  -0.0000075  -0.0001358   0.0001707  -0.0218335  -0.0006451   0.0775301
   56   0.0000421  -0.0000085  -0.0002006  -0.0017621   0.0078175   0.0075316
   57   0.0000199   0.0001105  -0.0001778   0.0301550   0.0030958   0.0283784
   58   0.0000082  -0.0000147   0.0000464  -0.0046971  -0.0010463  -0.0007590
   59  -0.0000051  -0.0000010   0.0000306  -0.0010519   0.0067467  -0.0001294
   60   0.0000025  -0.0000078  -0.0000009  -0.0007940  -0.0001823   0.0018411
   61   0.0001840  -0.0003321   0.0004006  -0.1612767  -0.0079174   0.0445802
   62  -0.0000541   0.0002256   0.0001780  -0.0065702  -0.0638113  -0.0014031
   63   0.0001126   0.0002335   0.0002846   0.1102218   0.0046521  -0.2669358
   64  -0.0000065  -0.0000069   0.0000300   0.0098784   0.0008422   0.0139062
   65  -0.0000372  -0.0001523   0.0002009  -0.0000957   0.0040343   0.0005915
   66   0.0000034   0.0000522  -0.0001414  -0.0153363  -0.0017989  -0.0190813
           37          38          39          40          41          42
    1  -0.0217683  -0.0046927  -0.0089581  -0.0016439   0.0003757   0.0028190
    2  -0.0024103   0.0023413  -0.0015721   0.0000465  -0.0021440   0.0005210
    3  -0.0257568  -0.0020354   0.0054298  -0.0024585  -0.0006424  -0.0007467
    4  -0.0003634   0.0011054   0.0031958   0.0002831   0.0005181  -0.0012796
    5  -0.0031716  -0.0012102   0.0014850   0.0002287  -0.0003097  -0.0008329
    6  -0.0008620  -0.0019349  -0.0011915  -0.0013069   0.0003248  -0.0006817
    7   0.0001081   0.0015376  -0.0001005  -0.0002573   0.0001321   0.0001247
    8   0.0015320  -0.0006297  -0.0007964  -0.0002064   0.0002203   0.0001720
    9  -0.0006084   0.0005676  -0.0002888  -0.0001979   0.0003597   0.0002063
   10  -0.0004982  -0.0004773   0.0000708   0.0004471  -0.0001315   0.0002128
   11  -0.0001509  -0.0003283  -0.0001587  -0.0001295  -0.0001340   0.0001711
   12   0.0008597   0.0000366  -0.0001522   0.0001098  -0.0000171  -0.0000963
   13  -0.0002043   0.0000206   0.0007505   0.0000419   0.0000372  -0.0002771
   14   0.0000974   0.0000080  -0.0004906   0.0000157   0.0000184   0.0001851
   15   0.0001281   0.0000957  -0.0000106  -0.0000165  -0.0000238  -0.0000147
   16   0.0002862  -0.0000935  -0.0002606   0.0000251   0.0000274   0.0000472
   17   0.0001052   0.0004962  -0.0001712  -0.0000219   0.0001262  -0.0000277
   18  -0.0002659   0.0001458   0.0001574   0.0001486   0.0000203   0.0000555
   19  -0.0003853   0.0000299   0.0006437  -0.0000593  -0.0000250  -0.0002588
   20  -0.0000645   0.0000195   0.0000900  -0.0000170  -0.0000022  -0.0000321
   21  -0.0000113  -0.0000788  -0.0000527  -0.0000159   0.0000168   0.0000159
   22  -0.0004134   0.0002809   0.0005344   0.0002363   0.0002519  -0.0000774
   23  -0.0005327  -0.0000869   0.0006280   0.0002127  -0.0001271  -0.0002267
   24   0.0009585   0.0004303  -0.0002373   0.0000884  -0.0000873  -0.0000161
   25  -0.0002125  -0.0000164   0.0003129   0.0000605  -0.0000162  -0.0001183
   26  -0.0000268  -0.0000220   0.0000747   0.0000031  -0.0000019  -0.0000209
   27   0.0000578  -0.0000416   0.0001532   0.0000031   0.0000017  -0.0001079
   28  -0.0008062  -0.0010315   0.0034651   0.0005742  -0.0006089  -0.0009895
   29   0.0021501  -0.0003179   0.0010320   0.0003150   0.0000912   0.0001680
   30   0.0002622   0.0008697  -0.0012963  -0.0010318  -0.0003525  -0.0001768
   31   0.0002426  -0.0000617  -0.0003178  -0.0000883  -0.0000676   0.0001339
   32  -0.0004414   0.0000541  -0.0003567  -0.0000658  -0.0000455   0.0000428
   33  -0.0006809  -0.0003095   0.0004956   0.0001129   0.0000512  -0.0001770
   34  -0.1759618  -0.0112232  -0.1200163   0.0053875   0.0002579   0.0198138
   35  -0.0112013  -0.0657191  -0.0141637   0.0000322   0.0041407   0.0010072
   36  -0.0597925  -0.0082894  -0.2259954  -0.0038508  -0.0011009  -0.0383895
   37   0.6095662   0.0433240   0.0508959  -0.0624961  -0.0027765   0.0439371
   38   0.0433240   0.1276596   0.0123346  -0.0031192  -0.0234279   0.0018574
   39   0.0508959   0.0123346   0.5133634   0.0450109   0.0017281  -0.1292342
   40  -0.0624961  -0.0031192   0.0450109   0.0787628   0.0046725  -0.0734550
   41  -0.0027765  -0.0234279   0.0017281   0.0046725   0.0123779  -0.0031331
   42   0.0439371   0.0018574  -0.1292342  -0.0734550  -0.0031331   0.1884487
   43  -0.3200868  -0.0209540   0.0245356  -0.0183551  -0.0018642   0.0138066
   44  -0.0230784  -0.0629910   0.0014600  -0.0012428   0.0042526   0.0007577
   45  -0.0404608  -0.0048247  -0.1107597   0.0384260   0.0030541  -0.0193205
   46  -0.0122911  -0.0018749  -0.0261797   0.0007393   0.0003058  -0.0005122
   47  -0.0012079   0.0026709  -0.0021183   0.0003154  -0.0026267   0.0000248
   48   0.0034298   0.0002989   0.0037533   0.0009319   0.0001629   0.0010006
   49  -0.0260486  -0.0022177   0.0289900  -0.0019218  -0.0006068  -0.0008085
   50  -0.0009946   0.0065648   0.0029798  -0.0007371   0.0047745  -0.0000657
   51   0.0912390   0.0091378   0.0292526  -0.0047213  -0.0005416   0.0034795
   52   0.0036685  -0.0000474   0.0019024  -0.0013900  -0.0001118   0.0012023
   53  -0.0001492   0.0047634  -0.0000254  -0.0000930   0.0000204   0.0000917
   54  -0.0021068  -0.0003800  -0.0032918   0.0009689   0.0000840  -0.0004662
   55  -0.0551502  -0.0057515  -0.0308637   0.0009103   0.0002436   0.0015719
   56  -0.0051568  -0.0053416  -0.0032075   0.0002230  -0.0006976   0.0001200
   57  -0.0308472  -0.0031011  -0.0154488   0.0020995   0.0002037  -0.0016525
   58  -0.0010353  -0.0000574  -0.0008398   0.0001389   0.0000635   0.0000837
   59  -0.0000596  -0.0007824  -0.0000518   0.0000552  -0.0005642   0.0000466
   60  -0.0009563  -0.0000600   0.0002706   0.0001057   0.0000228   0.0000477
   61   0.0643622   0.0058351   0.0249476  -0.0015083  -0.0007102  -0.0072536
   62   0.0046946   0.0104061   0.0012784  -0.0004960   0.0039225  -0.0008683
   63  -0.0323703  -0.0047828  -0.0626638  -0.0008095  -0.0000909  -0.0007819
   64  -0.0005204  -0.0005167   0.0022797   0.0001116   0.0000328   0.0012773
   65  -0.0004836   0.0058685   0.0000123   0.0000085   0.0001359   0.0000423
   66   0.0029495   0.0000656  -0.0022575  -0.0001425  -0.0000405  -0.0013918
           43          44          45          46          47          48
    1   0.0012476  -0.0008162  -0.0014985  -0.0001231   0.0000691   0.0001989
    2  -0.0003933   0.0057106   0.0002886   0.0000343   0.0002809   0.0000065
    3  -0.0022558  -0.0004499  -0.0041837  -0.0011700  -0.0000904   0.0003165
    4  -0.0005861  -0.0010108  -0.0000930  -0.0001370  -0.0001594   0.0000190
    5  -0.0005950  -0.0004679  -0.0009640  -0.0003223   0.0001377   0.0000068
    6   0.0003914   0.0001521  -0.0002395  -0.0000090   0.0001329   0.0000136
    7   0.0004439   0.0000026   0.0001128   0.0000502   0.0000016  -0.0000113
    8  -0.0000283   0.0000216   0.0004644   0.0001336  -0.0001096  -0.0000012
    9   0.0002049  -0.0000379  -0.0001354  -0.0000203  -0.0000457   0.0000049
   10   0.0001377  -0.0000154  -0.0000495  -0.0000073   0.0000472  -0.0000160
   11  -0.0001047   0.0001647  -0.0001223  -0.0000167   0.0000372   0.0000181
   12   0.0000884   0.0000213   0.0001735   0.0000578   0.0000209  -0.0000322
   13  -0.0000966  -0.0000950  -0.0000671  -0.0000417  -0.0000002   0.0000029
   14   0.0001408   0.0000408   0.0000685   0.0000352  -0.0000043  -0.0000058
   15  -0.0000460   0.0000312   0.0000431   0.0000063  -0.0000107   0.0000015
   16   0.0002144   0.0000285   0.0000034   0.0000294   0.0000150   0.0000022
   17  -0.0000292   0.0000160   0.0000743   0.0000141  -0.0000718  -0.0000025
   18  -0.0000090  -0.0000254  -0.0000565  -0.0000191  -0.0000053   0.0000042
   19  -0.0002237  -0.0000302  -0.0001840  -0.0000670  -0.0000096   0.0000173
   20  -0.0000260  -0.0000168  -0.0000330  -0.0000095  -0.0000043   0.0000038
   21  -0.0000048   0.0000227  -0.0000027  -0.0000023   0.0000014   0.0000003
   22  -0.0001696   0.0000237   0.0000120  -0.0000383  -0.0000673  -0.0000066
   23   0.0000298   0.0002695  -0.0000556  -0.0000375   0.0000134  -0.0000088
   24   0.0001333  -0.0001415   0.0003015   0.0000868  -0.0000177  -0.0000316
   25  -0.0000392   0.0000696  -0.0000469  -0.0000244  -0.0000022  -0.0000004
   26  -0.0000060  -0.0000001  -0.0000183  -0.0000054   0.0000023   0.0000021
   27  -0.0000302  -0.0000210  -0.0000024  -0.0000026   0.0000088   0.0000029
   28  -0.0005683   0.0011210  -0.0001569  -0.0001846   0.0001310   0.0000000
   29   0.0000354  -0.0000834   0.0001394   0.0000652   0.0000659   0.0000114
   30   0.0000651   0.0001822   0.0001188   0.0000172  -0.0000789   0.0000109
   31  -0.0000636   0.0000371   0.0000322   0.0000068   0.0000049  -0.0000045
   32   0.0000867  -0.0000682  -0.0001289  -0.0000118  -0.0000060   0.0000033
   33  -0.0001292   0.0000759  -0.0002398  -0.0000561  -0.0000158   0.0000084
   34  -0.0283519  -0.0037010  -0.0228855  -0.0047063  -0.0009308   0.0012372
   35  -0.0044567   0.0078208  -0.0012946  -0.0008480   0.0053978   0.0000065
   36  -0.0684337  -0.0057490   0.0368290   0.0016557   0.0000368   0.0011708
   37  -0.3200868  -0.0230784  -0.0404608  -0.0122911  -0.0012079   0.0034298
   38  -0.0209540  -0.0629910  -0.0048247  -0.0018749   0.0026709   0.0002989
   39   0.0245356   0.0014600  -0.1107597  -0.0261797  -0.0021183   0.0037533
   40  -0.0183551  -0.0012428   0.0384260   0.0007393   0.0003154   0.0009319
   41  -0.0018642   0.0042526   0.0030541   0.0003058  -0.0026267   0.0001629
   42   0.0138066   0.0007577  -0.0193205  -0.0005122   0.0000248   0.0010006
   43   0.6736867   0.0481751   0.0445139  -0.1363254  -0.0115625  -0.1313157
   44   0.0481751   0.1290493   0.0162858  -0.0114560  -0.0353671  -0.0157062
   45   0.0445139   0.0162858   0.7314004  -0.1310979  -0.0156830  -0.2631201
   46  -0.1363254  -0.0114560  -0.1310979   0.1433847   0.0131564   0.1383965
   47  -0.0115625  -0.0353671  -0.0156830   0.0131564   0.0250273   0.0168228
   48  -0.1313157  -0.0157062  -0.2631201   0.1383965   0.0168228   0.2774022
   49  -0.1444231  -0.0046738   0.1097157   0.0098841   0.0002773  -0.0160560
   50  -0.0060224  -0.0627432   0.0042955   0.0008958   0.0029899  -0.0018234
   51   0.0452999  -0.0011620  -0.2958846   0.0137129   0.0006226  -0.0180514
   52  -0.0367486  -0.0034606   0.0034651   0.0009346   0.0003122  -0.0005297
   53  -0.0028340   0.0042584   0.0002241   0.0002832  -0.0026863   0.0000472
   54   0.0288488   0.0023613   0.0014942   0.0004862   0.0001462   0.0010495
   55   0.0596736   0.0038233  -0.0260370  -0.0011174  -0.0004379   0.0036342
   56   0.0047763   0.0097226  -0.0035481  -0.0004865   0.0055277   0.0001356
   57   0.0184375   0.0001111  -0.0537184   0.0031763   0.0001421  -0.0029357
   58  -0.0015559  -0.0006624  -0.0031954   0.0006036   0.0000044  -0.0007595
   59  -0.0007244   0.0054016  -0.0004809   0.0000399   0.0002942  -0.0000941
   60  -0.0037718  -0.0004993  -0.0025784   0.0006848   0.0000374  -0.0007690
   61  -0.0472066  -0.0030925   0.0287055  -0.0005939   0.0000133   0.0008947
   62  -0.0037119  -0.0039739   0.0021442   0.0000756  -0.0012078   0.0001129
   63   0.0289191   0.0022363  -0.0202183   0.0008494   0.0000644   0.0002192
   64  -0.0006071   0.0000559   0.0007908   0.0000248   0.0000302  -0.0000649
   65   0.0000671  -0.0010177   0.0001104   0.0000295  -0.0003614   0.0000029
   66   0.0007547   0.0000973   0.0000976  -0.0000605   0.0000047  -0.0000187
           49          50          51          52          53          54
    1  -0.0010903   0.0000306  -0.0005768   0.0011845   0.0001728  -0.0000218
    2  -0.0002319  -0.0007952  -0.0001870   0.0000844  -0.0005337   0.0000358
    3   0.0000079  -0.0000164  -0.0016336   0.0000872   0.0000526   0.0002600
    4   0.0003600   0.0002943  -0.0000646  -0.0004074   0.0000231   0.0000154
    5   0.0002709   0.0001889   0.0000378  -0.0005158  -0.0000724  -0.0000099
    6   0.0000648  -0.0001223   0.0005170  -0.0000289  -0.0000224   0.0000003
    7   0.0000090  -0.0001942   0.0000796  -0.0000849   0.0000119   0.0000031
    8  -0.0000116   0.0000382  -0.0001500   0.0002003   0.0000427   0.0000077
    9  -0.0000211   0.0000540   0.0001874   0.0000131   0.0000141  -0.0000025
   10  -0.0001936  -0.0000393   0.0000894   0.0001918   0.0000135  -0.0000121
   11   0.0004586   0.0000304   0.0000237  -0.0002832  -0.0000494   0.0000058
   12   0.0000054   0.0001026   0.0000500  -0.0000034  -0.0000119  -0.0000182
   13   0.0003552   0.0000527   0.0000144  -0.0003696  -0.0000196   0.0000080
   14  -0.0003186  -0.0000611   0.0000035   0.0002972   0.0000335  -0.0000075
   15  -0.0000233  -0.0000215  -0.0000648   0.0000219   0.0000032   0.0000017
   16  -0.0005289  -0.0000456   0.0000135   0.0004715   0.0000395  -0.0000153
   17  -0.0001995   0.0000099  -0.0000923   0.0001659   0.0000105   0.0000045
   18   0.0000133  -0.0000465   0.0000059  -0.0000233   0.0000131  -0.0000054
   19   0.0005738   0.0000500   0.0000001  -0.0005047  -0.0000458   0.0000129
   20   0.0001109   0.0000032   0.0000066  -0.0000903  -0.0000057   0.0000024
   21  -0.0000012  -0.0000049   0.0000007   0.0000086   0.0000024  -0.0000011
   22   0.0001610   0.0000129  -0.0000954  -0.0001312  -0.0000058   0.0000132
   23  -0.0000234  -0.0000696   0.0000818  -0.0000817  -0.0000183   0.0000028
   24  -0.0000219   0.0000578   0.0000582  -0.0000220  -0.0000328   0.0000032
   25   0.0000652  -0.0000142   0.0000098  -0.0000965  -0.0000116   0.0000029
   26   0.0000221   0.0000006   0.0000077  -0.0000154  -0.0000022  -0.0000003
   27  -0.0000119  -0.0000049  -0.0000485   0.0000068   0.0000041  -0.0000032
   28   0.0003959  -0.0001201  -0.0000291  -0.0006680  -0.0001420   0.0000276
   29   0.0000047   0.0000336  -0.0000552   0.0002740   0.0000152  -0.0000052
   30   0.0001313  -0.0000382   0.0002417   0.0000186   0.0000083   0.0000001
   31  -0.0000986  -0.0000013  -0.0000343   0.0000788   0.0000047  -0.0000003
   32  -0.0001183  -0.0000313   0.0001065   0.0001449   0.0000145  -0.0000061
   33  -0.0000099   0.0000118  -0.0000371   0.0000153   0.0000067  -0.0000115
   34   0.0018476   0.0007077  -0.0037344  -0.0019628  -0.0001115   0.0002785
   35   0.0003793  -0.0052618  -0.0018795  -0.0002224  -0.0007746   0.0000709
   36  -0.0049943  -0.0019844  -0.0738385   0.0007158   0.0001250   0.0021806
   37  -0.0260486  -0.0009946   0.0912390   0.0036685  -0.0001492  -0.0021068
   38  -0.0022177   0.0065648   0.0091378  -0.0000474   0.0047634  -0.0003800
   39   0.0289900   0.0029798   0.0292526   0.0019024  -0.0000254  -0.0032918
   40  -0.0019218  -0.0007371  -0.0047213  -0.0013900  -0.0000930   0.0009689
   41  -0.0006068   0.0047745  -0.0005416  -0.0001118   0.0000204   0.0000840
   42  -0.0008085  -0.0000657   0.0034795   0.0012023   0.0000917  -0.0004662
   43  -0.1444231  -0.0060224   0.0452999  -0.0367486  -0.0028340   0.0288488
   44  -0.0046738  -0.0627432  -0.0011620  -0.0034606   0.0042584   0.0023613
   45   0.1097157   0.0042955  -0.2958846   0.0034651   0.0002241   0.0014942
   46   0.0098841   0.0008958   0.0137129   0.0009346   0.0002832   0.0004862
   47   0.0002773   0.0029899   0.0006226   0.0003122  -0.0026863   0.0001462
   48  -0.0160560  -0.0018234  -0.0180514  -0.0005297   0.0000472   0.0010495
   49   0.4991617   0.0328150   0.0044408  -0.1522071  -0.0109342   0.0045393
   50   0.0328150   0.1275192   0.0121865  -0.0108516  -0.0244571   0.0002988
   51   0.0044408   0.0121865   0.6516985   0.0041718   0.0002126  -0.0407734
   52  -0.1522071  -0.0108516   0.0041718   0.2244210   0.0179812  -0.0076418
   53  -0.0109342  -0.0244571   0.0002126   0.0179812   0.0133268  -0.0003698
   54   0.0045393   0.0002988  -0.0407734  -0.0076418  -0.0003698   0.0377929
   55  -0.1560576  -0.0093722  -0.0547021  -0.0389582  -0.0042666  -0.0253461
   56  -0.0108792  -0.0653234  -0.0097018  -0.0036778   0.0041670  -0.0021616
   57  -0.1188262  -0.0153706  -0.2775329   0.0013666   0.0001103   0.0046822
   58   0.0095104   0.0002211  -0.0163376   0.0010383   0.0003049  -0.0004384
   59   0.0010059   0.0024276  -0.0018975   0.0002976  -0.0025262   0.0000488
   60   0.0147503   0.0007956  -0.0187624   0.0004742   0.0001735   0.0008791
   61  -0.0357370  -0.0057707  -0.0799281   0.0029183  -0.0000827   0.0011844
   62  -0.0041849   0.0074152  -0.0067879  -0.0002552   0.0044446  -0.0000500
   63  -0.0227705  -0.0012610   0.0395171  -0.0055637  -0.0006628  -0.0038660
   64  -0.0040165  -0.0009165   0.0011490  -0.0013782  -0.0001390  -0.0008065
   65  -0.0009437   0.0067463   0.0000254  -0.0001444   0.0000288  -0.0000788
   66   0.0008874  -0.0000220   0.0016200   0.0003433   0.0000362   0.0000955
           55          56          57          58          59          60
    1   0.0025111  -0.0007104   0.0017125  -0.0000833   0.0000432  -0.0000454
    2  -0.0000526   0.0065379  -0.0006768   0.0001399   0.0001442   0.0000010
    3   0.0023974  -0.0002373  -0.0039340   0.0011189   0.0000927   0.0000995
    4  -0.0004069  -0.0010645   0.0004120  -0.0001863  -0.0001115  -0.0000004
    5  -0.0006263  -0.0003529   0.0006024  -0.0003167   0.0001273   0.0000502
    6  -0.0004072   0.0003564  -0.0000657  -0.0000136  -0.0000411  -0.0000188
    7   0.0002548  -0.0001003  -0.0002088   0.0000516   0.0000084   0.0000056
    8   0.0001744  -0.0000298  -0.0001911   0.0001241  -0.0001073  -0.0000139
    9  -0.0002501  -0.0001284  -0.0001997   0.0000301  -0.0000080  -0.0000005
   10  -0.0000598  -0.0000289  -0.0000506   0.0000127   0.0000343  -0.0000020
   11  -0.0001723   0.0002107  -0.0000383  -0.0000316   0.0000327   0.0000048
   12  -0.0000360  -0.0001728   0.0002434  -0.0000666  -0.0000197  -0.0000132
   13  -0.0001309  -0.0001651  -0.0000354  -0.0000531   0.0000016   0.0000095
   14   0.0001289   0.0000560   0.0000167   0.0000467  -0.0000063  -0.0000073
   15   0.0000560   0.0000129   0.0000293  -0.0000011   0.0000080   0.0000025
   16   0.0002154  -0.0000222   0.0000534   0.0000460   0.0000248  -0.0000210
   17   0.0001377   0.0000576   0.0000868   0.0000207  -0.0000592  -0.0000000
   18   0.0000170  -0.0000182  -0.0000833   0.0000203  -0.0000087   0.0000062
   19  -0.0002239   0.0000392   0.0000593  -0.0000897  -0.0000117   0.0000147
   20  -0.0000449   0.0000068   0.0000093  -0.0000155  -0.0000047   0.0000019
   21   0.0000045  -0.0000175   0.0000086   0.0000020   0.0000021  -0.0000017
   22  -0.0000978   0.0001030   0.0000656  -0.0000298  -0.0000767   0.0000153
   23  -0.0001154   0.0001865  -0.0001275  -0.0000062   0.0000068   0.0000021
   24  -0.0001547   0.0003402   0.0001539  -0.0000736   0.0000082  -0.0000053
   25  -0.0000590   0.0000748  -0.0000055  -0.0000209  -0.0000044   0.0000044
   26  -0.0000197   0.0000015   0.0000032  -0.0000060   0.0000031  -0.0000008
   27   0.0000617   0.0000065   0.0000114   0.0000039  -0.0000067   0.0000028
   28  -0.0004552   0.0010577  -0.0000834  -0.0001462   0.0000874   0.0000167
   29   0.0002489  -0.0000493   0.0000706   0.0000504   0.0000458  -0.0000393
   30  -0.0003513  -0.0001123   0.0002013  -0.0000201   0.0000440  -0.0000232
   31  -0.0000075   0.0000421   0.0000199   0.0000082  -0.0000051   0.0000025
   32  -0.0001358  -0.0000085   0.0001105  -0.0000147  -0.0000010  -0.0000078
   33   0.0001707  -0.0002006  -0.0001778   0.0000464   0.0000306  -0.0000009
   34  -0.0218335  -0.0017621   0.0301550  -0.0046971  -0.0010519  -0.0007940
   35  -0.0006451   0.0078175   0.0030958  -0.0010463   0.0067467  -0.0001823
   36   0.0775301   0.0075316   0.0283784  -0.0007590  -0.0001294   0.0018411
   37  -0.0551502  -0.0051568  -0.0308472  -0.0010353  -0.0000596  -0.0009563
   38  -0.0057515  -0.0053416  -0.0031011  -0.0000574  -0.0007824  -0.0000600
   39  -0.0308637  -0.0032075  -0.0154488  -0.0008398  -0.0000518   0.0002706
   40   0.0009103   0.0002230   0.0020995   0.0001389   0.0000552   0.0001057
   41   0.0002436  -0.0006976   0.0002037   0.0000635  -0.0005642   0.0000228
   42   0.0015719   0.0001200  -0.0016525   0.0000837   0.0000466   0.0000477
   43   0.0596736   0.0047763   0.0184375  -0.0015559  -0.0007244  -0.0037718
   44   0.0038233   0.0097226   0.0001111  -0.0006624   0.0054016  -0.0004993
   45  -0.0260370  -0.0035481  -0.0537184  -0.0031954  -0.0004809  -0.0025784
   46  -0.0011174  -0.0004865   0.0031763   0.0006036   0.0000399   0.0006848
   47  -0.0004379   0.0055277   0.0001421   0.0000044   0.0002942   0.0000374
   48   0.0036342   0.0001356  -0.0029357  -0.0007595  -0.0000941  -0.0007690
   49  -0.1560576  -0.0108792  -0.1188262   0.0095104   0.0010059   0.0147503
   50  -0.0093722  -0.0653234  -0.0153706   0.0002211   0.0024276   0.0007956
   51  -0.0547021  -0.0097018  -0.2775329  -0.0163376  -0.0018975  -0.0187624
   52  -0.0389582  -0.0036778   0.0013666   0.0010383   0.0002976   0.0004742
   53  -0.0042666   0.0041670   0.0001103   0.0003049  -0.0025262   0.0001735
   54  -0.0253461  -0.0021616   0.0046822  -0.0004384   0.0000488   0.0008791
   55   0.6744310   0.0463099  -0.0447998  -0.1168866  -0.0042473   0.1159793
   56   0.0463099   0.1319840   0.0096804  -0.0043776  -0.0346698   0.0042454
   57  -0.0447998   0.0096804   0.7270479   0.1184273   0.0044564  -0.2822798
   58  -0.1168866  -0.0043776   0.1184273   0.1219303   0.0054817  -0.1250657
   59  -0.0042473  -0.0346698   0.0044564   0.0054817   0.0245907  -0.0045444
   60   0.1159793   0.0042454  -0.2822798  -0.1250657  -0.0045444   0.2971506
   61  -0.3343141  -0.0222816   0.0460594  -0.0094867  -0.0012378  -0.0016491
   62  -0.0238034  -0.0635834   0.0032127  -0.0003882   0.0030793  -0.0001138
   63  -0.0216406  -0.0032111  -0.1279191   0.0281278   0.0024814   0.0034839
   64  -0.0122395  -0.0019145  -0.0271888   0.0009306   0.0004504   0.0002430
   65  -0.0013749   0.0037798  -0.0024058   0.0004651  -0.0041790   0.0001343
   66   0.0031630   0.0002875   0.0051925  -0.0002899   0.0000634   0.0006690
           61          62          63          64          65          66
    1  -0.0238239  -0.0025368   0.0085332   0.0009131   0.0005267  -0.0017097
    2  -0.0011407   0.0040119   0.0012631   0.0002895  -0.0036331  -0.0000836
    3   0.0290064   0.0030911   0.0033026   0.0006967   0.0001824   0.0009139
    4  -0.0003960  -0.0000542  -0.0023612   0.0000417   0.0007331   0.0005413
    5  -0.0032912  -0.0016343   0.0005014   0.0003120   0.0005470  -0.0002540
    6   0.0007823   0.0006713  -0.0002671   0.0001647  -0.0001915   0.0000250
    7   0.0004003   0.0012585  -0.0002501  -0.0000328  -0.0001846   0.0000109
    8   0.0009201  -0.0000409   0.0002376  -0.0001212  -0.0001874   0.0000148
    9   0.0007661  -0.0002140   0.0001095   0.0000265   0.0000616   0.0000046
   10  -0.0002453  -0.0001785   0.0001486  -0.0001252   0.0000754   0.0000002
   11  -0.0002014  -0.0000441  -0.0000558   0.0000681  -0.0001094  -0.0002384
   12  -0.0011493   0.0002913  -0.0002128  -0.0000538  -0.0000005  -0.0000879
   13  -0.0002096   0.0000568  -0.0002779   0.0000396   0.0000932  -0.0000409
   14   0.0001706   0.0000543   0.0001753  -0.0000457  -0.0000704   0.0000725
   15  -0.0000917  -0.0001123   0.0000301  -0.0000081   0.0000032   0.0000026
   16   0.0002253  -0.0001017  -0.0000054  -0.0000819   0.0000103   0.0000775
   17   0.0001152   0.0002568   0.0000437  -0.0000139  -0.0000673   0.0001497
   18   0.0001451   0.0000262   0.0001086   0.0000393   0.0000208  -0.0000274
   19  -0.0005211  -0.0000778  -0.0003637   0.0000876  -0.0000095  -0.0001193
   20  -0.0000965  -0.0000025  -0.0000615   0.0000174  -0.0000124  -0.0000247
   21   0.0000378   0.0000076  -0.0000196  -0.0000071   0.0000073   0.0000055
   22  -0.0002429   0.0003290  -0.0002050  -0.0000222  -0.0001544   0.0001521
   23   0.0000337   0.0002240   0.0000138  -0.0000174  -0.0001871   0.0001129
   24  -0.0009599  -0.0002629  -0.0001602  -0.0000337  -0.0001962  -0.0000036
   25  -0.0001161   0.0000013  -0.0000720   0.0000104  -0.0000470   0.0000157
   26  -0.0000202  -0.0000265  -0.0000441  -0.0000020  -0.0000046  -0.0000037
   27  -0.0000771   0.0000405   0.0000344   0.0000040   0.0000259   0.0000013
   28  -0.0001540  -0.0008523  -0.0020177   0.0001762  -0.0004761   0.0003101
   29   0.0020099  -0.0005619  -0.0016226  -0.0001216   0.0002310   0.0002321
   30   0.0008711  -0.0010456  -0.0007226   0.0000042   0.0000874   0.0002106
   31   0.0001840  -0.0000541   0.0001126  -0.0000065  -0.0000372   0.0000034
   32  -0.0003321   0.0002256   0.0002335  -0.0000069  -0.0001523   0.0000522
   33   0.0004006   0.0001780   0.0002846   0.0000300   0.0002009  -0.0001414
   34  -0.1612767  -0.0065702   0.1102218   0.0098784  -0.0000957  -0.0153363
   35  -0.0079174  -0.0638113   0.0046521   0.0008422   0.0040343  -0.0017989
   36   0.0445802  -0.0014031  -0.2669358   0.0139062   0.0005915  -0.0190813
   37   0.0643622   0.0046946  -0.0323703  -0.0005204  -0.0004836   0.0029495
   38   0.0058351   0.0104061  -0.0047828  -0.0005167   0.0058685   0.0000656
   39   0.0249476   0.0012784  -0.0626638   0.0022797   0.0000123  -0.0022575
   40  -0.0015083  -0.0004960  -0.0008095   0.0001116   0.0000085  -0.0001425
   41  -0.0007102   0.0039225  -0.0000909   0.0000328   0.0001359  -0.0000405
   42  -0.0072536  -0.0008683  -0.0007819   0.0012773   0.0000423  -0.0013918
   43  -0.0472066  -0.0037119   0.0289191  -0.0006071   0.0000671   0.0007547
   44  -0.0030925  -0.0039739   0.0022363   0.0000559  -0.0010177   0.0000973
   45   0.0287055   0.0021442  -0.0202183   0.0007908   0.0001104   0.0000976
   46  -0.0005939   0.0000756   0.0008494   0.0000248   0.0000295  -0.0000605
   47   0.0000133  -0.0012078   0.0000644   0.0000302  -0.0003614   0.0000047
   48   0.0008947   0.0001129   0.0002192  -0.0000649   0.0000029  -0.0000187
   49  -0.0357370  -0.0041849  -0.0227705  -0.0040165  -0.0009437   0.0008874
   50  -0.0057707   0.0074152  -0.0012610  -0.0009165   0.0067463  -0.0000220
   51  -0.0799281  -0.0067879   0.0395171   0.0011490   0.0000254   0.0016200
   52   0.0029183  -0.0002552  -0.0055637  -0.0013782  -0.0001444   0.0003433
   53  -0.0000827   0.0044446  -0.0006628  -0.0001390   0.0000288   0.0000362
   54   0.0011844  -0.0000500  -0.0038660  -0.0008065  -0.0000788   0.0000955
   55  -0.3343141  -0.0238034  -0.0216406  -0.0122395  -0.0013749   0.0031630
   56  -0.0222816  -0.0635834  -0.0032111  -0.0019145   0.0037798   0.0002875
   57   0.0460594   0.0032127  -0.1279191  -0.0271888  -0.0024058   0.0051925
   58  -0.0094867  -0.0003882   0.0281278   0.0009306   0.0004651  -0.0002899
   59  -0.0012378   0.0030793   0.0024814   0.0004504  -0.0041790   0.0000634
   60  -0.0016491  -0.0001138   0.0034839   0.0002430   0.0001343   0.0006690
   61   0.6848922   0.0478593   0.0387611  -0.1371507  -0.0107842  -0.1260287
   62   0.0478593   0.1387867   0.0145209  -0.0110094  -0.0379392  -0.0147175
   63   0.0387611   0.0145209   0.6939915  -0.1269674  -0.0146306  -0.2573148
   64  -0.1371507  -0.0110094  -0.1269674   0.1439670   0.0127263   0.1345189
   65  -0.0107842  -0.0379392  -0.0146306   0.0127263   0.0265495   0.0159947
   66  -0.1260287  -0.0147175  -0.2573148   0.1345189   0.0159947   0.2714863
 **********************************************************************
 **                                                                  **
 **                       VIBRATIONAL ANALYSIS                       **
 **                       --------------------                       **
 **                                                                  **
 **        VIBRATIONAL FREQUENCIES (CM**-1) AND NORMAL MODES         **
 **     FORCE CONSTANTS (mDYN/ANGSTROM) AND REDUCED MASSES (AMU)     **
 **                  INFRARED INTENSITIES (KM/MOL)                   **
 **                                                                  **
 **********************************************************************


 Mode:                 1                      2                      3
 Frequency:        19.15                  40.68                  40.84
 Force Cnst:      0.0027                 0.0135                 0.0161
 Red. Mass:      12.5088                13.8307                16.4065
 IR Active:          YES                    YES                    YES
 IR Intens:        0.148                  0.191                  0.090
 Raman Active:       YES                    YES                    YES
               X      Y      Z        X      Y      Z        X      Y      Z
 C          0.007 -0.003 -0.057   -0.027 -0.171  0.117    0.004 -0.096 -0.214
 C         -0.001 -0.016  0.059    0.039 -0.114  0.088    0.052 -0.063 -0.129
 Cl        -0.017 -0.017  0.203    0.145 -0.160  0.130    0.122 -0.089 -0.190
 C          0.001 -0.031  0.047    0.028 -0.018  0.006    0.049 -0.008  0.017
 Cl        -0.012 -0.051  0.205    0.119  0.059 -0.075    0.113  0.029  0.206
 C          0.009 -0.028 -0.094   -0.056  0.016 -0.031   -0.007  0.012  0.031
 Cl         0.012 -0.044 -0.121   -0.079  0.141 -0.169   -0.015  0.079  0.261
 C          0.017 -0.013 -0.217   -0.124 -0.042  0.032   -0.057 -0.016 -0.123
 H          0.025 -0.011 -0.324   -0.189 -0.014  0.011   -0.101  0.002 -0.125
 C          0.015  0.000 -0.197   -0.107 -0.136  0.102   -0.049 -0.071 -0.236
 H          0.021  0.011 -0.287   -0.162 -0.180  0.129   -0.088 -0.096 -0.313
 C          0.007 -0.005 -0.041   -0.025 -0.208  0.085    0.007 -0.124 -0.157
 C         -0.015  0.148 -0.038    0.010 -0.051  0.049   -0.091 -0.044 -0.096
 Cl        -0.046  0.367 -0.048    0.073  0.014  0.081   -0.221 -0.031 -0.159
 C         -0.012  0.115 -0.026   -0.004  0.084 -0.015   -0.097  0.042  0.016
 H         -0.030  0.230 -0.024    0.023  0.229 -0.042   -0.176  0.120  0.060
 C          0.015 -0.076 -0.017   -0.053  0.054 -0.041    0.001  0.041  0.065
 Cl         0.020 -0.127 -0.002   -0.079  0.314 -0.124   -0.007  0.213  0.212
 C          0.038 -0.230 -0.019   -0.085 -0.155 -0.005    0.106 -0.076  0.010
 H          0.058 -0.377 -0.012   -0.123 -0.191 -0.026    0.185 -0.085  0.051
 C          0.034 -0.195 -0.031   -0.070 -0.283  0.058    0.105 -0.157 -0.102
 H          0.053 -0.318 -0.034   -0.098 -0.413  0.086    0.185 -0.225 -0.148
 TransDip   0.002 -0.007 -0.010   -0.008 -0.011  0.004    0.001 -0.005 -0.008

 Mode:                 4                      5                      6
 Frequency:        80.18                 130.58                 139.60
 Force Cnst:      0.1017                 0.0876                 0.0917
 Red. Mass:      26.8482                 8.7167                 7.9856
 IR Active:          YES                    YES                    YES
 IR Intens:        0.043                  0.322                  0.556
 Raman Active:       YES                    YES                    YES
               X      Y      Z        X      Y      Z        X      Y      Z
 C          0.007  0.004 -0.120    0.010 -0.083  0.008    0.021  0.089 -0.011
 C          0.011 -0.002  0.018    0.037 -0.075  0.019    0.003  0.080  0.015
 Cl         0.019 -0.028  0.517    0.127 -0.117  0.064   -0.071  0.114  0.081
 C          0.009  0.004 -0.108    0.042 -0.044  0.050    0.004  0.040  0.058
 Cl         0.005  0.029 -0.517    0.101 -0.002  0.012   -0.052  0.004  0.012
 C          0.010 -0.002  0.009    0.025 -0.040  0.106    0.035  0.025  0.132
 Cl         0.019 -0.022  0.403    0.015  0.008 -0.093    0.042 -0.018 -0.106
 C          0.008  0.004 -0.090    0.009 -0.067  0.253    0.057  0.033  0.307
 H          0.009  0.001 -0.046   -0.011 -0.063  0.353    0.080  0.017  0.438
 C          0.005  0.011 -0.237    0.013 -0.091  0.192    0.045  0.069  0.216
 H          0.002  0.017 -0.358    0.006 -0.101  0.259    0.067  0.081  0.300
 C          0.007  0.003 -0.100   -0.016  0.009 -0.069    0.028  0.016 -0.103
 C         -0.027  0.010 -0.080   -0.047  0.009 -0.057    0.005 -0.004 -0.092
 Cl        -0.088  0.013 -0.113   -0.171  0.096 -0.119   -0.097 -0.096 -0.153
 C         -0.027  0.012 -0.039   -0.051  0.016 -0.024    0.004 -0.019 -0.044
 H         -0.053  0.020 -0.023   -0.056 -0.054 -0.016   -0.026  0.036 -0.030
 C          0.009 -0.000 -0.022   -0.049  0.111 -0.023    0.042 -0.100 -0.028
 Cl         0.011  0.002  0.033   -0.032 -0.101  0.005    0.032  0.084  0.039
 C          0.043 -0.014 -0.042   -0.043  0.312 -0.043    0.082 -0.263 -0.043
 H          0.071 -0.023 -0.028   -0.033  0.460 -0.034    0.118 -0.393 -0.028
 C          0.039 -0.011 -0.082   -0.038  0.235 -0.071    0.067 -0.180 -0.086
 H          0.065 -0.019 -0.099   -0.038  0.331 -0.078    0.100 -0.258 -0.102
 TransDip   0.001  0.001 -0.006   -0.002  0.012  0.013    0.011 -0.012  0.017

 Mode:                 7                      8                      9
 Frequency:       170.49                 173.86                 208.07
 Force Cnst:      0.2295                 0.1327                 0.5509
 Red. Mass:      13.4002                 7.4494                21.5998
 IR Active:          YES                    YES                    YES
 IR Intens:        0.064                  0.009                  0.112
 Raman Active:       YES                    YES                    YES
               X      Y      Z        X      Y      Z        X      Y      Z
 C         -0.030 -0.079 -0.078   -0.008 -0.040 -0.018    0.096 -0.073  0.062
 C         -0.064 -0.087 -0.044   -0.017 -0.044  0.001    0.066 -0.085  0.021
 Cl        -0.152 -0.071  0.036   -0.031 -0.044  0.004   -0.264  0.031 -0.008
 C         -0.074 -0.059 -0.003   -0.017 -0.027  0.011    0.099 -0.139 -0.012
 Cl        -0.076 -0.054  0.005    0.003 -0.011 -0.002   -0.004 -0.259 -0.014
 C         -0.136 -0.029  0.048   -0.039 -0.016  0.021    0.066 -0.093 -0.034
 Cl        -0.186  0.156 -0.019   -0.057  0.058 -0.007   -0.002  0.423  0.038
 C         -0.139 -0.040  0.120   -0.041 -0.022  0.035    0.044 -0.109 -0.064
 H         -0.138 -0.045  0.196   -0.045 -0.022  0.053    0.062 -0.116 -0.108
 C         -0.117 -0.063  0.045   -0.032 -0.035  0.009    0.062 -0.074  0.001
 H         -0.165 -0.104  0.069   -0.049 -0.049  0.012    0.063 -0.075  0.004
 C          0.029 -0.078 -0.118   -0.004  0.038 -0.035    0.112 -0.046  0.112
 C          0.081 -0.144 -0.132   -0.010  0.257 -0.044    0.086 -0.012  0.128
 Cl         0.253  0.132 -0.062    0.085 -0.145 -0.013   -0.278 -0.017 -0.028
 C          0.085 -0.225 -0.106   -0.033  0.494 -0.042    0.122  0.023  0.180
 H          0.047 -0.310 -0.076   -0.059  0.642 -0.037    0.096  0.028  0.198
 C          0.140 -0.054 -0.058    0.007  0.244 -0.023    0.130  0.043  0.152
 Cl         0.159  0.050  0.210    0.046 -0.129  0.064    0.151 -0.006 -0.289
 C          0.126  0.140 -0.072    0.031 -0.011 -0.020    0.109  0.061  0.169
 H          0.105  0.316 -0.080    0.049 -0.225 -0.016    0.120  0.098  0.176
 C          0.104  0.089 -0.094    0.028 -0.057 -0.025    0.124  0.007  0.130
 H          0.147  0.206 -0.131    0.058 -0.237 -0.031    0.150  0.004  0.114
 TransDip  -0.007  0.000 -0.004   -0.002 -0.001 -0.002    0.005  0.000  0.009

 Mode:                10                     11                     12
 Frequency:       221.15                 233.96                 248.04
 Force Cnst:      0.9215                 0.5492                 0.2738
 Red. Mass:      31.9790                17.0304                 7.5542
 IR Active:          YES                    YES                    YES
 IR Intens:        0.074                  0.115                  0.972
 Raman Active:       YES                    YES                    YES
               X      Y      Z        X      Y      Z        X      Y      Z
 C          0.020 -0.074  0.014   -0.039  0.013  0.016    0.003 -0.003  0.107
 C         -0.037 -0.137  0.016   -0.092  0.007 -0.012    0.004 -0.018  0.389
 Cl        -0.530  0.032  0.001    0.179 -0.104 -0.004    0.006  0.002 -0.090
 C         -0.025 -0.089  0.021   -0.156  0.097 -0.016    0.005 -0.021  0.461
 Cl         0.603  0.391  0.007   -0.178  0.147  0.018   -0.016  0.004 -0.107
 C         -0.105 -0.056  0.007   -0.200  0.088 -0.011    0.001 -0.013  0.296
 Cl        -0.091 -0.263 -0.013   -0.211 -0.229 -0.002   -0.009  0.001 -0.059
 C         -0.048 -0.031 -0.016   -0.157  0.118  0.009   -0.005  0.010 -0.075
 H         -0.038 -0.035 -0.040   -0.155  0.117  0.017   -0.010  0.025 -0.365
 C         -0.038 -0.061 -0.009   -0.137  0.051  0.028   -0.007  0.017 -0.203
 H         -0.074 -0.090 -0.026   -0.214 -0.011  0.054   -0.017  0.032 -0.567
 C          0.028 -0.045  0.021    0.057 -0.003  0.055    0.003  0.002 -0.005
 C          0.030 -0.021  0.022    0.099  0.012  0.048    0.019  0.001 -0.019
 Cl        -0.051  0.005 -0.013   -0.131 -0.014 -0.056   -0.014  0.000 -0.046
 C          0.041 -0.008  0.040    0.147  0.045  0.128    0.017 -0.015 -0.016
 H          0.026 -0.009  0.050    0.065  0.049  0.183    0.019 -0.029 -0.017
 C          0.053  0.014  0.039    0.233  0.050  0.143    0.012 -0.006 -0.018
 Cl         0.065 -0.000 -0.061    0.299  0.013 -0.200    0.018  0.003  0.023
 C          0.042  0.036  0.044    0.185  0.037  0.173   -0.001  0.007 -0.014
 H          0.041  0.069  0.044    0.178  0.037  0.168   -0.010  0.020 -0.019
 C          0.044 -0.004  0.030    0.173  0.016  0.110   -0.007  0.003 -0.010
 H          0.061 -0.004  0.020    0.261  0.019  0.053   -0.008  0.017 -0.010
 TransDip   0.007  0.005  0.001    0.005 -0.002  0.010   -0.003  0.002 -0.031

 Mode:                13                     14                     15
 Frequency:       318.43                 334.18                 346.62
 Force Cnst:      0.4552                 0.5072                 1.9498
 Red. Mass:       7.6199                 7.7083                27.5437
 IR Active:          YES                    YES                    YES
 IR Intens:        0.027                  0.054                  0.270
 Raman Active:       YES                    YES                    YES
               X      Y      Z        X      Y      Z        X      Y      Z
 C          0.013 -0.036  0.342    0.004  0.085  0.090   -0.031 -0.134 -0.005
 C          0.026  0.001  0.186   -0.085 -0.039  0.052   -0.130 -0.175 -0.003
 Cl        -0.009  0.040 -0.020    0.026 -0.150 -0.014   -0.233 -0.437 -0.018
 C          0.013  0.024 -0.044   -0.060 -0.075 -0.015   -0.129  0.191  0.012
 Cl        -0.023  0.005  0.005    0.065 -0.011 -0.000   -0.306  0.367  0.025
 C         -0.002  0.039 -0.269   -0.030 -0.082 -0.080    0.192  0.134  0.002
 Cl         0.016 -0.018  0.061   -0.085  0.048  0.021    0.469  0.105 -0.004
 C         -0.022  0.027 -0.241    0.077 -0.023 -0.064    0.112  0.049 -0.000
 H         -0.044  0.044 -0.416    0.164 -0.059 -0.112   -0.086  0.133  0.009
 C         -0.014 -0.021  0.265    0.092  0.052  0.074    0.105 -0.158 -0.009
 H         -0.025 -0.038  0.405    0.134  0.082  0.110    0.080 -0.177 -0.013
 C          0.020 -0.097  0.091   -0.027  0.360  0.024   -0.033  0.003 -0.002
 C          0.116 -0.043 -0.014    0.013  0.217 -0.001   -0.013  0.001 -0.011
 Cl        -0.039 -0.000 -0.160   -0.011 -0.027 -0.036    0.003 -0.000 -0.002
 C          0.095  0.015 -0.082    0.029 -0.023 -0.020   -0.005 -0.008 -0.003
 H          0.157  0.021 -0.123    0.051 -0.027 -0.033   -0.023 -0.013  0.008
 C          0.008  0.065 -0.121    0.025 -0.264 -0.027    0.019 -0.011  0.006
 Cl         0.040 -0.012  0.095    0.005  0.061  0.021    0.040  0.005 -0.005
 C         -0.093  0.060 -0.077   -0.006 -0.253 -0.014    0.001 -0.007  0.014
 H         -0.186  0.106 -0.127   -0.018 -0.462 -0.025   -0.009 -0.013  0.009
 C         -0.096 -0.078  0.033   -0.056  0.279  0.010   -0.005  0.003  0.010
 H         -0.161 -0.121  0.077   -0.090  0.418  0.021    0.012 -0.003 -0.001
 TransDip  -0.000 -0.003  0.005    0.002  0.007  0.001   -0.016  0.006 -0.001

 Mode:                16                     17                     18
 Frequency:       397.68                 433.96                 453.16
 Force Cnst:      0.9861                 0.5306                 0.6667
 Red. Mass:      10.5822                 4.7818                 5.5099
 IR Active:          YES                    YES                    YES
 IR Intens:        4.372                  8.936                 11.010
 Raman Active:       YES                    YES                    YES
               X      Y      Z        X      Y      Z        X      Y      Z
 C         -0.045 -0.004 -0.037   -0.099 -0.104  0.003   -0.150  0.047 -0.005
 C         -0.011  0.016 -0.048    0.020  0.003  0.016   -0.102  0.045  0.047
 Cl         0.009  0.023  0.005    0.011  0.091  0.003    0.034  0.020 -0.001
 C          0.000 -0.003 -0.020    0.030  0.020  0.011   -0.057 -0.043  0.038
 Cl         0.018 -0.012  0.002    0.014 -0.024 -0.003    0.054 -0.017 -0.007
 C          0.011 -0.010  0.050    0.008  0.035 -0.013    0.011 -0.071 -0.058
 Cl         0.030  0.003 -0.009    0.102 -0.014 -0.001    0.070  0.022  0.007
 C         -0.017 -0.027  0.040   -0.138 -0.053 -0.014   -0.018 -0.094 -0.039
 H         -0.030 -0.023  0.074   -0.249 -0.005 -0.027   -0.008 -0.097 -0.049
 C         -0.026 -0.013 -0.064   -0.146 -0.114  0.018   -0.041 -0.004  0.066
 H         -0.010  0.002 -0.099   -0.163 -0.127  0.018    0.050  0.064  0.140
 C         -0.054 -0.005  0.049   -0.101 -0.094 -0.021   -0.188  0.130 -0.067
 C         -0.043 -0.003  0.061   -0.070 -0.095 -0.048   -0.174  0.176 -0.092
 Cl        -0.184 -0.011  0.258    0.037  0.011 -0.034    0.050 -0.010 -0.018
 C         -0.011  0.005 -0.280   -0.078  0.137  0.020   -0.129 -0.164  0.021
 H          0.139  0.029 -0.373   -0.196  0.441  0.072   -0.248 -0.514  0.122
 C          0.038 -0.011 -0.331    0.024 -0.148  0.071   -0.001  0.074  0.093
 Cl         0.265  0.025  0.065    0.073  0.021 -0.018    0.129  0.007 -0.028
 C         -0.090 -0.022 -0.287   -0.020 -0.130  0.089   -0.057  0.096  0.114
 H         -0.297 -0.050 -0.400   -0.020 -0.160  0.088   -0.052  0.105  0.116
 C         -0.117  0.005 -0.007   -0.065  0.237  0.011   -0.057 -0.175 -0.001
 H         -0.260  0.014  0.081   -0.027  0.580 -0.039    0.079 -0.488 -0.065
 TransDip  -0.049 -0.001 -0.046   -0.093  0.021  0.004   -0.098 -0.040  0.011

 Mode:                19                     20                     21
 Frequency:       457.67                 496.53                 514.32
 Force Cnst:      0.7901                 1.1511                 1.2015
 Red. Mass:       6.4023                 7.9243                 7.7094
 IR Active:          YES                    YES                    YES
 IR Intens:        4.119                  3.052                  7.590
 Raman Active:       YES                    YES                    YES
               X      Y      Z        X      Y      Z        X      Y      Z
 C          0.047 -0.018 -0.028   -0.024 -0.000 -0.004    0.047 -0.238  0.012
 C          0.038 -0.024  0.147   -0.089 -0.003  0.000    0.106 -0.107  0.049
 Cl        -0.009 -0.002 -0.006    0.063  0.112  0.005    0.021  0.140  0.002
 C          0.023  0.005  0.161   -0.108 -0.141  0.008    0.054 -0.000 -0.065
 Cl        -0.019  0.007 -0.018   -0.081  0.189  0.010   -0.078  0.084  0.012
 C         -0.007  0.033 -0.177    0.077 -0.312 -0.021    0.019 -0.024 -0.023
 Cl        -0.022 -0.009  0.024   -0.091  0.053  0.006   -0.007 -0.011 -0.000
 C          0.001  0.035 -0.136    0.218 -0.315 -0.031   -0.092 -0.147  0.047
 H         -0.008  0.043 -0.218    0.344 -0.373 -0.047   -0.237 -0.093  0.126
 C          0.017 -0.019  0.242    0.215 -0.108 -0.001   -0.048 -0.280 -0.067
 H         -0.008 -0.053  0.457    0.406  0.038  0.013   -0.125 -0.342 -0.129
 C          0.052 -0.016 -0.218   -0.022 -0.076 -0.008    0.068  0.063  0.018
 C         -0.122 -0.026 -0.077   -0.014 -0.204 -0.011    0.042  0.430  0.027
 Cl        -0.031  0.002  0.168    0.007  0.015 -0.004   -0.019 -0.030  0.013
 C         -0.124  0.007 -0.021   -0.035  0.067  0.000    0.085 -0.090 -0.005
 H         -0.181  0.047  0.011   -0.078  0.243  0.014    0.174 -0.338 -0.042
 C          0.001 -0.018  0.030   -0.009  0.055  0.014    0.038 -0.208 -0.034
 Cl        -0.041 -0.003 -0.040    0.024 -0.006 -0.003   -0.065  0.016  0.007
 C          0.201  0.001 -0.079   -0.014 -0.042  0.020    0.054  0.090 -0.053
 H          0.361  0.015  0.004   -0.011 -0.076  0.020    0.044  0.255 -0.054
 C          0.190  0.040 -0.216   -0.022  0.024 -0.003    0.069 -0.012  0.004
 H          0.270  0.084 -0.272   -0.017  0.145 -0.015    0.050 -0.153  0.026
 TransDip   0.053  0.004 -0.037    0.035 -0.044 -0.002    0.044 -0.076 -0.006

 Mode:                22                     23                     24
 Frequency:       523.24                 587.21                 603.86
 Force Cnst:      0.8463                 1.1593                 1.0324
 Red. Mass:       5.2467                 5.7065                 4.8052
 IR Active:          YES                    YES                    YES
 IR Intens:        0.200                  6.858                  4.627
 Raman Active:       YES                    YES                    YES
               X      Y      Z        X      Y      Z        X      Y      Z
 C         -0.001  0.024  0.077   -0.093  0.015 -0.004    0.087 -0.141  0.017
 C         -0.004 -0.007  0.390   -0.111  0.005  0.017    0.149 -0.079 -0.011
 Cl        -0.003 -0.014 -0.033    0.030  0.033 -0.000   -0.020  0.021  0.002
 C         -0.010  0.013 -0.240   -0.094 -0.068  0.003    0.122  0.084 -0.024
 Cl         0.008 -0.009  0.020    0.021  0.003 -0.000   -0.031  0.001  0.002
 C         -0.006  0.012 -0.229   -0.073 -0.080 -0.017    0.063  0.115  0.031
 Cl        -0.002  0.001  0.013    0.106  0.014 -0.001   -0.078 -0.021 -0.001
 C          0.022  0.004  0.240   -0.168 -0.131  0.003    0.048  0.079 -0.003
 H          0.053 -0.026  0.631   -0.177 -0.130  0.024   -0.089  0.138 -0.045
 C          0.008  0.046 -0.190   -0.179 -0.016 -0.001    0.099 -0.167 -0.009
 H          0.014  0.068 -0.441   -0.164 -0.006  0.005    0.003 -0.242 -0.059
 C         -0.010 -0.016 -0.043    0.023  0.175  0.030   -0.024  0.151 -0.027
 C         -0.032 -0.055 -0.028    0.113 -0.109  0.033   -0.049 -0.068 -0.014
 Cl        -0.000  0.004  0.017   -0.026  0.012  0.011    0.012  0.012 -0.005
 C         -0.039  0.008  0.002    0.123 -0.073 -0.035   -0.055 -0.104  0.032
 H         -0.073  0.036  0.021    0.223 -0.304 -0.080   -0.072 -0.398  0.063
 C         -0.005  0.024  0.019    0.050  0.289 -0.063   -0.074  0.265  0.029
 Cl         0.010 -0.002 -0.007   -0.089 -0.020  0.006    0.053 -0.005 -0.002
 C          0.021 -0.008  0.003    0.142 -0.115 -0.056   -0.072 -0.138  0.035
 H          0.055 -0.010  0.021    0.159 -0.576 -0.058   -0.010 -0.625  0.058
 C          0.013  0.002 -0.045    0.127  0.084  0.047   -0.092  0.088 -0.042
 H          0.038  0.041 -0.065    0.145 -0.109  0.049   -0.079 -0.136 -0.034
 TransDip  -0.004  0.013  0.003   -0.010 -0.081 -0.019    0.010 -0.068  0.006

 Mode:                25                     26                     27
 Frequency:       612.59                 685.64                 742.20
 Force Cnst:      1.1427                 2.0688                 1.9358
 Red. Mass:       5.1681                 7.4691                 5.9642
 IR Active:          YES                    YES                    YES
 IR Intens:        8.162                  2.423                  2.461
 Raman Active:       YES                    YES                    YES
               X      Y      Z        X      Y      Z        X      Y      Z
 C         -0.006  0.003  0.311   -0.040 -0.027 -0.011   -0.011 -0.036  0.398
 C         -0.023  0.011 -0.018    0.012  0.007  0.049   -0.034  0.003 -0.324
 Cl         0.004 -0.002  0.005   -0.008 -0.004 -0.002    0.004  0.007  0.012
 C         -0.025  0.004 -0.334    0.023  0.064 -0.050   -0.022  0.003  0.244
 Cl         0.005 -0.001  0.019    0.007 -0.016  0.001    0.007 -0.009 -0.007
 C         -0.003 -0.036  0.336    0.059  0.053  0.047   -0.005  0.030 -0.230
 Cl         0.011  0.004 -0.016   -0.038 -0.006 -0.001   -0.001  0.001  0.006
 C         -0.010 -0.008 -0.080    0.070  0.048 -0.019    0.020  0.015  0.178
 H         -0.001  0.012 -0.595    0.007  0.077 -0.065   -0.015  0.037  0.016
 C         -0.015  0.022  0.039    0.079 -0.058  0.019    0.022 -0.027 -0.122
 H         -0.012  0.056 -0.433    0.097 -0.044  0.023    0.002 -0.005 -0.707
 C          0.001 -0.005 -0.080   -0.110 -0.010  0.172   -0.024  0.049 -0.012
 C         -0.041  0.000 -0.067   -0.224 -0.025  0.069   -0.032 -0.038 -0.045
 Cl        -0.006 -0.001  0.033    0.027  0.001 -0.071   -0.003  0.000  0.009
 C         -0.050 -0.002 -0.001   -0.260 -0.025 -0.270   -0.050  0.008 -0.037
 H         -0.103  0.001  0.031   -0.299 -0.012 -0.250   -0.105  0.067 -0.008
 C          0.005 -0.009  0.031    0.096  0.001 -0.090    0.025 -0.024  0.011
 Cl        -0.004 -0.000 -0.009   -0.043 -0.004 -0.018   -0.009 -0.000 -0.005
 C          0.074  0.011 -0.019    0.208  0.021 -0.042    0.062  0.028 -0.011
 H          0.167  0.037  0.029   -0.059  0.004 -0.180    0.098  0.016  0.007
 C          0.051 -0.003 -0.119    0.247  0.028  0.395    0.045 -0.012 -0.032
 H          0.113  0.006 -0.162    0.237  0.027  0.407    0.101 -0.092 -0.063
 TransDip   0.016  0.003 -0.090    0.001  0.028  0.041    0.006  0.003 -0.050

 Mode:                28                     29                     30
 Frequency:       745.60                 771.40                 785.00
 Force Cnst:      1.4598                 2.0720                 3.5431
 Red. Mass:       4.4570                 5.9099                 9.7587
 IR Active:          YES                    YES                    YES
 IR Intens:        3.655                  9.220                116.961
 Raman Active:       YES                    YES                    YES
               X      Y      Z        X      Y      Z        X      Y      Z
 C         -0.050 -0.061 -0.053    0.096  0.065  0.016   -0.210  0.057  0.011
 C         -0.098 -0.076  0.046    0.244  0.090 -0.005    0.114  0.274  0.010
 Cl         0.015  0.036 -0.000   -0.028 -0.053 -0.002   -0.043 -0.082 -0.003
 C         -0.099  0.060 -0.031    0.255 -0.070 -0.004    0.206  0.181  0.005
 Cl         0.026 -0.033 -0.001   -0.053  0.057  0.004   -0.000 -0.007 -0.000
 C         -0.010  0.068  0.035    0.050 -0.066 -0.012    0.292  0.070 -0.002
 Cl         0.001  0.002 -0.001   -0.011 -0.013 -0.000   -0.094 -0.025  0.001
 C          0.029  0.083 -0.019   -0.142 -0.204 -0.002    0.008 -0.206 -0.013
 H         -0.120  0.144 -0.002   -0.036 -0.250 -0.019   -0.152 -0.140  0.002
 C          0.079 -0.160  0.006   -0.171  0.132  0.008   -0.021 -0.045 -0.004
 H          0.020 -0.212  0.069   -0.121  0.172 -0.024    0.249  0.166  0.010
 C         -0.054  0.297 -0.024    0.047  0.231  0.028   -0.200 -0.033 -0.084
 C          0.070 -0.223 -0.028   -0.056 -0.149  0.089    0.145  0.018 -0.264
 Cl        -0.011  0.005  0.015    0.018  0.005 -0.029   -0.049 -0.003  0.077
 C          0.062  0.090 -0.000   -0.103  0.039  0.026    0.214  0.014 -0.136
 H          0.023  0.536 -0.007   -0.097  0.322  0.000    0.078 -0.013 -0.048
 C          0.055 -0.153 -0.002   -0.087 -0.115  0.011    0.293  0.029 -0.028
 Cl        -0.017  0.000  0.004    0.033  0.005 -0.006   -0.090 -0.007  0.014
 C         -0.019  0.139  0.023   -0.008  0.110 -0.067   -0.019 -0.001  0.220
 H         -0.026  0.099  0.019    0.043 -0.145 -0.045   -0.168 -0.002  0.142
 C         -0.004 -0.097 -0.005    0.016 -0.025  0.009   -0.040 -0.001  0.035
 H          0.075 -0.551 -0.023   -0.036 -0.570  0.083    0.248  0.047 -0.152
 TransDip  -0.055  0.001 -0.026    0.077 -0.038  0.046    0.296  0.141 -0.111

 Mode:                31                     32                     33
 Frequency:       832.29                 836.42                 851.93
 Force Cnst:      0.5894                 0.6368                 2.5719
 Red. Mass:       1.4441                 1.5449                 6.0145
 IR Active:          YES                    YES                    YES
 IR Intens:       22.698                 33.695                 23.660
 Raman Active:       YES                    YES                    YES
               X      Y      Z        X      Y      Z        X      Y      Z
 C          0.005 -0.008  0.082   -0.018  0.002  0.065    0.187 -0.033  0.015
 C         -0.007 -0.004 -0.016    0.000  0.019 -0.013    0.129 -0.182 -0.017
 Cl         0.001  0.002  0.001   -0.003 -0.005  0.000    0.011  0.030  0.002
 C         -0.010 -0.009  0.006    0.010  0.028  0.006    0.074 -0.219 -0.013
 Cl         0.000  0.000 -0.000    0.003 -0.004 -0.000   -0.040  0.044  0.003
 C         -0.011 -0.010  0.045    0.032  0.015  0.033   -0.203 -0.086  0.010
 Cl         0.003  0.002 -0.004   -0.007 -0.003 -0.003    0.046  0.010 -0.001
 C          0.010  0.022 -0.086   -0.017 -0.028 -0.067   -0.013  0.124 -0.014
 H          0.051 -0.027  0.617   -0.059 -0.036  0.464    0.253  0.009  0.130
 C          0.004  0.021 -0.086   -0.006 -0.029 -0.064   -0.032  0.125 -0.006
 H          0.011 -0.011  0.506    0.022 -0.035  0.365   -0.220 -0.025  0.096
 C         -0.002 -0.061 -0.001    0.003  0.086  0.007   -0.044  0.095 -0.048
 C         -0.005  0.011 -0.025   -0.007 -0.019  0.023    0.005 -0.030 -0.180
 Cl        -0.002 -0.000  0.004    0.004  0.001 -0.006   -0.021 -0.000  0.039
 C         -0.008 -0.005 -0.015   -0.013  0.004  0.025   -0.015 -0.005 -0.196
 H         -0.032 -0.010 -0.000    0.004  0.018  0.014   -0.207  0.036 -0.084
 C          0.018 -0.032  0.005   -0.037  0.043  0.005    0.196  0.045 -0.015
 Cl        -0.004  0.003 -0.001    0.007 -0.003 -0.002   -0.038 -0.006  0.005
 C          0.002  0.062  0.007    0.029 -0.085 -0.038   -0.084 -0.061  0.234
 H          0.052 -0.443  0.022    0.013  0.616 -0.032   -0.317  0.421  0.127
 C         -0.003  0.063 -0.013    0.019 -0.081 -0.021   -0.046 -0.059  0.074
 H          0.051 -0.342 -0.018   -0.053  0.461 -0.016    0.087  0.271 -0.027
 TransDip   0.034 -0.101  0.109   -0.029  0.146  0.112    0.103 -0.097 -0.066

 Mode:                34                     35                     36
 Frequency:       887.06                 967.10                 969.95
 Force Cnst:      0.6742                 0.7356                 0.7523
 Red. Mass:       1.4541                 1.3349                 1.3572
 IR Active:          YES                    YES                    YES
 IR Intens:       13.983                  0.053                  0.022
 Raman Active:       YES                    YES                    YES
               X      Y      Z        X      Y      Z        X      Y      Z
 C         -0.001  0.000  0.000   -0.001 -0.002  0.024    0.005  0.004  0.005
 C         -0.001  0.001 -0.000    0.001  0.001  0.008    0.004 -0.006  0.000
 Cl         0.000 -0.000  0.000   -0.000 -0.000 -0.000   -0.000  0.000  0.000
 C         -0.001  0.001  0.000    0.001 -0.001 -0.008    0.004 -0.002 -0.002
 Cl         0.000 -0.000 -0.000   -0.000  0.000  0.000   -0.001  0.000  0.000
 C          0.001  0.000 -0.000   -0.002 -0.001 -0.012   -0.001  0.003 -0.001
 Cl        -0.000 -0.000  0.000    0.000 -0.000  0.002    0.000 -0.000  0.000
 C          0.001 -0.000  0.001    0.002 -0.004  0.111   -0.005 -0.005  0.016
 H          0.000  0.000 -0.006   -0.015  0.038 -0.643   -0.021  0.006 -0.096
 C          0.000  0.000 -0.001   -0.002  0.007 -0.125   -0.001 -0.006 -0.020
 H          0.002  0.001 -0.002    0.017 -0.033  0.729    0.000 -0.014  0.121
 C          0.001 -0.011  0.001   -0.001 -0.003  0.005    0.001  0.030 -0.000
 C         -0.005  0.063 -0.001   -0.001 -0.003 -0.006   -0.001  0.007 -0.000
 Cl         0.000 -0.004  0.000   -0.000  0.000  0.001    0.000 -0.000  0.000
 C          0.016 -0.177  0.005   -0.003  0.003 -0.002   -0.002 -0.017 -0.003
 H         -0.087  0.973 -0.015   -0.011 -0.017  0.004   -0.015  0.083 -0.003
 C         -0.007  0.065 -0.002    0.001  0.002  0.003    0.004 -0.011  0.001
 Cl         0.001 -0.005  0.000   -0.000 -0.000 -0.000   -0.000  0.001 -0.000
 C          0.002 -0.014 -0.002    0.006 -0.018 -0.002   -0.010  0.112  0.001
 H         -0.001  0.025 -0.002    0.007  0.105  0.001    0.053 -0.623  0.018
 C         -0.002  0.020 -0.000   -0.001  0.020 -0.008    0.010 -0.129  0.000
 H          0.004 -0.060  0.002    0.009 -0.108 -0.005   -0.067  0.736 -0.013
 TransDip  -0.011  0.119 -0.003    0.002  0.003 -0.006    0.004  0.001  0.003

 Mode:                37                     38                     39
 Frequency:      1036.43                1079.55                1112.45
 Force Cnst:      4.7017                 2.7856                 4.4511
 Red. Mass:       7.4289                 4.0569                 6.1045
 IR Active:          YES                    YES                    YES
 IR Intens:       21.646                 12.250                 63.220
 Raman Active:       YES                    YES                    YES
               X      Y      Z        X      Y      Z        X      Y      Z
 C          0.200  0.047 -0.004   -0.107  0.024 -0.001   -0.087 -0.059 -0.021
 C         -0.115 -0.111 -0.003    0.051  0.232  0.012   -0.014 -0.157 -0.006
 Cl         0.006  0.009  0.000   -0.007 -0.024 -0.001    0.005  0.018  0.001
 C         -0.193  0.231  0.017    0.084 -0.136 -0.009    0.057 -0.028 -0.002
 Cl         0.025 -0.031 -0.002   -0.007  0.012  0.001   -0.008  0.008  0.001
 C          0.167  0.065 -0.001   -0.166 -0.042  0.002    0.122  0.004 -0.003
 Cl        -0.014 -0.004  0.000    0.018  0.003 -0.000   -0.016 -0.001  0.000
 C         -0.089 -0.203 -0.007    0.010  0.099  0.004    0.066  0.052  0.002
 H         -0.263 -0.138 -0.013   -0.104  0.142  0.017    0.283 -0.025 -0.009
 C         -0.041  0.056  0.001    0.084 -0.146 -0.008   -0.087  0.100  0.011
 H          0.007  0.082  0.020    0.064 -0.168 -0.018   -0.105  0.104 -0.010
 C          0.281  0.011  0.010   -0.007 -0.006  0.032   -0.112  0.006  0.081
 C         -0.042  0.002  0.201   -0.049  0.002  0.232   -0.122 -0.007  0.245
 Cl         0.005 -0.000 -0.016    0.008 -0.000 -0.024    0.014  0.001 -0.030
 C         -0.140 -0.018 -0.269   -0.001 -0.003 -0.121    0.021  0.004  0.076
 H          0.038 -0.004 -0.393    0.440  0.037 -0.401   -0.298 -0.020  0.305
 C          0.086  0.007 -0.007    0.023  0.002 -0.011    0.410  0.036  0.017
 Cl        -0.003 -0.000  0.000   -0.002 -0.000  0.000   -0.047 -0.004 -0.000
 C         -0.104 -0.007  0.276    0.015  0.004  0.119    0.114  0.006 -0.133
 H          0.026  0.026  0.356    0.331  0.034  0.286    0.160  0.016 -0.142
 C         -0.049  0.002 -0.146   -0.038 -0.005 -0.145   -0.182 -0.022 -0.192
 H          0.040 -0.049 -0.192    0.176  0.004 -0.289   -0.460 -0.034 -0.043
 TransDip   0.103  0.060  0.089   -0.023  0.010  0.109    0.229 -0.042  0.104

 Mode:                40                     41                     42
 Frequency:      1113.54                1162.06                1175.70
 Force Cnst:      1.7767                 1.0978                 1.1427
 Red. Mass:       2.4319                 1.3798                 1.4030
 IR Active:          YES                    YES                    YES
 IR Intens:       13.250                  2.945                  5.991
 Raman Active:       YES                    YES                    YES
               X      Y      Z        X      Y      Z        X      Y      Z
 C         -0.076 -0.064  0.004   -0.010 -0.007 -0.017   -0.010  0.018 -0.001
 C         -0.015 -0.158 -0.009   -0.003  0.001  0.002    0.003 -0.107 -0.006
 Cl         0.005  0.018  0.001    0.000  0.000 -0.000    0.003  0.009  0.000
 C          0.043 -0.011 -0.002    0.000 -0.002  0.000    0.045 -0.022 -0.002
 Cl        -0.006  0.006  0.000   -0.000  0.001  0.000   -0.005  0.003  0.000
 C          0.124  0.004 -0.002    0.017 -0.006 -0.001   -0.049  0.044  0.003
 Cl        -0.016 -0.001  0.000   -0.002  0.000  0.000    0.005 -0.002 -0.000
 C          0.064  0.042  0.002    0.014  0.010  0.000   -0.071 -0.034 -0.001
 H          0.312 -0.048 -0.012    0.081 -0.016 -0.003   -0.500  0.135  0.021
 C         -0.091  0.106  0.005   -0.017  0.003  0.005    0.078  0.031  0.001
 H         -0.126  0.095  0.021   -0.091 -0.051 -0.019    0.657  0.480  0.004
 C         -0.119  0.003 -0.015    0.001  0.004  0.050   -0.045 -0.013  0.009
 C         -0.010 -0.001  0.051    0.072  0.004 -0.073   -0.005  0.001 -0.002
 Cl         0.001  0.000 -0.005   -0.006 -0.000  0.008   -0.000 -0.000 -0.000
 C          0.063  0.004 -0.028   -0.025 -0.004 -0.069    0.016  0.002  0.000
 H          0.584  0.049 -0.361   -0.107 -0.010 -0.029    0.078  0.005 -0.039
 C         -0.146 -0.013 -0.019   -0.053 -0.004  0.017   -0.007 -0.001  0.001
 Cl         0.014  0.001  0.001    0.005  0.000 -0.002    0.000  0.000 -0.000
 C          0.010  0.003  0.055    0.073  0.007  0.012    0.023  0.002 -0.007
 H          0.185  0.016  0.156    0.716  0.069  0.348    0.150  0.014  0.058
 C          0.046  0.000  0.002   -0.069 -0.006  0.011   -0.016  0.001 -0.000
 H          0.402  0.050 -0.227   -0.474 -0.036  0.267   -0.028 -0.014  0.006
 TransDip  -0.077 -0.086  0.015   -0.043 -0.000 -0.034   -0.046 -0.063  0.006

 Mode:                43                     44                     45
 Frequency:      1187.74                1266.65                1275.53
 Force Cnst:      1.9910                 1.6094                 5.1309
 Red. Mass:       2.3954                 1.7026                 5.3526
 IR Active:          YES                    YES                    YES
 IR Intens:       54.824                  3.033                  0.427
 Raman Active:       YES                    YES                    YES
               X      Y      Z        X      Y      Z        X      Y      Z
 C         -0.006  0.053  0.004    0.079  0.078  0.016   -0.029  0.282  0.000
 C         -0.099  0.006  0.002    0.054  0.001 -0.002    0.246 -0.109 -0.007
 Cl         0.006  0.004  0.000   -0.000 -0.003  0.000    0.001 -0.000 -0.000
 C          0.038 -0.200 -0.011   -0.079 -0.021 -0.000   -0.212 -0.169 -0.004
 Cl        -0.009  0.019  0.001    0.002 -0.002 -0.000   -0.001  0.001  0.000
 C          0.223 -0.043 -0.007    0.009  0.029  0.002   -0.008  0.257  0.014
 Cl        -0.022 -0.002  0.000   -0.000  0.001  0.000   -0.003  0.000  0.000
 C         -0.007  0.105  0.006    0.018 -0.035 -0.003    0.175 -0.101 -0.008
 H         -0.761  0.431  0.043   -0.178  0.043  0.007   -0.062 -0.007 -0.000
 C         -0.022  0.001  0.000   -0.006 -0.022 -0.004   -0.139 -0.141 -0.004
 H         -0.238 -0.163 -0.004   -0.156 -0.146  0.007   -0.024 -0.053 -0.012
 C          0.059 -0.005 -0.004   -0.048 -0.014 -0.068   -0.051 -0.026  0.109
 C          0.022  0.003 -0.014   -0.133 -0.011 -0.039    0.054  0.010  0.009
 Cl        -0.001 -0.000  0.002    0.003  0.000 -0.000   -0.002 -0.000 -0.001
 C         -0.022 -0.002 -0.010    0.050  0.005  0.036    0.010  0.002 -0.024
 H         -0.118 -0.011  0.048    0.668  0.052 -0.346   -0.413 -0.038  0.241
 C         -0.009 -0.001 -0.001    0.046  0.005  0.061   -0.030 -0.004 -0.024
 Cl         0.002  0.000 -0.000   -0.005 -0.000 -0.000    0.002  0.000  0.001
 C         -0.020 -0.001  0.011    0.025  0.002 -0.014   -0.017 -0.000 -0.027
 H         -0.091 -0.008 -0.024   -0.047 -0.006 -0.055    0.184  0.014  0.076
 C          0.015  0.004  0.005   -0.004  0.002  0.025   -0.006  0.006 -0.030
 H         -0.003 -0.011  0.021   -0.437 -0.040  0.302    0.465  0.003 -0.334
 TransDip   0.231 -0.050 -0.016    0.009  0.045  0.031    0.009  0.012 -0.015

 Mode:                46                     47                     48
 Frequency:      1292.87                1312.16                1377.91
 Force Cnst:      8.8643                 2.5395                 4.7676
 Red. Mass:       9.0010                 2.5034                 4.2619
 IR Active:          YES                    YES                    YES
 IR Intens:        0.967                  5.940                 57.912
 Raman Active:       YES                    YES                    YES
               X      Y      Z        X      Y      Z        X      Y      Z
 C          0.081 -0.029 -0.054    0.191  0.013 -0.006    0.004  0.243  0.013
 C         -0.046  0.025  0.010    0.008  0.037  0.001   -0.241 -0.136 -0.003
 Cl        -0.000 -0.001 -0.000   -0.001 -0.004 -0.000    0.007  0.009  0.000
 C          0.023  0.057  0.005   -0.051  0.078  0.005    0.279 -0.030 -0.007
 Cl         0.001 -0.002 -0.000    0.004 -0.005 -0.000   -0.011  0.007  0.001
 C          0.003 -0.071 -0.005   -0.001 -0.092 -0.005   -0.058  0.173  0.010
 Cl         0.001  0.000 -0.000    0.003  0.001 -0.000    0.001 -0.007 -0.000
 C         -0.057  0.000  0.004   -0.054 -0.032 -0.001   -0.101 -0.103 -0.003
 H         -0.113  0.021 -0.001   -0.372  0.092  0.014    0.357 -0.316 -0.026
 C          0.056  0.037  0.014    0.084  0.051  0.001    0.139 -0.064 -0.007
 H         -0.152 -0.125 -0.063   -0.345 -0.291 -0.005   -0.430 -0.535 -0.018
 C         -0.047  0.010  0.489   -0.187 -0.021  0.003   -0.010 -0.045 -0.002
 C         -0.221 -0.023 -0.212    0.003 -0.000  0.038    0.001  0.004 -0.006
 Cl        -0.005 -0.000  0.003    0.001  0.000 -0.004    0.000 -0.000  0.000
 C          0.233  0.016 -0.182    0.025  0.003  0.061   -0.007  0.002  0.010
 H         -0.070 -0.008  0.002   -0.086 -0.004  0.140    0.042 -0.000 -0.020
 C         -0.002  0.008  0.339    0.005 -0.002 -0.107    0.002 -0.001 -0.005
 Cl         0.001  0.000  0.000   -0.002 -0.000  0.001   -0.000 -0.000 -0.000
 C         -0.218 -0.022 -0.182    0.051  0.004 -0.026    0.014  0.003 -0.002
 H          0.214  0.017  0.033    0.382  0.036  0.141    0.005 -0.003 -0.008
 C          0.187  0.008 -0.206   -0.093 -0.007  0.047   -0.015  0.005  0.006
 H          0.290  0.027 -0.283    0.466  0.040 -0.317    0.032 -0.029 -0.022
 TransDip   0.002  0.005 -0.031   -0.050  0.059  0.010   -0.022 -0.242 -0.016

 Mode:                49                     50                     51
 Frequency:      1403.25                1462.74                1505.24
 Force Cnst:      3.5650                 3.4693                 4.0469
 Red. Mass:       3.0728                 2.7521                 3.0316
 IR Active:          YES                    YES                    YES
 IR Intens:       19.746                139.324                 39.555
 Raman Active:       YES                    YES                    YES
               X      Y      Z        X      Y      Z        X      Y      Z
 C          0.012  0.005 -0.027    0.157 -0.067 -0.012   -0.111  0.020 -0.003
 C          0.020 -0.009  0.001   -0.086  0.119  0.008    0.013 -0.044 -0.001
 Cl        -0.001  0.000 -0.000    0.002 -0.003 -0.000   -0.001  0.001  0.000
 C         -0.010  0.024  0.003   -0.059 -0.157 -0.007    0.045  0.062  0.003
 Cl         0.001 -0.001 -0.000    0.000  0.005  0.000   -0.001 -0.002 -0.000
 C         -0.009 -0.024 -0.002    0.119  0.124  0.004   -0.049 -0.053 -0.002
 Cl         0.001  0.001  0.000   -0.005 -0.003 -0.000    0.001  0.001  0.000
 C          0.005 -0.007  0.000   -0.138  0.055  0.006    0.080 -0.007 -0.002
 H         -0.097  0.033  0.002    0.579 -0.233 -0.027   -0.179  0.101  0.009
 C          0.013  0.016  0.004   -0.032 -0.076 -0.003   -0.030  0.005  0.002
 H         -0.073 -0.049 -0.018    0.437  0.276  0.003   -0.078 -0.023 -0.004
 C         -0.055 -0.002  0.115    0.003  0.008  0.033    0.192  0.018  0.049
 C          0.203  0.016 -0.051   -0.021 -0.004 -0.056   -0.037 -0.005 -0.129
 Cl        -0.006 -0.000  0.004    0.000  0.000  0.002    0.002  0.000  0.005
 C         -0.184 -0.017 -0.032   -0.044 -0.003  0.051   -0.144 -0.010  0.131
 H          0.312  0.022 -0.374    0.211  0.018 -0.108    0.458  0.036 -0.241
 C         -0.020  0.002  0.173    0.047  0.004 -0.007    0.140  0.011 -0.042
 Cl         0.001 -0.000 -0.007   -0.002 -0.000 -0.000   -0.005 -0.000  0.000
 C          0.190  0.016 -0.023    0.002 -0.001 -0.042   -0.102 -0.010 -0.088
 H         -0.549 -0.055 -0.428    0.172  0.016  0.038    0.441  0.041  0.182
 C         -0.130 -0.013 -0.064   -0.074 -0.007  0.043   -0.080 -0.005  0.093
 H          0.105  0.004 -0.240    0.258  0.025 -0.170    0.459  0.033 -0.238
 TransDip  -0.001  0.011 -0.142    0.371  0.057 -0.048    0.170 -0.013 -0.107

 Mode:                52                     53                     54
 Frequency:      1574.30                1588.27                1609.78
 Force Cnst:      9.8785                11.3313                10.1833
 Red. Mass:       6.7650                 7.6239                 6.6697
 IR Active:          YES                    YES                    YES
 IR Intens:        2.292                 16.809                 28.746
 Raman Active:       YES                    YES                    YES
               X      Y      Z        X      Y      Z        X      Y      Z
 C          0.003 -0.342 -0.018    0.005  0.029  0.027   -0.244 -0.033  0.003
 C         -0.115  0.158  0.011    0.003 -0.011 -0.003    0.251 -0.055 -0.008
 Cl         0.002  0.001  0.000   -0.000 -0.000  0.000   -0.002  0.003  0.000
 C          0.001 -0.178 -0.009    0.004  0.015 -0.001   -0.202 -0.098 -0.001
 Cl         0.001 -0.000 -0.000   -0.000 -0.000  0.000    0.001  0.002  0.000
 C         -0.125  0.353  0.022    0.006 -0.026 -0.001    0.129  0.045 -0.000
 Cl         0.002 -0.004 -0.000   -0.000  0.000  0.000    0.001 -0.001 -0.000
 C          0.220 -0.259 -0.019   -0.012  0.019 -0.000   -0.329  0.011  0.008
 H         -0.501  0.011  0.011    0.035  0.001  0.001    0.264 -0.251 -0.020
 C          0.074  0.265  0.013   -0.008 -0.023 -0.005    0.359  0.170  0.002
 H         -0.453 -0.122  0.006    0.036  0.007  0.023   -0.361 -0.403 -0.015
 C          0.006  0.026 -0.018   -0.018 -0.013 -0.347   -0.006 -0.003  0.002
 C          0.020 -0.001  0.011    0.140  0.017  0.202    0.090  0.009  0.013
 Cl        -0.000  0.000  0.000   -0.003 -0.000  0.000   -0.000 -0.000 -0.001
 C         -0.013 -0.003 -0.009    0.043 -0.001 -0.229   -0.106 -0.008  0.043
 H          0.006  0.002 -0.023   -0.217 -0.022 -0.090    0.104  0.007 -0.092
 C          0.014  0.002  0.028    0.057  0.015  0.428    0.061  0.005 -0.014
 Cl        -0.000  0.000 -0.000   -0.001 -0.000 -0.005   -0.000  0.000  0.000
 C         -0.027 -0.005 -0.023   -0.180 -0.022 -0.284   -0.116 -0.010 -0.019
 H          0.048  0.006  0.014    0.430  0.036  0.006    0.104  0.010  0.100
 C          0.003 -0.004  0.014   -0.082 -0.002  0.235    0.111  0.009 -0.034
 H          0.028  0.025 -0.003    0.388  0.033 -0.046   -0.092 -0.004  0.101
 TransDip   0.048  0.002  0.001    0.009 -0.003  0.131    0.147  0.084 -0.027

 Mode:                55                     56                     57
 Frequency:      1625.64                3184.90                3190.41
 Force Cnst:     10.4910                 6.5115                 6.5331
 Red. Mass:       6.7378                 1.0895                 1.0894
 IR Active:          YES                    YES                    YES
 IR Intens:       30.974                  2.530                  1.559
 Raman Active:       YES                    YES                    YES
               X      Y      Z        X      Y      Z        X      Y      Z
 C          0.144  0.026 -0.001   -0.000 -0.000 -0.000    0.002  0.002  0.000
 C         -0.076  0.018  0.002    0.000  0.000  0.000   -0.000  0.000  0.000
 Cl         0.001 -0.001 -0.000   -0.000 -0.000 -0.000   -0.000 -0.000 -0.000
 C          0.052  0.028  0.000   -0.000 -0.000 -0.000   -0.000 -0.000 -0.000
 Cl        -0.000 -0.001 -0.000    0.000  0.000  0.000   -0.000  0.000  0.000
 C         -0.029 -0.017 -0.000   -0.000  0.000 -0.000    0.001 -0.000 -0.000
 Cl        -0.001  0.000  0.000   -0.000  0.000  0.000   -0.000 -0.000  0.000
 C          0.079  0.002 -0.002   -0.000 -0.000 -0.000    0.009  0.028  0.001
 H         -0.053  0.062  0.005    0.002  0.006  0.000   -0.133 -0.331 -0.015
 C         -0.105 -0.060 -0.001   -0.001  0.002  0.000    0.049 -0.064 -0.004
 H          0.128  0.122  0.001    0.014 -0.017 -0.001   -0.571  0.733  0.047
 C         -0.272 -0.025  0.021   -0.002 -0.000  0.002   -0.000 -0.000  0.000
 C          0.272  0.025  0.062    0.000  0.000  0.001   -0.000  0.000  0.000
 Cl        -0.002 -0.000 -0.003    0.000 -0.000 -0.000    0.000 -0.000 -0.000
 C         -0.265 -0.021  0.108   -0.001 -0.000 -0.001   -0.000 -0.000 -0.000
 H          0.234  0.017 -0.215    0.009  0.001  0.014    0.001  0.000  0.001
 C          0.138  0.011 -0.045   -0.001 -0.000 -0.000   -0.000 -0.000  0.000
 Cl         0.002  0.000  0.001    0.000  0.000 -0.000    0.000 -0.000 -0.000
 C         -0.283 -0.025 -0.034   -0.009 -0.000  0.022   -0.000 -0.000  0.001
 H          0.211  0.022  0.238    0.132  0.005 -0.261    0.004  0.000 -0.007
 C          0.333  0.027 -0.132   -0.044 -0.005 -0.070   -0.001 -0.000 -0.002
 H         -0.366 -0.026  0.322    0.507  0.058  0.803    0.011  0.001  0.018
 TransDip   0.167 -0.002 -0.061   -0.039 -0.002 -0.033    0.033 -0.023 -0.002

 Mode:                58                     59                     60
 Frequency:      3210.18                3211.48                3222.15
 Force Cnst:      6.6437                 6.6532                 6.6832
 Red. Mass:       1.0942                 1.0949                 1.0926
 IR Active:          YES                    YES                    YES
 IR Intens:        0.440                  0.206                  0.998
 Raman Active:       YES                    YES                    YES
               X      Y      Z        X      Y      Z        X      Y      Z
 C          0.000 -0.000 -0.000    0.001  0.002  0.000    0.000 -0.000 -0.000
 C          0.000  0.000  0.000   -0.000  0.000  0.000   -0.000 -0.000  0.000
 Cl        -0.000 -0.000 -0.000    0.000  0.000  0.000   -0.000  0.000 -0.000
 C         -0.000 -0.000 -0.000    0.000  0.000  0.000   -0.000  0.000 -0.000
 Cl         0.000 -0.000 -0.000    0.000 -0.000  0.000   -0.000 -0.000 -0.000
 C          0.000 -0.000 -0.000   -0.003  0.002  0.000    0.000 -0.000 -0.000
 Cl        -0.000  0.000 -0.000    0.000  0.000 -0.000   -0.000 -0.000  0.000
 C          0.001  0.002  0.000   -0.032 -0.076 -0.003    0.000  0.000  0.000
 H         -0.009 -0.022 -0.001    0.356  0.859  0.039   -0.000 -0.001 -0.000
 C         -0.000  0.000  0.000    0.022 -0.024 -0.002   -0.000  0.000  0.000
 H          0.005 -0.006 -0.000   -0.220  0.277  0.018    0.001 -0.001 -0.000
 C         -0.001 -0.000  0.001   -0.000 -0.000  0.000    0.000  0.000  0.000
 C          0.000  0.000  0.000   -0.000 -0.000  0.000    0.004  0.000 -0.001
 Cl        -0.000 -0.000  0.000    0.000 -0.000 -0.000   -0.000 -0.000  0.000
 C         -0.002 -0.000 -0.002   -0.000 -0.000 -0.000   -0.046 -0.005 -0.074
 H          0.015  0.002  0.023    0.001  0.000  0.002    0.528  0.062  0.842
 C          0.003  0.000  0.003    0.000  0.000  0.000   -0.002 -0.000  0.003
 Cl        -0.000 -0.000 -0.000   -0.000  0.000 -0.000    0.000  0.000 -0.000
 C          0.039  0.002 -0.074    0.001  0.000 -0.002   -0.001  0.000  0.002
 H         -0.441 -0.019  0.844   -0.011 -0.000  0.020    0.010  0.000 -0.019
 C         -0.017 -0.002 -0.021   -0.001 -0.000 -0.001    0.001  0.000  0.002
 H          0.158  0.018  0.243    0.005  0.000  0.007   -0.013 -0.001 -0.020
 TransDip   0.008 -0.001 -0.020    0.000 -0.014 -0.002    0.015  0.003  0.028

 STANDARD THERMODYNAMIC QUANTITIES AT   298.15 K  AND     1.00 ATM

   This Molecule has  0 Imaginary Frequencies
   Zero point vibrational energy:       82.975 kcal/mol

   Atom    1 Element C  Has Mass   12.00000
   Atom    2 Element C  Has Mass   12.00000
   Atom    3 Element Cl Has Mass   34.96885
   Atom    4 Element C  Has Mass   12.00000
   Atom    5 Element Cl Has Mass   34.96885
   Atom    6 Element C  Has Mass   12.00000
   Atom    7 Element Cl Has Mass   34.96885
   Atom    8 Element C  Has Mass   12.00000
   Atom    9 Element H  Has Mass    1.00783
   Atom   10 Element C  Has Mass   12.00000
   Atom   11 Element H  Has Mass    1.00783
   Atom   12 Element C  Has Mass   12.00000
   Atom   13 Element C  Has Mass   12.00000
   Atom   14 Element Cl Has Mass   34.96885
   Atom   15 Element C  Has Mass   12.00000
   Atom   16 Element H  Has Mass    1.00783
   Atom   17 Element C  Has Mass   12.00000
   Atom   18 Element Cl Has Mass   34.96885
   Atom   19 Element C  Has Mass   12.00000
   Atom   20 Element H  Has Mass    1.00783
   Atom   21 Element C  Has Mass   12.00000
   Atom   22 Element H  Has Mass    1.00783
   Molecular Mass:   323.883400 amu
   Principal axes and moments of inertia in amu*Bohr^2:
                             1           2           3
    Eigenvalues --     2762.73585 13055.09089 13545.69052
          X               0.99999     0.00305    -0.00199
          Y              -0.00298     0.99948     0.03213
          Z               0.00209    -0.03213     0.99948
   Rotational Symmetry Number is   1
   The Molecule is an Asymmetric Top
   Translational Enthalpy:        0.889 kcal/mol
   Rotational Enthalpy:           0.889 kcal/mol
   Vibrational Enthalpy:         90.791 kcal/mol
   gas constant (RT):             0.592 kcal/mol
   Translational Entropy:        43.221  cal/mol.K
   Rotational Entropy:           34.545  cal/mol.K
   Vibrational Entropy:          52.371  cal/mol.K

   Total Enthalpy:               93.161 kcal/mol
   Total Entropy:               130.137  cal/mol.K

 ======================================================================

 STANDARD THERMODYNAMIC QUANTITIES FOR ANHARMONIC VIBRATION -- TOSH

   Zero point vibrational energy: ************ kcal/mol

   Vibrational Enthalpy:       Infinity kcal/mol
   Vibrational Entropy:             NaN  cal/mol.K

   Total Enthalpy:             Infinity kcal/mol
   Total Entropy:                   NaN  cal/mol.K

 ======================================================================

 STANDARD THERMODYNAMIC QUANTITIES FOR ANHARMONIC VIBRATION -- VPT2

   Zero point vibrational energy: ************ kcal/mol

   Vibrational Enthalpy:       Infinity kcal/mol
   Vibrational Entropy:             NaN  cal/mol.K

   Total Enthalpy:             Infinity kcal/mol
   Total Entropy:                   NaN  cal/mol.K

 ======================================================================

Archival summary:
1\1\november\FREQ\ProcedureUnspecified\BasisUnspecified\l5125\taweetha\SunJan1207:54:482020SunJan1207:54:482020\0\\#,FREQ,ProcedureUnspecified,BasisUnspecified,\\0,1\Cl\C,1,1.74586\C,2,1.40074,1,119.112\C,3,1.39646,2,118.426,1,-179.555,0\H,4,1.08327,3,118.961,2,-179.822,0\C,4,1.38728,3,121.331,2,-0.306933,0\H,6,1.08178,4,120.85,3,-179.803,0\C,6,1.39032,4,119.799,3,0.102282,0\C,8,1.40059,6,120.467,4,0.128161,0\C,3,1.49256,2,122.122,1,-0.502077,0\C,10,1.39927,3,120.036,2,-94.9633,0\H,11,1.0838,10,118.795,3,2.08325,0\C,11,1.39074,10,121.828,3,-178.226,0\H,13,1.08216,11,120.809,10,-179.949,0\C,13,1.39084,11,118.807,10,0.0891327,0\C,15,1.3895,13,121.263,11,-0.0151557,0\H,16,1.08103,15,120.916,13,179.871,0\C,16,1.39217,15,118.687,13,0.00680404,0\Cl,9,1.73799,8,120.399,6,179.745,0\Cl,8,1.74685,6,118.473,4,-179.915,0\Cl,15,1.75518,13,119.683,11,179.84,0\Cl,18,1.75546,16,117.929,15,179.64,0\\\@

 Total job time:  13561.78s(wall), 13561.33s(cpu) 
 Sun Jan 12 07:54:48 2020

        *************************************************************
        *                                                           *
        *  Thank you very much for using Q-Chem.  Have a nice day.  *
        *                                                           *
        *************************************************************
